# Supplementary material for: Large haploblocks underlie rapid adaptation in the invasive weed Ambrosia artemisiifolia
Source: Nat Commun. 2023 Mar 27;14:1717. doi: 10.1038/s41467-023-37303-4 (PMC10042993; doi:10.1038/s41467-023-37303-4)
Supplement: Supplementary file 4 — Supplementary Data 1-9 [file 41467_2023_37303_MOESM4_ESM.xlsx]

## Sheet: Supplementary Data 1
Supplementary Data 1. Length of both genome haplotype sequences repeat-masked, by repeat element class (Haplotype 1 CG level 37.84%; bases masked 741,589,487 [66.51%]; Haplotype 2 CG level 37.60%; bases masked 716,386,243 [67.20%]).
class	number	length of genome (bp)	length of genome (%)
Haplotype 1
Retroelements (total)	629248	436239428	39.13
LINES (total)	45833	30168700	2.71
CRE/SLACS	18663	6644285	0.6
RTE/Bov-B	5313	1766987	0.16
L1/CIN4	21655	21679314	1.94
LTR elements (total)	583415	406070728	36.42
Ty1/Copia	234607	209857013	18.82
Gypsy/DIRS1	83789	86230375	7.73
DNA transposons (total)	44672	22120284	1.98
hobo-Activator	8343	2251401	0.2
Tc1-IS630-Pogo	244	55379	0
Tourist/Harbinger	17378	8184911	0.73
Rolling-circles	4057	1952162	0.18
Unclassified	891721	268655143	24.1
Total interspersed repeats	-	727014855	65.21
Simple repeats	233924	11029153	0.99
Low complexity	31355	1593317	0.14
Haplotype 2
Retroelements (total)	610929	422355465	39.62
LINES (total)	44614	28604128	2.68
CRE/SLACS	18172	6214695	0.58
RTE/Bov-B	5257	1747756	0.16
L1/CIN4	20969	20567246	1.93
LTR elements (total)	566315	393751337	36.94
Ty1/Copia	228197	203632712	19.1
Gypsy/DIRS1	81787	84154669	7.89
DNA transposons (total)	44095	21812078	2.05
hobo-Activator	8252	2201164	0.21
Tc1-IS630-Pogo	216	52660	0
Tourist/Harbinger	16972	8131161	0.76
Rolling-circles	3998	1970642	0.18
Unclassified	867995	258257426	24.23
Total interspersed repeats	-	702424969	65.89
Simple repeats	222631	10468494	0.98
Low complexity	29689	1522138	0.14

## Sheet: Supplementary Data 2
Supplementary Data 2. Ambrosia Artemisiifolia resequencing sample data, and the use of samples is each analysis.
sample ID	mean coverage	latitude	longitude	year	range	time category	spatial selection scans	temporal selection scans	GWAS	haploblock analyses	ELF3 analysis
MAR-05	5.00015	43.2822	5.51563	1933	Europe	historic	-	-	-	yes	-
MAR-06	10.4026	43.4758	5.16731	1908	Europe	historic	-	-	-	yes	-
MAR-08	3.64561	44.8996	-0.51652	1930	Europe	historic	-	Bordeaux, France	-	yes	-
MAR-09	7.57457	43.4758	5.16731	1908	Europe	historic	-	-	-	yes	-
MAR-14	7.18094	43.305	5.41768	1928	Europe	historic	-	-	-	yes	-
MAR-22	6.91152	45.6788	4.70264	1920	Europe	historic	-	-	-	yes	-
280808-1-10	2.30678	44.7249	22.4206	2013	Europe	modern	Europe	-	-	yes	-
280808-1-11	3.15164	44.7249	22.4206	2013	Europe	modern	Europe	-	-	yes	-
280808-1-12	2.16572	44.7249	22.4206	2013	Europe	modern	Europe	-	-	yes	-
280808-1-16	9.85533	44.7249	22.4206	2013	Europe	modern	Europe	-	-	yes	-
280808-1-17	8.66504	44.7249	22.4206	2013	Europe	modern	Europe	-	-	yes	-
280808-1-24	2.0398	44.7249	22.4206	2013	Europe	modern	Europe	-	-	yes	-
280808-1-3	2.72433	44.7249	22.4206	2013	Europe	modern	Europe	-	-	yes	-
280808-1-5	2.44215	44.7249	22.4206	2013	Europe	modern	Europe	-	-	yes	-
280808-1-8	2.38021	44.7249	22.4206	2013	Europe	modern	Europe	-	-	yes	-
A-2010-T1-1	5.32068	47.2931	11.0475	2010	Europe	modern	Europe	Innsbruck, Austria	-	yes	-
A-2010-T1-10	5.91338	47.2931	11.0475	2010	Europe	modern	Europe	Innsbruck, Austria	-	yes	-
A-2010-T1-2	11.8695	47.2931	11.0475	2010	Europe	modern	Europe	Innsbruck, Austria	-	yes	-
A-2010-T1-3	7.72161	47.2931	11.0475	2010	Europe	modern	Europe	Innsbruck, Austria	-	yes	-
A-2010-T1-4	13.4695	47.2931	11.0475	2010	Europe	modern	Europe	Innsbruck, Austria	-	yes	-
A-2010-T1-5	15.2929	47.2931	11.0475	2010	Europe	modern	Europe	Innsbruck, Austria	-	yes	-
A-2010-T1-6	8.68065	47.2931	11.0475	2010	Europe	modern	Europe	Innsbruck, Austria	-	yes	-
A-2010-T1-7	2.8465	47.2931	11.0475	2010	Europe	modern	Europe	Innsbruck, Austria	-	yes	-
A-2010-T1-8	8.06654	47.2931	11.0475	2010	Europe	modern	Europe	Innsbruck, Austria	-	yes	-
A-2010-T1-9	6.69461	47.2931	11.0475	2010	Europe	modern	Europe	Innsbruck, Austria	-	yes	-
AA16-19	10.7988	44.0946	-102.871	2013	North America	modern	North America	-	-	yes	-
AA16-2	4.64553	44.0946	-102.871	2013	North America	modern	North America	-	-	yes	-
AA2-1	2.60351	49.8378	-97.3293	2013	North America	modern	-	-	yes	yes	-
AA20-19	6.97248	48.1469	-103.572	2013	North America	modern	North America	-	-	yes	-
AA20-26	8.08079	48.1469	-103.572	2013	North America	modern	North America	-	yes	yes	-
AA20-3	3.93378	48.1469	-103.572	2013	North America	modern	North America	-	-	yes	-
AA3-15	3.82247	48.1945	-97.3286	2013	North America	modern	North America	-	-	yes	-
AA3-17	4.8697	48.1945	-97.3286	2013	North America	modern	North America	-	-	yes	-
AA3-23	7.7369	48.1945	-97.3286	2013	North America	modern	North America	-	-	yes	-
AA5-1	6.9825	46.2171	-96.0502	2013	North America	modern	North America	-	yes	yes	-
AA5-16	4.00015	46.2171	-96.0502	2013	North America	modern	North America	-	yes	yes	-
AA5-23	6.13733	46.2171	-96.0502	2013	North America	modern	North America	-	-	yes	-
AA5-9A	3.76318	46.2171	-96.0502	2013	North America	modern	North America	-	yes	yes	-
AA7-12	4.60266	44.738	-95.4123	2013	North America	modern	North America	-	-	yes	-
AA7-24	3.60217	44.738	-95.4123	2013	North America	modern	North America	-	-	yes	-
AA7-27	4.89911	44.738	-95.4123	2013	North America	modern	North America	-	-	yes	-
am-26	3.13405	47.0896	-94.6399	1889	North America	historic	-	-	-	yes	-
AR-2019-1	2.62177	33.8419	-93.7758	2009/2010	North America	modern	North America	-	-	yes	-
AR-2019-2	2.29517	33.8419	-93.7758	2009/2010	North America	modern	North America	-	-	yes	-
B-1	4.30011	44.9031	-0.53517	2019	Europe	modern	Europe	Bordeaux, France	-	yes	-
B-2	2.90256	44.9031	-0.53517	2019	Europe	modern	Europe	Bordeaux, France	-	yes	-
B-3	3.45808	44.9031	-0.53517	2019	Europe	modern	Europe	Bordeaux, France	-	yes	-
B-4	5.29193	44.9031	-0.53517	2019	Europe	modern	Europe	Bordeaux, France	-	yes	-
B2-1	4.9291	47.8795	18.1561	2014	Europe	modern	-	-	-	yes	-
bg-101	4.98619	40.734	-74.0014	1899	North America	historic	-	-	-	yes	-
bg-105	5.45776	40.8461	-74.0912	1889	North America	historic	-	-	-	yes	-
bg-12	4.23183	26.9433	-80.5822	1924	North America	historic	-	Florida, USA	-	yes	-
bg-15	2.33396	34.7674	-92.2478	1931	North America	historic	-	-	-	yes	-
bg-16	1.9661	33.4742	-82.5043	1908	North America	historic	-	-	-	yes	-
BG-17	4.93699	26.8346	-81.0928	1930	North America	historic	-	Florida, USA	-	yes	-
BG-21	4.10307	29.886	-84.5893	1920	North America	historic	-	-	-	yes	-
bg-29	4.5114	41.0789	-73.8587	1895	North America	historic	-	-	-	yes	-
bg-42	1.96366	44.3794	-103.73	1913	North America	historic	-	-	-	yes	-
bg-48	5.75638	40.6447	-73.6957	1915	North America	historic	-	-	-	yes	-
BG-5	3.17515	40.8618	-73.8681	1904	North America	historic	-	-	-	yes	-
bg-50	5.01491	40.6447	-73.6952	1915	North America	historic	-	-	-	yes	-
bg-51	5.5935	40.6447	-73.6952	1915	North America	historic	-	-	-	yes	-
BG-56	0.804181	25.1423	-80.9244	1905	North America	historic	-	-	-	yes	-
BG-6	4.78261	27.2428	-80.828	1913	North America	historic	-	Florida, USA	-	yes	-
BG-63	3.85428	39.3007	-96.831	1895	North America	historic	-	-	-	yes	-
bg-72	4.90459	40.4495	-74.3855	1891	North America	historic	-	-	-	yes	-
BG-73	4.37327	39.0857	-94.5844	1895	North America	historic	-	-	-	yes	-
BG-74	4.73952	38.3977	-86.9318	1923	North America	historic	-	-	-	yes	-
bg-77	3.49259	40.7295	-73.6349	1919	North America	historic	-	-	-	yes	-
bg-81	5.03786	40.8748	-73.457	1919	North America	historic	-	-	-	yes	-
bg-83	3.31307	40.7403	-74.0028	1899	North America	historic	-	-	-	yes	-
bg-90	1.42916	42.9593	-77.057	1894	North America	historic	-	-	-	yes	-
bg-96	1.93779	43.3794	-76.1501	1920	North America	historic	-	-	-	yes	-
BN-ON-6	12.7764	45	-77.7	2013	North America	modern	-	-	-	yes	-
BR-1	1.55294	52.1967	10.4686	1887	Europe	historic	-	-	-	yes	Berlin 200km
BR-3	7.83769	44.728	22.3951	1911	Europe	historic	-	-	-	yes	-
BR-5	5.00467	49.418	1.0514	1934	Europe	historic	-	-	-	yes	-
BRNU-1	11.3648	48.9414	16.6311	1969	Europe	historic	-	-	-	yes	-
BRNU-3	5.48907	49.3469	16.4184	1971	Europe	historic	-	-	-	yes	-
BRNU6-1948	4.2108	48.9828	17.4028	1948	Europe	historic	-	-	-	yes	-
C-1	2.35107	55.0829	10.6908	1865	Europe	historic	-	-	-	yes	-
C-11	3.98291	55.2458	11.7464	1897	Europe	historic	-	-	-	yes	-
C-13	4.12818	55.0612	15.0718	1901	Europe	historic	-	-	-	yes	-
C-14B	1.13964	56.4526	9.39812	1902	Europe	historic	-	-	-	yes	-
C-15	2.1591	55.0662	10.6079	1907	Europe	historic	-	-	-	yes	-
C-17	2.58534	55.4033	10.4035	1910	Europe	historic	-	-	-	yes	-
C-18	3.93598	55.4633	8.58272	1911	Europe	historic	-	-	-	yes	-
C-19	4.63059	55.4754	8.45908	1913	Europe	historic	-	-	-	yes	-
C-2	3.0442	55.2458	11.7464	1894	Europe	historic	-	-	-	yes	-
C-29	5.28958	55.4422	11.7923	1917	Europe	historic	-	-	-	yes	-
C-5	19.9464	55.2458	11.7464	1897	Europe	historic	-	-	-	yes	-
C-8	2.06064	55.2458	11.7464	1897	Europe	historic	-	-	-	yes	-
Caluire-26	2.75628	46.2352	8.01545	2017	Europe	modern	Europe	Caluire, France	-	yes	-
Caluire-27	3.1919	46.2352	8.01545	2017	Europe	modern	Europe	Caluire, France	-	yes	-
Caluire-31	4.09	46.2352	8.01545	2017	Europe	modern	Europe	Caluire, France	-	yes	-
Caluire-32	3.94833	46.2352	8.01545	2017	Europe	modern	Europe	Caluire, France	-	yes	-
Caluire-36	4.78474	46.2352	8.01545	2017	Europe	modern	Europe	Caluire, France	-	yes	-
Caluire-41	3.62703	46.2352	8.01545	2017	Europe	modern	Europe	Caluire, France	-	yes	-
Caluire-42	2.7704	46.2352	8.01545	2017	Europe	modern	Europe	Caluire, France	-	yes	-
Caluire-46	4.19776	46.2352	8.01545	2017	Europe	modern	Europe	Caluire, France	-	yes	-
Caluire-47	2.53235	46.2352	8.01545	2017	Europe	modern	Europe	Caluire, France	-	yes	-
CT-H-1	10.4171	41.2877	-73.7663	2009	North America	modern	North America	-	-	yes	-
CT-H-10	2.89142	41.2877	-73.7663	2009	North America	modern	North America	-	-	yes	-
CT-H-2	3.91681	41.2877	-73.7663	2009	North America	modern	North America	-	-	yes	-
CT-H-3	4.89191	41.2877	-73.7663	2009	North America	modern	North America	-	-	yes	-
CT-H-4	7.18468	41.2877	-73.7663	2009	North America	modern	North America	-	-	yes	-
CT-H-6	3.44349	41.2877	-73.7663	2009	North America	modern	North America	-	-	yes	-
CT-H-7	2.13425	41.2877	-73.7663	2009	North America	modern	North America	-	-	yes	-
CT-H-8	3.09602	41.2877	-73.7663	2009	North America	modern	North America	-	-	yes	-
CT-H-9	4.46267	41.2877	-73.7663	2009	North America	modern	North America	-	-	yes	-
D-2017-4-10	10.5122	52.8243	13.7691	2017	Europe	modern	Europe	Berlin, Germany	-	yes	Berlin 200km
D-2017-4-2	11.4959	52.8243	13.7691	2017	Europe	modern	Europe	Berlin, Germany	-	yes	Berlin 200km
D-2017-4-3	10.8072	52.8243	13.7691	2017	Europe	modern	Europe	Berlin, Germany	-	yes	Berlin 200km
D-2017-4-4	3.16939	52.8243	13.7691	2017	Europe	modern	Europe	Berlin, Germany	-	yes	Berlin 200km
D-2017-4-5	6.38712	52.8243	13.7691	2017	Europe	modern	Europe	Berlin, Germany	-	yes	Berlin 200km
D-2017-4-6	5.70386	52.8243	13.7691	2017	Europe	modern	Europe	Berlin, Germany	-	yes	Berlin 200km
D-2017-4-7	7.49729	52.8243	13.7691	2017	Europe	modern	Europe	Berlin, Germany	-	yes	Berlin 200km
D-2017-4-9	8.16058	52.8243	13.7691	2017	Europe	modern	Europe	Berlin, Germany	-	yes	Berlin 200km
DB_27328	2.2207	51.9515	14.6956	1932	Europe	historic	-	-	-	yes	Berlin 200km
DB_27333	6.48513	44.4642	8.89418	1935	Europe	historic	-	-	-	yes	-
DB_27334	18.1366	44.4642	8.89418	1935	Europe	historic	-	-	-	yes	-
DB_27336	7.57305	47.2692	11.4041	1883	Europe	historic	-	Innsbruck, Austria	-	yes	-
DB_27337	2.35967	46.2703	3.80084	1880	Europe	historic	-	Caluire, France	-	yes	-
DB_27340	5.00877	51.3397	12.3731	1940	Europe	historic	-	-	-	yes	Berlin 200km
EU2-02-1	4.08766	47.1309	16.9031	2014	Europe	modern	Europe	-	yes	yes	-
EU2-02-10	7.0921	47.1309	16.9031	2014	Europe	modern	Europe	-	yes	yes	-
EU2-03-9C	10.7201	47.3278	19.7307	2014	Europe	modern	-	-	-	yes	-
EU2-04-12	4.51775	47.8799	18.1545	2014	Europe	modern	-	-	yes	yes	-
EU2-05-18	2.17773	45.47	12.1092	2014	Europe	modern	Europe	-	yes	yes	-
EU2-05-23	5.88423	45.47	12.1092	2014	Europe	modern	Europe	-	yes	yes	-
EU2-05-25	3.14187	45.47	12.1092	2014	Europe	modern	Europe	-	yes	yes	-
EU2-06-15D	13.4022	45.5707	8.78546	2014	Europe	modern	Europe	-	yes	yes	-
EU2-06-18	10.4813	45.5707	8.78546	2014	Europe	modern	Europe	-	yes	yes	-
EU2-08-13	11.8344	45.9309	8.98377	2014	Europe	modern	Europe	-	yes	yes	-
EU2-08-21	7.50361	45.9309	8.98377	2014	Europe	modern	Europe	-	yes	yes	-
EU2-08-4	44.0344	45.9309	8.98377	2014	Europe	modern	Europe	-	yes	yes	-
Eu2-09-1	7.82266	45.0654	7.59229	2014	Europe	modern	Europe	-	yes	yes	-
EU2-09-10	4.14065	45.0654	7.59229	2014	Europe	modern	Europe	-	yes	yes	-
EU2-10-10	7.90119	43.9323	4.32049	2014	Europe	modern	Europe	-	yes	yes	-
EU2-10-11	7.28592	43.9323	4.32049	2014	Europe	modern	Europe	-	yes	yes	-
EU2-10-12	11.3785	43.9323	4.32049	2014	Europe	modern	Europe	-	yes	yes	-
EU2-10-18	6.88023	43.9323	4.32049	2014	Europe	modern	Europe	-	-	yes	-
EU2-10-2	8.5037	43.9323	4.32049	2014	Europe	modern	Europe	-	yes	yes	-
EU2-10-3	4.34568	43.9323	4.32049	2014	Europe	modern	Europe	-	yes	yes	-
EU2-10-4	12.5072	43.9323	4.32049	2014	Europe	modern	Europe	-	yes	yes	-
EU2-10-5	14.5949	43.9323	4.32049	2014	Europe	modern	Europe	-	yes	yes	-
EU2-10-7	6.85867	43.9323	4.32049	2014	Europe	modern	Europe	-	yes	yes	-
EU2-10-9	12.2412	43.9323	4.32049	2014	Europe	modern	Europe	-	yes	yes	-
EU2-12-13	5.9046	46.6643	4.3278	2014	Europe	modern	-	-	yes	yes	-
EU2-14-1	11.5526	47.4556	5.21213	2014	Europe	modern	Europe	-	yes	yes	-
EU2-14-12	9.2496	47.4556	5.21213	2014	Europe	modern	Europe	-	yes	yes	-
EU2-14-13	4.98308	47.4556	5.21213	2014	Europe	modern	Europe	-	yes	yes	-
EU2-16-1	6.97987	46.1622	6.0094	2014	Europe	modern	Europe	-	yes	yes	-
EU2-16-12	9.75065	46.1622	6.0094	2014	Europe	modern	Europe	-	yes	yes	-
EU2-16-13	6.56106	46.1622	6.0094	2014	Europe	modern	Europe	-	yes	yes	-
EU2-17-1	10.5774	51.12	5.8403	2014	Europe	modern	Europe	Apeldoorn, Netherlands	yes	yes	-
EU2-17-10	13.0898	51.12	5.8403	2014	Europe	modern	Europe	Apeldoorn, Netherlands	yes	yes	-
EU2-17-11	37.0069	51.12	5.8403	2014	Europe	modern	Europe	Apeldoorn, Netherlands	yes	yes	-
EU2-17-2	22.176	51.12	5.8403	2014	Europe	modern	Europe	Apeldoorn, Netherlands	yes	yes	-
EU2-17-3	11.6139	51.12	5.8403	2014	Europe	modern	Europe	Apeldoorn, Netherlands	yes	yes	-
EU2-17-5	8.89066	51.12	5.8403	2014	Europe	modern	Europe	Apeldoorn, Netherlands	yes	yes	-
EU2-17-6	11.9317	51.12	5.8403	2014	Europe	modern	Europe	Apeldoorn, Netherlands	yes	yes	-
EU2-17-7	9.69912	51.12	5.8403	2014	Europe	modern	Europe	Apeldoorn, Netherlands	yes	yes	-
EU2-17-8	5.20569	51.12	5.8403	2014	Europe	modern	Europe	Apeldoorn, Netherlands	yes	yes	-
EU2-17-9	5.46435	51.12	5.8403	2014	Europe	modern	Europe	Apeldoorn, Netherlands	yes	yes	-
EU2-20-1	3.66762	51.6328	14.1844	2014	Europe	modern	Europe	-	yes	yes	Berlin 200km
EU2-20-10	4.74443	51.6328	14.1844	2014	Europe	modern	Europe	-	yes	yes	Berlin 200km
EU2-20-11	6.65483	51.6328	14.1844	2014	Europe	modern	Europe	-	yes	yes	Berlin 200km
EU2-21-13	8.76443	50.19	15.0604	2014	Europe	modern	Europe	Prague, Czech Republic	yes	yes	-
EU2-21-14	9.14152	50.19	15.0604	2014	Europe	modern	Europe	Prague, Czech Republic	yes	yes	-
EU2-21-16	31.4723	50.19	15.0604	2014	Europe	modern	Europe	Prague, Czech Republic	yes	yes	-
EU2-21-18	8.39756	50.19	15.0604	2014	Europe	modern	Europe	Prague, Czech Republic	yes	yes	-
EU2-21-20	9.46555	50.19	15.0604	2014	Europe	modern	Europe	Prague, Czech Republic	yes	yes	-
EU2-21-22	3.94811	50.19	15.0604	2014	Europe	modern	Europe	Prague, Czech Republic	yes	yes	-
EU2-21-24	8.318	50.19	15.0604	2014	Europe	modern	Europe	Prague, Czech Republic	yes	yes	-
EU2-21-27	5.22422	50.19	15.0604	2014	Europe	modern	Europe	Prague, Czech Republic	yes	yes	-
EU2-21-28	11.627	50.19	15.0604	2014	Europe	modern	Europe	Prague, Czech Republic	yes	yes	-
EU2-21-29	6.39605	50.19	15.0604	2014	Europe	modern	Europe	Prague, Czech Republic	yes	yes	-
EU2-22-1	7.74807	49.418	17.9615	2014	Europe	modern	Europe	-	yes	yes	-
EU2-22-10	22.4368	49.418	17.9615	2014	Europe	modern	Europe	-	yes	yes	-
EU2-22-13	7.94962	49.418	17.9615	2014	Europe	modern	Europe	-	yes	yes	-
EU2-22-15	3.78088	49.418	17.9615	2014	Europe	modern	Europe	-	yes	yes	-
EU2-22-18	5.50408	49.418	17.9615	2014	Europe	modern	Europe	-	yes	yes	-
EU2-22-19	7.72202	49.418	17.9615	2014	Europe	modern	Europe	-	yes	yes	-
EU2-22-22	3.37668	49.418	17.9615	2014	Europe	modern	Europe	-	yes	yes	-
EU2-22-24	3.87772	49.418	17.9615	2014	Europe	modern	Europe	-	yes	yes	-
EU2-22-25	5.37455	49.418	17.9615	2014	Europe	modern	Europe	-	yes	yes	-
EU2-22-26	6.83194	49.418	17.9615	2014	Europe	modern	Europe	-	yes	yes	-
EU2-23-10	2.55968	50.443	18.8634	2014	Europe	modern	Europe	-	yes	yes	-
EU2-23-17	7.04722	50.443	18.8634	2014	Europe	modern	Europe	-	yes	yes	-
EU2-24-1	3.59425	48.4892	21.8062	2014	Europe	modern	Europe	-	yes	yes	-
EU2-24-10	5.99207	48.4892	21.8062	2014	Europe	modern	Europe	-	yes	yes	-
EU2-25-14	3.8342	47.9773	23.0443	2014	Europe	modern	-	-	yes	yes	-
EU2-26-1	1.82466	46.237	24.854	2014	Europe	modern	Europe	-	yes	yes	-
EU2-26-12	2.56287	46.237	24.854	2014	Europe	modern	Europe	-	yes	yes	-
EU2-30-12	4.93936	49.8685	23.0118	2014	Europe	modern	-	-	yes	yes	-
EU2-31-1	4.5286	45.374	27.072	2014	Europe	modern	Europe	-	yes	yes	-
EU2-31-11	2.79649	45.374	27.072	2014	Europe	modern	Europe	-	yes	yes	-
EU2-32-12	4.394	44.1627	28.5098	2014	Europe	modern	Europe	-	yes	yes	-
EU2-32-13	3.87283	44.1627	28.5098	2014	Europe	modern	Europe	-	yes	yes	-
EU2-33-1	3.59898	44.4046	26.1348	2014	Europe	modern	Europe	-	yes	yes	-
EU2-33-10	4.25347	44.4046	26.1348	2014	Europe	modern	Europe	-	yes	yes	-
EU2-35-1	3.32832	43.0918	21.938	2014	Europe	modern	Europe	-	yes	yes	-
EU2-35-14	2.79277	43.0918	21.938	2014	Europe	modern	Europe	-	yes	yes	-
EU2-36-11	3.27005	43.3152	24.2598	2014	Europe	modern	-	-	yes	yes	-
EU2-37-1	2.82506	43.9179	20.7331	2014	Europe	modern	Europe	-	yes	yes	-
EU2-37-11	2.56231	43.9179	20.7331	2014	Europe	modern	Europe	-	yes	yes	-
EU2-38-12D	7.09322	45.7153	15.6538	2014	Europe	modern	Europe	-	yes	yes	-
EU2-38-13D	10.5656	45.7153	15.6538	2014	Europe	modern	Europe	-	yes	yes	-
FI-13	6.25493	44.4642	8.89425	1934	Europe	historic	-	-	-	yes	-
FI-14	8.17809	44.4642	8.89425	1934	Europe	historic	-	-	-	yes	-
FI-17	7.06337	44.3596	8.57748	1936	Europe	historic	-	-	-	yes	-
FI-1A	1.52127	45.9963	3.98149	1877	Europe	historic	-	Caluire, France	-	yes	-
FI-1B	6.70117	45.9963	3.98149	1877	Europe	historic	-	Caluire, France	-	yes	-
FI-1D	3.43451	45.9963	3.98149	1877	Europe	historic	-	Caluire, France	-	yes	-
FI-2B	2.02417	45.9963	3.98149	1877	Europe	historic	-	Caluire, France	-	yes	-
FI-3A	7.7317	45.59	4.31917	1878	Europe	historic	-	St. Galmier, France	-	yes	-
FI-6	1.56633	47.4095	8.54529	1878	Europe	historic	-	-	-	yes	-
FI-7	1.52574	46.4161	3.17852	1880	Europe	historic	-	-	-	yes	-
FI-8	5.98087	47.2692	11.4045	1883	Europe	historic	-	Innsbruck, Austria	-	yes	-
FL-26	9.53524	30.4063	-83.1401	2013	North America	modern	North America	-	yes	yes	-
FL-9	9.52907	30.4063	-83.1401	2013	North America	modern	North America	-	yes	yes	-
FL-A-1	4.72029	25.5418	-80.4128	2009	North America	modern	-	-	-	yes	-
FL-D-2018-1	3.24675	27.3744	-80.416	2009	North America	modern	North America	Florida, USA	-	yes	-
FL-D-2018-2	3.55701	27.3744	-80.416	2009	North America	modern	North America	Florida, USA	-	yes	-
FL-D-2018-3	3.25549	27.3744	-80.416	2009	North America	modern	North America	Florida, USA	-	yes	-
FL-F-1	2.9421	30.6959	-86.7508	2009	North America	modern	North America	-	-	yes	-
FL-F-2	2.62596	30.6959	-86.7508	2009	North America	modern	North America	-	-	yes	-
FLD-1	11.8699	27.3744	-80.416	2009	North America	modern	North America	Florida, USA	-	yes	-
FLD-7	3.1861	27.3744	-80.416	2009	North America	modern	North America	Florida, USA	-	yes	-
FLG-7	8.12343	27.0852	-81.795	2009	North America	modern	North America	-	-	yes	-
FLG-8	9.10448	27.0852	-81.795	2009	North America	modern	North America	-	-	yes	-
FLH-2018-1	2.38643	29.9593	-82.7124	2009	North America	modern	North America	-	-	yes	-
FLH-2018-3	2.76783	29.9593	-82.7124	2009	North America	modern	North America	-	-	yes	-
FLH-2018-5	2.62646	29.9593	-82.7124	2009	North America	modern	North America	-	-	yes	-
FLH-2018-6	5.10126	29.9593	-82.7124	2009	North America	modern	North America	-	-	yes	-
FR-5	3.65477	45.6788	4.97993	2008	Europe	modern	Europe	-	-	yes	-
FR1-26	3.115	45.0802	4.75744	2008	Europe	modern	-	-	-	yes	-
FR2-1	5.15072	45.6788	4.97993	2008	Europe	modern	Europe	-	-	yes	-
FR2-7	2.00854	45.6788	4.97993	2008	Europe	modern	Europe	-	-	yes	-
FR7-3	5.07561	47.1758	3.01463	2008	Europe	modern	-	-	-	yes	-
FR8-19	10.2348	44.2167	4.26401	2008	Europe	modern	-	-	-	yes	-
FR9-5	6.11869	44.753	4.87052	2008	Europe	modern	-	-	-	yes	-
G-013	5.04515	45.9379	5.89061	1923	Europe	historic	-	-	-	yes	-
G-017	4.81973	45.7925	4.85855	1901	Europe	historic	-	-	-	yes	-
G-019	5.81824	45.59	4.31951	1883	Europe	historic	-	St. Galmier, France	-	yes	-
G-020	0.641596	45.59	4.31951	1883	Europe	historic	-	St. Galmier, France	-	yes	-
G-021	5.57725	45.59	4.31951	1883	Europe	historic	-	St. Galmier, France	-	yes	-
G-022	11.8015	45.59	4.31951	1883	Europe	historic	-	St. Galmier, France	-	yes	-
G-026	2.26427	48.6093	6.14457	1903	Europe	historic	-	-	-	yes	-
G-027	4.23304	45.7925	4.89143	1883	Europe	historic	-	St. Galmier, France	-	yes	-
G-029	1.86143	44.8996	-0.51652	1930	Europe	historic	-	Bordeaux, France	-	yes	-
G-032	13.6049	43.3343	4.84972	1909	Europe	historic	-	-	-	yes	-
G-037	2.07129	44.8996	-0.51652	1930	Europe	historic	-	Bordeaux, France	-	yes	-
G-042	4.71956	46.5875	3.30843	1889	Europe	historic	-	-	-	yes	-
GA-2	3.39071	31.6787	-83.1961	2009	North America	modern	-	-	-	yes	-
GOET-10	2.48179	52.1967	10.4686	1884	Europe	historic	-	-	-	yes	Berlin 200km
GOET-11	1.58606	51.5413	9.9158	1896	Europe	historic	-	-	-	yes	-
GOET-2	4.2668	52.52	13.405	1872	Europe	historic	-	Berlin, Germany	-	yes	Berlin 200km
GOET-3	6.1678	52.9155	12.7991	1874	Europe	historic	-	Berlin, Germany	-	yes	Berlin 200km
GOET-6	6.22751	54.352	18.6466	1874	Europe	historic	-	-	-	yes	-
GOET-7	6.41258	52.5478	13.5053	1875	Europe	historic	-	Berlin, Germany	-	yes	Berlin 200km
GOET-8	3.76653	52.2167	10.1607	1879	Europe	historic	-	-	-	yes	-
GOET-9	3.14404	48.1351	11.582	1881	Europe	historic	-	Innsbruck, Austria	-	yes	-
GZU-1	8.37378	44.8972	8.84306	1878	Europe	historic	-	-	-	yes	-
GZU-7	5.82493	49.5938	17.2531	1934	Europe	historic	-	-	-	yes	-
HBG-1	4.15049	53.4608	9.98342	1931	Europe	historic	-	-	-	yes	-
HBG-11	10.3441	53.5973	10.0092	1885	Europe	historic	-	-	-	yes	-
HBG-12	6.95857	53.5973	10.0092	1883	Europe	historic	-	-	-	yes	-
HBG-14	3.23421	53.5973	10.0092	1883	Europe	historic	-	-	-	yes	-
HBG-15	6.50086	53.5973	10.0092	1883	Europe	historic	-	-	-	yes	-
HBG-24	3.7217	53.5511	9.99368	1885	Europe	historic	-	-	-	yes	-
HBG-25	4.07784	53.6022	9.83743	1933	Europe	historic	-	-	-	yes	-
HBG-26	3.44164	53.5474	10.025	1875	Europe	historic	-	-	-	yes	-
HBG-28	8.34584	53.5783	10.017	1885	Europe	historic	-	-	-	yes	-
HBG-29	4.42944	53.5957	9.87304	1932	Europe	historic	-	-	-	yes	-
HBG-37	1.74007	52.9155	12.7991	1874	Europe	historic	-	Berlin, Germany	-	yes	Berlin 200km
HBG-39	3.75894	53.7514	9.66325	1929	Europe	historic	-	-	-	yes	-
HBG-4	19.1884	53.5973	10.0092	1885	Europe	historic	-	-	-	yes	-
HBG-41	4.64227	45.5903	4.31839	1907	Europe	historic	-	-	-	yes	-
HBG-42	6.87678	45.5903	4.31839	1907	Europe	historic	-	-	-	yes	-
HBG-43	12.1839	47.2681	11.3682	1883	Europe	historic	-	Innsbruck, Austria	-	yes	-
HBG-45A	2.19169	46.1469	17.4426	1922	Europe	historic	-	-	-	yes	-
HU-10	1.12521	44.2673	-68.5692	1913	North America	historic	-	-	-	yes	-
HU-105	2.12419	41.5473	-71.2915	1896	North America	historic	-	-	-	yes	-
HU-107	2.39869	41.1752	-71.585	1916	North America	historic	-	-	-	yes	-
HU-126	4.67168	41.5533	-70.6146	1906	North America	historic	-	-	-	yes	-
hu-130	2.11206	42.3274	-71.0953	1911	North America	historic	-	-	-	yes	-
HU-135	6.95741	41.8305	-71.4133	1844	North America	historic	-	-	-	yes	-
HU-138	7.60973	41.847	-71.3519	1903	North America	historic	-	-	-	yes	-
hu-147	5.95322	44.7427	-65.5123	1921	North America	historic	-	Nova Scotia, Canada	-	yes	-
hu-148	5.09394	44.7427	-65.5123	1921	North America	historic	-	Nova Scotia, Canada	-	yes	-
hu-162	1.36335	48.357	-107.871	1900	North America	historic	-	-	-	yes	-
HU-180	0.92865	28.0436	-82.299	1904	North America	historic	-	-	-	yes	-
HU-183	2.78679	42.0302	-93.6262	1896	North America	historic	-	Ames, IA, USA	-	yes	-
HU-184	5.33101	42.0302	-93.6262	1904	North America	historic	-	Ames, IA, USA	-	yes	-
HU-195	3.33538	26.655	-81.8737	1900	North America	historic	-	-	-	yes	-
HU-196	3.98558	30.4092	-88.8843	1900	North America	historic	-	-	-	yes	-
HU-202	3.13612	40.1175	-88.2076	1900	North America	historic	-	-	-	yes	-
HU-22	4.14649	44.326	-69.8766	1873	North America	historic	-	-	-	yes	-
HU-40	1.04952	44.3746	-71.6103	1919	North America	historic	-	-	-	yes	-
HU-7	4.38634	44.874	-67.5691	1931	North America	historic	-	-	-	yes	-
hu-72	2.54757	42.3781	-71.0543	1916	North America	historic	-	-	-	yes	-
hu-73	6.14216	42.2989	-71.0743	1908	North America	historic	-	-	-	yes	-
hu-80	4.04739	42.2553	-71.0672	1918	North America	historic	-	-	-	yes	-
hu-81	2.06272	42.2891	-71.2323	1883	North America	historic	-	-	-	yes	-
hu-82	1.46119	42.1996	-71.1994	1895	North America	historic	-	-	-	yes	-
I-1	2.58798	44.721	22.3648	1965	Europe	historic	-	-	-	yes	-
I-2A	2.04533	44.7282	22.3943	1962	Europe	historic	-	-	-	yes	-
I-2B	0.409983	44.7282	22.3943	1962	Europe	historic	-	-	-	yes	-
I-2C	2.63804	44.7282	22.3943	1962	Europe	historic	-	-	-	yes	-
I-3A	0.420795	44.7282	22.3943	1948	Europe	historic	-	-	-	yes	-
I-3B	3.18515	44.7282	22.3943	1948	Europe	historic	-	-	-	yes	-
I-3C	3.81211	44.7282	22.3943	1948	Europe	historic	-	-	-	yes	-
IA-1	4.87468	41.875	-93.4828	2009	North America	modern	North America	Ames, IA, USA	-	yes	-
IA-10	2.42001	41.875	-93.4828	2009	North America	modern	North America	Ames, IA, USA	-	yes	-
IA-2	2.88826	41.875	-93.4828	2009	North America	modern	North America	Ames, IA, USA	-	yes	-
IA-3	2.67624	41.875	-93.4828	2009	North America	modern	North America	Ames, IA, USA	-	yes	-
IA-4	4.276	41.875	-93.4828	2009	North America	modern	North America	Ames, IA, USA	-	yes	-
IA-5	2.24808	41.875	-93.4828	2009	North America	modern	North America	Ames, IA, USA	-	yes	-
IA-6	8.51926	41.875	-93.4828	2009	North America	modern	North America	Ames, IA, USA	-	yes	-
IA-7	3.88416	41.875	-93.4828	2009	North America	modern	North America	Ames, IA, USA	-	yes	-
IA-8	2.63537	41.875	-93.4828	2009	North America	modern	North America	Ames, IA, USA	-	yes	-
IA-9	3.12583	41.875	-93.4828	2009	North America	modern	North America	Ames, IA, USA	-	yes	-
IASI-1	4.03597	44.7282	22.3943	1941	Europe	historic	-	-	-	yes	-
IASI-2A	3.14386	44.6297	22.6128	1971	Europe	historic	-	-	-	yes	-
IL-2	11.2183	39.2377	-88.1512	2009	North America	modern	-	-	-	yes	-
IW-10	13.2192	42.678	-96.5024	2013	North America	modern	North America	-	yes	yes	-
IW-11	3.5111	42.678	-96.5024	2013	North America	modern	North America	-	yes	yes	-
JE-11A	1.18063	51.0504	13.7373	1895	Europe	historic	-	-	-	yes	Berlin 200km
JE-12	2.10017	54.8042	9.44638	1897	Europe	historic	-	-	-	yes	-
JE-16	5.01127	45.8245	4.95454	1912	Europe	historic	-	-	-	yes	-
JE-18A	3.48635	51.6643	6.62957	1931	Europe	historic	-	-	-	yes	-
JE-18B	4.39367	51.6643	6.62957	1931	Europe	historic	-	-	-	yes	-
JE-19	2.32684	51.3042	6.76283	1931	Europe	historic	-	-	-	yes	-
JE-1A	6.17312	52.5478	13.5053	1875	Europe	historic	-	Berlin, Germany	-	yes	Berlin 200km
JE-1B	7.12519	52.5478	13.5053	1875	Europe	historic	-	Berlin, Germany	-	yes	Berlin 200km
JE-1C	7.03241	52.5478	13.5053	1875	Europe	historic	-	Berlin, Germany	-	yes	Berlin 200km
JE-4	2.33713	52.3185	9.36037	1882	Europe	historic	-	-	-	yes	-
JE-7	2.27624	51.1096	15.5905	1883	Europe	historic	-	-	-	yes	-
JE-8	2.44158	52.1967	10.4686	1884	Europe	historic	-	-	-	yes	Berlin 200km
JE-9	2.74606	52.1967	10.4686	1885	Europe	historic	-	-	-	yes	Berlin 200km
K12-1	6.75917	45.2547	19.9123	2017	Europe	modern	Europe	-	-	yes	-
K13-1	12.2745	45.2547	19.9123	2017	Europe	modern	Europe	-	-	yes	-
K16-1	10.966	45.2547	19.9123	2017	Europe	modern	Europe	-	-	yes	-
K2-1	7.42017	45.2547	19.9123	2017	Europe	modern	Europe	-	-	yes	-
KY-14	10.7125	38.6259	-85.0074	2013	North America	modern	North America	-	yes	yes	-
KY-29	8.88704	38.6259	-85.0074	2013	North America	modern	North America	-	yes	yes	-
LD-23	3.47262	56.0044	14.1607	1909	Europe	historic	-	-	-	yes	-
LD-3	1.46198	59.7593	18.7053	1878	Europe	historic	-	-	-	yes	-
LD-4	2.0019	52.3761	9.73709	1889	Europe	historic	-	-	-	yes	-
LD-8	1.68799	55.6865	12.5739	1897	Europe	historic	-	-	-	yes	-
LY-001	8.86244	45.59	4.31951	1879	Europe	historic	-	St. Galmier, France	-	yes	-
LY-002	8.57116	45.59	4.31951	1879	Europe	historic	-	St. Galmier, France	-	yes	-
LY-008	0.594102	48.4325	0.091957	1883	Europe	historic	-	-	-	yes	-
LY-041	4.24264	45.59	4.31951	1878	Europe	historic	-	St. Galmier, France	-	yes	-
LY-067	4.17306	45.6744	4.8145	1900	Europe	historic	-	-	-	yes	-
LY-068	2.02553	46.1536	4.63098	1877	Europe	historic	-	Caluire, France	-	yes	-
LY-070	1.62864	46.1536	4.63098	1877	Europe	historic	-	Caluire, France	-	yes	-
LY-077	8.564	46.1536	4.63098	1877	Europe	historic	-	Caluire, France	-	yes	-
LY-078	6.31476	46.1536	4.63098	1877	Europe	historic	-	Caluire, France	-	yes	-
LY-079	8.61064	46.1536	4.63098	1877	Europe	historic	-	Caluire, France	-	yes	-
LY-082	1.70961	45.59	4.31951	1893	Europe	historic	-	-	-	yes	-
LY-083	8.74537	46.1536	4.63098	1878	Europe	historic	-	Caluire, France	-	yes	-
LY-084	9.82872	46.1536	4.63098	1877	Europe	historic	-	Caluire, France	-	yes	-
LY-085	5.26288	46.1536	4.63098	1877	Europe	historic	-	Caluire, France	-	yes	-
LY-086	6.99589	46.1536	4.63098	1877	Europe	historic	-	Caluire, France	-	yes	-
MA-A-1	3.92902	42.3111	-71.1612	2009	North America	modern	North America	-	-	yes	-
MA-A-10	5.17603	42.3111	-71.1612	2009	North America	modern	North America	-	-	yes	-
MA-A-2	3.11277	42.3111	-71.1612	2009	North America	modern	North America	-	-	yes	-
MA-A-3	6.24767	42.3111	-71.1612	2009	North America	modern	North America	-	-	yes	-
MA-A-4	5.22191	42.3111	-71.1612	2009	North America	modern	North America	-	-	yes	-
MA-A-5	5.03184	42.3111	-71.1612	2009	North America	modern	North America	-	-	yes	-
MA-A-6	4.33853	42.3111	-71.1612	2009	North America	modern	North America	-	-	yes	-
MA-A-7	4.27249	42.3111	-71.1612	2009	North America	modern	North America	-	-	yes	-
MA-A-8	6.27605	42.3111	-71.1612	2009	North America	modern	North America	-	-	yes	-
MA-A-9	4.0802	42.3111	-71.1612	2009	North America	modern	North America	-	-	yes	-
MB-104	3.51914	39.9774	-75.1618	1875	North America	historic	-	-	-	yes	-
mb-105	0.978768	45.5858	-122.784	1927	North America	historic	-	-	-	yes	-
mb-106	1.49366	40.1383	-98.0518	1894	North America	historic	-	-	-	yes	-
mb-108	2.0351	32.3319	-106.782	1906	North America	historic	-	-	-	yes	-
mb-111	2.07771	26.8353	-81.0931	1930	North America	historic	-	Florida, USA	-	yes	-
mb-19	4.94145	38.6605	-90.2301	1875	North America	historic	-	St. Louis, MO, USA	-	yes	-
mb-20	3.94044	38.505	-90.6759	1890	North America	historic	-	St. Louis, MO, USA	-	yes	-
mb-23	2.19383	39.3718	-90.9049	1897	North America	historic	-	-	-	yes	-
mb-24	5.54307	38.6605	-90.2301	1891	North America	historic	-	St. Louis, MO, USA	-	yes	-
mb-31	4.07068	38.505	-90.6759	1886	North America	historic	-	St. Louis, MO, USA	-	yes	-
mb-34	2.27274	36.7967	-93.0609	1899	North America	historic	-	-	-	yes	-
mb-43	1.59107	35.9872	-83.9207	1898	North America	historic	-	-	-	yes	-
MB-62	4.43466	41.3226	-88.9896	1921	North America	historic	-	-	-	yes	-
MB-63	4.33206	41.8688	-87.6519	1912	North America	historic	-	-	-	yes	-
MB-65	0.575395	41.4336	-91.0445	1924	North America	historic	-	-	-	yes	-
mb-70	3.61979	42.298	-71.4256	1888	North America	historic	-	-	-	yes	-
mb-79	1.07293	43.7648	-91.5681	1912	North America	historic	-	-	-	yes	-
MB-83	3.07641	26.4912	-82.0126	1916	North America	historic	-	-	-	yes	-
MB-86	2.83957	28.046	-82.3045	1904	North America	historic	-	-	-	yes	-
mb-88	1.5662	40.5979	-105.082	1896	North America	historic	-	-	-	yes	-
MB-90	3.73908	42.0292	-93.6245	1904	North America	historic	-	Ames, IA, USA	-	yes	-
MB-91	3.2804	39.1978	-96.5706	1898	North America	historic	-	-	-	yes	-
MB-92	1.51924	39.2513	-96.6666	1895	North America	historic	-	-	-	yes	-
MB-93	4.20475	39.1978	-96.5706	1888	North America	historic	-	-	-	yes	-
MB-95	2.63041	42.0292	-93.6245	1896	North America	historic	-	Ames, IA, USA	-	yes	-
mb-98	2.57347	38.8914	-80.2334	1895	North America	historic	-	-	-	yes	-
ME-C-1	7.21615	44.0133	-70.0694	2009	North America	modern	North America	-	-	yes	-
ME-C-2	8.38355	44.0133	-70.0694	2009	North America	modern	North America	-	-	yes	-
ME-E-2	11.2808	45.1578	-67.289	2009	North America	modern	-	-	-	yes	-
MI-3	3.02091	46.3581	-84.8807	2013	North America	modern	-	-	yes	yes	-
MI-B-2019-1	3.14092	43.154	-84.5035	2009	North America	modern	North America	-	-	yes	-
MI-B-2019-2	2.77502	43.154	-84.5035	2009	North America	modern	North America	-	-	yes	-
MN2-1	6.53578	44.4472	-79.8038	2013	North America	modern	North America	-	yes	yes	-
MN2-3	11.818	44.4472	-79.8038	2013	North America	modern	North America	-	yes	yes	-
MO-A-2019-1	2.42029	38.9684	-93.8794	2009	North America	modern	North America	-	-	yes	-
MO-A-2019-2	3.66152	38.9684	-93.8794	2009	North America	modern	North America	-	-	yes	-
MO-B-2018-3	5.31378	38.3864	-90.2593	2009	North America	modern	North America	St. Louis, MO, USA	-	yes	-
MO-B-2018-4	3.6804	38.3864	-90.2593	2009	North America	modern	North America	St. Louis, MO, USA	-	yes	-
MO-B-2018-5	6.4773	38.3864	-90.2593	2009	North America	modern	North America	St. Louis, MO, USA	-	yes	-
MO-B-2018-6	3.13919	38.3864	-90.2593	2009	North America	modern	North America	St. Louis, MO, USA	-	yes	-
MO-B-2018-7	2.49745	38.3864	-90.2593	2009	North America	modern	North America	St. Louis, MO, USA	-	yes	-
MO-E-2019-1	7.2577	36.5177	-90.249	2009	North America	modern	North America	-	-	yes	-
MO-E-2019-2	3.39682	36.5177	-90.249	2009	North America	modern	North America	-	-	yes	-
MO-G-2	3.27984	36.6657	-94.3469	2009	North America	modern	-	-	-	yes	-
MOB-8	5.51753	38.3863	-90.2593	2009	North America	modern	North America	St. Louis, MO, USA	-	yes	-
MON-003	3.73688	45.7933	4.83977	1901	Europe	historic	-	-	-	yes	-
MON-020	10.0532	44.9029	-0.529623	1930	Europe	historic	-	Bordeaux, France	-	yes	-
MON-024	2.06826	47.3356	0.684556	1936	Europe	historic	-	-	-	yes	-
MON-025	4.66078	48.8828	2.17693	1914	Europe	historic	-	-	-	yes	-
MON-026	9.92322	44.8378	-0.57918	1929	Europe	historic	-	Bordeaux, France	-	yes	-
MON-032	9.78676	43.2965	5.36978	1916	Europe	historic	-	-	-	yes	-
MON-035	9.17901	44.9029	-0.529623	1920	Europe	historic	-	Bordeaux, France	-	yes	-
MON-039	3.26322	50.8164	4.42652	1955	Europe	historic	-	-	-	yes	-
MON-040	0.768098	43.7026	-0.927197	1952	Europe	historic	-	-	-	yes	-
MON-041	5.81722	45.6273	6.84946	1927	Europe	historic	-	-	-	yes	-
MON-054	5.29335	48.3516	-1.20463	1933	Europe	historic	-	-	-	yes	-
MP-16	10.2164	31.2078	-89.0664	2013	North America	modern	North America	-	yes	yes	-
MP-18	10.9584	31.2078	-89.0664	2013	North America	modern	North America	-	yes	yes	-
MS-1	11.1169	42.0883	-72.0962	2013	North America	modern	North America	-	yes	yes	-
MS-3	7.30059	42.0883	-72.0962	2013	North America	modern	North America	-	yes	yes	-
NAT-002	9.57442	52.2167	5.9667	1875	Europe	historic	-	Apeldoorn, Netherlands	-	yes	-
NAT-003	2.26045	52.2167	5.9667	1875	Europe	historic	-	Apeldoorn, Netherlands	-	yes	-
NAT-004	0.994444	51.95	5.2333	1875	Europe	historic	-	-	-	yes	-
NAT-005	2.65505	52.2167	5.9667	1878	Europe	historic	-	Apeldoorn, Netherlands	-	yes	-
NAT-007	8.95003	47.2667	11.4	1883	Europe	historic	-	Innsbruck, Austria	-	yes	-
NAT-008	9.3064	47.2667	11.4	1883	Europe	historic	-	Innsbruck, Austria	-	yes	-
NAT-009	4.23769	48.1448	6.7896	1888	Europe	historic	-	-	-	yes	-
NAT-010	4.22786	52.3759	9.73201	1892	Europe	historic	-	-	-	yes	-
NAT-011	2.6007	52.25	6.2	1893	Europe	historic	-	Apeldoorn, Netherlands	-	yes	-
NAT-012	1.3458	52.25	6.2	1893	Europe	historic	-	Apeldoorn, Netherlands	-	yes	-
NAT-013	2.94218	52.25	6.2	1893	Europe	historic	-	Apeldoorn, Netherlands	-	yes	-
NAT-017	4.36744	52.25	6.2	1893	Europe	historic	-	Apeldoorn, Netherlands	-	yes	-
NAT-023	2.37219	52.2167	5.9667	1894	Europe	historic	-	Apeldoorn, Netherlands	-	yes	-
NAT-025	3.38874	49.4883	8.4647	1894	Europe	historic	-	-	-	yes	-
NAT-026	2.22576	52.2167	5.9667	1895	Europe	historic	-	Apeldoorn, Netherlands	-	yes	-
NAT-027	6.31173	52.2167	5.9667	1895	Europe	historic	-	Apeldoorn, Netherlands	-	yes	-
NAT-032	2.60617	51.8667	10.9	1896	Europe	historic	-	-	-	yes	Berlin 200km
NAT-034	4.88827	52.15	5.3833	1897	Europe	historic	-	-	-	yes	-
NAT-052	7.35852	52.1	4.2833	1902	Europe	historic	-	-	-	yes	-
NAT-056	6.41337	52.1667	4.3833	1903	Europe	historic	-	-	-	yes	-
NAT-057	3.80475	52.0971	5.9704	1904	Europe	historic	-	-	-	yes	-
NAT-060	9.90735	52	6	1906	Europe	historic	-	-	-	yes	-
NAT-072	4.05898	52	6	1918	Europe	historic	-	-	-	yes	-
NAT-080	5.45602	51.9833	5.9167	1926	Europe	historic	-	-	-	yes	-
NAT-088	5.44635	52.25	6.2	1928	Europe	historic	-	-	-	yes	-
NAT-090	4.797	52.3	4.8667	1929	Europe	historic	-	-	-	yes	-
NAT-092	3.5314	52.0167	6.1333	1930	Europe	historic	-	-	-	yes	-
NAT-100	5.24477	53.3833	6.6833	1933	Europe	historic	-	-	-	yes	-
NAT-103	6.04208	51.4	5.9167	1934	Europe	historic	-	-	-	yes	-
NAT-112	2.59897	51.9833	6.8167	1939	Europe	historic	-	-	-	yes	-
NAT-118	1.773	51.9167	4.5	1939	Europe	historic	-	-	-	yes	-
NB-A-1	7.05296	46.0331	-65.0409	2009	North America	modern	North America	-	-	yes	-
NB-A-2	10.7433	46.0331	-65.0409	2009	North America	modern	North America	-	-	yes	-
NC-10-F	1.81082	35.607	-83.0217	2013	North America	modern	North America	-	yes	yes	-
NC-9D	8.42502	35.607	-83.0217	2013	North America	modern	North America	-	yes	yes	-
NEU-004	2.84049	46.6044	6.22919	1893	Europe	historic	-	-	-	yes	-
NEU-009	3.40084	45.6308	4.67721	1934	Europe	historic	-	-	-	yes	-
NEU-022	4.05966	45.0757	4.81144	1913	Europe	historic	-	-	-	yes	-
NEU-024	0.609127	45.8212	5.85197	1936	Europe	historic	-	-	-	yes	-
NH-A-1	5.44886	42.8907	-72.5277	2009	North America	modern	-	-	-	yes	-
NH-E-1	6.50082	43.1863	-71.1399	2009	North America	modern	North America	-	-	yes	-
NH-E-2	5.14918	43.1863	-71.1399	2009	North America	modern	North America	-	-	yes	-
NJ-C-1	5.60572	39.6207	-75.5055	2009	North America	modern	North America	-	-	yes	-
NJ-C-2	6.18119	39.6207	-75.5055	2009	North America	modern	North America	-	-	yes	-
NJ-C-3	4.12318	39.6207	-75.5055	2009	North America	modern	North America	-	-	yes	-
NJ-C-4	4.21014	39.6207	-75.5055	2009	North America	modern	North America	-	-	yes	-
NJ-C-6	9.10065	39.6207	-75.5055	2009	North America	modern	North America	-	-	yes	-
NJ-C-7	5.78836	39.6207	-75.5055	2009	North America	modern	North America	-	-	yes	-
NJ-C-8	2.32349	39.6207	-75.5055	2009	North America	modern	North America	-	-	yes	-
NJ-G-2	4.76258	40.7728	-74.5044	2009	North America	modern	-	-	-	yes	-
NS-A-2018-1	2.1065	44.9088	-65.1773	2009	North America	modern	North America	Nova Scotia, Canada	-	yes	-
NS-A-2018-2	1.89999	44.9088	-65.1773	2009	North America	modern	North America	Nova Scotia, Canada	-	yes	-
NS-A-2018-3	2.95238	44.9088	-65.1773	2009	North America	modern	North America	Nova Scotia, Canada	-	yes	-
NSA-6	6.13098	44.9088	-65.1773	2009	North America	modern	North America	Nova Scotia, Canada	-	yes	-
NSB-6	5.09036	44.7547	-63.6717	2009	North America	modern	-	-	-	yes	-
OH-1	1.95638	40.4876	-82.727	2013	North America	modern	North America	-	yes	yes	-
OH-6	11.5845	40.4876	-82.727	2013	North America	modern	North America	-	yes	yes	-
OH-B-1	1.74971	38.9096	-82.7284	2009	North America	modern	North America	-	-	yes	-
OH-B-2	9.41171	38.9096	-82.7284	2009	North America	modern	North America	-	-	yes	-
ON3-7	1.76169	45.3297	-74.8933	2013	North America	modern	North America	-	yes	yes	-
ON3-8	7.70127	45.3297	-74.8933	2013	North America	modern	North America	-	-	yes	-
P-003	1.39663	44.9029	-0.529623	1920	Europe	historic	-	Bordeaux, France	-	yes	-
P-005A	3.67917	45.6788	4.70264	1920	Europe	historic	-	-	-	yes	-
P-005B	2.77984	45.6788	4.70264	1920	Europe	historic	-	-	-	yes	-
P-005C	1.11108	45.6788	4.70264	1920	Europe	historic	-	-	-	yes	-
P-009	0.691763	46.4064	3.31107	1863	Europe	historic	-	-	-	yes	-
P-016	1.7476	44.9029	-0.529623	1930	Europe	historic	-	Bordeaux, France	-	yes	-
P-021	0.594529	48.8433	2.36095	1830	Europe	historic	-	-	-	yes	-
P-039D	1.17562	46.1536	4.63098	1877	Europe	historic	-	Caluire, France	-	yes	-
P-041	6.60953	45.9962	3.98173	1876	Europe	historic	-	Caluire, France	-	yes	-
P-042	4.0038	45.9962	3.98173	1876	Europe	historic	-	Caluire, France	-	yes	-
P-043A	7.99831	45.9962	3.98173	1876	Europe	historic	-	Caluire, France	-	yes	-
P-043B	6.85489	45.9962	3.98173	1876	Europe	historic	-	Caluire, France	-	yes	-
P-084B	2.78303	46.0307	-74.2064	1939	North America	historic	-	-	-	yes	-
P-084C	0.767509	46.0307	-74.2064	1939	North America	historic	-	-	-	yes	-
PA-1	2.1767	40.9659	-78.1748	2013	North America	modern	North America	-	yes	yes	-
PA-5	9.75622	40.9659	-78.1748	2013	North America	modern	North America	-	yes	yes	-
PA-D-1	6.87911	41.3141	-75.5401	2009	North America	modern	North America	-	-	yes	-
PA-D-2	9.54568	41.3141	-75.5401	2009	North America	modern	North America	-	-	yes	-
PA-E-1	10.3658	40.2036	-75.906	2009	North America	modern	North America	-	-	yes	-
PA-E-2	11.3639	40.2036	-75.906	2009	North America	modern	North America	-	-	yes	-
PA-F-1	16.6218	41.8322	-80.1162	2009	North America	modern	North America	-	-	yes	-
PA-F-2	8.87053	41.8322	-80.1162	2009	North America	modern	North America	-	-	yes	-
PH-100	3.99354	26.8349	-81.0928	1930	North America	historic	-	Florida, USA	-	yes	-
PH-20	1.33688	40.0561	-75.2217	1924	North America	historic	-	-	-	yes	-
PH-46	4.02179	39.9777	-74.8936	1910	North America	historic	-	-	-	yes	-
PH-84	3.90021	44.7427	-65.5123	1921	North America	historic	-	Nova Scotia, Canada	-	yes	-
PH-85	4.6985	44.7427	-65.5123	1921	North America	historic	-	Nova Scotia, Canada	-	yes	-
pop2-1	1.84996	45.4092	-0.52944	2019	Europe	modern	Europe	-	-	yes	-
pop2-2	3.19115	45.4092	-0.52944	2019	Europe	modern	Europe	-	-	yes	-
pop2-3	3.49171	45.4092	-0.52944	2019	Europe	modern	Europe	-	-	yes	-
pop3-1	2.72865	45.4781	-0.37306	2019	Europe	modern	Europe	-	-	yes	-
pop3-2	6.81338	45.4781	-0.37306	2019	Europe	modern	Europe	-	-	yes	-
pop3-3	4.04708	45.4781	-0.37306	2019	Europe	modern	Europe	-	-	yes	-
PR1-1973	2.39652	48.9486	17.3831	1973	Europe	historic	-	-	-	yes	-
PR13	1.5384	50.1901	14.6779	1957	Europe	historic	-	Prague, Czech Republic	-	yes	-
PR16	1.35855	50.1901	14.6779	1961	Europe	historic	-	Prague, Czech Republic	-	yes	-
PR17	0.847445	49.8413	14.5746	1967	Europe	historic	-	Prague, Czech Republic	-	yes	-
PR18	2.82653	50.1901	14.6779	1959	Europe	historic	-	Prague, Czech Republic	-	yes	-
PR19-1971	0.528248	50.3613	13.8232	1971	Europe	historic	-	-	-	yes	-
PR4	1.27541	50.0857	14.4799	1959	Europe	historic	-	Prague, Czech Republic	-	yes	-
PR5	2.17978	50.1579	14.7543	1954	Europe	historic	-	Prague, Czech Republic	-	yes	-
PR8-1969	0.669626	49.1536	14.2216	1969	Europe	historic	-	-	-	yes	-
PRA11-1964	2.24455	50.6035	15.324	1964	Europe	historic	-	Prague, Czech Republic	-	yes	-
PRA12-1964	1.50601	50.616	15.1118	1964	Europe	historic	-	Prague, Czech Republic	-	yes	-
PRA14-1973	1.83569	49.5875	17.2573	1973	Europe	historic	-	-	-	yes	-
PRA16-1963	0.36681	50.9389	15.1511	1963	Europe	historic	-	-	-	yes	-
PRC2-1955	1.12209	49.999	15.9557	1955	Europe	historic	-	Prague, Czech Republic	-	yes	-
PRC3-1933	1.88623	49.5939	17.2509	1933	Europe	historic	-	-	-	yes	-
PRC4-1934	2.06209	49.5939	17.2509	1934	Europe	historic	-	-	-	yes	-
QC-2-1	12.4471	46.8867	-70.8684	2013	North America	modern	North America	Quebec, Canada	yes	yes	Quebec 200km
QC-2-17	15.1482	46.8867	-70.8684	2013	North America	modern	North America	Quebec, Canada	yes	yes	Quebec 200km
QC-2-19	9.45783	46.8867	-70.8684	2013	North America	modern	North America	Quebec, Canada	yes	yes	Quebec 200km
QC-2-20	9.4787	46.8867	-70.8684	2013	North America	modern	North America	Quebec, Canada	yes	yes	Quebec 200km
QC-2-22	8.10971	46.8867	-70.8684	2013	North America	modern	North America	Quebec, Canada	yes	yes	Quebec 200km
QC-2-25	11.7996	46.8867	-70.8684	2013	North America	modern	North America	Quebec, Canada	yes	yes	Quebec 200km
QC-2-26	10.2028	46.8867	-70.8684	2013	North America	modern	North America	Quebec, Canada	yes	yes	Quebec 200km
QC-2-28	11.2058	46.8867	-70.8684	2013	North America	modern	North America	Quebec, Canada	yes	yes	Quebec 200km
QC-2-29	15.2464	46.8867	-70.8684	2013	North America	modern	North America	Quebec, Canada	yes	yes	Quebec 200km
QC-2-30	21.1514	46.8867	-70.8684	2013	North America	modern	North America	Quebec, Canada	yes	yes	Quebec 200km
QC3-20	12.9723	47.6788	-69.022	2013	North America	modern	-	-	-	yes	Quebec 200km
QFA-1A	2.45126	46.8145	-71.2074	1937	North America	historic	-	Quebec, Canada	-	yes	Quebec 200km
QFA-2A	2.39765	46.7845	-71.2365	1931	North America	historic	-	Quebec, Canada	-	yes	Quebec 200km
QFA-2B	3.6797	46.7845	-71.2365	1931	North America	historic	-	Quebec, Canada	-	yes	Quebec 200km
QFA-3	3.6972	46.7832	-71.283	1934	North America	historic	-	Quebec, Canada	-	yes	Quebec 200km
QFA-4	1.5862	46.8891	-71.2986	1934	North America	historic	-	Quebec, Canada	-	yes	Quebec 200km
QFA-5	1.99003	46.4122	-71.2343	1931	North America	historic	-	Quebec, Canada	-	yes	Quebec 200km
QFA-6	2.68525	46.6967	-71.5913	1938	North America	historic	-	Quebec, Canada	-	yes	Quebec 200km
QFA-7	3.13628	46.7861	-71.2509	1932	North America	historic	-	Quebec, Canada	-	yes	Quebec 200km
QFA-8	2.09867	46.6236	-71.733	1928	North America	historic	-	Quebec, Canada	-	yes	Quebec 200km
QFA-9	2.2579	46.7499	-71.4665	1936	North America	historic	-	Quebec, Canada	-	yes	Quebec 200km
RI-B-1	4.83802	41.4848	-71.558	2009	North America	modern	North America	-	-	yes	-
RI-B-2	11.2739	41.4848	-71.558	2009	North America	modern	North America	-	-	yes	-
S-1	1.59725	59.3427	18.0613	1882	Europe	historic	-	-	-	yes	-
S-11	2.41352	59.2727	15.2144	1917	Europe	historic	-	-	-	yes	-
S-14A	3.49457	46.1283	5.37563	1918	Europe	historic	-	-	-	yes	-
S-14B	5.13136	46.1283	5.37563	1918	Europe	historic	-	-	-	yes	-
S-4B	3.68421	44.2817	4.75309	1890	Europe	historic	-	-	-	yes	-
S-5	1.62457	59.3293	18.0686	1897	Europe	historic	-	-	-	yes	-
S-7	1.56865	58.7993	16.9982	1903	Europe	historic	-	-	-	yes	-
SC-1	13.8098	34.7925	-80.4153	2009	North America	modern	North America	-	-	yes	-
SC-2	15.0688	34.7925	-80.4153	2009	North America	modern	North America	-	-	yes	-
SC-K-1	3.78748	34.2252	-81.3431	2013	North America	modern	North America	-	yes	yes	-
SC-K-2	6.29953	34.2252	-81.3431	2013	North America	modern	North America	-	yes	yes	-
StGalmier-1	12.0335	46.2352	8.01545	2017	Europe	modern	Europe	St. Galmier, France	-	yes	-
StGalmier-11	8.2109	46.2352	8.01545	2017	Europe	modern	Europe	St. Galmier, France	-	yes	-
StGalmier-12	6.58689	46.2352	8.01545	2017	Europe	modern	Europe	St. Galmier, France	-	yes	-
StGalmier-16	8.84481	46.2352	8.01545	2017	Europe	modern	Europe	St. Galmier, France	-	yes	-
StGalmier-17	10.6524	46.2352	8.01545	2017	Europe	modern	Europe	St. Galmier, France	-	yes	-
StGalmier-2	11.1839	46.2352	8.01545	2017	Europe	modern	Europe	St. Galmier, France	-	yes	-
StGalmier-21	5.63075	46.2352	8.01545	2017	Europe	modern	Europe	St. Galmier, France	-	yes	-
StGalmier-22	8.31547	46.2352	8.01545	2017	Europe	modern	Europe	St. Galmier, France	-	yes	-
StGalmier-6	11.9322	46.2352	8.01545	2017	Europe	modern	Europe	St. Galmier, France	-	yes	-
STU-10	5.45087	48.8013	9.21874	1934	Europe	historic	-	-	-	yes	-
STU-2	1.46558	48.2744	8.84833	1877	Europe	historic	-	-	-	yes	-
STU-4	4.53103	45.5903	4.31804	1907	Europe	historic	-	-	-	yes	-
TN-1	3.495	36.1194	-85.0589	2009	North America	modern	North America	-	-	yes	-
TN-2019-1	2.3736	36.1194	-85.0589	2009	North America	modern	North America	-	-	yes	-
TRH-2	1.05692	63.3085	10.1673	1934	Europe	historic	-	-	-	yes	-
TRH-5	1.88093	58.0828	6.75278	2007	Europe	modern	-	-	-	yes	-
TRQB-1	7.7107	45.5	-72.5	2013	North America	modern	North America	-	-	yes	-
TRQB-10	9.32387	45.5	-72.5	2013	North America	modern	North America	-	-	yes	-
TRQB-2	10.439	45.5	-72.5	2013	North America	modern	North America	-	-	yes	-
TRQB-4	7.74881	45.5	-72.5	2013	North America	modern	North America	-	-	yes	-
TRQB-7	6.63079	45.5	-72.5	2013	North America	modern	North America	-	-	yes	-
TRQB-8	10.1826	45.5	-72.5	2013	North America	modern	North America	-	-	yes	-
TRQB-9	8.98943	45.5	-72.5	2013	North America	modern	North America	-	-	yes	-
UPS-2	4.46712	57.7089	11.9746	1926	Europe	historic	-	-	-	yes	-
USNH-39	1.33451	42.0305	-93.6252	1896	North America	historic	-	Ames, IA, USA	-	yes	-
W-01	1.40738	45.8072	13.5342	1939	Europe	historic	-	-	-	yes	-
W-05	1.00856	52.85	8.73333	1889	Europe	historic	-	-	-	yes	-
W-09	0.831889	47.2714	11.3864	1883	Europe	historic	-	Innsbruck, Austria	-	yes	-
WI-1	12.5514	44.8793	-89.4238	2013	North America	modern	North America	-	-	yes	-
WI-3	5.86306	44.8793	-89.4238	2013	North America	modern	North America	-	yes	yes	-
WU-08	1.62816	38.895	-77.0367	1896	North America	historic	-	-	-	yes	-
WU-09	1.27501	42.775	-81.1833	1908	North America	historic	-	-	-	yes	-
WU-15	5.75725	47.9883	16.2831	2010	Europe	modern	-	-	-	yes	-
WU-16	2.94069	47.9944	16.3294	2016	Europe	modern	-	-	-	yes	-
WU-17	2.78662	48.2003	16.455	2013	Europe	modern	-	-	-	yes	-

## Sheet: Supplementary Data 3
Supplementary Data 3. SNPs with Bonferroni-significant GWAS p-values from mixed model assocation, and annotations for the SNPs falling within predicted genes.
chromosome	SNP location	β	p-value	A. thaliana gene	variant effect annotation	gene start	gene end	percent identity	BLAST E-value	A. thaliana annotation	gene ontology
50% annual growth day
2	56193839	-15.77	1.1808e-08
6	24808329	-17.165	6.9038e-09
7	16651619	-11.611	3.5669e-08
7	16654720	-13.032	1.8917e-08
7	16655093	-12.855	2.9127e-09
10	17689343	-16.963	2.001e-08
10	17689400	-16.221	1.3358e-08
13	21081611	-17.356	3.624e-09	AT4G27290	synonymous variant	21081207	21084306	46.91	0	S-locus lectin protein kinase family protein	GO:0004674;GO:0048544;GO:0005516;GO:0006468;GO:0005576;GO:0005886
14	1945459	-15.727	1.712e-08	AT4G33010; GLDP1	intron variant	1929657	1949598	57.895	2.45e-15	glycine decarboxylase P-protein 1	GO:0005960;GO:0005829;GO:0005739;GO:0006546;GO:0009570;GO:0009941;GO:0005515;GO:0004375;GO:0009534;GO:0030170;GO:0005886;GO:0009507;GO:0046686;GO:0019464;GO:0048046;GO:0003729;GO:0016594
14	1945472	-17.599	1.2645e-08	AT4G33010; GLDP1	intron variant	1929657	1949598	57.895	2.45e-15	glycine decarboxylase P-protein 1	GO:0005960;GO:0005829;GO:0005739;GO:0006546;GO:0009570;GO:0009941;GO:0005515;GO:0004375;GO:0009534;GO:0030170;GO:0005886;GO:0009507;GO:0046686;GO:0019464;GO:0048046;GO:0003729;GO:0016594
14	1945497	-16.771	1.3213e-08	AT4G33010; GLDP1	intron variant	1929657	1949598	57.895	2.45e-15	glycine decarboxylase P-protein 1	GO:0005960;GO:0005829;GO:0005739;GO:0006546;GO:0009570;GO:0009941;GO:0005515;GO:0004375;GO:0009534;GO:0030170;GO:0005886;GO:0009507;GO:0046686;GO:0019464;GO:0048046;GO:0003729;GO:0016594
15	7349002	-15.578	3.1903e-09	AT5G42560	intron variant	7344214	7350150	56.494	5.97e-59	Abscisic acid-responsive (TB2/DP1, HVA22) family protein	GO:0005634;GO:0003674;GO:0008150
16	38344901	-10.121	9.9404e-09
below-ground biomass
6	24808329	-1.808	8.0453e-09
6	24808347	-1.623	3.2155e-08
6	33062481	-1.5998	2.9298e-08
13	21082128	-1.8493	2.4687e-10	AT4G27290	missense variant	21081207	21084306	46.91	0	S-locus lectin protein kinase family protein	GO:0004674;GO:0048544;GO:0005516;GO:0006468;GO:0005576;GO:0005886
13	21082157	-1.7364	8.3465e-10	AT4G27290	missense variant	21081207	21084306	46.91	0	S-locus lectin protein kinase family protein	GO:0004674;GO:0048544;GO:0005516;GO:0006468;GO:0005576;GO:0005886
13	21082187	-1.632	2.5507e-08	AT4G27290	synonymous variant	21081207	21084306	46.91	0	S-locus lectin protein kinase family protein	GO:0004674;GO:0048544;GO:0005516;GO:0006468;GO:0005576;GO:0005886
13	21082192	-1.7364	8.3465e-10	AT4G27290	missense variant	21081207	21084306	46.91	0	S-locus lectin protein kinase family protein	GO:0004674;GO:0048544;GO:0005516;GO:0006468;GO:0005576;GO:0005886
13	21082299	-1.635	2.6019e-08	AT4G27290	missense variant	21081207	21084306	46.91	0	S-locus lectin protein kinase family protein	GO:0004674;GO:0048544;GO:0005516;GO:0006468;GO:0005576;GO:0005886
13	21082367	-1.6673	3.0868e-09	AT4G27290	synonymous variant	21081207	21084306	46.91	0	S-locus lectin protein kinase family protein	GO:0004674;GO:0048544;GO:0005516;GO:0006468;GO:0005576;GO:0005886
13	21082598	-1.6384	7.1424e-09	AT4G27290	intron variant	21081207	21084306	46.91	0	S-locus lectin protein kinase family protein	GO:0004674;GO:0048544;GO:0005516;GO:0006468;GO:0005576;GO:0005886
13	21082605	-1.7364	8.3465e-10	AT4G27290	intron variant	21081207	21084306	46.91	0	S-locus lectin protein kinase family protein	GO:0004674;GO:0048544;GO:0005516;GO:0006468;GO:0005576;GO:0005886
13	21082668	-1.7034	8.7552e-09	AT4G27290	intron variant	21081207	21084306	46.91	0	S-locus lectin protein kinase family protein	GO:0004674;GO:0048544;GO:0005516;GO:0006468;GO:0005576;GO:0005886
13	39241331	-1.3274	5.3818e-09
14	279104	-1.2265	3.0818e-08
14	1945497	-1.7637	1.6156e-08	AT4G33010; GLDP1	intron variant	1929657	1949598	57.895	2.45e-15	glycine decarboxylase P-protein 1	GO:0005960;GO:0005829;GO:0005739;GO:0006546;GO:0009570;GO:0009941;GO:0005515;GO:0004375;GO:0009534;GO:0030170;GO:0005886;GO:0009507;GO:0046686;GO:0019464;GO:0048046;GO:0003729;GO:0016594
dichogamy
2	18708686	-35.306	1.9257e-08
2	23225081	-28.746	1.1131e-08
2	29454622	-33.221	1.1364e-08
2	37141351	-26.019	6.923e-09	AT5G58410	synonymous variant	37140686	37151505	43.902	0	HEAT/U-box domain-containing protein	GO:0005829;GO:0072344;GO:0061630;GO:0008270;GO:0043023;GO:1990116;GO:0043161;GO:0009507;GO:1990112;GO:0016567
7	73284	-32.746	6.1625e-09
11	41518803	-25.711	1.4423e-08	AT2G25930; ELF3	synonymous variant	41516453	41520465	32.118	4.07e-60	hydroxyproline-rich glycoprotein family protein	GO:0009737;GO:0009585;GO:0009409;GO:0048573;GO:0007623;GO:0003700;GO:2000028;GO:0009909;GO:0010119;GO:0010031;GO:0009826;GO:0009649;GO:0005515;GO:0005634;GO:0009733;GO:0008022
11	41668284	-26.746	1.5136e-08	AT4G32920	intron variant	41662692	41676427	60.301	0	glycine-rich protein	GO:0009507;GO:0008150;GO:0005773;GO:0003674
12	38680020	-28.791	9.3336e-10
14	38648391	-31.447	3.4176e-08
female flowering onset
5	40623808	38.121	7.3955e-09
10	47455356	36.929	2.3572e-08
11	41112809	50.524	1.8952e-09
11	41517231	43.912	1.5199e-09	AT2G25930; ELF3	missense variant	41516453	41520465	32.118	4.07e-60	hydroxyproline-rich glycoprotein family protein	GO:0009737;GO:0009585;GO:0009409;GO:0048573;GO:0007623;GO:0003700;GO:2000028;GO:0009909;GO:0010119;GO:0010031;GO:0009826;GO:0009649;GO:0005515;GO:0005634;GO:0009733;GO:0008022
11	41518657	50.753	2.1393e-10	AT2G25930; ELF3	intron variant	41516453	41520465	32.118	4.07e-60	hydroxyproline-rich glycoprotein family protein	GO:0009737;GO:0009585;GO:0009409;GO:0048573;GO:0007623;GO:0003700;GO:2000028;GO:0009909;GO:0010119;GO:0010031;GO:0009826;GO:0009649;GO:0005515;GO:0005634;GO:0009733;GO:0008022
11	41518803	40.66	2.5276e-09	AT2G25930; ELF3	synonymous variant	41516453	41520465	32.118	4.07e-60	hydroxyproline-rich glycoprotein family protein	GO:0009737;GO:0009585;GO:0009409;GO:0048573;GO:0007623;GO:0003700;GO:2000028;GO:0009909;GO:0010119;GO:0010031;GO:0009826;GO:0009649;GO:0005515;GO:0005634;GO:0009733;GO:0008022
11	41652782	47.656	2.2278e-08
11	41653028	41.072	1.1498e-09
11	41655813	41.749	2.748e-08
11	41668284	45.465	9.0923e-11	AT4G32920	intron variant	41662692	41676427	60.301	0	glycine-rich protein	GO:0009507;GO:0008150;GO:0005773;GO:0003674
12	29311407	54.893	1.2781e-08
14	24777876	45.327	6.3125e-09
floral sex allocation
1	34119657	-15.591	1.2103e-09
1	34270794	-15.207	1.3116e-09
2	12928601	-14.043	3.7331e-08
2	25654801	-14.812	1.6007e-10
2	52632962	-16.061	2.2216e-09
2	63118742	-14.827	2.8642e-09
2	63118821	-14.937	2.468e-09
3	11853371	-13.671	3.7648e-08
3	47496163	-12.199	3.9514e-08
4	5799741	-14.604	1.4373e-08
4	29043901	-14.274	2.6421e-08
6	46481551	-15.505	2.3838e-09
7	5490547	-14.979	1.6134e-08
7	32453118	-13.902	1.16e-08	AT1G65090; SLDP1		32451042	32453447	43.421	1.92e-14		GO:0005634;GO:0005737;GO:0003674;GO:0008150
7	43609901	-14.62	8.9039e-11
8	18814765	-14.84	1.4488e-08
8	26015966	-16.737	2.7391e-10
8	48693496	-14.563	1.2693e-08
9	39886979	-14.184	4.0363e-08	AT3G23790; AAE16		39882917	39893001	58.739	0	AMP-dependent synthetase and ligase family protein	GO:0009941;GO:0009507
10	18608281	-13.842	6.0763e-09
10	43809551	-11.4	6.8305e-09
11	11448736	-15.72	7.2315e-09
11	41668284	-14.694	3.3249e-10	AT4G32920	intron variant	41662692	41676427	60.301	0	glycine-rich protein	GO:0009507;GO:0008150;GO:0005773;GO:0003674
11	54972691	-14.175	2.116e-08
13	1719319	-12.077	2.2592e-08
13	1723268	-13.355	7.804e-09
13	1723386	-16.367	1.2545e-12
13	1723560	-15.165	1.2511e-08
14	43927776	-14.782	4.7318e-09
14	50204617	-14.255	3.3762e-10
16	8964984	-15.654	1.897e-10
16	18637640	-12.804	3.2858e-08
16	30600955	-14.326	3.5529e-08
17	17083014	-14.787	7.4426e-10
flowering end
6	24808329	-29.743	5.0564e-10
6	24808347	-26.632	2.9523e-09
7	16651619	-20.345	2.2682e-09
7	16655093	-22.022	3.4342e-10
13	21081611	-28.427	3.0864e-09	AT4G27290	synonymous variant	21081207	21084306	46.91	0	S-locus lectin protein kinase family protein	GO:0004674;GO:0048544;GO:0005516;GO:0006468;GO:0005576;GO:0005886
13	21082128	-25.96	1.4881e-08	AT4G27290	missense variant	21081207	21084306	46.91	0	S-locus lectin protein kinase family protein	GO:0004674;GO:0048544;GO:0005516;GO:0006468;GO:0005576;GO:0005886
13	21082157	-24.9	1.7591e-08	AT4G27290	missense variant	21081207	21084306	46.91	0	S-locus lectin protein kinase family protein	GO:0004674;GO:0048544;GO:0005516;GO:0006468;GO:0005576;GO:0005886
13	21082192	-24.9	1.7591e-08	AT4G27290	missense variant	21081207	21084306	46.91	0	S-locus lectin protein kinase family protein	GO:0004674;GO:0048544;GO:0005516;GO:0006468;GO:0005576;GO:0005886
13	21082299	-25.852	1.0368e-08	AT4G27290	missense variant	21081207	21084306	46.91	0	S-locus lectin protein kinase family protein	GO:0004674;GO:0048544;GO:0005516;GO:0006468;GO:0005576;GO:0005886
13	21082605	-24.9	1.7591e-08	AT4G27290	intron variant	21081207	21084306	46.91	0	S-locus lectin protein kinase family protein	GO:0004674;GO:0048544;GO:0005516;GO:0006468;GO:0005576;GO:0005886
13	21083567	-26.602	3.6353e-08	AT4G27290	intron variant	21081207	21084306	46.91	0	S-locus lectin protein kinase family protein	GO:0004674;GO:0048544;GO:0005516;GO:0006468;GO:0005576;GO:0005886
13	21083570	-26.602	3.6353e-08	AT4G27290	intron variant	21081207	21084306	46.91	0	S-locus lectin protein kinase family protein	GO:0004674;GO:0048544;GO:0005516;GO:0006468;GO:0005576;GO:0005886
13	21083578	-26.602	3.6353e-08	AT4G27290	intron variant	21081207	21084306	46.91	0	S-locus lectin protein kinase family protein	GO:0004674;GO:0048544;GO:0005516;GO:0006468;GO:0005576;GO:0005886
13	21083582	-26.602	3.6353e-08	AT4G27290	intron variant	21081207	21084306	46.91	0	S-locus lectin protein kinase family protein	GO:0004674;GO:0048544;GO:0005516;GO:0006468;GO:0005576;GO:0005886
13	21083592	-26.602	3.6353e-08	AT4G27290	intron variant	21081207	21084306	46.91	0	S-locus lectin protein kinase family protein	GO:0004674;GO:0048544;GO:0005516;GO:0006468;GO:0005576;GO:0005886
13	39241331	-21.067	1.7226e-09
13	49117823	-25.865	1.0951e-08
13	49117824	-25.865	1.0951e-08
14	1945459	-25.144	3.5562e-08	AT4G33010; GLDP1	intron variant	1929657	1949598	57.895	2.45e-15	glycine decarboxylase P-protein 1	GO:0005960;GO:0005829;GO:0005739;GO:0006546;GO:0009570;GO:0009941;GO:0005515;GO:0004375;GO:0009534;GO:0030170;GO:0005886;GO:0009507;GO:0046686;GO:0019464;GO:0048046;GO:0003729;GO:0016594
14	1945497	-26.858	2.6324e-08	AT4G33010; GLDP1	intron variant	1929657	1949598	57.895	2.45e-15	glycine decarboxylase P-protein 1	GO:0005960;GO:0005829;GO:0005739;GO:0006546;GO:0009570;GO:0009941;GO:0005515;GO:0004375;GO:0009534;GO:0030170;GO:0005886;GO:0009507;GO:0046686;GO:0019464;GO:0048046;GO:0003729;GO:0016594
18	10576480	-27.568	1.3127e-08	AT3G59650; ML43	missense variant	10576150	10580497	65.753	1.42e-65	mitochondrial ribosomal protein L51/S25/CI-B8 family protein	GO:0032543;GO:0005739;GO:0003735;GO:0005762
flowering onset
5	40623808	34.969	1.3718e-08
7	44200680	42.169	1.336e-08
10	47455356	35.052	1.1874e-08
11	41112809	46.995	2.0669e-09
11	41517231	40.468	2.4755e-09	AT2G25930; ELF3	missense variant	41516453	41520465	32.118	4.07e-60	hydroxyproline-rich glycoprotein family protein	GO:0009737;GO:0009585;GO:0009409;GO:0048573;GO:0007623;GO:0003700;GO:2000028;GO:0009909;GO:0010119;GO:0010031;GO:0009826;GO:0009649;GO:0005515;GO:0005634;GO:0009733;GO:0008022
11	41518657	46.464	5.0487e-10	AT2G25930; ELF3	intron variant	41516453	41520465	32.118	4.07e-60	hydroxyproline-rich glycoprotein family protein	GO:0009737;GO:0009585;GO:0009409;GO:0048573;GO:0007623;GO:0003700;GO:2000028;GO:0009909;GO:0010119;GO:0010031;GO:0009826;GO:0009649;GO:0005515;GO:0005634;GO:0009733;GO:0008022
11	41518803	36.756	8.8061e-09	AT2G25930; ELF3	synonymous variant	41516453	41520465	32.118	4.07e-60	hydroxyproline-rich glycoprotein family protein	GO:0009737;GO:0009585;GO:0009409;GO:0048573;GO:0007623;GO:0003700;GO:2000028;GO:0009909;GO:0010119;GO:0010031;GO:0009826;GO:0009649;GO:0005515;GO:0005634;GO:0009733;GO:0008022
11	41652782	43.717	3.9531e-08
11	41653028	37.83	1.9323e-09
11	41668284	41.409	2.8744e-10	AT4G32920	intron variant	41662692	41676427	60.301	0	glycine-rich protein	GO:0009507;GO:0008150;GO:0005773;GO:0003674
11	42057335	38.952	2.182e-08	AT3G16360; AHP4	intron variant	42054466	42060088	60.305	3.31e-58	HPT phosphotransmitter 4	GO:0000160;GO:0080036;GO:0009927;GO:0016310;GO:0009736;GO:0005737;GO:0005634;GO:0007165;GO:0043424
14	24777876	45.405	2.6002e-10
maximum height
2	19218390	-380.59	3.7796e-09	AT5G52450	synonymous variant	19218124	19224799	60.88	7.45e-175	MATE efflux family protein	GO:0005774;GO:0015297;GO:0022857;GO:0009624;GO:0055085;GO:0042910;GO:0016020;GO:0009536
2	19218462	-397	2.5416e-08	AT5G52450	intron variant	19218124	19224799	60.88	7.45e-175	MATE efflux family protein	GO:0005774;GO:0015297;GO:0022857;GO:0009624;GO:0055085;GO:0042910;GO:0016020;GO:0009536
6	24808329	-434.63	2.3702e-09
6	24808347	-383.1	2.1257e-08
6	33062481	-384.1	1.0157e-08
7	5643510	-294.5	2.3133e-08
7	16651386	-315.64	2.082e-08
7	16651619	-312.55	1.0892e-09
7	16654720	-348.06	7.1723e-10
7	16655093	-319.59	2.1731e-09
10	17689400	-431.46	5.5189e-10
13	21081611	-432.07	2.5102e-09	AT4G27290	synonymous variant	21081207	21084306	46.91	0	S-locus lectin protein kinase family protein	GO:0004674;GO:0048544;GO:0005516;GO:0006468;GO:0005576;GO:0005886
13	21082128	-423.81	5.8159e-10	AT4G27290	missense variant	21081207	21084306	46.91	0	S-locus lectin protein kinase family protein	GO:0004674;GO:0048544;GO:0005516;GO:0006468;GO:0005576;GO:0005886
13	21082157	-385.16	7.232e-09	AT4G27290	missense variant	21081207	21084306	46.91	0	S-locus lectin protein kinase family protein	GO:0004674;GO:0048544;GO:0005516;GO:0006468;GO:0005576;GO:0005886
13	21082192	-385.16	7.232e-09	AT4G27290	missense variant	21081207	21084306	46.91	0	S-locus lectin protein kinase family protein	GO:0004674;GO:0048544;GO:0005516;GO:0006468;GO:0005576;GO:0005886
13	21082299	-399.7	4.2805e-09	AT4G27290	missense variant	21081207	21084306	46.91	0	S-locus lectin protein kinase family protein	GO:0004674;GO:0048544;GO:0005516;GO:0006468;GO:0005576;GO:0005886
13	21082605	-385.16	7.232e-09	AT4G27290	intron variant	21081207	21084306	46.91	0	S-locus lectin protein kinase family protein	GO:0004674;GO:0048544;GO:0005516;GO:0006468;GO:0005576;GO:0005886
13	21082668	-402.75	5.1812e-09	AT4G27290	intron variant	21081207	21084306	46.91	0	S-locus lectin protein kinase family protein	GO:0004674;GO:0048544;GO:0005516;GO:0006468;GO:0005576;GO:0005886
13	49117823	-412.21	1.2363e-09
13	49117824	-412.21	1.2363e-09
14	1945459	-417.85	7.7496e-10	AT4G33010; GLDP1	intron variant	1929657	1949598	57.895	2.45e-15	glycine decarboxylase P-protein 1	GO:0005960;GO:0005829;GO:0005739;GO:0006546;GO:0009570;GO:0009941;GO:0005515;GO:0004375;GO:0009534;GO:0030170;GO:0005886;GO:0009507;GO:0046686;GO:0019464;GO:0048046;GO:0003729;GO:0016594
14	1945472	-460.23	1.5645e-10	AT4G33010; GLDP1	intron variant	1929657	1949598	57.895	2.45e-15	glycine decarboxylase P-protein 1	GO:0005960;GO:0005829;GO:0005739;GO:0006546;GO:0009570;GO:0009941;GO:0005515;GO:0004375;GO:0009534;GO:0030170;GO:0005886;GO:0009507;GO:0046686;GO:0019464;GO:0048046;GO:0003729;GO:0016594
14	1945497	-486.22	5.7885e-12	AT4G33010; GLDP1	intron variant	1929657	1949598	57.895	2.45e-15	glycine decarboxylase P-protein 1	GO:0005960;GO:0005829;GO:0005739;GO:0006546;GO:0009570;GO:0009941;GO:0005515;GO:0004375;GO:0009534;GO:0030170;GO:0005886;GO:0009507;GO:0046686;GO:0019464;GO:0048046;GO:0003729;GO:0016594
15	7350652	-336.89	4.0833e-08
16	37645424	-241.84	1.6035e-08
pollen production end
2	19218462	-23.137	1.2894e-08	AT5G52450	intron variant	19218124	19224799	60.88	7.45e-175	MATE efflux family protein	GO:0005774;GO:0015297;GO:0022857;GO:0009624;GO:0055085;GO:0042910;GO:0016020;GO:0009536
6	24807893	-21.65	3.3392e-08
6	24808329	-23.889	1.01e-08
7	16651619	-16.582	2.1269e-08
7	16654720	-18.269	2.208e-08
7	16655093	-18.512	1.1032e-09
10	17689400	-23.5	9.1908e-10
13	21081611	-23.688	1.1727e-08	AT4G27290	synonymous variant	21081207	21084306	46.91	0	S-locus lectin protein kinase family protein	GO:0004674;GO:0048544;GO:0005516;GO:0006468;GO:0005576;GO:0005886
13	21082128	-22.64	9.241e-09	AT4G27290	missense variant	21081207	21084306	46.91	0	S-locus lectin protein kinase family protein	GO:0004674;GO:0048544;GO:0005516;GO:0006468;GO:0005576;GO:0005886
13	21082157	-20.987	3.9139e-08	AT4G27290	missense variant	21081207	21084306	46.91	0	S-locus lectin protein kinase family protein	GO:0004674;GO:0048544;GO:0005516;GO:0006468;GO:0005576;GO:0005886
13	21082192	-20.987	3.9139e-08	AT4G27290	missense variant	21081207	21084306	46.91	0	S-locus lectin protein kinase family protein	GO:0004674;GO:0048544;GO:0005516;GO:0006468;GO:0005576;GO:0005886
13	21082299	-22.739	4.4856e-09	AT4G27290	missense variant	21081207	21084306	46.91	0	S-locus lectin protein kinase family protein	GO:0004674;GO:0048544;GO:0005516;GO:0006468;GO:0005576;GO:0005886
13	21082605	-20.987	3.9139e-08	AT4G27290	intron variant	21081207	21084306	46.91	0	S-locus lectin protein kinase family protein	GO:0004674;GO:0048544;GO:0005516;GO:0006468;GO:0005576;GO:0005886
13	21082668	-21.792	3.7632e-08	AT4G27290	intron variant	21081207	21084306	46.91	0	S-locus lectin protein kinase family protein	GO:0004674;GO:0048544;GO:0005516;GO:0006468;GO:0005576;GO:0005886
13	21083567	-23.596	1.2186e-08	AT4G27290	intron variant	21081207	21084306	46.91	0	S-locus lectin protein kinase family protein	GO:0004674;GO:0048544;GO:0005516;GO:0006468;GO:0005576;GO:0005886
13	21083570	-23.596	1.2186e-08	AT4G27290	intron variant	21081207	21084306	46.91	0	S-locus lectin protein kinase family protein	GO:0004674;GO:0048544;GO:0005516;GO:0006468;GO:0005576;GO:0005886
13	21083578	-23.596	1.2186e-08	AT4G27290	intron variant	21081207	21084306	46.91	0	S-locus lectin protein kinase family protein	GO:0004674;GO:0048544;GO:0005516;GO:0006468;GO:0005576;GO:0005886
13	21083582	-23.596	1.2186e-08	AT4G27290	intron variant	21081207	21084306	46.91	0	S-locus lectin protein kinase family protein	GO:0004674;GO:0048544;GO:0005516;GO:0006468;GO:0005576;GO:0005886
13	21083592	-23.596	1.2186e-08	AT4G27290	intron variant	21081207	21084306	46.91	0	S-locus lectin protein kinase family protein	GO:0004674;GO:0048544;GO:0005516;GO:0006468;GO:0005576;GO:0005886
13	39241331	-17.458	8.5089e-09
13	39306541	-19.735	2.0207e-08
13	49117823	-22.765	4.6256e-09
13	49117824	-22.765	4.6256e-09
14	1945459	-22.933	3.9107e-09	AT4G33010; GLDP1	intron variant	1929657	1949598	57.895	2.45e-15	glycine decarboxylase P-protein 1	GO:0005960;GO:0005829;GO:0005739;GO:0006546;GO:0009570;GO:0009941;GO:0005515;GO:0004375;GO:0009534;GO:0030170;GO:0005886;GO:0009507;GO:0046686;GO:0019464;GO:0048046;GO:0003729;GO:0016594
14	1945472	-23.085	3.4463e-08	AT4G33010; GLDP1	intron variant	1929657	1949598	57.895	2.45e-15	glycine decarboxylase P-protein 1	GO:0005960;GO:0005829;GO:0005739;GO:0006546;GO:0009570;GO:0009941;GO:0005515;GO:0004375;GO:0009534;GO:0030170;GO:0005886;GO:0009507;GO:0046686;GO:0019464;GO:0048046;GO:0003729;GO:0016594
14	1945497	-25.387	5.59e-10	AT4G33010; GLDP1	intron variant	1929657	1949598	57.895	2.45e-15	glycine decarboxylase P-protein 1	GO:0005960;GO:0005829;GO:0005739;GO:0006546;GO:0009570;GO:0009941;GO:0005515;GO:0004375;GO:0009534;GO:0030170;GO:0005886;GO:0009507;GO:0046686;GO:0019464;GO:0048046;GO:0003729;GO:0016594
raceme dying onset
6	24808329	-27.743	8.0098e-09
7	16651619	-20.544	1.1298e-09
7	16654720	-21.679	7.3507e-09
7	16655093	-21.736	4.8437e-10
10	17689400	-25.187	1.9599e-08
13	21081611	-28.905	1.1793e-09	AT4G27290	synonymous variant	21081207	21084306	46.91	0	S-locus lectin protein kinase family protein	GO:0004674;GO:0048544;GO:0005516;GO:0006468;GO:0005576;GO:0005886
13	21082299	-25.493	1.4304e-08	AT4G27290	missense variant	21081207	21084306	46.91	0	S-locus lectin protein kinase family protein	GO:0004674;GO:0048544;GO:0005516;GO:0006468;GO:0005576;GO:0005886
13	21083567	-26.524	3.2956e-08	AT4G27290	intron variant	21081207	21084306	46.91	0	S-locus lectin protein kinase family protein	GO:0004674;GO:0048544;GO:0005516;GO:0006468;GO:0005576;GO:0005886
13	21083570	-26.524	3.2956e-08	AT4G27290	intron variant	21081207	21084306	46.91	0	S-locus lectin protein kinase family protein	GO:0004674;GO:0048544;GO:0005516;GO:0006468;GO:0005576;GO:0005886
13	21083578	-26.524	3.2956e-08	AT4G27290	intron variant	21081207	21084306	46.91	0	S-locus lectin protein kinase family protein	GO:0004674;GO:0048544;GO:0005516;GO:0006468;GO:0005576;GO:0005886
13	21083582	-26.524	3.2956e-08	AT4G27290	intron variant	21081207	21084306	46.91	0	S-locus lectin protein kinase family protein	GO:0004674;GO:0048544;GO:0005516;GO:0006468;GO:0005576;GO:0005886
13	21083592	-26.524	3.2956e-08	AT4G27290	intron variant	21081207	21084306	46.91	0	S-locus lectin protein kinase family protein	GO:0004674;GO:0048544;GO:0005516;GO:0006468;GO:0005576;GO:0005886
13	39241331	-19.371	3.7695e-08
13	49117823	-25.888	8.4655e-09
13	49117824	-25.888	8.4655e-09
14	1945497	-26.637	2.9057e-08	AT4G33010; GLDP1	intron variant	1929657	1949598	57.895	2.45e-15	glycine decarboxylase P-protein 1	GO:0005960;GO:0005829;GO:0005739;GO:0006546;GO:0009570;GO:0009941;GO:0005515;GO:0004375;GO:0009534;GO:0030170;GO:0005886;GO:0009507;GO:0046686;GO:0019464;GO:0048046;GO:0003729;GO:0016594
raceme length
17	13863749	-80.537	2.4298e-08
raceme number
7	56658529	-20.426	2.7362e-09
15	7349524	-22.404	2.1102e-08	AT5G42560	missense variant	7344214	7350150	56.494	5.97e-59	Abscisic acid-responsive (TB2/DP1, HVA22) family protein	GO:0005634;GO:0003674;GO:0008150
ripe seed onset
6	24808329	-29.27	4.6589e-09
6	24808347	-27.101	5.969e-09
13	21081611	-27.925	2.4221e-08	AT4G27290	synonymous variant	21081207	21084306	46.91	0	S-locus lectin protein kinase family protein	GO:0004674;GO:0048544;GO:0005516;GO:0006468;GO:0005576;GO:0005886
root-shoot ratio
11	17639775	-0.08307	1.8926e-08
seed number
15	8642158	-369.5	7.3007e-09
total biomass
13	21082128	-6.8752	2.5735e-08	AT4G27290	missense variant	21081207	21084306	46.91	0	S-locus lectin protein kinase family protein	GO:0004674;GO:0048544;GO:0005516;GO:0006468;GO:0005576;GO:0005886

## Sheet: Supplementary Data 4
Supplementary Data 4. Enriched (Fisher's exact text p-value < 0.05) gene ontology terms within XtX-EAA outlier windows and haploblock regions using the topGO weight01 algorithm.
gene ontology term	term	annotated	significant	expected	p-value	ontology
North America XtX-EAA
GO:0020037	heme binding	472	45	19.46	1.6e-07	molecular function
GO:0005506	iron ion binding	421	41	17.36	3.3e-07	molecular function
GO:0009686	gibberellin biosynthetic process	53	12	2.08	7.4e-07	biological process
GO:0080043	quercetin 3-O-glucosyltransferase activi...	103	17	4.25	1e-06	molecular function
GO:0080044	quercetin 7-O-glucosyltransferase activi...	94	16	3.88	1.4e-06	molecular function
GO:0019748	secondary metabolic process	440	27	17.28	1.8e-06	biological process
GO:0055114	oxidation-reduction process	897	60	35.22	1.7e-05	biological process
GO:0080167	response to karrikin	158	18	6.2	5e-05	biological process
GO:0016747	transferase activity, transferring acyl ...	429	31	17.69	6.3e-05	molecular function
GO:0010333	terpene synthase activity	67	10	2.76	8.1e-05	molecular function
GO:0047501	(+)-neomenthol dehydrogenase activity	7	4	0.29	9.1e-05	molecular function
GO:0047504	(-)-menthol dehydrogenase activity	7	4	0.29	9.1e-05	molecular function
GO:0006574	valine catabolic process	14	5	0.55	0.00014	biological process
GO:0004185	serine-type carboxypeptidase activity	75	11	3.09	0.00024	molecular function
GO:0003860	3-hydroxyisobutyryl-CoA hydrolase activi...	10	4	0.41	0.00049	molecular function
GO:0070531	BRCA1-A complex	5	3	0.2	0.00057	cellular component
GO:0016705	oxidoreductase activity, acting on paire...	414	44	17.07	0.00065	molecular function
GO:0015020	glucuronosyltransferase activity	50	8	2.06	0.00093	molecular function
GO:0016720	delta12-fatty acid dehydrogenase activit...	13	4	0.54	0.00152	molecular function
GO:0102985	Delta12-fatty-acid desaturase activity	13	4	0.54	0.00152	molecular function
GO:0050184	phosphatidylcholine desaturase activity	13	4	0.54	0.00152	molecular function
GO:0070537	histone H2A K63-linked deubiquitination	2	2	0.08	0.00154	biological process
GO:0007130	synaptonemal complex assembly	2	2	0.08	0.00154	biological process
GO:0005576	extracellular region	2624	134	102.95	0.00207	cellular component
GO:0052634	C-19 gibberellin 2-beta-dioxygenase acti...	7	3	0.29	0.00216	molecular function
GO:0009905	ent-copalyl diphosphate synthase activit...	7	3	0.29	0.00216	molecular function
GO:0045485	omega-6 fatty acid desaturase activity	15	4	0.62	0.00272	molecular function
GO:0006749	glutathione metabolic process	44	7	1.73	0.00385	biological process
GO:0070552	BRISC complex	3	2	0.12	0.00449	cellular component
GO:1905642	negative regulation of DNA methylation	3	2	0.12	0.0045	biological process
GO:0018283	iron incorporation into metallo-sulfur c...	3	2	0.12	0.0045	biological process
GO:0006428	isoleucyl-tRNA aminoacylation	3	2	0.12	0.0045	biological process
GO:0098712	L-glutamate import across plasma membran...	3	2	0.12	0.0045	biological process
GO:0004822	isoleucine-tRNA ligase activity	3	2	0.12	0.00496	molecular function
GO:0016871	cycloartenol synthase activity	3	2	0.12	0.00496	molecular function
GO:0015186	L-glutamine transmembrane transporter ac...	3	2	0.12	0.00496	molecular function
GO:0009407	toxin catabolic process	41	6	1.61	0.00499	biological process
GO:0008559	xenobiotic transmembrane transporting AT...	28	5	1.15	0.00525	molecular function
GO:0004497	monooxygenase activity	283	26	11.67	0.00563	molecular function
GO:0045487	gibberellin catabolic process	10	3	0.39	0.00588	biological process
GO:0000325	plant-type vacuole	257	16	10.08	0.00596	cellular component
GO:0046983	protein dimerization activity	572	29	23.59	0.00711	molecular function
GO:0010093	specification of floral organ identity	21	4	0.82	0.00828	biological process
GO:1902358	sulfate transmembrane transport	4	2	0.16	0.00876	biological process
GO:0046340	diacylglycerol catabolic process	4	2	0.16	0.00876	biological process
GO:0052651	monoacylglycerol catabolic process	4	2	0.16	0.00876	biological process
GO:0050982	detection of mechanical stimulus	4	2	0.16	0.00876	biological process
GO:0090706	specification of plant organ position	4	2	0.16	0.00876	biological process
GO:0043424	protein histidine kinase binding	44	6	1.81	0.00895	molecular function
GO:0000250	lanosterol synthase activity	11	3	0.45	0.00899	molecular function
GO:0042300	beta-amyrin synthase activity	11	3	0.45	0.00899	molecular function
GO:0052639	salicylic acid glucosyltransferase (este...	4	2	0.16	0.00964	molecular function
GO:0003876	AMP deaminase activity	4	2	0.16	0.00964	molecular function
GO:0090704	nicotinate-O-glucosyltransferase activit...	4	2	0.16	0.00964	molecular function
GO:0008106	alcohol dehydrogenase (NADP+) activity	21	4	0.87	0.0098	molecular function
GO:0010205	photoinhibition	22	4	0.86	0.00981	biological process
GO:0009944	polarity specification of adaxial/abaxia...	34	5	1.33	0.00996	biological process
GO:0010233	phloem transport	21	5	0.82	0.01011	biological process
GO:0060416	response to growth hormone	12	3	0.47	0.01017	biological process
GO:0005887	integral component of plasma membrane	125	11	4.9	0.01021	cellular component
GO:0048544	recognition of pollen	159	13	6.24	0.01072	biological process
GO:0051762	sesquiterpene biosynthetic process	35	5	1.37	0.01125	biological process
GO:0102425	myricetin 3-O-glucosyltransferase activi...	12	3	0.49	0.01163	molecular function
GO:0102360	daphnetin 3-O-glucosyltransferase activi...	12	3	0.49	0.01163	molecular function
GO:0047893	flavonol 3-O-glucosyltransferase activit...	12	3	0.49	0.01163	molecular function
GO:0006636	unsaturated fatty acid biosynthetic proc...	49	6	1.92	0.01194	biological process
GO:0005967	mitochondrial pyruvate dehydrogenase com...	5	2	0.2	0.01421	cellular component
GO:0000973	posttranscriptional tethering of RNA pol...	5	2	0.2	0.01422	biological process
GO:0032264	IMP salvage	5	2	0.2	0.01422	biological process
GO:0061709	reticulophagy	5	2	0.2	0.01422	biological process
GO:0018874	benzoate metabolic process	5	2	0.2	0.01422	biological process
GO:0042539	hypotonic salinity response	5	2	0.2	0.01422	biological process
GO:0019745	pentacyclic triterpenoid biosynthetic pr...	5	2	0.2	0.01422	biological process
GO:0035066	positive regulation of histone acetylati...	5	2	0.2	0.01422	biological process
GO:0102391	decanoate-CoA ligase activity	13	3	0.54	0.01466	molecular function
GO:0003996	acyl-CoA ligase activity	13	3	0.54	0.01466	molecular function
GO:0000148	1,3-beta-D-glucan synthase complex	25	4	0.98	0.01543	cellular component
GO:0006075	(1->3)-beta-D-glucan biosynthetic proces...	25	4	0.98	0.01546	biological process
GO:0050139	nicotinate-N-glucosyltransferase activit...	5	2	0.21	0.01563	molecular function
GO:0052641	benzoic acid glucosyltransferase activit...	5	2	0.21	0.01563	molecular function
GO:0102419	sn-2-glycerol-3-phosphate omega-OH-C22:0...	5	2	0.21	0.01563	molecular function
GO:0004351	glutamate decarboxylase activity	5	2	0.21	0.01563	molecular function
GO:0008506	sucrose:proton symporter activity	5	2	0.21	0.01563	molecular function
GO:0030007	cellular potassium ion homeostasis	14	3	0.55	0.01587	biological process
GO:0004364	glutathione transferase activity	51	6	2.1	0.01793	molecular function
GO:0008271	secondary active sulfate transmembrane t...	14	3	0.58	0.01809	molecular function
GO:0003843	1,3-beta-D-glucan synthase activity	25	4	1.03	0.0182	molecular function
GO:0005615	extracellular space	85	8	3.33	0.01835	cellular component
GO:0034063	stress granule assembly	15	3	0.59	0.01927	biological process
GO:0009933	meristem structural organization	104	8	4.08	0.02007	biological process
GO:0010450	inflorescence meristem growth	8	3	0.31	0.02074	biological process
GO:0009823	cytokinin catabolic process	6	2	0.24	0.02079	biological process
GO:0004467	long-chain fatty acid-CoA ligase activit...	15	3	0.62	0.02193	molecular function
GO:0009704	de-etiolation	28	4	1.1	0.02281	biological process
GO:0003960	NADPH:quinone reductase activity	6	2	0.25	0.02281	molecular function
GO:0000187	activation of MAPK activity	16	3	0.63	0.02304	biological process
GO:0008381	mechanosensitive ion channel activity	16	3	0.66	0.02618	molecular function
GO:0046244	salicylic acid catabolic process	17	3	0.67	0.02717	biological process
GO:0080168	abscisic acid transport	17	3	0.67	0.02717	biological process
GO:0030154	cell differentiation	730	40	28.66	0.02824	biological process
GO:0035194	posttranscriptional gene silencing by RN...	133	8	5.22	0.02827	biological process
GO:0031415	NatA complex	7	2	0.27	0.02832	cellular component
GO:0009915	phloem sucrose loading	7	2	0.27	0.02835	biological process
GO:0048442	sepal development	7	2	0.27	0.02835	biological process
GO:0010442	guard cell morphogenesis	7	2	0.27	0.02835	biological process
GO:0080165	callose deposition in phloem sieve plate	7	2	0.27	0.02835	biological process
GO:0006275	regulation of DNA replication	42	3	1.65	0.02838	biological process
GO:0051707	response to other organism	1561	72	61.29	0.03066	biological process
GO:0009740	gibberellic acid mediated signaling path...	69	6	2.71	0.03079	biological process
GO:1990465	aldehyde oxygenase (deformylating) activ...	7	2	0.29	0.03107	molecular function
GO:0009924	octadecanal decarbonylase activity	7	2	0.29	0.03107	molecular function
GO:0019139	cytokinin dehydrogenase activity	7	2	0.29	0.03107	molecular function
GO:0015269	calcium-activated potassium channel acti...	7	2	0.29	0.03107	molecular function
GO:0080002	UDP-glucose:4-aminobenzoate acylglucosyl...	7	2	0.29	0.03107	molecular function
GO:0005776	autophagosome	18	3	0.71	0.03163	cellular component
GO:0001934	positive regulation of protein phosphory...	44	5	1.73	0.03668	biological process
GO:0006538	glutamate catabolic process	15	3	0.59	0.03676	biological process
GO:1990316	Atg1/ULK1 kinase complex	8	2	0.31	0.03679	cellular component
GO:0016926	protein desumoylation	8	2	0.31	0.03683	biological process
GO:0061458	reproductive system development	1694	83	66.51	0.03835	biological process
GO:0097196	Shu complex	1	1	0.04	0.03923	cellular component
GO:0002144	cytosolic tRNA wobble base thiouridylase...	1	1	0.04	0.03923	cellular component
GO:1903329	regulation of iron-sulfur cluster assemb...	1	1	0.04	0.03926	biological process
GO:0000476	maturation of 4.5S rRNA	1	1	0.04	0.03926	biological process
GO:0046622	positive regulation of organ growth	1	1	0.04	0.03926	biological process
GO:0080056	petal vascular tissue pattern formation	1	1	0.04	0.03926	biological process
GO:0080057	sepal vascular tissue pattern formation	1	1	0.04	0.03926	biological process
GO:0097010	eukaryotic translation initiation factor...	1	1	0.04	0.03926	biological process
GO:2000143	negative regulation of DNA-templated tra...	1	1	0.04	0.03926	biological process
GO:0045471	response to ethanol	1	1	0.04	0.03926	biological process
GO:0010381	peroxisome-chloroplast membrane tetherin...	1	1	0.04	0.03926	biological process
GO:0006315	homing of group II introns	1	1	0.04	0.03926	biological process
GO:0010409	extensin metabolic process	1	1	0.04	0.03926	biological process
GO:1903086	negative regulation of sinapate ester bi...	1	1	0.04	0.03926	biological process
GO:1900366	negative regulation of defense response ...	1	1	0.04	0.03926	biological process
GO:0015805	S-adenosyl-L-methionine transport	1	1	0.04	0.03926	biological process
GO:0016576	histone dephosphorylation	1	1	0.04	0.03926	biological process
GO:0080166	stomium development	1	1	0.04	0.03926	biological process
GO:0080157	regulation of plant-type cell wall organ...	1	1	0.04	0.03926	biological process
GO:1902749	regulation of cell cycle G2/M phase tran...	27	2	1.06	0.03926	biological process
GO:0009668	plastid membrane organization	56	3	2.2	0.03927	biological process
GO:0032970	regulation of actin filament-based proce...	64	3	2.51	0.03929	biological process
GO:0062047	pipecolic acid N-hydroxylase	8	2	0.33	0.04031	molecular function
GO:0043024	ribosomal small subunit binding	8	2	0.33	0.04031	molecular function
GO:0070139	SUMO-specific endopeptidase activity	8	2	0.33	0.04031	molecular function
GO:0045544	gibberellin 20-oxidase activity	8	2	0.33	0.04031	molecular function
GO:0017168	5-oxoprolinase (ATP-hydrolyzing) activit...	1	1	0.04	0.04124	molecular function
GO:0009673	low-affinity phosphate transmembrane tra...	1	1	0.04	0.04124	molecular function
GO:0052926	dol-P-Man:Man(6)GlcNAc(2)-PP-Dol alpha-1...	1	1	0.04	0.04124	molecular function
GO:0052918	dol-P-Man:Man(8)GlcNAc(2)-PP-Dol alpha-1...	1	1	0.04	0.04124	molecular function
GO:0030946	protein tyrosine phosphatase activity, m...	1	1	0.04	0.04124	molecular function
GO:0034057	RNA strand-exchange activity	1	1	0.04	0.04124	molecular function
GO:0034007	S-linalool synthase activity	1	1	0.04	0.04124	molecular function
GO:0008446	GDP-mannose 4,6-dehydratase activity	1	1	0.04	0.04124	molecular function
GO:0033592	RNA strand annealing activity	1	1	0.04	0.04124	molecular function
GO:0034722	gamma-glutamyl-peptidase activity	1	1	0.04	0.04124	molecular function
GO:0052683	(Z)-gamma-bisabolene synthase activity	1	1	0.04	0.04124	molecular function
GO:0034986	iron chaperone activity	1	1	0.04	0.04124	molecular function
GO:0030570	pectate lyase activity	32	4	1.32	0.04131	molecular function
GO:0010154	fruit development	980	37	38.48	0.04381	biological process
GO:0016125	sterol metabolic process	95	9	3.73	0.04512	biological process
GO:0017196	N-terminal peptidyl-methionine acetylati...	9	2	0.35	0.04614	biological process
GO:0071257	cellular response to electrical stimulus	9	2	0.35	0.04614	biological process
GO:0034727	piecemeal microautophagy of the nucleus	9	2	0.35	0.04614	biological process
GO:0097623	potassium ion export across plasma membr...	9	2	0.35	0.04614	biological process
GO:0005783	endoplasmic reticulum	1168	54	45.83	0.04631	cellular component
GO:0010268	brassinosteroid homeostasis	21	3	0.82	0.04737	biological process
GO:0080148	negative regulation of response to water...	21	3	0.82	0.04737	biological process
Europe XtX-EAA
GO:0005506	iron ion binding	420	29	14.36	0.00029	molecular function
GO:0020037	heme binding	472	31	16.14	0.00043	molecular function
GO:0000170	sphingosine hydroxylase activity	2	2	0.07	0.00117	molecular function
GO:0090438	camelliol C synthase activity	2	2	0.07	0.00117	molecular function
GO:0046974	histone methyltransferase activity (H3-K...	2	2	0.07	0.00117	molecular function
GO:0016106	sesquiterpenoid biosynthetic process	64	7	2.16	0.0016	biological process
GO:0002229	defense response to oomycetes	104	11	3.51	0.0016	biological process
GO:0090332	stomatal closure	89	7	3.01	0.0018	biological process
GO:0042973	glucan endo-1,3-beta-D-glucosidase activ...	27	5	0.92	0.00199	molecular function
GO:0005851	eukaryotic translation initiation factor...	8	3	0.27	0.002	cellular component
GO:0055028	cortical microtubule	63	9	2.17	0.0023	cellular component
GO:0016688	L-ascorbate peroxidase activity	9	3	0.31	0.00287	molecular function
GO:0010726	positive regulation of hydrogen peroxide...	19	4	0.64	0.0033	biological process
GO:0036289	peptidyl-serine autophosphorylation	3	2	0.1	0.0033	biological process
GO:0007172	signal complex assembly	3	2	0.1	0.0033	biological process
GO:0033290	eukaryotic 48S preinitiation complex	3	2	0.1	0.0035	cellular component
GO:0048528	post-embryonic root development	212	15	7.16	0.004	biological process
GO:0050551	myrcene synthase activity	20	4	0.68	0.00424	molecular function
GO:0034768	(E)-beta-ocimene synthase activity	20	4	0.68	0.00424	molecular function
GO:0007017	microtubule-based process	275	13	9.29	0.0049	biological process
GO:0080027	response to herbivore	48	6	1.62	0.0053	biological process
GO:0000250	lanosterol synthase activity	11	3	0.38	0.00535	molecular function
GO:0042300	beta-amyrin synthase activity	11	3	0.38	0.00535	molecular function
GO:0000422	autophagy of mitochondrion	22	4	0.74	0.0058	biological process
GO:0010220	positive regulation of vernalization res...	4	2	0.14	0.0065	biological process
GO:0051777	ent-kaurenoate oxidase activity	4	2	0.14	0.00669	molecular function
GO:0003876	AMP deaminase activity	4	2	0.14	0.00669	molecular function
GO:0052578	alpha-farnesene synthase activity	4	2	0.14	0.00669	molecular function
GO:0034045	phagophore assembly site membrane	12	3	0.41	0.0071	cellular component
GO:0000302	response to reactive oxygen species	207	13	6.99	0.0076	biological process
GO:0005086	ARF guanyl-nucleotide exchange factor ac...	13	3	0.44	0.00881	molecular function
GO:0010942	positive regulation of cell death	48	5	1.62	0.0093	biological process
GO:0010158	abaxial cell fate specification	14	3	0.47	0.0106	biological process
GO:0015692	lead ion transport	14	3	0.47	0.0106	biological process
GO:0032264	IMP salvage	5	2	0.17	0.0106	biological process
GO:1902975	mitotic DNA replication initiation	5	2	0.17	0.0106	biological process
GO:0061709	reticulophagy	5	2	0.17	0.0106	biological process
GO:0102701	tricyclene synthase activity	5	2	0.17	0.0109	molecular function
GO:0043614	multi-eIF complex	5	2	0.17	0.011	cellular component
GO:0048527	lateral root development	187	11	6.32	0.0124	biological process
GO:0048759	xylem vessel member cell differentiation	15	3	0.51	0.0129	biological process
GO:0016104	triterpenoid biosynthetic process	11	3	0.37	0.0156	biological process
GO:0009934	regulation of meristem structural organi...	29	4	0.98	0.0157	biological process
GO:0009625	response to insect	44	5	1.49	0.0159	biological process
GO:0046658	anchored component of plasma membrane	155	11	5.33	0.0183	cellular component
GO:0003700	DNA-binding transcription factor activit...	1395	63	47.7	0.01917	molecular function
GO:0010190	cytochrome b6f complex assembly	7	2	0.24	0.0214	biological process
GO:0080168	abscisic acid transport	18	3	0.61	0.0215	biological process
GO:0010334	sesquiterpene synthase activity	39	7	1.33	0.02162	molecular function
GO:0050550	pinene synthase activity	7	2	0.24	0.02187	molecular function
GO:0050552	(4S)-limonene synthase activity	7	2	0.24	0.02187	molecular function
GO:0034002	(R)-limonene synthase activity	7	2	0.24	0.02187	molecular function
GO:0080015	sabinene synthase activity	7	2	0.24	0.02187	molecular function
GO:0004197	cysteine-type endopeptidase activity	109	9	3.73	0.02231	molecular function
GO:0005776	autophagosome	18	3	0.62	0.0225	cellular component
GO:0009574	preprophase band	32	4	1.1	0.0232	cellular component
GO:0035091	phosphatidylinositol binding	108	8	3.69	0.02337	molecular function
GO:0009753	response to jasmonic acid	270	17	9.12	0.0241	biological process
GO:0010496	intercellular transport	40	4	1.35	0.0248	biological process
GO:0009751	response to salicylic acid	203	11	6.86	0.0261	biological process
GO:0005576	extracellular region	2621	107	90.1	0.0265	cellular component
GO:0009944	polarity specification of adaxial/abaxia...	34	4	1.15	0.0268	biological process
GO:0042910	xenobiotic transmembrane transporter act...	78	7	2.67	0.02734	molecular function
GO:0060178	regulation of exocyst localization	8	2	0.27	0.0279	biological process
GO:0001934	positive regulation of protein phosphory...	43	3	1.45	0.0279	biological process
GO:0031543	peptidyl-proline dioxygenase activity	21	3	0.72	0.02846	molecular function
GO:0062047	pipecolic acid N-hydroxylase	8	2	0.27	0.02851	molecular function
GO:0005452	inorganic anion exchanger activity	8	2	0.27	0.02851	molecular function
GO:0070042	rRNA (uridine-N3-)-methyltransferase act...	8	2	0.27	0.02851	molecular function
GO:0080139	borate efflux transmembrane transporter ...	8	2	0.27	0.02851	molecular function
GO:0010428	methyl-CpNpG binding	8	2	0.27	0.02851	molecular function
GO:0010429	methyl-CpNpN binding	8	2	0.27	0.02851	molecular function
GO:0072546	ER membrane protein complex	8	2	0.27	0.0288	cellular component
GO:1990316	Atg1/ULK1 kinase complex	8	2	0.27	0.0288	cellular component
GO:0051762	sesquiterpene biosynthetic process	35	4	1.18	0.0295	biological process
GO:0006355	regulation of transcription, DNA-templat...	1964	78	66.35	0.0297	biological process
GO:0000976	transcription regulatory region sequence...	515	24	17.61	0.02983	molecular function
GO:0006974	cellular response to DNA damage stimulus	410	23	13.85	0.0313	biological process
GO:0000045	autophagosome assembly	33	5	1.11	0.0322	biological process
GO:0010268	brassinosteroid homeostasis	21	3	0.71	0.0325	biological process
GO:0102483	scopolin beta-glucosidase activity	21	3	0.72	0.03348	molecular function
GO:0051174	regulation of phosphorus metabolic proce...	196	10	6.62	0.0337	biological process
GO:0080038	positive regulation of cytokinin-activat...	1	1	0.03	0.0338	biological process
GO:1900091	regulation of raffinose biosynthetic pro...	1	1	0.03	0.0338	biological process
GO:1900088	regulation of inositol biosynthetic proc...	1	1	0.03	0.0338	biological process
GO:0045471	response to ethanol	1	1	0.03	0.0338	biological process
GO:0010477	response to sulfur dioxide	1	1	0.03	0.0338	biological process
GO:0060250	germ-line stem-cell niche homeostasis	1	1	0.03	0.0338	biological process
GO:0080166	stomium development	1	1	0.03	0.0338	biological process
GO:0080157	regulation of plant-type cell wall organ...	1	1	0.03	0.0338	biological process
GO:0061387	regulation of extent of cell growth	1	1	0.03	0.0338	biological process
GO:1905775	negative regulation of DNA helicase acti...	1	1	0.03	0.0338	biological process
GO:0008509	anion transmembrane transporter activity	421	18	14.4	0.03405	molecular function
GO:0009259	ribonucleotide metabolic process	331	5	11.18	0.0342	biological process
GO:0000906	6,7-dimethyl-8-ribityllumazine synthase ...	1	1	0.03	0.0342	molecular function
GO:0042834	peptidoglycan binding	1	1	0.03	0.0342	molecular function
GO:0008482	sulfite oxidase activity	1	1	0.03	0.0342	molecular function
GO:0004490	methylglutaconyl-CoA hydratase activity	1	1	0.03	0.0342	molecular function
GO:0019103	pyrimidine nucleotide binding	1	1	0.03	0.0342	molecular function
GO:0008446	GDP-mannose 4,6-dehydratase activity	1	1	0.03	0.0342	molecular function
GO:0050505	hydroquinone glucosyltransferase activit...	1	1	0.03	0.0342	molecular function
GO:0052683	(Z)-gamma-bisabolene synthase activity	1	1	0.03	0.0342	molecular function
GO:0009349	riboflavin synthase complex	1	1	0.03	0.0344	cellular component
GO:0002144	cytosolic tRNA wobble base thiouridylase...	1	1	0.03	0.0344	cellular component
GO:0017076	purine nucleotide binding	1208	32	41.31	0.03478	molecular function
GO:0009231	riboflavin biosynthetic process	9	2	0.3	0.035	biological process
GO:0034727	piecemeal microautophagy of the nucleus	9	2	0.3	0.035	biological process
GO:0048564	photosystem I assembly	9	2	0.3	0.035	biological process
GO:0000285	1-phosphatidylinositol-3-phosphate 5-kin...	9	2	0.31	0.03584	molecular function
GO:0005850	eukaryotic translation initiation factor...	9	2	0.31	0.0362	cellular component
GO:0010440	stomatal lineage progression	23	3	0.78	0.0411	biological process
GO:0080167	response to karrikin	158	10	5.34	0.0422	biological process
GO:0000919	cell plate assembly	25	3	0.84	0.0428	biological process
GO:0048571	long-day photoperiodism	59	4	1.99	0.0428	biological process
GO:1901348	positive regulation of secondary cell wa...	10	2	0.34	0.0428	biological process
GO:0016998	cell wall macromolecule catabolic proces...	10	2	0.34	0.0428	biological process
GO:0043693	monoterpene biosynthetic process	10	2	0.34	0.0428	biological process
GO:0010369	chromocenter	25	4	0.86	0.0428	cellular component
GO:0004568	chitinase activity	10	2	0.34	0.0438	molecular function
GO:0018230	peptidyl-L-cysteine S-palmitoylation	24	3	0.81	0.0459	biological process
GO:0009620	response to fungus	566	26	19.12	0.0476	biological process
GO:0007275	multicellular organism development	3302	146	111.56	0.0479	biological process
parallel XtX-EAA
GO:0003876	AMP deaminase activity	4	2	0.02	0.00019	molecular function
GO:0061709	reticulophagy	5	2	0.03	0.00026	biological process
GO:0032264	IMP salvage	5	2	0.03	0.00026	biological process
GO:0005506	iron ion binding	416	9	2.37	0.00062	molecular function
GO:1990316	Atg1/ULK1 kinase complex	8	2	0.04	0.00076	cellular component
GO:0034727	piecemeal microautophagy of the nucleus	9	2	0.05	0.00091	biological process
GO:0030242	autophagy of peroxisome	11	2	0.06	0.00138	biological process
GO:0020037	heme binding	468	9	2.67	0.00142	molecular function
GO:0034045	phagophore assembly site membrane	12	2	0.06	0.00178	cellular component
GO:0043424	protein histidine kinase binding	44	3	0.25	0.00201	molecular function
GO:0005776	autophagosome	18	2	0.1	0.00403	cellular component
GO:0051555	flavonol biosynthetic process	20	2	0.1	0.00463	biological process
GO:0045471	response to ethanol	1	1	0.01	0.00511	biological process
GO:0080166	stomium development	1	1	0.01	0.00511	biological process
GO:0080157	regulation of plant-type cell wall organ...	1	1	0.01	0.00511	biological process
GO:0002144	cytosolic tRNA wobble base thiouridylase...	1	1	0.01	0.0053	cellular component
GO:0000422	autophagy of mitochondrion	22	2	0.11	0.00559	biological process
GO:0046033	AMP metabolic process	22	2	0.11	0.00559	biological process
GO:0008446	GDP-mannose 4,6-dehydratase activity	1	1	0.01	0.0057	molecular function
GO:0009704	de-etiolation	26	2	0.13	0.00776	biological process
GO:0019898	extrinsic component of membrane	77	3	0.41	0.00799	cellular component
GO:0080167	response to karrikin	156	4	0.8	0.00842	biological process
GO:0000080	mitotic G1 phase	2	1	0.01	0.0102	biological process
GO:0000084	mitotic S phase	2	1	0.01	0.0102	biological process
GO:0000085	mitotic G2 phase	2	1	0.01	0.0102	biological process
GO:0031539	positive regulation of anthocyanin metab...	2	1	0.01	0.0102	biological process
GO:0048527	lateral root development	186	4	0.95	0.01023	biological process
GO:0031307	integral component of mitochondrial oute...	29	2	0.15	0.0103	cellular component
GO:0000976	transcription regulatory region sequence...	510	8	2.91	0.01062	molecular function
GO:0008559	xenobiotic transmembrane transporting AT...	28	2	0.16	0.01104	molecular function
GO:0043812	phosphatidylinositol-4-phosphate phospha...	2	1	0.01	0.01137	molecular function
GO:0005542	folic acid binding	2	1	0.01	0.01137	molecular function
GO:0046974	histone methyltransferase activity (H3-K...	2	1	0.01	0.01137	molecular function
GO:0005353	fructose transmembrane transporter activ...	2	1	0.01	0.01137	molecular function
GO:0003700	DNA-binding transcription factor activit...	1377	16	7.85	0.01189	molecular function
GO:0000045	autophagosome assembly	33	2	0.17	0.01231	biological process
GO:0009574	preprophase band	32	2	0.17	0.01246	cellular component
GO:0009944	polarity specification of adaxial/abaxia...	34	2	0.17	0.01304	biological process
GO:0030570	pectate lyase activity	31	2	0.18	0.01344	molecular function
GO:0010269	response to selenium ion	3	1	0.02	0.01526	biological process
GO:0002143	tRNA wobble position uridine thiolation	3	1	0.02	0.01526	biological process
GO:0010055	atrichoblast differentiation	3	1	0.02	0.01526	biological process
GO:0098712	L-glutamate import across plasma membran...	3	1	0.02	0.01526	biological process
GO:0010606	positive regulation of cytoplasmic mRNA ...	3	1	0.02	0.01526	biological process
GO:0018283	iron incorporation into metallo-sulfur c...	3	1	0.02	0.01526	biological process
GO:0042351	'de novo' GDP-L-fucose biosynthetic proc...	3	1	0.02	0.01526	biological process
GO:1990124	messenger ribonucleoprotein complex	3	1	0.02	0.01582	cellular component
GO:1990023	mitotic spindle midzone	3	1	0.02	0.01582	cellular component
GO:0031071	cysteine desulfurase activity	3	1	0.02	0.017	molecular function
GO:0015186	L-glutamine transmembrane transporter ac...	3	1	0.02	0.017	molecular function
GO:0009000	selenocysteine lyase activity	3	1	0.02	0.017	molecular function
GO:0016871	cycloartenol synthase activity	3	1	0.02	0.017	molecular function
GO:0090706	specification of plant organ position	4	1	0.02	0.02029	biological process
GO:0046340	diacylglycerol catabolic process	4	1	0.02	0.02029	biological process
GO:0052651	monoacylglycerol catabolic process	4	1	0.02	0.02029	biological process
GO:0001934	positive regulation of protein phosphory...	43	2	0.22	0.02038	biological process
GO:0010187	negative regulation of seed germination	45	2	0.23	0.0222	biological process
GO:0033759	flavone synthase activity	4	1	0.02	0.02261	molecular function
GO:0034785	salicylate 5-hydroxylase activity	4	1	0.02	0.02261	molecular function
GO:0051777	ent-kaurenoate oxidase activity	4	1	0.02	0.02261	molecular function
GO:0009626	plant-type hypersensitive response	118	3	0.6	0.02263	biological process
GO:0060090	molecular adaptor activity	43	2	0.25	0.02497	molecular function
GO:0052865	1-deoxy-D-xylulose 5-phosphate biosynthe...	5	1	0.03	0.0253	biological process
GO:0019745	pentacyclic triterpenoid biosynthetic pr...	5	1	0.03	0.0253	biological process
GO:0017148	negative regulation of translation	50	2	0.26	0.02702	biological process
GO:0010280	UDP-L-rhamnose synthase activity	5	1	0.03	0.02818	molecular function
GO:0003825	alpha,alpha-trehalose-phosphate synthase...	5	1	0.03	0.02818	molecular function
GO:0050377	UDP-glucose 4,6-dehydratase activity	5	1	0.03	0.02818	molecular function
GO:0009686	gibberellin biosynthetic process	53	2	0.27	0.03009	biological process
GO:0010253	UDP-rhamnose biosynthetic process	6	1	0.03	0.03029	biological process
GO:0010500	transmitting tissue development	6	1	0.03	0.03029	biological process
GO:0001887	selenium compound metabolic process	6	1	0.03	0.03029	biological process
GO:0035280	miRNA loading onto RISC involved in gene...	6	1	0.03	0.03029	biological process
GO:1990058	fruit replum development	6	1	0.03	0.03029	biological process
GO:0015827	tryptophan transport	6	1	0.03	0.03029	biological process
GO:0015810	aspartate transmembrane transport	6	1	0.03	0.03029	biological process
GO:0090506	axillary shoot meristem initiation	6	1	0.03	0.03029	biological process
GO:0071818	BAT3 complex	6	1	0.03	0.0314	cellular component
GO:0008661	1-deoxy-D-xylulose-5-phosphate synthase ...	6	1	0.03	0.03372	molecular function
GO:0019673	GDP-mannose metabolic process	7	1	0.04	0.03524	biological process
GO:0048442	sepal development	7	1	0.04	0.03524	biological process
GO:0070262	peptidyl-serine dephosphorylation	7	1	0.04	0.03524	biological process
GO:0045053	protein retention in Golgi apparatus	7	1	0.04	0.03524	biological process
GO:0050550	pinene synthase activity	7	1	0.04	0.03923	molecular function
GO:0050552	(4S)-limonene synthase activity	7	1	0.04	0.03923	molecular function
GO:0080015	sabinene synthase activity	7	1	0.04	0.03923	molecular function
GO:0010179	IAA-Ala conjugate hydrolase activity	7	1	0.04	0.03923	molecular function
GO:0034002	(R)-limonene synthase activity	7	1	0.04	0.03923	molecular function
GO:0033201	alpha-1,4-glucan synthase activity	7	1	0.04	0.03923	molecular function
GO:0047501	(+)-neomenthol dehydrogenase activity	7	1	0.04	0.03923	molecular function
GO:0047504	(-)-menthol dehydrogenase activity	7	1	0.04	0.03923	molecular function
GO:0008460	dTDP-glucose 4,6-dehydratase activity	7	1	0.04	0.03923	molecular function
GO:0009905	ent-copalyl diphosphate synthase activit...	7	1	0.04	0.03923	molecular function
GO:0010450	inflorescence meristem growth	8	1	0.04	0.04018	biological process
GO:0031464	Cul4A-RING E3 ubiquitin ligase complex	8	1	0.04	0.04165	cellular component
GO:0055028	cortical microtubule	63	2	0.33	0.04413	cellular component
GO:0051787	misfolded protein binding	59	2	0.34	0.04462	molecular function
GO:0062047	pipecolic acid N-hydroxylase	8	1	0.05	0.04471	molecular function
GO:0010428	methyl-CpNpG binding	8	1	0.05	0.04471	molecular function
GO:0010429	methyl-CpNpN binding	8	1	0.05	0.04471	molecular function
GO:0004373	glycogen (starch) synthase activity	8	1	0.05	0.04471	molecular function
GO:0080139	borate efflux transmembrane transporter ...	8	1	0.05	0.04471	molecular function
GO:0005452	inorganic anion exchanger activity	8	1	0.05	0.04471	molecular function
GO:0004568	chitinase activity	8	1	0.05	0.04471	molecular function
GO:0005355	glucose transmembrane transporter activi...	8	1	0.05	0.04471	molecular function
GO:0009011	starch synthase activity	8	1	0.05	0.04471	molecular function
GO:0016998	cell wall macromolecule catabolic proces...	9	1	0.05	0.04509	biological process
GO:0032107	regulation of response to nutrient level...	9	1	0.05	0.04509	biological process
GO:0009507	chloroplast	4994	30	26.48	0.04625	cellular component
GO:0009740	gibberellic acid mediated signaling path...	68	2	0.35	0.04737	biological process
GO:0055085	transmembrane transport	967	10	4.94	0.04867	biological process
GO:0000137	Golgi cis cisterna	67	2	0.36	0.04929	cellular component
GO:1901348	positive regulation of secondary cell wa...	10	1	0.05	0.04997	biological process
GO:0043693	monoterpene biosynthetic process	10	1	0.05	0.04997	biological process
all haploblocks
GO:0048544	recognition of pollen	210	58	20.66	4.3e-14	biological process
GO:0004674	protein serine/threonine kinase activity	1222	200	122.14	1.4e-13	molecular function
GO:0045087	innate immune response	804	116	79.1	7.2e-12	biological process
GO:0010282	senescence-associated vacuole	18	14	1.81	2.2e-11	cellular component
GO:0005576	extracellular region	3704	498	372.92	1.2e-10	cellular component
GO:0080187	floral organ senescence	29	16	2.85	1.4e-09	biological process
GO:0005516	calmodulin binding	479	86	47.88	5.9e-08	molecular function
GO:0009749	response to glucose	109	27	10.72	1.2e-06	biological process
GO:0051603	proteolysis involved in cellular protein...	937	93	92.19	3.4e-06	biological process
GO:0006468	protein phosphorylation	2307	304	226.98	7.4e-06	biological process
GO:0005886	plasma membrane	6413	726	645.66	1.4e-05	cellular component
GO:0009750	response to fructose	41	14	4.03	2.1e-05	biological process
GO:0005764	lysosome	79	20	7.95	2.2e-05	cellular component
GO:0005634	nucleus	12223	1349	1230.61	2.3e-05	cellular component
GO:0005615	extracellular space	135	28	13.59	5.8e-05	cellular component
GO:0045088	regulation of innate immune response	221	30	21.74	6.8e-05	biological process
GO:1904383	response to sodium phosphate	4	4	0.39	9.4e-05	biological process
GO:0009506	plasmodesma	1832	232	184.44	0.00015	cellular component
GO:0004197	cysteine-type endopeptidase activity	144	30	14.39	0.00016	molecular function
GO:0009833	plant-type primary cell wall biogenesis	50	14	4.92	0.00024	biological process
GO:1905499	trichome papilla formation	11	6	1.08	0.00027	biological process
GO:0009861	jasmonic acid and ethylene-dependent sys...	42	13	4.13	0.00027	biological process
GO:0005432	calcium:sodium antiporter activity	19	8	1.9	0.00027	molecular function
GO:0010150	leaf senescence	287	41	28.24	0.00037	biological process
GO:0016508	long-chain-enoyl-CoA hydratase activity	5	4	0.5	0.00046	molecular function
GO:0005539	glycosaminoglycan binding	5	4	0.5	0.00046	molecular function
GO:0016788	hydrolase activity, acting on ester bond...	1349	143	134.83	0.0005	molecular function
GO:0004016	adenylate cyclase activity	12	6	1.2	0.00054	molecular function
GO:0016760	cellulose synthase (UDP-forming) activit...	53	14	5.3	0.00054	molecular function
GO:0009735	response to cytokinin	178	26	17.51	0.00062	biological process
GO:0015369	calcium:proton antiporter activity	22	8	2.2	0.00087	molecular function
GO:0016554	cytidine to uridine editing	28	9	2.75	0.00104	biological process
GO:0051753	mannan synthase activity	45	12	4.5	0.0012	molecular function
GO:0009585	red, far-red light phototransduction	24	8	2.36	0.00151	biological process
GO:0003857	3-hydroxyacyl-CoA dehydrogenase activity	10	5	1	0.00163	molecular function
GO:0102483	scopolin beta-glucosidase activity	24	8	2.4	0.00167	molecular function
GO:0000976	transcription regulatory region sequence...	704	93	70.36	0.00195	molecular function
GO:0062047	pipecolic acid N-hydroxylase	11	5	1.1	0.00274	molecular function
GO:0031543	peptidyl-proline dioxygenase activity	28	6	2.8	0.00274	molecular function
GO:0006006	glucose metabolic process	88	13	8.66	0.00297	biological process
GO:0052852	very-long-chain-(S)-2-hydroxy-acid oxida...	16	6	1.6	0.00328	molecular function
GO:0052853	long-chain-(S)-2-hydroxy-long-chain-acid...	16	6	1.6	0.00328	molecular function
GO:0052854	medium-chain-(S)-2-hydroxy-acid oxidase ...	16	6	1.6	0.00328	molecular function
GO:0009854	oxidative photosynthetic carbon pathway	27	8	2.66	0.00348	biological process
GO:0070552	BRISC complex	4	3	0.4	0.00377	cellular component
GO:0009911	positive regulation of flower developmen...	86	17	8.46	0.00392	biological process
GO:1900865	chloroplast RNA modification	21	7	2.07	0.00428	biological process
GO:0008891	glycolate oxidase activity	12	5	1.2	0.00431	molecular function
GO:0009395	phospholipid catabolic process	39	10	3.84	0.00457	biological process
GO:0031080	nuclear pore outer ring	8	4	0.81	0.00514	cellular component
GO:0007059	chromosome segregation	174	23	17.12	0.00599	biological process
GO:0080054	low-affinity nitrate transmembrane trans...	18	6	1.8	0.00638	molecular function
GO:0016297	acyl-[acyl-carrier-protein] hydrolase ac...	13	5	1.3	0.00643	molecular function
GO:0005975	carbohydrate metabolic process	1409	148	138.63	0.00734	biological process
GO:0010224	response to UV-B	153	24	15.05	0.00744	biological process
GO:0005686	U2 snRNP	24	7	2.42	0.00771	cellular component
GO:0046777	protein autophosphorylation	634	82	62.38	0.0079	biological process
GO:0090158	endoplasmic reticulum membrane organizat...	19	6	1.87	0.00792	biological process
GO:0080030	methyl indole-3-acetate esterase activit...	49	11	4.9	0.00792	molecular function
GO:0045931	positive regulation of mitotic cell cycl...	24	5	2.36	0.00817	biological process
GO:0006148	inosine catabolic process	5	3	0.49	0.00817	biological process
GO:0008692	3-hydroxybutyryl-CoA epimerase activity	9	4	0.9	0.0083	molecular function
GO:0006624	vacuolar protein processing	14	5	1.38	0.0086	biological process
GO:0006574	valine catabolic process	25	7	2.46	0.00866	biological process
GO:0030124	AP-4 adaptor complex	5	3	0.5	0.00872	cellular component
GO:0005086	ARF guanyl-nucleotide exchange factor ac...	14	5	1.4	0.00919	molecular function
GO:0015386	potassium:proton antiporter activity	31	8	3.1	0.00952	molecular function
GO:0098755	maintenance of seed dormancy by absisic ...	2	2	0.2	0.00968	biological process
GO:0031542	positive regulation of anthocyanin biosy...	2	2	0.2	0.00968	biological process
GO:0033389	putrescine biosynthetic process from arg...	2	2	0.2	0.00968	biological process
GO:1900366	negative regulation of defense response ...	2	2	0.2	0.00968	biological process
GO:0070537	histone H2A K63-linked deubiquitination	2	2	0.2	0.00968	biological process
GO:0046622	positive regulation of organ growth	2	2	0.2	0.00968	biological process
GO:0010005	cortical microtubule, transverse to long...	25	7	2.52	0.00979	cellular component
GO:0008193	tRNA guanylyltransferase activity	2	2	0.2	0.00999	molecular function
GO:0052642	lysophosphatidic acid phosphatase activi...	2	2	0.2	0.00999	molecular function
GO:0050152	omega-amidase activity	2	2	0.2	0.00999	molecular function
GO:0009940	amino-terminal vacuolar sorting propepti...	2	2	0.2	0.00999	molecular function
GO:0004053	arginase activity	2	2	0.2	0.00999	molecular function
GO:0008783	agmatinase activity	2	2	0.2	0.00999	molecular function
GO:0061817	endoplasmic reticulum-plasma membrane te...	20	6	1.97	0.01039	biological process
GO:0046786	viral replication complex formation and ...	15	5	1.48	0.01187	biological process
GO:0005783	endoplasmic reticulum	1568	192	157.87	0.01199	cellular component
GO:0009645	response to low light intensity stimulus	18	5	1.77	0.01207	biological process
GO:0008568	microtubule-severing ATPase activity	10	4	1	0.01276	molecular function
GO:0099503	secretory vesicle	278	40	27.99	0.0132	cellular component
GO:0006406	mRNA export from nucleus	45	10	4.43	0.01341	biological process
GO:0080092	regulation of pollen tube growth	40	9	3.94	0.01397	biological process
GO:0000036	acyl carrier activity	21	6	2.1	0.01438	molecular function
GO:0010091	trichome branching	54	11	5.31	0.01472	biological process
GO:0006970	response to osmotic stress	924	110	90.91	0.01486	biological process
GO:0097502	mannosylation	6	3	0.59	0.01514	biological process
GO:0046208	spermine catabolic process	6	3	0.59	0.01514	biological process
GO:0043622	cortical microtubule organization	76	14	7.48	0.01544	biological process
GO:0005794	Golgi apparatus	1755	212	176.69	0.01573	cellular component
GO:0004622	lysophospholipase activity	6	3	0.6	0.01582	molecular function
GO:0003846	2-acylglycerol O-acyltransferase activit...	6	3	0.6	0.01582	molecular function
GO:0045549	9-cis-epoxycarotenoid dioxygenase activi...	6	3	0.6	0.01582	molecular function
GO:0004061	arylformamidase activity	6	3	0.6	0.01582	molecular function
GO:0090430	caffeoyl-CoA: alcohol caffeoyl transfera...	6	3	0.6	0.01582	molecular function
GO:0062034	L-pipecolic acid biosynthetic process	16	5	1.57	0.01589	biological process
GO:0009870	defense response signaling pathway, resi...	28	7	2.75	0.01644	biological process
GO:0005802	trans-Golgi network	498	68	50.14	0.01672	cellular component
GO:0007030	Golgi organization	48	10	4.72	0.01681	biological process
GO:0003996	acyl-CoA ligase activity	16	5	1.6	0.01694	molecular function
GO:0102391	decanoate-CoA ligase activity	16	5	1.6	0.01694	molecular function
GO:0008131	primary amine oxidase activity	16	5	1.6	0.01694	molecular function
GO:0009744	response to sucrose	150	22	14.76	0.0171	biological process
GO:0003700	DNA-binding transcription factor activit...	1911	221	191	0.01731	molecular function
GO:0009308	amine metabolic process	200	25	19.68	0.01746	biological process
GO:0080110	sporopollenin biosynthetic process	11	4	1.08	0.01751	biological process
GO:0032012	regulation of ARF protein signal transdu...	11	4	1.08	0.01751	biological process
GO:0071472	cellular response to salt stress	70	13	6.89	0.01799	biological process
GO:0006874	cellular calcium ion homeostasis	97	16	9.54	0.01814	biological process
GO:0004165	dodecenoyl-CoA delta-isomerase activity	11	4	1.1	0.01848	molecular function
GO:0000307	cyclin-dependent protein kinase holoenzy...	98	18	9.87	0.01887	cellular component
GO:0009723	response to ethylene	360	43	35.42	0.01953	biological process
GO:0004630	phospholipase D activity	29	7	2.9	0.0215	molecular function
GO:0070290	N-acylphosphatidylethanolamine-specific ...	29	7	2.9	0.0215	molecular function
GO:0008017	microtubule binding	230	33	22.99	0.02181	molecular function
GO:0008381	mechanosensitive ion channel activity	17	5	1.7	0.02206	molecular function
GO:0003860	3-hydroxyisobutyryl-CoA hydrolase activi...	17	5	1.7	0.02206	molecular function
GO:0016121	carotene catabolic process	12	4	1.18	0.02426	biological process
GO:0006488	dolichol-linked oligosaccharide biosynth...	12	4	1.18	0.02426	biological process
GO:0071784	endoplasmic reticulum cisternal network ...	7	3	0.69	0.02458	biological process
GO:0016124	xanthophyll catabolic process	7	3	0.69	0.02458	biological process
GO:1990575	mitochondrial L-ornithine transmembrane ...	7	3	0.69	0.02458	biological process
GO:0043001	Golgi to plasma membrane protein transpo...	7	3	0.69	0.02458	biological process
GO:0006107	oxaloacetate metabolic process	7	3	0.69	0.02458	biological process
GO:0010582	floral meristem determinacy	37	8	3.64	0.02508	biological process
GO:0019432	triglyceride biosynthetic process	45	10	4.43	0.02536	biological process
GO:0004108	citrate (Si)-synthase activity	7	3	0.7	0.02564	molecular function
GO:0017050	D-erythro-sphingosine kinase activity	7	3	0.7	0.02564	molecular function
GO:0050291	sphingosine N-acyltransferase activity	7	3	0.7	0.02564	molecular function
GO:0047724	inosine nucleosidase activity	7	3	0.7	0.02564	molecular function
GO:0050665	hydrogen peroxide biosynthetic process	24	6	2.36	0.02569	biological process
GO:0005828	kinetochore microtubule	7	3	0.7	0.02615	cellular component
GO:0070531	BRCA1-A complex	7	3	0.7	0.02615	cellular component
GO:0016817	hydrolase activity, acting on acid anhyd...	1709	122	170.81	0.027	molecular function
GO:0010342	endosperm cellularization	3	2	0.3	0.02713	biological process
GO:0060858	vesicle-mediated transport involved in f...	3	2	0.3	0.02713	biological process
GO:0010426	DNA methylation on cytosine within a CHH...	3	2	0.3	0.02713	biological process
GO:0061387	regulation of extent of cell growth	3	2	0.3	0.02713	biological process
GO:0031567	mitotic cell size control checkpoint	3	2	0.3	0.02713	biological process
GO:0016095	polyprenol catabolic process	3	2	0.3	0.02713	biological process
GO:0010221	negative regulation of vernalization res...	3	2	0.3	0.02713	biological process
GO:1901183	positive regulation of camalexin biosynt...	3	2	0.3	0.02713	biological process
GO:1905615	positive regulation of developmental veg...	3	2	0.3	0.02713	biological process
GO:1905642	negative regulation of DNA methylation	3	2	0.3	0.02713	biological process
GO:0046203	spermidine catabolic process	3	2	0.3	0.02713	biological process
GO:1903086	negative regulation of sinapate ester bi...	3	2	0.3	0.02713	biological process
GO:0006428	isoleucyl-tRNA aminoacylation	3	2	0.3	0.02713	biological process
GO:0043972	histone H3-K23 acetylation	3	2	0.3	0.02713	biological process
GO:0008810	cellulase activity	37	8	3.7	0.02728	molecular function
GO:0097001	ceramide binding	13	3	1.3	0.02797	molecular function
GO:0004298	threonine-type endopeptidase activity	3	2	0.3	0.02797	molecular function
GO:0008481	sphinganine kinase activity	3	2	0.3	0.02797	molecular function
GO:0052593	tryptamine:oxygen oxidoreductase (deamin...	3	2	0.3	0.02797	molecular function
GO:0052594	aminoacetone:oxygen oxidoreductase(deami...	3	2	0.3	0.02797	molecular function
GO:0052595	aliphatic-amine oxidase activity	3	2	0.3	0.02797	molecular function
GO:0052596	phenethylamine:oxygen oxidoreductase (de...	3	2	0.3	0.02797	molecular function
GO:0010487	thermospermine synthase activity	3	2	0.3	0.02797	molecular function
GO:0004822	isoleucine-tRNA ligase activity	3	2	0.3	0.02797	molecular function
GO:0102389	polyprenol reductase activity	3	2	0.3	0.02797	molecular function
GO:0050105	L-gulonolactone oxidase activity	3	2	0.3	0.02797	molecular function
GO:0004467	long-chain fatty acid-CoA ligase activit...	18	5	1.8	0.02809	molecular function
GO:0004022	alcohol dehydrogenase (NAD) activity	42	6	4.2	0.02815	molecular function
GO:0004721	phosphoprotein phosphatase activity	246	23	24.59	0.02817	molecular function
GO:0030931	heterotetrameric ADPG pyrophosphorylase ...	3	2	0.3	0.02836	cellular component
GO:0043564	Ku70:Ku80 complex	3	2	0.3	0.02836	cellular component
GO:0043531	ADP binding	364	48	36.38	0.02873	molecular function
GO:0031347	regulation of defense response	438	63	43.09	0.02963	biological process
GO:0048826	cotyledon morphogenesis	43	5	4.23	0.03244	biological process
GO:0008066	glutamate receptor activity	31	7	3.1	0.03324	molecular function
GO:0009524	phragmoplast	121	19	12.18	0.03374	cellular component
GO:0008964	phosphoenolpyruvate carboxylase activity	13	4	1.3	0.03407	molecular function
GO:0004300	enoyl-CoA hydratase activity	13	4	1.3	0.03407	molecular function
GO:0045036	protein targeting to chloroplast	268	13	26.37	0.03412	biological process
GO:0032588	trans-Golgi network membrane	19	5	1.91	0.03606	cellular component
GO:0007019	microtubule depolymerization	17	4	1.67	0.03648	biological process
GO:0006809	nitric oxide biosynthetic process	8	3	0.79	0.03649	biological process
GO:0010190	cytochrome b6f complex assembly	8	3	0.79	0.03649	biological process
GO:0019441	tryptophan catabolic process to kynureni...	8	3	0.79	0.03649	biological process
GO:0070534	protein K63-linked ubiquitination	26	6	2.56	0.03714	biological process
GO:0006301	postreplication repair	38	7	3.74	0.03715	biological process
GO:0052726	inositol-1,3,4-trisphosphate 5-kinase ac...	8	3	0.8	0.03802	molecular function
GO:0047325	inositol tetrakisphosphate 1-kinase acti...	8	3	0.8	0.03802	molecular function
GO:0000064	L-ornithine transmembrane transporter ac...	8	3	0.8	0.03802	molecular function
GO:0008022	protein C-terminus binding	8	3	0.8	0.03802	molecular function
GO:0004345	glucose-6-phosphate dehydrogenase activi...	8	3	0.8	0.03802	molecular function
GO:0080156	mitochondrial mRNA modification	40	8	3.94	0.03848	biological process
GO:0019853	L-ascorbic acid biosynthetic process	33	7	3.25	0.03857	biological process
GO:0048573	photoperiodism, flowering	199	26	19.58	0.04023	biological process
GO:0030176	integral component of endoplasmic reticu...	99	15	9.97	0.04164	cellular component
GO:0007094	mitotic spindle assembly checkpoint	14	4	1.38	0.04187	biological process
GO:0009627	systemic acquired resistance	144	23	14.17	0.04371	biological process
GO:0042761	very long-chain fatty acid biosynthetic ...	27	6	2.66	0.04391	biological process
GO:0004383	guanylate cyclase activity	14	4	1.4	0.04402	molecular function
GO:0009979	16:0 monogalactosyldiacylglycerol desatu...	14	4	1.4	0.04402	molecular function
GO:0003682	chromatin binding	267	34	26.69	0.04484	molecular function
GO:2000022	regulation of jasmonic acid mediated sig...	56	10	5.51	0.04487	biological process
GO:0005089	Rho guanyl-nucleotide exchange factor ac...	34	7	3.4	0.04793	molecular function
GO:0047262	polygalacturonate 4-alpha-galacturonosyl...	34	7	3.4	0.04793	molecular function
GO:0009649	entrainment of circadian clock	21	5	2.07	0.0491	biological process
GO:0071011	precatalytic spliceosome	34	7	3.42	0.04955	cellular component
hb-chr2
GO:0048544	recognition of pollen	210	36	3.2	3.3e-27	biological process
GO:0004674	protein serine/threonine kinase activity	1222	64	18.11	3.3e-18	molecular function
GO:0005516	calmodulin binding	479	39	7.1	7.4e-18	molecular function
GO:0006468	protein phosphorylation	2307	77	35.1	3.7e-08	biological process
GO:1904383	response to sodium phosphate	4	4	0.06	5.3e-08	biological process
GO:0005576	extracellular region	3704	92	55.89	1.6e-07	cellular component
GO:0005539	glycosaminoglycan binding	5	4	0.07	2.4e-07	molecular function
GO:0009861	jasmonic acid and ethylene-dependent sys...	42	6	0.64	3.9e-05	biological process
GO:0005886	plasma membrane	6413	125	96.77	0.00042	cellular component
GO:0046429	4-hydroxy-3-methylbut-2-en-1-yl diphosph...	11	3	0.16	0.00049	molecular function
GO:0045088	regulation of innate immune response	221	7	3.36	0.00051	biological process
GO:0046777	protein autophosphorylation	634	21	9.65	0.0008	biological process
GO:0009833	plant-type primary cell wall biogenesis	50	5	0.76	0.00096	biological process
GO:0016760	cellulose synthase (UDP-forming) activit...	53	5	0.79	0.00112	molecular function
GO:0010501	RNA secondary structure unwinding	4	2	0.06	0.00136	biological process
GO:0008836	diaminopimelate decarboxylase activity	5	2	0.07	0.00213	molecular function
GO:0051745	4-hydroxy-3-methylbut-2-en-1-yl diphosph...	6	2	0.09	0.00316	molecular function
GO:0000307	cyclin-dependent protein kinase holoenzy...	98	6	1.48	0.00374	cellular component
GO:0045087	innate immune response	804	17	12.23	0.00384	biological process
GO:0005871	kinesin complex	43	4	0.65	0.00397	cellular component
GO:0019432	triglyceride biosynthetic process	45	4	0.68	0.00481	biological process
GO:0006406	mRNA export from nucleus	45	4	0.68	0.00481	biological process
GO:0080030	methyl indole-3-acetate esterase activit...	49	4	0.73	0.00596	molecular function
GO:0031080	nuclear pore outer ring	8	2	0.12	0.00599	cellular component
GO:0006006	glucose metabolic process	88	5	1.34	0.00696	biological process
GO:0000979	RNA polymerase II core promoter sequence...	9	2	0.13	0.00736	molecular function
GO:0008017	microtubule binding	230	9	3.41	0.00765	molecular function
GO:0015827	tryptophan transport	9	2	0.14	0.00775	biological process
GO:0015810	aspartate transmembrane transport	9	2	0.14	0.00775	biological process
GO:0008143	poly(A) binding	28	3	0.41	0.00804	molecular function
GO:0080144	amino acid homeostasis	10	2	0.15	0.00959	biological process
GO:0050992	dimethylallyl diphosphate biosynthetic p...	10	2	0.15	0.00959	biological process
GO:0009524	phragmoplast	121	6	1.83	0.01026	cellular component
GO:1905157	positive regulation of photosynthesis	11	2	0.17	0.0116	biological process
GO:0008891	glycolate oxidase activity	12	2	0.18	0.01311	molecular function
GO:0015914	phospholipid transport	39	3	0.59	0.01374	biological process
GO:0048446	petal morphogenesis	12	2	0.18	0.01378	biological process
GO:0000290	deadenylation-dependent decapping of nuc...	12	2	0.18	0.01378	biological process
GO:0000380	alternative mRNA splicing, via spliceoso...	91	3	1.38	0.01379	biological process
GO:0004797	thymidine kinase activity	1	1	0.01	0.01482	molecular function
GO:0102867	molybdenum cofactor sulfurtransferase ac...	1	1	0.01	0.01482	molecular function
GO:0008690	3-deoxy-manno-octulosonate cytidylyltran...	1	1	0.01	0.01482	molecular function
GO:0036033	mediator complex binding	1	1	0.01	0.01482	molecular function
GO:0016784	3-mercaptopyruvate sulfurtransferase act...	1	1	0.01	0.01482	molecular function
GO:0051028	mRNA transport	46	5	0.7	0.01509	biological process
GO:1990423	RZZ complex	1	1	0.02	0.01509	cellular component
GO:0007189	adenylate cyclase-activating G protein-c...	1	1	0.02	0.01521	biological process
GO:0033468	CMP-keto-3-deoxy-D-manno-octulosonic aci...	1	1	0.02	0.01521	biological process
GO:0046104	thymidine metabolic process	1	1	0.02	0.01521	biological process
GO:0047196	long-chain-alcohol O-fatty-acyltransfera...	13	2	0.19	0.01534	molecular function
GO:0008964	phosphoenolpyruvate carboxylase activity	13	2	0.19	0.01534	molecular function
GO:0070816	phosphorylation of RNA polymerase II C-t...	35	3	0.53	0.01596	biological process
GO:0003697	single-stranded DNA binding	100	5	1.48	0.01669	molecular function
GO:0019288	isopentenyl diphosphate biosynthetic pro...	37	3	0.56	0.01854	biological process
GO:0071456	cellular response to hypoxia	350	11	5.33	0.01903	biological process
GO:0007018	microtubule-based movement	68	4	1.03	0.02004	biological process
GO:0000030	mannosyltransferase activity	60	5	0.89	0.02004	molecular function
GO:0006891	intra-Golgi vesicle-mediated transport	69	4	1.05	0.02103	biological process
GO:0008526	phosphatidylinositol transporter activit...	16	2	0.24	0.02292	molecular function
GO:0052852	very-long-chain-(S)-2-hydroxy-acid oxida...	16	2	0.24	0.02292	molecular function
GO:0052853	long-chain-(S)-2-hydroxy-long-chain-acid...	16	2	0.24	0.02292	molecular function
GO:0052854	medium-chain-(S)-2-hydroxy-acid oxidase ...	16	2	0.24	0.02292	molecular function
GO:0006888	ER to Golgi vesicle-mediated transport	145	6	2.21	0.02384	biological process
GO:0071038	nuclear polyadenylation-dependent tRNA c...	16	2	0.24	0.02407	biological process
GO:0032968	positive regulation of transcription elo...	43	3	0.65	0.02755	biological process
GO:0005794	Golgi apparatus	1755	37	26.48	0.02892	cellular component
GO:0051753	mannan synthase activity	45	3	0.67	0.02898	molecular function
GO:0050421	nitrite reductase (NO-forming) activity	2	1	0.03	0.02942	molecular function
GO:0004379	glycylpeptide N-tetradecanoyltransferase...	2	1	0.03	0.02942	molecular function
GO:0048307	ferredoxin-nitrite reductase activity	2	1	0.03	0.02942	molecular function
GO:0008696	4-amino-4-deoxychorismate lyase activity	2	1	0.03	0.02942	molecular function
GO:0047810	D-alanine:2-oxoglutarate aminotransferas...	2	1	0.03	0.02942	molecular function
GO:0019948	SUMO activating enzyme activity	2	1	0.03	0.02942	molecular function
GO:0030785	[ribulose-bisphosphate carboxylase]-lysi...	2	1	0.03	0.02942	molecular function
GO:0046570	methylthioribulose 1-phosphate dehydrata...	2	1	0.03	0.02942	molecular function
GO:0043874	acireductone synthase activity	2	1	0.03	0.02942	molecular function
GO:0097196	Shu complex	2	1	0.03	0.02995	cellular component
GO:0031510	SUMO activating enzyme complex	2	1	0.03	0.02995	cellular component
GO:0033106	cis-Golgi network membrane	2	1	0.03	0.02995	cellular component
GO:0000467	exonucleolytic trimming to generate matu...	18	2	0.27	0.03009	biological process
GO:0042779	tRNA 3'-trailer cleavage	5	2	0.08	0.03013	biological process
GO:0018131	oxazole or thiazole biosynthetic process	2	1	0.03	0.0302	biological process
GO:0034975	protein folding in endoplasmic reticulum	2	1	0.03	0.0302	biological process
GO:0006386	termination of RNA polymerase III transc...	2	1	0.03	0.0302	biological process
GO:0034498	early endosome to Golgi transport	2	1	0.03	0.0302	biological process
GO:0010064	embryonic shoot morphogenesis	2	1	0.03	0.0302	biological process
GO:0046622	positive regulation of organ growth	2	1	0.03	0.0302	biological process
GO:0018315	molybdenum incorporation into molybdenum...	2	1	0.03	0.0302	biological process
GO:0006269	DNA replication, synthesis of RNA primer	2	1	0.03	0.0302	biological process
GO:0032970	regulation of actin filament-based proce...	78	2	1.19	0.03021	biological process
GO:0005432	calcium:sodium antiporter activity	19	2	0.28	0.03173	molecular function
GO:0009089	lysine biosynthetic process via diaminop...	19	2	0.29	0.03329	biological process
GO:0003777	microtubule motor activity	83	4	1.23	0.03501	molecular function
GO:0048317	seed morphogenesis	20	2	0.3	0.03663	biological process
GO:0004365	glyceraldehyde-3-phosphate dehydrogenase...	21	2	0.31	0.03822	molecular function
GO:0017056	structural constituent of nuclear pore	21	2	0.31	0.03822	molecular function
GO:0006099	tricarboxylic acid cycle	84	4	1.28	0.0394	biological process
GO:0004693	cyclin-dependent protein serine/threonin...	51	3	0.76	0.03989	molecular function
GO:0071035	nuclear polyadenylation-dependent rRNA c...	21	2	0.32	0.04008	biological process
GO:0015369	calcium:proton antiporter activity	22	2	0.33	0.04164	molecular function
GO:0009789	positive regulation of abscisic acid-act...	86	4	1.31	0.04237	biological process
GO:0048579	negative regulation of long-day photoper...	22	2	0.33	0.04366	biological process
GO:0004792	thiosulfate sulfurtransferase activity	3	1	0.04	0.04381	molecular function
GO:0015220	choline transmembrane transporter activi...	3	1	0.04	0.04381	molecular function
GO:0008265	Mo-molybdopterin cofactor sulfurase acti...	3	1	0.04	0.04381	molecular function
GO:0001530	lipopolysaccharide binding	3	1	0.04	0.04381	molecular function
GO:0001054	RNA polymerase I activity	3	1	0.04	0.04381	molecular function
GO:0001056	RNA polymerase III activity	3	1	0.04	0.04381	molecular function
GO:0046976	histone methyltransferase activity (H3-K...	3	1	0.04	0.04381	molecular function
GO:0004425	indole-3-glycerol-phosphate synthase act...	3	1	0.04	0.04381	molecular function
GO:0042781	3'-tRNA processing endoribonuclease acti...	3	1	0.04	0.04381	molecular function
GO:0004813	alanine-tRNA ligase activity	3	1	0.04	0.04381	molecular function
GO:0052906	tRNA (guanine(37)-N(1))-methyltransferas...	3	1	0.04	0.04381	molecular function
GO:0008353	RNA polymerase II CTD heptapeptide repea...	53	3	0.79	0.04392	molecular function
GO:0048366	leaf development	723	12	11	0.04401	biological process
GO:0097218	sieve plate	3	1	0.05	0.04459	cellular component
GO:0030931	heterotetrameric ADPG pyrophosphorylase ...	3	1	0.05	0.04459	cellular component
GO:0035098	ESC/E(Z) complex	3	1	0.05	0.04459	cellular component
GO:1990071	TRAPPII protein complex	3	1	0.05	0.04459	cellular component
GO:0030906	retromer, cargo-selective complex	3	1	0.05	0.04459	cellular component
GO:0009551	secondary plasmodesma	3	1	0.05	0.04459	cellular component
GO:0031901	early endosome membrane	3	1	0.05	0.04459	cellular component
GO:0043972	histone H3-K23 acetylation	3	1	0.05	0.04495	biological process
GO:1990126	retrograde transport, endosome to plasma...	3	1	0.05	0.04495	biological process
GO:0010342	endosperm cellularization	3	1	0.05	0.04495	biological process
GO:0015871	choline transport	3	1	0.05	0.04495	biological process
GO:0002939	tRNA N1-guanine methylation	3	1	0.05	0.04495	biological process
GO:1990019	protein storage vacuole organization	3	1	0.05	0.04495	biological process
GO:0001944	vasculature development	3	1	0.05	0.04495	biological process
GO:0006419	alanyl-tRNA aminoacylation	3	1	0.05	0.04495	biological process
GO:0060858	vesicle-mediated transport involved in f...	3	1	0.05	0.04495	biological process
GO:0034414	tRNA 3'-trailer cleavage, endonucleolyti...	3	1	0.05	0.04495	biological process
GO:0010245	radial microtubular system formation	3	1	0.05	0.04495	biological process
GO:1901183	positive regulation of camalexin biosynt...	3	1	0.05	0.04495	biological process
GO:2000060	positive regulation of ubiquitin-depende...	71	2	1.08	0.04496	biological process
GO:0004144	diacylglycerol O-acyltransferase activit...	23	2	0.34	0.04517	molecular function
GO:0019222	regulation of metabolic process	4583	62	69.73	0.04605	biological process
GO:0000176	nuclear exosome (RNase complex)	23	2	0.35	0.04665	cellular component
GO:1901371	regulation of leaf morphogenesis	23	2	0.35	0.04734	biological process
GO:0102483	scopolin beta-glucosidase activity	24	2	0.36	0.0488	molecular function
GO:0044772	mitotic cell cycle phase transition	114	4	1.73	0.04903	biological process
GO:0005874	microtubule	260	9	3.92	0.04941	cellular component
hb-chr4
GO:0051753	mannan synthase activity	45	4	0.15	1.4e-05	molecular function
GO:0009833	plant-type primary cell wall biogenesis	50	4	0.15	1.7e-05	biological process
GO:0016760	cellulose synthase (UDP-forming) activit...	53	4	0.17	2.7e-05	molecular function
GO:0004345	glucose-6-phosphate dehydrogenase activi...	8	2	0.03	0.00029	molecular function
GO:0009051	pentose-phosphate shunt, oxidative branc...	20	2	0.06	0.0017	biological process
GO:0005432	calcium:sodium antiporter activity	19	2	0.06	0.00173	molecular function
GO:0015369	calcium:proton antiporter activity	22	2	0.07	0.00232	molecular function
GO:0034098	VCP-NPL4-UFD1 AAA ATPase complex	24	2	0.08	0.0026	cellular component
GO:0019303	D-ribose catabolic process	1	1	0	0.003	biological process
GO:0033577	protein glycosylation in endoplasmic ret...	1	1	0	0.003	biological process
GO:1904161	DNA synthesis involved in UV-damage exci...	1	1	0	0.003	biological process
GO:0004747	ribokinase activity	1	1	0	0.00326	molecular function
GO:0034722	gamma-glutamyl-peptidase activity	1	1	0	0.00326	molecular function
GO:0004378	GDP-Man:Man1GlcNAc2-PP-Dol alpha-1,3-man...	1	1	0	0.00326	molecular function
GO:0048544	recognition of pollen	210	4	0.64	0.0039	biological process
GO:0071712	ER-associated misfolded protein cataboli...	31	2	0.09	0.004	biological process
GO:0045309	protein phosphorylated amino acid bindin...	29	2	0.09	0.00402	molecular function
GO:0031468	nuclear envelope reassembly	2	1	0.01	0.0061	biological process
GO:0046622	positive regulation of organ growth	2	1	0.01	0.0061	biological process
GO:0005712	chiasma	2	1	0.01	0.0062	cellular component
GO:0000033	alpha-1,3-mannosyltransferase activity	2	1	0.01	0.0065	molecular function
GO:0044547	DNA topoisomerase binding	2	1	0.01	0.0065	molecular function
GO:0072587	DNA topoisomerase (ATP-hydrolyzing) acti...	2	1	0.01	0.0065	molecular function
GO:0043531	ADP binding	364	5	1.19	0.00681	molecular function
GO:0080177	plastoglobule organization	3	1	0.01	0.0091	biological process
GO:0009496	plastoquinol--plastocyanin reductase act...	3	1	0.01	0.00974	molecular function
GO:0050826	response to freezing	49	2	0.15	0.0098	biological process
GO:0031593	polyubiquitin modification-dependent pro...	46	2	0.15	0.0099	molecular function
GO:2001011	positive regulation of plant-type cell w...	4	1	0.01	0.0121	biological process
GO:0043625	delta DNA polymerase complex	4	1	0.01	0.0124	cellular component
GO:0046028	electron transporter, transferring elect...	4	1	0.01	0.01297	molecular function
GO:0033743	peptide-methionine (R)-S-oxide reductase...	4	1	0.01	0.01297	molecular function
GO:0006490	oligosaccharide-lipid intermediate biosy...	17	2	0.05	0.015	biological process
GO:0045931	positive regulation of mitotic cell cycl...	24	2	0.07	0.015	biological process
GO:0031648	protein destabilization	5	1	0.02	0.0151	biological process
GO:0006297	nucleotide-excision repair, DNA gap fill...	5	1	0.02	0.0151	biological process
GO:0043541	UDP-N-acetylglucosamine transferase comp...	5	1	0.02	0.0155	cellular component
GO:0006631	fatty acid metabolic process	563	4	1.71	0.016	biological process
GO:0050377	UDP-glucose 4,6-dehydratase activity	5	1	0.02	0.01618	molecular function
GO:0010280	UDP-L-rhamnose synthase activity	5	1	0.02	0.01618	molecular function
GO:0010253	UDP-rhamnose biosynthetic process	6	1	0.02	0.0181	biological process
GO:0071042	nuclear polyadenylation-dependent mRNA c...	6	1	0.02	0.0181	biological process
GO:1902066	regulation of cell wall pectin metabolic...	6	1	0.02	0.0181	biological process
GO:0034473	U1 snRNA 3'-end processing	6	1	0.02	0.0181	biological process
GO:0034476	U5 snRNA 3'-end processing	6	1	0.02	0.0181	biological process
GO:0046900	tetrahydrofolylpolyglutamate metabolic p...	6	1	0.02	0.0181	biological process
GO:0009625	response to insect	69	2	0.21	0.0188	biological process
GO:0071472	cellular response to salt stress	70	2	0.21	0.0193	biological process
GO:0071784	endoplasmic reticulum cisternal network ...	7	1	0.02	0.0211	biological process
GO:0033353	S-adenosylmethionine cycle	7	1	0.02	0.0211	biological process
GO:0000799	nuclear condensin complex	7	1	0.02	0.0217	cellular component
GO:0004048	anthranilate phosphoribosyltransferase a...	7	1	0.02	0.02258	molecular function
GO:0045842	positive regulation of mitotic metaphase...	8	1	0.02	0.0241	biological process
GO:0030433	ubiquitin-dependent ERAD pathway	82	2	0.25	0.026	biological process
GO:0002237	response to molecule of bacterial origin	83	2	0.25	0.0266	biological process
GO:0009517	PSII associated light-harvesting complex...	9	1	0.03	0.0278	cellular component
GO:0008460	dTDP-glucose 4,6-dehydratase activity	9	1	0.03	0.02894	molecular function
GO:0052634	C-19 gibberellin 2-beta-dioxygenase acti...	9	1	0.03	0.02894	molecular function
GO:0009768	photosynthesis, light harvesting in phot...	88	2	0.27	0.0296	biological process
GO:0006006	glucose metabolic process	88	2	0.27	0.0296	biological process
GO:0070588	calcium ion transmembrane transport	91	2	0.28	0.0315	biological process
GO:0005737	cytoplasm	21537	71	67.33	0.0318	cellular component
GO:1905499	trichome papilla formation	11	1	0.03	0.033	biological process
GO:0030688	preribosome, small subunit precursor	11	1	0.03	0.0339	cellular component
GO:0004674	protein serine/threonine kinase activity	1222	9	3.98	0.03485	molecular function
GO:0006874	cellular calcium ion homeostasis	97	2	0.3	0.0354	biological process
GO:0045487	gibberellin catabolic process	12	1	0.04	0.0359	biological process
GO:0006488	dolichol-linked oligosaccharide biosynth...	12	1	0.04	0.0359	biological process
GO:2000582	positive regulation of ATP-dependent mic...	12	1	0.04	0.0359	biological process
GO:1901031	regulation of response to reactive oxyge...	12	1	0.04	0.0359	biological process
GO:0042406	extrinsic component of endoplasmic retic...	12	1	0.04	0.0369	cellular component
GO:0030286	dynein complex	12	1	0.04	0.0369	cellular component
GO:0046620	regulation of organ growth	15	2	0.05	0.0384	biological process
GO:0051959	dynein light intermediate chain binding	12	1	0.04	0.03841	molecular function
GO:0045505	dynein intermediate chain binding	12	1	0.04	0.03841	molecular function
GO:0008891	glycolate oxidase activity	12	1	0.04	0.03841	molecular function
GO:0007076	mitotic chromosome condensation	13	1	0.04	0.0389	biological process
GO:0034475	U4 snRNA 3'-end processing	13	1	0.04	0.0389	biological process
GO:0008964	phosphoenolpyruvate carboxylase activity	13	1	0.04	0.04154	molecular function
GO:0016297	acyl-[acyl-carrier-protein] hydrolase ac...	13	1	0.04	0.04154	molecular function
GO:0071786	endoplasmic reticulum tubular network or...	14	1	0.04	0.0418	biological process
GO:0009831	plant-type cell wall modification involv...	14	1	0.04	0.0418	biological process
GO:0090342	regulation of cell aging	14	1	0.04	0.0418	biological process
GO:0008121	ubiquinol-cytochrome-c reductase activit...	14	1	0.05	0.04466	molecular function
GO:0051026	chiasma assembly	15	1	0.05	0.0447	biological process
GO:0051228	mitotic spindle disassembly	15	1	0.05	0.0447	biological process
GO:0048586	regulation of long-day photoperiodism, f...	38	2	0.12	0.0471	biological process
GO:0097352	autophagosome maturation	16	1	0.05	0.0476	biological process
GO:0071038	nuclear polyadenylation-dependent tRNA c...	16	1	0.05	0.0476	biological process
GO:0030970	retrograde protein transport, ER to cyto...	16	1	0.05	0.0476	biological process
GO:0034427	nuclear-transcribed mRNA catabolic proce...	16	1	0.05	0.0476	biological process
GO:0080113	regulation of seed growth	16	1	0.05	0.0476	biological process
GO:0009644	response to high light intensity	116	2	0.35	0.0488	biological process
hb-chr5a
GO:0010183	pollen tube guidance	65	7	0.44	2.8e-07	biological process
GO:0090406	pollen tube	136	9	0.9	3.3e-07	cellular component
GO:1905499	trichome papilla formation	11	4	0.07	6.3e-07	biological process
GO:0016301	kinase activity	2412	27	15.8	2.2e-06	molecular function
GO:0030570	pectate lyase activity	40	5	0.26	6.2e-06	molecular function
GO:0050291	sphingosine N-acyltransferase activity	7	3	0.05	9.5e-06	molecular function
GO:0009585	red, far-red light phototransduction	24	4	0.16	1.9e-05	biological process
GO:0010091	trichome branching	54	5	0.36	3.2e-05	biological process
GO:0062047	pipecolic acid N-hydroxylase	11	3	0.07	4.4e-05	molecular function
GO:0062034	L-pipecolic acid biosynthetic process	16	3	0.11	0.00016	biological process
GO:0080054	low-affinity nitrate transmembrane trans...	18	3	0.12	0.00021	molecular function
GO:0016592	mediator complex	85	5	0.56	0.00026	cellular component
GO:0009911	positive regulation of flower developmen...	86	5	0.58	0.00029	biological process
GO:0046513	ceramide biosynthetic process	23	3	0.15	0.00048	biological process
GO:0042761	very long-chain fatty acid biosynthetic ...	27	3	0.18	0.00078	biological process
GO:0003713	transcription coactivator activity	63	4	0.41	0.00079	molecular function
GO:0031543	peptidyl-proline dioxygenase activity	28	3	0.18	0.0008	molecular function
GO:0009870	defense response signaling pathway, resi...	28	3	0.19	0.00087	biological process
GO:0031349	positive regulation of defense response	219	7	1.48	0.00089	biological process
GO:0045490	pectin catabolic process	115	5	0.77	0.00111	biological process
GO:0006749	glutathione metabolic process	69	4	0.46	0.00123	biological process
GO:0010466	negative regulation of peptidase activit...	32	3	0.22	0.00129	biological process
GO:0009407	toxin catabolic process	72	4	0.49	0.00144	biological process
GO:0004499	N,N-dimethylaniline monooxygenase activi...	35	3	0.23	0.00155	molecular function
GO:0004364	glutathione transferase activity	81	4	0.53	0.002	molecular function
GO:0004675	transmembrane receptor protein serine/th...	83	4	0.54	0.00219	molecular function
GO:0030173	integral component of Golgi membrane	41	3	0.27	0.00251	cellular component
GO:0009755	hormone-mediated signaling pathway	1122	16	7.56	0.00254	biological process
GO:0010218	response to far red light	86	4	0.58	0.00276	biological process
GO:0006468	protein phosphorylation	2307	27	15.54	0.00342	biological process
GO:0006624	vacuolar protein processing	14	2	0.09	0.0039	biological process
GO:0030414	peptidase inhibitor activity	50	3	0.33	0.00432	molecular function
GO:0060416	response to growth hormone	15	2	0.1	0.00448	biological process
GO:0010114	response to red light	105	4	0.71	0.00562	biological process
GO:0004156	dihydropteroate synthase activity	1	1	0.01	0.00655	molecular function
GO:0051267	CP2 mannose-ethanolamine phosphotransfer...	1	1	0.01	0.00655	molecular function
GO:0003848	2-amino-4-hydroxy-6-hydroxymethyldihydro...	1	1	0.01	0.00655	molecular function
GO:0033955	mitochondrial DNA inheritance	1	1	0.01	0.00674	biological process
GO:0015706	nitrate transport	60	3	0.4	0.00777	biological process
GO:0005783	endoplasmic reticulum	1568	21	10.35	0.00895	cellular component
GO:0090110	cargo loading into COPII-coated vesicle	24	2	0.16	0.01131	biological process
GO:0009625	response to insect	69	3	0.46	0.01139	biological process
GO:0010005	cortical microtubule, transverse to long...	25	2	0.17	0.01178	cellular component
GO:0015485	cholesterol binding	2	1	0.01	0.01306	molecular function
GO:0003882	CDP-diacylglycerol-serine O-phosphatidyl...	2	1	0.01	0.01306	molecular function
GO:0098755	maintenance of seed dormancy by absisic ...	2	1	0.01	0.01343	biological process
GO:0006659	phosphatidylserine biosynthetic process	2	1	0.01	0.01343	biological process
GO:0032933	SREBP signaling pathway	2	1	0.01	0.01343	biological process
GO:0010822	positive regulation of mitochondrion org...	2	1	0.01	0.01343	biological process
GO:0009867	jasmonic acid mediated signaling pathway	192	5	1.29	0.01351	biological process
GO:0080148	negative regulation of response to water...	27	2	0.18	0.01419	biological process
GO:0005576	extracellular region	3704	34	24.46	0.01447	cellular component
GO:0030127	COPII vesicle coat	29	2	0.19	0.01567	cellular component
GO:0080167	response to karrikin	218	5	1.47	0.01633	biological process
GO:0016036	cellular response to phosphate starvatio...	144	4	0.97	0.01652	biological process
GO:0007129	synapsis	31	2	0.21	0.01847	biological process
GO:0010726	positive regulation of hydrogen peroxide...	31	2	0.21	0.01847	biological process
GO:0016971	flavin-linked sulfhydryl oxidase activit...	3	1	0.02	0.01953	molecular function
GO:0005775	vacuolar lumen	3	1	0.02	0.01968	cellular component
GO:0043235	receptor complex	3	1	0.02	0.01968	cellular component
GO:1990124	messenger ribonucleoprotein complex	3	1	0.02	0.01968	cellular component
GO:0008574	ATP-dependent microtubule motor activity...	33	2	0.22	0.01973	molecular function
GO:0010606	positive regulation of cytoplasmic mRNA ...	3	1	0.02	0.02008	biological process
GO:0031567	mitotic cell size control checkpoint	3	1	0.02	0.02008	biological process
GO:0032955	regulation of division septum assembly	3	1	0.02	0.02008	biological process
GO:0034213	quinolinate catabolic process	3	1	0.02	0.02008	biological process
GO:0000326	protein storage vacuole	36	2	0.24	0.0236	cellular component
GO:0070971	endoplasmic reticulum exit site	36	2	0.24	0.0236	cellular component
GO:0009704	de-etiolation	36	2	0.24	0.02448	biological process
GO:0015180	L-alanine transmembrane transporter acti...	4	1	0.03	0.02595	molecular function
GO:0003876	AMP deaminase activity	4	1	0.03	0.02595	molecular function
GO:0004072	aspartate kinase activity	4	1	0.03	0.02595	molecular function
GO:0031417	NatC complex	4	1	0.03	0.02615	cellular component
GO:0090706	specification of plant organ position	4	1	0.03	0.02668	biological process
GO:0048479	style development	4	1	0.03	0.02668	biological process
GO:0043157	response to cation stress	4	1	0.03	0.02668	biological process
GO:0045944	positive regulation of transcription by ...	264	6	1.78	0.03207	biological process
GO:0090440	abscisic acid transmembrane transporter ...	5	1	0.03	0.03233	molecular function
GO:0005460	UDP-glucose transmembrane transporter ac...	5	1	0.03	0.03233	molecular function
GO:0015616	DNA translocase activity	5	1	0.03	0.03233	molecular function
GO:0070772	PAS complex	5	1	0.03	0.03259	cellular component
GO:0000306	extrinsic component of vacuolar membrane	5	1	0.03	0.03259	cellular component
GO:0005871	kinesin complex	43	2	0.28	0.03282	cellular component
GO:0010254	nectary development	5	1	0.03	0.03324	biological process
GO:0019427	acetyl-CoA biosynthetic process from ace...	5	1	0.03	0.03324	biological process
GO:0010373	negative regulation of gibberellin biosy...	5	1	0.03	0.03324	biological process
GO:0046475	glycerophospholipid catabolic process	5	1	0.03	0.03324	biological process
GO:0072334	UDP-galactose transmembrane transport	5	1	0.03	0.03324	biological process
GO:0032264	IMP salvage	5	1	0.03	0.03324	biological process
GO:0009090	homoserine biosynthetic process	5	1	0.03	0.03324	biological process
GO:0006335	DNA replication-dependent nucleosome ass...	5	1	0.03	0.03324	biological process
GO:0045901	positive regulation of translational elo...	5	1	0.03	0.03324	biological process
GO:0045905	positive regulation of translational ter...	5	1	0.03	0.03324	biological process
GO:0048510	regulation of timing of transition from ...	44	2	0.3	0.0355	biological process
GO:0031593	polyubiquitin modification-dependent pro...	46	2	0.3	0.03659	molecular function
GO:0050661	NADP binding	113	3	0.74	0.03835	molecular function
GO:0009977	proton motive force dependent protein tr...	6	1	0.04	0.03867	molecular function
GO:0103025	alpha-amylase activity (releasing maltoh...	6	1	0.04	0.03867	molecular function
GO:0004556	alpha-amylase activity	6	1	0.04	0.03867	molecular function
GO:0071452	cellular response to singlet oxygen	6	1	0.04	0.03976	biological process
GO:0035308	negative regulation of protein dephospho...	6	1	0.04	0.03976	biological process
GO:0009944	polarity specification of adaxial/abaxia...	47	2	0.32	0.04004	biological process
GO:0001872	(1->3)-beta-D-glucan binding	7	1	0.05	0.04497	molecular function
GO:0015185	gamma-aminobutyric acid transmembrane tr...	7	1	0.05	0.04497	molecular function
GO:0004514	nicotinate-nucleotide diphosphorylase (c...	7	1	0.05	0.04497	molecular function
GO:0015136	sialic acid transmembrane transporter ac...	7	1	0.05	0.04497	molecular function
GO:0004108	citrate (Si)-synthase activity	7	1	0.05	0.04497	molecular function
GO:0008506	sucrose:proton symporter activity	7	1	0.05	0.04497	molecular function
GO:0015739	sialic acid transport	7	1	0.05	0.04623	biological process
GO:0009945	radial axis specification	7	1	0.05	0.04623	biological process
GO:1902916	positive regulation of protein polyubiqu...	7	1	0.05	0.04623	biological process
GO:0015812	gamma-aminobutyric acid transport	7	1	0.05	0.04623	biological process
GO:0010073	meristem maintenance	244	5	1.64	0.04792	biological process
hb-chr5b
GO:0010282	senescence-associated vacuole	18	10	0.23	3.7e-15	cellular component
GO:0080187	floral organ senescence	29	10	0.37	1.7e-12	biological process
GO:0009750	response to fructose	41	10	0.53	8.3e-11	biological process
GO:0009817	defense response to fungus, incompatible...	172	15	2.21	7e-09	biological process
GO:0005764	lysosome	79	10	1	6.1e-08	cellular component
GO:0010224	response to UV-B	153	12	1.96	7.2e-07	biological process
GO:0009749	response to glucose	109	10	1.4	1.5e-06	biological process
GO:0009723	response to ethylene	360	14	4.62	7e-06	biological process
GO:0004197	cysteine-type endopeptidase activity	144	12	1.8	8.4e-06	molecular function
GO:0005615	extracellular space	135	10	1.71	9e-06	cellular component
GO:0009735	response to cytokinin	178	11	2.28	2e-05	biological process
GO:0000976	transcription regulatory region sequence...	704	25	8.82	2.2e-05	molecular function
GO:0010150	leaf senescence	287	14	3.68	2.3e-05	biological process
GO:0009744	response to sucrose	150	10	1.92	2.5e-05	biological process
GO:0016817	hydrolase activity, acting on acid anhyd...	1709	10	21.41	7.5e-05	molecular function
GO:0003700	DNA-binding transcription factor activit...	1911	46	23.94	9.9e-05	molecular function
GO:0102389	polyprenol reductase activity	3	2	0.04	0.00047	molecular function
GO:0016095	polyprenol catabolic process	3	2	0.04	0.00049	biological process
GO:0010221	negative regulation of vernalization res...	3	2	0.04	0.00049	biological process
GO:0004497	monooxygenase activity	367	11	4.6	0.00072	molecular function
GO:0051603	proteolysis involved in cellular protein...	937	21	12.02	0.00082	biological process
GO:0003865	3-oxo-5-alpha-steroid 4-dehydrogenase ac...	4	2	0.05	0.00092	molecular function
GO:0008810	cellulase activity	37	4	0.46	0.00115	molecular function
GO:0010582	floral meristem determinacy	37	4	0.47	0.00126	biological process
GO:0016705	oxidoreductase activity, acting on paire...	531	13	6.65	0.00127	molecular function
GO:0090309	positive regulation of methylation-depen...	5	2	0.06	0.0016	biological process
GO:0031508	pericentric heterochromatin assembly	5	2	0.06	0.0016	biological process
GO:0009816	defense response to bacterium, incompati...	103	6	1.32	0.00215	biological process
GO:0045549	9-cis-epoxycarotenoid dioxygenase activi...	6	2	0.08	0.00227	molecular function
GO:0009819	drought recovery	21	3	0.27	0.00234	biological process
GO:0019408	dolichol biosynthetic process	6	2	0.08	0.00238	biological process
GO:0009733	response to auxin	530	14	6.8	0.00267	biological process
GO:0010424	DNA methylation on cytosine within a CG ...	7	2	0.09	0.0033	biological process
GO:0016124	xanthophyll catabolic process	7	2	0.09	0.0033	biological process
GO:0070139	SUMO-specific endopeptidase activity	8	2	0.1	0.00417	molecular function
GO:0004316	3-oxoacyl-[acyl-carrier-protein] reducta...	8	2	0.1	0.00417	molecular function
GO:0010428	methyl-CpNpG binding	8	2	0.1	0.00417	molecular function
GO:0010429	methyl-CpNpN binding	8	2	0.1	0.00417	molecular function
GO:0102131	3-oxo-glutaryl-[acp] methyl ester reduct...	8	2	0.1	0.00417	molecular function
GO:0102132	3-oxo-pimeloyl-[acp] methyl ester reduct...	8	2	0.1	0.00417	molecular function
GO:0016926	protein desumoylation	8	2	0.1	0.00436	biological process
GO:0010369	chromocenter	27	3	0.34	0.0047	cellular component
GO:0006955	immune response	820	31	10.52	0.00499	biological process
GO:0009911	positive regulation of flower developmen...	86	5	1.1	0.00503	biological process
GO:0003843	1,3-beta-D-glucan synthase activity	28	3	0.35	0.00506	molecular function
GO:0000148	1,3-beta-D-glucan synthase complex	28	3	0.35	0.0052	cellular component
GO:0009870	defense response signaling pathway, resi...	28	3	0.36	0.0054	biological process
GO:0006075	(1->3)-beta-D-glucan biosynthetic proces...	28	3	0.36	0.0054	biological process
GO:0005634	nucleus	12223	181	154.41	0.0054	cellular component
GO:0009910	negative regulation of flower developmen...	88	5	1.13	0.00554	biological process
GO:0045036	protein targeting to chloroplast	268	5	3.44	0.00794	biological process
GO:0062047	pipecolic acid N-hydroxylase	11	2	0.14	0.00799	molecular function
GO:0004499	N,N-dimethylaniline monooxygenase activi...	35	3	0.44	0.00949	molecular function
GO:0042176	regulation of protein catabolic process	106	6	1.36	0.00979	biological process
GO:0006488	dolichol-linked oligosaccharide biosynth...	12	2	0.15	0.00994	biological process
GO:0016121	carotene catabolic process	12	2	0.15	0.00994	biological process
GO:0034051	negative regulation of plant-type hypers...	12	2	0.15	0.00994	biological process
GO:0009707	chloroplast outer membrane	68	4	0.86	0.0108	cellular component
GO:0010019	chloroplast-nucleus signaling pathway	13	2	0.17	0.01165	biological process
GO:0071424	rRNA (cytosine-N4-)-methyltransferase ac...	1	1	0.01	0.01253	molecular function
GO:0042283	dolichyl pyrophosphate Glc1Man9GlcNAc2 a...	1	1	0.01	0.01253	molecular function
GO:0004558	alpha-1,4-glucosidase activity	1	1	0.01	0.01253	molecular function
GO:0004573	mannosyl-oligosaccharide glucosidase act...	1	1	0.01	0.01253	molecular function
GO:0008465	glycerate dehydrogenase activity	1	1	0.01	0.01253	molecular function
GO:0019146	arabinose-5-phosphate isomerase activity	1	1	0.01	0.01253	molecular function
GO:0034986	iron chaperone activity	1	1	0.01	0.01253	molecular function
GO:0009782	photosystem I antenna complex	1	1	0.01	0.0126	cellular component
GO:0010228	vegetative to reproductive phase transit...	348	8	4.46	0.01277	biological process
GO:1903329	regulation of iron-sulfur cluster assemb...	1	1	0.01	0.01282	biological process
GO:0000237	leptotene	1	1	0.01	0.01282	biological process
GO:0004383	guanylate cyclase activity	14	2	0.18	0.0129	molecular function
GO:0010216	maintenance of DNA methylation	14	2	0.18	0.01348	biological process
GO:0006487	protein N-linked glycosylation	52	5	0.67	0.01435	biological process
GO:0010385	double-stranded methylated DNA binding	15	2	0.19	0.01476	molecular function
GO:0005720	nuclear heterochromatin	16	2	0.2	0.017	cellular component
GO:0062034	L-pipecolic acid biosynthetic process	16	2	0.21	0.01748	biological process
GO:0008266	poly(U) RNA binding	44	3	0.55	0.01768	molecular function
GO:0006355	regulation of transcription, DNA-templat...	2597	51	33.3	0.01817	biological process
GO:0043229	intracellular organelle	25711	342	324.8	0.0194	cellular component
GO:0030497	fatty acid elongation	17	2	0.22	0.01964	biological process
GO:0001653	peptide receptor activity	18	2	0.23	0.02098	molecular function
GO:0055114	oxidation-reduction process	2079	24	26.66	0.02243	biological process
GO:0047134	protein-disulfide reductase activity	19	2	0.24	0.02326	molecular function
GO:0046906	tetrapyrrole binding	1021	16	12.79	0.02474	molecular function
GO:0070140	SUMO-specific isopeptidase activity	2	1	0.03	0.0249	molecular function
GO:0070524	11-beta-hydroxysteroid dehydrogenase (NA...	2	1	0.03	0.0249	molecular function
GO:0015234	thiamine transmembrane transporter activ...	2	1	0.03	0.0249	molecular function
GO:0090422	thiamine pyrophosphate transmembrane tra...	2	1	0.03	0.0249	molecular function
GO:0008398	sterol 14-demethylase activity	2	1	0.03	0.0249	molecular function
GO:0009702	L-arabinokinase activity	2	1	0.03	0.0249	molecular function
GO:0052902	spermidine:oxygen oxidoreductase (3-amin...	2	1	0.03	0.0249	molecular function
GO:0052903	N1-acetylspermine:oxygen oxidoreductase ...	2	1	0.03	0.0249	molecular function
GO:0052904	N1-acetylspermidine:oxygen oxidoreductas...	2	1	0.03	0.0249	molecular function
GO:0099738	cell cortex region	2	1	0.03	0.0251	cellular component
GO:0030896	checkpoint clamp complex	2	1	0.03	0.0251	cellular component
GO:0044599	AP-5 adaptor complex	2	1	0.03	0.0251	cellular component
GO:0019348	dolichol metabolic process	8	3	0.1	0.02535	biological process
GO:0090470	shoot organ boundary specification	2	1	0.03	0.02548	biological process
GO:1902325	negative regulation of chlorophyll biosy...	2	1	0.03	0.02548	biological process
GO:0098755	maintenance of seed dormancy by absisic ...	2	1	0.03	0.02548	biological process
GO:0030974	thiamine pyrophosphate transmembrane tra...	2	1	0.03	0.02548	biological process
GO:1905435	regulation of histone H3-K4 trimethylati...	2	1	0.03	0.02548	biological process
GO:1903298	negative regulation of hypoxia-induced i...	2	1	0.03	0.02548	biological process
GO:0010081	regulation of inflorescence meristem gro...	2	1	0.03	0.02548	biological process
GO:1901485	positive regulation of transcription fac...	2	1	0.03	0.02548	biological process
GO:0033587	shikimate biosynthetic process	2	1	0.03	0.02548	biological process
GO:0016018	cyclosporin A binding	21	2	0.26	0.0281	molecular function
GO:0071013	catalytic step 2 spliceosome	53	3	0.67	0.0294	cellular component
GO:0005768	endosome	689	15	8.7	0.0352	cellular component
GO:0009543	chloroplast thylakoid lumen	57	3	0.72	0.0355	cellular component
GO:0005758	mitochondrial intermembrane space	24	2	0.3	0.0366	cellular component
GO:0000784	nuclear chromosome, telomeric region	24	2	0.3	0.0366	cellular component
GO:0004298	threonine-type endopeptidase activity	3	1	0.04	0.03712	molecular function
GO:0052901	spermine:oxygen oxidoreductase (spermidi...	3	1	0.04	0.03712	molecular function
GO:0004801	sedoheptulose-7-phosphate:D-glyceraldehy...	3	1	0.04	0.03712	molecular function
GO:0043564	Ku70:Ku80 complex	3	1	0.04	0.0374	cellular component
GO:1903052	positive regulation of proteolysis invol...	75	4	0.96	0.03776	biological process
GO:0043620	regulation of DNA-templated transcriptio...	45	2	0.58	0.03793	biological process
GO:0061387	regulation of extent of cell growth	3	1	0.04	0.03798	biological process
GO:0045792	negative regulation of cell size	3	1	0.04	0.03798	biological process
GO:0010426	DNA methylation on cytosine within a CHH...	3	1	0.04	0.03798	biological process
GO:1903086	negative regulation of sinapate ester bi...	3	1	0.04	0.03798	biological process
GO:1905615	positive regulation of developmental veg...	3	1	0.04	0.03798	biological process
GO:0010055	atrichoblast differentiation	3	1	0.04	0.03798	biological process
GO:0070681	glutaminyl-tRNAGln biosynthesis via tran...	3	1	0.04	0.03798	biological process
GO:0010275	NAD(P)H dehydrogenase complex assembly	3	1	0.04	0.03798	biological process
GO:0046203	spermidine catabolic process	3	1	0.04	0.03798	biological process
GO:0015996	chlorophyll catabolic process	26	2	0.33	0.04353	biological process
GO:0016125	sterol metabolic process	117	4	1.5	0.04532	biological process
GO:0050661	NADP binding	113	5	1.42	0.04676	molecular function
GO:0090567	reproductive shoot system development	833	31	10.68	0.04753	biological process
GO:0031543	peptidyl-proline dioxygenase activity	28	2	0.35	0.04777	molecular function
GO:0061629	RNA polymerase II sequence-specific DNA-...	4	1	0.05	0.04919	molecular function
GO:0004582	dolichyl-phosphate beta-D-mannosyltransf...	4	1	0.05	0.04919	molecular function
GO:0030374	nuclear receptor transcription coactivat...	4	1	0.05	0.04919	molecular function
GO:0008685	2-C-methyl-D-erythritol 2,4-cyclodiphosp...	4	1	0.05	0.04919	molecular function
GO:0051669	fructan beta-fructosidase activity	4	1	0.05	0.04919	molecular function
GO:0031219	levanase activity	4	1	0.05	0.04919	molecular function
GO:0004641	phosphoribosylformylglycinamidine cyclo-...	4	1	0.05	0.04919	molecular function
GO:0000977	RNA polymerase II regulatory region sequ...	232	7	2.91	0.0492	molecular function
GO:0030289	protein phosphatase 4 complex	4	1	0.05	0.0496	cellular component
GO:0033185	dolichol-phosphate-mannose synthase comp...	4	1	0.05	0.0496	cellular component
GO:0009361	succinate-CoA ligase complex (ADP-formin...	4	1	0.05	0.0496	cellular component
GO:0045324	late endosome to vacuole transport	57	3	0.73	0.04964	biological process
hb-chr6a
GO:0080044	quercetin 7-O-glucosyltransferase activi...	117	8	0.09	1.4e-14	molecular function
GO:0080043	quercetin 3-O-glucosyltransferase activi...	130	8	0.1	3.4e-14	molecular function
GO:0047215	indole-3-acetate beta-glucosyltransferas...	4	2	0	3.2e-06	molecular function
GO:0010294	abscisic acid glucosyltransferase activi...	5	2	0	5.4e-06	molecular function
GO:0080002	UDP-glucose:4-aminobenzoate acylglucosyl...	8	2	0.01	1.5e-05	molecular function
GO:0046482	para-aminobenzoic acid metabolic process	14	2	0.01	2.9e-05	biological process
GO:0009524	phragmoplast	121	3	0.08	8.2e-05	cellular component
GO:0009867	jasmonic acid mediated signaling pathway	192	3	0.11	0.00017	biological process
GO:1902395	regulation of 1-deoxy-D-xylulose-5-phosp...	2	1	0	0.00116	biological process
GO:0001113	transcriptional open complex formation a...	2	1	0	0.00116	biological process
GO:0080018	anthocyanin 5-O-glucosyltransferase acti...	2	1	0	0.0015	molecular function
GO:0001097	TFIIH-class transcription factor complex...	2	1	0	0.0015	molecular function
GO:0006680	glucosylceramide catabolic process	3	1	0	0.00174	biological process
GO:0004348	glucosylceramidase activity	3	1	0	0.0023	molecular function
GO:0010322	regulation of isopentenyl diphosphate bi...	6	1	0	0.00347	biological process
GO:0005673	transcription factor TFIIE complex	5	1	0	0.0035	cellular component
GO:0070878	primary miRNA binding	7	1	0.01	0.0053	molecular function
GO:0010265	SCF complex assembly	11	1	0.01	0.00636	biological process
GO:0030688	preribosome, small subunit precursor	11	1	0.01	0.0077	cellular component
GO:0019264	glycine biosynthetic process from serine	14	1	0.01	0.00809	biological process
GO:1904482	cellular response to tetrahydrofolate	14	1	0.01	0.00809	biological process
GO:0006565	L-serine catabolic process	14	1	0.01	0.00809	biological process
GO:0010445	nuclear dicing body	12	1	0.01	0.0084	cellular component
GO:0046655	folic acid metabolic process	18	1	0.01	0.01038	biological process
GO:0070905	serine binding	14	1	0.01	0.0105	molecular function
GO:0004372	glycine hydroxymethyltransferase activit...	14	1	0.01	0.0105	molecular function
GO:0009751	response to salicylic acid	275	2	0.16	0.01082	biological process
GO:0035999	tetrahydrofolate interconversion	26	1	0.02	0.01497	biological process
GO:0042761	very long-chain fatty acid biosynthetic ...	27	1	0.02	0.01554	biological process
GO:0031053	primary miRNA processing	30	1	0.02	0.01725	biological process
GO:0015693	magnesium ion transport	30	1	0.02	0.01725	biological process
GO:0009901	anther dehiscence	34	1	0.02	0.01953	biological process
GO:0009718	anthocyanin-containing compound biosynth...	38	1	0.02	0.0218	biological process
GO:0000993	RNA polymerase II complex binding	30	1	0.02	0.0223	molecular function
GO:0009861	jasmonic acid and ethylene-dependent sys...	42	1	0.02	0.02407	biological process
GO:0030515	snoRNA binding	33	1	0.02	0.0245	molecular function
GO:0015095	magnesium ion transmembrane transporter ...	34	1	0.03	0.0253	molecular function
GO:0009641	shade avoidance	51	1	0.03	0.02916	biological process
GO:0010025	wax biosynthetic process	53	1	0.03	0.03029	biological process
GO:1900150	regulation of defense response to fungus	54	1	0.03	0.03085	biological process
GO:0016762	xyloglucan:xyloglucosyl transferase acti...	50	1	0.04	0.0369	molecular function
GO:0009625	response to insect	69	1	0.04	0.03926	biological process
GO:0042752	regulation of circadian rhythm	71	1	0.04	0.04038	biological process
GO:0000794	condensed nuclear chromosome	61	1	0.04	0.042	cellular component
GO:0010411	xyloglucan metabolic process	78	1	0.05	0.04428	biological process
GO:0031146	SCF-dependent proteasomal ubiquitin-depe...	86	1	0.05	0.04871	biological process
GO:0010218	response to far red light	86	1	0.05	0.04871	biological process
hb-chr6b
GO:0042026	protein refolding	102	6	0.17	1.8e-08	biological process
GO:0031072	heat shock protein binding	116	6	0.17	1.8e-08	molecular function
GO:0051085	chaperone cofactor-dependent protein ref...	116	6	0.19	3.9e-08	biological process
GO:0051787	misfolded protein binding	77	5	0.11	9.7e-08	molecular function
GO:0044183	protein binding involved in protein fold...	82	5	0.12	1.3e-07	molecular function
GO:0009615	response to virus	222	6	0.37	8.8e-07	biological process
GO:0034620	cellular response to unfolded protein	108	5	0.18	1e-06	biological process
GO:0016887	ATPase activity	1185	7	1.74	3.2e-06	molecular function
GO:0051082	unfolded protein binding	309	6	0.45	5.7e-06	molecular function
GO:0031625	ubiquitin protein ligase binding	139	4	0.2	5.2e-05	molecular function
GO:0005524	ATP binding	1224	9	1.8	5.7e-05	molecular function
GO:0009408	response to heat	493	6	0.82	0.00016	biological process
GO:0005774	vacuolar membrane	1080	7	1.72	0.0022	cellular component
GO:0005886	plasma membrane	6413	19	10.23	0.0025	cellular component
GO:0000234	phosphoethanolamine N-methyltransferase ...	2	1	0	0.0029	molecular function
GO:0042425	choline biosynthetic process	2	1	0	0.00333	biological process
GO:0005618	cell wall	1308	8	2.09	0.0034	cellular component
GO:0004579	dolichyl-diphosphooligosaccharide-protei...	3	1	0	0.0044	molecular function
GO:0004034	aldose 1-epimerase activity	3	1	0	0.0044	molecular function
GO:0007172	signal complex assembly	3	1	0	0.00499	biological process
GO:0036289	peptidyl-serine autophosphorylation	3	1	0	0.00499	biological process
GO:0033499	galactose catabolic process via UDP-gala...	4	1	0.01	0.00665	biological process
GO:1900871	chloroplast mRNA modification	4	1	0.01	0.00665	biological process
GO:0009925	basal plasma membrane	5	1	0.01	0.008	cellular component
GO:0006369	termination of RNA polymerase II transcr...	5	1	0.01	0.0083	biological process
GO:0046686	response to cadmium ion	780	5	1.3	0.00936	biological process
GO:0016363	nuclear matrix	8	1	0.01	0.0127	cellular component
GO:0016707	gibberellin 3-beta-dioxygenase activity	9	1	0.01	0.0131	molecular function
GO:0005829	cytosol	6068	16	9.68	0.0131	cellular component
GO:0005847	mRNA cleavage and polyadenylation specif...	9	1	0.01	0.0143	cellular component
GO:0010338	leaf formation	9	1	0.01	0.0149	biological process
GO:0006656	phosphatidylcholine biosynthetic process	9	1	0.01	0.0149	biological process
GO:0070940	dephosphorylation of RNA polymerase II C...	10	1	0.02	0.01654	biological process
GO:0006607	NLS-bearing protein import into nucleus	11	1	0.02	0.01818	biological process
GO:0031492	nucleosomal DNA binding	13	1	0.02	0.0189	molecular function
GO:0004615	phosphomannomutase activity	14	1	0.02	0.0204	molecular function
GO:0004383	guanylate cyclase activity	14	1	0.02	0.0204	molecular function
GO:0008420	RNA polymerase II CTD heptapeptide repea...	15	1	0.02	0.0218	molecular function
GO:0002215	defense response to nematode	14	1	0.02	0.02308	biological process
GO:0010358	leaf shaping	14	1	0.02	0.02308	biological process
GO:0009630	gravitropism	145	2	0.24	0.02439	biological process
GO:0001653	peptide receptor activity	18	1	0.03	0.0261	molecular function
GO:0005874	microtubule	260	3	0.41	0.0274	cellular component
GO:0016584	nucleosome positioning	17	1	0.03	0.02796	biological process
GO:0030131	clathrin adaptor complex	18	1	0.03	0.0283	cellular component
GO:0033926	glycopeptide alpha-N-acetylgalactosamini...	21	1	0.03	0.0304	molecular function
GO:0000786	nucleosome	20	1	0.03	0.0314	cellular component
GO:0004674	protein serine/threonine kinase activity	1222	5	1.79	0.0323	molecular function
GO:0009942	longitudinal axis specification	20	1	0.03	0.03282	biological process
GO:0050688	regulation of defense response to virus	20	1	0.03	0.03282	biological process
GO:0009904	chloroplast accumulation movement	23	1	0.04	0.03765	biological process
GO:0031936	negative regulation of chromatin silenci...	24	1	0.04	0.03925	biological process
GO:0005987	sucrose catabolic process	24	1	0.04	0.03925	biological process
GO:0043434	response to peptide hormone	25	1	0.04	0.04085	biological process
GO:0002020	protease binding	31	1	0.05	0.0445	molecular function
GO:0042025	host cell nucleus	213	2	0.34	0.0455	cellular component
GO:0016554	cytidine to uridine editing	28	1	0.05	0.04565	biological process
GO:0004575	sucrose alpha-glucosidase activity	32	1	0.05	0.0459	molecular function
GO:0009903	chloroplast avoidance movement	29	1	0.05	0.04724	biological process
GO:0005337	nucleoside transmembrane transporter act...	33	1	0.05	0.0473	molecular function
GO:0048528	post-embryonic root development	277	2	0.46	0.04821	biological process
GO:0006468	protein phosphorylation	2307	7	3.84	0.04996	biological process
hb-chr7a
GO:1900366	negative regulation of defense response ...	2	2	0.01	2.2e-05	biological process
GO:0010487	thermospermine synthase activity	3	2	0.01	5.8e-05	molecular function
GO:0045437	uridine nucleosidase activity	4	2	0.02	0.00012	molecular function
GO:0006148	inosine catabolic process	5	2	0.02	0.00021	biological process
GO:0016768	spermine synthase activity	6	2	0.03	0.00029	molecular function
GO:0005506	iron ion binding	595	10	2.64	0.00033	molecular function
GO:0047724	inosine nucleosidase activity	7	2	0.03	0.0004	molecular function
GO:1990136	linoleate 9S-lipoxygenase activity	8	2	0.04	0.00054	molecular function
GO:0020037	heme binding	752	11	3.34	0.00054	molecular function
GO:0061608	nuclear import signal receptor activity	36	3	0.16	0.00055	molecular function
GO:0008139	nuclear localization sequence binding	36	3	0.16	0.00055	molecular function
GO:0006654	phosphatidic acid biosynthetic process	12	2	0.06	0.00139	biological process
GO:0007030	Golgi organization	48	3	0.22	0.00148	biological process
GO:0070905	serine binding	14	2	0.06	0.00172	molecular function
GO:0004372	glycine hydroxymethyltransferase activit...	14	2	0.06	0.00172	molecular function
GO:0006565	L-serine catabolic process	14	2	0.07	0.0019	biological process
GO:0019264	glycine biosynthetic process from serine	14	2	0.07	0.0019	biological process
GO:0007094	mitotic spindle assembly checkpoint	14	2	0.07	0.0019	biological process
GO:1904482	cellular response to tetrahydrofolate	14	2	0.07	0.0019	biological process
GO:0003676	nucleic acid binding	5570	20	24.73	0.00295	molecular function
GO:0048544	recognition of pollen	210	5	0.98	0.00312	biological process
GO:0046655	folic acid metabolic process	18	2	0.08	0.00316	biological process
GO:0006606	protein import into nucleus	76	4	0.36	0.00345	biological process
GO:0072686	mitotic spindle	19	2	0.09	0.0035	cellular component
GO:0006596	polyamine biosynthetic process	19	2	0.09	0.00352	biological process
GO:0048759	xylem vessel member cell differentiation	20	2	0.09	0.0039	biological process
GO:1900865	chloroplast RNA modification	21	2	0.1	0.00429	biological process
GO:0009649	entrainment of circadian clock	21	2	0.1	0.00429	biological process
GO:0005358	high-affinity glucose:proton symporter a...	1	1	0	0.00444	molecular function
GO:0034625	fatty acid elongation, monounsaturated f...	1	1	0	0.00467	biological process
GO:0034626	fatty acid elongation, polyunsaturated f...	1	1	0	0.00467	biological process
GO:0019367	fatty acid elongation, saturated fatty a...	1	1	0	0.00467	biological process
GO:0035999	tetrahydrofolate interconversion	26	2	0.12	0.00654	biological process
GO:0034440	lipid oxidation	133	3	0.62	0.00859	biological process
GO:0048768	root hair cell tip growth	30	2	0.14	0.00865	biological process
GO:0008930	methylthioadenosine nucleosidase activit...	2	1	0.01	0.00886	molecular function
GO:0032928	regulation of superoxide anion generatio...	2	1	0.01	0.00932	biological process
GO:0044611	nuclear pore inner ring	2	1	0.01	0.0094	cellular component
GO:0000776	kinetochore	34	2	0.16	0.0111	cellular component
GO:0008536	Ran GTPase binding	37	2	0.16	0.01176	molecular function
GO:0061387	regulation of extent of cell growth	3	1	0.01	0.01395	biological process
GO:1903086	negative regulation of sinapate ester bi...	3	1	0.01	0.01395	biological process
GO:0008290	F-actin capping protein complex	3	1	0.01	0.014	cellular component
GO:0004674	protein serine/threonine kinase activity	1222	13	5.42	0.015	molecular function
GO:0090305	nucleic acid phosphodiester bond hydroly...	111	3	0.52	0.01533	biological process
GO:0030941	chloroplast targeting sequence binding	4	1	0.02	0.01764	molecular function
GO:0004594	pantothenate kinase activity	4	1	0.02	0.01764	molecular function
GO:0004781	sulfate adenylyltransferase (ATP) activi...	4	1	0.02	0.01764	molecular function
GO:0008442	3-hydroxyisobutyrate dehydrogenase activ...	4	1	0.02	0.01764	molecular function
GO:0048255	mRNA stabilization	4	1	0.02	0.01856	biological process
GO:1990298	bub1-bub3 complex	4	1	0.02	0.0186	cellular component
GO:0005634	nucleus	12223	70	57.32	0.0191	cellular component
GO:0009826	unidimensional cell growth	630	7	2.94	0.02238	biological process
GO:0010481	epidermal cell division	5	1	0.02	0.02315	biological process
GO:0042177	negative regulation of protein catabolic...	5	1	0.02	0.02315	biological process
GO:0009859	pollen hydration	5	1	0.02	0.02315	biological process
GO:1901982	maltose binding	6	1	0.03	0.02634	molecular function
GO:0009957	epidermal cell fate specification	6	1	0.03	0.02772	biological process
GO:0080093	regulation of photorespiration	6	1	0.03	0.02772	biological process
GO:0031539	positive regulation of anthocyanin metab...	6	1	0.03	0.02772	biological process
GO:0051315	attachment of mitotic spindle microtubul...	6	1	0.03	0.02772	biological process
GO:0004750	ribulose-phosphate 3-epimerase activity	7	1	0.03	0.03067	molecular function
GO:0010235	guard mother cell cytokinesis	7	1	0.03	0.03226	biological process
GO:0045876	positive regulation of sister chromatid ...	7	1	0.03	0.03226	biological process
GO:1990575	mitochondrial L-ornithine transmembrane ...	7	1	0.03	0.03226	biological process
GO:0005828	kinetochore microtubule	7	1	0.03	0.0324	cellular component
GO:0045292	mRNA cis splicing, via spliceosome	61	2	0.29	0.03314	biological process
GO:0030742	GTP-dependent protein binding	8	1	0.04	0.03497	molecular function
GO:0004020	adenylylsulfate kinase activity	8	1	0.04	0.03497	molecular function
GO:0004148	dihydrolipoyl dehydrogenase activity	8	1	0.04	0.03497	molecular function
GO:0000064	L-ornithine transmembrane transporter ac...	8	1	0.04	0.03497	molecular function
GO:0010224	response to UV-B	153	3	0.71	0.03517	biological process
GO:2000114	regulation of establishment of cell pola...	8	1	0.04	0.03678	biological process
GO:0070814	hydrogen sulfide biosynthetic process	8	1	0.04	0.03678	biological process
GO:0051016	barbed-end actin filament capping	8	1	0.04	0.03678	biological process
GO:0006810	transport	3867	19	18.07	0.03872	biological process
GO:0007009	plasma membrane organization	9	1	0.04	0.04129	biological process
GO:0009517	PSII associated light-harvesting complex...	9	1	0.04	0.0414	cellular component
GO:0030479	actin cortical patch	9	1	0.04	0.0414	cellular component
GO:0005085	guanyl-nucleotide exchange factor activi...	74	2	0.33	0.04291	molecular function
GO:0051996	squalene synthase activity	10	1	0.04	0.04352	molecular function
GO:0004310	farnesyl-diphosphate farnesyltransferase...	10	1	0.04	0.04352	molecular function
GO:0030170	pyridoxal phosphate binding	177	3	0.79	0.04447	molecular function
GO:0061157	mRNA destabilization	10	1	0.05	0.04577	biological process
GO:0033597	mitotic checkpoint complex	10	1	0.05	0.0459	cellular component
GO:0031408	oxylipin biosynthetic process	74	2	0.35	0.04705	biological process
GO:0004679	AMP-activated protein kinase activity	11	1	0.05	0.04777	molecular function
GO:0009378	four-way junction helicase activity	11	1	0.05	0.04777	molecular function
hb-chr7b
GO:0006874	cellular calcium ion homeostasis	97	10	1.03	2.9e-07	biological process
GO:0009979	16:0 monogalactosyldiacylglycerol desatu...	14	4	0.15	1.3e-05	molecular function
GO:0008066	glutamate receptor activity	31	5	0.34	2e-05	molecular function
GO:0090430	caffeoyl-CoA: alcohol caffeoyl transfera...	6	3	0.07	2.5e-05	molecular function
GO:0003846	2-acylglycerol O-acyltransferase activit...	6	3	0.07	2.5e-05	molecular function
GO:0004622	lysophospholipase activity	6	3	0.07	2.5e-05	molecular function
GO:0006636	unsaturated fatty acid biosynthetic proc...	57	6	0.6	3.1e-05	biological process
GO:0071230	cellular response to amino acid stimulus	35	5	0.37	3.2e-05	biological process
GO:0005432	calcium:sodium antiporter activity	19	4	0.21	4.7e-05	molecular function
GO:0005262	calcium channel activity	64	6	0.7	7e-05	molecular function
GO:0015369	calcium:proton antiporter activity	22	4	0.24	8.6e-05	molecular function
GO:0005217	intracellular ligand-gated ion channel a...	43	5	0.47	0.0001	molecular function
GO:0070537	histone H2A K63-linked deubiquitination	2	2	0.02	0.00011	biological process
GO:0006816	calcium ion transport	140	11	1.48	0.00011	biological process
GO:0050152	omega-amidase activity	2	2	0.02	0.00012	molecular function
GO:0008193	tRNA guanylyltransferase activity	2	2	0.02	0.00012	molecular function
GO:0019722	calcium-mediated signaling	51	5	0.54	0.0002	biological process
GO:0010205	photoinhibition	29	4	0.31	0.00024	biological process
GO:0006428	isoleucyl-tRNA aminoacylation	3	2	0.03	0.00033	biological process
GO:0016297	acyl-[acyl-carrier-protein] hydrolase ac...	13	3	0.14	0.00034	molecular function
GO:0004822	isoleucine-tRNA ligase activity	3	2	0.03	0.00035	molecular function
GO:0050982	detection of mechanical stimulus	4	2	0.04	0.00066	biological process
GO:0010176	homogentisate phytyltransferase activity	4	2	0.04	0.0007	molecular function
GO:0070552	BRISC complex	4	2	0.04	0.00071	cellular component
GO:0003860	3-hydroxyisobutyryl-CoA hydrolase activi...	17	3	0.19	0.00078	molecular function
GO:0071472	cellular response to salt stress	70	5	0.74	0.00088	biological process
GO:0080054	low-affinity nitrate transmembrane trans...	18	3	0.2	0.00092	molecular function
GO:2001142	nicotinate transport	5	2	0.05	0.00109	biological process
GO:2001143	N-methylnicotinate transport	5	2	0.05	0.00109	biological process
GO:0010412	mannan metabolic process	5	2	0.05	0.00109	biological process
GO:0004650	polygalacturonase activity	72	5	0.78	0.00114	molecular function
GO:0090416	nicotinate transmembrane transporter act...	5	2	0.05	0.00116	molecular function
GO:0090417	N-methylnicotinate transmembrane transpo...	5	2	0.05	0.00116	molecular function
GO:0016717	oxidoreductase activity, acting on paire...	44	4	0.48	0.00133	molecular function
GO:0000036	acyl carrier activity	21	3	0.23	0.00147	molecular function
GO:0070588	calcium ion transmembrane transport	91	6	0.96	0.0015	biological process
GO:0097502	mannosylation	6	2	0.06	0.00163	biological process
GO:0080143	regulation of amino acid export	7	2	0.07	0.00226	biological process
GO:0006107	oxaloacetate metabolic process	7	2	0.07	0.00226	biological process
GO:0006574	valine catabolic process	25	3	0.26	0.00227	biological process
GO:0051213	dioxygenase activity	197	7	2.14	0.00243	molecular function
GO:0070531	BRCA1-A complex	7	2	0.08	0.00245	cellular component
GO:0010189	vitamin E biosynthetic process	26	3	0.28	0.00254	biological process
GO:0006528	asparagine metabolic process	8	2	0.08	0.00299	biological process
GO:0006541	glutamine metabolic process	45	3	0.48	0.00573	biological process
GO:0009915	phloem sucrose loading	11	2	0.12	0.00576	biological process
GO:0006108	malate metabolic process	36	3	0.38	0.00646	biological process
GO:0006820	anion transport	552	14	5.84	0.00657	biological process
GO:0042300	beta-amyrin synthase activity	12	2	0.13	0.00725	molecular function
GO:0000250	lanosterol synthase activity	12	2	0.13	0.00725	molecular function
GO:0009579	thylakoid	1898	15	20.89	0.00753	cellular component
GO:0031408	oxylipin biosynthetic process	74	4	0.78	0.0079	biological process
GO:0097468	programmed cell death in response to rea...	13	2	0.14	0.00805	biological process
GO:0000325	plant-type vacuole	356	6	3.92	0.00854	cellular component
GO:0015248	sterol transporter activity	14	2	0.15	0.00985	molecular function
GO:0060250	germ-line stem-cell niche homeostasis	1	1	0.01	0.01058	biological process
GO:0006362	transcription elongation from RNA polyme...	1	1	0.01	0.01058	biological process
GO:0000476	maturation of 4.5S rRNA	1	1	0.01	0.01058	biological process
GO:0045848	positive regulation of nitrogen utilizat...	1	1	0.01	0.01058	biological process
GO:0080038	positive regulation of cytokinin-activat...	1	1	0.01	0.01058	biological process
GO:0071327	cellular response to trehalose stimulus	1	1	0.01	0.01058	biological process
GO:0051014	actin filament severing	15	2	0.16	0.01069	biological process
GO:0005095	GTPase inhibitor activity	1	1	0.01	0.01088	molecular function
GO:0051722	protein C-terminal methylesterase activi...	1	1	0.01	0.01088	molecular function
GO:0016247	channel regulator activity	1	1	0.01	0.01088	molecular function
GO:0050313	sulfur dioxygenase activity	1	1	0.01	0.01088	molecular function
GO:0061133	endopeptidase activator activity	1	1	0.01	0.01088	molecular function
GO:0046593	mandelonitrile lyase activity	15	2	0.16	0.01129	molecular function
GO:0004930	G protein-coupled receptor activity	15	2	0.16	0.01129	molecular function
GO:0002161	aminoacyl-tRNA editing activity	17	2	0.19	0.01441	molecular function
GO:0008381	mechanosensitive ion channel activity	17	2	0.19	0.01441	molecular function
GO:0030267	glyoxylate reductase (NADP) activity	17	2	0.19	0.01441	molecular function
GO:0019048	modulation by virus of host morphology o...	18	2	0.19	0.01526	biological process
GO:0005975	carbohydrate metabolic process	1409	18	14.9	0.01563	biological process
GO:0006635	fatty acid beta-oxidation	91	4	0.96	0.01598	biological process
GO:0032934	sterol binding	19	2	0.21	0.01787	molecular function
GO:0015692	lead ion transport	20	2	0.21	0.01869	biological process
GO:0005736	RNA polymerase I complex	20	2	0.22	0.02014	cellular component
GO:0080168	abscisic acid transport	21	2	0.22	0.02051	biological process
GO:0000086	G2/M transition of mitotic cell cycle	31	2	0.33	0.02099	biological process
GO:0010365	positive regulation of ethylene biosynth...	2	1	0.02	0.02104	biological process
GO:0042790	nucleolar large rRNA transcription by RN...	2	1	0.02	0.02104	biological process
GO:0015887	pantothenate transmembrane transport	2	1	0.02	0.02104	biological process
GO:0098717	pantothenate import across plasma membra...	2	1	0.02	0.02104	biological process
GO:0090143	nucleoid organization	2	1	0.02	0.02104	biological process
GO:0043686	co-translational protein modification	2	1	0.02	0.02104	biological process
GO:0019236	response to pheromone	2	1	0.02	0.02104	biological process
GO:0001188	RNA polymerase I preinitiation complex a...	2	1	0.02	0.02104	biological process
GO:0090332	stomatal closure	119	5	1.26	0.02125	biological process
GO:2000022	regulation of jasmonic acid mediated sig...	56	3	0.59	0.0215	biological process
GO:0015233	pantothenate transmembrane transporter a...	2	1	0.02	0.02165	molecular function
GO:0019538	protein metabolic process	6847	55	72.43	0.02396	biological process
GO:0051781	positive regulation of cell division	23	2	0.24	0.02437	biological process
GO:0015706	nitrate transport	60	3	0.63	0.02575	biological process
GO:0007186	G protein-coupled receptor signaling pat...	42	4	0.44	0.0261	biological process
GO:0070534	protein K63-linked ubiquitination	26	2	0.28	0.03067	biological process
GO:0046470	phosphatidylcholine metabolic process	26	2	0.28	0.03067	biological process
GO:0009616	virus induced gene silencing	26	2	0.28	0.03067	biological process
GO:0043972	histone H3-K23 acetylation	3	1	0.03	0.0314	biological process
GO:0071050	snoRNA polyadenylation	3	1	0.03	0.0314	biological process
GO:0010430	fatty acid omega-oxidation	3	1	0.03	0.0314	biological process
GO:1904216	positive regulation of protein import in...	3	1	0.03	0.0314	biological process
GO:1905642	negative regulation of DNA methylation	3	1	0.03	0.0314	biological process
GO:1901183	positive regulation of camalexin biosynt...	3	1	0.03	0.0314	biological process
GO:0102097	(22S)-22-hydroxy-5alpha-campestan-3-one ...	3	1	0.03	0.0323	molecular function
GO:0016871	cycloartenol synthase activity	3	1	0.03	0.0323	molecular function
GO:0010475	galactose-1-phosphate guanylyltransferas...	3	1	0.03	0.0323	molecular function
GO:0050347	trans-octaprenyltranstransferase activit...	3	1	0.03	0.0323	molecular function
GO:0080047	GDP-L-galactose phosphorylase activity	3	1	0.03	0.0323	molecular function
GO:0080048	GDP-D-glucose phosphorylase activity	3	1	0.03	0.0323	molecular function
GO:0052924	all-trans-nonaprenyl-diphosphate synthas...	3	1	0.03	0.0323	molecular function
GO:0031405	lipoic acid binding	3	1	0.03	0.0323	molecular function
GO:0106029	tRNA pseudouridine synthase activity	3	1	0.03	0.0323	molecular function
GO:0031499	TRAMP complex	3	1	0.03	0.03266	cellular component
GO:0052325	cell wall pectin biosynthetic process	27	2	0.29	0.03289	biological process
GO:0009854	oxidative photosynthetic carbon pathway	27	2	0.29	0.03289	biological process
GO:0005886	plasma membrane	6413	82	70.58	0.03463	cellular component
GO:0016554	cytidine to uridine editing	28	2	0.3	0.03518	biological process
GO:0010267	production of ta-siRNAs involved in RNA ...	28	2	0.3	0.03518	biological process
GO:0071555	cell wall organization	399	6	4.22	0.03751	biological process
GO:0070290	N-acylphosphatidylethanolamine-specific ...	29	2	0.32	0.03951	molecular function
GO:0004630	phospholipase D activity	29	2	0.32	0.03951	molecular function
GO:0010043	response to zinc ion	71	3	0.75	0.03954	biological process
GO:0032940	secretion by cell	115	4	1.22	0.03966	biological process
GO:0005634	nucleus	12223	152	134.52	0.0414	cellular component
GO:0043971	histone H3-K18 acetylation	4	1	0.04	0.04165	biological process
GO:0052651	monoacylglycerol catabolic process	4	1	0.04	0.04165	biological process
GO:0046340	diacylglycerol catabolic process	4	1	0.04	0.04165	biological process
GO:0048263	determination of dorsal identity	4	1	0.04	0.04165	biological process
GO:1900067	regulation of cellular response to alkal...	4	1	0.04	0.04165	biological process
GO:0090709	regulation of timing of plant organ form...	4	1	0.04	0.04165	biological process
GO:0051764	actin crosslink formation	4	1	0.04	0.04165	biological process
GO:0004561	alpha-N-acetylglucosaminidase activity	4	1	0.04	0.04283	molecular function
GO:0008689	3-demethylubiquinone-9 3-O-methyltransfe...	4	1	0.04	0.04283	molecular function
GO:0016711	flavonoid 3'-monooxygenase activity	4	1	0.04	0.04283	molecular function
GO:0004395	hexaprenyldihydroxybenzoate methyltransf...	4	1	0.04	0.04283	molecular function
GO:0010006	Toc complex	4	1	0.04	0.0433	cellular component
GO:0016413	O-acetyltransferase activity	72	3	0.78	0.04393	molecular function
GO:0010050	vegetative phase change	32	2	0.34	0.04491	biological process
GO:0010193	response to ozone	93	4	0.98	0.04501	biological process
GO:0035064	methylated histone binding	32	2	0.35	0.04726	molecular function
GO:0016132	brassinosteroid biosynthetic process	33	2	0.35	0.04749	biological process
hb-chr8
GO:0016788	hydrolase activity, acting on ester bond...	1349	43	26.27	2.2e-09	molecular function
GO:0005764	lysosome	79	9	1.54	4.8e-05	cellular component
GO:0015297	antiporter activity	254	13	4.95	5.9e-05	molecular function
GO:0042910	xenobiotic transmembrane transporter act...	91	9	1.77	7.2e-05	molecular function
GO:0005086	ARF guanyl-nucleotide exchange factor ac...	14	4	0.27	0.00012	molecular function
GO:0046786	viral replication complex formation and ...	15	4	0.29	0.00016	biological process
GO:0080187	floral organ senescence	29	5	0.56	0.00022	biological process
GO:0010282	senescence-associated vacuole	18	4	0.35	0.00036	cellular component
GO:0033389	putrescine biosynthetic process from arg...	2	2	0.04	0.00037	biological process
GO:0052642	lysophosphatidic acid phosphatase activi...	2	2	0.04	0.00038	molecular function
GO:0004053	arginase activity	2	2	0.04	0.00038	molecular function
GO:0008783	agmatinase activity	2	2	0.04	0.00038	molecular function
GO:0017096	acetylserotonin O-methyltransferase acti...	35	5	0.68	0.00055	molecular function
GO:0003917	DNA topoisomerase type I activity	9	3	0.18	0.00057	molecular function
GO:0030187	melatonin biosynthetic process	36	5	0.7	0.00061	biological process
GO:0046855	inositol phosphate dephosphorylation	21	4	0.41	0.00064	biological process
GO:0004739	pyruvate dehydrogenase (acetyl-transferr...	10	3	0.19	0.0008	molecular function
GO:0032012	regulation of ARF protein signal transdu...	11	3	0.21	0.00106	biological process
GO:0102483	scopolin beta-glucosidase activity	24	4	0.47	0.00111	molecular function
GO:0008481	sphinganine kinase activity	3	2	0.06	0.00112	molecular function
GO:0050105	L-gulonolactone oxidase activity	3	2	0.06	0.00112	molecular function
GO:0004022	alcohol dehydrogenase (NAD) activity	42	5	0.82	0.00129	molecular function
GO:0005634	nucleus	12223	273	239.02	0.00131	cellular component
GO:0048530	fruit morphogenesis	12	3	0.23	0.00139	biological process
GO:0005615	extracellular space	135	9	2.64	0.00139	cellular component
GO:0010199	organ boundary specification between lat...	13	3	0.25	0.00178	biological process
GO:0000266	mitochondrial fission	47	5	0.91	0.00209	biological process
GO:0004197	cysteine-type endopeptidase activity	144	9	2.8	0.00211	molecular function
GO:0051791	medium-chain fatty acid metabolic proces...	4	2	0.08	0.00218	biological process
GO:0007059	chromosome segregation	174	8	3.37	0.00221	biological process
GO:0033919	glucan 1,3-alpha-glucosidase activity	4	2	0.08	0.00221	molecular function
GO:0003885	D-arabinono-1,4-lactone oxidase activity	4	2	0.08	0.00221	molecular function
GO:0034705	potassium channel complex	4	2	0.08	0.00223	cellular component
GO:0006086	acetyl-CoA biosynthetic process from pyr...	15	3	0.29	0.00275	biological process
GO:0080086	stamen filament development	15	3	0.29	0.00275	biological process
GO:1901001	negative regulation of response to salt ...	16	3	0.31	0.00334	biological process
GO:0003689	DNA clamp loader activity	16	3	0.31	0.0034	molecular function
GO:0018920	glyphosate metabolic process	5	2	0.1	0.00359	biological process
GO:0019853	L-ascorbic acid biosynthetic process	33	4	0.64	0.00363	biological process
GO:0003866	3-phosphoshikimate 1-carboxyvinyltransfe...	5	2	0.1	0.00364	molecular function
GO:0000050	urea cycle	6	2	0.12	0.00532	biological process
GO:0050200	plasmalogen synthase activity	6	2	0.12	0.00539	molecular function
GO:0008441	3'(2'),5'-bisphosphate nucleotidase acti...	6	2	0.12	0.00539	molecular function
GO:0052832	inositol monophosphate 3-phosphatase act...	6	2	0.12	0.00539	molecular function
GO:0052833	inositol monophosphate 4-phosphatase act...	6	2	0.12	0.00539	molecular function
GO:0047159	1-alkenylglycerophosphocholine O-acyltra...	6	2	0.12	0.00539	molecular function
GO:0071618	lysophosphatidylethanolamine acyltransfe...	6	2	0.12	0.00539	molecular function
GO:0010347	L-galactose-1-phosphate phosphatase acti...	6	2	0.12	0.00539	molecular function
GO:0009360	DNA polymerase III complex	6	2	0.12	0.00544	cellular component
GO:0046854	phosphatidylinositol phosphorylation	39	4	0.75	0.00667	biological process
GO:0006265	DNA topological change	21	3	0.41	0.00739	biological process
GO:0000103	sulfate assimilation	21	3	0.41	0.00739	biological process
GO:0008934	inositol monophosphate 1-phosphatase act...	7	2	0.14	0.00745	molecular function
GO:0017050	D-erythro-sphingosine kinase activity	7	2	0.14	0.00745	molecular function
GO:0009750	response to fructose	41	4	0.79	0.00796	biological process
GO:0009861	jasmonic acid and ethylene-dependent sys...	42	4	0.81	0.00867	biological process
GO:0047325	inositol tetrakisphosphate 1-kinase acti...	8	2	0.16	0.00981	molecular function
GO:0052726	inositol-1,3,4-trisphosphate 5-kinase ac...	8	2	0.16	0.00981	molecular function
GO:0010150	leaf senescence	287	12	5.55	0.01056	biological process
GO:0032259	methylation	391	13	7.56	0.01199	biological process
GO:0042138	meiotic DNA double-strand break formatio...	9	2	0.17	0.01229	biological process
GO:0006021	inositol biosynthetic process	9	2	0.17	0.01229	biological process
GO:0033540	fatty acid beta-oxidation using acyl-CoA...	9	2	0.17	0.01229	biological process
GO:0000014	single-stranded DNA endodeoxyribonucleas...	9	2	0.18	0.01245	molecular function
GO:0033263	CORVET complex	9	2	0.18	0.01255	cellular component
GO:0005504	fatty acid binding	26	3	0.51	0.01369	molecular function
GO:0006103	2-oxoglutarate metabolic process	10	2	0.19	0.01517	biological process
GO:0008017	microtubule binding	230	10	4.48	0.01522	molecular function
GO:0052725	inositol-1,3,4-trisphosphate 6-kinase ac...	10	2	0.19	0.01536	molecular function
GO:0000774	adenyl-nucleotide exchange factor activi...	10	2	0.19	0.01536	molecular function
GO:0055038	recycling endosome membrane	10	2	0.2	0.01548	cellular component
GO:0016192	vesicle-mediated transport	694	19	13.42	0.01604	biological process
GO:0000373	Group II intron splicing	28	3	0.54	0.01647	biological process
GO:0005576	extracellular region	3704	101	72.43	0.01789	cellular component
GO:0006531	aspartate metabolic process	11	2	0.21	0.0183	biological process
GO:0031204	posttranslational protein targeting to m...	11	2	0.21	0.0183	biological process
GO:0003997	acyl-CoA oxidase activity	11	2	0.21	0.01853	molecular function
GO:0030127	COPII vesicle coat	29	3	0.57	0.01864	cellular component
GO:0010923	negative regulation of phosphatase activ...	1	1	0.02	0.01934	biological process
GO:0080179	1-methylguanosine metabolic process	1	1	0.02	0.01934	biological process
GO:0010792	DNA double-strand break processing invol...	1	1	0.02	0.01934	biological process
GO:0046103	inosine biosynthetic process	1	1	0.02	0.01934	biological process
GO:0051572	negative regulation of histone H3-K4 met...	1	1	0.02	0.01934	biological process
GO:0009899	ent-kaurene synthase activity	1	1	0.02	0.01947	molecular function
GO:0001093	TFIIB-class transcription factor binding	1	1	0.02	0.01947	molecular function
GO:0004851	uroporphyrin-III C-methyltransferase act...	1	1	0.02	0.01947	molecular function
GO:0061798	GTP 3',8'-cyclase activity	1	1	0.02	0.01947	molecular function
GO:0000403	Y-form DNA binding	1	1	0.02	0.01947	molecular function
GO:0019008	molybdopterin synthase complex	1	1	0.02	0.01956	cellular component
GO:0000940	condensed chromosome outer kinetochore	1	1	0.02	0.01956	cellular component
GO:0030692	Noc4p-Nop14p complex	1	1	0.02	0.01956	cellular component
GO:0010240	plastid pyruvate dehydrogenase complex	1	1	0.02	0.01956	cellular component
GO:0007010	cytoskeleton organization	486	14	9.4	0.01962	biological process
GO:0009627	systemic acquired resistance	144	8	2.79	0.01997	biological process
GO:0048046	apoplast	581	19	11.36	0.02132	cellular component
GO:0046983	protein dimerization activity	848	20	16.51	0.02167	molecular function
GO:0048497	maintenance of floral organ identity	12	2	0.23	0.02168	biological process
GO:0008891	glycolate oxidase activity	12	2	0.23	0.02196	molecular function
GO:0015386	potassium:proton antiporter activity	31	3	0.6	0.02204	molecular function
GO:0045088	regulation of innate immune response	221	9	4.28	0.02526	biological process
GO:0052746	inositol phosphorylation	13	2	0.25	0.0253	biological process
GO:0031298	replication fork protection complex	13	2	0.25	0.02582	cellular component
GO:0047262	polygalacturonate 4-alpha-galacturonosyl...	34	3	0.66	0.02812	molecular function
GO:0009705	plant-type vacuole membrane	218	9	4.26	0.02839	cellular component
GO:0071949	FAD binding	88	5	1.71	0.02882	molecular function
GO:0006616	SRP-dependent cotranslational protein ta...	14	2	0.27	0.02914	biological process
GO:0016281	eukaryotic translation initiation factor...	14	2	0.27	0.02974	cellular component
GO:0005663	DNA replication factor C complex	14	2	0.27	0.02974	cellular component
GO:0005885	Arp2/3 protein complex	14	2	0.27	0.02974	cellular component
GO:0003743	translation initiation factor activity	90	5	1.75	0.03134	molecular function
GO:0009686	gibberellin biosynthetic process	62	4	1.2	0.03202	biological process
GO:0009533	chloroplast stromal thylakoid	36	3	0.7	0.03297	cellular component
GO:0005773	vacuole	1921	61	37.57	0.03319	cellular component
GO:0071257	cellular response to electrical stimulus	15	2	0.29	0.0332	biological process
GO:0032957	inositol trisphosphate metabolic process	15	2	0.29	0.0332	biological process
GO:0098719	sodium ion import across plasma membrane	15	2	0.29	0.0332	biological process
GO:0097623	potassium ion export across plasma membr...	15	2	0.29	0.0332	biological process
GO:0046512	sphingosine biosynthetic process	15	2	0.29	0.0332	biological process
GO:0051026	chiasma assembly	15	2	0.29	0.0332	biological process
GO:0004069	L-aspartate:2-oxoglutarate aminotransfer...	15	2	0.29	0.03362	molecular function
GO:0031369	translation initiation factor binding	15	2	0.29	0.03362	molecular function
GO:0009735	response to cytokinin	178	6	3.44	0.03468	biological process
GO:0009506	plasmodesma	1832	47	35.83	0.03561	cellular component
GO:0006520	cellular amino acid metabolic process	750	18	14.51	0.03723	biological process
GO:0071586	CAAX-box protein processing	16	2	0.31	0.03747	biological process
GO:0030322	stabilization of membrane potential	16	2	0.31	0.03747	biological process
GO:0052852	very-long-chain-(S)-2-hydroxy-acid oxida...	16	2	0.31	0.03793	molecular function
GO:0052853	long-chain-(S)-2-hydroxy-long-chain-acid...	16	2	0.31	0.03793	molecular function
GO:0052854	medium-chain-(S)-2-hydroxy-acid oxidase ...	16	2	0.31	0.03793	molecular function
GO:0022841	potassium ion leak channel activity	16	2	0.31	0.03793	molecular function
GO:0048236	plant-type sporogenesis	75	4	1.45	0.0382	biological process
GO:0019354	siroheme biosynthetic process	2	1	0.04	0.03832	biological process
GO:1903866	palisade mesophyll development	2	1	0.04	0.03832	biological process
GO:0072702	response to methyl methanesulfonate	2	1	0.04	0.03832	biological process
GO:0048096	chromatin-mediated maintenance of transc...	2	1	0.04	0.03832	biological process
GO:0006426	glycyl-tRNA aminoacylation	2	1	0.04	0.03832	biological process
GO:0015074	DNA integration	2	1	0.04	0.03832	biological process
GO:0047538	2-carboxy-D-arabinitol-1-phosphatase act...	2	1	0.04	0.03857	molecular function
GO:0004046	aminoacylase activity	2	1	0.04	0.03857	molecular function
GO:0009973	adenylyl-sulfate reductase activity	2	1	0.04	0.03857	molecular function
GO:0009940	amino-terminal vacuolar sorting propepti...	2	1	0.04	0.03857	molecular function
GO:0004820	glycine-tRNA ligase activity	2	1	0.04	0.03857	molecular function
GO:0003838	sterol 24-C-methyltransferase activity	2	1	0.04	0.03857	molecular function
GO:0043765	T/G mismatch-specific endonuclease activ...	2	1	0.04	0.03857	molecular function
GO:0070336	flap-structured DNA binding	2	1	0.04	0.03857	molecular function
GO:0008840	4-hydroxy-tetrahydrodipicolinate synthas...	2	1	0.04	0.03857	molecular function
GO:0033741	adenylyl-sulfate reductase (glutathione)...	2	1	0.04	0.03857	molecular function
GO:0009395	phospholipid catabolic process	39	3	0.75	0.03934	biological process
GO:0006260	DNA replication	193	6	3.73	0.04185	biological process
GO:0010264	myo-inositol hexakisphosphate biosynthet...	17	2	0.33	0.04193	biological process
GO:0008381	mechanosensitive ion channel activity	17	2	0.33	0.04245	molecular function
GO:0045252	oxoglutarate dehydrogenase complex	17	2	0.33	0.04277	cellular component
GO:0016973	poly(A)+ mRNA export from nucleus	18	2	0.35	0.04658	biological process
hb-chr10
GO:0004019	adenylosuccinate synthase activity	5	2	0.01	4.8e-05	molecular function
GO:0051762	sesquiterpene biosynthetic process	43	3	0.09	9.2e-05	biological process
GO:0044208	'de novo' AMP biosynthetic process	9	2	0.02	0.00014	biological process
GO:0010409	extensin metabolic process	1	1	0	0.00203	biological process
GO:0046040	IMP metabolic process	37	2	0.08	0.00257	biological process
GO:0080016	(-)-E-beta-caryophyllene synthase activi...	34	2	0.08	0.0026	molecular function
GO:0080017	alpha-humulene synthase activity	34	2	0.08	0.0026	molecular function
GO:0052716	hydroquinone:oxygen oxidoreductase activ...	43	2	0.1	0.0041	molecular function
GO:0009809	lignin biosynthetic process	168	3	0.34	0.00485	biological process
GO:2000025	regulation of leaf formation	3	1	0.01	0.00607	biological process
GO:0080027	response to herbivore	60	2	0.12	0.00663	biological process
GO:0080065	4-alpha-methyl-delta7-sterol oxidation	4	1	0.01	0.00809	biological process
GO:1990058	fruit replum development	6	1	0.01	0.01211	biological process
GO:0010500	transmitting tissue development	6	1	0.01	0.01211	biological process
GO:1901537	positive regulation of DNA demethylation	6	1	0.01	0.01211	biological process
GO:0048838	release of seed from dormancy	6	1	0.01	0.01211	biological process
GO:0004683	calmodulin-dependent protein kinase acti...	78	2	0.17	0.0131	molecular function
GO:0016106	sesquiterpenoid biosynthetic process	87	2	0.18	0.01354	biological process
GO:0035494	SNARE complex disassembly	7	1	0.01	0.01412	biological process
GO:0070125	mitochondrial translational elongation	7	1	0.01	0.01412	biological process
GO:0032301	MutSalpha complex	7	1	0.01	0.015	cellular component
GO:0032405	MutLalpha complex binding	7	1	0.02	0.0154	molecular function
GO:0005483	soluble NSF attachment protein activity	7	1	0.02	0.0154	molecular function
GO:0032143	single thymine insertion binding	7	1	0.02	0.0154	molecular function
GO:0017077	oxidative phosphorylation uncoupler acti...	7	1	0.02	0.0154	molecular function
GO:0000710	meiotic mismatch repair	8	1	0.02	0.01612	biological process
GO:0032357	oxidized purine DNA binding	8	1	0.02	0.0176	molecular function
GO:0000287	magnesium ion binding	249	3	0.55	0.018	molecular function
GO:0070382	exocytic vesicle	9	1	0.02	0.019	cellular component
GO:0005847	mRNA cleavage and polyadenylation specif...	9	1	0.02	0.019	cellular component
GO:0010295	(+)-abscisic acid 8'-hydroxylase activit...	10	1	0.02	0.022	molecular function
GO:0046345	abscisic acid catabolic process	11	1	0.02	0.02209	biological process
GO:0006290	pyrimidine dimer repair	11	1	0.02	0.02209	biological process
GO:0042753	positive regulation of circadian rhythm	11	1	0.02	0.02209	biological process
GO:0043570	maintenance of DNA repeat elements	12	1	0.02	0.02408	biological process
GO:1902458	positive regulation of stomatal opening	14	1	0.03	0.02804	biological process
GO:0045039	protein import into mitochondrial inner ...	15	1	0.03	0.03001	biological process
GO:0009409	response to cold	864	5	1.75	0.03052	biological process
GO:0000400	four-way junction DNA binding	14	1	0.03	0.0306	molecular function
GO:0102822	quercetin 3'-O-methyltransferase activit...	17	1	0.04	0.0371	molecular function
GO:0030744	luteolin O-methyltransferase activity	17	1	0.04	0.0371	molecular function
GO:0003918	DNA topoisomerase type II (ATP-hydrolyzi...	17	1	0.04	0.0371	molecular function
GO:0030755	quercetin 3-O-methyltransferase activity	17	1	0.04	0.0371	molecular function
GO:0047763	caffeate O-methyltransferase activity	17	1	0.04	0.0371	molecular function
GO:0033799	myricetin 3'-O-methyltransferase activit...	17	1	0.04	0.0371	molecular function
GO:0000254	C-4 methylsterol oxidase activity	18	1	0.04	0.0392	molecular function
GO:0006265	DNA topological change	21	1	0.04	0.04176	biological process
GO:0001709	cell fate determination	22	1	0.04	0.04371	biological process
GO:0036297	interstrand cross-link repair	22	1	0.04	0.04371	biological process
GO:0019905	syntaxin binding	22	1	0.05	0.0477	molecular function
GO:0030015	cellular componentR4-NOT core complex	23	1	0.05	0.048	cellular component
GO:0045298	tubulin complex	23	1	0.05	0.048	cellular component
hb-chr11
GO:0017168	5-oxoprolinase (ATP-hydrolyzing) activit...	1	1	0	0.0015	molecular function
GO:0006408	snRNA export from nucleus	2	1	0	0.0028	biological process
GO:1905642	negative regulation of DNA methylation	3	1	0	0.0041	biological process
GO:0005353	fructose transmembrane transporter activ...	3	1	0	0.0045	molecular function
GO:0070552	BRISC complex	4	1	0.01	0.0053	cellular component
GO:1990067	intrachromosomal DNA recombination	4	1	0.01	0.0055	biological process
GO:0000088	mitotic prophase	5	1	0.01	0.0069	biological process
GO:0052654	L-leucine transaminase activity	5	1	0.01	0.0075	molecular function
GO:0052655	L-valine transaminase activity	5	1	0.01	0.0075	molecular function
GO:0052656	L-isoleucine transaminase activity	5	1	0.01	0.0075	molecular function
GO:0070531	BRCA1-A complex	7	1	0.01	0.0093	cellular component
GO:0045739	positive regulation of DNA repair	7	1	0.01	0.0096	biological process
GO:0006751	glutathione catabolic process	7	1	0.01	0.0096	biological process
GO:2000011	regulation of adaxial/abaxial pattern fo...	7	1	0.01	0.0096	biological process
GO:0004712	protein serine/threonine/tyrosine kinase...	100	2	0.15	0.01	molecular function
GO:0006457	protein folding	333	3	0.46	0.0107	biological process
GO:0102721	ubiquinol:oxygen oxidoreductase activity	8	1	0.01	0.012	molecular function
GO:0008022	protein C-terminus binding	8	1	0.01	0.012	molecular function
GO:0003872	6-phosphofructokinase activity	8	1	0.01	0.012	molecular function
GO:0031072	heat shock protein binding	116	2	0.17	0.0132	molecular function
GO:0010031	circumnutation	12	1	0.02	0.0164	biological process
GO:0009916	alternative oxidase activity	11	1	0.02	0.0164	molecular function
GO:0005355	glucose transmembrane transporter activi...	12	1	0.02	0.0179	molecular function
GO:0000815	ESCRT III complex	14	1	0.02	0.0186	cellular component
GO:0090342	regulation of cell aging	14	1	0.02	0.0191	biological process
GO:0009098	leucine biosynthetic process	14	1	0.02	0.0191	biological process
GO:0006624	vacuolar protein processing	14	1	0.02	0.0191	biological process
GO:0009099	valine biosynthetic process	15	1	0.02	0.0205	biological process
GO:0009927	histidine phosphotransfer kinase activit...	15	1	0.02	0.0223	molecular function
GO:0010230	alternative respiration	19	1	0.03	0.0258	biological process
GO:0005242	inward rectifier potassium channel activ...	18	1	0.03	0.0267	molecular function
GO:0043462	regulation of ATPase activity	20	1	0.03	0.0272	biological process
GO:0009097	isoleucine biosynthetic process	20	1	0.03	0.0272	biological process
GO:0009649	entrainment of circadian clock	21	1	0.03	0.0285	biological process
GO:0051570	regulation of histone H3-K9 methylation	21	1	0.03	0.0285	biological process
GO:0016018	cyclosporin A binding	21	1	0.03	0.0311	molecular function
GO:0010119	regulation of stomatal movement	202	2	0.28	0.0315	biological process
GO:0009585	red, far-red light phototransduction	24	1	0.03	0.0325	biological process
GO:0031936	negative regulation of chromatin silenci...	24	1	0.03	0.0325	biological process
GO:0008541	proteasome regulatory particle, lid subc...	25	1	0.03	0.033	cellular component
GO:0043248	proteasome assembly	25	1	0.03	0.0339	biological process
GO:0080036	regulation of cytokinin-activated signal...	25	1	0.03	0.0339	biological process
GO:0004427	inorganic diphosphatase activity	23	1	0.03	0.034	molecular function
GO:0010047	fruit dehiscence	26	1	0.04	0.0352	biological process
GO:0046294	formaldehyde catabolic process	26	1	0.04	0.0352	biological process
GO:0051903	S-(hydroxymethyl)glutathione dehydrogena...	24	1	0.04	0.0355	molecular function
GO:0004024	alcohol dehydrogenase activity, zinc-dep...	24	1	0.04	0.0355	molecular function
GO:0003887	DNA-directed DNA polymerase activity	25	1	0.04	0.0369	molecular function
GO:2000904	regulation of starch metabolic process	28	1	0.04	0.0379	biological process
GO:0070828	heterochromatin organization	28	1	0.04	0.0379	biological process
GO:0006002	fructose 6-phosphate metabolic process	29	1	0.04	0.0392	biological process
GO:0032511	late endosome to vacuole transport via m...	29	1	0.04	0.0392	biological process
GO:0005634	nucleus	12223	23	16.38	0.0395	cellular component
GO:1902749	regulation of cell cycle G2/M phase tran...	31	1	0.04	0.0418	biological process
GO:0000792	heterochromatin	32	1	0.04	0.042	cellular component
GO:0019915	lipid storage	32	1	0.04	0.0431	biological process
GO:0009901	anther dehiscence	34	1	0.05	0.0458	biological process
GO:0008409	5'-3' exonuclease activity	32	1	0.05	0.047	molecular function
GO:0000326	protein storage vacuole	36	1	0.05	0.0471	cellular component
GO:0009898	cytoplasmic side of plasma membrane	36	1	0.05	0.0471	cellular component
hb-chr14
GO:0016567	protein ubiquitination	885	8	1.92	0.00085	biological process
GO:0000156	phosphorelay response regulator activity	41	2	0.1	0.0044	molecular function
GO:0036292	DNA rewinding	3	1	0.01	0.00651	biological process
GO:0036310	annealing helicase activity	4	1	0.01	0.0096	molecular function
GO:0051484	isopentenyl diphosphate biosynthetic pro...	5	1	0.01	0.01082	biological process
GO:0048478	replication fork protection	5	1	0.01	0.01082	biological process
GO:0030604	1-deoxy-D-xylulose-5-phosphate reductois...	5	1	0.01	0.0119	molecular function
GO:0005506	iron ion binding	595	5	1.43	0.0141	molecular function
GO:0010038	response to metal ion	1012	4	2.2	0.01455	biological process
GO:0003700	DNA-binding transcription factor activit...	1911	10	4.58	0.0152	molecular function
GO:0004750	ribulose-phosphate 3-epimerase activity	7	1	0.02	0.0167	molecular function
GO:0045842	positive regulation of mitotic metaphase...	8	1	0.02	0.01726	biological process
GO:0070402	NADPH binding	8	1	0.02	0.019	molecular function
GO:0015121	phosphoenolpyruvate:phosphate antiporter...	8	1	0.02	0.019	molecular function
GO:0031297	replication fork processing	9	1	0.02	0.0194	biological process
GO:1904278	positive regulation of wax biosynthetic ...	9	1	0.02	0.0194	biological process
GO:0080139	borate efflux transmembrane transporter ...	9	1	0.02	0.0214	molecular function
GO:0005452	inorganic anion exchanger activity	9	1	0.02	0.0214	molecular function
GO:0046715	active borate transmembrane transporter ...	9	1	0.02	0.0214	molecular function
GO:0009052	pentose-phosphate shunt, non-oxidative b...	11	1	0.02	0.02365	biological process
GO:0010311	lateral root formation	112	2	0.24	0.02478	biological process
GO:0016121	carotene catabolic process	12	1	0.03	0.02578	biological process
GO:0007205	protein kinase C-activating G protein-co...	12	1	0.03	0.02578	biological process
GO:0010031	circumnutation	12	1	0.03	0.02578	biological process
GO:0019323	pentose catabolic process	12	1	0.03	0.02578	biological process
GO:0015714	phosphoenolpyruvate transport	13	1	0.03	0.0279	biological process
GO:0004143	diacylglycerol kinase activity	12	1	0.03	0.0284	molecular function
GO:0010436	carotenoid dioxygenase activity	12	1	0.03	0.0284	molecular function
GO:0046713	borate transport	14	1	0.03	0.03001	biological process
GO:0080086	stamen filament development	15	1	0.03	0.03212	biological process
GO:0000724	double-strand break repair via homologou...	129	2	0.28	0.03215	biological process
GO:0015713	phosphoglycerate transmembrane transport	16	1	0.03	0.03422	biological process
GO:1902290	positive regulation of defense response ...	16	1	0.03	0.03422	biological process
GO:0020037	heme binding	752	5	1.8	0.0343	molecular function
GO:0043565	sequence-specific DNA binding	1288	6	3.09	0.0358	molecular function
GO:0016444	somatic cell DNA recombination	17	1	0.04	0.03632	biological process
GO:0032041	NAD-dependent histone deacetylase activi...	16	1	0.04	0.0377	molecular function
GO:0008131	primary amine oxidase activity	16	1	0.04	0.0377	molecular function
GO:0015120	phosphoglycerate transmembrane transport...	16	1	0.04	0.0377	molecular function
GO:0009645	response to low light intensity stimulus	18	1	0.04	0.03842	biological process
GO:0031540	regulation of anthocyanin biosynthetic p...	18	1	0.04	0.03842	biological process
GO:0004842	ubiquitin-protein transferase activity	539	4	1.29	0.0419	molecular function
GO:0005634	nucleus	12223	37	30.02	0.044	cellular component
GO:0120029	proton export across plasma membrane	23	1	0.05	0.04883	biological process
hb-chr16a
GO:0042409	caffeoyl-CoA O-methyltransferase activit...	17	3	0.01	3.8e-07	molecular function
GO:1905177	tracheary element differentiation	31	2	0.02	0.00023	biological process
GO:0043399	tRNA A64-2'-O-ribosylphosphate transfera...	1	1	0	0.00086	molecular function
GO:0019988	charged-tRNA amino acid modification	2	1	0	0.00145	biological process
GO:0009940	amino-terminal vacuolar sorting propepti...	2	1	0	0.00172	molecular function
GO:0031435	mitogen-activated protein kinase kinase ...	2	1	0	0.00172	molecular function
GO:1990534	thermospermine oxidase activity	2	1	0	0.00172	molecular function
GO:0070390	transcription export complex 2	3	1	0	0.0025	cellular component
GO:0043610	regulation of carbohydrate utilization	4	1	0	0.0029	biological process
GO:0010151	chloroplast elongation	4	1	0	0.0029	biological process
GO:0000973	posttranscriptional tethering of RNA pol...	5	1	0	0.00362	biological process
GO:0002188	translation reinitiation	5	1	0	0.00362	biological process
GO:0000839	Hrd1p ubiquitin ligase ERAD-L complex	5	1	0	0.0041	cellular component
GO:0030124	AP-4 adaptor complex	5	1	0	0.0041	cellular component
GO:0002229	defense response to oomycetes	134	2	0.1	0.0042	biological process
GO:1990381	ubiquitin-specific protease binding	5	1	0	0.00429	molecular function
GO:0046208	spermine catabolic process	6	1	0	0.00434	biological process
GO:0009524	phragmoplast	121	2	0.1	0.0045	cellular component
GO:0042989	sequestering of actin monomers	7	1	0.01	0.00506	biological process
GO:0042131	thiamine phosphate phosphatase activity	6	1	0.01	0.00514	molecular function
GO:0035493	SNARE complex assembly	9	1	0.01	0.0065	biological process
GO:0009823	cytokinin catabolic process	9	1	0.01	0.0065	biological process
GO:0051019	mitogen-activated protein kinase binding	8	1	0.01	0.00685	molecular function
GO:1902326	positive regulation of chlorophyll biosy...	10	1	0.01	0.00722	biological process
GO:0003785	actin monomer binding	9	1	0.01	0.00771	molecular function
GO:0001731	formation of translation preinitiation c...	11	1	0.01	0.00794	biological process
GO:0046592	polyamine oxidase activity	10	1	0.01	0.00856	molecular function
GO:0009229	thiamine diphosphate biosynthetic proces...	12	1	0.01	0.00866	biological process
GO:0071033	nuclear retention of pre-mRNA at the sit...	12	1	0.01	0.00866	biological process
GO:0007112	male meiosis cytokinesis	14	1	0.01	0.0101	biological process
GO:0004708	MAP kinase kinase activity	12	1	0.01	0.01026	molecular function
GO:0019139	cytokinin dehydrogenase activity	12	1	0.01	0.01026	molecular function
GO:0016973	poly(A)+ mRNA export from nucleus	18	1	0.01	0.01297	biological process
GO:0008131	primary amine oxidase activity	16	1	0.01	0.01366	molecular function
GO:0009785	blue light signaling pathway	21	1	0.02	0.01511	biological process
GO:0017119	Golgi transport complex	20	1	0.02	0.0165	cellular component
GO:0009938	negative regulation of gibberellic acid ...	23	1	0.02	0.01654	biological process
GO:0046244	salicylic acid catabolic process	24	1	0.02	0.01725	biological process
GO:0051262	protein tetramerization	27	1	0.02	0.01939	biological process
GO:0004427	inorganic diphosphatase activity	23	1	0.02	0.01958	molecular function
GO:0003700	DNA-binding transcription factor activit...	1911	5	1.64	0.02123	molecular function
GO:0000976	transcription regulatory region sequence...	704	3	0.6	0.02176	molecular function
GO:0006896	Golgi to vacuole transport	34	1	0.02	0.02436	biological process
GO:0042973	glucan endo-1,3-beta-D-glucosidase activ...	36	1	0.03	0.03049	molecular function
GO:0048510	regulation of timing of transition from ...	44	1	0.03	0.03141	biological process
GO:0030968	endoplasmic reticulum unfolded protein r...	48	1	0.03	0.03422	biological process
GO:0080050	regulation of seed development	49	1	0.04	0.03492	biological process
GO:0010167	response to nitrate	53	1	0.04	0.03772	biological process
GO:0006368	transcription elongation from RNA polyme...	58	1	0.04	0.04121	biological process
GO:0010187	negative regulation of seed germination	60	1	0.04	0.0426	biological process
GO:0006623	protein targeting to vacuole	60	1	0.04	0.0426	biological process
hb-chr16b
GO:0043531	ADP binding	364	30	6.23	1.6e-12	molecular function
GO:0005576	extracellular region	3704	109	63.69	5.1e-09	cellular component
GO:0045087	innate immune response	804	30	12.64	8.6e-09	biological process
GO:0004016	adenylate cyclase activity	12	6	0.21	2.1e-08	molecular function
GO:0016508	long-chain-enoyl-CoA hydratase activity	5	4	0.09	4.2e-07	molecular function
GO:0008692	3-hydroxybutyryl-CoA epimerase activity	9	4	0.15	1e-05	molecular function
GO:0003857	3-hydroxyacyl-CoA dehydrogenase activity	10	4	0.17	1.6e-05	molecular function
GO:0004165	dodecenoyl-CoA delta-isomerase activity	11	4	0.19	2.5e-05	molecular function
GO:0009620	response to fungus	849	23	13.35	3e-05	biological process
GO:0004300	enoyl-CoA hydratase activity	13	4	0.22	5.4e-05	molecular function
GO:0004061	arylformamidase activity	6	3	0.1	9.6e-05	molecular function
GO:0005783	endoplasmic reticulum	1568	45	26.96	0.00017	cellular component
GO:0005515	protein binding	9001	197	154.02	0.00018	molecular function
GO:0019441	tryptophan catabolic process to kynureni...	8	3	0.13	0.0002	biological process
GO:0004672	protein kinase activity	1874	60	32.07	0.00048	molecular function
GO:0046777	protein autophosphorylation	634	22	9.97	0.00051	biological process
GO:0006468	protein phosphorylation	2307	67	36.27	0.00052	biological process
GO:0052593	tryptamine:oxygen oxidoreductase (deamin...	3	2	0.05	0.00087	molecular function
GO:0052594	aminoacetone:oxygen oxidoreductase(deami...	3	2	0.05	0.00087	molecular function
GO:0052595	aliphatic-amine oxidase activity	3	2	0.05	0.00087	molecular function
GO:0052596	phenethylamine:oxygen oxidoreductase (de...	3	2	0.05	0.00087	molecular function
GO:0010726	positive regulation of hydrogen peroxide...	31	4	0.49	0.00135	biological process
GO:0005886	plasma membrane	6413	136	110.27	0.00139	cellular component
GO:0005516	calmodulin binding	479	18	8.2	0.00169	molecular function
GO:0009742	brassinosteroid mediated signaling pathw...	166	9	2.61	0.00178	biological process
GO:0008131	primary amine oxidase activity	16	3	0.27	0.00236	molecular function
GO:0033306	phytol metabolic process	8	3	0.13	0.00238	biological process
GO:0019762	glucosinolate catabolic process	5	2	0.08	0.00239	biological process
GO:0030124	AP-4 adaptor complex	5	2	0.09	0.00285	cellular component
GO:0043044	ATP-dependent chromatin remodeling	38	4	0.6	0.00291	biological process
GO:0090158	endoplasmic reticulum membrane organizat...	19	3	0.3	0.0031	biological process
GO:0061817	endoplasmic reticulum-plasma membrane te...	20	3	0.31	0.00361	biological process
GO:0018345	protein palmitoylation	41	3	0.64	0.0049	biological process
GO:0009868	jasmonic acid and ethylene-dependent sys...	7	2	0.11	0.00491	biological process
GO:0048756	sieve cell differentiation	7	2	0.11	0.00491	biological process
GO:0004674	protein serine/threonine kinase activity	1222	36	20.91	0.00605	molecular function
GO:0006809	nitric oxide biosynthetic process	8	2	0.13	0.00649	biological process
GO:0005524	ATP binding	1224	33	20.94	0.00713	molecular function
GO:0004869	cysteine-type endopeptidase inhibitor ac...	24	3	0.41	0.00772	molecular function
GO:0042539	hypotonic salinity response	9	2	0.14	0.00825	biological process
GO:0004867	serine-type endopeptidase inhibitor acti...	25	3	0.43	0.00866	molecular function
GO:0048527	lateral root development	244	9	3.84	0.00891	biological process
GO:0005047	signal recognition particle binding	9	2	0.15	0.00971	molecular function
GO:0010231	maintenance of seed dormancy	10	2	0.16	0.01021	biological process
GO:0008568	microtubule-severing ATPase activity	10	2	0.17	0.01201	molecular function
GO:0015200	methylammonium transmembrane transporter...	10	2	0.17	0.01201	molecular function
GO:0030150	protein import into mitochondrial matrix	31	3	0.49	0.01252	biological process
GO:0010200	response to chitin	221	9	3.47	0.01296	biological process
GO:0004630	phospholipase D activity	29	3	0.5	0.01308	molecular function
GO:0070290	N-acylphosphatidylethanolamine-specific ...	29	3	0.5	0.01308	molecular function
GO:0018105	peptidyl-serine phosphorylation	159	7	2.5	0.01315	biological process
GO:0009862	systemic acquired resistance, salicylic ...	32	3	0.5	0.01366	biological process
GO:0009414	response to water deprivation	730	19	11.48	0.01512	biological process
GO:0051351	positive regulation of ligase activity	1	1	0.02	0.01572	biological process
GO:0019481	L-alanine catabolic process, by transami...	1	1	0.02	0.01572	biological process
GO:1903730	regulation of phosphatidate phosphatase ...	1	1	0.02	0.01572	biological process
GO:1904263	positive regulation of TORC1 signaling	1	1	0.02	0.01572	biological process
GO:0006671	phytosphingosine metabolic process	1	1	0.02	0.01572	biological process
GO:0080056	petal vascular tissue pattern formation	1	1	0.02	0.01572	biological process
GO:0080057	sepal vascular tissue pattern formation	1	1	0.02	0.01572	biological process
GO:0097010	eukaryotic translation initiation factor...	1	1	0.02	0.01572	biological process
GO:0009506	plasmodesma	1832	44	31.5	0.01639	cellular component
GO:0061631	ubiquitin conjugating enzyme activity	87	5	1.49	0.01688	molecular function
GO:0033592	RNA strand annealing activity	1	1	0.02	0.01711	molecular function
GO:0102395	9-cis-beta-carotene 9',10'-cleavage oxyg...	1	1	0.02	0.01711	molecular function
GO:0034057	RNA strand-exchange activity	1	1	0.02	0.01711	molecular function
GO:0047427	cyanoalanine nitrilase activity	1	1	0.02	0.01711	molecular function
GO:0019808	polyamine binding	1	1	0.02	0.01711	molecular function
GO:0047558	3-cyanoalanine hydratase activity	1	1	0.02	0.01711	molecular function
GO:0005958	DNA-dependent protein kinase-DNA ligase ...	1	1	0.02	0.01719	cellular component
GO:0035060	brahma complex	1	1	0.02	0.01719	cellular component
GO:0035859	Seh1-associated complex	1	1	0.02	0.01719	cellular component
GO:0042597	periplasmic space	1	1	0.02	0.01719	cellular component
GO:0006228	UTP biosynthetic process	14	2	0.22	0.01981	biological process
GO:0007112	male meiosis cytokinesis	14	2	0.22	0.01981	biological process
GO:0033619	membrane protein proteolysis	14	2	0.22	0.01981	biological process
GO:0007059	chromosome segregation	174	3	2.74	0.01994	biological process
GO:0005089	Rho guanyl-nucleotide exchange factor ac...	34	3	0.58	0.02012	molecular function
GO:0035556	intracellular signal transduction	615	16	9.67	0.02069	biological process
GO:0009791	post-embryonic development	2881	52	45.29	0.02143	biological process
GO:0006898	receptor-mediated endocytosis	69	3	1.08	0.0226	biological process
GO:0010118	stomatal movement	396	8	6.23	0.02261	biological process
GO:0071244	cellular response to carbon dioxide	15	2	0.24	0.02262	biological process
GO:0010148	transpiration	15	2	0.24	0.02262	biological process
GO:0009395	phospholipid catabolic process	39	3	0.61	0.02322	biological process
GO:0010942	positive regulation of cell death	69	4	1.08	0.02338	biological process
GO:0080156	mitochondrial mRNA modification	40	3	0.63	0.02481	biological process
GO:0031122	cytoplasmic microtubule organization	93	6	1.46	0.02836	biological process
GO:0006183	GTP biosynthetic process	17	2	0.27	0.0287	biological process
GO:0102391	decanoate-CoA ligase activity	16	2	0.27	0.02993	molecular function
GO:0003996	acyl-CoA ligase activity	16	2	0.27	0.02993	molecular function
GO:0031965	nuclear membrane	16	2	0.28	0.0302	cellular component
GO:0042807	central vacuole	16	2	0.28	0.0302	cellular component
GO:0010312	detoxification of zinc ion	2	1	0.03	0.0312	biological process
GO:0097339	glycolate transmembrane transport	2	1	0.03	0.0312	biological process
GO:0010299	detoxification of cobalt ion	2	1	0.03	0.0312	biological process
GO:0080191	secondary thickening	2	1	0.03	0.0312	biological process
GO:0071630	nuclear protein quality control by the u...	2	1	0.03	0.0312	biological process
GO:0090213	regulation of radial pattern formation	2	1	0.03	0.0312	biological process
GO:0048205	COPI coating of Golgi vesicle	2	1	0.03	0.0312	biological process
GO:0072671	mitochondria-associated ubiquitin-depend...	2	1	0.03	0.0312	biological process
GO:0045893	positive regulation of transcription, DN...	642	16	10.09	0.03137	biological process
GO:0019432	triglyceride biosynthetic process	45	4	0.71	0.0316	biological process
GO:0032922	circadian regulation of gene expression	76	4	1.19	0.03188	biological process
GO:0043622	cortical microtubule organization	76	4	1.19	0.03188	biological process
GO:0004550	nucleoside diphosphate kinase activity	17	2	0.29	0.03354	molecular function
GO:0003860	3-hydroxyisobutyryl-CoA hydrolase activi...	17	2	0.29	0.03354	molecular function
GO:0003676	nucleic acid binding	5570	61	95.31	0.03363	molecular function
GO:0018858	benzoate-CoA ligase activity	2	1	0.03	0.03393	molecular function
GO:0018822	nitrile hydratase activity	2	1	0.03	0.03393	molecular function
GO:0043879	glycolate transmembrane transporter acti...	2	1	0.03	0.03393	molecular function
GO:0080061	indole-3-acetonitrile nitrilase activity	2	1	0.03	0.03393	molecular function
GO:0047918	GDP-mannose 3,5-epimerase activity	2	1	0.03	0.03393	molecular function
GO:0048555	generative cell nucleus	2	1	0.03	0.03409	cellular component
GO:0048556	microsporocyte nucleus	2	1	0.03	0.03409	cellular component
GO:0032807	DNA ligase IV complex	2	1	0.03	0.03409	cellular component
GO:0036266	Cdc48p-Npl4p-Vms1p AAA ATPase complex	2	1	0.03	0.03409	cellular component
GO:0005731	nucleolus organizer region	2	1	0.03	0.03409	cellular component
GO:0010370	perinucleolar chromocenter	2	1	0.03	0.03409	cellular component
GO:1990879	CST complex	2	1	0.03	0.03409	cellular component
GO:0000818	nuclear MIS12/MIND complex	2	1	0.03	0.03409	cellular component
GO:0019375	galactolipid biosynthetic process	19	2	0.3	0.03535	biological process
GO:0071333	cellular response to glucose stimulus	19	2	0.3	0.03535	biological process
GO:0015250	water channel activity	73	4	1.25	0.03657	molecular function
GO:0004467	long-chain fatty acid-CoA ligase activit...	18	2	0.31	0.03731	molecular function
GO:0009944	polarity specification of adaxial/abaxia...	47	3	0.74	0.0376	biological process
GO:0010078	maintenance of root meristem identity	20	2	0.31	0.03888	biological process
GO:0048759	xylem vessel member cell differentiation	20	2	0.31	0.03888	biological process
GO:0032211	negative regulation of telomere maintena...	3	1	0.05	0.04643	biological process
GO:0031567	mitotic cell size control checkpoint	3	1	0.05	0.04643	biological process
GO:0010426	DNA methylation on cytosine within a CHH...	3	1	0.05	0.04643	biological process
GO:2000039	regulation of trichome morphogenesis	3	1	0.05	0.04643	biological process
GO:1904964	positive regulation of phytol biosynthet...	3	1	0.05	0.04643	biological process
GO:0051083	'de novo' cotranslational protein foldin...	3	1	0.05	0.04643	biological process
GO:0030639	polyketide biosynthetic process	3	1	0.05	0.04643	biological process
GO:2001294	malonyl-CoA catabolic process	3	1	0.05	0.04643	biological process
GO:1905691	lipid droplet disassembly	3	1	0.05	0.04643	biological process
hb-chr17
GO:0031542	positive regulation of anthocyanin biosy...	2	2	0	2.8e-06	biological process
GO:2000029	regulation of proanthocyanidin biosynthe...	4	2	0.01	1.7e-05	biological process
GO:0035513	oxidative RNA demethylation	4	2	0.01	1.7e-05	biological process
GO:1990931	RNA N6-methyladenosine dioxygenase activ...	4	2	0.01	1.7e-05	molecular function
GO:0010011	auxin binding	17	2	0.03	0.00037	molecular function
GO:0005689	U12-type spliceosomal complex	21	2	0.04	0.0006	cellular component
GO:0005686	U2 snRNP	24	2	0.04	0.00078	cellular component
GO:0071011	precatalytic spliceosome	34	2	0.06	0.00158	cellular component
GO:0052925	dol-P-Man:Man(5)GlcNAc(2)-PP-Dol alpha-1...	1	1	0	0.00168	molecular function
GO:0008676	3-deoxy-8-phosphooctulonate synthase act...	2	1	0	0.00336	molecular function
GO:0052917	dol-P-Man:Man(7)GlcNAc(2)-PP-Dol alpha-1...	2	1	0	0.00336	molecular function
GO:1900364	negative regulation of mRNA polyadenylat...	2	1	0	0.0034	biological process
GO:0005684	U2-type spliceosomal complex	51	2	0.09	0.00352	cellular component
GO:0071013	catalytic step 2 spliceosome	53	2	0.09	0.00379	cellular component
GO:0010331	gibberellin binding	3	1	0.01	0.00504	molecular function
GO:0032877	positive regulation of DNA endoreduplica...	3	1	0.01	0.0051	biological process
GO:0010306	rhamnogalacturonan II biosynthetic proce...	3	1	0.01	0.0051	biological process
GO:0035061	interchromatin granule	3	1	0.01	0.00516	cellular component
GO:0010214	seed coat development	70	2	0.12	0.0064	biological process
GO:0045793	positive regulation of cell size	4	1	0.01	0.0068	biological process
GO:0003913	DNA photolyase activity	5	1	0.01	0.00839	molecular function
GO:0022883	zinc efflux transmembrane transporter ac...	5	1	0.01	0.00839	molecular function
GO:0010325	raffinose family oligosaccharide biosynt...	5	1	0.01	0.0085	biological process
GO:0045943	positive regulation of transcription by ...	5	1	0.01	0.0085	biological process
GO:0019305	dTDP-rhamnose biosynthetic process	5	1	0.01	0.0085	biological process
GO:0097502	mannosylation	6	1	0.01	0.0102	biological process
GO:0038198	auxin receptor activity	7	1	0.01	0.01172	molecular function
GO:0070125	mitochondrial translational elongation	7	1	0.01	0.0119	biological process
GO:1900386	positive regulation of flavonol biosynth...	8	1	0.01	0.0135	biological process
GO:0030532	small nuclear ribonucleoprotein complex	84	3	0.14	0.01487	cellular component
GO:0008460	dTDP-glucose 4,6-dehydratase activity	9	1	0.02	0.01504	molecular function
GO:0033320	UDP-D-xylose biosynthetic process	10	1	0.02	0.0169	biological process
GO:0006402	mRNA catabolic process	152	3	0.26	0.0174	biological process
GO:0048040	UDP-glucuronate decarboxylase activity	13	1	0.02	0.02166	molecular function
GO:0009939	positive regulation of gibberellic acid ...	14	1	0.02	0.0236	biological process
GO:0010026	trichome differentiation	143	2	0.24	0.0247	biological process
GO:0042732	D-xylose metabolic process	15	1	0.03	0.0252	biological process
GO:0043488	regulation of mRNA stability	17	1	0.03	0.0286	biological process
GO:0000398	mRNA splicing, via spliceosome	280	3	0.48	0.0302	biological process
GO:0022625	cytosolic large ribosomal subunit	396	3	0.68	0.03089	cellular component
GO:0003676	nucleic acid binding	5570	18	9.37	0.031	molecular function
GO:0070403	NAD+ binding	20	1	0.03	0.03313	molecular function
[truncated: 8 more rows]

## Sheet: Supplementary Data 5
Supplementary Data 5. Reported F-values, degrees of freedom and p-values of generalised linear models comparing haploblock haplotype frequency to latitude, range, time and any significant interactions. Time in modelled either as discrete timepoints (historic or modern) or as a continuous variable.
haploblock	time model	time		range		latitude		PC1		time × range		time × latitude		range × latitude		time × range × latitude
		Fdf	Pr (> F)	Fdf	Pr (> F)	Fdf	Pr (> F)	Fdf	Pr (> F)	Fdf	Pr (> F)	Fdf	Pr (> F)	Fdf	Pr (> F)	Fdf	Pr (> F)
hb-chr2	discrete	1.71	0.191	3.17	0.0751	10.92	0.000954	106.22	6.59e-25			5.23	0.0222
hb-chr4	discrete	0.11	0.743	0	0.945	0.72	0.398	135.19	3e-31	3.63	0.0568	0.38	0.535	0.01	0.927	4.05	0.044
hb-chr5a	discrete	7.58	0.0059	4.26	0.039	5.32	0.021	571.07	3.29e-126	8.37	0.00381
hb-chr5b	discrete	11.38	0.000743	0.25	0.62	21.69	3.2e-06	105.27	1.06e-24	14.36	0.000151	11.49	0.000698	0.2	0.653	13.3	0.000265
hb-chr6a	discrete	0.59	0.442	0.33	0.567	0.67	0.412	12.3	0.000452
hb-chr6b	discrete	0.35	0.555	6.33	0.0118	1.68	0.195	140.54	2.03e-32	5.4	0.0201			4.54	0.0332
hb-chr7a	discrete	2.4	0.121	1.03	0.311	2.18	0.14	84.17	4.54e-20
hb-chr7b	discrete	1.96	0.162	5.79	0.0161	0.48	0.486	285.18	5.58e-64	6.94	0.00843	1.19	0.276	6.55	0.0105	7.41	0.00648
hb-chr8	discrete	0.09	0.769	3.98	0.046	0.82	0.365	58.99	1.58e-14	4.21	0.0403
hb-chr10	discrete	3.2	0.0738	0.36	0.55	2.9	0.0887	243.72	6.07e-55	5.97	0.0146	2.03	0.155	0.42	0.518	5.78	0.0162
hb-chr11	discrete	16.45	4.99e-05	0.02	0.901	0.62	0.431	341.73	2.68e-76
hb-chr14	discrete	0.27	0.603	0.18	0.673	16.39	5.16e-05	173.45	1.3e-39
hb-chr16a	discrete	1.35	0.245	0.04	0.842	2.74	0.0977	231.17	3.32e-52	5.1	0.024
hb-chr16b	discrete	5.57	0.0182	12.2	0.000477	54.74	1.37e-13	73.72	9.02e-18			7.76	0.00534
hb-chr17	discrete	0.09	0.767	13.27	0.000269	12.2	0.000477	141.71	1.12e-32
hb-chr2	continuous	2.7	0.1	2.86	0.0909	6.36	0.0117	99.82	1.67e-23			6.9	0.00861
hb-chr4	continuous	0.4	0.526	3.71	0.0542	0.86	0.355	134.6	4.04e-31	3.66	0.0556	0.81	0.369	4.13	0.0422	4.11	0.0426
hb-chr5a	continuous	1.14	0.286	3.55	0.0597	0.32	0.569	528.07	7.44e-117	3.47	0.0624	0.42	0.518	4.71	0.0301	4.59	0.0321
hb-chr5b	continuous	8.45	0.00364	10.61	0.00112	7.83	0.00514	103.15	3.11e-24	10.48	0.0012	8.46	0.00363	9.39	0.00218	9.27	0.00233
hb-chr6a	continuous	0.57	0.45	0.34	0.561	0.66	0.416	12.22	0.000474
hb-chr6b	continuous	0.67	0.413	8.33	0.0039	1.83	0.177	143.87	3.79e-33	5.52	0.0188			4.11	0.0425
hb-chr7a	continuous	1.05	0.307	0.73	0.393	2.14	0.143	82.3	1.17e-19
hb-chr7b	continuous	1	0.317	6.53	0.0106	0.48	0.486	288.44	1.09e-64	6.85	0.00889	0.46	0.497	6.78	0.00924	7.12	0.0076
hb-chr8	continuous	0.06	0.804	4.04	0.0444	0.66	0.418	60.73	6.55e-15	4.39	0.0362
hb-chr10	continuous	1.17	0.279	0.71	0.4	8.97	0.00274	253.96	3.56e-57
hb-chr11	continuous	12.98	0.000314	0.03	0.867	0.42	0.518	338.38	1.44e-75
hb-chr14	continuous	0.59	0.442	0.18	0.671	16.51	4.83e-05	173.83	1.08e-39
hb-chr16a	continuous	0.25	0.614	7.33	0.00677	1.96	0.161	232.68	1.56e-52	7.31	0.00687
hb-chr16b	continuous	3.75	0.0529	11.95	0.000546	4.24	0.0396	70.78	3.99e-17			5.29	0.0215
hb-chr17	continuous	0.28	0.594	12.88	0.000333	12.73	0.00036	142.74	6.7e-33

## Sheet: Supplementary Data 6
Supplementary Data 6. Least squares (LS) means estimates and SE for significant categorical predictors (no interaction effects with latitude) for models where time is a categorical predictor. For each glm the contrasts and slope estimates were adjusted for multiple tests using a FDR correction.
haploblock	type	range	LS mean	SE	LCL	UCL	group	comparison	contrast	SE	z	p-value
hb-chr5a	historic	Europe	0.87905	0.0239714	0.832067	0.926033	Europe	historic - modern	0.00369355	0.0307438	0.12014	0.950869
hb-chr5a	modern	Europe	0.875357	0.0231402	0.830003	0.920711	North America	historic - modern	-0.186963	0.0548399	-3.40925	0.00260567
hb-chr5a	historic	North America	0.686066	0.0589163	0.570592	0.80154	historic	Europe - North America	0.192984	0.0661398	2.91783	0.00704962
hb-chr5a	modern	North America	0.873029	0.0283329	0.817498	0.92856	modern	Europe - North America	0.00232785	0.0377799	0.0616159	0.950869
hb-chr6b	historic	Europe	0.526738	0.0363979	0.4554	0.598077	Europe	historic - modern	-0.0613472	0.041092	-1.49292	0.18061
hb-chr6b	modern	Europe	0.588086	0.0308592	0.527603	0.648569	North America	historic - modern	0.0899854	0.0495835	1.81483	0.139101
hb-chr6b	historic	North America	0.732449	0.0432595	0.647662	0.817237	historic	Europe - North America	-0.205711	0.0556202	-3.69849	0.000867532
hb-chr6b	modern	North America	0.642464	0.0386907	0.566632	0.718296	modern	Europe - North America	-0.0543784	0.0492926	-1.10318	0.269951
hb-chr8	historic	Europe	0.0589957	0.0116595	0.0361435	0.081848	Europe	historic-modern	0.0190047	0.0134772	1.41014	0.211331
hb-chr8	modern	Europe	0.0399911	0.00985915	0.0206675	0.0593147	North America	historic-modern	-0.042407	0.027153	-1.56178	0.211331
hb-chr8	historic	North America	0.0651955	0.0206559	0.0247106	0.10568	historic	Europe-North America	-0.00619975	0.0241603	-0.256609	0.797481
hb-chr8	modern	North America	0.107603	0.0214264	0.0656076	0.149597	modern	Europe-North America	-0.0676114	0.023628	-2.86149	0.0168661
hb-chr11	historic	Europe	0.257338	0.0260157	0.192358	0.322317	all	historic - modern	-0.126915	0.0311193	-4.07833	4.53594e-05
hb-chr11	modern	Europe	0.383691	0.0288336	0.311673	0.455709	-	-	-	-	-	-
hb-chr11	historic	North America	0.262122	0.0327744	0.180261	0.343983	-	-	-	-	-	-
hb-chr11	modern	North America	0.389593	0.0386023	0.293175	0.48601	-	-	-	-	-	-
hb-chr16a	historic	Europe	0.943172	0.0145761	0.914603	0.97174	Europe	historic - modern	0.0141103	0.0204803	0.68897	0.490842
hb-chr16a	modern	Europe	0.929061	0.0167699	0.896193	0.96193	North America	historic - modern	-0.0463458	0.0187854	-2.46712	0.0544825
hb-chr16a	historic	North America	0.906028	0.0224281	0.86207	0.949987	historic	Europe - North America	0.0371435	0.0261642	1.41963	0.31143
hb-chr16a	modern	North America	0.952374	0.0120827	0.928692	0.976056	modern	Europe - North America	-0.0233126	0.0205873	-1.13237	0.343303
hb-chr16b	historic	Europe	0.565737	0.0289845	0.493342	0.638132	all	Europe - North America	-0.139376	0.0392567	-3.55038	0.000384673
hb-chr16b	modern	Europe	0.682318	0.027107	0.614613	0.750024	-	-	-	-	-	-
hb-chr16b	historic	North America	0.717395	0.0307381	0.640621	0.79417	-	-	-	-	-	-
hb-chr16b	modern	North America	0.807142	0.0242922	0.746467	0.867817	-	-	-	-	-	-
hb-chr17	historic	Europe	0.0867428	0.0129007	0.0614578	0.112028	all	Europe - North America	-0.0894677	0.0269998	-3.31364	0.000920896
hb-chr17	modern	Europe	0.0827474	0.0131608	0.0569526	0.108542	-	-	-	-	-	-
hb-chr17	historic	North America	0.177928	0.0285693	0.121933	0.233923	-	-	-	-	-	-
hb-chr17	modern	North America	0.170517	0.0253716	0.12079	0.220244	-	-	-	-	-	-

## Sheet: Supplementary Data 7
Supplementary Data 7. Slopes, standard errors, lower and upper confidence limits for three-way interactions for glm of haplotype frequency as a function of time, range and their interaction as well as PC1. Slopes from the logistic regression were them used to estimate the strength of selection scaled to dispersal along the cline (sqrt(s)/sigma) using the lower bound (see Estimating cline slopes b…
haploblock	time	range	slope estimate	SE	lower CI	upper CI	sqrt(s)/sigma	lower CI	upper CI
hb-chr2	historic	Europe	0.021634	0.0258101	-0.0289529	0.072221	0.00936781	-0.012537	0.0312726
hb-chr2	modern	Europe	0.0889322	0.0514976	-0.0120012	0.189866	0.0385088	-0.00519666	0.0822142
hb-chr2	historic	North America	0.0666698	0.0429265	-0.0174646	0.150804	0.0288689	-0.00756241	0.0653002
hb-chr2	modern	North America	0.0674679	0.0281793	0.0122374	0.122698	0.0292144	0.00529895	0.0531299
hb-chr4	historic	Europe	-0.00882378	0.0281014	-0.0639014	0.0462539	-0.00382081	-0.0276701	0.0200285
hb-chr4	modern	Europe	0.045728	0.0511476	-0.0545194	0.145975	0.0198008	-0.0236076	0.0632092
hb-chr4	historic	North America	0.0664054	0.0399849	-0.0119635	0.144774	0.0287544	-0.00518036	0.0626892
hb-chr4	modern	North America	-0.0367076	0.0340196	-0.103385	0.0299695	-0.0158949	-0.0447669	0.0129772
hb-chr5a	historic	Europe	0.0313563	0.0487268	-0.0641465	0.126859	0.0135777	-0.0277762	0.0549316
hb-chr5a	modern	Europe	-0.115166	0.0750769	-0.262314	0.0319824	-0.0498682	-0.113585	0.0138488
hb-chr5a	historic	North America	-0.10819	0.0470826	-0.20047	-0.0159093	-0.0468475	-0.086806	-0.00688895
hb-chr5a	modern	North America	-0.057338	0.0342934	-0.124552	0.00987581	-0.0248281	-0.0539325	0.00427635
hb-chr5b	historic	Europe	0.0518129	0.0434151	-0.0332792	0.136905	0.0224357	-0.0144103	0.0592816
hb-chr5b	modern	Europe	-0.314989	0.0910683	-0.49348	-0.136499	-0.136394	-0.213683	-0.0591056
hb-chr5b	historic	North America	-0.111397	0.0391529	-0.188135	-0.0346585	-0.0482363	-0.0814649	-0.0150076
hb-chr5b	modern	North America	-0.100955	0.0295778	-0.158927	-0.0429838	-0.0437149	-0.0688173	-0.0186125
hb-chr6a	historic	Europe	-0.0530922	0.0360902	-0.123828	0.0176433	-0.0229896	-0.053619	0.00763978
hb-chr6a	modern	Europe	-0.00234744	0.0635331	-0.12687	0.122175	-0.00101647	-0.0549364	0.0529034
hb-chr6a	historic	North America	0.0630042	0.0404957	-0.0163658	0.142374	0.0272816	-0.00708661	0.0616499
hb-chr6a	modern	North America	0.0303712	0.0292421	-0.0269423	0.0876846	0.0131511	-0.0116664	0.0379686
hb-chr6b	historic	Europe	0.0414473	0.0263983	-0.0102923	0.093187	0.0179472	-0.00445671	0.0403512
hb-chr6b	modern	Europe	0.115532	0.04777	0.0219041	0.209159	0.0500267	0.00948476	0.0905686
hb-chr6b	historic	North America	0.00497843	0.0444177	-0.0820786	0.0920355	0.00215572	-0.0355411	0.0398525
hb-chr6b	modern	North America	-0.0230933	0.0317807	-0.0853824	0.0391957	-0.0099997	-0.0369717	0.0169723
hb-chr7a	historic	Europe	0.00771095	0.0374338	-0.0656579	0.0810798	0.00333894	-0.0284307	0.0351086
hb-chr7a	modern	Europe	0.000848248	0.0620562	-0.12078	0.122476	0.000367302	-0.0522992	0.0530338
hb-chr7a	historic	North America	-0.12519	0.0591003	-0.241025	-0.00935571	-0.054209	-0.104367	-0.00405114
hb-chr7a	modern	North America	-0.0632244	0.0482741	-0.15784	0.0313911	-0.027377	-0.0683467	0.0135928
hb-chr7b	historic	Europe	0.0426423	0.0286086	-0.0134296	0.0987142	0.0184647	-0.00581517	0.0427445
hb-chr7b	modern	Europe	-0.119582	0.0506701	-0.218893	-0.0202699	-0.0517803	-0.0947835	-0.00877714
hb-chr7b	historic	North America	0.0329654	0.0499763	-0.0649863	0.130917	0.0142744	-0.0281399	0.0566888
hb-chr7b	modern	North America	0.103129	0.0370524	0.0305075	0.17575	0.0446562	0.0132101	0.0761022
hb-chr8	historic	Europe	0.0238897	0.0383282	-0.0512322	0.0990116	0.0103445	-0.0221842	0.0428733
hb-chr8	modern	Europe	-0.0333447	0.0907333	-0.211179	0.144489	-0.0144387	-0.0914431	0.0625657
hb-chr8	historic	North America	-0.0689875	0.0721256	-0.210351	0.072376	-0.0298725	-0.0910847	0.0313397
hb-chr8	modern	North America	0.0838659	0.0540676	-0.0221046	0.189836	0.036315	-0.00957159	0.0822016
hb-chr10	historic	Europe	0.0980413	0.028994	0.0412142	0.154868	0.0424531	0.0178463	0.06706
hb-chr10	modern	Europe	-0.0561232	0.0479604	-0.150124	0.0378774	-0.0243021	-0.0650055	0.0164014
hb-chr10	historic	North America	0.0267458	0.0469286	-0.0652326	0.118724	0.0115813	-0.0282465	0.0514091
hb-chr10	modern	North America	0.0672998	0.0342458	0.000179239	0.13442	0.0291417	7.76127e-05	0.0582057
hb-chr11	historic	Europe	0.0335379	0.0284324	-0.0221886	0.0892643	0.0145223	-0.00960793	0.0386526
hb-chr11	modern	Europe	0.0441372	0.0498171	-0.0535026	0.141777	0.0191119	-0.0231673	0.0613912
hb-chr11	historic	North America	-0.045551	0.056488	-0.156265	0.0651635	-0.0197242	-0.0676649	0.0282166
hb-chr11	modern	North America	-0.0175584	0.0361538	-0.0884184	0.0533017	-0.007603	-0.0382863	0.0230803
hb-chr14	historic	Europe	-0.058252	0.0340226	-0.124935	0.00843105	-0.0252239	-0.0540985	0.00365075
hb-chr14	modern	Europe	-0.224121	0.0663817	-0.354226	-0.0940149	-0.0970471	-0.153385	-0.0407097
hb-chr14	historic	North America	-0.079318	0.0497847	-0.176894	0.0182582	-0.0343457	-0.0765974	0.00790604
hb-chr14	modern	North America	-0.0691574	0.0408088	-0.149141	0.0108263	-0.029946	-0.06458	0.00468792
hb-chr16a	historic	Europe	0.00768792	0.063746	-0.117252	0.132628	0.00332897	-0.0507716	0.0574295
hb-chr16a	modern	Europe	0.0519998	0.0788368	-0.102517	0.206517	0.0225166	-0.0443914	0.0894245
hb-chr16a	historic	North America	0.0567747	0.0423614	-0.0262521	0.139801	0.0245842	-0.0113675	0.0605358
hb-chr16a	modern	North America	0.0273014	0.0313417	-0.0341271	0.08873	0.0118219	-0.0147775	0.0384212
hb-chr16b	historic	Europe	0.0548557	0.0288637	-0.00171601	0.111427	0.0237532	-0.000743052	0.0482495
hb-chr16b	modern	Europe	0.231031	0.057068	0.11918	0.342883	0.100039	0.0516064	0.148473
hb-chr16b	historic	North America	0.081274	0.0341955	0.014252	0.148296	0.0351927	0.0061713	0.0642141
hb-chr16b	modern	North America	0.151655	0.0304045	0.0920636	0.211247	0.0656686	0.0398647	0.0914726
hb-chr17	historic	Europe	0.07293	0.030422	0.0133041	0.132556	0.0315796	0.00576084	0.0573984
hb-chr17	modern	Europe	0.149539	0.0610274	0.0299275	0.269151	0.0647523	0.012959	0.116546
hb-chr17	historic	North America	0.048004	0.0672877	-0.0838774	0.179885	0.0207864	-0.03632	0.0778927
hb-chr17	modern	North America	0.0449571	0.0453537	-0.0439346	0.133849	0.019467	-0.0190242	0.0579582

## Sheet: Supplementary Data 8
Supplementary Data 8. Generalised linear model comparing haploblock haplotype frequency at each location and timepoint to latitude, range, time and any significant interactions among them as well as PC1 to control for population structure. Slope estimates, standared errors and their significance is shown. Time is a continuous variable in the model (measured in collection year).
haploblock	intercept				time				range				latitude				PC1				time x range				time x latitude				range x latitude				time x range x latitude
	estimate	std. error	z-value	pr(>|z|)	estimate	std. error	z-value	pr(>|z|)	estimate	std. error	z-value	pr(>|z|)	estimate	std. error	z-value	pr(>|z|)	estimate	std. error	z-value	pr(>|z|)	estimate	std. error	z-value	pr(>|z|)	estimate	std. error	z-value	pr(>|z|)	estimate	std. error	z-value	pr(>|z|)	estimate	std. error	z-value	pr(>|z|)
hb-chr2	30.0547	21.0646	1.42679	0.153641	-0.0165294	0.0108028	-1.53009	0.125994	0.142102	0.090671	1.56723	0.117061	-1.09249	0.45473	-2.4025	0.0162833	-19.1008	1.98787	-9.60866	7.35e-22	-	-	-	-	0.00058485	0.00023359	2.50378	0.0122876	-	-	-	-	-	-	-	-
hb-chr4	-19.3965	31.0666	-0.624351	0.532397	0.0101233	0.0159336	0.635339	0.525207	60.3295	31.2265	1.93199	0.0533602	0.650775	0.699741	0.930022	0.35236	23.8122	2.20512	10.7986	3.49e-27	-0.0307074	0.0160025	-1.91892	0.054995	-0.0003232	0.00035841	-0.901867	0.367128	-1.43801	0.704168	-2.04214	0.0411372	0.00073365	0.0003604	2.03566	0.041785
hb-chr5a	-41.3098	43.2431	-0.955292	0.33943	0.0235011	0.022143	1.06133	0.288538	-81.5379	43.309	-1.8827	0.0597408	0.533897	0.939764	0.568119	0.569954	-66.0565	4.41354	-14.9668	1.21e-50	0.0412562	0.0221631	1.86148	0.0626764	-0.0003098	0.00048099	-0.644124	0.519495	2.04513	0.941971	2.17112	0.0299225	-0.0010324	0.00048174	-2.14304	0.0321101
hb-chr5b	-111.478	39.4163	-2.82822	0.00468076	0.0583333	0.0202612	2.87906	0.00398862	-125.066	39.4261	-3.17216	0.0015131	2.39869	0.861112	2.78557	0.00534335	26.2464	2.93933	8.92937	4.28e-19	0.0639047	0.020271	3.15252	0.00161868	-0.0012784	0.00044274	-2.88742	0.00388414	2.56847	0.861296	2.9821	0.00286282	-0.0013118	0.00044291	-2.96188	0.00305768
hb-chr6a	-0.232982	3.18729	-0.0730971	0.941729	-0.0011529	0.00152349	-0.75677	0.449187	0.0680797	0.117427	0.579762	0.562075	0.0142998	0.0176337	0.810935	0.417403	8.13306	2.36579	3.43778	0.0005865	-	-	-	-	-	-	-	-	-	-	-	-	-	-	-	-
hb-chr6b	1.65548	2.82221	0.586588	0.557481	-0.0011049	0.0013524	-0.816962	0.41395	-8.02212	2.80448	-2.86046	0.00423021	0.0234027	0.0171895	1.36145	0.17337	23.1926	2.07426	11.1811	5.04e-29	0.0031353	0.00134468	2.33164	0.0197198	-	-	-	-	0.0351024	0.0174645	2.00992	0.0444393	-	-	-	-
hb-chr7a	-4.2529	3.63284	-1.17068	0.241726	0.00175889	0.00172725	1.01832	0.308528	0.108242	0.127275	0.850462	0.395068	-0.0362876	0.0249321	-1.45546	0.145542	-25.7251	3.12854	-8.22274	1.99e-16	-	-	-	-	-	-	-	-	-	-	-	-	-	-	-	-
hb-chr7b	-34.5037	33.9487	-1.01635	0.309464	0.0172032	0.0173311	0.992621	0.320895	-87.6724	33.9777	-2.58029	0.00987178	0.5358	0.775046	0.691314	0.489368	-35.0031	2.43714	-14.3623	8.92e-47	0.0457504	0.0173484	2.63716	0.00836036	-0.0002666	0.00039519	-0.674519	0.499982	2.04725	0.776849	2.63532	0.00840579	-0.0010689	0.00039617	-2.69801	0.00697548
hb-chr8	-4.72753	4.32917	-1.09202	0.274825	0.00052244	0.00211275	0.24728	0.804692	8.3707	4.24234	1.97314	0.0484802	0.0218855	0.0269929	0.81079	0.417486	-23.7131	3.30821	-7.16796	7.61e-13	-0.0044187	0.00214908	-2.0561	0.0397732	-	-	-	-	-	-	-	-	-	-	-	-
hb-chr10	-5.09065	2.66106	-1.91301	0.0557462	0.00130951	0.00120991	1.08232	0.279109	-0.0800735	0.0954902	-0.838552	0.401721	0.052591	0.0179878	2.92371	0.0034589	-30.5063	2.22195	-13.7295	6.76e-43	-	-	-	-	-	-	-	-	-	-	-	-	-	-	-	-
hb-chr11	-10.3381	2.81983	-3.6662	0.00024618	0.00458346	0.00128269	3.57331	0.00035249	-0.0166514	0.0997407	-0.166947	0.867412	0.0122602	0.0190234	0.644481	0.519264	-38.3455	2.57133	-14.9127	2.73e-50	-	-	-	-	-	-	-	-	-	-	-	-	-	-	-	-
hb-chr14	4.17072	3.07998	1.35414	0.175692	-0.0011346	0.00147427	-0.76961	0.441531	0.0469214	0.110453	0.424809	0.670976	-0.0865846	0.0216087	-4.00693	6.15e-05	-31.5285	2.76579	-11.3995	4.21e-30	-	-	-	-	-	-	-	-	-	-	-	-	-	-	-	-
hb-chr16a	-0.660223	4.05695	-0.162739	0.870724	0.00097314	0.0019244	0.505682	0.61308	10.3196	3.85729	2.67536	0.00746492	0.0300522	0.0217256	1.38326	0.166584	-46.8309	4.05774	-11.5411	8.19e-31	-0.0052435	0.00196142	-2.67331	0.00751057	-	-	-	-	-	-	-	-	-	-	-	-
hb-chr16b	35.8521	20.7078	1.73133	0.0833921	-0.0205112	0.0106231	-1.93081	0.0535068	-0.326925	0.0964549	-3.38941	0.00070043	-0.927206	0.451336	-2.05436	0.0399408	-16.0916	2.02334	-7.95298	1.82e-15	-	-	-	-	0.00053115	0.00023189	2.29053	0.0219905	-	-	-	-	-	-	-	-
hb-chr17	-7.15859	3.30783	-2.16413	0.030454	0.00082441	0.00154944	0.532072	0.594676	-0.403211	0.11256	-3.58219	0.00034072	0.0779022	0.0219818	3.54	0.00039421	-29.3702	2.76279	-10.6306	2.15e-26	-	-	-	-	-	-	-	-	-	-	-	-	-	-	-	-

## Sheet: Supplementary Data 9
Supplementary Data 9. Slopes, standard errors, lower and upper confidence limits for haploblocks with significant interactions for glm of haplotype frequency as a function of time (continuous variable), range and their interaction as well as PC1. Due to interactions among continuous variables, slopes are estimated at specific values of the other continuous variable.
haploblock	range	time period	year	location	latitude	estimate	SE	LCL	UCL	effect estimated
hb-chr2	averaged across ranges	early historic (1st quartile)	1892	-	-	0.012	0.0203	-0.02783	0.0518	latitude
hb-chr2	averaged across ranges	median historic	1907	-	-	0.0213	0.0184	-0.01475	0.0573	latitude
hb-chr2	averaged across ranges	late historic (3rd quartile)	1930	-	-	0.0352	0.0165	0.00295	0.0675	latitude
hb-chr2	averaged across ranges	modern (median)	2013	-	-	0.0855	0.0225	0.04147	0.1296	latitude
hb-chr2	averaged across ranges	-	-	min latitude	25.1423	-0.00235317	0.00497807	-0.01211	0.00740367	year
hb-chr2	averaged across ranges	-	-	median NA	41.1752	0.00736781	0.00163378	0.00416565	0.01057	year
hb-chr2	averaged across ranges	-	-	median EU	48.8223	0.0120044	0.00137812	0.0093033	0.0147055	year
hb-chr2	averaged across ranges	-	-	max latitude	63.3085	0.0207876	0.00421319	0.0125299	0.0290453	year
hb-chr4	North America	early historic (1st quartile)	1892			0.0894297	0.0483118	-0.00525971	0.184119	latitude
hb-chr4	North America	median historic	1907			0.0733122	0.0418653	-0.00874227	0.155367	latitude
hb-chr4	North America	late historic (3rd quartile)	1930			0.0490039	0.0333749	-0.0164097	0.114417	latitude
hb-chr4	North America	modern (median)	2013			-0.0387174	0.0344682	-0.106274	0.0288392	latitude
hb-chr4	Europe	early historic (1st quartile)	1892			-0.0108488	0.0320466	-0.0736589	0.0519613	latitude
hb-chr4	Europe	median historic	1907			-0.00459003	0.0278004	-0.0590779	0.0498978	latitude
hb-chr4	Europe	late historic (3rd quartile)	1930			0.00484936	0.0246216	-0.0434081	0.0531069	latitude
hb-chr4	Europe	modern (median)	2013			0.0389132	0.0465962	-0.0524136	0.13024	latitude
hb-chr4	North America	-	-	min latitude NA	25.1423	0.0142583	0.00846604	-0.00233488	0.0308514	year
hb-chr4	North America	-	-	low latitude NA (1st quartile)	38.505	0.000135423	0.00261401	-0.00498795	0.00525879	year
hb-chr4	North America	-	-	median latitude NA	41.1752	-0.00268664	0.00233556	-0.00726425	0.00189098	year
hb-chr4	North America	-	-	high latitude NA (3rd quartile)	44.181	-0.00586338	0.00291849	-0.0115835	-0.000143255	year
hb-chr4	North America	-	-	max latitude NA	49.8378	-0.011842	0.00524735	-0.0221266	-0.00155736	year
hb-chr4	Europe	-	-	min latitude EU	43.0918	-0.00289894	0.0028104	-0.00840721	0.00260933	year
hb-chr4	Europe	-	-	low latitude EU (1st quartile)	45.6788	-0.00183722	0.00189348	-0.00554837	0.00187392	year
hb-chr4	Europe	-	-	median latitude EU	48.8223	-0.000547105	0.00166729	-0.00381493	0.00272072	year
hb-chr4	Europe	-	-	high latitude EU (3rd quartile)	52.1742	0.000828535	0.00269851	-0.00446044	0.00611751	year
hb-chr4	Europe	-	-	max latitude EU	63.3085	0.00539816	0.007871	-0.0100287	0.020825	year
hb-chr5a	North America	early historic (1st quartile)	1892			-0.144323	0.0583987	-0.258782	-0.0298636	latitude
hb-chr5a	North America	median historic	1907			-0.133304	0.0505427	-0.232366	-0.0342421	latitude
hb-chr5a	North America	late historic (3rd quartile)	1930			-0.116685	0.0397384	-0.194571	-0.0387991	latitude
hb-chr5a	North America	modern (median)	2013			-0.0567123	0.0348287	-0.124975	0.0115506	latitude
hb-chr5a	Europe	early historic (1st quartile)	1892			0.0399245	0.0550456	-0.067963	0.147812	latitude
hb-chr5a	Europe	median historic	1907			0.019456	0.0484501	-0.0755045	0.114417	latitude
hb-chr5a	Europe	late historic (3rd quartile)	1930			-0.0114145	0.0426371	-0.0949818	0.0721528	latitude
hb-chr5a	Europe	modern (median)	2013			-0.122817	0.0700546	-0.260121	0.0144876	latitude
hb-chr5a	North America			min latitude NA	25.1423	0.000411785	0.00968335	-0.0185672	0.0193908	year
hb-chr5a	North America			low latitude NA (1st quartile)	38.505	0.0100672	0.00322218	0.00375183	0.0163825	year
hb-chr5a	North America			median latitude NA	41.1752	0.0119966	0.00301113	0.00609484	0.0178983	year
hb-chr5a	North America			high latitude NA (3rd quartile)	44.181	0.0141684	0.00370161	0.00691339	0.0214234	year
hb-chr5a	North America			max latitude NA	49.8378	0.0182558	0.00632386	0.00586127	0.0306504	year
hb-chr5a	Europe			min latitude EU	43.0918	0.00691966	0.00510008	-0.00307631	0.0169156	year
hb-chr5a	Europe			low latitude EU (1st quartile)	45.6788	0.00344744	0.00357343	-0.00355636	0.0104512	year
hb-chr5a	Europe			median latitude EU	48.8223	-0.000771765	0.00263018	-0.00592682	0.00438329	year
hb-chr5a	Europe			high latitude EU (3rd quartile)	52.1742	-0.00527065	0.00361285	-0.0123517	0.00181041	year
hb-chr5a	Europe			max latitude EU	63.3085	-0.0202151	0.0111851	-0.0421375	0.00170721	year
hb-chr5b	North America	early historic (1st quartile)	1892			-0.106474	0.0487118	-0.201947	-0.0110003	latitude
hb-chr5b	North America	median historic	1907			-0.105963	0.0421005	-0.188479	-0.0234479	latitude
hb-chr5b	North America	late historic (3rd quartile)	1930			-0.105194	0.0330679	-0.170006	-0.0403818	latitude
hb-chr5b	North America	modern (median)	2013			-0.102416	0.0301473	-0.161504	-0.0433285	latitude
hb-chr5b	Europe	early historic (1st quartile)	1892			0.0671277	0.0480745	-0.0270966	0.161352	latitude
hb-chr5b	Europe	median historic	1907			0.027627	0.0429497	-0.0565528	0.111807	latitude
hb-chr5b	Europe	late historic (3rd quartile)	1930			-0.0319478	0.0400579	-0.11046	0.0465642	latitude
hb-chr5b	Europe	modern (median)	2013			-0.246935	0.0733056	-0.390612	-0.103259	latitude
hb-chr5b	North America			min latitude NA	25.1423	-0.00473001	0.00807353	-0.0205538	0.0110938	year
hb-chr5b	North America			low latitude NA (1st quartile)	38.505	-0.00428285	0.00246005	-0.00910446	0.000538766	year
hb-chr5b	North America			median latitude NA	41.1752	-0.0041935	0.00229356	-0.00868879	0.000301794	year
hb-chr5b	North America			high latitude NA (3rd quartile)	44.181	-0.00409291	0.00296019	-0.00989477	0.00170895	year
hb-chr5b	North America			max latitude NA	49.8378	-0.00390362	0.00528891	-0.0142697	0.00646246	year
hb-chr5b	Europe			min latitude EU	43.0918	0.0106211	0.00439749	0.00200214	0.01924	year
hb-chr5b	Europe			low latitude EU (1st quartile)	45.6788	0.00392025	0.00311268	-0.00218049	0.010021	year
hb-chr5b	Europe			median latitude EU	48.8223	-0.00422208	0.00273032	-0.00957342	0.00112925	year
hb-chr5b	Europe			high latitude EU (3rd quartile)	52.1742	-0.0129042	0.00406732	-0.020876	-0.00493235	year
hb-chr5b	Europe			max latitude EU	63.3085	-0.0417445	0.0114766	-0.0642383	-0.0192507	year
hb-chr6b	North America					-0.0116997	0.0258887	-0.0624405	0.0390412	latitude
hb-chr6b	Europe					0.0585051	0.0230382	0.0133512	0.103659	latitude
hb-chr6b	North America					-0.00424016	0.00227396	-0.00869704	0.000216729	year
hb-chr6b	Europe					0.00203044	0.0014503	-0.000812093	0.00487297	year
hb-chr7b	North America	early historic (1st quartile)	1892			0.00632123	0.060786	-0.112817	0.12546	latitude
hb-chr7b	North America	median historic	1907			0.0185564	0.052607	-0.0845514	0.121664	latitude
hb-chr7b	North America	late historic (3rd quartile)	1930			0.0370095	0.0414433	-0.0442178	0.118237	latitude
hb-chr7b	North America	modern (median)	2013			0.103601	0.037642	0.0298241	0.177378	latitude
hb-chr7b	Europe	early historic (1st quartile)	1892			0.0567491	0.0316526	-0.00528881	0.118787	latitude
hb-chr7b	Europe	median historic	1907			0.0363838	0.0276529	-0.0178148	0.0905825	latitude
hb-chr7b	Europe	late historic (3rd quartile)	1930			0.00566899	0.024679	-0.042701	0.054039	latitude
hb-chr7b	Europe	modern (median)	2013			-0.105172	0.0454839	-0.194318	-0.0160247	latitude
hb-chr7b	North America			min latitude NA	25.1423	-0.00837536	0.0103485	-0.028658	0.0119073	year
hb-chr7b	North America			low latitude NA (1st quartile)	38.505	0.00234567	0.00291112	-0.00336003	0.00805136	year
hb-chr7b	North America			median latitude NA	41.1752	0.00448797	0.00239642	-0.000208933	0.00918487	year
hb-chr7b	North America			high latitude NA (3rd quartile)	44.181	0.00689952	0.00307117	0.000880141	0.0129189	year
hb-chr7b	North America			max latitude NA	49.8378	0.011438	0.00598368	-0.000289751	0.0231658	year
hb-chr7b	Europe			min latitude EU	43.0918	0.00540762	0.00269035	0.000134635	0.0106806	year
hb-chr7b	Europe			low latitude EU (1st quartile)	45.6788	0.0019529	0.00179815	-0.00157141	0.00547721	year
hb-chr7b	Europe			median latitude EU	48.8223	-0.00224502	0.001583	-0.00534765	0.000857601	year
hb-chr7b	Europe			high latitude EU (3rd quartile)	52.1742	-0.00672122	0.00259467	-0.0118067	-0.00163576	year
hb-chr7b	Europe			max latitude EU	63.3085	-0.0215903	0.00760456	-0.036495	-0.00668569	year
hb-chr8	North America					0.00494115	0.00346008	-0.00184047	0.0117228	year
hb-chr8	Europe					-0.00389627	0.00248845	-0.00877354	0.000980995	year
hb-chr16a	North America					0.00621662	0.00244844	0.00141777	0.0110155	year
hb-chr16a	Europe					-0.00427035	0.00301764	-0.0101848	0.00164411	year
hb-chr16b	averaged across ranges	early historic (1st quartile)	1892	-	-	0.0775991	0.0207111	0.0370061	0.118192	latitude
hb-chr16b	averaged across ranges	median historic	1907	-	-	0.0856991	0.0188174	0.0488177	0.122581	latitude
hb-chr16b	averaged across ranges	late historic (3rd quartile)	1930	-	-	0.0979156	0.0169855	0.0646246	0.131207	latitude
hb-chr16b	averaged across ranges	modern (median)	2013	-	-	0.142001	0.0229111	0.0970962	0.186906	latitude
hb-chr16b	averaged across ranges	-	-	min latitude	25.1423	-0.00715689	0.00487453	-0.0167108	0.00239703	year
hb-chr16b	averaged across ranges	-	-	median NA	41.1752	0.00135901	0.00156467	-0.00170768	0.00442571	year
hb-chr16b	averaged across ranges	-	-	median EU	48.8223	0.0054208	0.00142131	0.00263508	0.00820651	year
hb-chr16b	averaged across ranges	-	-	max latitude	63.3085	0.0131152	0.00429539	0.00469636	0.021534	year
