# Supplementary material for: Large haploblocks underlie rapid adaptation in the invasive weed Ambrosia artemisiifolia
Source: Nat Commun. 2023 Mar 27;14:1717. doi: 10.1038/s41467-023-37303-4 (PMC10042993; doi:10.1038/s41467-023-37303-4)
Supplement: Supplementary file 6 — Source Data [file 41467_2023_37303_MOESM6_ESM.zip]

Archive with 106 entries (100 files):
- battlayetal2023-sourcedata/
- __MACOSX/._battlayetal2023-sourcedata
- battlayetal2023-sourcedata/.DS_Store
- __MACOSX/battlayetal2023-sourcedata/._.DS_Store
- battlayetal2023-sourcedata/battlayetal2023-sourcedata-fig4/
- __MACOSX/battlayetal2023-sourcedata/._battlayetal2023-sourcedata-fig4
- battlayetal2023-sourcedata/battlayetal2023-sourcedata-fig3/
- __MACOSX/battlayetal2023-sourcedata/._battlayetal2023-sourcedata-fig3
- battlayetal2023-sourcedata/battlayetal2023-sourcedata-fig2/
- __MACOSX/battlayetal2023-sourcedata/._battlayetal2023-sourcedata-fig2
- battlayetal2023-sourcedata/battlayetal2023-sourcedata-fig5/
- __MACOSX/battlayetal2023-sourcedata/._battlayetal2023-sourcedata-fig5
- battlayetal2023-sourcedata/battlayetal2023-sourcedata-fig1/
- __MACOSX/battlayetal2023-sourcedata/._battlayetal2023-sourcedata-fig1
- battlayetal2023-sourcedata/battlayetal2023-sourcedata-fig4/.DS_Store
- __MACOSX/battlayetal2023-sourcedata/battlayetal2023-sourcedata-fig4/._.DS_Store
- battlayetal2023-sourcedata/battlayetal2023-sourcedata-fig4/hap1hap2.chrs.filtered.paf
- __MACOSX/battlayetal2023-sourcedata/battlayetal2023-sourcedata-fig4/._hap1hap2.chrs.filtered.paf
- battlayetal2023-sourcedata/battlayetal2023-sourcedata-fig4/sourcedata.xlsx
- __MACOSX/battlayetal2023-sourcedata/battlayetal2023-sourcedata-fig4/._sourcedata.xlsx
- battlayetal2023-sourcedata/battlayetal2023-sourcedata-fig4/h1s16-mds_coords.csv
- __MACOSX/battlayetal2023-sourcedata/battlayetal2023-sourcedata-fig4/._h1s16-mds_coords.csv
- battlayetal2023-sourcedata/battlayetal2023-sourcedata-fig4/h1s11-mds_coords.csv
- __MACOSX/battlayetal2023-sourcedata/battlayetal2023-sourcedata-fig4/._h1s11-mds_coords.csv
- battlayetal2023-sourcedata/battlayetal2023-sourcedata-fig4/h1s7-mds_coords.csv
- __MACOSX/battlayetal2023-sourcedata/battlayetal2023-sourcedata-fig4/._h1s7-mds_coords.csv
- battlayetal2023-sourcedata/battlayetal2023-sourcedata-fig4/h1s8-mds_coords.csv
- __MACOSX/battlayetal2023-sourcedata/battlayetal2023-sourcedata-fig4/._h1s8-mds_coords.csv
- battlayetal2023-sourcedata/battlayetal2023-sourcedata-fig3/neutral_reg_berlin_historic.mafs.gz
- __MACOSX/battlayetal2023-sourcedata/battlayetal2023-sourcedata-fig3/._neutral_reg_berlin_historic.mafs.gz
- battlayetal2023-sourcedata/battlayetal2023-sourcedata-fig3/neutral_reg_quebec_historic.mafs.gz
- __MACOSX/battlayetal2023-sourcedata/battlayetal2023-sourcedata-fig3/._neutral_reg_quebec_historic.mafs.gz
- battlayetal2023-sourcedata/battlayetal2023-sourcedata-fig3/neutral_reg_quebec_modern.mafs.gz
- __MACOSX/battlayetal2023-sourcedata/battlayetal2023-sourcedata-fig3/._neutral_reg_quebec_modern.mafs.gz
- battlayetal2023-sourcedata/battlayetal2023-sourcedata-fig3/neutral_reg_europe_modern.mafs.gz
- __MACOSX/battlayetal2023-sourcedata/battlayetal2023-sourcedata-fig3/._neutral_reg_europe_modern.mafs.gz
- battlayetal2023-sourcedata/battlayetal2023-sourcedata-fig3/neutral_reg_na_historic.mafs.gz
- __MACOSX/battlayetal2023-sourcedata/battlayetal2023-sourcedata-fig3/._neutral_reg_na_historic.mafs.gz
- battlayetal2023-sourcedata/battlayetal2023-sourcedata-fig3/berlin-histmod-mandat.txt
- __MACOSX/battlayetal2023-sourcedata/battlayetal2023-sourcedata-fig3/._berlin-histmod-mandat.txt
- battlayetal2023-sourcedata/battlayetal2023-sourcedata-fig3/h1s2-mds_coords.csv
- __MACOSX/battlayetal2023-sourcedata/battlayetal2023-sourcedata-fig3/._h1s2-mds_coords.csv
- battlayetal2023-sourcedata/battlayetal2023-sourcedata-fig3/bord-histmod-sweeps.txt
- __MACOSX/battlayetal2023-sourcedata/battlayetal2023-sourcedata-fig3/._bord-histmod-sweeps.txt
- battlayetal2023-sourcedata/battlayetal2023-sourcedata-fig3/sourcedata.xlsx
- __MACOSX/battlayetal2023-sourcedata/battlayetal2023-sourcedata-fig3/._sourcedata.xlsx
- battlayetal2023-sourcedata/battlayetal2023-sourcedata-fig3/berlin-histmod-sweeps.txt
- __MACOSX/battlayetal2023-sourcedata/battlayetal2023-sourcedata-fig3/._berlin-histmod-sweeps.txt
- battlayetal2023-sourcedata/battlayetal2023-sourcedata-fig3/neutral_reg_berlin_modern.mafs.gz
- __MACOSX/battlayetal2023-sourcedata/battlayetal2023-sourcedata-fig3/._neutral_reg_berlin_modern.mafs.gz
- battlayetal2023-sourcedata/battlayetal2023-sourcedata-fig3/neutral_reg_na_modern.mafs.gz
- __MACOSX/battlayetal2023-sourcedata/battlayetal2023-sourcedata-fig3/._neutral_reg_na_modern.mafs.gz
- battlayetal2023-sourcedata/battlayetal2023-sourcedata-fig3/bord-histmod-mandat.txt
- __MACOSX/battlayetal2023-sourcedata/battlayetal2023-sourcedata-fig3/._bord-histmod-mandat.txt
- battlayetal2023-sourcedata/battlayetal2023-sourcedata-fig3/neutral_reg_europe_historic.mafs.gz
- __MACOSX/battlayetal2023-sourcedata/battlayetal2023-sourcedata-fig3/._neutral_reg_europe_historic.mafs.gz
- battlayetal2023-sourcedata/battlayetal2023-sourcedata-fig2/haploblocks-6-1-23.txt
- __MACOSX/battlayetal2023-sourcedata/battlayetal2023-sourcedata-fig2/._haploblocks-6-1-23.txt
- battlayetal2023-sourcedata/battlayetal2023-sourcedata-fig2/T_fl_start.WGS.NEW.ps
- __MACOSX/battlayetal2023-sourcedata/battlayetal2023-sourcedata-fig2/._T_fl_start.WGS.NEW.ps
- battlayetal2023-sourcedata/battlayetal2023-sourcedata-fig2/EU-XtX.EAA.cand
- __MACOSX/battlayetal2023-sourcedata/battlayetal2023-sourcedata-fig2/._EU-XtX.EAA.cand
- battlayetal2023-sourcedata/battlayetal2023-sourcedata-fig2/h1s11.41517231-lat-long-geno.txt
- __MACOSX/battlayetal2023-sourcedata/battlayetal2023-sourcedata-fig2/._h1s11.41517231-lat-long-geno.txt
- battlayetal2023-sourcedata/battlayetal2023-sourcedata-fig2/EU-XtX.wzain.csv
- __MACOSX/battlayetal2023-sourcedata/battlayetal2023-sourcedata-fig2/._EU-XtX.wzain.csv
- battlayetal2023-sourcedata/battlayetal2023-sourcedata-fig2/OL-XtX.EAA.cand
- __MACOSX/battlayetal2023-sourcedata/battlayetal2023-sourcedata-fig2/._OL-XtX.EAA.cand
- battlayetal2023-sourcedata/battlayetal2023-sourcedata-fig2/sourcedata.xlsx
- __MACOSX/battlayetal2023-sourcedata/battlayetal2023-sourcedata-fig2/._sourcedata.xlsx
- battlayetal2023-sourcedata/battlayetal2023-sourcedata-fig2/NA-XtX.wzain.csv
- __MACOSX/battlayetal2023-sourcedata/battlayetal2023-sourcedata-fig2/._NA-XtX.wzain.csv
- battlayetal2023-sourcedata/battlayetal2023-sourcedata-fig2/NA-XtX.EAA.cand
- __MACOSX/battlayetal2023-sourcedata/battlayetal2023-sourcedata-fig2/._NA-XtX.EAA.cand
- battlayetal2023-sourcedata/battlayetal2023-sourcedata-fig5/neutral_reg.cov
- __MACOSX/battlayetal2023-sourcedata/battlayetal2023-sourcedata-fig5/._neutral_reg.cov
- battlayetal2023-sourcedata/battlayetal2023-sourcedata-fig5/T_maxHeight_cm.WGS.NEW.pheno
- __MACOSX/battlayetal2023-sourcedata/battlayetal2023-sourcedata-fig5/._T_maxHeight_cm.WGS.NEW.pheno
- battlayetal2023-sourcedata/battlayetal2023-sourcedata-fig5/h1s2_57777580_72284242_gt.csv
- __MACOSX/battlayetal2023-sourcedata/battlayetal2023-sourcedata-fig5/._h1s2_57777580_72284242_gt.csv
- battlayetal2023-sourcedata/battlayetal2023-sourcedata-fig5/h1s5_45518019_50939002_gt.csv
- __MACOSX/battlayetal2023-sourcedata/battlayetal2023-sourcedata-fig5/._h1s5_45518019_50939002_gt.csv
- battlayetal2023-sourcedata/battlayetal2023-sourcedata-fig5/T_fl_end.WGS.NEW.pheno
- __MACOSX/battlayetal2023-sourcedata/battlayetal2023-sourcedata-fig5/._T_fl_end.WGS.NEW.pheno
- battlayetal2023-sourcedata/battlayetal2023-sourcedata-fig5/h1s16_33194003_46868365_gt.csv
- __MACOSX/battlayetal2023-sourcedata/battlayetal2023-sourcedata-fig5/._h1s16_33194003_46868365_gt.csv
- battlayetal2023-sourcedata/battlayetal2023-sourcedata-fig5/sourcedata.xlsx
- __MACOSX/battlayetal2023-sourcedata/battlayetal2023-sourcedata-fig5/._sourcedata.xlsx
- battlayetal2023-sourcedata/battlayetal2023-sourcedata-fig5/h1s7_60780800_67816557_gt.csv
- __MACOSX/battlayetal2023-sourcedata/battlayetal2023-sourcedata-fig5/._h1s7_60780800_67816557_gt.csv
- battlayetal2023-sourcedata/battlayetal2023-sourcedata-fig5/T_fl_start.WGS.NEW.pheno
- __MACOSX/battlayetal2023-sourcedata/battlayetal2023-sourcedata-fig5/._T_fl_start.WGS.NEW.pheno
- battlayetal2023-sourcedata/battlayetal2023-sourcedata-fig1/hap2-repeat.txt
- __MACOSX/battlayetal2023-sourcedata/battlayetal2023-sourcedata-fig1/._hap2-repeat.txt
- battlayetal2023-sourcedata/battlayetal2023-sourcedata-fig1/hap1hap2.chrs.filtered.paf
- __MACOSX/battlayetal2023-sourcedata/battlayetal2023-sourcedata-fig1/._hap1hap2.chrs.filtered.paf
- battlayetal2023-sourcedata/battlayetal2023-sourcedata-fig1/hap1-gene.txt
- __MACOSX/battlayetal2023-sourcedata/battlayetal2023-sourcedata-fig1/._hap1-gene.txt
- battlayetal2023-sourcedata/battlayetal2023-sourcedata-fig1/busco.csv
- __MACOSX/battlayetal2023-sourcedata/battlayetal2023-sourcedata-fig1/._busco.csv
- battlayetal2023-sourcedata/battlayetal2023-sourcedata-fig1/sourcedata.xlsx
- __MACOSX/battlayetal2023-sourcedata/battlayetal2023-sourcedata-fig1/._sourcedata.xlsx
- battlayetal2023-sourcedata/battlayetal2023-sourcedata-fig1/hap1-repeat.txt
- __MACOSX/battlayetal2023-sourcedata/battlayetal2023-sourcedata-fig1/._hap1-repeat.txt
- battlayetal2023-sourcedata/battlayetal2023-sourcedata-fig1/hap2-gene.txt
- __MACOSX/battlayetal2023-sourcedata/battlayetal2023-sourcedata-fig1/._hap2-gene.txt
