# Supplementary material for: Large haploblocks underlie rapid adaptation in the invasive weed Ambrosia artemisiifolia
Source: Nat Commun. 2023 Mar 27;14:1717. doi: 10.1038/s41467-023-37303-4 (PMC10042993; doi:10.1038/s41467-023-37303-4)
Supplement: Supplementary file 6 — Source Data [file 41467_2023_37303_MOESM6_ESM.zip › battlayetal2023-sourcedata/battlayetal2023-sourcedata-fig4/hap1hap2.chrs.filtered.paf]

h1s1	67187999	54091979	56039705	-	h2s4	66124883	11235016	13182743	1901591	1947727	0	tp:A:S	cm:i:188536	s1:i:1901591	dv:f:0.0000	rl:i:7968378
h1s1	67187999	59891388	61366308	-	h2s4	66124883	5923540	7398460	1421473	1474920	0	tp:A:S	cm:i:140754	s1:i:1421473	dv:f:0.0000	rl:i:7968378
h1s1	67187999	64354730	65611383	-	h2s4	66124883	1648481	2905066	1208177	1256655	0	tp:A:S	cm:i:119488	s1:i:1208162	dv:f:0.0000	rl:i:7968378
h1s1	67187999	53163418	54089351	-	h2s4	66124883	13180394	14106326	891148	925933	0	tp:A:S	cm:i:88509	s1:i:891148	dv:f:0.0000	rl:i:7968378
h1s1	67187999	50119481	50981694	-	h2s4	66124883	16248808	17110731	844278	862215	0	tp:A:S	cm:i:83823	s1:i:844219	dv:f:0.0000	rl:i:7968378
h1s1	67187999	51481230	52351437	-	h2s4	66124883	14916873	15787064	840780	870211	0	tp:A:S	cm:i:83258	s1:i:840776	dv:f:0.0000	rl:i:7968378
h1s1	67187999	61371541	62184448	-	h2s4	66124883	5111294	5924204	803057	812910	0	tp:A:S	cm:i:79958	s1:i:803057	dv:f:0.0000	rl:i:7968378
h1s1	67187999	52354115	53165655	-	h2s4	66124883	14108012	14919616	794067	811606	0	tp:A:S	cm:i:78852	s1:i:794052	dv:f:0.0000	rl:i:7968378
h1s1	67187999	63377453	64115890	-	h2s4	66124883	3135372	3873809	725239	738437	0	tp:A:S	cm:i:72427	s1:i:725239	dv:f:0.0000	rl:i:7968378
h1s1	67187999	58751997	59398823	-	h2s4	66124883	7866559	8513385	637220	646826	0	tp:A:S	cm:i:63567	s1:i:637220	dv:f:0.0000	rl:i:7968378
h1s1	67187999	56489670	57068159	-	h2s4	66124883	10154273	10732785	568187	578521	0	tp:A:S	cm:i:56344	s1:i:568178	dv:f:0.0001	rl:i:7968378
h1s1	67187999	66614367	67183399	-	h2s4	66124883	71804	640836	537960	569032	0	tp:A:S	cm:i:52965	s1:i:537960	dv:f:0.0000	rl:i:7968378
h1s1	67187999	62849061	63373037	-	h2s4	66124883	3871328	4395320	514720	523996	0	tp:A:S	cm:i:51178	s1:i:514715	dv:f:0.0000	rl:i:7968378
h1s1	67187999	66108721	66616936	-	h2s4	66124883	646336	1154488	498227	508215	0	tp:A:S	cm:i:49511	s1:i:498214	dv:f:0.0000	rl:i:7968378
h1s1	67187999	65608569	66111218	-	h2s4	66124883	1156865	1659545	485442	502680	0	tp:A:S	cm:i:48199	s1:i:485435	dv:f:0.0000	rl:i:7968378
h1s1	67187999	58257866	58704088	-	h2s4	66124883	8569894	9016116	430364	446222	0	tp:A:S	cm:i:42601	s1:i:430364	dv:f:0.0000	rl:i:7968378
h1s1	67187999	57617218	58021275	-	h2s4	66124883	9242803	9646863	379950	404060	0	tp:A:S	cm:i:37722	s1:i:379950	dv:f:0.0000	rl:i:7968378
h1s1	67187999	59401941	59787231	-	h2s4	66124883	7483880	7869171	371987	385291	0	tp:A:S	cm:i:36970	s1:i:371987	dv:f:0.0000	rl:i:7968378
h1s1	67187999	50992157	51333684	-	h2s4	66124883	15909484	16251020	328925	341537	0	tp:A:S	cm:i:32486	s1:i:328923	dv:f:0.0000	rl:i:7968378
h1s1	67187999	62181884	62513063	-	h2s4	66124883	4774772	5105960	321490	331189	0	tp:A:S	cm:i:32010	s1:i:321490	dv:f:0.0000	rl:i:7968378
h1s1	67187999	57083461	57359376	-	h2s4	66124883	9882340	10158256	264673	275961	0	tp:A:S	cm:i:26164	s1:i:264651	dv:f:0.0002	rl:i:7968378
h1s1	67187999	58023223	58255438	-	h2s4	66124883	9013403	9245616	229497	232215	0	tp:A:S	cm:i:22814	s1:i:229497	dv:f:0.0000	rl:i:7968378
h1s1	67187999	64113966	64350290	-	h2s4	66124883	2895131	3131455	228973	236326	0	tp:A:S	cm:i:22573	s1:i:228973	dv:f:0.0000	rl:i:7968378
h1s1	67187999	56247645	56486845	-	h2s4	66124883	10730504	10969704	219259	239200	0	tp:A:S	cm:i:21613	s1:i:219259	dv:f:0.0000	rl:i:7968378
h1s1	67187999	3124698	3335618	-	h2s4	66124883	62657950	62868897	202267	210960	0	tp:A:S	cm:i:19900	s1:i:202257	dv:f:0.0002	rl:i:7968378
h1s1	67187999	56037300	56247438	-	h2s4	66124883	11023173	11233311	201279	210138	0	tp:A:S	cm:i:19837	s1:i:201279	dv:f:0.0000	rl:i:7968378
h1s1	67187999	62509369	62714585	-	h2s4	66124883	4569532	4774749	192303	205217	0	tp:A:S	cm:i:18938	s1:i:192303	dv:f:0.0000	rl:i:7968378
h1s1	67187999	2974904	3119648	-	h2s4	66124883	62868910	63013648	139448	144747	0	tp:A:S	cm:i:13778	s1:i:139448	dv:f:0.0001	rl:i:7968378
h1s1	67187999	32680635	32856458	-	h2s4	66124883	33998228	34173065	138369	176035	0	tp:A:S	cm:i:13095	s1:i:138086	dv:f:0.0045	rl:i:7968378
h1s1	67187999	51350640	51478561	-	h2s4	66124883	15785511	15913432	126355	127921	0	tp:A:S	cm:i:12673	s1:i:126355	dv:f:0.0000	rl:i:7968378
h1s1	67187999	57483857	57611721	-	h2s4	66124883	9645505	9773369	125810	127864	0	tp:A:S	cm:i:12531	s1:i:125810	dv:f:0.0000	rl:i:7968378
h1s1	67187999	46260581	46383798	-	h2s4	66124883	20918189	21041028	115704	123406	0	tp:A:S	cm:i:11411	s1:i:115546	dv:f:0.0022	rl:i:7968378
h1s1	67187999	62730742	62842302	-	h2s4	66124883	4391851	4503411	109749	111562	0	tp:A:S	cm:i:10862	s1:i:109749	dv:f:0.0000	rl:i:7968378
h1s1	67187999	18714015	18816545	-	h2s4	66124883	47218322	47320807	95102	102581	0	tp:A:S	cm:i:9212	s1:i:95070	dv:f:0.0028	rl:i:7968378
h1s1	67187999	57375307	57452244	-	h2s4	66124883	9807472	9884409	74247	76937	0	tp:A:S	cm:i:7261	s1:i:74247	dv:f:0.0000	rl:i:7968378
h1s1	67187999	43097006	43188948	-	h2s4	66124883	23929038	24018617	70696	92592	0	tp:A:S	cm:i:6642	s1:i:69955	dv:f:0.0169	rl:i:7968378
h1s1	67187999	59790303	59861049	-	h2s4	66124883	7414570	7485278	61408	70746	0	tp:A:S	cm:i:6098	s1:i:61400	dv:f:0.0005	rl:i:7968378
h1s1	67187999	5742273	5805521	-	h2s4	66124883	60137317	60199880	54054	63757	0	tp:A:S	cm:i:5156	s1:i:53713	dv:f:0.0085	rl:i:7968378
h1s1	67187999	40882197	40940574	-	h2s4	66124883	26278342	26337208	53580	58981	0	tp:A:S	cm:i:5214	s1:i:53435	dv:f:0.0060	rl:i:7968378
h1s1	67187999	57049390	57102540	+	h2s4	66124883	10969855	11023005	52802	53150	0	tp:A:S	cm:i:5224	s1:i:52802	dv:f:0.0000	rl:i:7968378
h1s1	67187999	7727193	7783109	-	h2s4	66124883	58116394	58172192	45363	56595	0	tp:A:S	cm:i:4264	s1:i:45064	dv:f:0.0124	rl:i:7968378
h1s1	67187999	58700331	58751992	-	h2s4	66124883	8509819	8561480	44368	51661	0	tp:A:S	cm:i:4254	s1:i:44368	dv:f:0.0000	rl:i:7968378
h1s1	67187999	2852694	2906572	-	h2s4	66124883	63076462	63129983	44468	54541	0	tp:A:S	cm:i:4249	s1:i:44122	dv:f:0.0102	rl:i:7968378
h1s1	67187999	35101396	35149974	-	h2s4	66124883	31687005	31735385	40278	48661	0	tp:A:S	cm:i:3730	s1:i:40201	dv:f:0.0087	rl:i:7968378
h1s1	67187999	8296800	8340071	-	h2s4	66124883	57500714	57544395	37725	43855	0	tp:A:S	cm:i:3495	s1:i:37573	dv:f:0.0094	rl:i:7968378
h1s1	67187999	17337180	17386053	-	h2s4	66124883	48769612	48818194	37419	49322	0	tp:A:S	cm:i:3437	s1:i:37183	dv:f:0.0118	rl:i:7968378
h1s1	67187999	25195429	25236581	-	h2s4	66124883	40780853	40822035	33753	41286	0	tp:A:S	cm:i:3107	s1:i:33700	dv:f:0.0124	rl:i:7968378
h1s1	67187999	18657889	18699481	-	h2s4	66124883	47352532	47394115	33448	41593	0	tp:A:S	cm:i:3167	s1:i:33446	dv:f:0.0028	rl:i:7968378
h1s1	67187999	39326215	39369610	-	h2s4	66124883	27567657	27610730	32870	44157	0	tp:A:S	cm:i:3030	s1:i:32494	dv:f:0.0167	rl:i:7968378
h1s1	67187999	16740874	16782384	-	h2s4	66124883	49391814	49433600	32643	42216	0	tp:A:S	cm:i:2981	s1:i:32413	dv:f:0.0165	rl:i:7968378
h1s1	67187999	58070419	58103278	-	h2s4	66124883	9124267	9157129	32273	32862	0	tp:A:S	cm:i:3191	s1:i:32273	dv:f:0.0001	rl:i:7968378
h1s1	67187999	58111710	58144572	-	h2s4	66124883	9165561	9198420	32273	32862	0	tp:A:S	cm:i:3191	s1:i:32273	dv:f:0.0001	rl:i:7968378
h1s1	67187999	9486862	9531969	-	h2s4	66124883	56394022	56439963	32196	46844	0	tp:A:S	cm:i:3005	s1:i:31646	dv:f:0.0210	rl:i:7968378
h1s1	67187999	7377765	7410157	-	h2s4	66124883	58565085	58597426	31607	32404	0	tp:A:S	cm:i:3126	s1:i:31591	dv:f:0.0013	rl:i:7968378
h1s1	67187999	15529496	15566781	-	h2s4	66124883	50322392	50359582	31519	37520	0	tp:A:S	cm:i:2924	s1:i:31396	dv:f:0.0112	rl:i:7968378
h1s1	67187999	34999150	35038872	-	h2s4	66124883	31822230	31862357	28857	40247	0	tp:A:S	cm:i:2621	s1:i:28724	dv:f:0.0085	rl:i:7968378
h1s1	67187999	28702863	28737536	-	h2s4	66124883	37892378	37927201	28645	34840	0	tp:A:S	cm:i:2679	s1:i:28607	dv:f:0.0097	rl:i:7968378
h1s1	67187999	12572961	12608682	+	h2s4	66124883	53302809	53338241	28548	36000	0	tp:A:S	cm:i:2636	s1:i:28373	dv:f:0.0153	rl:i:7968378
h1s1	67187999	57457728	57487564	-	h2s4	66124883	9780148	9809984	28325	29836	0	tp:A:S	cm:i:2821	s1:i:28325	dv:f:0.0001	rl:i:7968378
h1s1	67187999	13505349	13536502	-	h2s4	66124883	52243477	52275015	27731	31595	0	tp:A:S	cm:i:2606	s1:i:27632	dv:f:0.0061	rl:i:7968378
h1s1	67187999	47160096	47187585	-	h2s4	66124883	20077190	20104645	25955	27494	0	tp:A:S	cm:i:2508	s1:i:25949	dv:f:0.0031	rl:i:7968378
h1s1	67187999	5685344	5719752	-	h2s4	66124883	60232140	60266502	26264	35216	0	tp:A:S	cm:i:2435	s1:i:25922	dv:f:0.0171	rl:i:7968378
h1s1	67187999	7352029	7377756	-	h2s4	66124883	58602292	58628020	24854	25734	0	tp:A:S	cm:i:2455	s1:i:24853	dv:f:0.0016	rl:i:7968378
h1s1	67187999	24987758	25021226	+	h2s4	66124883	40939558	40973965	25009	34554	0	tp:A:S	cm:i:2222	s1:i:24752	dv:f:0.0155	rl:i:7968378
h1s1	67187999	46211817	46244900	-	h2s4	66124883	21067789	21099639	25174	33641	0	tp:A:S	cm:i:2303	s1:i:24696	dv:f:0.0183	rl:i:7968378
h1s1	67187999	2942746	2969769	-	h2s4	66124883	63003050	63030058	24463	27024	0	tp:A:S	cm:i:2396	s1:i:24460	dv:f:0.0004	rl:i:7968378
h1s1	67187999	8780825	8812857	+	h2s4	66124883	56911569	56942952	24387	32239	0	tp:A:S	cm:i:2250	s1:i:24162	dv:f:0.0161	rl:i:7968378
h1s1	67187999	34475435	34507975	-	h2s4	66124883	32263319	32295878	24133	32581	0	tp:A:S	cm:i:2222	s1:i:24119	dv:f:0.0062	rl:i:7968378
h1s1	67187999	31608566	31644348	-	h2s4	66124883	35089661	35125910	24292	36630	0	tp:A:S	cm:i:2149	s1:i:24022	dv:f:0.0189	rl:i:7968378
h1s1	67187999	1453340	1484471	-	h2s4	66124883	64451894	64482965	24044	31451	0	tp:A:S	cm:i:2211	s1:i:23889	dv:f:0.0182	rl:i:7968378
h1s1	67187999	54407152	54432414	-	h2s8	66872696	9981808	10007113	23859	25439	0	tp:A:S	cm:i:2315	s1:i:23788	dv:f:0.0044	rl:i:7968378
h1s1	67187999	41374371	41402023	-	h2s4	66124883	25775285	25803455	23694	28243	0	tp:A:S	cm:i:2271	s1:i:23561	dv:f:0.0088	rl:i:7968378
h1s1	67187999	37553703	37580895	-	h2s4	66124883	29329162	29356719	23486	27646	0	tp:A:S	cm:i:2202	s1:i:23375	dv:f:0.0099	rl:i:7968378
h1s1	67187999	15632539	15660945	-	h2s4	66124883	50203609	50231688	23429	28445	0	tp:A:S	cm:i:2162	s1:i:23348	dv:f:0.0134	rl:i:7968378
h1s1	67187999	54407152	54432414	-	h2s7	71854087	23352283	23377595	23293	25460	0	tp:A:S	cm:i:2229	s1:i:23216	dv:f:0.0064	rl:i:7968378
h1s1	67187999	54407152	54432422	-	h2s14	49691924	19586602	19611917	23289	25468	0	tp:A:S	cm:i:2233	s1:i:23210	dv:f:0.0064	rl:i:7968378
h1s1	67187999	54407152	54432363	-	h2s7	71854087	4851980	4877559	23396	25891	0	tp:A:S	cm:i:2270	s1:i:23192	dv:f:0.0053	rl:i:7968378
h1s1	67187999	54407152	54432414	-	h2s16	44461152	39222474	39247792	23245	25470	0	tp:A:S	cm:i:2229	s1:i:23163	dv:f:0.0064	rl:i:7968378
h1s1	67187999	54407152	54432414	-	h2s4	66124883	58505201	58530514	23226	25458	0	tp:A:S	cm:i:2231	s1:i:23148	dv:f:0.0064	rl:i:7968378
h1s1	67187999	54407152	54432422	-	h2s3	58035721	49661921	49687245	23166	25469	0	tp:A:S	cm:i:2222	s1:i:23089	dv:f:0.0066	rl:i:7968378
h1s1	67187999	54407152	54432414	-	h2s15	49669858	38569308	38594606	23063	25467	0	tp:A:S	cm:i:2197	s1:i:22979	dv:f:0.0072	rl:i:7968378
h1s1	67187999	54407152	54432414	-	h2s7	71854087	10320837	10346142	23054	25478	0	tp:A:S	cm:i:2203	s1:i:22965	dv:f:0.0071	rl:i:7968378
h1s1	67187999	54407152	54432414	-	h2s7	71854087	43043857	43069096	22828	25467	0	tp:A:S	cm:i:2168	s1:i:22732	dv:f:0.0079	rl:i:7968378
h1s1	67187999	54407152	54432414	-	h2s12	55506995	39805029	39830328	22812	25470	0	tp:A:S	cm:i:2165	s1:i:22725	dv:f:0.0080	rl:i:7968378
h1s1	67187999	54407152	54432414	+	h2s8	66872696	47118955	47144169	22814	25470	0	tp:A:S	cm:i:2172	s1:i:22710	dv:f:0.0078	rl:i:7968378
h1s1	67187999	54407152	54432414	-	h2s5	61943115	56988956	57014245	22788	25465	0	tp:A:S	cm:i:2167	s1:i:22701	dv:f:0.0079	rl:i:7968378
h1s1	67187999	37824113	37850913	-	h2s4	66124883	29086504	29112409	22794	26901	0	tp:A:S	cm:i:2155	s1:i:22572	dv:f:0.0097	rl:i:7968378
h1s1	67187999	32892857	32920551	-	h2s4	66124883	33928636	33957410	22527	28807	0	tp:A:S	cm:i:2108	s1:i:22296	dv:f:0.0142	rl:i:7968378
h1s1	67187999	40854340	40877987	-	h2s4	66124883	26348916	26372629	22264	23727	0	tp:A:S	cm:i:2183	s1:i:22245	dv:f:0.0039	rl:i:7968378
h1s1	67187999	17023630	17047180	-	h2s4	66124883	49205018	49228575	22227	23602	0	tp:A:S	cm:i:2126	s1:i:22208	dv:f:0.0034	rl:i:7968378
h1s1	67187999	7272561	7296650	-	h2s4	66124883	58684677	58709312	22236	24801	0	tp:A:S	cm:i:2148	s1:i:22055	dv:f:0.0048	rl:i:7968378
h1s1	67187999	8842115	8864929	+	h2s4	66124883	56979007	57001818	21951	22820	0	tp:A:S	cm:i:2198	s1:i:21949	dv:f:0.0025	rl:i:7968378
h1s1	67187999	11378631	11405178	-	h2s4	66124883	54672990	54699595	21700	26647	0	tp:A:S	cm:i:1984	s1:i:21673	dv:f:0.0137	rl:i:7968378
h1s1	67187999	25322372	25353988	-	h2s4	66124883	40567254	40599368	21763	32228	0	tp:A:S	cm:i:1911	s1:i:21616	dv:f:0.0182	rl:i:7968378
h1s1	67187999	59860413	59881892	-	h2s4	66124883	7396209	7417689	21032	21481	0	tp:A:S	cm:i:2067	s1:i:21032	dv:f:0.0002	rl:i:7968378
h1s1	67187999	7296655	7319300	-	h2s4	66124883	58660912	58683540	20895	22671	0	tp:A:S	cm:i:1984	s1:i:20882	dv:f:0.0041	rl:i:7968378
h1s1	67187999	35063943	35089103	-	h2s4	66124883	31736546	31761647	20842	25232	0	tp:A:S	cm:i:1907	s1:i:20799	dv:f:0.0080	rl:i:7968378
h1s1	67187999	32561821	32584922	-	h2s4	66124883	34260217	34283369	20812	23214	0	tp:A:S	cm:i:1967	s1:i:20776	dv:f:0.0075	rl:i:7968378
h1s1	67187999	21170611	21198558	-	h2s4	66124883	44957508	44985120	20992	28401	0	tp:A:S	cm:i:1930	s1:i:20737	dv:f:0.0191	rl:i:7968378
h1s1	67187999	54410240	54432414	-	h2s7	71854087	65853688	65875903	20800	22351	0	tp:A:S	cm:i:2008	s1:i:20729	dv:f:0.0049	rl:i:7968378
h1s1	67187999	47199755	47221562	-	h2s4	66124883	20037916	20059653	20720	21873	0	tp:A:S	cm:i:2014	s1:i:20676	dv:f:0.0028	rl:i:7968378
h1s1	67187999	15145762	15167738	-	h2s4	66124883	50693778	50715741	20463	21992	0	tp:A:S	cm:i:1978	s1:i:20454	dv:f:0.0034	rl:i:7968378
h1s1	67187999	48974242	48994804	-	h2s8	66872696	9035503	9056055	20379	20564	0	tp:A:S	cm:i:2022	s1:i:20376	dv:f:0.0007	rl:i:7968378
h1s1	67187999	48743083	48767422	-	h2s4	66124883	18414059	18438241	20409	24497	0	tp:A:S	cm:i:1939	s1:i:20311	dv:f:0.0121	rl:i:7968378
h1s1	67187999	48974265	48994804	-	h2s8	66872696	56511509	56532045	20280	20540	0	tp:A:S	cm:i:2010	s1:i:20280	dv:f:0.0009	rl:i:7968378
h1s1	67187999	57099151	57119704	-	h2s8	66872696	56511509	56532062	20258	20557	0	tp:A:S	cm:i:2006	s1:i:20258	dv:f:0.0013	rl:i:7968378
h1s1	67187999	48974265	48994804	-	h2s4	66124883	10122012	10142548	20170	20540	0	tp:A:S	cm:i:1999	s1:i:20170	dv:f:0.0012	rl:i:7968378
h1s1	67187999	28583752	28636894	-	h2s4	66124883	38001726	38054446	21436	56167	0	tp:A:S	cm:i:1892	s1:i:20129	dv:f:0.0353	rl:i:7968378
h1s1	67187999	57099168	57119704	-	h2s8	66872696	9035503	9056032	20083	20541	0	tp:A:S	cm:i:1984	s1:i:20080	dv:f:0.0018	rl:i:7968378
h1s1	67187999	25167078	25195391	-	h2s4	66124883	40836670	40864626	20004	28381	0	tp:A:S	cm:i:1795	s1:i:19899	dv:f:0.0149	rl:i:7968378
h1s1	67187999	57099151	57119704	+	h2s16	44461152	1911437	1931882	19612	20578	0	tp:A:S	cm:i:1920	s1:i:19579	dv:f:0.0036	rl:i:7968378
h1s1	67187999	57099151	57119704	-	h2s2	53910277	8712201	8732570	19592	20578	0	tp:A:S	cm:i:1919	s1:i:19541	dv:f:0.0036	rl:i:7968378
h1s1	67187999	60770183	60790110	+	h2s3	58035721	33298429	33318347	19541	19929	0	tp:A:S	cm:i:1934	s1:i:19539	dv:f:0.0017	rl:i:7968378
h1s1	67187999	48974265	48994804	+	h2s16	44461152	1911454	1931882	19563	20562	0	tp:A:S	cm:i:1913	s1:i:19530	dv:f:0.0035	rl:i:7968378
h1s1	67187999	60770183	60790095	-	h2s11	60512409	52273868	52293783	19504	19920	0	tp:A:S	cm:i:1927	s1:i:19502	dv:f:0.0018	rl:i:7968378
h1s1	67187999	48974265	48994804	-	h2s2	53910277	8712201	8732553	19537	20562	0	tp:A:S	cm:i:1911	s1:i:19486	dv:f:0.0036	rl:i:7968378
h1s1	67187999	60770183	60790095	+	h2s11	60512409	7483190	7503163	19258	19976	0	tp:A:S	cm:i:1891	s1:i:19245	dv:f:0.0028	rl:i:7968378
h1s1	67187999	11985736	12007324	+	h2s4	66124883	52589264	52611164	19348	22015	0	tp:A:S	cm:i:1844	s1:i:19233	dv:f:0.0078	rl:i:7968378
h1s1	67187999	46622816	46655205	-	h2s4	66124883	20613395	20646206	19382	33113	0	tp:A:S	cm:i:1667	s1:i:19164	dv:f:0.0328	rl:i:7968378
h1s1	67187999	45283928	45303795	-	h2s8	66872696	9987246	10007113	19162	19872	0	tp:A:S	cm:i:1868	s1:i:19162	dv:f:0.0029	rl:i:7968378
h1s1	67187999	54407152	54428509	+	h2s1	72311999	40391036	40412616	19256	21678	0	tp:A:S	cm:i:1840	s1:i:19158	dv:f:0.0076	rl:i:7968378
h1s1	67187999	14918111	14946678	-	h2s4	66124883	50918341	50946919	19115	28617	0	tp:A:S	cm:i:1681	s1:i:19097	dv:f:0.0183	rl:i:7968378
h1s1	67187999	60770183	60790095	+	h2s17	43698553	2172840	2192764	19004	19980	0	tp:A:S	cm:i:1861	s1:i:18979	dv:f:0.0037	rl:i:7968378
h1s1	67187999	54407854	54432414	-	h2s5	61943115	35644576	35669769	19232	25521	0	tp:A:S	cm:i:1752	s1:i:18957	dv:f:0.0176	rl:i:7968378
h1s1	67187999	54407152	54428509	-	h2s5	61943115	23059313	23080877	18949	21670	0	tp:A:S	cm:i:1790	s1:i:18852	dv:f:0.0090	rl:i:7968378
h1s1	67187999	28670216	28696516	-	h2s4	66124883	37947778	37973893	18861	26312	0	tp:A:S	cm:i:1708	s1:i:18821	dv:f:0.0119	rl:i:7968378
h1s1	67187999	60770183	60790095	+	h2s7	71854087	42507147	42527113	18777	19987	0	tp:A:S	cm:i:1827	s1:i:18757	dv:f:0.0046	rl:i:7968378
h1s1	67187999	45283928	45303795	-	h2s14	49691924	19592063	19611917	18736	19874	0	tp:A:S	cm:i:1814	s1:i:18733	dv:f:0.0044	rl:i:7968378
h1s1	67187999	45283928	45303795	-	h2s4	66124883	58510655	58530514	18730	19873	0	tp:A:S	cm:i:1812	s1:i:18728	dv:f:0.0045	rl:i:7968378
h1s1	67187999	60770183	60790095	+	h2s12	55506995	46948721	46968673	18737	19987	0	tp:A:S	cm:i:1811	s1:i:18716	dv:f:0.0051	rl:i:7968378
h1s1	67187999	45283920	45303795	-	h2s16	44461152	39227927	39247800	18688	19894	0	tp:A:S	cm:i:1809	s1:i:18682	dv:f:0.0046	rl:i:7968378
h1s1	67187999	7102106	7126961	-	h2s4	66124883	58849048	58874352	18795	25380	0	tp:A:S	cm:i:1681	s1:i:18676	dv:f:0.0199	rl:i:7968378
h1s1	67187999	60770183	60790095	-	h2s3	58035721	35390779	35410708	18666	19989	0	tp:A:S	cm:i:1810	s1:i:18638	dv:f:0.0051	rl:i:7968378
h1s1	67187999	45283928	45303795	-	h2s3	58035721	49667383	49687245	18637	19875	0	tp:A:S	cm:i:1802	s1:i:18635	dv:f:0.0047	rl:i:7968378
h1s1	67187999	4096692	4126434	-	h2s4	66124883	61891668	61921013	19253	31108	0	tp:A:S	cm:i:1729	s1:i:18595	dv:f:0.0281	rl:i:7968378
h1s1	67187999	45283928	45303795	-	h2s4	66124883	12847713	12867570	18629	20001	0	tp:A:S	cm:i:1781	s1:i:18567	dv:f:0.0054	rl:i:7968378
h1s1	67187999	60770183	60790089	+	h2s15	49669858	2454180	2474096	18579	19989	0	tp:A:S	cm:i:1786	s1:i:18546	dv:f:0.0058	rl:i:7968378
h1s1	67187999	29091826	29114843	-	h2s4	66124883	37566139	37589259	18398	23176	0	tp:A:S	cm:i:1714	s1:i:18354	dv:f:0.0113	rl:i:7968378
h1s1	67187999	7439970	7458710	-	h2s4	66124883	58530537	58549287	18358	18768	0	tp:A:S	cm:i:1789	s1:i:18346	dv:f:0.0005	rl:i:7968378
h1s1	67187999	60770189	60790090	-	h2s10	60716626	59451714	59471629	18365	19969	0	tp:A:S	cm:i:1765	s1:i:18339	dv:f:0.0064	rl:i:7968378
h1s1	67187999	60770183	60790095	+	h2s6	44211056	2354324	2374253	18101	19999	0	tp:A:S	cm:i:1725	s1:i:18070	dv:f:0.0077	rl:i:7968378
h1s1	67187999	60770183	60790095	-	h2s12	55506995	8773388	8793301	18070	19999	0	tp:A:S	cm:i:1724	s1:i:18036	dv:f:0.0077	rl:i:7968378
h1s1	67187999	45283928	45303795	+	h2s1	72311999	40391036	40411018	18074	20034	0	tp:A:S	cm:i:1719	s1:i:18025	dv:f:0.0072	rl:i:7968378
h1s1	67187999	34534042	34556150	-	h2s4	66124883	32219222	32241325	17983	22181	0	tp:A:S	cm:i:1653	s1:i:17950	dv:f:0.0081	rl:i:7968378
h1s1	67187999	45283928	45303795	-	h2s7	71854087	43049281	43069096	17962	19902	0	tp:A:S	cm:i:1710	s1:i:17939	dv:f:0.0075	rl:i:7968378
h1s1	67187999	45283928	45303795	-	h2s7	71854087	23357715	23377595	17977	19994	0	tp:A:S	cm:i:1699	s1:i:17924	dv:f:0.0078	rl:i:7968378
h1s1	67187999	47459907	47482462	-	h2s4	66124883	19767113	19790537	18116	23539	0	tp:A:S	cm:i:1724	s1:i:17889	dv:f:0.0129	rl:i:7968378
h1s1	67187999	45283928	45303795	-	h2s5	61943115	23060905	23080877	17845	20024	0	tp:A:S	cm:i:1679	s1:i:17798	dv:f:0.0085	rl:i:7968378
h1s1	67187999	60770183	60790095	+	h2s16	44461152	41820400	41840405	17791	20045	0	tp:A:S	cm:i:1682	s1:i:17756	dv:f:0.0090	rl:i:7968378
h1s1	67187999	60770183	60790090	+	h2s16	44461152	35018825	35038767	17777	20027	0	tp:A:S	cm:i:1686	s1:i:17733	dv:f:0.0088	rl:i:7968378
h1s1	67187999	45283928	45303795	-	h2s15	49669858	38574742	38594606	17786	20007	0	tp:A:S	cm:i:1677	s1:i:17723	dv:f:0.0085	rl:i:7968378
h1s1	67187999	45283928	45303795	-	h2s7	71854087	10326271	10346142	17714	20015	0	tp:A:S	cm:i:1677	s1:i:17650	dv:f:0.0085	rl:i:7968378
h1s1	67187999	60770188	60790095	-	h2s1	72311999	14940577	14960666	17665	20206	0	tp:A:S	cm:i:1658	s1:i:17578	dv:f:0.0097	rl:i:7968378
h1s1	67187999	44325606	44361080	-	h2s4	66124883	22858089	22893487	17891	36180	0	tp:A:S	cm:i:1562	s1:i:17575	dv:f:0.0416	rl:i:7968378
h1s1	67187999	60770183	60790089	-	h2s9	61691755	34691613	34711834	17593	20259	0	tp:A:S	cm:i:1667	s1:i:17514	dv:f:0.0094	rl:i:7968378
h1s1	67187999	45283928	45303795	-	h2s12	55506995	39810464	39830328	17572	20013	0	tp:A:S	cm:i:1647	s1:i:17506	dv:f:0.0095	rl:i:7968378
h1s1	67187999	45283928	45303795	+	h2s8	66872696	47118955	47138732	17572	20010	0	tp:A:S	cm:i:1657	s1:i:17488	dv:f:0.0092	rl:i:7968378
h1s1	67187999	45283920	45303795	-	h2s5	61943115	56994386	57014253	17526	20016	0	tp:A:S	cm:i:1647	s1:i:17461	dv:f:0.0095	rl:i:7968378
h1s1	67187999	60770189	60790090	-	h2s7	71854087	28712523	28732549	17196	20251	0	tp:A:S	cm:i:1613	s1:i:17077	dv:f:0.0111	rl:i:7968378
h1s1	67187999	47985310	48006124	-	h2s4	66124883	19292663	19313686	16963	21075	0	tp:A:S	cm:i:1586	s1:i:16903	dv:f:0.0111	rl:i:7968378
h1s1	67187999	9103095	9123780	+	h2s4	66124883	57201330	57222194	16911	21038	0	tp:A:S	cm:i:1568	s1:i:16802	dv:f:0.0113	rl:i:7968378
h1s1	67187999	10905326	10932931	-	h2s4	66124883	55042790	55071087	16998	28471	0	tp:A:S	cm:i:1529	s1:i:16783	dv:f:0.0309	rl:i:7968378
h1s1	67187999	60770183	60790090	-	h2s8	66872696	51308540	51328813	16916	20431	0	tp:A:S	cm:i:1570	s1:i:16776	dv:f:0.0126	rl:i:7968378
h1s1	67187999	60770183	60790089	+	h2s10	60716626	59310457	59331083	16897	20687	0	tp:A:S	cm:i:1564	s1:i:16724	dv:f:0.0128	rl:i:7968378
h1s1	67187999	60770183	60790095	-	h2s14	49691924	12169676	12190314	16779	20726	0	tp:A:S	cm:i:1564	s1:i:16592	dv:f:0.0128	rl:i:7968378
h1s1	67187999	32964127	32982697	-	h2s4	66124883	33891526	33909887	16654	18663	0	tp:A:S	cm:i:1596	s1:i:16573	dv:f:0.0069	rl:i:7968378
h1s1	67187999	4359958	4383798	-	h2s4	66124883	61643685	61667582	16728	24556	0	tp:A:S	cm:i:1540	s1:i:16442	dv:f:0.0234	rl:i:7968378
h1s1	67187999	5645035	5665374	-	h2s4	66124883	60297157	60317711	16518	20757	0	tp:A:S	cm:i:1520	s1:i:16387	dv:f:0.0153	rl:i:7968378
h1s1	67187999	36764698	36789775	-	h2s11	60512409	53347377	53372412	16346	25119	0	tp:A:S	cm:i:1407	s1:i:16325	dv:f:0.0293	rl:i:7968378
h1s1	67187999	34845328	34865697	-	h2s4	66124883	31936837	31957094	16350	20396	0	tp:A:S	cm:i:1489	s1:i:16317	dv:f:0.0089	rl:i:7968378
h1s1	67187999	48974265	48991905	+	h2s6	44211056	2354347	2372032	16306	17699	0	tp:A:S	cm:i:1586	s1:i:16289	dv:f:0.0057	rl:i:7968378
h1s1	67187999	57099151	57119699	-	h2s8	66872696	51308540	51328807	16452	20826	0	tp:A:S	cm:i:1526	s1:i:16281	dv:f:0.0157	rl:i:7968378
h1s1	67187999	57099151	57116805	+	h2s6	44211056	2354330	2372032	16289	17716	0	tp:A:S	cm:i:1586	s1:i:16272	dv:f:0.0060	rl:i:7968378
h1s1	67187999	57099151	57116805	+	h2s7	71854087	42507153	42524895	16300	17769	0	tp:A:S	cm:i:1575	s1:i:16268	dv:f:0.0063	rl:i:7968378
h1s1	67187999	48974265	48991905	+	h2s7	71854087	42507170	42524895	16249	17753	0	tp:A:S	cm:i:1569	s1:i:16217	dv:f:0.0063	rl:i:7968378
h1s1	67187999	54415291	54432414	+	h2s8	66872696	63307458	63324667	16264	17279	0	tp:A:S	cm:i:1612	s1:i:16211	dv:f:0.0040	rl:i:7968378
h1s1	67187999	48974265	48991905	-	h2s12	55506995	8775610	8793278	16222	17698	0	tp:A:S	cm:i:1578	s1:i:16202	dv:f:0.0060	rl:i:7968378
h1s1	67187999	48974265	48994799	-	h2s8	66872696	51308540	51328790	16361	20809	0	tp:A:S	cm:i:1515	s1:i:16191	dv:f:0.0158	rl:i:7968378
h1s1	67187999	57099151	57116805	-	h2s12	55506995	8775610	8793295	16205	17715	0	tp:A:S	cm:i:1578	s1:i:16185	dv:f:0.0062	rl:i:7968378
h1s1	67187999	5306061	5327326	-	h2s4	66124883	60641526	60662176	16343	21428	0	tp:A:S	cm:i:1499	s1:i:16152	dv:f:0.0172	rl:i:7968378
h1s1	67187999	45287012	45303795	-	h2s7	71854087	65859125	65875903	16133	16786	0	tp:A:S	cm:i:1563	s1:i:16132	dv:f:0.0031	rl:i:7968378
h1s1	67187999	57099151	57116805	+	h2s12	55506995	46948727	46966455	16160	17760	0	tp:A:S	cm:i:1556	s1:i:16132	dv:f:0.0070	rl:i:7968378
h1s1	67187999	48974265	48991905	+	h2s12	55506995	46948744	46966455	16149	17743	0	tp:A:S	cm:i:1552	s1:i:16121	dv:f:0.0068	rl:i:7968378
h1s1	67187999	34296071	34315216	-	h2s4	66124883	32373409	32392265	16135	19156	0	tp:A:S	cm:i:1529	s1:i:16075	dv:f:0.0107	rl:i:7968378
h1s1	67187999	36764698	36789775	+	h2s6	44211056	30355481	30380534	16092	25129	0	tp:A:S	cm:i:1431	s1:i:16069	dv:f:0.0284	rl:i:7968378
h1s1	67187999	36764698	36789775	+	h2s6	44211056	30366078	30391130	16087	25129	0	tp:A:S	cm:i:1427	s1:i:16064	dv:f:0.0285	rl:i:7968378
h1s1	67187999	18598710	18616447	-	h2s4	66124883	47410270	47428136	16084	17891	0	tp:A:S	cm:i:1547	s1:i:16048	dv:f:0.0075	rl:i:7968378
h1s1	67187999	48974265	48991905	+	h2s15	49669858	2454203	2471883	16085	17746	0	tp:A:S	cm:i:1555	s1:i:16047	dv:f:0.0067	rl:i:7968378
h1s1	67187999	57099151	57116805	+	h2s15	49669858	2454186	2471883	16085	17763	0	tp:A:S	cm:i:1558	s1:i:16047	dv:f:0.0069	rl:i:7968378
h1s1	67187999	57099151	57116805	+	h2s11	60512409	7483196	7500935	16064	17760	0	tp:A:S	cm:i:1541	s1:i:16037	dv:f:0.0075	rl:i:7968378
h1s1	67187999	54407152	54428509	-	h2s9	61691755	24072929	24094734	16218	22004	0	tp:A:S	cm:i:1458	s1:i:16033	dv:f:0.0198	rl:i:7968378
h1s1	67187999	54407152	54424868	-	h2s14	49691924	49268489	49286376	16102	17967	0	tp:A:S	cm:i:1532	s1:i:16025	dv:f:0.0070	rl:i:7968378
h1s1	67187999	48974265	48991905	+	h2s11	60512409	7483213	7500935	16048	17743	0	tp:A:S	cm:i:1539	s1:i:16021	dv:f:0.0073	rl:i:7968378
h1s1	67187999	54407152	54428509	-	h2s3	58035721	8568896	8590590	16149	21996	0	tp:A:S	cm:i:1453	s1:i:15942	dv:f:0.0200	rl:i:7968378
h1s1	67187999	13420254	13439915	-	h2s4	66124883	52383706	52403614	16029	20028	0	tp:A:S	cm:i:1487	s1:i:15933	dv:f:0.0149	rl:i:7968378
h1s1	67187999	3676658	3699538	-	h2s4	66124883	62324631	62348231	16269	24135	0	tp:A:S	cm:i:1498	s1:i:15907	dv:f:0.0232	rl:i:7968378
h1s1	67187999	57099151	57116805	+	h2s17	43698553	2172846	2190536	15919	17764	0	tp:A:S	cm:i:1530	s1:i:15880	dv:f:0.0078	rl:i:7968378
h1s1	67187999	57099151	57116805	+	h2s3	58035721	33298435	33316108	15912	17755	0	tp:A:S	cm:i:1524	s1:i:15873	dv:f:0.0081	rl:i:7968378
h1s1	67187999	48974265	48991905	+	h2s17	43698553	2172863	2190536	15912	17747	0	tp:A:S	cm:i:1527	s1:i:15873	dv:f:0.0077	rl:i:7968378
h1s1	67187999	60770189	60787867	-	h2s4	66124883	10124911	10142565	15911	17754	0	tp:A:S	cm:i:1524	s1:i:15873	dv:f:0.0079	rl:i:7968378
h1s1	67187999	57099151	57116805	-	h2s4	66124883	6501981	6519659	15911	17754	0	tp:A:S	cm:i:1524	s1:i:15873	dv:f:0.0081	rl:i:7968378
h1s1	67187999	60770183	60787867	-	h2s8	66872696	56514407	56532068	15909	17760	0	tp:A:S	cm:i:1524	s1:i:15871	dv:f:0.0080	rl:i:7968378
h1s1	67187999	48974265	48991905	-	h2s4	66124883	6501981	6519642	15878	17738	0	tp:A:S	cm:i:1522	s1:i:15840	dv:f:0.0079	rl:i:7968378
h1s1	67187999	48974265	48991905	+	h2s3	58035721	33298452	33316108	15879	17740	0	tp:A:S	cm:i:1522	s1:i:15840	dv:f:0.0079	rl:i:7968378
h1s1	67187999	54407152	54428509	+	h2s10	60716626	58922826	58944609	16018	21987	0	tp:A:S	cm:i:1445	s1:i:15837	dv:f:0.0203	rl:i:7968378
h1s1	67187999	60770183	60787867	+	h2s16	44461152	1911431	1929103	15857	17758	0	tp:A:S	cm:i:1514	s1:i:15821	dv:f:0.0083	rl:i:7968378
h1s1	67187999	60770188	60787867	-	h2s2	53910277	8714980	8732571	15818	17753	0	tp:A:S	cm:i:1510	s1:i:15764	dv:f:0.0084	rl:i:7968378
h1s1	67187999	57099151	57116805	-	h2s11	60512409	52276095	52293777	15795	17762	0	tp:A:S	cm:i:1507	s1:i:15754	dv:f:0.0086	rl:i:7968378
h1s1	67187999	60770206	60787867	-	h2s8	66872696	9038403	9056032	15785	17738	0	tp:A:S	cm:i:1509	s1:i:15744	dv:f:0.0084	rl:i:7968378
h1s1	67187999	62714792	62730616	-	h2s4	66124883	4558211	4574035	15734	15824	0	tp:A:S	cm:i:1574	s1:i:15734	dv:f:0.0001	rl:i:7968378
h1s1	67187999	45283928	45301671	-	h2s14	49691924	49268473	49286376	15788	17954	0	tp:A:S	cm:i:1487	s1:i:15731	dv:f:0.0088	rl:i:7968378
h1s1	67187999	39375285	39400447	-	h2s4	66124883	27536490	27561705	16090	26104	0	tp:A:S	cm:i:1375	s1:i:15715	dv:f:0.0309	rl:i:7968378
h1s1	67187999	48974265	48991905	-	h2s11	60512409	52276095	52293760	15746	17746	0	tp:A:S	cm:i:1503	s1:i:15705	dv:f:0.0085	rl:i:7968378
h1s1	67187999	4321258	4354579	-	h2s4	66124883	61686737	61719916	16262	34974	0	tp:A:S	cm:i:1394	s1:i:15554	dv:f:0.0449	rl:i:7968378
h1s1	67187999	60770183	60787782	+	h2s2	53910277	35580153	35597735	15582	17686	0	tp:A:S	cm:i:1485	s1:i:15538	dv:f:0.0090	rl:i:7968378
h1s1	67187999	1489438	1510805	-	h2s4	66124883	64427280	64449009	15937	22671	0	tp:A:S	cm:i:1468	s1:i:15468	dv:f:0.0195	rl:i:7968378
h1s1	67187999	48372541	48392467	-	h2s4	66124883	18753346	18773259	15591	20232	0	tp:A:S	cm:i:1417	s1:i:15467	dv:f:0.0172	rl:i:7968378
h1s1	67187999	21468496	21490236	-	h2s4	66124883	44692089	44713854	15468	21775	0	tp:A:S	cm:i:1345	s1:i:15463	dv:f:0.0222	rl:i:7968378
h1s1	67187999	57099151	57116838	+	h2s16	44461152	41820406	41838181	15436	17805	0	tp:A:S	cm:i:1474	s1:i:15405	dv:f:0.0099	rl:i:7968378
h1s1	67187999	14972337	14992236	-	h2s4	66124883	50875793	50896045	15600	20562	0	tp:A:S	cm:i:1450	s1:i:15404	dv:f:0.0156	rl:i:7968378
h1s1	67187999	57099151	57116805	-	h2s3	58035721	35393007	35410702	15437	17770	0	tp:A:S	cm:i:1464	s1:i:15396	dv:f:0.0102	rl:i:7968378
h1s1	67187999	35756208	35780538	+	h2s5	61943115	29304922	29329799	15610	25150	0	tp:A:S	cm:i:1419	s1:i:15392	dv:f:0.0281	rl:i:7968378
h1s1	67187999	48974265	48991905	-	h2s3	58035721	35393007	35410685	15427	17753	0	tp:A:S	cm:i:1461	s1:i:15386	dv:f:0.0100	rl:i:7968378
h1s1	67187999	48974265	48991938	+	h2s16	44461152	41820423	41838181	15409	17789	0	tp:A:S	cm:i:1466	s1:i:15378	dv:f:0.0099	rl:i:7968378
h1s1	67187999	28986190	29004237	-	h2s4	66124883	37705916	37723997	15350	18116	0	tp:A:S	cm:i:1434	s1:i:15328	dv:f:0.0105	rl:i:7968378
h1s1	67187999	57099133	57116805	-	h2s10	60716626	59453920	59471647	15326	17768	0	tp:A:S	cm:i:1453	s1:i:15297	dv:f:0.0106	rl:i:7968378
h1s1	67187999	57099175	57116838	+	h2s16	44461152	35018855	35036547	15331	17771	0	tp:A:S	cm:i:1460	s1:i:15291	dv:f:0.0103	rl:i:7968378
h1s1	67187999	48974343	48991938	+	h2s16	44461152	35018926	35036547	15319	17700	0	tp:A:S	cm:i:1458	s1:i:15279	dv:f:0.0100	rl:i:7968378
h1s1	67187999	48974265	48991905	-	h2s10	60716626	59453920	59471612	15258	17734	0	tp:A:S	cm:i:1446	s1:i:15229	dv:f:0.0106	rl:i:7968378
h1s1	67187999	43927345	43949583	-	h2s4	66124883	23232223	23254752	15287	22609	0	tp:A:S	cm:i:1428	s1:i:15199	dv:f:0.0226	rl:i:7968378
h1s1	67187999	12631351	12651457	+	h2s4	66124883	53352539	53372605	15136	20136	0	tp:A:S	cm:i:1357	s1:i:15117	dv:f:0.0161	rl:i:7968378
h1s1	67187999	45283928	45303795	-	h2s9	61691755	24074521	24094734	15126	20305	0	tp:A:S	cm:i:1360	s1:i:15016	dv:f:0.0196	rl:i:7968378
h1s1	67187999	45283928	45303795	+	h2s10	60716626	58922826	58943020	15081	20283	0	tp:A:S	cm:i:1367	s1:i:14975	dv:f:0.0193	rl:i:7968378
h1s1	67187999	60770183	60788917	+	h2s5	61943115	35394324	35413948	15195	19723	0	tp:A:S	cm:i:1367	s1:i:14973	dv:f:0.0167	rl:i:7968378
h1s1	67187999	57099151	57116805	-	h2s9	61691755	34693826	34711828	15043	18033	0	tp:A:S	cm:i:1417	s1:i:14959	dv:f:0.0119	rl:i:7968378
h1s1	67187999	48974265	48991905	-	h2s1	72311999	14942802	14960648	15052	17962	0	tp:A:S	cm:i:1400	s1:i:14958	dv:f:0.0123	rl:i:7968378
h1s1	67187999	57099151	57116805	-	h2s1	72311999	14942802	14960665	15052	17979	0	tp:A:S	cm:i:1399	s1:i:14958	dv:f:0.0126	rl:i:7968378
h1s1	67187999	45284627	45303766	-	h2s5	61943115	35650081	35669769	15108	19828	0	tp:A:S	cm:i:1377	s1:i:14937	dv:f:0.0169	rl:i:7968378
h1s1	67187999	48974265	48991905	-	h2s9	61691755	34693826	34711811	15017	18016	0	tp:A:S	cm:i:1413	s1:i:14933	dv:f:0.0118	rl:i:7968378
h1s1	67187999	60770204	60790090	-	h2s12	55506995	46750617	46771147	15149	20728	0	tp:A:S	cm:i:1330	s1:i:14930	dv:f:0.0212	rl:i:7968378
h1s1	67187999	57099151	57116720	+	h2s2	53910277	35580159	35597735	14967	17690	0	tp:A:S	cm:i:1405	s1:i:14913	dv:f:0.0121	rl:i:7968378
h1s1	67187999	45283928	45303795	-	h2s3	58035721	8570498	8590590	15049	20292	0	tp:A:S	cm:i:1351	s1:i:14913	dv:f:0.0199	rl:i:7968378
h1s1	67187999	35765035	35781483	-	h2s13	52489210	39616571	39633012	14906	16449	0	tp:A:S	cm:i:1428	s1:i:14905	dv:f:0.0077	rl:i:7968378
h1s1	67187999	48974265	48991820	+	h2s2	53910277	35580176	35597735	14942	17674	0	tp:A:S	cm:i:1402	s1:i:14888	dv:f:0.0119	rl:i:7968378
h1s1	67187999	43504764	43523711	-	h2s4	66124883	23618920	23637908	14945	19118	0	tp:A:S	cm:i:1348	s1:i:14885	dv:f:0.0142	rl:i:7968378
h1s1	67187999	8829182	8845593	+	h2s4	66124883	56962657	56979001	14878	16424	0	tp:A:S	cm:i:1451	s1:i:14861	dv:f:0.0065	rl:i:7968378
h1s1	67187999	22660266	22683433	-	h2s4	66124883	43164749	43188576	15148	24452	0	tp:A:S	cm:i:1316	s1:i:14757	dv:f:0.0289	rl:i:7968378
h1s1	67187999	57099133	57116725	-	h2s7	71854087	28714649	28732567	14838	17968	0	tp:A:S	cm:i:1388	s1:i:14749	dv:f:0.0128	rl:i:7968378
h1s1	67187999	17058720	17074378	-	h2s4	66124883	49174304	49190019	14746	15746	0	tp:A:S	cm:i:1468	s1:i:14721	dv:f:0.0033	rl:i:7968378
h1s1	67187999	3597030	3616539	-	h2s4	66124883	62415480	62434283	14902	19623	0	tp:A:S	cm:i:1368	s1:i:14712	dv:f:0.0179	rl:i:7968378
h1s1	67187999	32606373	32621519	-	h2s4	66124883	34209161	34224324	14732	15200	0	tp:A:S	cm:i:1431	s1:i:14711	dv:f:0.0015	rl:i:7968378
h1s1	67187999	31412672	31429428	-	h2s4	66124883	35334256	35350574	14770	16769	0	tp:A:S	cm:i:1442	s1:i:14679	dv:f:0.0089	rl:i:7968378
h1s1	67187999	48974265	48991825	-	h2s7	71854087	28714649	28732532	14766	17934	0	tp:A:S	cm:i:1377	s1:i:14677	dv:f:0.0129	rl:i:7968378
h1s1	67187999	48629785	48648487	-	h2s4	66124883	18552311	18570819	14785	18890	0	tp:A:S	cm:i:1356	s1:i:14668	dv:f:0.0159	rl:i:7968378
h1s1	67187999	36764698	36789777	+	h2s8	66872696	4737618	4762679	14668	25126	0	tp:A:S	cm:i:1282	s1:i:14656	dv:f:0.0342	rl:i:7968378
h1s1	67187999	14741771	14757251	-	h2s4	66124883	51116785	51132301	14607	15523	0	tp:A:S	cm:i:1409	s1:i:14598	dv:f:0.0037	rl:i:7968378
h1s1	67187999	54268966	54284059	-	h2s15	49669858	16156913	16172006	14597	15094	0	tp:A:S	cm:i:1449	s1:i:14597	dv:f:0.0028	rl:i:7968378
h1s1	67187999	15985028	16001918	-	h2s9	61691755	48874116	48891214	14652	17174	0	tp:A:S	cm:i:1383	s1:i:14586	dv:f:0.0109	rl:i:7968378
h1s1	67187999	54268966	54284059	-	h2s1	72311999	63598790	63613884	14571	15096	0	tp:A:S	cm:i:1438	s1:i:14571	dv:f:0.0032	rl:i:7968378
h1s1	67187999	31215208	31232344	-	h2s18	55085163	8562249	8579393	14501	17197	0	tp:A:S	cm:i:1362	s1:i:14482	dv:f:0.0126	rl:i:7968378
h1s1	67187999	43250660	43271493	-	h2s4	66124883	23811513	23832324	14496	21005	0	tp:A:S	cm:i:1370	s1:i:14420	dv:f:0.0213	rl:i:7968378
h1s1	67187999	13205869	13222067	+	h2s4	66124883	53862908	53879109	14390	16235	0	tp:A:S	cm:i:1354	s1:i:14372	dv:f:0.0085	rl:i:7968378
h1s1	67187999	14406797	14423576	+	h2s4	66124883	55400867	55417751	14420	17181	0	tp:A:S	cm:i:1391	s1:i:14279	dv:f:0.0095	rl:i:7968378
h1s1	67187999	57099151	57116805	+	h2s10	60716626	59310463	59328871	14434	18463	0	tp:A:S	cm:i:1339	s1:i:14254	dv:f:0.0149	rl:i:7968378
h1s1	67187999	32589323	32604009	-	h2s4	66124883	34244657	34259293	14257	14687	0	tp:A:S	cm:i:1421	s1:i:14248	dv:f:0.0020	rl:i:7968378
h1s1	67187999	48974265	48991905	+	h2s10	60716626	59310480	59328871	14408	18447	0	tp:A:S	cm:i:1334	s1:i:14228	dv:f:0.0148	rl:i:7968378
h1s1	67187999	43787179	43805285	-	h2s4	66124883	23349707	23367516	14351	18289	0	tp:A:S	cm:i:1325	s1:i:14215	dv:f:0.0150	rl:i:7968378
h1s1	67187999	57099151	57116805	-	h2s14	49691924	12171924	12190308	14350	18465	0	tp:A:S	cm:i:1337	s1:i:14165	dv:f:0.0149	rl:i:7968378
h1s1	67187999	48974265	48991905	-	h2s14	49691924	12171924	12190291	14330	18449	0	tp:A:S	cm:i:1332	s1:i:14145	dv:f:0.0149	rl:i:7968378
h1s1	67187999	3468121	3492855	-	h2s4	66124883	62506400	62530731	14388	25131	0	tp:A:S	cm:i:1324	s1:i:14130	dv:f:0.0324	rl:i:7968378
h1s1	67187999	54268948	54284059	-	h2s18	55085163	52515224	52530338	14115	15117	0	tp:A:S	cm:i:1384	s1:i:14115	dv:f:0.0052	rl:i:7968378
h1s1	67187999	34440809	34457901	-	h2s4	66124883	32317721	32334871	14118	17157	0	tp:A:S	cm:i:1329	s1:i:14101	dv:f:0.0063	rl:i:7968378
h1s1	67187999	47144224	47160066	-	h2s4	66124883	20100334	20115916	14181	15958	0	tp:A:S	cm:i:1341	s1:i:14078	dv:f:0.0075	rl:i:7968378
h1s1	67187999	54268966	54284059	+	h2s10	60716626	19241449	19256545	14044	15098	0	tp:A:S	cm:i:1371	s1:i:14044	dv:f:0.0057	rl:i:7968378
h1s1	67187999	39220743	39238973	-	h2s4	66124883	27705782	27724242	14117	18665	0	tp:A:S	cm:i:1265	s1:i:13987	dv:f:0.0173	rl:i:7968378
h1s1	67187999	15837285	15857751	-	h2s4	66124883	50092840	50113699	14059	20944	0	tp:A:S	cm:i:1221	s1:i:13945	dv:f:0.0252	rl:i:7968378
h1s1	67187999	19515879	19536621	-	h2s4	66124883	46612208	46632930	13952	20791	0	tp:A:S	cm:i:1189	s1:i:13925	dv:f:0.0258	rl:i:7968378
h1s1	67187999	54268966	54284059	-	h2s16	44461152	6138339	6153345	13971	15308	0	tp:A:S	cm:i:1374	s1:i:13868	dv:f:0.0056	rl:i:7968378
h1s1	67187999	37506921	37524588	-	h2s4	66124883	29357128	29374778	13866	17692	0	tp:A:S	cm:i:1273	s1:i:13853	dv:f:0.0086	rl:i:7968378
h1s1	67187999	15040258	15060507	-	h2s4	66124883	50798431	50818244	14092	20632	0	tp:A:S	cm:i:1292	s1:i:13847	dv:f:0.0234	rl:i:7968378
h1s1	67187999	48974265	48993624	+	h2s5	61943115	35394347	35413948	14111	20140	0	tp:A:S	cm:i:1275	s1:i:13841	dv:f:0.0218	rl:i:7968378
h1s1	67187999	20002268	20019247	-	h2s4	66124883	46188346	46205175	13928	17131	0	tp:A:S	cm:i:1280	s1:i:13832	dv:f:0.0139	rl:i:7968378
h1s1	67187999	57099151	57118525	+	h2s5	61943115	35394330	35413948	14101	20158	0	tp:A:S	cm:i:1280	s1:i:13831	dv:f:0.0219	rl:i:7968378
h1s1	67187999	54268966	54284059	+	h2s4	66124883	50578865	50593885	13843	15100	0	tp:A:S	cm:i:1347	s1:i:13826	dv:f:0.0066	rl:i:7968378
h1s1	67187999	30144399	30164970	-	h2s12	55506995	53433960	53454502	14038	21073	0	tp:A:S	cm:i:1231	s1:i:13815	dv:f:0.0273	rl:i:7968378
h1s1	67187999	45450630	45472770	-	h2s4	66124883	21775188	21797115	13953	22388	0	tp:A:S	cm:i:1260	s1:i:13800	dv:f:0.0295	rl:i:7968378
h1s1	67187999	30144328	30163594	-	h2s10	60716626	44133498	44152697	14056	19866	0	tp:A:S	cm:i:1233	s1:i:13784	dv:f:0.0237	rl:i:7968378
h1s1	67187999	45119957	45134540	-	h2s4	66124883	22046231	22060819	13757	14591	0	tp:A:S	cm:i:1330	s1:i:13757	dv:f:0.0041	rl:i:7968378
h1s1	67187999	28171332	28204079	-	h2s4	66124883	38160679	38193587	14229	34073	0	tp:A:S	cm:i:1273	s1:i:13724	dv:f:0.0278	rl:i:7968378
h1s1	67187999	60770188	60790095	-	h2s14	49691924	42524037	42544787	13919	20890	0	tp:A:S	cm:i:1203	s1:i:13682	dv:f:0.0266	rl:i:7968378
h1s1	67187999	54268966	54284059	+	h2s13	52489210	1476028	1490822	13713	15094	0	tp:A:S	cm:i:1344	s1:i:13653	dv:f:0.0067	rl:i:7968378
h1s1	67187999	633301	652417	-	h2s4	66124883	65272760	65292292	13842	19788	0	tp:A:S	cm:i:1190	s1:i:13648	dv:f:0.0230	rl:i:7968378
h1s1	67187999	54268948	54284059	-	h2s5	61943115	11283202	11298239	13649	15116	0	tp:A:S	cm:i:1319	s1:i:13632	dv:f:0.0077	rl:i:7968378
h1s1	67187999	54417756	54432414	-	h2s2	53910277	27089701	27104404	13563	14823	0	tp:A:S	cm:i:1311	s1:i:13498	dv:f:0.0063	rl:i:7968378
h1s1	67187999	10469227	10488425	-	h2s4	66124883	55462365	55481511	13476	19262	0	tp:A:S	cm:i:1160	s1:i:13442	dv:f:0.0259	rl:i:7968378
h1s1	67187999	54268966	54284059	+	h2s5	61943115	15402539	15417559	13448	15100	0	tp:A:S	cm:i:1301	s1:i:13431	dv:f:0.0084	rl:i:7968378
h1s1	67187999	13776051	13791715	-	h2s4	66124883	52080984	52096755	13466	15889	0	tp:A:S	cm:i:1293	s1:i:13398	dv:f:0.0101	rl:i:7968378
h1s1	67187999	32545019	32561809	-	h2s4	66124883	34286786	34303795	13632	17475	0	tp:A:S	cm:i:1261	s1:i:13391	dv:f:0.0150	rl:i:7968378
h1s1	67187999	34276633	34295197	-	h2s4	66124883	32392264	32410487	13500	18675	0	tp:A:S	cm:i:1260	s1:i:13382	dv:f:0.0209	rl:i:7968378
h1s1	67187999	7246342	7264327	-	h2s4	66124883	58712209	58730123	13419	18049	0	tp:A:S	cm:i:1193	s1:i:13379	dv:f:0.0209	rl:i:7968378
h1s1	67187999	43949591	43965450	-	h2s4	66124883	23214465	23230355	13373	15972	0	tp:A:S	cm:i:1235	s1:i:13330	dv:f:0.0118	rl:i:7968378
h1s1	67187999	54269233	54283974	+	h2s7	71854087	20813645	20828087	13389	14742	0	tp:A:S	cm:i:1308	s1:i:13329	dv:f:0.0069	rl:i:7968378
h1s1	67187999	19147864	19172430	+	h2s8	66872696	43251754	43276333	13358	24671	0	tp:A:S	cm:i:1098	s1:i:13317	dv:f:0.0402	rl:i:7968378
h1s1	67187999	18315105	18332900	-	h2s4	66124883	47809148	47826186	13474	17833	0	tp:A:S	cm:i:1206	s1:i:13314	dv:f:0.0194	rl:i:7968378
h1s1	67187999	41346188	41362457	-	h2s4	66124883	25830486	25847427	13480	17024	0	tp:A:S	cm:i:1269	s1:i:13307	dv:f:0.0126	rl:i:7968378
h1s1	67187999	55619193	55634512	+	h2s11	60512409	15236172	15251114	13359	15330	0	tp:A:S	cm:i:1239	s1:i:13282	dv:f:0.0101	rl:i:7968378
h1s1	67187999	15276660	15291950	-	h2s4	66124883	50597597	50612881	13279	15319	0	tp:A:S	cm:i:1221	s1:i:13265	dv:f:0.0108	rl:i:7968378
h1s1	67187999	54268966	54284059	+	h2s9	61691755	3395208	3410231	13191	15102	0	tp:A:S	cm:i:1271	s1:i:13174	dv:f:0.0097	rl:i:7968378
h1s1	67187999	54268966	54284059	+	h2s10	60716626	17150082	17165105	13181	15102	0	tp:A:S	cm:i:1273	s1:i:13164	dv:f:0.0096	rl:i:7968378
h1s1	67187999	55619193	55634023	+	h2s7	71854087	55280736	55295379	13199	14840	0	tp:A:S	cm:i:1230	s1:i:13160	dv:f:0.0087	rl:i:7968378
h1s1	67187999	64968994	64982706	+	h2s5	61943115	8160526	8174242	13153	13741	0	tp:A:S	cm:i:1287	s1:i:13143	dv:f:0.0034	rl:i:7968378
h1s1	67187999	6862143	6876932	-	h2s7	71854087	28433336	28448293	13163	14977	0	tp:A:S	cm:i:1253	s1:i:13118	dv:f:0.0079	rl:i:7968378
h1s1	67187999	16368175	16388257	-	h2s4	66124883	49616682	49635748	13390	20229	0	tp:A:S	cm:i:1198	s1:i:13114	dv:f:0.0260	rl:i:7968378
h1s1	67187999	54268966	54284059	+	h2s7	71854087	54352591	54367613	13127	15101	0	tp:A:S	cm:i:1264	s1:i:13110	dv:f:0.0099	rl:i:7968378
h1s1	67187999	16088604	16105514	-	h2s4	66124883	49901456	49918511	13153	17206	0	tp:A:S	cm:i:1184	s1:i:13066	dv:f:0.0144	rl:i:7968378
h1s1	67187999	37695647	37713228	-	h2s4	66124883	29206467	29225125	13304	18768	0	tp:A:S	cm:i:1247	s1:i:13042	dv:f:0.0191	rl:i:7968378
h1s1	67187999	8744792	8759083	+	h2s4	66124883	56877597	56891885	13023	14313	0	tp:A:S	cm:i:1294	s1:i:13016	dv:f:0.0032	rl:i:7968378
h1s1	67187999	54268966	54284059	+	h2s5	61943115	1167906	1182836	13033	15102	0	tp:A:S	cm:i:1252	s1:i:12995	dv:f:0.0105	rl:i:7968378
h1s1	67187999	45042322	45061891	-	h2s4	66124883	22120168	22140198	13137	20161	0	tp:A:S	cm:i:1163	s1:i:12993	dv:f:0.0263	rl:i:7968378
h1s1	67187999	11942666	11957392	+	h2s4	66124883	52533694	52548405	12968	14735	0	tp:A:S	cm:i:1243	s1:i:12964	dv:f:0.0084	rl:i:7968378
h1s1	67187999	54268966	54284059	+	h2s15	49669858	31232101	31247031	12995	15102	0	tp:A:S	cm:i:1245	s1:i:12957	dv:f:0.0107	rl:i:7968378
h1s1	67187999	54407152	54420930	-	h2s5	61943115	50862731	50876517	12998	13877	0	tp:A:S	cm:i:1246	s1:i:12956	dv:f:0.0046	rl:i:7968378
h1s1	67187999	45283928	45297640	-	h2s3	58035721	44941054	44954739	12956	13719	0	tp:A:S	cm:i:1247	s1:i:12948	dv:f:0.0043	rl:i:7968378
h1s1	67187999	55619193	55634512	-	h2s7	71854087	60845189	60860169	13008	15368	0	tp:A:S	cm:i:1206	s1:i:12922	dv:f:0.0115	rl:i:7968378
h1s1	67187999	53430321	53443427	+	h2s9	61691755	34931772	34944889	12916	13119	0	tp:A:S	cm:i:1271	s1:i:12913	dv:f:0.0014	rl:i:7968378
h1s1	67187999	5505208	5521274	-	h2s4	66124883	60406335	60422354	12931	16118	0	tp:A:S	cm:i:1176	s1:i:12900	dv:f:0.0153	rl:i:7968378
h1s1	67187999	54407215	54423645	+	h2s11	60512409	36942160	36958654	12954	16587	0	tp:A:S	cm:i:1171	s1:i:12900	dv:f:0.0175	rl:i:7968378
h1s1	67187999	54407152	54420913	-	h2s3	58035721	44941054	44954739	12952	13846	0	tp:A:S	cm:i:1243	s1:i:12897	dv:f:0.0046	rl:i:7968378
h1s1	67187999	55619193	55634512	+	h2s15	49669858	18212722	18227703	12974	15368	0	tp:A:S	cm:i:1210	s1:i:12888	dv:f:0.0113	rl:i:7968378
h1s1	67187999	18995553	19012749	-	h2s4	66124883	46940989	46958335	12941	17399	0	tp:A:S	cm:i:1143	s1:i:12885	dv:f:0.0185	rl:i:7968378
h1s1	67187999	54517697	54530815	-	h2s9	61691755	34931772	34944889	12878	13119	0	tp:A:S	cm:i:1264	s1:i:12878	dv:f:0.0017	rl:i:7968378
h1s1	67187999	1704059	1722402	-	h2s4	66124883	64232078	64251111	13178	19472	0	tp:A:S	cm:i:1143	s1:i:12866	dv:f:0.0238	rl:i:7968378
h1s1	67187999	53430321	53443427	+	h2s4	66124883	12743907	12757025	12838	13118	0	tp:A:S	cm:i:1266	s1:i:12835	dv:f:0.0016	rl:i:7968378
h1s1	67187999	54517697	54530815	+	h2s4	66124883	13826318	13839424	12838	13118	0	tp:A:S	cm:i:1266	s1:i:12835	dv:f:0.0016	rl:i:7968378
h1s1	67187999	35501642	35520210	-	h2s4	66124883	31397303	31415951	12947	18956	0	tp:A:S	cm:i:1165	s1:i:12798	dv:f:0.0248	rl:i:7968378
h1s1	67187999	15985028	15998405	-	h2s9	61691755	6774722	6788173	12811	13465	0	tp:A:S	cm:i:1272	s1:i:12792	dv:f:0.0036	rl:i:7968378
h1s1	67187999	45283920	45297296	-	h2s7	71854087	4864189	4877567	12782	13380	0	tp:A:S	cm:i:1232	s1:i:12782	dv:f:0.0036	rl:i:7968378
h1s1	67187999	4527483	4540414	-	h2s6	44211056	17845546	17858477	12777	12933	0	tp:A:S	cm:i:1267	s1:i:12777	dv:f:0.0011	rl:i:7968378
h1s1	67187999	55619193	55634512	-	h2s11	60512409	8411677	8426573	12881	15369	0	tp:A:S	cm:i:1196	s1:i:12773	dv:f:0.0119	rl:i:7968378
h1s1	67187999	57099133	57116805	-	h2s12	55506995	46752826	46771180	12956	18542	0	tp:A:S	cm:i:1138	s1:i:12733	dv:f:0.0235	rl:i:7968378
h1s1	67187999	45283928	45297657	-	h2s5	61943115	50862731	50876517	12747	13808	0	tp:A:S	cm:i:1215	s1:i:12725	dv:f:0.0058	rl:i:7968378
h1s1	67187999	4653173	4678700	-	h2s4	66124883	61355353	61379982	13212	26289	0	tp:A:S	cm:i:1155	s1:i:12722	dv:f:0.0417	rl:i:7968378
h1s1	67187999	55619193	55634512	-	h2s14	49691924	13123957	13138867	12800	15342	0	tp:A:S	cm:i:1186	s1:i:12709	dv:f:0.0124	rl:i:7968378
h1s1	67187999	6739167	6753986	-	h2s8	66872696	66306524	66321296	12713	14842	0	tp:A:S	cm:i:1170	s1:i:12692	dv:f:0.0090	rl:i:7968378
h1s1	67187999	55619193	55634512	+	h2s7	71854087	68923095	68938075	12776	15367	0	tp:A:S	cm:i:1186	s1:i:12689	dv:f:0.0124	rl:i:7968378
h1s1	67187999	48974343	48991905	-	h2s12	55506995	46752826	46771067	12909	18431	0	tp:A:S	cm:i:1131	s1:i:12686	dv:f:0.0232	rl:i:7968378
h1s1	67187999	19916170	19933403	-	h2s4	66124883	46273803	46291119	12885	17800	0	tp:A:S	cm:i:1188	s1:i:12667	dv:f:0.0202	rl:i:7968378
h1s1	67187999	55619193	55634512	+	h2s15	49669858	38211012	38226006	12751	15383	0	tp:A:S	cm:i:1182	s1:i:12660	dv:f:0.0125	rl:i:7968378
h1s1	67187999	55619193	55634512	-	h2s17	43698553	21183898	21198882	12714	15371	0	tp:A:S	cm:i:1175	s1:i:12628	dv:f:0.0129	rl:i:7968378
h1s1	67187999	62529002	62544038	+	h2s4	66124883	4740080	4755116	12754	15451	0	tp:A:S	cm:i:1230	s1:i:12590	dv:f:0.0079	rl:i:7968378
h1s1	67187999	32856480	32869391	-	h2s5	61943115	49382331	49395246	12570	12916	0	tp:A:S	cm:i:1231	s1:i:12569	dv:f:0.0023	rl:i:7968378
h1s1	67187999	55346381	55359641	+	h2s17	43698553	2179474	2192764	12570	13298	0	tp:A:S	cm:i:1219	s1:i:12561	dv:f:0.0040	rl:i:7968378
h1s1	67187999	45283991	45300372	+	h2s11	60512409	36942160	36958654	12603	16557	0	tp:A:S	cm:i:1135	s1:i:12553	dv:f:0.0191	rl:i:7968378
h1s1	67187999	13742876	13756999	-	h2s4	66124883	52103615	52117679	12546	14124	0	tp:A:S	cm:i:1194	s1:i:12534	dv:f:0.0043	rl:i:7968378
h1s1	67187999	19554246	19571929	-	h2s4	66124883	46588618	46606287	12561	17782	0	tp:A:S	cm:i:1104	s1:i:12517	dv:f:0.0253	rl:i:7968378
h1s1	67187999	7420067	7432651	-	h2s4	66124883	58549286	58561869	12513	12584	0	tp:A:S	cm:i:1225	s1:i:12513	dv:f:0.0003	rl:i:7968378
h1s1	67187999	55346381	55359641	+	h2s11	60512409	7489870	7503163	12508	13301	0	tp:A:S	cm:i:1211	s1:i:12498	dv:f:0.0043	rl:i:7968378
h1s1	67187999	55346381	55359641	-	h2s4	66124883	6499753	6512986	12514	13299	0	tp:A:S	cm:i:1210	s1:i:12493	dv:f:0.0044	rl:i:7968378
h1s1	67187999	60776862	60790095	-	h2s4	66124883	11915081	11928341	12514	13299	0	tp:A:S	cm:i:1210	s1:i:12493	dv:f:0.0045	rl:i:7968378
h1s1	67187999	41891462	41906289	-	h2s4	66124883	25104139	25118946	12491	14844	0	tp:A:S	cm:i:1147	s1:i:12487	dv:f:0.0105	rl:i:7968378
h1s1	67187999	4527474	4543002	-	h2s13	52489210	11246331	11261994	12527	15736	0	tp:A:S	cm:i:1236	s1:i:12469	dv:f:0.0117	rl:i:7968378
h1s1	67187999	35765035	35781483	+	h2s10	60716626	14002195	14019015	12745	17323	0	tp:A:S	cm:i:1167	s1:i:12466	dv:f:0.0183	rl:i:7968378
h1s1	67187999	47311501	47334816	-	h2s4	66124883	19909350	19932445	12833	24106	0	tp:A:S	cm:i:1151	s1:i:12463	dv:f:0.0359	rl:i:7968378
h1s1	67187999	4527474	4540414	-	h2s6	44211056	22763262	22776194	12456	12943	0	tp:A:S	cm:i:1228	s1:i:12454	dv:f:0.0028	rl:i:7968378
h1s1	67187999	9130258	9143122	+	h2s4	66124883	57228605	57241438	12435	12872	0	tp:A:S	cm:i:1222	s1:i:12427	dv:f:0.0020	rl:i:7968378
h1s1	67187999	18699492	18714000	-	h2s4	66124883	47336609	47351116	12421	14508	0	tp:A:S	cm:i:1149	s1:i:12421	dv:f:0.0040	rl:i:7968378
h1s1	67187999	37872258	37892678	-	h2s4	66124883	29041755	29062320	12590	20945	0	tp:A:S	cm:i:1142	s1:i:12402	dv:f:0.0256	rl:i:7968378
h1s1	67187999	6647161	6665259	-	h2s4	66124883	59240340	59257883	12641	18429	0	tp:A:S	cm:i:1175	s1:i:12394	dv:f:0.0201	rl:i:7968378
h1s1	67187999	55346381	55359641	+	h2s3	58035721	33305106	33318332	12410	13297	0	tp:A:S	cm:i:1200	s1:i:12389	dv:f:0.0048	rl:i:7968378
h1s1	67187999	2701753	2720427	-	h2s4	66124883	63257171	63275004	12588	18805	0	tp:A:S	cm:i:1129	s1:i:12369	dv:f:0.0242	rl:i:7968378
h1s1	67187999	7462353	7478484	-	h2s4	66124883	58482680	58498343	12439	16151	0	tp:A:S	cm:i:1137	s1:i:12337	dv:f:0.0171	rl:i:7968378
h1s1	67187999	55619193	55634512	-	h2s7	71854087	18769942	18784927	12417	15370	0	tp:A:S	cm:i:1144	s1:i:12332	dv:f:0.0143	rl:i:7968378
h1s1	67187999	55346381	55359641	-	h2s11	60512409	52273868	52287098	12352	13297	0	tp:A:S	cm:i:1190	s1:i:12331	dv:f:0.0053	rl:i:7968378
h1s1	67187999	54268966	54284059	-	h2s11	60512409	5469021	5483925	12376	15130	0	tp:A:S	cm:i:1193	s1:i:12323	dv:f:0.0130	rl:i:7968378
h1s1	67187999	54268966	54284059	+	h2s8	66872696	25109275	25124180	12362	15130	0	tp:A:S	cm:i:1192	s1:i:12309	dv:f:0.0130	rl:i:7968378
h1s1	67187999	55619193	55634512	-	h2s14	49691924	27854747	27870011	12445	15652	0	tp:A:S	cm:i:1139	s1:i:12299	dv:f:0.0145	rl:i:7968378
h1s1	67187999	30144399	30165598	-	h2s16	44461152	9112852	9134589	12693	22380	0	tp:A:S	cm:i:1063	s1:i:12298	dv:f:0.0366	rl:i:7968378
h1s1	67187999	54268966	54284012	-	h2s2	53910277	737653	752500	12344	15083	0	tp:A:S	cm:i:1192	s1:i:12289	dv:f:0.0129	rl:i:7968378
h1s1	67187999	55619174	55634512	-	h2s11	60512409	16738743	16754032	12434	15678	0	tp:A:S	cm:i:1137	s1:i:12286	dv:f:0.0146	rl:i:7968378
h1s1	67187999	39173629	39190992	-	h2s4	66124883	27736808	27754528	12435	17921	0	tp:A:S	cm:i:1098	s1:i:12284	dv:f:0.0238	rl:i:7968378
h1s1	67187999	25243811	25259392	-	h2s4	66124883	40717009	40732564	12268	15601	0	tp:A:S	cm:i:1096	s1:i:12255	dv:f:0.0152	rl:i:7968378
h1s1	67187999	55346381	55359641	+	h2s7	71854087	42513828	42527113	12244	13310	0	tp:A:S	cm:i:1174	s1:i:12227	dv:f:0.0060	rl:i:7968378
h1s1	67187999	54268989	54284059	+	h2s1	72311999	46325079	46339960	12269	15108	0	tp:A:S	cm:i:1181	s1:i:12216	dv:f:0.0134	rl:i:7968378
h1s1	67187999	55619193	55634512	+	h2s9	61691755	14968075	14983097	12297	15407	0	tp:A:S	cm:i:1128	s1:i:12203	dv:f:0.0150	rl:i:7968378
h1s1	67187999	54268966	54284012	+	h2s2	53910277	11481573	11496431	12238	15084	0	tp:A:S	cm:i:1177	s1:i:12185	dv:f:0.0136	rl:i:7968378
h1s1	67187999	14385030	14402828	-	h2s4	66124883	51499115	51516617	12280	18024	0	tp:A:S	cm:i:1087	s1:i:12126	dv:f:0.0249	rl:i:7968378
h1s1	67187999	31452492	31466682	-	h2s4	66124883	35297491	35311516	12158	14247	0	tp:A:S	cm:i:1121	s1:i:12101	dv:f:0.0095	rl:i:7968378
h1s1	67187999	55346381	55359641	+	h2s12	55506995	46955401	46968673	12085	13312	0	tp:A:S	cm:i:1147	s1:i:12066	dv:f:0.0072	rl:i:7968378
h1s1	67187999	60770183	60786720	-	h2s11	60512409	59152134	59169463	12255	17412	0	tp:A:S	cm:i:1081	s1:i:12056	dv:f:0.0224	rl:i:7968378
h1s1	67187999	55619193	55634512	-	h2s16	44461152	6062554	6077562	12151	15412	0	tp:A:S	cm:i:1107	s1:i:12050	dv:f:0.0160	rl:i:7968378
h1s1	67187999	14763369	14776634	-	h2s4	66124883	51103538	51116764	12058	13305	0	tp:A:S	cm:i:1147	s1:i:12033	dv:f:0.0050	rl:i:7968378
h1s1	67187999	64968994	64982706	-	h2s5	61943115	46714987	46728519	12070	13726	0	tp:A:S	cm:i:1166	s1:i:12026	dv:f:0.0086	rl:i:7968378
h1s1	67187999	55346381	55359641	-	h2s3	58035721	35390779	35404080	12009	13311	0	tp:A:S	cm:i:1145	s1:i:11997	dv:f:0.0073	rl:i:7968378
h1s1	67187999	2114624	2128419	+	h2s4	66124883	21297358	21310960	12050	13833	0	tp:A:S	cm:i:1119	s1:i:11997	dv:f:0.0095	rl:i:7968378
h1s1	67187999	64968994	64982706	+	h2s6	44211056	18750210	18763904	12000	13736	0	tp:A:S	cm:i:1149	s1:i:11987	dv:f:0.0093	rl:i:7968378
h1s1	67187999	33577793	33596179	+	h2s4	66124883	32752392	32770492	12300	19037	0	tp:A:S	cm:i:1067	s1:i:11971	dv:f:0.0271	rl:i:7968378
h1s1	67187999	60842899	60856709	-	h2s6	44211056	13706006	13719817	11969	13829	0	tp:A:S	cm:i:1114	s1:i:11965	dv:f:0.0115	rl:i:7968378
h1s1	67187999	55346381	55359635	+	h2s15	49669858	2460844	2474096	11983	13314	0	tp:A:S	cm:i:1133	s1:i:11956	dv:f:0.0078	rl:i:7968378
h1s1	67187999	46483269	46505886	-	h2s4	66124883	20778186	20800935	12391	23809	0	tp:A:S	cm:i:1042	s1:i:11920	dv:f:0.0398	rl:i:7968378
h1s1	67187999	8725673	8740685	-	h2s15	49669858	19747882	19762950	11926	15083	0	tp:A:S	cm:i:1106	s1:i:11910	dv:f:0.0155	rl:i:7968378
h1s1	67187999	55619193	55634514	+	h2s6	44211056	33333264	33348591	11899	15358	0	tp:A:S	cm:i:1068	s1:i:11891	dv:f:0.0179	rl:i:7968378
h1s1	67187999	18638196	18651359	-	h2s4	66124883	47394128	47406772	11999	13194	0	tp:A:S	cm:i:1168	s1:i:11883	dv:f:0.0041	rl:i:7968378
h1s1	67187999	57099151	57116810	-	h2s14	49691924	42526196	42544786	12044	18678	0	tp:A:S	cm:i:1051	s1:i:11814	dv:f:0.0276	rl:i:7968378
h1s1	67187999	48974265	48991910	-	h2s14	49691924	42526196	42544769	12008	18662	0	tp:A:S	cm:i:1043	s1:i:11778	dv:f:0.0278	rl:i:7968378
h1s1	67187999	55346381	55359636	-	h2s10	60716626	59451714	59464977	11794	13302	0	tp:A:S	cm:i:1117	s1:i:11776	dv:f:0.0085	rl:i:7968378
h1s1	67187999	54517697	54530815	+	h2s8	66872696	614197	626961	11854	13138	0	tp:A:S	cm:i:1133	s1:i:11773	dv:f:0.0074	rl:i:7968378
h1s1	67187999	2114624	2128440	+	h2s12	55506995	12140053	12153869	11778	13844	0	tp:A:S	cm:i:1084	s1:i:11770	dv:f:0.0113	rl:i:7968378
h1s1	67187999	22109244	22126854	-	h2s4	66124883	43872781	43890556	11856	17932	0	tp:A:S	cm:i:1016	s1:i:11754	dv:f:0.0261	rl:i:7968378
h1s1	67187999	18875891	18890559	+	h2s18	55085163	54168439	54183286	11784	14856	0	tp:A:S	cm:i:1086	s1:i:11746	dv:f:0.0128	rl:i:7968378
h1s1	67187999	51336833	51354588	+	h2s9	61691755	29521502	29539349	11764	17867	0	tp:A:S	cm:i:1016	s1:i:11737	dv:f:0.0276	rl:i:7968378
h1s1	67187999	54419469	54432414	+	h2s10	60716626	60002227	60015118	11787	13030	0	tp:A:S	cm:i:1142	s1:i:11737	dv:f:0.0073	rl:i:7968378
h1s1	67187999	15988514	16001918	+	h2s7	71854087	22256254	22269762	11792	13643	0	tp:A:S	cm:i:1113	s1:i:11721	dv:f:0.0099	rl:i:7968378
h1s1	67187999	35765035	35781483	-	h2s11	60512409	43387675	43403346	11917	16535	0	tp:A:S	cm:i:1075	s1:i:11720	dv:f:0.0226	rl:i:7968378
h1s1	67187999	55619244	55634512	-	h2s17	43698553	20646837	20662058	11743	15318	0	tp:A:S	cm:i:1044	s1:i:11717	dv:f:0.0189	rl:i:7968378
h1s1	67187999	2114624	2128440	-	h2s5	61943115	23769383	23783190	11698	13841	0	tp:A:S	cm:i:1043	s1:i:11692	dv:f:0.0133	rl:i:7968378
h1s1	67187999	9151288	9166287	+	h2s4	66124883	57246652	57261400	11748	15031	0	tp:A:S	cm:i:1080	s1:i:11687	dv:f:0.0176	rl:i:7968378
h1s1	67187999	53430321	53443427	-	h2s8	66872696	614197	626961	11757	13138	0	tp:A:S	cm:i:1123	s1:i:11673	dv:f:0.0079	rl:i:7968378
h1s1	67187999	60842920	60856709	-	h2s7	71854087	6129088	6142900	11686	13867	0	tp:A:S	cm:i:1100	s1:i:11658	dv:f:0.0120	rl:i:7968378
h1s1	67187999	54409451	54427164	+	h2s14	49691924	49380034	49398290	11919	18662	0	tp:A:S	cm:i:1078	s1:i:11641	dv:f:0.0253	rl:i:7968378
h1s1	67187999	15117057	15129026	-	h2s4	66124883	50735091	50747062	11624	11975	0	tp:A:S	cm:i:1162	s1:i:11623	dv:f:0.0027	rl:i:7968378
h1s1	67187999	60842920	60856709	+	h2s3	58035721	31462841	31476666	11639	13876	0	tp:A:S	cm:i:1091	s1:i:11610	dv:f:0.0125	rl:i:7968378
h1s1	67187999	17623667	17640947	-	h2s4	66124883	48505479	48522757	11613	17291	0	tp:A:S	cm:i:1008	s1:i:11609	dv:f:0.0140	rl:i:7968378
h1s1	67187999	15129108	15145736	-	h2s4	66124883	50716331	50732956	11611	16642	0	tp:A:S	cm:i:1042	s1:i:11606	dv:f:0.0044	rl:i:7968378
h1s1	67187999	65758084	65770852	+	h2s3	58035721	45298636	45311169	11619	12769	0	tp:A:S	cm:i:1077	s1:i:11569	dv:f:0.0040	rl:i:7968378
h1s1	67187999	49442160	49454497	+	h2s9	61691755	38598268	38610846	11603	12580	0	tp:A:S	cm:i:1106	s1:i:11555	dv:f:0.0035	rl:i:7968378
h1s1	67187999	55346381	55359641	+	h2s6	44211056	2361004	2374253	11569	13311	0	tp:A:S	cm:i:1085	s1:i:11546	dv:f:0.0101	rl:i:7968378
h1s1	67187999	16033477	16048140	-	h2s4	66124883	49944996	49959609	11580	14727	0	tp:A:S	cm:i:1079	s1:i:11541	dv:f:0.0158	rl:i:7968378
h1s1	67187999	14946670	14962138	-	h2s4	66124883	50901966	50917651	11582	15704	0	tp:A:S	cm:i:1093	s1:i:11531	dv:f:0.0155	rl:i:7968378
h1s1	67187999	48649102	48666083	-	h2s4	66124883	18522127	18539745	11660	17647	0	tp:A:S	cm:i:1127	s1:i:11521	dv:f:0.0220	rl:i:7968378
h1s1	67187999	57099151	57115657	-	h2s11	60512409	59152134	59169457	11724	17416	0	tp:A:S	cm:i:1041	s1:i:11514	dv:f:0.0245	rl:i:7968378
h1s1	67187999	54659059	54671979	-	h2s12	55506995	30947829	30960703	11522	12921	0	tp:A:S	cm:i:1124	s1:i:11512	dv:f:0.0082	rl:i:7968378
h1s1	67187999	48974265	48990757	-	h2s11	60512409	59152134	59169440	11707	17401	0	tp:A:S	cm:i:1035	s1:i:11497	dv:f:0.0245	rl:i:7968378
h1s1	67187999	46892181	46908181	+	h2s15	49669858	44158550	44174522	11502	16007	0	tp:A:S	cm:i:1043	s1:i:11495	dv:f:0.0209	rl:i:7968378
h1s1	67187999	1992269	2005780	-	h2s4	66124883	63983360	63997262	11581	13949	0	tp:A:S	cm:i:1064	s1:i:11484	dv:f:0.0109	rl:i:7968378
h1s1	67187999	55346381	55359641	-	h2s12	55506995	8773388	8786621	11486	13310	0	tp:A:S	cm:i:1076	s1:i:11460	dv:f:0.0106	rl:i:7968378
h1s1	67187999	37583569	37599002	-	h2s4	66124883	29313088	29329147	11665	16237	0	tp:A:S	cm:i:1060	s1:i:11460	dv:f:0.0191	rl:i:7968378
h1s1	67187999	49442160	49454555	+	h2s15	49669858	45001574	45014131	11486	12559	0	tp:A:S	cm:i:1086	s1:i:11453	dv:f:0.0046	rl:i:7968378
h1s1	67187999	46892460	46908181	-	h2s15	49669858	27722043	27737525	11499	15724	0	tp:A:S	cm:i:1054	s1:i:11451	dv:f:0.0192	rl:i:7968378
h1s1	67187999	60770188	60785970	+	h2s9	61691755	56105905	56122443	11633	16625	0	tp:A:S	cm:i:1017	s1:i:11439	dv:f:0.0231	rl:i:7968378
h1s1	67187999	65758068	65770855	+	h2s12	55506995	10850186	10862736	11481	12789	0	tp:A:S	cm:i:1043	s1:i:11431	dv:f:0.0058	rl:i:7968378
h1s1	67187999	54268989	54284059	+	h2s8	66872696	57663774	57678722	11462	15130	0	tp:A:S	cm:i:1067	s1:i:11414	dv:f:0.0188	rl:i:7968378
h1s1	67187999	54268948	54283974	+	h2s7	71854087	56072305	56087166	11458	15070	0	tp:A:S	cm:i:1070	s1:i:11410	dv:f:0.0185	rl:i:7968378
h1s1	67187999	49442160	49454555	+	h2s17	43698553	11492866	11505262	11404	12399	0	tp:A:S	cm:i:1070	s1:i:11404	dv:f:0.0054	rl:i:7968378
h1s1	67187999	4527474	4540404	+	h2s10	60716626	47249317	47262232	11376	12937	0	tp:A:S	cm:i:1078	s1:i:11372	dv:f:0.0096	rl:i:7968378
h1s1	67187999	49823820	49838275	+	h2s18	55085163	29816579	29831040	11368	14471	0	tp:A:S	cm:i:1053	s1:i:11365	dv:f:0.0151	rl:i:7968378
h1s1	67187999	54268989	54284059	+	h2s12	55506995	5969314	5984263	11420	15149	0	tp:A:S	cm:i:1071	s1:i:11362	dv:f:0.0186	rl:i:7968378
h1s1	67187999	60842920	60856709	-	h2s2	53910277	19578956	19592688	11381	13812	0	tp:A:S	cm:i:1064	s1:i:11359	dv:f:0.0138	rl:i:7968378
h1s1	67187999	4527474	4540414	-	h2s11	60512409	58183709	58196642	11357	12955	0	tp:A:S	cm:i:1071	s1:i:11351	dv:f:0.0100	rl:i:7968378
h1s1	67187999	55346381	55359635	-	h2s9	61691755	34691613	34704890	11367	13316	0	tp:A:S	cm:i:1058	s1:i:11347	dv:f:0.0114	rl:i:7968378
h1s1	67187999	60842910	60856655	+	h2s2	53910277	23814064	23827815	11373	13829	0	tp:A:S	cm:i:1056	s1:i:11343	dv:f:0.0141	rl:i:7968378
h1s1	67187999	55620841	55634512	-	h2s11	60512409	11049678	11063008	11423	13718	0	tp:A:S	cm:i:1061	s1:i:11337	dv:f:0.0122	rl:i:7968378
h1s1	67187999	8725673	8740668	+	h2s10	60716626	37734688	37749734	11359	15077	0	tp:A:S	cm:i:1047	s1:i:11335	dv:f:0.0184	rl:i:7968378
h1s1	67187999	54268989	54284059	-	h2s11	60512409	53390880	53405831	11369	15132	0	tp:A:S	cm:i:1061	s1:i:11321	dv:f:0.0191	rl:i:7968378
h1s1	67187999	54268948	54284059	-	h2s1	72311999	19395871	19410764	11417	15249	0	tp:A:S	cm:i:1065	s1:i:11316	dv:f:0.0190	rl:i:7968378
h1s1	67187999	8725673	8740649	+	h2s7	71854087	28433336	28448293	11352	15052	0	tp:A:S	cm:i:1036	s1:i:11316	dv:f:0.0188	rl:i:7968378
h1s1	67187999	4527474	4540414	+	h2s9	61691755	11782436	11795360	11315	12949	0	tp:A:S	cm:i:1072	s1:i:11311	dv:f:0.0099	rl:i:7968378
h1s1	67187999	4527474	4540414	+	h2s3	58035721	35265678	35278591	11310	12949	0	tp:A:S	cm:i:1077	s1:i:11302	dv:f:0.0097	rl:i:7968378
h1s1	67187999	55346381	55359641	-	h2s1	72311999	14940577	14953810	11331	13328	0	tp:A:S	cm:i:1049	s1:i:11297	dv:f:0.0119	rl:i:7968378
h1s1	67187999	54659059	54671979	-	h2s3	58035721	52119712	52132538	11316	12920	0	tp:A:S	cm:i:1088	s1:i:11296	dv:f:0.0099	rl:i:7968378
h1s1	67187999	39961461	39978787	-	h2s4	66124883	27135536	27153156	11626	18304	0	tp:A:S	cm:i:1011	s1:i:11294	dv:f:0.0274	rl:i:7968378
h1s1	67187999	46892381	46908181	-	h2s18	55085163	16235845	16251426	11321	15805	0	tp:A:S	cm:i:1035	s1:i:11277	dv:f:0.0206	rl:i:7968378
h1s1	67187999	30613971	30628005	-	h2s4	66124883	36353916	36368105	11298	14203	0	tp:A:S	cm:i:1021	s1:i:11263	dv:f:0.0146	rl:i:7968378
h1s1	67187999	4527474	4540414	-	h2s5	61943115	52189667	52202598	11268	12953	0	tp:A:S	cm:i:1067	s1:i:11262	dv:f:0.0102	rl:i:7968378
h1s1	67187999	51158008	51173791	+	h2s8	66872696	52392291	52408103	11320	15938	0	tp:A:S	cm:i:1023	s1:i:11257	dv:f:0.0196	rl:i:7968378
h1s1	67187999	4527474	4540414	-	h2s8	66872696	18841439	18854361	11262	12949	0	tp:A:S	cm:i:1065	s1:i:11257	dv:f:0.0103	rl:i:7968378
h1s1	67187999	6862124	6876932	+	h2s15	49669858	19747899	19762950	11300	15055	0	tp:A:S	cm:i:1019	s1:i:11248	dv:f:0.0189	rl:i:7968378
h1s1	67187999	43271506	43284049	-	h2s4	66124883	23797649	23810160	11252	12553	0	tp:A:S	cm:i:1035	s1:i:11242	dv:f:0.0095	rl:i:7968378
h1s1	67187999	49442160	49454497	-	h2s10	60716626	43366177	43378671	11272	12501	0	tp:A:S	cm:i:1065	s1:i:11238	dv:f:0.0054	rl:i:7968378
h1s1	67187999	4527474	4540414	+	h2s3	58035721	22730377	22743320	11236	12965	0	tp:A:S	cm:i:1053	s1:i:11226	dv:f:0.0109	rl:i:7968378
h1s1	67187999	34979111	34991467	-	h2s4	66124883	31862489	31874880	11231	12394	0	tp:A:S	cm:i:1099	s1:i:11223	dv:f:0.0058	rl:i:7968378
h1s1	67187999	54268989	54284059	+	h2s3	58035721	23589974	23604880	11274	15131	0	tp:A:S	cm:i:1055	s1:i:11216	dv:f:0.0194	rl:i:7968378
h1s1	67187999	28935525	28949764	-	h2s4	66124883	37783967	37798270	11232	14307	0	tp:A:S	cm:i:1026	s1:i:11215	dv:f:0.0113	rl:i:7968378
h1s1	67187999	18491854	18505285	-	h2s4	66124883	47620043	47633928	11291	13892	0	tp:A:S	cm:i:1021	s1:i:11196	dv:f:0.0120	rl:i:7968378
h1s1	67187999	5460749	5476021	-	h2s4	66124883	60513548	60528916	11368	15771	0	tp:A:S	cm:i:1055	s1:i:11184	dv:f:0.0188	rl:i:7968378
h1s1	67187999	350794	363156	-	h2s4	66124883	65561240	65573655	11190	12430	0	tp:A:S	cm:i:1069	s1:i:11176	dv:f:0.0075	rl:i:7968378
h1s1	67187999	60842920	60856709	-	h2s10	60716626	1571050	1584897	11207	13901	0	tp:A:S	cm:i:1034	s1:i:11173	dv:f:0.0153	rl:i:7968378
h1s1	67187999	54268998	54284059	+	h2s7	71854087	44803197	44818579	11241	15394	0	tp:A:S	cm:i:1043	s1:i:11172	dv:f:0.0199	rl:i:7968378
h1s1	67187999	2153289	2166619	-	h2s4	66124883	63824488	63837746	11194	13386	0	tp:A:S	cm:i:1060	s1:i:11158	dv:f:0.0128	rl:i:7968378
h1s1	67187999	21887073	21900442	-	h2s4	66124883	44316537	44329886	11157	13378	0	tp:A:S	cm:i:1003	s1:i:11151	dv:f:0.0146	rl:i:7968378
h1s1	67187999	46892482	46908181	+	h2s15	49669858	11359477	11375071	11180	15719	0	tp:A:S	cm:i:1002	s1:i:11150	dv:f:0.0218	rl:i:7968378
h1s1	67187999	32856490	32869400	-	h2s10	60716626	47249317	47262232	11163	12946	0	tp:A:S	cm:i:1044	s1:i:11149	dv:f:0.0109	rl:i:7968378
h1s1	67187999	51158240	51173791	+	h2s15	49669858	44158749	44174522	11196	15783	0	tp:A:S	cm:i:1004	s1:i:11145	dv:f:0.0200	rl:i:7968378
h1s1	67187999	54268989	54283974	-	h2s11	60512409	11333820	11348666	11209	15080	0	tp:A:S	cm:i:1035	s1:i:11141	dv:f:0.0201	rl:i:7968378
h1s1	67187999	30144328	30160254	-	h2s11	60512409	27511837	27528147	11279	16439	0	tp:A:S	cm:i:963	s1:i:11139	dv:f:0.0270	rl:i:7968378
h1s1	67187999	65352898	65364947	-	h2s11	60512409	49481904	49493873	11151	12049	0	tp:A:S	cm:i:1085	s1:i:11133	dv:f:0.0057	rl:i:7968378
h1s1	67187999	19147864	19172481	+	h2s9	61691755	25988283	26012827	11203	24744	0	tp:A:S	cm:i:902	s1:i:11129	dv:f:0.0507	rl:i:7968378
h1s1	67187999	54268989	54284059	+	h2s1	72311999	68381443	68396394	11173	15138	0	tp:A:S	cm:i:1036	s1:i:11123	dv:f:0.0203	rl:i:7968378
h1s1	67187999	13216658	13242381	+	h2s4	66124883	53872244	53897826	11402	26349	0	tp:A:S	cm:i:1002	s1:i:11115	dv:f:0.0458	rl:i:7968378
h1s1	67187999	46892140	46908181	-	h2s4	66124883	16069386	16085147	11173	16051	0	tp:A:S	cm:i:1000	s1:i:11110	dv:f:0.0232	rl:i:7968378
h1s1	67187999	40821424	40839032	-	h2s4	66124883	26394050	26411997	11504	18766	0	tp:A:S	cm:i:987	s1:i:11105	dv:f:0.0296	rl:i:7968378
h1s1	67187999	32856480	32869400	+	h2s11	60512409	58183709	58196642	11120	12962	0	tp:A:S	cm:i:1040	s1:i:11104	dv:f:0.0112	rl:i:7968378
h1s1	67187999	46892181	46908181	-	h2s1	72311999	16491649	16507633	11170	16160	0	tp:A:S	cm:i:1000	s1:i:11103	dv:f:0.0231	rl:i:7968378
h1s1	67187999	65352898	65364947	-	h2s2	53910277	3879626	3891750	11108	12127	0	tp:A:S	cm:i:1086	s1:i:11091	dv:f:0.0056	rl:i:7968378
h1s1	67187999	57099151	57114906	+	h2s9	61691755	56105906	56122443	11287	16627	0	tp:A:S	cm:i:992	s1:i:11086	dv:f:0.0245	rl:i:7968378
h1s1	67187999	55346433	55359636	-	h2s7	71854087	28712523	28725569	11141	13263	0	tp:A:S	cm:i:1038	s1:i:11084	dv:f:0.0122	rl:i:7968378
h1s1	67187999	46892181	46908181	-	h2s3	58035721	36321834	36337530	11144	16018	0	tp:A:S	cm:i:997	s1:i:11076	dv:f:0.0233	rl:i:7968378
h1s1	67187999	1101762	1117629	-	h2s15	49669858	44158500	44174522	11118	16046	0	tp:A:S	cm:i:995	s1:i:11074	dv:f:0.0227	rl:i:7968378
h1s1	67187999	46892140	46908181	-	h2s5	61943115	6006065	6021999	11093	16050	0	tp:A:S	cm:i:995	s1:i:11069	dv:f:0.0234	rl:i:7968378
h1s1	67187999	48974265	48990006	+	h2s9	61691755	56105923	56122443	11267	16612	0	tp:A:S	cm:i:985	s1:i:11066	dv:f:0.0245	rl:i:7968378
h1s1	67187999	55346381	55359641	+	h2s16	44461152	41827073	41840405	11085	13369	0	tp:A:S	cm:i:1014	s1:i:11056	dv:f:0.0137	rl:i:7968378
h1s1	67187999	32856480	32869400	-	h2s9	61691755	11782436	11795360	11049	12957	0	tp:A:S	cm:i:1031	s1:i:11035	dv:f:0.0116	rl:i:7968378
h1s1	67187999	51158008	51173791	-	h2s1	72311999	53169671	53185696	11104	16073	0	tp:A:S	cm:i:991	s1:i:11029	dv:f:0.0213	rl:i:7968378
h1s1	67187999	46836694	46852447	+	h2s12	55506995	6327416	6343083	11072	15820	0	tp:A:S	cm:i:982	s1:i:11025	dv:f:0.0228	rl:i:7968378
h1s1	67187999	46892181	46908181	-	h2s1	72311999	53169671	53185633	11092	16140	0	tp:A:S	cm:i:992	s1:i:11023	dv:f:0.0235	rl:i:7968378
h1s1	67187999	65758084	65770855	-	h2s15	49669858	39760620	39773153	11067	12773	0	tp:A:S	cm:i:1011	s1:i:11019	dv:f:0.0074	rl:i:7968378
h1s1	67187999	51158240	51173791	-	h2s3	58035721	36321834	36337330	11054	15621	0	tp:A:S	cm:i:976	s1:i:11011	dv:f:0.0214	rl:i:7968378
h1s1	67187999	32856480	32869400	+	h2s5	61943115	52189667	52202598	11023	12961	0	tp:A:S	cm:i:1028	s1:i:11007	dv:f:0.0118	rl:i:7968378
h1s1	67187999	2114624	2128113	+	h2s10	60716626	9069865	9083302	10994	13506	0	tp:A:S	cm:i:976	s1:i:10981	dv:f:0.0154	rl:i:7968378
h1s1	67187999	55346381	55359636	+	h2s16	44461152	35025507	35038767	11001	13355	0	tp:A:S	cm:i:1011	s1:i:10961	dv:f:0.0138	rl:i:7968378
h1s1	67187999	46836694	46852686	-	h2s13	52489210	5976026	5992014	10978	16031	0	tp:A:S	cm:i:983	s1:i:10961	dv:f:0.0235	rl:i:7968378
h1s1	67187999	48352467	48365210	-	h2s12	55506995	44882061	44894840	10973	12799	0	tp:A:S	cm:i:1077	s1:i:10957	dv:f:0.0102	rl:i:7968378
h1s1	67187999	48340850	48353594	-	h2s12	55506995	44882061	44894840	10973	12799	0	tp:A:S	cm:i:1077	s1:i:10957	dv:f:0.0102	rl:i:7968378
h1s1	67187999	32856480	32869400	-	h2s3	58035721	35265678	35278591	10973	12958	0	tp:A:S	cm:i:1025	s1:i:10955	dv:f:0.0119	rl:i:7968378
h1s1	67187999	46892181	46908181	+	h2s8	66872696	13924987	13941033	10972	16071	0	tp:A:S	cm:i:978	s1:i:10951	dv:f:0.0243	rl:i:7968378
h1s1	67187999	51158008	51173793	-	h2s1	72311999	16491647	16507696	11008	16060	0	tp:A:S	cm:i:991	s1:i:10947	dv:f:0.0213	rl:i:7968378
h1s1	67187999	51728441	51741436	-	h2s11	60512409	52794436	52807280	11077	13222	0	tp:A:S	cm:i:1061	s1:i:10946	dv:f:0.0051	rl:i:7968378
h1s1	67187999	65352898	65364947	+	h2s7	71854087	71529515	71541322	10993	12049	0	tp:A:S	cm:i:1079	s1:i:10945	dv:f:0.0060	rl:i:7968378
h1s1	67187999	6264321	6278166	-	h2s4	66124883	59583698	59597147	11017	13855	0	tp:A:S	cm:i:1036	s1:i:10934	dv:f:0.0156	rl:i:7968378
h1s1	67187999	11512226	11525725	-	h2s4	66124883	54540817	54554528	11172	14213	0	tp:A:S	cm:i:1036	s1:i:10924	dv:f:0.0149	rl:i:7968378
h1s1	67187999	51158008	51173793	-	h2s15	49669858	27722041	27737857	10948	15852	0	tp:A:S	cm:i:974	s1:i:10922	dv:f:0.0222	rl:i:7968378
h1s1	67187999	32856480	32869400	-	h2s3	58035721	22730377	22743320	10941	12974	0	tp:A:S	cm:i:1015	s1:i:10921	dv:f:0.0125	rl:i:7968378
h1s1	67187999	42641277	42655243	+	h2s8	66872696	23095808	23109749	10931	13994	0	tp:A:S	cm:i:1055	s1:i:10915	dv:f:0.0123	rl:i:7968378
h1s1	67187999	4148006	4160454	-	h2s12	55506995	10850186	10862716	10933	12530	0	tp:A:S	cm:i:992	s1:i:10915	dv:f:0.0077	rl:i:7968378
h1s1	67187999	60842899	60855152	-	h2s18	55085163	18581234	18593455	10923	12260	0	tp:A:S	cm:i:1036	s1:i:10915	dv:f:0.0091	rl:i:7968378
h1s1	67187999	51158008	51173791	-	h2s15	49669858	4531578	4547416	10940	15878	0	tp:A:S	cm:i:969	s1:i:10911	dv:f:0.0224	rl:i:7968378
h1s1	67187999	51158008	51173716	+	h2s14	49691924	5763616	5779395	10933	15808	0	tp:A:S	cm:i:971	s1:i:10906	dv:f:0.0220	rl:i:7968378
h1s1	67187999	46836694	46852686	+	h2s15	49669858	4531578	4547403	10946	16014	0	tp:A:S	cm:i:981	s1:i:10900	dv:f:0.0236	rl:i:7968378
h1s1	67187999	32856480	32869400	+	h2s8	66872696	18841439	18854361	10913	12958	0	tp:A:S	cm:i:1017	s1:i:10898	dv:f:0.0124	rl:i:7968378
h1s1	67187999	60842899	60856730	+	h2s12	55506995	12140042	12153880	10913	13886	0	tp:A:S	cm:i:990	s1:i:10897	dv:f:0.0178	rl:i:7968378
h1s1	67187999	27442435	27492709	+	h2s4	66124883	38946232	38997764	11687	52888	0	tp:A:S	cm:i:989	s1:i:10887	dv:f:0.0610	rl:i:7968378
h1s1	67187999	45292076	45303795	+	h2s8	66872696	63307458	63319238	10898	11782	0	tp:A:S	cm:i:1066	s1:i:10885	dv:f:0.0053	rl:i:7968378
h1s1	67187999	41448661	41464297	+	h2s9	61691755	50906266	50921793	11014	15888	0	tp:A:S	cm:i:990	s1:i:10883	dv:f:0.0233	rl:i:7968378
h1s1	67187999	51158008	51173791	+	h2s13	52489210	5976013	5992014	10929	16010	0	tp:A:S	cm:i:972	s1:i:10880	dv:f:0.0223	rl:i:7968378
h1s1	67187999	30144399	30159146	-	h2s10	60716626	56693378	56708129	10966	14951	0	tp:A:S	cm:i:976	s1:i:10880	dv:f:0.0222	rl:i:7968378
h1s1	67187999	41448661	41464297	-	h2s8	66872696	51371279	51387328	11061	16274	0	tp:A:S	cm:i:999	s1:i:10878	dv:f:0.0228	rl:i:7968378
h1s1	67187999	6739215	6753986	-	h2s18	55085163	7817250	7832036	10881	14820	0	tp:A:S	cm:i:968	s1:i:10864	dv:f:0.0188	rl:i:7968378
h1s1	67187999	49442160	49454555	-	h2s1	72311999	2215512	2227960	10887	12478	0	tp:A:S	cm:i:1002	s1:i:10862	dv:f:0.0088	rl:i:7968378
h1s1	67187999	51158252	51173777	+	h2s11	60512409	13394271	13410026	10912	15765	0	tp:A:S	cm:i:964	s1:i:10858	dv:f:0.0220	rl:i:7968378
h1s1	67187999	49442160	49454555	+	h2s14	49691924	41344230	41356785	10888	12557	0	tp:A:S	cm:i:999	s1:i:10855	dv:f:0.0090	rl:i:7968378
h1s1	67187999	41448661	41464297	+	h2s3	58035721	29818146	29833952	10980	16011	0	tp:A:S	cm:i:1000	s1:i:10854	dv:f:0.0228	rl:i:7968378
h1s1	67187999	46836694	46852447	-	h2s8	66872696	52392564	52408103	10922	15814	0	tp:A:S	cm:i:988	s1:i:10851	dv:f:0.0224	rl:i:7968378
h1s1	67187999	49744804	49760789	-	h2s4	66124883	16069400	16085169	10909	16028	0	tp:A:S	cm:i:969	s1:i:10842	dv:f:0.0245	rl:i:7968378
h1s1	67187999	4148006	4160454	+	h2s4	66124883	1497248	1510015	10897	12767	0	tp:A:S	cm:i:983	s1:i:10833	dv:f:0.0082	rl:i:7968378
h1s1	67187999	49442160	49454555	-	h2s18	55085163	3894991	3907548	10863	12558	0	tp:A:S	cm:i:996	s1:i:10830	dv:f:0.0091	rl:i:7968378
h1s1	67187999	65352898	65364947	+	h2s6	44211056	40529359	40541250	10892	12133	0	tp:A:S	cm:i:1062	s1:i:10826	dv:f:0.0068	rl:i:7968378
h1s1	67187999	51158069	51173791	-	h2s8	66872696	22665175	22681089	10883	15953	0	tp:A:S	cm:i:967	s1:i:10826	dv:f:0.0225	rl:i:7968378
h1s1	67187999	49442160	49454555	-	h2s1	72311999	54041367	54053770	10826	12405	0	tp:A:S	cm:i:996	s1:i:10824	dv:f:0.0091	rl:i:7968378
h1s1	67187999	48870140	48884605	-	h2s4	66124883	18338110	18352313	10916	14577	0	tp:A:S	cm:i:982	s1:i:10821	dv:f:0.0202	rl:i:7968378
h1s1	67187999	22905297	22918392	-	h2s17	43698553	33507175	33520265	10831	13133	0	tp:A:S	cm:i:998	s1:i:10818	dv:f:0.0122	rl:i:7968378
h1s1	67187999	6862124	6876932	-	h2s10	60716626	37734688	37749734	10863	15051	0	tp:A:S	cm:i:986	s1:i:10811	dv:f:0.0207	rl:i:7968378
h1s1	67187999	51158069	51173777	-	h2s8	66872696	24747006	24762708	10884	15872	0	tp:A:S	cm:i:957	s1:i:10811	dv:f:0.0229	rl:i:7968378
h1s1	67187999	54420948	54432414	-	h2s5	61943115	50848171	50859715	10827	11549	0	tp:A:S	cm:i:1064	s1:i:10806	dv:f:0.0045	rl:i:7968378
h1s1	67187999	4527474	4540414	-	h2s13	52489210	24918335	24931262	10811	12956	0	tp:A:S	cm:i:991	s1:i:10805	dv:f:0.0141	rl:i:7968378
h1s1	67187999	51728435	51741436	+	h2s9	61691755	47935346	47948171	10927	13217	0	tp:A:S	cm:i:1051	s1:i:10802	dv:f:0.0057	rl:i:7968378
h1s1	67187999	54407276	54432363	-	h2s18	55085163	45481288	45507209	11209	26482	0	tp:A:S	cm:i:929	s1:i:10797	dv:f:0.0521	rl:i:7968378
h1s1	67187999	54410612	54432276	-	h2s11	60512409	31924479	31946950	11210	23028	0	tp:A:S	cm:i:887	s1:i:10794	dv:f:0.0465	rl:i:7968378
h1s1	67187999	46892228	46908181	+	h2s4	66124883	18978748	18994441	10844	15964	0	tp:A:S	cm:i:970	s1:i:10789	dv:f:0.0245	rl:i:7968378
h1s1	67187999	36767840	36789777	+	h2s2	53910277	16630925	16653213	10861	22301	0	tp:A:S	cm:i:983	s1:i:10781	dv:f:0.0411	rl:i:7968378
h1s1	67187999	34316659	34330752	-	h2s4	66124883	32350974	32364672	10868	14108	0	tp:A:S	cm:i:995	s1:i:10780	dv:f:0.0149	rl:i:7968378
h1s1	67187999	46836708	46852638	+	h2s8	66872696	24747006	24762708	10904	16118	0	tp:A:S	cm:i:974	s1:i:10778	dv:f:0.0239	rl:i:7968378
h1s1	67187999	728772	745432	-	h2s4	66124883	65181898	65198235	11043	17118	0	tp:A:S	cm:i:991	s1:i:10777	dv:f:0.0283	rl:i:7968378
h1s1	67187999	46836694	46852686	+	h2s1	72311999	54466438	54482456	10867	16234	0	tp:A:S	cm:i:989	s1:i:10776	dv:f:0.0232	rl:i:7968378
h1s1	67187999	1101762	1117629	+	h2s3	58035721	36321834	36337580	10844	15972	0	tp:A:S	cm:i:963	s1:i:10776	dv:f:0.0245	rl:i:7968378
h1s1	67187999	46836708	46852686	-	h2s11	60512409	13393988	13410026	10792	16056	0	tp:A:S	cm:i:963	s1:i:10773	dv:f:0.0245	rl:i:7968378
h1s1	67187999	46892181	46908181	+	h2s1	72311999	61868604	61884539	10787	16008	0	tp:A:S	cm:i:971	s1:i:10772	dv:f:0.0246	rl:i:7968378
h1s1	67187999	46836694	46852686	+	h2s1	72311999	16491649	16507683	10795	16075	0	tp:A:S	cm:i:970	s1:i:10768	dv:f:0.0242	rl:i:7968378
h1s1	67187999	1101762	1117642	+	h2s1	72311999	16491649	16507696	10806	16070	0	tp:A:S	cm:i:963	s1:i:10761	dv:f:0.0245	rl:i:7968378
h1s1	67187999	44451151	44464652	-	h2s4	66124883	22719176	22732815	10824	13720	0	tp:A:S	cm:i:955	s1:i:10758	dv:f:0.0167	rl:i:7968378
h1s1	67187999	35765035	35781456	-	h2s11	60512409	1075189	1090590	11000	16525	0	tp:A:S	cm:i:960	s1:i:10750	dv:f:0.0285	rl:i:7968378
h1s1	67187999	43997408	44024903	-	h2s4	66124883	23160246	23187419	11239	28535	0	tp:A:S	cm:i:950	s1:i:10749	dv:f:0.0549	rl:i:7968378
h1s1	67187999	24738007	24752551	-	h2s4	66124883	41352160	41366414	10842	14631	0	tp:A:S	cm:i:946	s1:i:10749	dv:f:0.0221	rl:i:7968378
h1s1	67187999	51728441	51741436	-	h2s14	49691924	7488237	7501488	10873	13428	0	tp:A:S	cm:i:1043	s1:i:10746	dv:f:0.0060	rl:i:7968378
h1s1	67187999	51158008	51173793	-	h2s5	61943115	6006063	6022021	10788	15971	0	tp:A:S	cm:i:960	s1:i:10744	dv:f:0.0230	rl:i:7968378
h1s1	67187999	950740	965751	-	h2s4	66124883	65027357	65042495	10854	15329	0	tp:A:S	cm:i:967	s1:i:10742	dv:f:0.0204	rl:i:7968378
h1s1	67187999	46836694	46852686	+	h2s12	55506995	41819845	41835654	10794	16033	0	tp:A:S	cm:i:967	s1:i:10739	dv:f:0.0244	rl:i:7968378
h1s1	67187999	11280259	11294681	+	h2s6	44211056	35785778	35800482	10810	14736	0	tp:A:S	cm:i:976	s1:i:10739	dv:f:0.0171	rl:i:7968378
h1s1	67187999	46892381	46908167	+	h2s11	60512409	13394259	13410026	10753	15812	0	tp:A:S	cm:i:964	s1:i:10738	dv:f:0.0242	rl:i:7968378
h1s1	67187999	46892383	46908181	-	h2s8	66872696	22665175	22680896	10756	15813	0	tp:A:S	cm:i:967	s1:i:10734	dv:f:0.0241	rl:i:7968378
h1s1	67187999	51158240	51173793	+	h2s15	49669858	11359375	11375073	10782	15741	0	tp:A:S	cm:i:940	s1:i:10731	dv:f:0.0235	rl:i:7968378
h1s1	67187999	46836731	46852686	-	h2s14	49691924	5763629	5779433	10792	16027	0	tp:A:S	cm:i:956	s1:i:10730	dv:f:0.0249	rl:i:7968378
h1s1	67187999	55346381	55359635	+	h2s10	60716626	59317441	59331083	10829	13697	0	tp:A:S	cm:i:985	s1:i:10727	dv:f:0.0151	rl:i:7968378
h1s1	67187999	15742369	15757083	-	h2s4	66124883	50129250	50144630	10951	15582	0	tp:A:S	cm:i:983	s1:i:10725	dv:f:0.0209	rl:i:7968378
h1s1	67187999	55346381	55359641	-	h2s14	49691924	12169676	12183334	10836	13735	0	tp:A:S	cm:i:990	s1:i:10721	dv:f:0.0149	rl:i:7968378
h1s1	67187999	65352898	65364947	+	h2s1	72311999	60640650	60652533	10754	12050	0	tp:A:S	cm:i:1026	s1:i:10720	dv:f:0.0086	rl:i:7968378
h1s1	67187999	51728441	51741436	+	h2s16	44461152	19068791	19082138	10858	13503	0	tp:A:S	cm:i:1036	s1:i:10717	dv:f:0.0064	rl:i:7968378
h1s1	67187999	46836694	46852638	+	h2s4	66124883	16069386	16085108	10770	15967	0	tp:A:S	cm:i:973	s1:i:10713	dv:f:0.0240	rl:i:7968378
h1s1	67187999	4148006	4160438	-	h2s3	58035721	45298636	45311152	10731	12516	0	tp:A:S	cm:i:968	s1:i:10713	dv:f:0.0090	rl:i:7968378
h1s1	67187999	49442160	49454555	-	h2s14	49691924	8103447	8116003	10746	12558	0	tp:A:S	cm:i:986	s1:i:10713	dv:f:0.0097	rl:i:7968378
h1s1	67187999	4527474	4539840	-	h2s6	44211056	6153972	6166322	10715	12374	0	tp:A:S	cm:i:1014	s1:i:10710	dv:f:0.0106	rl:i:7968378
h1s1	67187999	1101762	1117642	+	h2s4	66124883	16069386	16085169	10772	15975	0	tp:A:S	cm:i:961	s1:i:10710	dv:f:0.0246	rl:i:7968378
h1s1	67187999	4527474	4540414	+	h2s1	72311999	22976346	22989273	10710	12956	0	tp:A:S	cm:i:983	s1:i:10704	dv:f:0.0145	rl:i:7968378
h1s1	67187999	16810067	16823357	-	h2s4	66124883	49378529	49391794	10732	13343	0	tp:A:S	cm:i:990	s1:i:10702	dv:f:0.0155	rl:i:7968378
h1s1	67187999	51728446	51741436	-	h2s11	60512409	13723497	13736625	10800	13292	0	tp:A:S	cm:i:1027	s1:i:10699	dv:f:0.0068	rl:i:7968378
h1s1	67187999	1101762	1117642	+	h2s15	49669858	27722043	27737857	10758	15987	0	tp:A:S	cm:i:955	s1:i:10698	dv:f:0.0249	rl:i:7968378
h1s1	67187999	6054820	6084301	-	h2s4	66124883	59769235	59798485	11519	31368	0	tp:A:S	cm:i:1000	s1:i:10696	dv:f:0.0550	rl:i:7968378
h1s1	67187999	11280259	11294705	+	h2s8	66872696	17144689	17159203	10749	14622	0	tp:A:S	cm:i:979	s1:i:10691	dv:f:0.0171	rl:i:7968378
h1s1	67187999	46836694	46852638	-	h2s4	66124883	18978699	18994441	10745	16000	0	tp:A:S	cm:i:955	s1:i:10682	dv:f:0.0250	rl:i:7968378
h1s1	67187999	46836694	46852686	+	h2s15	49669858	27722043	27737844	10732	16026	0	tp:A:S	cm:i:951	s1:i:10679	dv:f:0.0253	rl:i:7968378
h1s1	67187999	55346381	55359636	-	h2s8	66872696	51308540	51321931	10769	13547	0	tp:A:S	cm:i:978	s1:i:10676	dv:f:0.0155	rl:i:7968378
h1s1	67187999	49442160	49454555	-	h2s9	61691755	19524326	19536637	10693	12399	0	tp:A:S	cm:i:974	s1:i:10673	dv:f:0.0103	rl:i:7968378
h1s1	67187999	15565883	15578532	-	h2s4	66124883	50309313	50322347	10766	13078	0	tp:A:S	cm:i:991	s1:i:10672	dv:f:0.0090	rl:i:7968378
h1s1	67187999	11280259	11294705	+	h2s8	66872696	17155266	17169782	10720	14624	0	tp:A:S	cm:i:972	s1:i:10662	dv:f:0.0175	rl:i:7968378
h1s1	67187999	51728435	51741436	+	h2s8	66872696	46035477	46048743	10816	13505	0	tp:A:S	cm:i:1029	s1:i:10660	dv:f:0.0068	rl:i:7968378
h1s1	67187999	49745091	49760789	+	h2s15	49669858	44158783	44174508	10687	15784	0	tp:A:S	cm:i:961	s1:i:10656	dv:f:0.0239	rl:i:7968378
h1s1	67187999	51728599	51741436	-	h2s9	61691755	2893384	2906492	10786	13298	0	tp:A:S	cm:i:1031	s1:i:10654	dv:f:0.0060	rl:i:7968378
h1s1	67187999	46892140	46908181	-	h2s16	44461152	3042638	3058493	10698	16059	0	tp:A:S	cm:i:965	s1:i:10650	dv:f:0.0250	rl:i:7968378
h1s1	67187999	46892381	46908181	+	h2s8	66872696	52392565	52408103	10709	15821	0	tp:A:S	cm:i:968	s1:i:10648	dv:f:0.0241	rl:i:7968378
h1s1	67187999	49744804	49760789	-	h2s1	72311999	16491663	16507696	10682	16097	0	tp:A:S	cm:i:956	s1:i:10645	dv:f:0.0252	rl:i:7968378
h1s1	67187999	46892140	46908181	-	h2s12	55506995	6327416	6343313	10674	16049	0	tp:A:S	cm:i:957	s1:i:10643	dv:f:0.0255	rl:i:7968378
h1s1	67187999	34515546	34528223	+	h2s9	61691755	15734975	15747660	10644	12692	0	tp:A:S	cm:i:1013	s1:i:10639	dv:f:0.0113	rl:i:7968378
h1s1	67187999	8725673	8740668	-	h2s14	49691924	25764008	25778611	10726	15016	0	tp:A:S	cm:i:957	s1:i:10634	dv:f:0.0231	rl:i:7968378
h1s1	67187999	51008452	51020909	+	h2s9	61691755	23793840	23806378	10726	12705	0	tp:A:S	cm:i:1034	s1:i:10633	dv:f:0.0040	rl:i:7968378
h1s1	67187999	46836694	46852686	-	h2s11	60512409	27382412	27398199	10684	16023	0	tp:A:S	cm:i:971	s1:i:10628	dv:f:0.0242	rl:i:7968378
h1s1	67187999	65352922	65364947	-	h2s9	61691755	30410693	30422479	10672	12028	0	tp:A:S	cm:i:1029	s1:i:10624	dv:f:0.0083	rl:i:7968378
h1s1	67187999	51158008	51173791	-	h2s12	55506995	41819845	41835667	10647	15856	0	tp:A:S	cm:i:941	s1:i:10622	dv:f:0.0240	rl:i:7968378
h1s1	67187999	51158240	51173791	+	h2s1	72311999	61868794	61884539	10667	15761	0	tp:A:S	cm:i:945	s1:i:10620	dv:f:0.0231	rl:i:7968378
h1s1	67187999	1922586	1936953	-	h2s4	66124883	64019576	64034544	10799	15102	0	tp:A:S	cm:i:963	s1:i:10617	dv:f:0.0199	rl:i:7968378
h1s1	67187999	46892140	46908181	-	h2s7	71854087	61953109	61968982	10646	16058	0	tp:A:S	cm:i:949	s1:i:10604	dv:f:0.0259	rl:i:7968378
h1s1	67187999	1101762	1117642	+	h2s15	49669858	37364170	37380016	10674	16029	0	tp:A:S	cm:i:949	s1:i:10603	dv:f:0.0253	rl:i:7968378
h1s1	67187999	6862124	6876932	+	h2s14	49691924	25764008	25778611	10661	14835	0	tp:A:S	cm:i:938	s1:i:10603	dv:f:0.0233	rl:i:7968378
h1s1	67187999	6862124	6876932	+	h2s9	61691755	38554483	38569327	10630	14905	0	tp:A:S	cm:i:951	s1:i:10600	dv:f:0.0226	rl:i:7968378
h1s1	67187999	46892181	46908181	-	h2s5	61943115	6032363	6048102	10653	16005	0	tp:A:S	cm:i:960	s1:i:10599	dv:f:0.0252	rl:i:7968378
h1s1	67187999	8725673	8740668	-	h2s16	44461152	41205194	41220279	10638	15146	0	tp:A:S	cm:i:963	s1:i:10592	dv:f:0.0228	rl:i:7968378
h1s1	67187999	46892181	46908181	-	h2s15	49669858	4531578	4547353	10646	16026	0	tp:A:S	cm:i:930	s1:i:10589	dv:f:0.0269	rl:i:7968378
h1s1	67187999	32856480	32869861	+	h2s13	52489210	24918335	24931769	10610	13470	0	tp:A:S	cm:i:971	s1:i:10583	dv:f:0.0163	rl:i:7968378
h1s1	67187999	4527423	4540414	+	h2s2	53910277	7911435	7924365	10593	13004	0	tp:A:S	cm:i:977	s1:i:10576	dv:f:0.0149	rl:i:7968378
h1s1	67187999	54268989	54284059	-	h2s7	71854087	60341242	60356578	10687	15461	0	tp:A:S	cm:i:970	s1:i:10576	dv:f:0.0238	rl:i:7968378
h1s1	67187999	14848935	14860848	-	h2s4	66124883	51013900	51025746	10589	11924	0	tp:A:S	cm:i:1027	s1:i:10571	dv:f:0.0084	rl:i:7968378
h1s1	67187999	1101762	1117642	-	h2s8	66872696	52392291	52408103	10642	16016	0	tp:A:S	cm:i:953	s1:i:10569	dv:f:0.0251	rl:i:7968378
h1s1	67187999	46836694	46852418	-	h2s1	72311999	61868822	61884539	10585	15762	0	tp:A:S	cm:i:947	s1:i:10569	dv:f:0.0245	rl:i:7968378
h1s1	67187999	46892399	46908181	+	h2s15	49669858	37502699	37518373	10590	15796	0	tp:A:S	cm:i:957	s1:i:10563	dv:f:0.0246	rl:i:7968378
h1s1	67187999	49443044	49454497	-	h2s2	53910277	6598639	6610330	10607	11693	0	tp:A:S	cm:i:1005	s1:i:10559	dv:f:0.0051	rl:i:7968378
h1s1	67187999	8725673	8740668	-	h2s11	60512409	25866058	25881048	10593	15086	0	tp:A:S	cm:i:947	s1:i:10557	dv:f:0.0236	rl:i:7968378
h1s1	67187999	49442160	49454497	-	h2s17	43698553	30204786	30217204	10573	12421	0	tp:A:S	cm:i:968	s1:i:10555	dv:f:0.0105	rl:i:7968378
h1s1	67187999	46892140	46908181	-	h2s12	55506995	15360632	15376642	10571	16062	0	tp:A:S	cm:i:952	s1:i:10555	dv:f:0.0258	rl:i:7968378
h1s1	67187999	6862124	6876932	+	h2s9	61691755	38543463	38558310	10583	14905	0	tp:A:S	cm:i:946	s1:i:10553	dv:f:0.0228	rl:i:7968378
h1s1	67187999	46892140	46908167	+	h2s11	60512409	4510837	4526689	10601	16063	0	tp:A:S	cm:i:938	s1:i:10553	dv:f:0.0265	rl:i:7968378
h1s1	67187999	22905335	22918392	-	h2s13	52489210	26534241	26547583	10612	13348	0	tp:A:S	cm:i:962	s1:i:10552	dv:f:0.0140	rl:i:7968378
h1s1	67187999	46892460	46908181	-	h2s12	55506995	41819845	41835335	10600	15730	0	tp:A:S	cm:i:948	s1:i:10552	dv:f:0.0248	rl:i:7968378
h1s1	67187999	51728441	51741436	+	h2s17	43698553	8554697	8567723	10728	13453	0	tp:A:S	cm:i:1018	s1:i:10545	dv:f:0.0073	rl:i:7968378
h1s1	67187999	46892440	46908181	+	h2s9	61691755	57727	73381	10565	15759	0	tp:A:S	cm:i:948	s1:i:10541	dv:f:0.0249	rl:i:7968378
h1s1	67187999	51158008	51173791	-	h2s15	49669858	37364170	37380016	10576	15894	0	tp:A:S	cm:i:925	s1:i:10538	dv:f:0.0249	rl:i:7968378
h1s1	67187999	1101762	1117642	+	h2s1	72311999	53169671	53185696	10587	16071	0	tp:A:S	cm:i:946	s1:i:10537	dv:f:0.0254	rl:i:7968378
h1s1	67187999	46836694	46852510	+	h2s16	44461152	3042638	3058326	10586	15864	0	tp:A:S	cm:i:941	s1:i:10537	dv:f:0.0252	rl:i:7968378
h1s1	67187999	46836694	46852686	+	h2s5	61943115	6032363	6048152	10602	16047	0	tp:A:S	cm:i:937	s1:i:10537	dv:f:0.0260	rl:i:7968378
h1s1	67187999	22905297	22918392	-	h2s3	58035721	1417644	1430731	10543	13121	0	tp:A:S	cm:i:965	s1:i:10534	dv:f:0.0140	rl:i:7968378
h1s1	67187999	46836694	46852686	-	h2s15	49669858	44158500	44174522	10556	16059	0	tp:A:S	cm:i:952	s1:i:10533	dv:f:0.0252	rl:i:7968378
h1s1	67187999	4148006	4160438	+	h2s15	49669858	39760640	39773153	10550	12513	0	tp:A:S	cm:i:952	s1:i:10532	dv:f:0.0099	rl:i:7968378
h1s1	67187999	46836694	46852544	-	h2s8	66872696	13925078	13941033	10571	15993	0	tp:A:S	cm:i:934	s1:i:10532	dv:f:0.0257	rl:i:7968378
h1s1	67187999	46836694	46852686	+	h2s15	49669858	37364170	37380003	10597	16068	0	tp:A:S	cm:i:944	s1:i:10532	dv:f:0.0257	rl:i:7968378
h1s1	67187999	22905297	22918419	-	h2s16	44461152	21662614	21675746	10563	13204	0	tp:A:S	cm:i:971	s1:i:10531	dv:f:0.0138	rl:i:7968378
h1s1	67187999	1101762	1117629	+	h2s8	66872696	22665175	22681137	10564	15994	0	tp:A:S	cm:i:947	s1:i:10529	dv:f:0.0254	rl:i:7968378
h1s1	67187999	60842910	60856709	-	h2s1	72311999	60255996	60269812	10561	13890	0	tp:A:S	cm:i:950	s1:i:10526	dv:f:0.0198	rl:i:7968378
h1s1	67187999	51158008	51173791	+	h2s8	66872696	13924924	13941033	10600	16124	0	tp:A:S	cm:i:938	s1:i:10526	dv:f:0.0241	rl:i:7968378
h1s1	67187999	51158069	51173791	+	h2s4	66124883	18978699	18994441	10555	15813	0	tp:A:S	cm:i:925	s1:i:10519	dv:f:0.0248	rl:i:7968378
h1s1	67187999	22905297	22918392	+	h2s13	52489210	32649327	32662645	10616	13441	0	tp:A:S	cm:i:981	s1:i:10516	dv:f:0.0131	rl:i:7968378
h1s1	67187999	46836694	46852418	-	h2s14	49691924	12114735	12130396	10532	15734	0	tp:A:S	cm:i:940	s1:i:10516	dv:f:0.0249	rl:i:7968378
h1s1	67187999	32857056	32869400	+	h2s6	44211056	6153972	6166322	10518	12383	0	tp:A:S	cm:i:979	s1:i:10503	dv:f:0.0119	rl:i:7968378
h1s1	67187999	46892181	46908181	+	h2s13	52489210	5976076	5992014	10559	16111	0	tp:A:S	cm:i:940	s1:i:10500	dv:f:0.0264	rl:i:7968378
h1s1	67187999	22905297	22918419	+	h2s3	58035721	30371141	30384443	10584	13411	0	tp:A:S	cm:i:968	s1:i:10500	dv:f:0.0139	rl:i:7968378
h1s1	67187999	46892228	46908181	-	h2s8	66872696	13062352	13078215	10533	15994	0	tp:A:S	cm:i:932	s1:i:10498	dv:f:0.0266	rl:i:7968378
h1s1	67187999	46836694	46852446	+	h2s5	61943115	6006065	6021758	10517	15779	0	tp:A:S	cm:i:939	s1:i:10494	dv:f:0.0251	rl:i:7968378
h1s1	67187999	60842910	60856709	+	h2s1	72311999	50865117	50878941	10523	13895	0	tp:A:S	cm:i:940	s1:i:10487	dv:f:0.0204	rl:i:7968378
h1s1	67187999	46836694	46852686	-	h2s13	52489210	6483202	6499083	10499	16001	0	tp:A:S	cm:i:928	s1:i:10472	dv:f:0.0266	rl:i:7968378
h1s1	67187999	65352913	65364931	-	h2s4	66124883	61245048	61256826	10553	12100	0	tp:A:S	cm:i:1021	s1:i:10471	dv:f:0.0087	rl:i:7968378
h1s1	67187999	51158030	51173791	-	h2s16	44461152	3042638	3058493	10526	15935	0	tp:A:S	cm:i:925	s1:i:10469	dv:f:0.0248	rl:i:7968378
h1s1	67187999	51728435	51741436	+	h2s9	61691755	12804978	12818116	10590	13350	0	tp:A:S	cm:i:1004	s1:i:10468	dv:f:0.0081	rl:i:7968378
h1s1	67187999	46836694	46852686	+	h2s7	71854087	55427533	55443285	10518	16008	0	tp:A:S	cm:i:948	s1:i:10465	dv:f:0.0254	rl:i:7968378
h1s1	67187999	3777403	3790993	-	h2s4	66124883	62230426	62243394	10669	13786	0	tp:A:S	cm:i:969	s1:i:10465	dv:f:0.0168	rl:i:7968378
h1s1	67187999	46892140	46908181	+	h2s8	66872696	3442175	3458075	10497	16055	0	tp:A:S	cm:i:941	s1:i:10464	dv:f:0.0264	rl:i:7968378
h1s1	67187999	1101762	1117432	-	h2s15	49669858	11359322	11375071	10502	15804	0	tp:A:S	cm:i:918	s1:i:10462	dv:f:0.0265	rl:i:7968378
h1s1	67187999	22905297	22918392	-	h2s9	61691755	47125443	47138460	10491	13132	0	tp:A:S	cm:i:955	s1:i:10460	dv:f:0.0145	rl:i:7968378
h1s1	67187999	34246452	34260606	-	h2s4	66124883	32432288	32446489	10480	14239	0	tp:A:S	cm:i:899	s1:i:10457	dv:f:0.0221	rl:i:7968378
h1s1	67187999	49744804	49760789	+	h2s8	66872696	52392291	52408089	10531	16070	0	tp:A:S	cm:i:942	s1:i:10454	dv:f:0.0259	rl:i:7968378
h1s1	67187999	49745060	49760789	+	h2s5	61943115	52419785	52435258	10515	15754	0	tp:A:S	cm:i:935	s1:i:10450	dv:f:0.0255	rl:i:7968378
h1s1	67187999	6862124	6876932	+	h2s16	44461152	41205194	41220279	10508	15089	0	tp:A:S	cm:i:943	s1:i:10448	dv:f:0.0230	rl:i:7968378
h1s1	67187999	51158008	51173791	-	h2s8	66872696	4086703	4102622	10481	15931	0	tp:A:S	cm:i:926	s1:i:10447	dv:f:0.0248	rl:i:7968378
h1s1	67187999	51728441	51741436	-	h2s6	44211056	40857910	40871297	10661	13718	0	tp:A:S	cm:i:1019	s1:i:10444	dv:f:0.0073	rl:i:7968378
h1s1	67187999	22905297	22918392	-	h2s18	55085163	52751277	52764522	10474	13253	0	tp:A:S	cm:i:964	s1:i:10441	dv:f:0.0141	rl:i:7968378
h1s1	67187999	51728441	51741436	+	h2s6	44211056	32883487	32896459	10535	13198	0	tp:A:S	cm:i:1002	s1:i:10438	dv:f:0.0082	rl:i:7968378
h1s1	67187999	46892381	46908181	-	h2s8	66872696	4086703	4102389	10461	15809	0	tp:A:S	cm:i:930	s1:i:10435	dv:f:0.0262	rl:i:7968378
h1s1	67187999	46836694	46852686	-	h2s15	49669858	35678055	35693827	10493	16030	0	tp:A:S	cm:i:933	s1:i:10434	dv:f:0.0263	rl:i:7968378
h1s1	67187999	46836694	46852686	+	h2s3	58035721	13242948	13258545	10534	16042	0	tp:A:S	cm:i:935	s1:i:10432	dv:f:0.0262	rl:i:7968378
h1s1	67187999	1101762	1117629	+	h2s1	72311999	54466438	54482456	10541	16209	0	tp:A:S	cm:i:957	s1:i:10431	dv:f:0.0248	rl:i:7968378
h1s1	67187999	51158008	51173791	-	h2s12	55506995	6327416	6343335	10467	15931	0	tp:A:S	cm:i:916	s1:i:10430	dv:f:0.0254	rl:i:7968378
h1s1	67187999	49745091	49760789	+	h2s15	49669858	11359409	11375057	10456	15738	0	tp:A:S	cm:i:914	s1:i:10426	dv:f:0.0265	rl:i:7968378
h1s1	67187999	51158008	51173791	-	h2s18	55085163	16235845	16251679	10445	15851	0	tp:A:S	cm:i:916	s1:i:10424	dv:f:0.0254	rl:i:7968378
h1s1	67187999	51728642	51741436	+	h2s9	61691755	12209926	12222705	10615	13243	0	tp:A:S	cm:i:1017	s1:i:10424	dv:f:0.0066	rl:i:7968378
h1s1	67187999	6862124	6876932	-	h2s13	52489210	27661178	27675907	10476	14903	0	tp:A:S	cm:i:944	s1:i:10424	dv:f:0.0230	rl:i:7968378
h1s1	67187999	32856480	32869400	+	h2s6	44211056	22763262	22776194	10439	12965	0	tp:A:S	cm:i:963	s1:i:10423	dv:f:0.0152	rl:i:7968378
h1s1	67187999	22905297	22918419	-	h2s1	72311999	24417572	24430712	10476	13262	0	tp:A:S	cm:i:949	s1:i:10420	dv:f:0.0150	rl:i:7968378
h1s1	67187999	8725673	8740685	-	h2s9	61691755	38554466	38569327	10480	15083	0	tp:A:S	cm:i:949	s1:i:10418	dv:f:0.0236	rl:i:7968378
h1s1	67187999	34515546	34528223	-	h2s6	44211056	20891313	20904002	10423	12696	0	tp:A:S	cm:i:962	s1:i:10418	dv:f:0.0140	rl:i:7968378
h1s1	67187999	49744804	49760789	-	h2s1	72311999	53169685	53185696	10461	16112	0	tp:A:S	cm:i:940	s1:i:10414	dv:f:0.0261	rl:i:7968378
h1s1	67187999	46836694	46852686	+	h2s3	58035721	36321834	36337580	10493	16062	0	tp:A:S	cm:i:929	s1:i:10412	dv:f:0.0265	rl:i:7968378
h1s1	67187999	46836694	46852686	+	h2s8	66872696	4086703	4102609	10448	16030	0	tp:A:S	cm:i:934	s1:i:10411	dv:f:0.0262	rl:i:7968378
h1s1	67187999	51158008	51173791	+	h2s15	49669858	37502439	37518373	10451	15957	0	tp:A:S	cm:i:922	s1:i:10410	dv:f:0.0251	rl:i:7968378
h1s1	67187999	32856480	32869400	-	h2s1	72311999	22976346	22989273	10427	12963	0	tp:A:S	cm:i:948	s1:i:10410	dv:f:0.0160	rl:i:7968378
h1s1	67187999	46836694	46852262	-	h2s9	61691755	57850	73381	10442	15625	0	tp:A:S	cm:i:930	s1:i:10410	dv:f:0.0252	rl:i:7968378
h1s1	67187999	51728441	51741436	+	h2s2	53910277	7937384	7950363	10573	13375	0	tp:A:S	cm:i:1004	s1:i:10409	dv:f:0.0081	rl:i:7968378
h1s1	67187999	51158342	51173791	-	h2s1	72311999	54466438	54482114	10476	15727	0	tp:A:S	cm:i:937	s1:i:10407	dv:f:0.0234	rl:i:7968378
h1s1	67187999	45283928	45294520	-	h2s2	53910277	27117687	27128280	10407	10594	0	tp:A:S	cm:i:1017	s1:i:10407	dv:f:0.0017	rl:i:7968378
h1s1	67187999	66969505	66983633	+	h2s1	72311999	8264766	8278917	10415	14167	0	tp:A:S	cm:i:938	s1:i:10406	dv:f:0.0176	rl:i:7968378
h1s1	67187999	38821433	38834565	-	h2s4	66124883	28117561	28130669	10473	13274	0	tp:A:S	cm:i:955	s1:i:10406	dv:f:0.0167	rl:i:7968378
h1s1	67187999	1101762	1117629	+	h2s7	71854087	54139560	54155341	10457	15951	0	tp:A:S	cm:i:936	s1:i:10406	dv:f:0.0260	rl:i:7968378
h1s1	67187999	46836694	46852262	-	h2s15	49669858	37502865	37518373	10432	15611	0	tp:A:S	cm:i:932	s1:i:10401	dv:f:0.0251	rl:i:7968378
h1s1	67187999	46892460	46908167	-	h2s8	66872696	24747006	24762457	10465	15744	0	tp:A:S	cm:i:949	s1:i:10394	dv:f:0.0247	rl:i:7968378
h1s1	67187999	49744804	49760789	-	h2s15	49669858	27722057	27737857	10430	15987	0	tp:A:S	cm:i:929	s1:i:10392	dv:f:0.0267	rl:i:7968378
h1s1	67187999	66969505	66983633	+	h2s1	72311999	8275161	8289312	10400	14167	0	tp:A:S	cm:i:937	s1:i:10391	dv:f:0.0176	rl:i:7968378
h1s1	67187999	46892440	46908181	+	h2s15	49669858	35678353	35693827	10445	15749	0	tp:A:S	cm:i:941	s1:i:10388	dv:f:0.0253	rl:i:7968378
h1s1	67187999	1101762	1117642	+	h2s15	49669858	4531578	4547416	10435	15962	0	tp:A:S	cm:i:926	s1:i:10388	dv:f:0.0266	rl:i:7968378
h1s1	67187999	51158008	51173777	+	h2s11	60512409	4510815	4526689	10415	15889	0	tp:A:S	cm:i:906	s1:i:10388	dv:f:0.0259	rl:i:7968378
h1s1	67187999	2114624	2128440	-	h2s4	66124883	6433129	6446938	10412	13883	0	tp:A:S	cm:i:931	s1:i:10388	dv:f:0.0193	rl:i:7968378
h1s1	67187999	48061213	48073001	-	h2s7	71854087	55491430	55503201	10387	11790	0	tp:A:S	cm:i:1004	s1:i:10383	dv:f:0.0086	rl:i:7968378
h1s1	67187999	65352898	65364947	+	h2s6	44211056	905483	917134	10462	12049	0	tp:A:S	cm:i:1008	s1:i:10381	dv:f:0.0096	rl:i:7968378
h1s1	67187999	45938980	45958143	-	h2s4	66124883	21364232	21382980	10562	19398	0	tp:A:S	cm:i:907	s1:i:10381	dv:f:0.0381	rl:i:7968378
h1s1	67187999	8725673	8740668	-	h2s9	61691755	38543463	38558310	10443	15066	0	tp:A:S	cm:i:946	s1:i:10381	dv:f:0.0237	rl:i:7968378
h1s1	67187999	51329932	51354506	+	h2s12	55506995	6624310	6649118	10437	24859	0	tp:A:S	cm:i:811	s1:i:10378	dv:f:0.0565	rl:i:7968378
h1s1	67187999	34515546	34528244	+	h2s14	49691924	49294005	49306707	10384	12714	0	tp:A:S	cm:i:970	s1:i:10377	dv:f:0.0136	rl:i:7968378
h1s1	67187999	30147049	30166070	+	h2s12	55506995	46752649	46771147	10563	19201	0	tp:A:S	cm:i:912	s1:i:10372	dv:f:0.0388	rl:i:7968378
h1s1	67187999	22905297	22918419	-	h2s13	52489210	5816306	5829644	10447	13421	0	tp:A:S	cm:i:950	s1:i:10366	dv:f:0.0149	rl:i:7968378
h1s1	67187999	14607828	14622233	-	h2s13	52489210	27706023	27720427	10368	14423	0	tp:A:S	cm:i:938	s1:i:10364	dv:f:0.0211	rl:i:7968378
h1s1	67187999	49745137	49760789	-	h2s3	58035721	36321848	36337250	10440	15708	0	tp:A:S	cm:i:929	s1:i:10363	dv:f:0.0256	rl:i:7968378
h1s1	67187999	1101837	1117642	-	h2s14	49691924	5763616	5779395	10430	15947	0	tp:A:S	cm:i:925	s1:i:10361	dv:f:0.0263	rl:i:7968378
h1s1	67187999	48061213	48073016	+	h2s1	72311999	59754364	59766165	10359	11805	0	tp:A:S	cm:i:998	s1:i:10359	dv:f:0.0090	rl:i:7968378
h1s1	67187999	60842910	60856709	+	h2s7	71854087	69410634	69424459	10382	13890	0	tp:A:S	cm:i:926	s1:i:10349	dv:f:0.0212	rl:i:7968378
h1s1	67187999	47967978	47985315	-	h2s4	66124883	19318310	19335107	10674	17883	0	tp:A:S	cm:i:965	s1:i:10345	dv:f:0.0299	rl:i:7968378
h1s1	67187999	23247667	23262123	+	h2s18	55085163	10267799	10282243	10347	14469	0	tp:A:S	cm:i:931	s1:i:10343	dv:f:0.0209	rl:i:7968378
h1s1	67187999	51158030	51173791	+	h2s8	66872696	3442175	3458075	10378	15914	0	tp:A:S	cm:i:917	s1:i:10342	dv:f:0.0253	rl:i:7968378
h1s1	67187999	22905297	22918392	+	h2s3	58035721	16412903	16426067	10482	13467	0	tp:A:S	cm:i:963	s1:i:10340	dv:f:0.0141	rl:i:7968378
h1s1	67187999	22905297	22918392	+	h2s9	61691755	59559111	59572098	10378	13133	0	tp:A:S	cm:i:949	s1:i:10338	dv:f:0.0149	rl:i:7968378
h1s1	67187999	46892383	46908106	+	h2s14	49691924	5763871	5779395	10393	15764	0	tp:A:S	cm:i:923	s1:i:10337	dv:f:0.0263	rl:i:7968378
h1s1	67187999	5879725	5894168	-	h2s10	60716626	13326877	13341323	10350	14481	0	tp:A:S	cm:i:941	s1:i:10337	dv:f:0.0208	rl:i:7968378
h1s1	67187999	60842910	60856709	-	h2s6	44211056	2242219	2256044	10372	13897	0	tp:A:S	cm:i:927	s1:i:10336	dv:f:0.0211	rl:i:7968378
h1s1	67187999	49745137	49760789	+	h2s4	66124883	18978981	18994427	10380	15664	0	tp:A:S	cm:i:927	s1:i:10334	dv:f:0.0257	rl:i:7968378
h1s1	67187999	51158008	51173791	-	h2s7	71854087	61953109	61969004	10362	15909	0	tp:A:S	cm:i:904	s1:i:10332	dv:f:0.0261	rl:i:7968378
h1s1	67187999	23247667	23262123	-	h2s10	60716626	37102151	37116552	10341	14462	0	tp:A:S	cm:i:932	s1:i:10331	dv:f:0.0208	rl:i:7968378
h1s1	67187999	49744804	49760789	-	h2s15	49669858	4531592	4547416	10384	16023	0	tp:A:S	cm:i:925	s1:i:10328	dv:f:0.0269	rl:i:7968378
h1s1	67187999	39276534	39290687	-	h2s4	66124883	27624180	27637922	10476	14305	0	tp:A:S	cm:i:953	s1:i:10327	dv:f:0.0206	rl:i:7968378
h1s1	67187999	46892482	46908181	-	h2s1	72311999	54466438	54482114	10426	15938	0	tp:A:S	cm:i:944	s1:i:10327	dv:f:0.0250	rl:i:7968378
h1s1	67187999	54412256	54425394	+	h2s10	60716626	50396356	50409659	10425	13439	0	tp:A:S	cm:i:946	s1:i:10326	dv:f:0.0168	rl:i:7968378
h1s1	67187999	6862108	6876932	+	h2s11	60512409	25866042	25881048	10369	15037	0	tp:A:S	cm:i:912	s1:i:10323	dv:f:0.0248	rl:i:7968378
h1s1	67187999	54517697	54530804	-	h2s9	61691755	53983323	53996036	10448	13214	0	tp:A:S	cm:i:958	s1:i:10322	dv:f:0.0162	rl:i:7968378
h1s1	67187999	32856480	32869400	+	h2s13	52489210	11249123	11261994	10351	12965	0	tp:A:S	cm:i:952	s1:i:10322	dv:f:0.0158	rl:i:7968378
h1s1	67187999	32856480	32869400	-	h2s2	53910277	7911462	7924365	10343	12961	0	tp:A:S	cm:i:947	s1:i:10321	dv:f:0.0161	rl:i:7968378
h1s1	67187999	39291908	39303268	-	h2s4	66124883	27612791	27624156	10319	11375	0	tp:A:S	cm:i:956	s1:i:10316	dv:f:0.0077	rl:i:7968378
h1s1	67187999	49744804	49760789	+	h2s8	66872696	13924924	13941019	10359	16155	0	tp:A:S	cm:i:904	s1:i:10312	dv:f:0.0281	rl:i:7968378
h1s1	67187999	8132612	8144548	-	h2s4	66124883	57739574	57751572	10329	12006	0	tp:A:S	cm:i:978	s1:i:10310	dv:f:0.0104	rl:i:7968378
h1s1	67187999	51158252	51173791	+	h2s5	61943115	52419794	52435272	10336	15567	0	tp:A:S	cm:i:904	s1:i:10310	dv:f:0.0254	rl:i:7968378
h1s1	67187999	49744804	49760624	+	h2s14	49691924	5763616	5779291	10338	15844	0	tp:A:S	cm:i:917	s1:i:10298	dv:f:0.0269	rl:i:7968378
h1s1	67187999	46836694	46852447	+	h2s18	55085163	16235845	16251427	10346	15789	0	tp:A:S	cm:i:921	s1:i:10297	dv:f:0.0261	rl:i:7968378
h1s1	67187999	51158008	51173793	+	h2s9	61691755	49674407	49690223	10335	15888	0	tp:A:S	cm:i:905	s1:i:10295	dv:f:0.0261	rl:i:7968378
h1s1	67187999	49744998	49760789	-	h2s12	55506995	15360646	15376471	10323	15876	0	tp:A:S	cm:i:918	s1:i:10294	dv:f:0.0267	rl:i:7968378
h1s1	67187999	51158008	51173791	+	h2s15	49669858	35678042	35693827	10319	15856	0	tp:A:S	cm:i:891	s1:i:10287	dv:f:0.0269	rl:i:7968378
h1s1	67187999	35765040	35781419	+	h2s7	71854087	3540586	3557664	10602	17493	0	tp:A:S	cm:i:910	s1:i:10287	dv:f:0.0312	rl:i:7968378
h1s1	67187999	46836694	46852686	+	h2s7	71854087	54139560	54155341	10341	16023	0	tp:A:S	cm:i:919	s1:i:10287	dv:f:0.0271	rl:i:7968378
h1s1	67187999	1101762	1117642	-	h2s13	52489210	5976013	5992014	10329	16044	0	tp:A:S	cm:i:916	s1:i:10285	dv:f:0.0271	rl:i:7968378
h1s1	67187999	51158342	51173791	+	h2s9	61691755	57769	73381	10327	15627	0	tp:A:S	cm:i:909	s1:i:10285	dv:f:0.0250	rl:i:7968378
h1s1	67187999	6862124	6876932	-	h2s2	53910277	48757168	48772235	10338	15076	0	tp:A:S	cm:i:909	s1:i:10280	dv:f:0.0249	rl:i:7968378
h1s1	67187999	30147049	30166085	+	h2s14	49691924	42526040	42544786	10450	19296	0	tp:A:S	cm:i:896	s1:i:10277	dv:f:0.0398	rl:i:7968378
h1s1	67187999	46836694	46852447	+	h2s12	55506995	15360632	15376413	10295	15819	0	tp:A:S	cm:i:915	s1:i:10273	dv:f:0.0265	rl:i:7968378
h1s1	67187999	1101762	1117642	+	h2s18	55085163	16235845	16251679	10327	15988	0	tp:A:S	cm:i:915	s1:i:10271	dv:f:0.0272	rl:i:7968378
h1s1	67187999	31596770	31607918	-	h2s18	55085163	37969672	37980815	10272	11151	0	tp:A:S	cm:i:995	s1:i:10271	dv:f:0.0047	rl:i:7968378
h1s1	67187999	51158008	51173791	-	h2s8	66872696	13062352	13078325	10325	16022	0	tp:A:S	cm:i:889	s1:i:10264	dv:f:0.0270	rl:i:7968378
h1s1	67187999	1101762	1117642	+	h2s12	55506995	41819845	41835667	10324	15992	0	tp:A:S	cm:i:920	s1:i:10264	dv:f:0.0269	rl:i:7968378
h1s1	67187999	1101762	1117629	-	h2s5	61943115	52419563	52435272	10316	15934	0	tp:A:S	cm:i:921	s1:i:10257	dv:f:0.0268	rl:i:7968378
h1s1	67187999	53430332	53443427	+	h2s9	61691755	53983323	53996036	10380	13203	0	tp:A:S	cm:i:954	s1:i:10257	dv:f:0.0164	rl:i:7968378
h1s1	67187999	46892327	46908181	-	h2s15	49669858	37364170	37379807	10307	15881	0	tp:A:S	cm:i:905	s1:i:10254	dv:f:0.0278	rl:i:7968378
h1s1	67187999	54659059	54671979	-	h2s17	43698553	13937421	13950429	10271	13008	0	tp:A:S	cm:i:959	s1:i:10252	dv:f:0.0166	rl:i:7968378
h1s1	67187999	51158030	51173791	-	h2s12	55506995	15360632	15376642	10309	16020	0	tp:A:S	cm:i:906	s1:i:10252	dv:f:0.0259	rl:i:7968378
h1s1	67187999	60842910	60856698	+	h2s4	66124883	21297358	21310960	10317	13870	0	tp:A:S	cm:i:931	s1:i:10250	dv:f:0.0209	rl:i:7968378
h1s1	67187999	46836708	46852262	-	h2s11	60512409	4511273	4526689	10294	15596	0	tp:A:S	cm:i:907	s1:i:10250	dv:f:0.0264	rl:i:7968378
h1s1	67187999	8725673	8740668	+	h2s13	52489210	27661178	27675907	10342	15092	0	tp:A:S	cm:i:946	s1:i:10249	dv:f:0.0237	rl:i:7968378
h1s1	67187999	1101762	1117642	-	h2s8	66872696	13924924	13941033	10314	16153	0	tp:A:S	cm:i:908	s1:i:10246	dv:f:0.0276	rl:i:7968378
h1s1	67187999	65352938	65364947	-	h2s6	44211056	24417677	24429767	10263	12090	0	tp:A:S	cm:i:957	s1:i:10245	dv:f:0.0120	rl:i:7968378
h1s1	67187999	16233215	16249788	-	h2s4	66124883	49813179	49829954	10358	16954	0	tp:A:S	cm:i:889	s1:i:10244	dv:f:0.0325	rl:i:7968378
h1s1	67187999	2114624	2128397	+	h2s2	53910277	23814064	23827836	10289	13889	0	tp:A:S	cm:i:912	s1:i:10242	dv:f:0.0202	rl:i:7968378
h1s1	67187999	15589104	15602820	-	h2s4	66124883	50269188	50282773	10309	13812	0	tp:A:S	cm:i:940	s1:i:10238	dv:f:0.0189	rl:i:7968378
h1s1	67187999	49744804	49760789	-	h2s12	55506995	41819859	41835667	10268	15992	0	tp:A:S	cm:i:918	s1:i:10230	dv:f:0.0273	rl:i:7968378
h1s1	67187999	60842910	60856719	-	h2s3	58035721	49090213	49103965	10259	13859	0	tp:A:S	cm:i:915	s1:i:10226	dv:f:0.0219	rl:i:7968378
h1s1	67187999	23247667	23262123	+	h2s9	61691755	33782137	33796364	10271	14464	0	tp:A:S	cm:i:922	s1:i:10225	dv:f:0.0214	rl:i:7968378
h1s1	67187999	46892440	46908181	+	h2s7	71854087	2699734	2715223	10279	15754	0	tp:A:S	cm:i:919	s1:i:10224	dv:f:0.0266	rl:i:7968378
h1s1	67187999	5879727	5894168	-	h2s2	53910277	53267178	53281625	10222	14449	0	tp:A:S	cm:i:924	s1:i:10222	dv:f:0.0217	rl:i:7968378
h1s1	67187999	1101776	1117629	-	h2s11	60512409	13393988	13410026	10262	16040	0	tp:A:S	cm:i:904	s1:i:10221	dv:f:0.0277	rl:i:7968378
h1s1	67187999	46892384	46908181	-	h2s5	61943115	40546267	40561851	10267	15808	0	tp:A:S	cm:i:918	s1:i:10220	dv:f:0.0268	rl:i:7968378
h1s1	67187999	51158342	51173791	-	h2s5	61943115	6032363	6047801	10236	15482	0	tp:A:S	cm:i:895	s1:i:10219	dv:f:0.0258	rl:i:7968378
h1s1	67187999	1101762	1117642	-	h2s14	49691924	12114455	12130396	10236	15965	0	tp:A:S	cm:i:904	s1:i:10214	dv:f:0.0278	rl:i:7968378
h1s1	67187999	46836694	46852262	-	h2s15	49669858	11359559	11375071	10252	15628	0	tp:A:S	cm:i:900	s1:i:10212	dv:f:0.0269	rl:i:7968378
h1s1	67187999	23247667	23262123	-	h2s14	49691924	31910118	31924545	10215	14459	0	tp:A:S	cm:i:927	s1:i:10209	dv:f:0.0211	rl:i:7968378
h1s1	67187999	60842910	60856719	-	h2s5	61943115	23769383	23783190	10231	13875	0	tp:A:S	cm:i:903	s1:i:10209	dv:f:0.0226	rl:i:7968378
h1s1	67187999	21582909	21598085	-	h2s4	66124883	44568495	44583206	10309	15204	0	tp:A:S	cm:i:909	s1:i:10205	dv:f:0.0233	rl:i:7968378
h1s1	67187999	49744804	49760789	-	h2s5	61943115	6006079	6022021	10221	16011	0	tp:A:S	cm:i:902	s1:i:10202	dv:f:0.0282	rl:i:7968378
h1s1	67187999	46836708	46852686	+	h2s9	61691755	5375317	5391226	10207	15982	0	tp:A:S	cm:i:890	s1:i:10192	dv:f:0.0287	rl:i:7968378
h1s1	67187999	46836694	46852638	+	h2s8	66872696	13062352	13078264	10221	16000	0	tp:A:S	cm:i:894	s1:i:10190	dv:f:0.0285	rl:i:7968378
h1s1	67187999	36775300	36789749	+	h2s17	43698553	15326162	15340918	10254	14772	0	tp:A:S	cm:i:935	s1:i:10187	dv:f:0.0219	rl:i:7968378
h1s1	67187999	4527474	4540414	+	h2s6	44211056	16155762	16168673	10198	12961	0	tp:A:S	cm:i:926	s1:i:10185	dv:f:0.0177	rl:i:7968378
h1s1	67187999	46836694	46852686	+	h2s1	72311999	53169671	53185683	10226	16103	0	tp:A:S	cm:i:907	s1:i:10184	dv:f:0.0278	rl:i:7968378
h1s1	67187999	22905297	22918392	+	h2s9	61691755	43833401	43846606	10266	13347	0	tp:A:S	cm:i:925	s1:i:10182	dv:f:0.0162	rl:i:7968378
h1s1	67187999	8498112	8512707	-	h2s2	53910277	32256937	32271548	10193	14642	0	tp:A:S	cm:i:919	s1:i:10180	dv:f:0.0207	rl:i:7968378
h1s1	67187999	49744804	49760789	+	h2s13	52489210	5976013	5992000	10203	16046	0	tp:A:S	cm:i:905	s1:i:10179	dv:f:0.0280	rl:i:7968378
h1s1	67187999	46892482	46908181	+	h2s9	61691755	49674761	49690221	10240	15736	0	tp:A:S	cm:i:913	s1:i:10177	dv:f:0.0267	rl:i:7968378
h1s1	67187999	49744804	49760789	-	h2s12	55506995	6327430	6343335	10200	16021	0	tp:A:S	cm:i:901	s1:i:10168	dv:f:0.0283	rl:i:7968378
h1s1	67187999	1101762	1117642	+	h2s12	55506995	6327416	6343335	10205	15991	0	tp:A:S	cm:i:895	s1:i:10166	dv:f:0.0284	rl:i:7968378
h1s1	67187999	54407152	54417759	-	h2s2	53910277	27117687	27128280	10174	10623	0	tp:A:S	cm:i:976	s1:i:10165	dv:f:0.0034	rl:i:7968378
h1s1	67187999	31596770	31607918	-	h2s17	43698553	19266058	19277205	10158	11154	0	tp:A:S	cm:i:982	s1:i:10157	dv:f:0.0053	rl:i:7968378
h1s1	67187999	57896556	57907937	+	h2s11	60512409	6455192	6466554	10157	11387	0	tp:A:S	cm:i:973	s1:i:10151	dv:f:0.0089	rl:i:7968378
h1s1	67187999	30149934	30166085	+	h2s11	60512409	59153762	59169457	10340	16365	0	tp:A:S	cm:i:903	s1:i:10151	dv:f:0.0308	rl:i:7968378
h1s1	67187999	46836694	46852686	+	h2s8	66872696	22665175	22681137	10164	16009	0	tp:A:S	cm:i:902	s1:i:10150	dv:f:0.0281	rl:i:7968378
h1s1	67187999	60842910	60855545	-	h2s11	60512409	50156067	50168761	10163	12712	0	tp:A:S	cm:i:938	s1:i:10144	dv:f:0.0159	rl:i:7968378
h1s1	67187999	60842910	60856709	-	h2s15	49669858	15635091	15648926	10175	13903	0	tp:A:S	cm:i:908	s1:i:10141	dv:f:0.0222	rl:i:7968378
h1s1	67187999	60842910	60856709	-	h2s6	44211056	14536730	14550565	10173	13903	0	tp:A:S	cm:i:908	s1:i:10139	dv:f:0.0222	rl:i:7968378
h1s1	67187999	49744804	49760789	-	h2s8	66872696	4086717	4102622	10163	16003	0	tp:A:S	cm:i:893	s1:i:10138	dv:f:0.0287	rl:i:7968378
h1s1	67187999	45288989	45302181	+	h2s10	60716626	50396311	50409659	10193	13405	0	tp:A:S	cm:i:917	s1:i:10133	dv:f:0.0188	rl:i:7968378
h1s1	67187999	46836694	46852262	-	h2s8	66872696	3442600	3458075	10164	15603	0	tp:A:S	cm:i:908	s1:i:10132	dv:f:0.0265	rl:i:7968378
h1s1	67187999	49745091	49760789	-	h2s8	66872696	22665189	22680864	10165	15762	0	tp:A:S	cm:i:906	s1:i:10132	dv:f:0.0270	rl:i:7968378
h1s1	67187999	22905297	22918419	+	h2s13	52489210	26976554	26989648	10196	13258	0	tp:A:S	cm:i:927	s1:i:10130	dv:f:0.0162	rl:i:7968378
h1s1	67187999	29747172	29758307	-	h2s11	60512409	25882594	25893751	10132	11158	0	tp:A:S	cm:i:983	s1:i:10127	dv:f:0.0059	rl:i:7968378
h1s1	67187999	46836694	46852686	-	h2s5	61943115	52419563	52435272	10184	15997	0	tp:A:S	cm:i:903	s1:i:10124	dv:f:0.0280	rl:i:7968378
h1s1	67187999	49744804	49760789	-	h2s18	55085163	16235859	16251679	10158	15991	0	tp:A:S	cm:i:910	s1:i:10122	dv:f:0.0278	rl:i:7968378
h1s1	67187999	36764698	36779145	+	h2s17	43698553	15326162	15340918	10187	14770	0	tp:A:S	cm:i:925	s1:i:10120	dv:f:0.0224	rl:i:7968378
h1s1	67187999	60842920	60856709	+	h2s12	55506995	20447824	20461665	10150	13892	0	tp:A:S	cm:i:904	s1:i:10118	dv:f:0.0224	rl:i:7968378
h1s1	67187999	4527483	4540414	+	h2s5	61943115	49382331	49395246	10130	12967	0	tp:A:S	cm:i:918	s1:i:10113	dv:f:0.0181	rl:i:7968378
h1s1	67187999	21645871	21658600	+	h2s4	66124883	51574221	51587329	10192	13114	0	tp:A:S	cm:i:922	s1:i:10113	dv:f:0.0166	rl:i:7968378
h1s1	67187999	46836694	46852262	+	h2s7	71854087	61953109	61968568	10144	15594	0	tp:A:S	cm:i:887	s1:i:10112	dv:f:0.0277	rl:i:7968378
h1s1	67187999	54421186	54432414	+	h2s10	60716626	12232434	12243749	10141	11335	0	tp:A:S	cm:i:980	s1:i:10111	dv:f:0.0079	rl:i:7968378
h1s1	67187999	46836694	46852686	+	h2s12	55506995	51431132	51447080	10127	16014	0	tp:A:S	cm:i:901	s1:i:10109	dv:f:0.0281	rl:i:7968378
h1s1	67187999	51158069	51173791	-	h2s5	61943115	40546267	40562024	10121	15772	0	tp:A:S	cm:i:888	s1:i:10108	dv:f:0.0270	rl:i:7968378
h1s1	67187999	37808835	37821531	+	h2s9	61691755	47935352	47948248	10246	13114	0	tp:A:S	cm:i:968	s1:i:10105	dv:f:0.0075	rl:i:7968378
h1s1	67187999	32856480	32869391	+	h2s6	44211056	17845546	17858477	10120	12967	0	tp:A:S	cm:i:926	s1:i:10102	dv:f:0.0172	rl:i:7968378
h1s1	67187999	1101762	1117532	-	h2s4	66124883	18978748	18994441	10157	15879	0	tp:A:S	cm:i:880	s1:i:10097	dv:f:0.0290	rl:i:7968378
h1s1	67187999	51158008	51173793	+	h2s7	71854087	2699412	2715225	10133	15885	0	tp:A:S	cm:i:884	s1:i:10095	dv:f:0.0273	rl:i:7968378
h1s1	67187999	1101762	1117579	-	h2s1	72311999	61868604	61884539	10137	15981	0	tp:A:S	cm:i:885	s1:i:10094	dv:f:0.0288	rl:i:7968378
h1s1	67187999	6739167	6753986	+	h2s10	60716626	55735982	55750814	10092	14852	0	tp:A:S	cm:i:887	s1:i:10084	dv:f:0.0235	rl:i:7968378
h1s1	67187999	49745069	49760789	-	h2s8	66872696	24747006	24762525	10126	15728	0	tp:A:S	cm:i:900	s1:i:10082	dv:f:0.0274	rl:i:7968378
h1s1	67187999	1101762	1117642	-	h2s13	52489210	6483189	6499083	10112	15962	0	tp:A:S	cm:i:887	s1:i:10081	dv:f:0.0288	rl:i:7968378
h1s1	67187999	25601050	25613984	+	h2s15	49669858	27439472	27452368	10102	12965	0	tp:A:S	cm:i:930	s1:i:10078	dv:f:0.0175	rl:i:7968378
h1s1	67187999	8725673	8740668	+	h2s2	53910277	48757168	48772235	10121	15136	0	tp:A:S	cm:i:902	s1:i:10077	dv:f:0.0262	rl:i:7968378
h1s1	67187999	30149934	30166085	-	h2s9	61691755	56105906	56121566	10256	16334	0	tp:A:S	cm:i:882	s1:i:10071	dv:f:0.0320	rl:i:7968378
h1s1	67187999	11489007	11502643	-	h2s4	66124883	54579486	54593904	10244	14465	0	tp:A:S	cm:i:923	s1:i:10071	dv:f:0.0208	rl:i:7968378
h1s1	67187999	51158008	51173791	-	h2s8	66872696	58455401	58471169	10101	15852	0	tp:A:S	cm:i:891	s1:i:10066	dv:f:0.0269	rl:i:7968378
h1s1	67187999	37808835	37821522	-	h2s11	60512409	52794368	52807280	10215	13153	0	tp:A:S	cm:i:958	s1:i:10066	dv:f:0.0080	rl:i:7968378
h1s1	67187999	42641277	42655241	-	h2s1	72311999	20996587	21010645	10090	14107	0	tp:A:S	cm:i:954	s1:i:10051	dv:f:0.0175	rl:i:7968378
h1s1	67187999	34620850	34633763	+	h2s5	61943115	9129968	9142848	10072	12952	0	tp:A:S	cm:i:926	s1:i:10049	dv:f:0.0170	rl:i:7968378
h1s1	67187999	43473961	43487106	-	h2s13	52489210	8715868	8728936	10092	13214	0	tp:A:S	cm:i:901	s1:i:10047	dv:f:0.0201	rl:i:7968378
h1s1	67187999	2114653	2128430	-	h2s6	44211056	13706006	13719777	10073	13852	0	tp:A:S	cm:i:896	s1:i:10046	dv:f:0.0210	rl:i:7968378
h1s1	67187999	1101762	1117642	+	h2s5	61943115	6006065	6022021	10060	15971	0	tp:A:S	cm:i:881	s1:i:10039	dv:f:0.0292	rl:i:7968378
h1s1	67187999	40283171	40298709	-	h2s17	43698553	8111687	8127245	10077	15643	0	tp:A:S	cm:i:899	s1:i:10036	dv:f:0.0272	rl:i:7968378
h1s1	67187999	49745159	49760789	+	h2s9	61691755	57769	73367	10053	15663	0	tp:A:S	cm:i:879	s1:i:10033	dv:f:0.0285	rl:i:7968378
h1s1	67187999	5162593	5175082	-	h2s4	66124883	60756933	60769383	10061	12540	0	tp:A:S	cm:i:893	s1:i:10032	dv:f:0.0144	rl:i:7968378
h1s1	67187999	4052390	4063278	+	h2s1	72311999	71328179	71338691	10118	10926	0	tp:A:S	cm:i:983	s1:i:10027	dv:f:0.0030	rl:i:7968378
h1s1	67187999	65758068	65770835	-	h2s13	52489210	1818840	1831446	10057	12767	0	tp:A:S	cm:i:902	s1:i:10024	dv:f:0.0134	rl:i:7968378
h1s1	67187999	46836694	46852262	-	h2s7	71854087	2699859	2715223	10084	15621	0	tp:A:S	cm:i:899	s1:i:10021	dv:f:0.0270	rl:i:7968378
h1s1	67187999	51340233	51354588	-	h2s4	66124883	21494689	21509137	10054	14483	0	tp:A:S	cm:i:892	s1:i:10020	dv:f:0.0228	rl:i:7968378
h1s1	67187999	46836694	46852686	+	h2s8	66872696	58455401	58471156	10081	16027	0	tp:A:S	cm:i:889	s1:i:10019	dv:f:0.0288	rl:i:7968378
h1s1	67187999	1101762	1117629	+	h2s3	58035721	13242948	13258545	10138	16023	0	tp:A:S	cm:i:896	s1:i:10018	dv:f:0.0283	rl:i:7968378
h1s1	67187999	44621553	44637012	-	h2s4	66124883	22575391	22591490	10273	16400	0	tp:A:S	cm:i:900	s1:i:10015	dv:f:0.0278	rl:i:7968378
h1s1	67187999	28798856	28809886	-	h2s4	66124883	37834401	37845428	10017	11038	0	tp:A:S	cm:i:961	s1:i:10013	dv:f:0.0070	rl:i:7968378
h1s1	67187999	3911818	3923807	-	h2s10	60716626	27054633	27066459	10045	11990	0	tp:A:S	cm:i:929	s1:i:10011	dv:f:0.0130	rl:i:7968378
h1s1	67187999	49745137	49760789	-	h2s3	58035721	13242962	13258246	10091	15666	0	tp:A:S	cm:i:881	s1:i:10010	dv:f:0.0284	rl:i:7968378
h1s1	67187999	32856480	32869400	-	h2s6	44211056	16155762	16168673	10023	12964	0	tp:A:S	cm:i:899	s1:i:10001	dv:f:0.0188	rl:i:7968378
h1s1	67187999	46892108	46908181	-	h2s3	58035721	13242948	13258568	10098	16094	0	tp:A:S	cm:i:888	s1:i:10000	dv:f:0.0295	rl:i:7968378
h1s1	67187999	46836694	46852262	-	h2s9	61691755	49674844	49690221	10052	15604	0	tp:A:S	cm:i:893	s1:i:9998	dv:f:0.0273	rl:i:7968378
h1s1	67187999	49745069	49760789	+	h2s1	72311999	61868806	61884525	10023	15785	0	tp:A:S	cm:i:884	s1:i:9998	dv:f:0.0284	rl:i:7968378
h1s1	67187999	62535854	62549065	+	h2s4	66124883	4735053	4748264	9998	13213	0	tp:A:S	cm:i:958	s1:i:9998	dv:f:0.0150	rl:i:7968378
h1s1	67187999	23247686	23262125	+	h2s10	60716626	13326877	13341323	9999	14472	0	tp:A:S	cm:i:893	s1:i:9992	dv:f:0.0231	rl:i:7968378
h1s1	67187999	1101762	1117642	-	h2s11	60512409	27382399	27398199	10041	15963	0	tp:A:S	cm:i:911	s1:i:9992	dv:f:0.0274	rl:i:7968378
h1s1	67187999	60842920	60856709	+	h2s14	49691924	2952139	2965958	10026	13893	0	tp:A:S	cm:i:894	s1:i:9990	dv:f:0.0230	rl:i:7968378
h1s1	67187999	49745056	49760789	+	h2s11	60512409	13394258	13410026	10036	15860	0	tp:A:S	cm:i:891	s1:i:9989	dv:f:0.0281	rl:i:7968378
h1s1	67187999	49744804	49760789	+	h2s15	49669858	35678042	35693813	10033	15991	0	tp:A:S	cm:i:887	s1:i:9989	dv:f:0.0291	rl:i:7968378
h1s1	67187999	1101762	1117642	+	h2s7	71854087	55427533	55443298	10048	15968	0	tp:A:S	cm:i:896	s1:i:9989	dv:f:0.0283	rl:i:7968378
h1s1	67187999	51728441	51741436	-	h2s14	49691924	5745462	5758016	10183	13225	0	tp:A:S	cm:i:963	s1:i:9988	dv:f:0.0102	rl:i:7968378
h1s1	67187999	60842920	60856709	+	h2s2	53910277	10330360	10344178	10023	13892	0	tp:A:S	cm:i:892	s1:i:9987	dv:f:0.0231	rl:i:7968378
h1s1	67187999	11280259	11294705	-	h2s14	49691924	41376458	41390878	9994	14475	0	tp:A:S	cm:i:907	s1:i:9978	dv:f:0.0211	rl:i:7968378
h1s1	67187999	51728441	51741436	+	h2s17	43698553	11284595	11297578	10135	13364	0	tp:A:S	cm:i:947	s1:i:9977	dv:f:0.0111	rl:i:7968378
h1s1	67187999	7931128	7944515	-	h2s4	66124883	57953286	57966637	9990	13410	0	tp:A:S	cm:i:900	s1:i:9976	dv:f:0.0213	rl:i:7968378
h1s1	67187999	42641058	42655243	+	h2s5	61943115	7176742	7190859	9992	14192	0	tp:A:S	cm:i:932	s1:i:9976	dv:f:0.0194	rl:i:7968378
h1s1	67187999	46892181	46908181	+	h2s5	61943115	52419613	52435272	10046	16007	0	tp:A:S	cm:i:885	s1:i:9974	dv:f:0.0295	rl:i:7968378
h1s1	67187999	1101762	1117629	+	h2s12	55506995	51431132	51447080	9994	15958	0	tp:A:S	cm:i:887	s1:i:9974	dv:f:0.0288	rl:i:7968378
h1s1	67187999	49744866	49760789	-	h2s1	72311999	54466452	54482407	10066	16163	0	tp:A:S	cm:i:894	s1:i:9974	dv:f:0.0286	rl:i:7968378
h1s1	67187999	51329781	51344136	-	h2s4	66124883	21494689	21509137	10007	14483	0	tp:A:S	cm:i:886	s1:i:9973	dv:f:0.0232	rl:i:7968378
h1s1	67187999	46892440	46908181	-	h2s8	66872696	58455401	58470857	10030	15743	0	tp:A:S	cm:i:891	s1:i:9972	dv:f:0.0282	rl:i:7968378
h1s1	67187999	46836694	46852638	+	h2s5	61943115	40546267	40562024	10031	15985	0	tp:A:S	cm:i:887	s1:i:9972	dv:f:0.0289	rl:i:7968378
h1s1	67187999	3536386	3553072	-	h2s4	66124883	62460792	62477991	10253	17636	0	tp:A:S	cm:i:873	s1:i:9970	dv:f:0.0337	rl:i:7968378
h1s1	67187999	1101776	1117379	+	h2s8	66872696	24747006	24762537	10033	15713	0	tp:A:S	cm:i:891	s1:i:9970	dv:f:0.0279	rl:i:7968378
h1s1	67187999	51158069	51173791	-	h2s7	71854087	54139560	54155293	10007	15818	0	tp:A:S	cm:i:865	s1:i:9966	dv:f:0.0283	rl:i:7968378
h1s1	67187999	1101762	1117361	+	h2s16	44461152	3042638	3058244	10013	15720	0	tp:A:S	cm:i:879	s1:i:9962	dv:f:0.0286	rl:i:7968378
h1s1	67187999	37633018	37646986	-	h2s4	66124883	29262512	29276448	10089	14257	0	tp:A:S	cm:i:879	s1:i:9960	dv:f:0.0229	rl:i:7968378
h1s1	67187999	36709256	36722653	-	h2s4	66124883	30119534	30132893	9987	13442	0	tp:A:S	cm:i:875	s1:i:9960	dv:f:0.0220	rl:i:7968378
h1s1	67187999	37808835	37821454	-	h2s4	66124883	15526874	15539869	10167	13294	0	tp:A:S	cm:i:961	s1:i:9960	dv:f:0.0076	rl:i:7968378
h1s1	67187999	8725707	8740668	-	h2s8	66872696	39184359	39199396	9993	15074	0	tp:A:S	cm:i:879	s1:i:9960	dv:f:0.0275	rl:i:7968378
h1s1	67187999	29747191	29758307	-	h2s13	52489210	33651694	33662833	9960	11141	0	tp:A:S	cm:i:971	s1:i:9955	dv:f:0.0065	rl:i:7968378
h1s1	67187999	28556116	28603077	-	h2s4	66124883	38016183	38062518	10627	48296	0	tp:A:S	cm:i:946	s1:i:9954	dv:f:0.0592	rl:i:7968378
h1s1	67187999	54659059	54671979	+	h2s9	61691755	21618119	21631258	10016	13186	0	tp:A:S	cm:i:930	s1:i:9952	dv:f:0.0182	rl:i:7968378
h1s1	67187999	35765040	35781419	-	h2s12	55506995	53757093	53773890	10270	17370	0	tp:A:S	cm:i:872	s1:i:9949	dv:f:0.0335	rl:i:7968378
h1s1	67187999	49745436	49760789	-	h2s5	61943115	40631633	40646809	9986	15355	0	tp:A:S	cm:i:879	s1:i:9949	dv:f:0.0277	rl:i:7968378
h1s1	67187999	4052390	4063278	-	h2s10	60716626	50417226	50427763	10042	10947	0	tp:A:S	cm:i:975	s1:i:9946	dv:f:0.0034	rl:i:7968378
h1s1	67187999	23247686	23262123	+	h2s12	55506995	26079773	26094172	9945	14444	0	tp:A:S	cm:i:887	s1:i:9939	dv:f:0.0234	rl:i:7968378
h1s1	67187999	25601050	25613935	-	h2s6	44211056	31448463	31461332	9953	12910	0	tp:A:S	cm:i:912	s1:i:9938	dv:f:0.0183	rl:i:7968378
h1s1	67187999	49744804	49760789	-	h2s7	71854087	55427547	55443298	9987	15990	0	tp:A:S	cm:i:872	s1:i:9938	dv:f:0.0300	rl:i:7968378
h1s1	67187999	20684358	20698058	-	h2s4	66124883	45323756	45338166	10171	14650	0	tp:A:S	cm:i:952	s1:i:9935	dv:f:0.0198	rl:i:7968378
h1s1	67187999	26450981	26466064	-	h2s18	55085163	39136994	39152076	9933	15085	0	tp:A:S	cm:i:897	s1:i:9933	dv:f:0.0013	rl:i:7968378
h1s1	67187999	49744804	49760789	+	h2s11	60512409	4510815	4526689	9971	16039	0	tp:A:S	cm:i:866	s1:i:9926	dv:f:0.0304	rl:i:7968378
h1s1	67187999	51158320	51173793	-	h2s3	58035721	13242946	13258246	9977	15515	0	tp:A:S	cm:i:875	s1:i:9924	dv:f:0.0271	rl:i:7968378
h1s1	67187999	39540114	39551443	+	h2s14	49691924	29102116	29113451	9920	11336	0	tp:A:S	cm:i:928	s1:i:9918	dv:f:0.0102	rl:i:7968378
h1s1	67187999	49744804	49760789	+	h2s15	49669858	37502439	37518359	9940	16008	0	tp:A:S	cm:i:883	s1:i:9917	dv:f:0.0293	rl:i:7968378
h1s1	67187999	2544067	2561292	-	h2s4	66124883	63460173	63477184	10088	17547	0	tp:A:S	cm:i:910	s1:i:9915	dv:f:0.0332	rl:i:7968378
h1s1	67187999	51728435	51741436	-	h2s13	52489210	8322725	8335937	10145	13653	0	tp:A:S	cm:i:958	s1:i:9914	dv:f:0.0106	rl:i:7968378
h1s1	67187999	10450029	10468036	-	h2s4	66124883	55481532	55500230	10062	18739	0	tp:A:S	cm:i:864	s1:i:9909	dv:f:0.0375	rl:i:7968378
h1s1	67187999	51158008	51173791	+	h2s14	49691924	12114455	12130396	9951	15962	0	tp:A:S	cm:i:871	s1:i:9905	dv:f:0.0280	rl:i:7968378
h1s1	67187999	1101762	1117629	+	h2s5	61943115	6032363	6048152	9964	15975	0	tp:A:S	cm:i:868	s1:i:9903	dv:f:0.0299	rl:i:7968378
h1s1	67187999	14607828	14622314	+	h2s2	53910277	51127842	51142318	9901	14506	0	tp:A:S	cm:i:884	s1:i:9894	dv:f:0.0245	rl:i:7968378
h1s1	67187999	46892181	46908181	+	h2s13	52489210	6483252	6499083	9932	16010	0	tp:A:S	cm:i:868	s1:i:9891	dv:f:0.0306	rl:i:7968378
h1s1	67187999	49745056	49760789	-	h2s5	61943115	6032377	6047903	9937	15747	0	tp:A:S	cm:i:883	s1:i:9890	dv:f:0.0286	rl:i:7968378
h1s1	67187999	37808835	37821522	+	h2s9	61691755	12804984	12818184	10104	13448	0	tp:A:S	cm:i:944	s1:i:9890	dv:f:0.0088	rl:i:7968378
h1s1	67187999	65352938	65364947	-	h2s1	72311999	42410485	42422253	9936	12009	0	tp:A:S	cm:i:931	s1:i:9888	dv:f:0.0135	rl:i:7968378
h1s1	67187999	46892140	46908181	+	h2s14	49691924	12114477	12130396	9916	16050	0	tp:A:S	cm:i:877	s1:i:9887	dv:f:0.0301	rl:i:7968378
h1s1	67187999	1101762	1117642	+	h2s8	66872696	4086703	4102622	9931	16001	0	tp:A:S	cm:i:872	s1:i:9886	dv:f:0.0297	rl:i:7968378
h1s1	67187999	51158008	51173791	+	h2s13	52489210	6483189	6499083	9919	15916	0	tp:A:S	cm:i:865	s1:i:9884	dv:f:0.0284	rl:i:7968378
h1s1	67187999	51158008	51173793	-	h2s7	71854087	55427531	55443298	9924	15867	0	tp:A:S	cm:i:872	s1:i:9884	dv:f:0.0280	rl:i:7968378
h1s1	67187999	49744804	49760789	-	h2s15	49669858	37364184	37380016	9932	16026	0	tp:A:S	cm:i:863	s1:i:9882	dv:f:0.0305	rl:i:7968378
h1s1	67187999	1101762	1117642	-	h2s15	49669858	37502439	37518373	9921	16001	0	tp:A:S	cm:i:871	s1:i:9880	dv:f:0.0298	rl:i:7968378
h1s1	67187999	42641277	42655243	+	h2s8	66872696	20726014	20740023	9895	14055	0	tp:A:S	cm:i:925	s1:i:9867	dv:f:0.0192	rl:i:7968378
h1s1	67187999	41448911	41464299	-	h2s8	66872696	17568008	17583349	9907	15463	0	tp:A:S	cm:i:881	s1:i:9863	dv:f:0.0286	rl:i:7968378
h1s1	67187999	6862124	6876932	+	h2s15	49669858	30806189	30821202	9921	15061	0	tp:A:S	cm:i:862	s1:i:9859	dv:f:0.0277	rl:i:7968378
h1s1	67187999	14607934	14622314	-	h2s14	49691924	28221718	28236097	9866	14403	0	tp:A:S	cm:i:887	s1:i:9858	dv:f:0.0239	rl:i:7968378
h1s1	67187999	34191268	34201475	+	h2s8	66872696	52693356	52703568	9857	10212	0	tp:A:S	cm:i:989	s1:i:9857	dv:f:0.0013	rl:i:7968378
h1s1	67187999	49744804	49760789	-	h2s8	66872696	13062366	13078325	9875	16027	0	tp:A:S	cm:i:868	s1:i:9855	dv:f:0.0302	rl:i:7968378
h1s1	67187999	60842910	60855545	+	h2s14	49691924	17150257	17162945	9874	12713	0	tp:A:S	cm:i:903	s1:i:9853	dv:f:0.0179	rl:i:7968378
h1s1	67187999	46892181	46908181	-	h2s7	71854087	55427533	55443235	9916	16017	0	tp:A:S	cm:i:882	s1:i:9850	dv:f:0.0297	rl:i:7968378
h1s1	67187999	6862108	6876898	+	h2s8	66872696	39184343	39199396	9904	15060	0	tp:A:S	cm:i:859	s1:i:9847	dv:f:0.0279	rl:i:7968378
h1s1	67187999	60770183	60780607	+	h2s9	61691755	4022177	4032658	9858	10483	0	tp:A:S	cm:i:959	s1:i:9846	dv:f:0.0048	rl:i:7968378
h1s1	67187999	1101762	1117642	-	h2s15	49669858	35678042	35693827	9911	15991	0	tp:A:S	cm:i:865	s1:i:9845	dv:f:0.0302	rl:i:7968378
h1s1	67187999	8498112	8512707	+	h2s2	53910277	52856992	52871945	9922	14970	0	tp:A:S	cm:i:876	s1:i:9845	dv:f:0.0233	rl:i:7968378
h1s1	67187999	49745137	49760789	-	h2s16	44461152	3042652	3058182	9871	15668	0	tp:A:S	cm:i:874	s1:i:9838	dv:f:0.0288	rl:i:7968378
h1s1	67187999	1101776	1117642	+	h2s9	61691755	5375317	5391239	9862	15955	0	tp:A:S	cm:i:872	s1:i:9836	dv:f:0.0297	rl:i:7968378
h1s1	67187999	8498112	8512582	+	h2s4	66124883	21494689	21509116	9845	14478	0	tp:A:S	cm:i:863	s1:i:9834	dv:f:0.0238	rl:i:7968378
h1s1	67187999	51728441	51741499	-	h2s9	61691755	23793817	23806378	10097	13449	0	tp:A:S	cm:i:968	s1:i:9833	dv:f:0.0102	rl:i:7968378
h1s1	67187999	60845053	60856709	+	h2s5	61943115	53218654	53230220	9859	11673	0	tp:A:S	cm:i:935	s1:i:9833	dv:f:0.0123	rl:i:7968378
h1s1	67187999	1101776	1117642	-	h2s11	60512409	4510815	4526689	9874	15981	0	tp:A:S	cm:i:858	s1:i:9827	dv:f:0.0305	rl:i:7968378
h1s1	67187999	46838033	46852418	+	h2s4	66124883	19746902	19761274	9845	14421	0	tp:A:S	cm:i:891	s1:i:9826	dv:f:0.0232	rl:i:7968378
h1s1	67187999	54421618	54432414	-	h2s3	58035721	44930141	44941024	9852	10902	0	tp:A:S	cm:i:951	s1:i:9822	dv:f:0.0072	rl:i:7968378
h1s1	67187999	51158008	51173791	+	h2s11	60512409	27382399	27398199	9899	15971	0	tp:A:S	cm:i:873	s1:i:9821	dv:f:0.0279	rl:i:7968378
h1s1	67187999	23247667	23262125	+	h2s14	49691924	38032469	38046849	9845	14489	0	tp:A:S	cm:i:876	s1:i:9817	dv:f:0.0241	rl:i:7968378
h1s1	67187999	1101762	1117278	-	h2s9	61691755	57769	73381	9849	15642	0	tp:A:S	cm:i:863	s1:i:9816	dv:f:0.0293	rl:i:7968378
h1s1	67187999	13956944	13969715	-	h2s4	66124883	51933632	51946154	9863	12783	0	tp:A:S	cm:i:902	s1:i:9809	dv:f:0.0160	rl:i:7968378
h1s1	67187999	49917245	49931386	-	h2s4	66124883	17291663	17305858	9891	14366	0	tp:A:S	cm:i:845	s1:i:9809	dv:f:0.0260	rl:i:7968378
h1s1	67187999	38115751	38130233	-	h2s2	53910277	51127842	51142318	9805	14501	0	tp:A:S	cm:i:890	s1:i:9802	dv:f:0.0238	rl:i:7968378
h1s1	67187999	33378572	33393278	-	h2s4	66124883	33373771	33388428	10002	15153	0	tp:A:S	cm:i:869	s1:i:9801	dv:f:0.0271	rl:i:7968378
h1s1	67187999	30754736	30767677	+	h2s17	43698553	31537064	31549945	9823	12966	0	tp:A:S	cm:i:905	s1:i:9800	dv:f:0.0190	rl:i:7968378
h1s1	67187999	650526	672330	-	h2s4	66124883	65253441	65276446	10203	23394	0	tp:A:S	cm:i:884	s1:i:9799	dv:f:0.0453	rl:i:7968378
h1s1	67187999	49744804	49760789	+	h2s9	61691755	49674407	49690207	9835	15989	0	tp:A:S	cm:i:867	s1:i:9797	dv:f:0.0303	rl:i:7968378
h1s1	67187999	46836694	46852686	+	h2s8	66872696	23951638	23967054	9917	16014	0	tp:A:S	cm:i:871	s1:i:9792	dv:f:0.0299	rl:i:7968378
h1s1	67187999	2114688	2128430	-	h2s7	71854087	6129088	6142846	9838	13871	0	tp:A:S	cm:i:872	s1:i:9790	dv:f:0.0223	rl:i:7968378
h1s1	67187999	31850899	31865957	-	h2s18	55085163	39137016	39152076	9787	15060	0	tp:A:S	cm:i:885	s1:i:9787	dv:f:0.0018	rl:i:7968378
h1s1	67187999	37808835	37821522	-	h2s14	49691924	7488169	7501488	10018	13554	0	tp:A:S	cm:i:940	s1:i:9786	dv:f:0.0090	rl:i:7968378
h1s1	67187999	5879753	5893128	-	h2s3	58035721	41533836	41547208	9786	13385	0	tp:A:S	cm:i:885	s1:i:9784	dv:f:0.0198	rl:i:7968378
h1s1	67187999	49744804	49760789	-	h2s8	66872696	23951652	23967067	9922	16035	0	tp:A:S	cm:i:866	s1:i:9783	dv:f:0.0304	rl:i:7968378
h1s1	67187999	60842899	60853269	+	h2s9	61691755	18271841	18282227	9789	10396	0	tp:A:S	cm:i:942	s1:i:9781	dv:f:0.0057	rl:i:7968378
h1s1	67187999	37808835	37821531	+	h2s16	44461152	19068791	19082215	10014	13616	0	tp:A:S	cm:i:937	s1:i:9778	dv:f:0.0092	rl:i:7968378
h1s1	67187999	44234450	44251573	-	h2s4	66124883	22943818	22960261	9991	17286	0	tp:A:S	cm:i:883	s1:i:9778	dv:f:0.0366	rl:i:7968378
h1s1	67187999	1101762	1117642	+	h2s7	71854087	61953109	61969004	9817	15978	0	tp:A:S	cm:i:864	s1:i:9778	dv:f:0.0302	rl:i:7968378
h1s1	67187999	11986274	11997291	+	h2s3	58035721	3393026	3404048	9775	11022	0	tp:A:S	cm:i:901	s1:i:9774	dv:f:0.0102	rl:i:7968378
h1s1	67187999	49744804	49760789	+	h2s7	71854087	2699412	2715209	9818	16019	0	tp:A:S	cm:i:872	s1:i:9767	dv:f:0.0300	rl:i:7968378
h1s1	67187999	37381258	37402074	-	h2s4	66124883	29487054	29507156	10096	21277	0	tp:A:S	cm:i:881	s1:i:9766	dv:f:0.0449	rl:i:7968378
h1s1	67187999	1101762	1117582	+	h2s12	55506995	15360632	15376604	9808	16015	0	tp:A:S	cm:i:863	s1:i:9756	dv:f:0.0302	rl:i:7968378
h1s1	67187999	37808993	37821522	-	h2s9	61691755	2893316	2906492	9973	13394	0	tp:A:S	cm:i:935	s1:i:9745	dv:f:0.0085	rl:i:7968378
h1s1	67187999	51728435	51741436	-	h2s16	44461152	37157724	37170699	9953	13495	0	tp:A:S	cm:i:944	s1:i:9740	dv:f:0.0113	rl:i:7968378
h1s1	67187999	35765040	35781435	+	h2s12	55506995	15735578	15751455	9986	16741	0	tp:A:S	cm:i:836	s1:i:9739	dv:f:0.0357	rl:i:7968378
h1s1	67187999	46836694	46852686	-	h2s17	43698553	9680556	9696486	9749	16000	0	tp:A:S	cm:i:865	s1:i:9735	dv:f:0.0303	rl:i:7968378
h1s1	67187999	37808835	37821531	+	h2s2	53910277	7937384	7950440	9897	13258	0	tp:A:S	cm:i:921	s1:i:9735	dv:f:0.0101	rl:i:7968378
h1s1	67187999	37808840	37821522	-	h2s11	60512409	13723429	13736625	9957	13462	0	tp:A:S	cm:i:933	s1:i:9733	dv:f:0.0093	rl:i:7968378
h1s1	67187999	49744804	49760789	-	h2s8	66872696	58455415	58471169	9773	15988	0	tp:A:S	cm:i:850	s1:i:9726	dv:f:0.0313	rl:i:7968378
h1s1	67187999	5879725	5894168	-	h2s14	49691924	38032488	38046849	9748	14464	0	tp:A:S	cm:i:865	s1:i:9726	dv:f:0.0252	rl:i:7968378
h1s1	67187999	2945669	2956116	+	h2s12	55506995	51041746	51052443	9809	10769	0	tp:A:S	cm:i:944	s1:i:9726	dv:f:0.0030	rl:i:7968378
h1s1	67187999	46892327	46908181	-	h2s7	71854087	54139560	54155145	9780	15866	0	tp:A:S	cm:i:855	s1:i:9723	dv:f:0.0308	rl:i:7968378
h1s1	67187999	5879753	5894189	-	h2s17	43698553	15326162	15340918	9782	14767	0	tp:A:S	cm:i:869	s1:i:9716	dv:f:0.0249	rl:i:7968378
h1s1	67187999	1101762	1117379	-	h2s8	66872696	3442416	3458075	9745	15712	0	tp:A:S	cm:i:862	s1:i:9714	dv:f:0.0297	rl:i:7968378
h1s1	67187999	60842910	60855545	-	h2s6	44211056	1480663	1493349	9735	12714	0	tp:A:S	cm:i:884	s1:i:9714	dv:f:0.0190	rl:i:7968378
h1s1	67187999	13046760	13056961	-	h2s1	72311999	71328179	71338691	9779	10524	0	tp:A:S	cm:i:946	s1:i:9709	dv:f:0.0022	rl:i:7968378
h1s1	67187999	1101762	1117642	+	h2s8	66872696	23951638	23967067	9834	15961	0	tp:A:S	cm:i:884	s1:i:9709	dv:f:0.0290	rl:i:7968378
h1s1	67187999	46892460	46908181	+	h2s11	60512409	27382743	27398199	9764	15731	0	tp:A:S	cm:i:866	s1:i:9707	dv:f:0.0296	rl:i:7968378
h1s1	67187999	46836723	46852686	-	h2s7	71854087	2204950	2221089	9767	16201	0	tp:A:S	cm:i:858	s1:i:9706	dv:f:0.0306	rl:i:7968378
h1s1	67187999	2114653	2128430	+	h2s3	58035721	31462860	31476666	9752	13914	0	tp:A:S	cm:i:862	s1:i:9703	dv:f:0.0230	rl:i:7968378
h1s1	67187999	49744804	49760789	+	h2s13	52489210	6483189	6499069	9740	16019	0	tp:A:S	cm:i:849	s1:i:9700	dv:f:0.0314	rl:i:7968378
h1s1	67187999	40975071	40994273	-	h2s4	66124883	26242190	26262863	10114	20962	0	tp:A:S	cm:i:956	s1:i:9695	dv:f:0.0375	rl:i:7968378
h1s1	67187999	49745159	49760789	-	h2s5	61943115	40546281	40561753	9732	15638	0	tp:A:S	cm:i:854	s1:i:9694	dv:f:0.0300	rl:i:7968378
h1s1	67187999	49744866	49760789	+	h2s8	66872696	3442215	3458061	9737	15989	0	tp:A:S	cm:i:859	s1:i:9693	dv:f:0.0307	rl:i:7968378
h1s1	67187999	51008452	51020915	-	h2s9	61691755	47935346	47948211	9914	13209	0	tp:A:S	cm:i:946	s1:i:9690	dv:f:0.0087	rl:i:7968378
h1s1	67187999	46836708	46851192	-	h2s5	61943115	6889178	6903547	9718	14496	0	tp:A:S	cm:i:877	s1:i:9689	dv:f:0.0244	rl:i:7968378
h1s1	67187999	51159504	51173777	+	h2s5	61943115	6889178	6903547	9714	14380	0	tp:A:S	cm:i:862	s1:i:9687	dv:f:0.0235	rl:i:7968378
h1s1	67187999	22811365	22825079	+	h2s8	66872696	49723072	49736852	9779	13973	0	tp:A:S	cm:i:911	s1:i:9686	dv:f:0.0200	rl:i:7968378
h1s1	67187999	6329290	6341205	-	h2s4	66124883	59523725	59535772	9720	12076	0	tp:A:S	cm:i:877	s1:i:9685	dv:f:0.0147	rl:i:7968378
h1s1	67187999	23247686	23262125	+	h2s8	66872696	44661407	44675841	9688	14457	0	tp:A:S	cm:i:874	s1:i:9682	dv:f:0.0242	rl:i:7968378
h1s1	67187999	4254980	4265184	-	h2s16	44461152	22587541	22597745	9682	10204	0	tp:A:S	cm:i:973	s1:i:9682	dv:f:0.0025	rl:i:7968378
h1s1	67187999	37808835	37821531	-	h2s14	49691924	5745385	5758016	9876	13113	0	tp:A:S	cm:i:919	s1:i:9681	dv:f:0.0102	rl:i:7968378
h1s1	67187999	338124	349020	-	h2s4	66124883	65573660	65584525	9740	11023	0	tp:A:S	cm:i:941	s1:i:9677	dv:f:0.0080	rl:i:7968378
h1s1	67187999	40283171	40298819	-	h2s15	49669858	37276119	37291815	9709	15749	0	tp:A:S	cm:i:839	s1:i:9676	dv:f:0.0311	rl:i:7968378
h1s1	67187999	2114653	2127301	-	h2s2	53910277	27306887	27319687	9724	12848	0	tp:A:S	cm:i:852	s1:i:9675	dv:f:0.0192	rl:i:7968378
h1s1	67187999	5879725	5894189	+	h2s2	53910277	42155368	42169824	9675	14475	0	tp:A:S	cm:i:869	s1:i:9673	dv:f:0.0250	rl:i:7968378
h1s1	67187999	1101762	1117642	+	h2s8	66872696	13062352	13078325	9702	15999	0	tp:A:S	cm:i:833	s1:i:9672	dv:f:0.0321	rl:i:7968378
h1s1	67187999	37808835	37821531	-	h2s6	44211056	40857833	40871297	9978	13817	0	tp:A:S	cm:i:934	s1:i:9671	dv:f:0.0094	rl:i:7968378
h1s1	67187999	3911818	3923807	-	h2s2	53910277	40958453	40970312	9713	12027	0	tp:A:S	cm:i:900	s1:i:9668	dv:f:0.0147	rl:i:7968378
h1s1	67187999	51728435	51741436	-	h2s16	44461152	36446269	36458807	9969	13478	0	tp:A:S	cm:i:943	s1:i:9668	dv:f:0.0114	rl:i:7968378
h1s1	67187999	43335203	43349444	-	h2s10	60716626	54779943	54794297	9693	14366	0	tp:A:S	cm:i:876	s1:i:9667	dv:f:0.0233	rl:i:7968378
h1s1	67187999	57896594	57907921	-	h2s11	60512409	49968545	49979750	9692	11328	0	tp:A:S	cm:i:924	s1:i:9665	dv:f:0.0114	rl:i:7968378
h1s1	67187999	34620850	34633763	+	h2s15	49669858	27439458	27452374	9681	12954	0	tp:A:S	cm:i:886	s1:i:9664	dv:f:0.0193	rl:i:7968378
h1s1	67187999	25601050	25613984	-	h2s7	71854087	29014322	29027214	9670	12946	0	tp:A:S	cm:i:878	s1:i:9662	dv:f:0.0206	rl:i:7968378
h1s1	67187999	37808835	37821522	+	h2s17	43698553	11284595	11297646	9914	13480	0	tp:A:S	cm:i:927	s1:i:9659	dv:f:0.0097	rl:i:7968378
h1s1	67187999	54407152	54417569	+	h2s15	49669858	34579082	34589487	9668	10436	0	tp:A:S	cm:i:920	s1:i:9658	dv:f:0.0054	rl:i:7968378
h1s1	67187999	60843501	60856709	-	h2s8	66872696	44484014	44497244	9694	13311	0	tp:A:S	cm:i:867	s1:i:9657	dv:f:0.0223	rl:i:7968378
h1s1	67187999	18849282	18862603	-	h2s4	66124883	47171830	47185692	9787	13922	0	tp:A:S	cm:i:857	s1:i:9655	dv:f:0.0216	rl:i:7968378
h1s1	67187999	29045529	29058857	-	h2s4	66124883	37666525	37679757	9671	13332	0	tp:A:S	cm:i:848	s1:i:9651	dv:f:0.0173	rl:i:7968378
h1s1	67187999	8725673	8740668	-	h2s15	49669858	30806189	30821202	9688	15095	0	tp:A:S	cm:i:851	s1:i:9650	dv:f:0.0293	rl:i:7968378
h1s1	67187999	37808835	37821522	+	h2s6	44211056	32883487	32896527	9851	13337	0	tp:A:S	cm:i:919	s1:i:9649	dv:f:0.0102	rl:i:7968378
h1s1	67187999	60842910	60855545	-	h2s12	55506995	8557455	8570138	9668	12712	0	tp:A:S	cm:i:879	s1:i:9647	dv:f:0.0193	rl:i:7968378
h1s1	67187999	1103107	1117642	+	h2s4	66124883	19746899	19761534	9697	14699	0	tp:A:S	cm:i:875	s1:i:9646	dv:f:0.0250	rl:i:7968378
h1s1	67187999	1101762	1117629	-	h2s17	43698553	9680556	9696486	9669	15957	0	tp:A:S	cm:i:854	s1:i:9645	dv:f:0.0308	rl:i:7968378
h1s1	67187999	25601050	25613979	-	h2s7	71854087	38114403	38127330	9650	12956	0	tp:A:S	cm:i:868	s1:i:9642	dv:f:0.0211	rl:i:7968378
h1s1	67187999	51158605	51173791	-	h2s5	61943115	40631619	40646823	9659	15237	0	tp:A:S	cm:i:841	s1:i:9641	dv:f:0.0283	rl:i:7968378
h1s1	67187999	4527474	4540385	-	h2s3	58035721	28967453	28980214	9683	12943	0	tp:A:S	cm:i:862	s1:i:9640	dv:f:0.0213	rl:i:7968378
h1s1	67187999	22811365	22825079	+	h2s8	66872696	49712778	49726594	9738	14014	0	tp:A:S	cm:i:903	s1:i:9634	dv:f:0.0205	rl:i:7968378
h1s1	67187999	5879725	5894168	-	h2s8	66872696	44661407	44675841	9636	14456	0	tp:A:S	cm:i:879	s1:i:9634	dv:f:0.0243	rl:i:7968378
h1s1	67187999	37809036	37821522	+	h2s9	61691755	12209926	12222773	9837	13135	0	tp:A:S	cm:i:925	s1:i:9634	dv:f:0.0089	rl:i:7968378
h1s1	67187999	51158231	51173793	-	h2s12	55506995	51431130	51446840	9673	15729	0	tp:A:S	cm:i:856	s1:i:9632	dv:f:0.0284	rl:i:7968378
h1s1	67187999	51728435	51741436	+	h2s4	66124883	16222262	16234685	9896	13364	0	tp:A:S	cm:i:944	s1:i:9626	dv:f:0.0113	rl:i:7968378
h1s1	67187999	51008492	51020915	+	h2s4	66124883	15526874	15539875	9896	13364	0	tp:A:S	cm:i:944	s1:i:9626	dv:f:0.0088	rl:i:7968378
h1s1	67187999	57109671	57119698	-	h2s17	43698553	40712423	40722445	9628	10031	0	tp:A:S	cm:i:946	s1:i:9626	dv:f:0.0031	rl:i:7968378
h1s1	67187999	54273884	54284059	+	h2s3	58035721	45550063	45560238	9624	10175	0	tp:A:S	cm:i:944	s1:i:9624	dv:f:0.0043	rl:i:7968378
h1s1	67187999	51329781	51344136	+	h2s9	61691755	29524931	29539349	9641	14434	0	tp:A:S	cm:i:838	s1:i:9623	dv:f:0.0261	rl:i:7968378
h1s1	67187999	60842910	60855545	+	h2s3	58035721	47519390	47531595	9723	12674	0	tp:A:S	cm:i:887	s1:i:9621	dv:f:0.0188	rl:i:7968378
h1s1	67187999	51158008	51172460	-	h2s4	66124883	19746913	19761534	9664	14644	0	tp:A:S	cm:i:871	s1:i:9618	dv:f:0.0238	rl:i:7968378
h1s1	67187999	51008452	51020909	+	h2s11	60512409	52794396	52807280	9858	13251	0	tp:A:S	cm:i:935	s1:i:9616	dv:f:0.0093	rl:i:7968378
h1s1	67187999	49744804	49760789	-	h2s7	71854087	61953123	61969004	9655	16028	0	tp:A:S	cm:i:841	s1:i:9616	dv:f:0.0319	rl:i:7968378
h1s1	67187999	49744804	49760789	+	h2s14	49691924	12114455	12130382	9644	16020	0	tp:A:S	cm:i:837	s1:i:9616	dv:f:0.0322	rl:i:7968378
h1s1	67187999	55346381	55359636	-	h2s12	55506995	46750617	46764170	9751	13726	0	tp:A:S	cm:i:847	s1:i:9615	dv:f:0.0231	rl:i:7968378
h1s1	67187999	13322946	13335268	+	h2s4	66124883	53949337	53961628	9642	12380	0	tp:A:S	cm:i:873	s1:i:9607	dv:f:0.0086	rl:i:7968378
h1s1	67187999	578911	594037	-	h2s4	66124883	65324986	65340122	9820	15662	0	tp:A:S	cm:i:839	s1:i:9602	dv:f:0.0311	rl:i:7968378
h1s1	67187999	1101762	1117361	+	h2s5	61943115	40546267	40561836	9659	15712	0	tp:A:S	cm:i:850	s1:i:9602	dv:f:0.0304	rl:i:7968378
h1s1	67187999	40283171	40298828	+	h2s7	71854087	2204997	2221100	9716	16159	0	tp:A:S	cm:i:863	s1:i:9602	dv:f:0.0297	rl:i:7968378
h1s1	67187999	37808835	37821531	+	h2s8	66872696	46035483	46048819	9861	13628	0	tp:A:S	cm:i:930	s1:i:9600	dv:f:0.0096	rl:i:7968378
h1s1	67187999	8725673	8740668	+	h2s13	52489210	20977496	20992453	9655	15105	0	tp:A:S	cm:i:839	s1:i:9600	dv:f:0.0300	rl:i:7968378
h1s1	67187999	6862124	6876932	-	h2s13	52489210	20977496	20992453	9665	15042	0	tp:A:S	cm:i:844	s1:i:9598	dv:f:0.0288	rl:i:7968378
h1s1	67187999	13845033	13856858	+	h2s9	61691755	16960351	16972324	9630	11985	0	tp:A:S	cm:i:901	s1:i:9596	dv:f:0.0146	rl:i:7968378
h1s1	67187999	51728441	51741436	+	h2s15	49669858	4126167	4139018	9904	13668	0	tp:A:S	cm:i:941	s1:i:9595	dv:f:0.0115	rl:i:7968378
h1s1	67187999	13046760	13056961	+	h2s10	60716626	50417226	50427763	9660	10548	0	tp:A:S	cm:i:932	s1:i:9585	dv:f:0.0030	rl:i:7968378
h1s1	67187999	45283928	45294330	+	h2s15	49669858	34579082	34589487	9585	10420	0	tp:A:S	cm:i:911	s1:i:9579	dv:f:0.0064	rl:i:7968378
h1s1	67187999	14832743	14844029	-	h2s4	66124883	51052603	51063691	9637	11343	0	tp:A:S	cm:i:883	s1:i:9577	dv:f:0.0118	rl:i:7968378
h1s1	67187999	51728441	51741370	+	h2s18	55085163	53540887	53553918	9789	13500	0	tp:A:S	cm:i:928	s1:i:9568	dv:f:0.0119	rl:i:7968378
h1s1	67187999	54272162	54284059	-	h2s17	43698553	3981900	3993855	9582	11964	0	tp:A:S	cm:i:876	s1:i:9568	dv:f:0.0167	rl:i:7968378
h1s1	67187999	7901294	7913147	-	h2s4	66124883	58007349	58019235	9584	11915	0	tp:A:S	cm:i:893	s1:i:9567	dv:f:0.0156	rl:i:7968378
h1s1	67187999	32526764	32536990	-	h2s9	61691755	48862477	48872662	9577	10234	0	tp:A:S	cm:i:920	s1:i:9566	dv:f:0.0054	rl:i:7968378
h1s1	67187999	45283951	45302392	-	h2s18	55085163	45488923	45507310	9784	18923	0	tp:A:S	cm:i:815	s1:i:9566	dv:f:0.0426	rl:i:7968378
h1s1	67187999	48984770	48994798	-	h2s17	43698553	40712423	40722445	9565	10032	0	tp:A:S	cm:i:942	s1:i:9563	dv:f:0.0032	rl:i:7968378
h1s1	67187999	1101762	1117642	+	h2s8	66872696	58455401	58471169	9629	15984	0	tp:A:S	cm:i:841	s1:i:9562	dv:f:0.0316	rl:i:7968378
h1s1	67187999	25601050	25613984	+	h2s13	52489210	38327406	38340282	9585	12965	0	tp:A:S	cm:i:861	s1:i:9561	dv:f:0.0216	rl:i:7968378
h1s1	67187999	46893651	46908167	+	h2s5	61943115	6889184	6903547	9593	14529	0	tp:A:S	cm:i:861	s1:i:9557	dv:f:0.0257	rl:i:7968378
h1s1	67187999	2114653	2128430	-	h2s10	60716626	1571050	1584878	9602	13938	0	tp:A:S	cm:i:851	s1:i:9548	dv:f:0.0237	rl:i:7968378
h1s1	67187999	4148006	4160454	+	h2s13	52489210	1818840	1831446	9580	12606	0	tp:A:S	cm:i:855	s1:i:9547	dv:f:0.0156	rl:i:7968378
h1s1	67187999	5879727	5894168	-	h2s18	55085163	10267818	10282243	9552	14462	0	tp:A:S	cm:i:843	s1:i:9543	dv:f:0.0265	rl:i:7968378
h1s1	67187999	36775300	36789775	-	h2s4	66124883	20826954	20841400	9550	14490	0	tp:A:S	cm:i:829	s1:i:9541	dv:f:0.0283	rl:i:7968378
h1s1	67187999	51728435	51741436	-	h2s1	72311999	57107474	57120070	9912	13705	0	tp:A:S	cm:i:952	s1:i:9541	dv:f:0.0109	rl:i:7968378
h1s1	67187999	3911818	3923792	+	h2s5	61943115	61754332	61766620	9602	12295	0	tp:A:S	cm:i:883	s1:i:9537	dv:f:0.0156	rl:i:7968378
h1s1	67187999	3999796	4016491	-	h2s4	66124883	61981294	61998572	9979	18071	0	tp:A:S	cm:i:904	s1:i:9536	dv:f:0.0332	rl:i:7968378
h1s1	67187999	42641277	42655243	+	h2s16	44461152	25505829	25519800	9555	14024	0	tp:A:S	cm:i:881	s1:i:9534	dv:f:0.0218	rl:i:7968378
h1s1	67187999	60842910	60856389	+	h2s10	60716626	9069865	9083302	9559	13534	0	tp:A:S	cm:i:825	s1:i:9533	dv:f:0.0261	rl:i:7968378
h1s1	67187999	13845033	13856819	+	h2s10	60716626	34880459	34892238	9533	11789	0	tp:A:S	cm:i:878	s1:i:9531	dv:f:0.0157	rl:i:7968378
h1s1	67187999	23247686	23262125	-	h2s9	61691755	15733207	15747660	9543	14476	0	tp:A:S	cm:i:839	s1:i:9531	dv:f:0.0263	rl:i:7968378
h1s1	67187999	51008492	51020915	-	h2s9	61691755	12804978	12818116	9836	13528	0	tp:A:S	cm:i:935	s1:i:9531	dv:f:0.0093	rl:i:7968378
h1s1	67187999	40283171	40298819	+	h2s15	49669858	34951698	34967382	9566	15746	0	tp:A:S	cm:i:829	s1:i:9531	dv:f:0.0317	rl:i:7968378
h1s1	67187999	1101762	1117642	-	h2s9	61691755	49674407	49690221	9589	15986	0	tp:A:S	cm:i:837	s1:i:9530	dv:f:0.0319	rl:i:7968378
h1s1	67187999	1101762	1117642	-	h2s7	71854087	2699412	2715223	9590	15996	0	tp:A:S	cm:i:844	s1:i:9528	dv:f:0.0314	rl:i:7968378
h1s1	67187999	3911825	3923751	-	h2s4	66124883	44942979	44954618	9618	11990	0	tp:A:S	cm:i:893	s1:i:9528	dv:f:0.0147	rl:i:7968378
h1s1	67187999	49745060	49760789	-	h2s7	71854087	54139574	54155088	9589	15771	0	tp:A:S	cm:i:835	s1:i:9526	dv:f:0.0314	rl:i:7968378
h1s1	67187999	23247686	23262123	-	h2s14	49691924	44949191	44963651	9529	14477	0	tp:A:S	cm:i:839	s1:i:9519	dv:f:0.0263	rl:i:7968378
h1s1	67187999	46892181	46908181	+	h2s17	43698553	9680606	9696486	9547	16009	0	tp:A:S	cm:i:825	s1:i:9519	dv:f:0.0332	rl:i:7968378
h1s1	67187999	46836694	46852447	+	h2s17	43698553	8111550	8127074	9568	15767	0	tp:A:S	cm:i:846	s1:i:9518	dv:f:0.0306	rl:i:7968378
h1s1	67187999	27428693	27440254	+	h2s17	43698553	7474969	7486533	9518	11564	0	tp:A:S	cm:i:862	s1:i:9518	dv:f:0.0144	rl:i:7968378
h1s1	67187999	36224003	36238985	-	h2s4	66124883	30523508	30538399	9572	15063	0	tp:A:S	cm:i:796	s1:i:9517	dv:f:0.0305	rl:i:7968378
h1s1	67187999	4527474	4540385	-	h2s12	55506995	10204233	10217137	9527	12944	0	tp:A:S	cm:i:835	s1:i:9515	dv:f:0.0230	rl:i:7968378
h1s1	67187999	5879727	5894189	-	h2s6	44211056	42886254	42900693	9512	14469	0	tp:A:S	cm:i:853	s1:i:9508	dv:f:0.0260	rl:i:7968378
h1s1	67187999	5879725	5894168	+	h2s2	53910277	1099980	1114385	9522	14462	0	tp:A:S	cm:i:855	s1:i:9506	dv:f:0.0258	rl:i:7968378
h1s1	67187999	5264780	5280158	-	h2s4	66124883	60671263	60686405	9830	16058	0	tp:A:S	cm:i:868	s1:i:9503	dv:f:0.0295	rl:i:7968378
h1s1	67187999	3911818	3923807	-	h2s16	44461152	21531440	21543339	9551	12063	0	tp:A:S	cm:i:876	s1:i:9502	dv:f:0.0161	rl:i:7968378
h1s1	67187999	5879727	5894189	-	h2s12	55506995	26079752	26094172	9509	14470	0	tp:A:S	cm:i:831	s1:i:9501	dv:f:0.0273	rl:i:7968378
h1s1	67187999	43335098	43349444	+	h2s12	55506995	12865118	12879576	9531	14481	0	tp:A:S	cm:i:867	s1:i:9499	dv:f:0.0242	rl:i:7968378
h1s1	67187999	42641277	42655243	+	h2s8	66872696	49259251	49273143	9509	13976	0	tp:A:S	cm:i:862	s1:i:9494	dv:f:0.0229	rl:i:7968378
h1s1	67187999	30754747	30767679	-	h2s8	66872696	53300754	53313564	9520	12946	0	tp:A:S	cm:i:893	s1:i:9491	dv:f:0.0196	rl:i:7968378
h1s1	67187999	1101762	1117025	+	h2s5	61943115	40631619	40646823	9543	15361	0	tp:A:S	cm:i:844	s1:i:9490	dv:f:0.0296	rl:i:7968378
h1s1	67187999	49744804	49760789	+	h2s11	60512409	27382399	27398185	9544	16014	0	tp:A:S	cm:i:845	s1:i:9490	dv:f:0.0317	rl:i:7968378
h1s1	67187999	22783286	22794646	+	h2s4	66124883	40484034	40495395	9488	11361	0	tp:A:S	cm:i:893	s1:i:9488	dv:f:0.0127	rl:i:7968378
h1s1	67187999	5200855	5211060	+	h2s15	49669858	47823017	47833220	9486	10207	0	tp:A:S	cm:i:919	s1:i:9486	dv:f:0.0043	rl:i:7968378
h1s1	67187999	36764698	36779171	-	h2s4	66124883	20826954	20841400	9495	14488	0	tp:A:S	cm:i:823	s1:i:9486	dv:f:0.0286	rl:i:7968378
h1s1	67187999	55346381	55357429	-	h2s4	66124883	10124911	10135912	9502	11069	0	tp:A:S	cm:i:895	s1:i:9484	dv:f:0.0108	rl:i:7968378
h1s1	67187999	57105804	57116805	-	h2s4	66124883	11917293	11928341	9502	11069	0	tp:A:S	cm:i:895	s1:i:9484	dv:f:0.0112	rl:i:7968378
h1s1	67187999	49442160	49454497	-	h2s8	66872696	1394980	1407450	9525	12501	0	tp:A:S	cm:i:835	s1:i:9482	dv:f:0.0182	rl:i:7968378
h1s1	67187999	11096890	11108479	-	h2s4	66124883	54909407	54921008	9499	11641	0	tp:A:S	cm:i:886	s1:i:9480	dv:f:0.0139	rl:i:7968378
h1s1	67187999	31249273	31261840	-	h2s4	66124883	35571865	35584315	9580	12760	0	tp:A:S	cm:i:876	s1:i:9479	dv:f:0.0185	rl:i:7968378
h1s1	67187999	51008492	51020915	+	h2s13	52489210	8322725	8335937	9767	13505	0	tp:A:S	cm:i:929	s1:i:9476	dv:f:0.0097	rl:i:7968378
h1s1	67187999	23248057	23262125	+	h2s3	58035721	49260075	49274122	9481	14078	0	tp:A:S	cm:i:862	s1:i:9475	dv:f:0.0236	rl:i:7968378
h1s1	67187999	2114653	2128430	-	h2s2	53910277	19578956	19592669	9510	13843	0	tp:A:S	cm:i:844	s1:i:9471	dv:f:0.0241	rl:i:7968378
h1s1	67187999	18949033	18961849	-	h2s4	66124883	47006508	47019380	9490	12892	0	tp:A:S	cm:i:835	s1:i:9470	dv:f:0.0230	rl:i:7968378
h1s1	67187999	60770188	60783598	-	h2s4	66124883	60826207	60840410	9683	14311	0	tp:A:S	cm:i:836	s1:i:9470	dv:f:0.0245	rl:i:7968378
h1s1	67187999	36775321	36789777	-	h2s2	53910277	1099980	1114385	9492	14479	0	tp:A:S	cm:i:849	s1:i:9470	dv:f:0.0270	rl:i:7968378
h1s1	67187999	51008452	51020909	-	h2s17	43698553	11284595	11297618	9784	13502	0	tp:A:S	cm:i:925	s1:i:9469	dv:f:0.0099	rl:i:7968378
h1s1	67187999	4527474	4540385	+	h2s16	44461152	5250342	5263256	9476	12946	0	tp:A:S	cm:i:832	s1:i:9467	dv:f:0.0232	rl:i:7968378
h1s1	67187999	40283171	40298819	+	h2s15	49669858	39792974	39808570	9533	15773	0	tp:A:S	cm:i:834	s1:i:9467	dv:f:0.0314	rl:i:7968378
h1s1	67187999	30144328	30166085	+	h2s4	66124883	10122017	10142565	9859	22072	0	tp:A:S	cm:i:815	s1:i:9467	dv:f:0.0520	rl:i:7968378
h1s1	67187999	40283171	40298819	-	h2s9	61691755	5375330	5391179	9516	15870	0	tp:A:S	cm:i:823	s1:i:9465	dv:f:0.0321	rl:i:7968378
h1s1	67187999	38301316	38316269	-	h2s4	66124883	28601943	28616976	9759	15720	0	tp:A:S	cm:i:878	s1:i:9464	dv:f:0.0271	rl:i:7968378
h1s1	67187999	51008452	51020909	+	h2s14	49691924	7488197	7501488	9778	13633	0	tp:A:S	cm:i:934	s1:i:9463	dv:f:0.0094	rl:i:7968378
h1s1	67187999	36775321	36789775	+	h2s2	53910277	53267178	53281625	9470	14470	0	tp:A:S	cm:i:864	s1:i:9463	dv:f:0.0260	rl:i:7968378
h1s1	67187999	55346381	55357429	+	h2s16	44461152	1918111	1929103	9483	11069	0	tp:A:S	cm:i:895	s1:i:9462	dv:f:0.0108	rl:i:7968378
h1s1	67187999	40283171	40298819	+	h2s3	58035721	29818169	29833925	9498	15787	0	tp:A:S	cm:i:838	s1:i:9462	dv:f:0.0312	rl:i:7968378
h1s1	67187999	55346381	55357429	-	h2s8	66872696	56514407	56525409	9479	11069	0	tp:A:S	cm:i:893	s1:i:9461	dv:f:0.0109	rl:i:7968378
h1s1	67187999	48980903	48991905	-	h2s4	66124883	11917293	11928341	9478	11069	0	tp:A:S	cm:i:894	s1:i:9460	dv:f:0.0112	rl:i:7968378
h1s1	67187999	35765040	35781419	-	h2s7	71854087	70250954	70267086	9655	16722	0	tp:A:S	cm:i:815	s1:i:9460	dv:f:0.0370	rl:i:7968378
h1s1	67187999	2945669	2956116	-	h2s4	66124883	54880324	54890834	9560	10730	0	tp:A:S	cm:i:915	s1:i:9458	dv:f:0.0046	rl:i:7968378
h1s1	67187999	51008452	51020909	-	h2s6	44211056	32883487	32896499	9756	13443	0	tp:A:S	cm:i:926	s1:i:9457	dv:f:0.0098	rl:i:7968378
h1s1	67187999	37808835	37821531	+	h2s17	43698553	8554697	8567800	9750	13602	0	tp:A:S	cm:i:918	s1:i:9457	dv:f:0.0103	rl:i:7968378
h1s1	67187999	34620850	34633752	-	h2s7	71854087	38114403	38127344	9480	12979	0	tp:A:S	cm:i:867	s1:i:9457	dv:f:0.0203	rl:i:7968378
h1s1	67187999	30144328	30166085	+	h2s8	66872696	56511514	56532062	9849	22073	0	tp:A:S	cm:i:808	s1:i:9457	dv:f:0.0524	rl:i:7968378
h1s1	67187999	3911818	3923795	+	h2s8	66872696	52486166	52498036	9507	12046	0	tp:A:S	cm:i:874	s1:i:9456	dv:f:0.0162	rl:i:7968378
h1s1	67187999	2945669	2956116	+	h2s17	43698553	14784632	14795564	9612	11066	0	tp:A:S	cm:i:923	s1:i:9455	dv:f:0.0042	rl:i:7968378
h1s1	67187999	42641277	42655243	-	h2s13	52489210	380335	394191	9488	13997	0	tp:A:S	cm:i:882	s1:i:9452	dv:f:0.0217	rl:i:7968378
h1s1	67187999	51158252	51173791	+	h2s17	43698553	9680807	9696486	9490	15707	0	tp:A:S	cm:i:818	s1:i:9448	dv:f:0.0307	rl:i:7968378
h1s1	67187999	3911867	3923792	-	h2s16	44461152	42339665	42351650	9465	11995	0	tp:A:S	cm:i:866	s1:i:9448	dv:f:0.0164	rl:i:7968378
h1s1	67187999	2114624	2126866	-	h2s18	55085163	18581234	18593444	9477	12306	0	tp:A:S	cm:i:861	s1:i:9447	dv:f:0.0172	rl:i:7968378
h1s1	67187999	57099151	57119704	+	h2s10	60716626	56687666	56708190	9748	21258	0	tp:A:S	cm:i:825	s1:i:9447	dv:f:0.0481	rl:i:7968378
h1s1	67187999	51329860	51354588	+	h2s1	72311999	8264864	8289312	9612	25001	0	tp:A:S	cm:i:754	s1:i:9446	dv:f:0.0607	rl:i:7968378
h1s1	67187999	30147049	30166085	+	h2s14	49691924	12171746	12190308	9654	19290	0	tp:A:S	cm:i:808	s1:i:9445	dv:f:0.0452	rl:i:7968378
h1s1	67187999	38206207	38221952	-	h2s4	66124883	28696992	28712544	9605	16011	0	tp:A:S	cm:i:818	s1:i:9442	dv:f:0.0346	rl:i:7968378
h1s1	67187999	60772589	60790095	+	h2s10	60716626	44133509	44152702	9855	19356	0	tp:A:S	cm:i:809	s1:i:9442	dv:f:0.0406	rl:i:7968378
h1s1	67187999	12651486	12664392	+	h2s15	49669858	41484639	41497448	9479	12949	0	tp:A:S	cm:i:875	s1:i:9442	dv:f:0.0212	rl:i:7968378
h1s1	67187999	30147049	30166085	-	h2s10	60716626	59310463	59329049	9659	19319	0	tp:A:S	cm:i:812	s1:i:9439	dv:f:0.0450	rl:i:7968378
h1s1	67187999	46244972	46255593	-	h2s4	66124883	21050453	21061112	9454	10683	0	tp:A:S	cm:i:899	s1:i:9438	dv:f:0.0039	rl:i:7968378
h1s1	67187999	8103643	8116940	-	h2s4	66124883	57775294	57788711	9626	13812	0	tp:A:S	cm:i:858	s1:i:9438	dv:f:0.0201	rl:i:7968378
h1s1	67187999	51158008	51173793	-	h2s8	66872696	23951636	23967067	9548	15873	0	tp:A:S	cm:i:835	s1:i:9437	dv:f:0.0303	rl:i:7968378
h1s1	67187999	46892140	46906834	-	h2s4	66124883	19746899	19761512	9456	14702	0	tp:A:S	cm:i:852	s1:i:9436	dv:f:0.0270	rl:i:7968378
h1s1	67187999	46892181	46908167	-	h2s9	61691755	5375317	5391176	9463	15993	0	tp:A:S	cm:i:821	s1:i:9434	dv:f:0.0334	rl:i:7968378
h1s1	67187999	60110392	60120568	+	h2s16	44461152	38767229	38777406	9431	10177	0	tp:A:S	cm:i:944	s1:i:9431	dv:f:0.0038	rl:i:7968378
h1s1	67187999	41423052	41435282	-	h2s4	66124883	25738344	25750911	9500	12572	0	tp:A:S	cm:i:853	s1:i:9430	dv:f:0.0084	rl:i:7968378
h1s1	67187999	36764719	36779992	+	h2s6	44211056	20891313	20906601	9441	15312	0	tp:A:S	cm:i:846	s1:i:9429	dv:f:0.0299	rl:i:7968378
h1s1	67187999	38115751	38130127	+	h2s14	49691924	28221718	28236097	9430	14397	0	tp:A:S	cm:i:832	s1:i:9428	dv:f:0.0269	rl:i:7968378
h1s1	67187999	4052390	4063278	+	h2s15	49669858	18488384	18498421	9607	10909	0	tp:A:S	cm:i:924	s1:i:9428	dv:f:0.0062	rl:i:7968378
h1s1	67187999	22783286	22794646	+	h2s4	66124883	41114915	41126162	9452	11363	0	tp:A:S	cm:i:893	s1:i:9426	dv:f:0.0127	rl:i:7968378
h1s1	67187999	51008452	51020909	-	h2s16	44461152	19068791	19082178	9763	13732	0	tp:A:S	cm:i:931	s1:i:9426	dv:f:0.0095	rl:i:7968378
h1s1	67187999	36764719	36779171	-	h2s2	53910277	1099982	1114385	9445	14475	0	tp:A:S	cm:i:839	s1:i:9423	dv:f:0.0275	rl:i:7968378
h1s1	67187999	37808835	37821531	-	h2s13	52489210	8322648	8335931	9729	13720	0	tp:A:S	cm:i:911	s1:i:9422	dv:f:0.0107	rl:i:7968378
h1s1	67187999	13046760	13056961	-	h2s15	49669858	18488384	18498421	9506	10322	0	tp:A:S	cm:i:917	s1:i:9421	dv:f:0.0039	rl:i:7968378
h1s1	67187999	5879727	5894168	+	h2s15	49669858	35499955	35514395	9421	14456	0	tp:A:S	cm:i:839	s1:i:9417	dv:f:0.0268	rl:i:7968378
h1s1	67187999	23247701	23262125	-	h2s2	53910277	42155368	42169788	9422	14442	0	tp:A:S	cm:i:842	s1:i:9417	dv:f:0.0261	rl:i:7968378
h1s1	67187999	55346381	55357429	-	h2s2	53910277	8714980	8725896	9456	11069	0	tp:A:S	cm:i:892	s1:i:9417	dv:f:0.0110	rl:i:7968378
h1s1	67187999	51728463	51741436	-	h2s10	60716626	44708732	44720818	9642	13076	0	tp:A:S	cm:i:913	s1:i:9416	dv:f:0.0129	rl:i:7968378
h1s1	67187999	65352990	65364947	-	h2s9	61691755	3098244	3109800	9497	11959	0	tp:A:S	cm:i:882	s1:i:9415	dv:f:0.0161	rl:i:7968378
h1s1	67187999	37808835	37821531	+	h2s15	49669858	4126167	4139095	9674	13436	0	tp:A:S	cm:i:908	s1:i:9413	dv:f:0.0109	rl:i:7968378
h1s1	67187999	33011009	33022708	-	h2s4	66124883	33850665	33862352	9425	11725	0	tp:A:S	cm:i:826	s1:i:9412	dv:f:0.0167	rl:i:7968378
h1s1	67187999	57099151	57109607	+	h2s9	61691755	4022183	4032658	9419	10483	0	tp:A:S	cm:i:898	s1:i:9412	dv:f:0.0081	rl:i:7968378
h1s1	67187999	37808835	37821531	-	h2s16	44461152	36446192	36458801	9615	13129	0	tp:A:S	cm:i:894	s1:i:9412	dv:f:0.0117	rl:i:7968378
h1s1	67187999	46892460	46908181	-	h2s12	55506995	51431132	51446751	9433	15723	0	tp:A:S	cm:i:832	s1:i:9411	dv:f:0.0317	rl:i:7968378
h1s1	67187999	45699500	45714235	-	h2s4	66124883	21512826	21527966	9494	15160	0	tp:A:S	cm:i:903	s1:i:9407	dv:f:0.0258	rl:i:7968378
h1s1	67187999	48974265	48994804	+	h2s10	60716626	56687683	56708190	9709	21243	0	tp:A:S	cm:i:818	s1:i:9407	dv:f:0.0483	rl:i:7968378
h1s1	67187999	54271168	54284059	-	h2s15	49669858	42183358	42196320	9440	13012	0	tp:A:S	cm:i:855	s1:i:9405	dv:f:0.0224	rl:i:7968378
h1s1	67187999	5879727	5894168	-	h2s6	44211056	20891313	20905768	9414	14473	0	tp:A:S	cm:i:841	s1:i:9404	dv:f:0.0266	rl:i:7968378
h1s1	67187999	5879727	5894189	+	h2s11	60512409	53347377	53361825	9409	14481	0	tp:A:S	cm:i:808	s1:i:9403	dv:f:0.0288	rl:i:7968378
h1s1	67187999	36775300	36789775	-	h2s6	44211056	16923754	16938206	9410	14491	0	tp:A:S	cm:i:849	s1:i:9401	dv:f:0.0270	rl:i:7968378
h1s1	67187999	51728435	51741436	+	h2s16	44461152	18910722	18923213	9674	13408	0	tp:A:S	cm:i:921	s1:i:9401	dv:f:0.0126	rl:i:7968378
h1s1	67187999	36764719	36779171	+	h2s2	53910277	53267178	53281625	9407	14468	0	tp:A:S	cm:i:854	s1:i:9400	dv:f:0.0265	rl:i:7968378
h1s1	67187999	38115751	38130264	-	h2s13	52489210	10258227	10272712	9406	14532	0	tp:A:S	cm:i:838	s1:i:9400	dv:f:0.0270	rl:i:7968378
h1s1	67187999	42641277	42655242	+	h2s9	61691755	46761717	46775768	9437	14099	0	tp:A:S	cm:i:869	s1:i:9399	dv:f:0.0225	rl:i:7968378
h1s1	67187999	51728446	51741436	-	h2s7	71854087	46323624	46336372	9549	13234	0	tp:A:S	cm:i:886	s1:i:9390	dv:f:0.0146	rl:i:7968378
h1s1	67187999	4148006	4160506	+	h2s1	72311999	4007684	4020267	9407	12584	0	tp:A:S	cm:i:802	s1:i:9388	dv:f:0.0190	rl:i:7968378
h1s1	67187999	30144328	30166068	+	h2s8	66872696	9035508	9056032	9776	22046	0	tp:A:S	cm:i:806	s1:i:9387	dv:f:0.0525	rl:i:7968378
h1s1	67187999	30149934	30166085	-	h2s5	61943115	35394330	35409902	9592	16353	0	tp:A:S	cm:i:808	s1:i:9383	dv:f:0.0366	rl:i:7968378
h1s1	67187999	32856509	32869400	+	h2s3	58035721	28967453	28980214	9428	12943	0	tp:A:S	cm:i:835	s1:i:9379	dv:f:0.0226	rl:i:7968378
h1s1	67187999	4052390	4063278	-	h2s4	66124883	54880299	54890834	9550	11112	0	tp:A:S	cm:i:913	s1:i:9378	dv:f:0.0069	rl:i:7968378
h1s1	67187999	55619193	55630110	+	h2s12	55506995	6276587	6287319	9414	10921	0	tp:A:S	cm:i:878	s1:i:9376	dv:f:0.0104	rl:i:7968378
h1s1	67187999	46892327	46908181	-	h2s8	66872696	23951638	23966868	9510	15877	0	tp:A:S	cm:i:838	s1:i:9375	dv:f:0.0318	rl:i:7968378
h1s1	67187999	55346381	55357429	-	h2s8	66872696	9038403	9049394	9397	11069	0	tp:A:S	cm:i:883	s1:i:9375	dv:f:0.0115	rl:i:7968378
h1s1	67187999	4052390	4063278	+	h2s5	61943115	2315265	2325828	9541	11123	0	tp:A:S	cm:i:912	s1:i:9373	dv:f:0.0069	rl:i:7968378
h1s1	67187999	54410208	54421179	+	h2s12	55506995	50963943	50974814	9459	11123	0	tp:A:S	cm:i:875	s1:i:9368	dv:f:0.0107	rl:i:7968378
h1s1	67187999	48974265	48984706	+	h2s9	61691755	4022200	4032658	9371	10466	0	tp:A:S	cm:i:889	s1:i:9364	dv:f:0.0082	rl:i:7968378
h1s1	67187999	28279266	28293117	+	h2s10	60716626	8310819	8324694	9370	13885	0	tp:A:S	cm:i:788	s1:i:9363	dv:f:0.0264	rl:i:7968378
h1s1	67187999	23247686	23262123	+	h2s6	44211056	20891313	20905768	9374	14476	0	tp:A:S	cm:i:805	s1:i:9362	dv:f:0.0285	rl:i:7968378
h1s1	67187999	23248729	23262097	+	h2s3	58035721	41533841	41547208	9357	13376	0	tp:A:S	cm:i:833	s1:i:9357	dv:f:0.0225	rl:i:7968378
h1s1	67187999	29711311	29725755	-	h2s5	61943115	29395739	29410143	9360	14455	0	tp:A:S	cm:i:824	s1:i:9352	dv:f:0.0269	rl:i:7968378
h1s1	67187999	5879727	5894189	+	h2s11	60512409	53357964	53372412	9355	14481	0	tp:A:S	cm:i:802	s1:i:9349	dv:f:0.0292	rl:i:7968378
h1s1	67187999	1672356	1684928	+	h2s1	72311999	10680419	10692931	9366	12590	0	tp:A:S	cm:i:820	s1:i:9348	dv:f:0.0209	rl:i:7968378
h1s1	67187999	1101837	1117642	-	h2s7	71854087	2204937	2221043	9437	16173	0	tp:A:S	cm:i:826	s1:i:9347	dv:f:0.0323	rl:i:7968378
h1s1	67187999	5879727	5894189	-	h2s6	44211056	30355481	30369938	9357	14490	0	tp:A:S	cm:i:842	s1:i:9347	dv:f:0.0266	rl:i:7968378
h1s1	67187999	51008452	51020915	-	h2s8	66872696	46035477	46048783	9712	13761	0	tp:A:S	cm:i:925	s1:i:9347	dv:f:0.0099	rl:i:7968378
h1s1	67187999	13845048	13856834	-	h2s12	55506995	14268106	14280290	9436	12198	0	tp:A:S	cm:i:877	s1:i:9347	dv:f:0.0158	rl:i:7968378
h1s1	67187999	54411067	54425805	+	h2s13	52489210	43031067	43046364	9522	15439	0	tp:A:S	cm:i:803	s1:i:9345	dv:f:0.0312	rl:i:7968378
h1s1	67187999	40283362	40298819	+	h2s9	61691755	50906480	50921766	9419	15556	0	tp:A:S	cm:i:819	s1:i:9344	dv:f:0.0316	rl:i:7968378
h1s1	67187999	50086027	50096642	-	h2s4	66124883	17143025	17153630	9348	10625	0	tp:A:S	cm:i:890	s1:i:9341	dv:f:0.0093	rl:i:7968378
h1s1	67187999	48843950	48860651	-	h2s4	66124883	18352308	18368141	9639	16971	0	tp:A:S	cm:i:844	s1:i:9340	dv:f:0.0359	rl:i:7968378
h1s1	67187999	5879727	5894189	-	h2s6	44211056	30366078	30380534	9349	14490	0	tp:A:S	cm:i:839	s1:i:9339	dv:f:0.0268	rl:i:7968378
h1s1	67187999	51008452	51020751	+	h2s9	61691755	2893344	2906492	9655	13488	0	tp:A:S	cm:i:919	s1:i:9338	dv:f:0.0095	rl:i:7968378
h1s1	67187999	5879727	5894189	-	h2s6	44211056	30376668	30391130	9332	14479	0	tp:A:S	cm:i:840	s1:i:9330	dv:f:0.0268	rl:i:7968378
h1s1	67187999	49745057	49760789	+	h2s17	43698553	9680795	9696472	9346	15755	0	tp:A:S	cm:i:812	s1:i:9327	dv:f:0.0329	rl:i:7968378
h1s1	67187999	2945669	2956116	+	h2s18	55085163	5388653	5399285	9428	10787	0	tp:A:S	cm:i:900	s1:i:9327	dv:f:0.0055	rl:i:7968378
h1s1	67187999	51008452	51020904	+	h2s11	60512409	13723457	13736625	9624	13523	0	tp:A:S	cm:i:916	s1:i:9327	dv:f:0.0103	rl:i:7968378
h1s1	67187999	2945680	2956116	-	h2s14	49691924	15343720	15354378	9462	10869	0	tp:A:S	cm:i:900	s1:i:9325	dv:f:0.0054	rl:i:7968378
h1s1	67187999	42641277	42655241	+	h2s9	61691755	58792277	58806205	9358	14023	0	tp:A:S	cm:i:877	s1:i:9324	dv:f:0.0220	rl:i:7968378
h1s1	67187999	2945669	2956116	+	h2s5	61943115	2315265	2325803	9446	10788	0	tp:A:S	cm:i:898	s1:i:9323	dv:f:0.0056	rl:i:7968378
h1s1	67187999	36775300	36789775	-	h2s11	60512409	53357964	53372412	9334	14499	0	tp:A:S	cm:i:804	s1:i:9322	dv:f:0.0299	rl:i:7968378
h1s1	67187999	23247667	23262125	+	h2s6	44211056	13302740	13317176	9332	14479	0	tp:A:S	cm:i:812	s1:i:9322	dv:f:0.0281	rl:i:7968378
h1s1	67187999	41448661	41464299	+	h2s17	43698553	7202976	7218675	9401	15855	0	tp:A:S	cm:i:817	s1:i:9321	dv:f:0.0335	rl:i:7968378
h1s1	67187999	37808835	37821507	-	h2s9	61691755	23793827	23806378	9570	13220	0	tp:A:S	cm:i:906	s1:i:9317	dv:f:0.0109	rl:i:7968378
h1s1	67187999	51728435	51741436	+	h2s8	66872696	19557523	19569410	9724	13453	0	tp:A:S	cm:i:928	s1:i:9316	dv:f:0.0122	rl:i:7968378
h1s1	67187999	40283171	40298819	+	h2s17	43698553	9680603	9696459	9358	15859	0	tp:A:S	cm:i:818	s1:i:9315	dv:f:0.0324	rl:i:7968378
h1s1	67187999	55346381	55357344	+	h2s2	53910277	35586832	35597735	9349	11005	0	tp:A:S	cm:i:877	s1:i:9315	dv:f:0.0114	rl:i:7968378
h1s1	67187999	36764698	36779171	-	h2s6	44211056	16923754	16938206	9319	14489	0	tp:A:S	cm:i:838	s1:i:9310	dv:f:0.0276	rl:i:7968378
h1s1	67187999	51008452	51020708	-	h2s9	61691755	12209926	12222745	9596	13231	0	tp:A:S	cm:i:911	s1:i:9309	dv:f:0.0098	rl:i:7968378
h1s1	67187999	49746328	49760789	+	h2s5	61943115	6889184	6903547	9334	14473	0	tp:A:S	cm:i:831	s1:i:9308	dv:f:0.0273	rl:i:7968378
h1s1	67187999	41122963	41137410	-	h2s4	66124883	26108050	26122622	9422	14794	0	tp:A:S	cm:i:849	s1:i:9306	dv:f:0.0264	rl:i:7968378
h1s1	67187999	55346381	55358483	+	h2s5	61943115	35401289	35413948	9448	12743	0	tp:A:S	cm:i:842	s1:i:9301	dv:f:0.0186	rl:i:7968378
h1s1	67187999	22783314	22794629	-	h2s6	44211056	28209709	28221027	9299	11318	0	tp:A:S	cm:i:873	s1:i:9299	dv:f:0.0136	rl:i:7968378
h1s1	67187999	40283171	40298819	-	h2s8	66872696	51371306	51387305	9412	16100	0	tp:A:S	cm:i:821	s1:i:9299	dv:f:0.0322	rl:i:7968378
h1s1	67187999	37808835	37821532	+	h2s4	66124883	16222268	16234763	9579	13277	0	tp:A:S	cm:i:902	s1:i:9297	dv:f:0.0113	rl:i:7968378
h1s1	67187999	46836694	46852686	+	h2s15	49669858	37276092	37291862	9341	15996	0	tp:A:S	cm:i:808	s1:i:9294	dv:f:0.0338	rl:i:7968378
h1s1	67187999	40283171	40298819	+	h2s14	49691924	12114515	12130369	9338	15867	0	tp:A:S	cm:i:812	s1:i:9291	dv:f:0.0328	rl:i:7968378
h1s1	67187999	37808857	37821522	-	h2s10	60716626	44708664	44720818	9491	12893	0	tp:A:S	cm:i:890	s1:i:9289	dv:f:0.0117	rl:i:7968378
h1s1	67187999	51008452	51020909	-	h2s2	53910277	7937384	7950403	9556	13380	0	tp:A:S	cm:i:902	s1:i:9288	dv:f:0.0112	rl:i:7968378
h1s1	67187999	36775321	36789775	-	h2s15	49669858	35499955	35514395	9297	14478	0	tp:A:S	cm:i:831	s1:i:9288	dv:f:0.0281	rl:i:7968378
h1s1	67187999	51008492	51020909	-	h2s15	49669858	4126167	4139018	9625	13451	0	tp:A:S	cm:i:916	s1:i:9287	dv:f:0.0103	rl:i:7968378
h1s1	67187999	51008498	51020909	-	h2s18	55085163	53540887	53553978	9559	13399	0	tp:A:S	cm:i:907	s1:i:9286	dv:f:0.0108	rl:i:7968378
h1s1	67187999	2945669	2956116	-	h2s10	60716626	6616039	6626409	9402	10703	0	tp:A:S	cm:i:890	s1:i:9283	dv:f:0.0061	rl:i:7968378
h1s1	67187999	40283171	40298819	+	h2s13	52489210	6483249	6499056	9338	15861	0	tp:A:S	cm:i:820	s1:i:9282	dv:f:0.0323	rl:i:7968378
h1s1	67187999	51008452	51020909	+	h2s6	44211056	40857870	40871297	9697	13950	0	tp:A:S	cm:i:925	s1:i:9281	dv:f:0.0099	rl:i:7968378
h1s1	67187999	51158008	51173777	-	h2s9	61691755	5375317	5391239	9328	15954	0	tp:A:S	cm:i:801	s1:i:9280	dv:f:0.0324	rl:i:7968378
h1s1	67187999	36764698	36779171	-	h2s11	60512409	53347377	53361825	9285	14497	0	tp:A:S	cm:i:798	s1:i:9273	dv:f:0.0302	rl:i:7968378
h1s1	67187999	51008492	51020915	+	h2s16	44461152	36446269	36458807	9550	13141	0	tp:A:S	cm:i:908	s1:i:9272	dv:f:0.0109	rl:i:7968378
h1s1	67187999	49744804	49759407	-	h2s4	66124883	19746955	19761534	9303	14669	0	tp:A:S	cm:i:828	s1:i:9269	dv:f:0.0279	rl:i:7968378
h1s1	67187999	28257450	28268187	+	h2s7	71854087	36098949	36109691	9269	10743	0	tp:A:S	cm:i:871	s1:i:9268	dv:f:0.0114	rl:i:7968378
h1s1	67187999	9078882	9088988	+	h2s6	44211056	38183901	38194102	9288	10201	0	tp:A:S	cm:i:903	s1:i:9267	dv:f:0.0054	rl:i:7968378
h1s1	67187999	1101762	1117642	+	h2s15	49669858	37276092	37291875	9319	15956	0	tp:A:S	cm:i:803	s1:i:9266	dv:f:0.0341	rl:i:7968378
h1s1	67187999	36775321	36789777	+	h2s10	60716626	13326877	13341323	9277	14484	0	tp:A:S	cm:i:844	s1:i:9265	dv:f:0.0273	rl:i:7968378
h1s1	67187999	46892327	46908106	+	h2s7	71854087	2205114	2221043	9316	15977	0	tp:A:S	cm:i:815	s1:i:9265	dv:f:0.0330	rl:i:7968378
h1s1	67187999	51728435	51741436	+	h2s10	60716626	23889894	23902405	9477	13225	0	tp:A:S	cm:i:868	s1:i:9264	dv:f:0.0158	rl:i:7968378
h1s1	67187999	5879725	5894168	+	h2s9	61691755	15733207	15747660	9267	14471	0	tp:A:S	cm:i:838	s1:i:9259	dv:f:0.0269	rl:i:7968378
h1s1	67187999	21645871	21658600	+	h2s15	49669858	16966815	16979644	9287	12852	0	tp:A:S	cm:i:807	s1:i:9259	dv:f:0.0237	rl:i:7968378
h1s1	67187999	13046760	13056961	-	h2s5	61943115	2315265	2325828	9377	10660	0	tp:A:S	cm:i:897	s1:i:9258	dv:f:0.0050	rl:i:7968378
h1s1	67187999	32856509	32869400	-	h2s16	44461152	5250342	5263256	9276	12952	0	tp:A:S	cm:i:810	s1:i:9256	dv:f:0.0242	rl:i:7968378
h1s1	67187999	23247686	23262125	-	h2s2	53910277	1099980	1114385	9268	14464	0	tp:A:S	cm:i:808	s1:i:9256	dv:f:0.0283	rl:i:7968378
h1s1	67187999	47022585	47037415	-	h2s4	66124883	20228302	20243299	9415	15307	0	tp:A:S	cm:i:811	s1:i:9253	dv:f:0.0322	rl:i:7968378
h1s1	67187999	29747172	29758315	-	h2s10	60716626	37020829	37031986	9256	11166	0	tp:A:S	cm:i:877	s1:i:9251	dv:f:0.0119	rl:i:7968378
h1s1	67187999	5879725	5894071	+	h2s6	44211056	21185879	21200215	9255	14356	0	tp:A:S	cm:i:820	s1:i:9251	dv:f:0.0276	rl:i:7968378
h1s1	67187999	51008452	51020887	+	h2s10	60716626	44708692	44720818	9513	12931	0	tp:A:S	cm:i:912	s1:i:9244	dv:f:0.0105	rl:i:7968378
h1s1	67187999	43335062	43349444	+	h2s14	49691924	18343777	18358254	9268	14500	0	tp:A:S	cm:i:837	s1:i:9242	dv:f:0.0261	rl:i:7968378
h1s1	67187999	30144328	30166085	+	h2s2	53910277	8712206	8732570	9669	22065	0	tp:A:S	cm:i:790	s1:i:9241	dv:f:0.0536	rl:i:7968378
h1s1	67187999	47132788	47143411	-	h2s4	66124883	20115924	20126660	9298	10832	0	tp:A:S	cm:i:884	s1:i:9239	dv:f:0.0078	rl:i:7968378
h1s1	67187999	54032904	54043106	+	h2s15	49669858	1719157	1729358	9239	10202	0	tp:A:S	cm:i:879	s1:i:9239	dv:f:0.0062	rl:i:7968378
h1s1	67187999	36775456	36789777	-	h2s6	44211056	21185879	21200177	9246	14341	0	tp:A:S	cm:i:813	s1:i:9237	dv:f:0.0288	rl:i:7968378
h1s1	67187999	157436	172948	+	h2s13	52489210	6032937	6048566	9274	15660	0	tp:A:S	cm:i:789	s1:i:9236	dv:f:0.0336	rl:i:7968378
h1s1	67187999	13046760	13056961	+	h2s4	66124883	54880299	54890834	9361	10655	0	tp:A:S	cm:i:897	s1:i:9235	dv:f:0.0050	rl:i:7968378
h1s1	67187999	30144328	30166085	+	h2s8	66872696	51308540	51328807	9663	22036	0	tp:A:S	cm:i:796	s1:i:9234	dv:f:0.0532	rl:i:7968378
h1s1	67187999	40283391	40298819	-	h2s12	55506995	51431159	51446803	9287	15663	0	tp:A:S	cm:i:825	s1:i:9234	dv:f:0.0311	rl:i:7968378
h1s1	67187999	1101762	1117582	+	h2s17	43698553	8111550	8127245	9294	15906	0	tp:A:S	cm:i:810	s1:i:9233	dv:f:0.0335	rl:i:7968378
h1s1	67187999	23247667	23262123	+	h2s2	53910277	53267159	53281625	9231	14474	0	tp:A:S	cm:i:819	s1:i:9230	dv:f:0.0277	rl:i:7968378
h1s1	67187999	32856509	32869400	+	h2s12	55506995	10204233	10217137	9249	12951	0	tp:A:S	cm:i:799	s1:i:9227	dv:f:0.0250	rl:i:7968378
h1s1	67187999	3911818	3923751	-	h2s11	60512409	4725836	4737631	9264	11970	0	tp:A:S	cm:i:830	s1:i:9217	dv:f:0.0186	rl:i:7968378
h1s1	67187999	30144328	30166085	-	h2s16	44461152	1911437	1931877	9626	22065	0	tp:A:S	cm:i:787	s1:i:9215	dv:f:0.0538	rl:i:7968378
h1s1	67187999	36764719	36779171	-	h2s15	49669858	35499955	35514395	9221	14476	0	tp:A:S	cm:i:821	s1:i:9212	dv:f:0.0286	rl:i:7968378
h1s1	67187999	10822797	10834088	-	h2s9	61691755	2466062	2477558	9253	11500	0	tp:A:S	cm:i:892	s1:i:9211	dv:f:0.0132	rl:i:7968378
h1s1	67187999	36764854	36779171	-	h2s6	44211056	21185881	21200177	9220	14337	0	tp:A:S	cm:i:806	s1:i:9211	dv:f:0.0291	rl:i:7968378
h1s1	67187999	32526764	32536999	+	h2s18	55085163	24710823	24721017	9223	10257	0	tp:A:S	cm:i:876	s1:i:9210	dv:f:0.0081	rl:i:7968378
h1s1	67187999	3911818	3923807	-	h2s11	60512409	41654585	41666384	9280	12060	0	tp:A:S	cm:i:852	s1:i:9210	dv:f:0.0175	rl:i:7968378
h1s1	67187999	5200855	5211060	+	h2s18	55085163	3989400	3999510	9230	10205	0	tp:A:S	cm:i:891	s1:i:9209	dv:f:0.0059	rl:i:7968378
h1s1	67187999	23247686	23262123	-	h2s15	49669858	35499955	35514395	9210	14458	0	tp:A:S	cm:i:810	s1:i:9209	dv:f:0.0282	rl:i:7968378
h1s1	67187999	46836694	46852081	+	h2s5	61943115	40631619	40646823	9260	15424	0	tp:A:S	cm:i:813	s1:i:9208	dv:f:0.0317	rl:i:7968378
h1s1	67187999	49442196	49454497	-	h2s1	72311999	4007724	4020179	9241	12464	0	tp:A:S	cm:i:808	s1:i:9208	dv:f:0.0198	rl:i:7968378
h1s1	67187999	65758084	65770855	-	h2s1	72311999	4007664	4020199	9259	12776	0	tp:A:S	cm:i:794	s1:i:9207	dv:f:0.0201	rl:i:7968378
h1s1	67187999	36775300	36789777	-	h2s8	66872696	3825166	3839661	9213	14516	0	tp:A:S	cm:i:830	s1:i:9206	dv:f:0.0283	rl:i:7968378
h1s1	67187999	28957345	28967639	-	h2s4	66124883	37754779	37765064	9207	10297	0	tp:A:S	cm:i:875	s1:i:9205	dv:f:0.0080	rl:i:7968378
h1s1	67187999	32874565	32885408	-	h2s4	66124883	33984445	33995457	9246	11035	0	tp:A:S	cm:i:860	s1:i:9203	dv:f:0.0096	rl:i:7968378
h1s1	67187999	8498112	8512478	-	h2s9	61691755	29525057	29539349	9223	14382	0	tp:A:S	cm:i:798	s1:i:9202	dv:f:0.0276	rl:i:7968378
h1s1	67187999	49745056	49760789	-	h2s17	43698553	8111564	8127074	9252	15742	0	tp:A:S	cm:i:799	s1:i:9202	dv:f:0.0338	rl:i:7968378
h1s1	67187999	32982790	32994042	-	h2s4	66124883	33878633	33889995	9282	11499	0	tp:A:S	cm:i:839	s1:i:9202	dv:f:0.0117	rl:i:7968378
h1s1	67187999	22905306	22918392	+	h2s15	49669858	29094229	29107007	9283	13127	0	tp:A:S	cm:i:805	s1:i:9201	dv:f:0.0235	rl:i:7968378
h1s1	67187999	42641277	42655243	+	h2s1	72311999	62553573	62567520	9224	14015	0	tp:A:S	cm:i:851	s1:i:9200	dv:f:0.0236	rl:i:7968378
h1s1	67187999	49744804	49760789	-	h2s9	61691755	5375317	5391239	9288	16169	0	tp:A:S	cm:i:801	s1:i:9199	dv:f:0.0345	rl:i:7968378
h1s1	67187999	4052390	4063278	-	h2s10	60716626	6616014	6626409	9373	11068	0	tp:A:S	cm:i:885	s1:i:9192	dv:f:0.0085	rl:i:7968378
h1s1	67187999	51008452	51020909	+	h2s14	49691924	5745422	5758016	9488	13231	0	tp:A:S	cm:i:895	s1:i:9191	dv:f:0.0116	rl:i:7968378
h1s1	67187999	36775300	36789775	+	h2s6	44211056	30355481	30369938	9204	14508	0	tp:A:S	cm:i:824	s1:i:9188	dv:f:0.0286	rl:i:7968378
h1s1	67187999	2945669	2956116	+	h2s11	60512409	12930545	12941268	9314	10892	0	tp:A:S	cm:i:885	s1:i:9188	dv:f:0.0064	rl:i:7968378
h1s1	67187999	40802887	40821319	-	h2s4	66124883	26398777	26417321	9614	19534	0	tp:A:S	cm:i:820	s1:i:9188	dv:f:0.0414	rl:i:7968378
h1s1	67187999	1101762	1117642	-	h2s15	49669858	34951638	34967409	9243	15954	0	tp:A:S	cm:i:801	s1:i:9187	dv:f:0.0342	rl:i:7968378
h1s1	67187999	51158008	51173716	+	h2s7	71854087	2204937	2221043	9277	16132	0	tp:A:S	cm:i:804	s1:i:9186	dv:f:0.0320	rl:i:7968378
h1s1	67187999	5879727	5894189	+	h2s4	66124883	20826954	20841400	9189	14474	0	tp:A:S	cm:i:771	s1:i:9185	dv:f:0.0313	rl:i:7968378
h1s1	67187999	40283171	40298819	-	h2s7	71854087	55427560	55443238	9227	15763	0	tp:A:S	cm:i:795	s1:i:9185	dv:f:0.0339	rl:i:7968378
h1s1	67187999	9078882	9088988	-	h2s17	43698553	41587425	41597626	9201	10201	0	tp:A:S	cm:i:894	s1:i:9180	dv:f:0.0059	rl:i:7968378
h1s1	67187999	36764719	36779171	+	h2s10	60716626	13326877	13341321	9184	14480	0	tp:A:S	cm:i:831	s1:i:9172	dv:f:0.0280	rl:i:7968378
h1s1	67187999	1383612	1394184	-	h2s16	44461152	33306769	33317329	9175	10575	0	tp:A:S	cm:i:834	s1:i:9172	dv:f:0.0107	rl:i:7968378
h1s1	67187999	51158008	51173793	-	h2s15	49669858	37276090	37291875	9182	15812	0	tp:A:S	cm:i:784	s1:i:9169	dv:f:0.0336	rl:i:7968378
h1s1	67187999	2945669	2956116	+	h2s8	66872696	58102365	58112738	9327	10806	0	tp:A:S	cm:i:888	s1:i:9166	dv:f:0.0062	rl:i:7968378
h1s1	67187999	11973902	11985677	+	h2s4	66124883	52578813	52589775	9338	11802	0	tp:A:S	cm:i:909	s1:i:9166	dv:f:0.0138	rl:i:7968378
h1s1	67187999	42641277	42655243	+	h2s5	61943115	15088275	15102202	9195	14015	0	tp:A:S	cm:i:819	s1:i:9166	dv:f:0.0256	rl:i:7968378
h1s1	67187999	34620850	34633763	+	h2s3	58035721	12857416	12870312	9185	12958	0	tp:A:S	cm:i:820	s1:i:9163	dv:f:0.0234	rl:i:7968378
h1s1	67187999	28823644	28833909	-	h2s4	66124883	37813913	37824179	9163	10269	0	tp:A:S	cm:i:852	s1:i:9163	dv:f:0.0087	rl:i:7968378
h1s1	67187999	45286980	45297906	+	h2s12	55506995	50963943	50974814	9251	11100	0	tp:A:S	cm:i:849	s1:i:9162	dv:f:0.0122	rl:i:7968378
h1s1	67187999	22783299	22794646	-	h2s12	55506995	25728824	25740168	9163	11350	0	tp:A:S	cm:i:855	s1:i:9161	dv:f:0.0149	rl:i:7968378
h1s1	67187999	45287839	45302592	+	h2s13	52489210	43031067	43046364	9332	15441	0	tp:A:S	cm:i:784	s1:i:9160	dv:f:0.0328	rl:i:7968378
h1s1	67187999	36764698	36779171	-	h2s8	66872696	3825168	3839661	9165	14512	0	tp:A:S	cm:i:821	s1:i:9158	dv:f:0.0287	rl:i:7968378
h1s1	67187999	37808835	37821522	+	h2s18	55085163	53540887	53554033	9461	13636	0	tp:A:S	cm:i:883	s1:i:9158	dv:f:0.0123	rl:i:7968378
h1s1	67187999	46836694	46852686	-	h2s15	49669858	34951651	34967409	9207	15996	0	tp:A:S	cm:i:796	s1:i:9157	dv:f:0.0346	rl:i:7968378
h1s1	67187999	34620850	34633708	-	h2s6	44211056	31448463	31461346	9172	12915	0	tp:A:S	cm:i:819	s1:i:9153	dv:f:0.0231	rl:i:7968378
h1s1	67187999	14213524	14224623	-	h2s4	66124883	51719683	51730811	9166	11143	0	tp:A:S	cm:i:844	s1:i:9153	dv:f:0.0123	rl:i:7968378
h1s1	67187999	46892181	46908181	-	h2s17	43698553	8111550	8127242	9219	16012	0	tp:A:S	cm:i:798	s1:i:9153	dv:f:0.0350	rl:i:7968378
h1s1	67187999	13845033	13856858	+	h2s7	71854087	20193738	20205718	9186	11991	0	tp:A:S	cm:i:860	s1:i:9152	dv:f:0.0170	rl:i:7968378
h1s1	67187999	3911818	3923807	-	h2s8	66872696	61623756	61635621	9191	12035	0	tp:A:S	cm:i:828	s1:i:9146	dv:f:0.0190	rl:i:7968378
h1s1	67187999	40283727	40298819	-	h2s5	61943115	40631646	40646823	9195	15252	0	tp:A:S	cm:i:785	s1:i:9146	dv:f:0.0327	rl:i:7968378
h1s1	67187999	12890649	12901140	+	h2s4	66124883	53543040	53553396	9184	10515	0	tp:A:S	cm:i:855	s1:i:9146	dv:f:0.0087	rl:i:7968378
h1s1	67187999	11636839	11651424	-	h2s4	66124883	54281224	54295761	9195	14670	0	tp:A:S	cm:i:811	s1:i:9145	dv:f:0.0305	rl:i:7968378
h1s1	67187999	33349084	33359437	-	h2s4	66124883	33489730	33500020	9187	10410	0	tp:A:S	cm:i:879	s1:i:9145	dv:f:0.0090	rl:i:7968378
h1s1	67187999	30151880	30166085	+	h2s11	60512409	22398703	22412584	9310	14431	0	tp:A:S	cm:i:800	s1:i:9143	dv:f:0.0302	rl:i:7968378
h1s1	67187999	57099151	57112560	-	h2s4	66124883	60826207	60840409	9365	14331	0	tp:A:S	cm:i:808	s1:i:9142	dv:f:0.0263	rl:i:7968378
h1s1	67187999	33842552	33855002	+	h2s4	66124883	32933392	32946066	9274	12896	0	tp:A:S	cm:i:842	s1:i:9139	dv:f:0.0192	rl:i:7968378
h1s1	67187999	37808835	37821522	-	h2s1	72311999	57107406	57120064	9424	13355	0	tp:A:S	cm:i:879	s1:i:9139	dv:f:0.0125	rl:i:7968378
h1s1	67187999	48974265	48987660	-	h2s4	66124883	60826207	60840392	9358	14315	0	tp:A:S	cm:i:804	s1:i:9136	dv:f:0.0261	rl:i:7968378
h1s1	67187999	4527688	4540385	-	h2s16	44461152	4189331	4202056	9151	12753	0	tp:A:S	cm:i:801	s1:i:9136	dv:f:0.0243	rl:i:7968378
h1s1	67187999	54407276	54423549	+	h2s8	66872696	61767796	61784287	9285	16724	0	tp:A:S	cm:i:778	s1:i:9134	dv:f:0.0385	rl:i:7968378
h1s1	67187999	36764698	36779171	+	h2s6	44211056	30376668	30391130	9140	14495	0	tp:A:S	cm:i:813	s1:i:9132	dv:f:0.0292	rl:i:7968378
h1s1	67187999	46892745	46908181	-	h2s5	61943115	40631619	40646823	9174	15442	0	tp:A:S	cm:i:803	s1:i:9128	dv:f:0.0327	rl:i:7968378
h1s1	67187999	51008492	51020915	-	h2s10	60716626	23889894	23902405	9331	12945	0	tp:A:S	cm:i:863	s1:i:9126	dv:f:0.0135	rl:i:7968378
h1s1	67187999	3911818	3923751	-	h2s11	60512409	14637218	14649111	9188	12060	0	tp:A:S	cm:i:819	s1:i:9125	dv:f:0.0193	rl:i:7968378
h1s1	67187999	5879727	5894168	+	h2s10	60716626	37102151	37116533	9136	14455	0	tp:A:S	cm:i:808	s1:i:9121	dv:f:0.0287	rl:i:7968378
h1s1	67187999	12651481	12664392	+	h2s16	44461152	42966853	42979743	9136	12944	0	tp:A:S	cm:i:837	s1:i:9120	dv:f:0.0235	rl:i:7968378
h1s1	67187999	12945084	12956267	+	h2s4	66124883	53591013	53602532	9204	11560	0	tp:A:S	cm:i:853	s1:i:9117	dv:f:0.0144	rl:i:7968378
h1s1	67187999	31098474	31109174	-	h2s11	60512409	51895405	51906104	9117	10704	0	tp:A:S	cm:i:841	s1:i:9117	dv:f:0.0087	rl:i:7968378
h1s1	67187999	5879727	5894168	+	h2s14	49691924	44949191	44963651	9120	14477	0	tp:A:S	cm:i:792	s1:i:9114	dv:f:0.0298	rl:i:7968378
h1s1	67187999	37808835	37821522	+	h2s16	44461152	18910728	18923281	9319	13100	0	tp:A:S	cm:i:869	s1:i:9114	dv:f:0.0131	rl:i:7968378
h1s1	67187999	34515546	34528223	+	h2s14	49691924	44950967	44963651	9122	12705	0	tp:A:S	cm:i:834	s1:i:9113	dv:f:0.0215	rl:i:7968378
h1s1	67187999	49745069	49760789	-	h2s12	55506995	51431146	51446819	9202	15911	0	tp:A:S	cm:i:808	s1:i:9112	dv:f:0.0331	rl:i:7968378
h1s1	67187999	49568072	49583522	-	h2s17	43698553	40635518	40651045	9139	15553	0	tp:A:S	cm:i:759	s1:i:9112	dv:f:0.0346	rl:i:7968378
h1s1	67187999	55332686	55346327	-	h2s15	49669858	46493106	46506728	9119	13666	0	tp:A:S	cm:i:802	s1:i:9108	dv:f:0.0260	rl:i:7968378
h1s1	67187999	8498112	8512582	-	h2s12	55506995	33666626	33681067	9123	14497	0	tp:A:S	cm:i:794	s1:i:9108	dv:f:0.0282	rl:i:7968378
h1s1	67187999	51008452	51020909	-	h2s17	43698553	8554697	8567763	9487	13684	0	tp:A:S	cm:i:898	s1:i:9106	dv:f:0.0114	rl:i:7968378
h1s1	67187999	2114624	2128430	+	h2s1	72311999	50865117	50878941	9146	13931	0	tp:A:S	cm:i:786	s1:i:9099	dv:f:0.0281	rl:i:7968378
h1s1	67187999	42531539	42543371	-	h2s4	66124883	24532491	24545522	9348	13068	0	tp:A:S	cm:i:839	s1:i:9098	dv:f:0.0163	rl:i:7968378
h1s1	67187999	23247686	23262123	+	h2s6	44211056	30355502	30369938	9111	14468	0	tp:A:S	cm:i:813	s1:i:9098	dv:f:0.0280	rl:i:7968378
h1s1	67187999	41448661	41464297	-	h2s4	66124883	20306215	20322005	9186	15924	0	tp:A:S	cm:i:783	s1:i:9097	dv:f:0.0357	rl:i:7968378
h1s1	67187999	12651533	12664392	-	h2s6	44211056	19332790	19345620	9114	12888	0	tp:A:S	cm:i:845	s1:i:9096	dv:f:0.0228	rl:i:7968378
h1s1	67187999	54273165	54284059	+	h2s16	44461152	35866279	35877171	9092	10899	0	tp:A:S	cm:i:847	s1:i:9092	dv:f:0.0135	rl:i:7968378
h1s1	67187999	11280259	11294705	+	h2s13	52489210	29890636	29905026	9112	14475	0	tp:A:S	cm:i:815	s1:i:9087	dv:f:0.0268	rl:i:7968378
h1s1	67187999	8498112	8512662	+	h2s14	49691924	21147451	21161969	9100	14574	0	tp:A:S	cm:i:815	s1:i:9086	dv:f:0.0270	rl:i:7968378
h1s1	67187999	13046760	13056961	+	h2s10	60716626	6616014	6626409	9207	10597	0	tp:A:S	cm:i:871	s1:i:9079	dv:f:0.0066	rl:i:7968378
h1s1	67187999	22783286	22794646	-	h2s9	61691755	45620449	45631811	9076	11363	0	tp:A:S	cm:i:828	s1:i:9076	dv:f:0.0166	rl:i:7968378
h1s1	67187999	66682152	66691943	+	h2s3	58035721	7187590	7197578	9138	10033	0	tp:A:S	cm:i:873	s1:i:9075	dv:f:0.0050	rl:i:7968378
h1s1	67187999	14776668	14787548	-	h2s10	60716626	12104208	12115091	9072	10884	0	tp:A:S	cm:i:800	s1:i:9072	dv:f:0.0140	rl:i:7968378
h1s1	67187999	2312437	2322560	+	h2s6	44211056	4766190	4776311	9068	10124	0	tp:A:S	cm:i:876	s1:i:9068	dv:f:0.0067	rl:i:7968378
h1s1	67187999	12346474	12357538	+	h2s4	66124883	53056702	53067690	9090	11078	0	tp:A:S	cm:i:851	s1:i:9067	dv:f:0.0146	rl:i:7968378
h1s1	67187999	5879727	5894189	+	h2s6	44211056	16923754	16938206	9070	14477	0	tp:A:S	cm:i:805	s1:i:9066	dv:f:0.0290	rl:i:7968378
h1s1	67187999	8498112	8512624	-	h2s5	61943115	47300413	47314914	9079	14540	0	tp:A:S	cm:i:803	s1:i:9065	dv:f:0.0278	rl:i:7968378
h1s1	67187999	23247686	23262123	+	h2s6	44211056	30376689	30391130	9067	14457	0	tp:A:S	cm:i:805	s1:i:9062	dv:f:0.0285	rl:i:7968378
h1s1	67187999	3911818	3923751	+	h2s11	60512409	42324625	42336357	9152	12054	0	tp:A:S	cm:i:826	s1:i:9058	dv:f:0.0188	rl:i:7968378
h1s1	67187999	40283171	40298771	+	h2s5	61943115	52419610	52435197	9101	15694	0	tp:A:S	cm:i:777	s1:i:9058	dv:f:0.0350	rl:i:7968378
h1s1	67187999	49744804	49760789	-	h2s15	49669858	37276106	37291875	9101	15987	0	tp:A:S	cm:i:776	s1:i:9053	dv:f:0.0361	rl:i:7968378
h1s1	67187999	30754742	30767477	+	h2s9	61691755	41038458	41051231	9067	12795	0	tp:A:S	cm:i:834	s1:i:9051	dv:f:0.0223	rl:i:7968378
h1s1	67187999	23247686	23262123	-	h2s14	49691924	49292238	49306686	9063	14474	0	tp:A:S	cm:i:780	s1:i:9049	dv:f:0.0301	rl:i:7968378
h1s1	67187999	49744804	49760785	+	h2s7	71854087	2204937	2221100	9145	16301	0	tp:A:S	cm:i:794	s1:i:9045	dv:f:0.0349	rl:i:7968378
h1s1	67187999	11280259	11294705	-	h2s3	58035721	6896333	6910787	9052	14480	0	tp:A:S	cm:i:802	s1:i:9045	dv:f:0.0276	rl:i:7968378
h1s1	67187999	54268966	54283974	-	h2s8	66872696	23417416	23432081	9158	15107	0	tp:A:S	cm:i:780	s1:i:9045	dv:f:0.0351	rl:i:7968378
h1s1	67187999	2114624	2128430	-	h2s1	72311999	60255996	60269812	9091	13926	0	tp:A:S	cm:i:784	s1:i:9045	dv:f:0.0283	rl:i:7968378
h1s1	67187999	30151498	30166085	+	h2s4	66124883	60826252	60840409	9247	14835	0	tp:A:S	cm:i:794	s1:i:9043	dv:f:0.0321	rl:i:7968378
h1s1	67187999	42641277	42655241	-	h2s7	71854087	63302321	63316190	9084	14013	0	tp:A:S	cm:i:842	s1:i:9041	dv:f:0.0241	rl:i:7968378
h1s1	67187999	21646845	21658524	-	h2s18	55085163	31955662	31967438	9065	11789	0	tp:A:S	cm:i:791	s1:i:9041	dv:f:0.0204	rl:i:7968378
h1s1	67187999	44563208	44574976	-	h2s4	66124883	22630761	22642689	9234	12326	0	tp:A:S	cm:i:827	s1:i:9041	dv:f:0.0157	rl:i:7968378
h1s1	67187999	36304934	36318377	-	h2s4	66124883	30419058	30431990	9227	13666	0	tp:A:S	cm:i:786	s1:i:9039	dv:f:0.0281	rl:i:7968378
h1s1	67187999	22811365	22825088	+	h2s12	55506995	24909470	24923170	9108	13898	0	tp:A:S	cm:i:832	s1:i:9038	dv:f:0.0248	rl:i:7968378
h1s1	67187999	9078882	9088988	+	h2s7	71854087	66798865	66809066	9059	10201	0	tp:A:S	cm:i:878	s1:i:9038	dv:f:0.0068	rl:i:7968378
h1s1	67187999	54517804	54530763	+	h2s15	49669858	29296107	29308992	9100	13086	0	tp:A:S	cm:i:801	s1:i:9032	dv:f:0.0251	rl:i:7968378
h1s1	67187999	36776391	36789749	+	h2s3	58035721	41533860	41547208	9033	13375	0	tp:A:S	cm:i:815	s1:i:9027	dv:f:0.0247	rl:i:7968378
h1s1	67187999	51008492	51020915	-	h2s16	44461152	18910722	18923213	9319	13167	0	tp:A:S	cm:i:888	s1:i:9024	dv:f:0.0120	rl:i:7968378
h1s1	67187999	23247686	23262123	+	h2s6	44211056	42886275	42900693	9022	14443	0	tp:A:S	cm:i:807	s1:i:9021	dv:f:0.0284	rl:i:7968378
h1s1	67187999	9078882	9088988	-	h2s12	55506995	44968862	44979063	9039	10201	0	tp:A:S	cm:i:862	s1:i:9018	dv:f:0.0078	rl:i:7968378
h1s1	67187999	51008492	51020904	+	h2s7	71854087	46323624	46336372	9305	13256	0	tp:A:S	cm:i:866	s1:i:9017	dv:f:0.0133	rl:i:7968378
h1s1	67187999	40283130	40298819	-	h2s8	66872696	17568037	17583585	9080	15768	0	tp:A:S	cm:i:774	s1:i:9017	dv:f:0.0354	rl:i:7968378
h1s1	67187999	23247686	23262123	+	h2s6	44211056	30366099	30380534	9028	14468	0	tp:A:S	cm:i:798	s1:i:9015	dv:f:0.0289	rl:i:7968378
h1s1	67187999	48976649	48994804	+	h2s10	60716626	44133509	44152702	9365	19518	0	tp:A:S	cm:i:772	s1:i:9013	dv:f:0.0448	rl:i:7968378
h1s1	67187999	8498112	8512707	+	h2s4	66124883	33600415	33614969	9029	14612	0	tp:A:S	cm:i:796	s1:i:9013	dv:f:0.0283	rl:i:7968378
h1s1	67187999	51158252	51173791	-	h2s17	43698553	8111550	8127061	9033	15575	0	tp:A:S	cm:i:775	s1:i:9012	dv:f:0.0335	rl:i:7968378
h1s1	67187999	3911818	3923751	+	h2s3	58035721	14202054	14213730	9090	11989	0	tp:A:S	cm:i:829	s1:i:9012	dv:f:0.0186	rl:i:7968378
h1s1	67187999	57101550	57119704	+	h2s10	60716626	44133509	44152702	9361	19518	0	tp:A:S	cm:i:776	s1:i:9009	dv:f:0.0447	rl:i:7968378
h1s1	67187999	37808835	37821522	-	h2s16	44461152	37157656	37170693	9346	13667	0	tp:A:S	cm:i:868	s1:i:9009	dv:f:0.0132	rl:i:7968378
h1s1	67187999	9078882	9088988	-	h2s10	60716626	23542776	23552978	9028	10203	0	tp:A:S	cm:i:866	s1:i:9007	dv:f:0.0076	rl:i:7968378
h1s1	67187999	2959171	2977638	+	h2s13	52489210	38905191	38923834	9066	18702	0	tp:A:S	cm:i:722	s1:i:9006	dv:f:0.0377	rl:i:7968378
h1s1	67187999	2114624	2128430	-	h2s6	44211056	2242219	2256044	9053	13933	0	tp:A:S	cm:i:777	s1:i:9006	dv:f:0.0287	rl:i:7968378
h1s1	67187999	2967036	2985506	+	h2s13	52489210	38905191	38923834	9066	18705	0	tp:A:S	cm:i:722	s1:i:9005	dv:f:0.0378	rl:i:7968378
h1s1	67187999	51008452	51020915	+	h2s16	44461152	37157684	37170699	9327	13511	0	tp:A:S	cm:i:879	s1:i:9000	dv:f:0.0126	rl:i:7968378
h1s1	67187999	36775321	36789775	+	h2s18	55085163	10267818	10282243	9006	14471	0	tp:A:S	cm:i:809	s1:i:8997	dv:f:0.0295	rl:i:7968378
h1s1	67187999	16635781	16647744	+	h2s8	66872696	42363338	42374946	9104	12044	0	tp:A:S	cm:i:824	s1:i:8997	dv:f:0.0187	rl:i:7968378
h1s1	67187999	46892315	46908181	-	h2s15	49669858	37276092	37291709	9043	15872	0	tp:A:S	cm:i:780	s1:i:8992	dv:f:0.0356	rl:i:7968378
h1s1	67187999	48975318	48994804	+	h2s12	55506995	53433960	53454578	9279	20740	0	tp:A:S	cm:i:768	s1:i:8991	dv:f:0.0487	rl:i:7968378
h1s1	67187999	53430373	53443375	-	h2s15	49669858	29296052	29308992	9055	13127	0	tp:A:S	cm:i:802	s1:i:8990	dv:f:0.0253	rl:i:7968378
h1s1	67187999	32856509	32869206	+	h2s16	44461152	4189331	4202075	9014	12780	0	tp:A:S	cm:i:779	s1:i:8988	dv:f:0.0255	rl:i:7968378
h1s1	67187999	37808835	37821454	+	h2s10	60716626	23889900	23902405	9241	13139	0	tp:A:S	cm:i:849	s1:i:8988	dv:f:0.0141	rl:i:7968378
h1s1	67187999	3911818	3923807	+	h2s15	49669858	4996890	5008763	9062	12118	0	tp:A:S	cm:i:798	s1:i:8983	dv:f:0.0210	rl:i:7968378
h1s1	67187999	3911818	3923807	+	h2s12	55506995	44275885	44287676	9044	12043	0	tp:A:S	cm:i:799	s1:i:8982	dv:f:0.0209	rl:i:7968378
h1s1	67187999	40283171	40298794	-	h2s3	58035721	13243000	13258498	9047	15717	0	tp:A:S	cm:i:776	s1:i:8981	dv:f:0.0351	rl:i:7968378
h1s1	67187999	15296285	15311050	-	h2s4	66124883	50561073	50576254	9081	15246	0	tp:A:S	cm:i:836	s1:i:8975	dv:f:0.0289	rl:i:7968378
h1s1	67187999	57100221	57119704	+	h2s12	55506995	53433960	53454578	9262	20738	0	tp:A:S	cm:i:767	s1:i:8975	dv:f:0.0491	rl:i:7968378
h1s1	67187999	54407276	54422021	+	h2s18	55085163	32388295	32403137	9076	15019	0	tp:A:S	cm:i:762	s1:i:8973	dv:f:0.0342	rl:i:7968378
h1s1	67187999	9078882	9088974	-	h2s18	55085163	44427894	44438081	8994	10187	0	tp:A:S	cm:i:876	s1:i:8973	dv:f:0.0069	rl:i:7968378
h1s1	67187999	49442160	49454555	-	h2s13	52489210	1818822	1831446	9020	12637	0	tp:A:S	cm:i:793	s1:i:8968	dv:f:0.0211	rl:i:7968378
h1s1	67187999	1101776	1116135	-	h2s5	61943115	6889178	6903547	8998	14433	0	tp:A:S	cm:i:797	s1:i:8968	dv:f:0.0292	rl:i:7968378
h1s1	67187999	14992266	15005426	-	h2s4	66124883	50849790	50862452	9083	13205	0	tp:A:S	cm:i:807	s1:i:8965	dv:f:0.0243	rl:i:7968378
h1s1	67187999	2114624	2128430	+	h2s7	71854087	69410634	69424459	9008	13926	0	tp:A:S	cm:i:766	s1:i:8964	dv:f:0.0295	rl:i:7968378
h1s1	67187999	8498112	8512624	-	h2s5	61943115	29395697	29410143	8982	14523	0	tp:A:S	cm:i:792	s1:i:8963	dv:f:0.0285	rl:i:7968378
h1s1	67187999	54268966	54283974	-	h2s14	49691924	12218941	12233489	9110	15134	0	tp:A:S	cm:i:782	s1:i:8963	dv:f:0.0349	rl:i:7968378
h1s1	67187999	36765789	36779145	+	h2s3	58035721	41533860	41547208	8967	13373	0	tp:A:S	cm:i:805	s1:i:8961	dv:f:0.0253	rl:i:7968378
h1s1	67187999	13845033	13856858	+	h2s1	72311999	36593578	36605798	9043	12234	0	tp:A:S	cm:i:829	s1:i:8960	dv:f:0.0189	rl:i:7968378
h1s1	67187999	36352397	36363021	+	h2s18	55085163	4261308	4271825	8983	10632	0	tp:A:S	cm:i:831	s1:i:8959	dv:f:0.0128	rl:i:7968378
h1s1	67187999	21969037	21981000	+	h2s18	55085163	51038949	51050909	8955	11969	0	tp:A:S	cm:i:829	s1:i:8954	dv:f:0.0200	rl:i:7968378
h1s1	67187999	40283171	40298794	-	h2s12	55506995	41819897	41835607	8984	15739	0	tp:A:S	cm:i:773	s1:i:8954	dv:f:0.0353	rl:i:7968378
h1s1	67187999	51340233	51354588	+	h2s12	55506995	33666605	33681067	8985	14490	0	tp:A:S	cm:i:764	s1:i:8954	dv:f:0.0310	rl:i:7968378
h1s1	67187999	40251915	40268540	-	h2s4	66124883	26862403	26878663	9230	17123	0	tp:A:S	cm:i:769	s1:i:8953	dv:f:0.0402	rl:i:7968378
h1s1	67187999	41448661	41464297	+	h2s15	49669858	39792951	39808597	9036	15829	0	tp:A:S	cm:i:797	s1:i:8952	dv:f:0.0347	rl:i:7968378
h1s1	67187999	40283363	40298819	-	h2s8	66872696	23951665	23966814	9056	15570	0	tp:A:S	cm:i:787	s1:i:8950	dv:f:0.0337	rl:i:7968378
h1s1	67187999	8498112	8512624	+	h2s1	72311999	34895553	34910013	8958	14522	0	tp:A:S	cm:i:783	s1:i:8946	dv:f:0.0291	rl:i:7968378
h1s1	67187999	31596770	31607918	+	h2s14	49691924	26325738	26336888	8945	11161	0	tp:A:S	cm:i:841	s1:i:8943	dv:f:0.0135	rl:i:7968378
h1s1	67187999	51158008	51173793	+	h2s15	49669858	34951638	34967411	8957	15812	0	tp:A:S	cm:i:766	s1:i:8941	dv:f:0.0348	rl:i:7968378
h1s1	67187999	18915436	18927907	-	h2s12	55506995	10444847	10457391	8959	12553	0	tp:A:S	cm:i:787	s1:i:8940	dv:f:0.0223	rl:i:7968378
h1s1	67187999	51329781	51344136	+	h2s12	55506995	33666605	33681067	8970	14490	0	tp:A:S	cm:i:760	s1:i:8939	dv:f:0.0313	rl:i:7968378
h1s1	67187999	39868419	39884152	-	h2s4	66124883	27217985	27232762	9263	16058	0	tp:A:S	cm:i:834	s1:i:8939	dv:f:0.0343	rl:i:7968378
h1s1	67187999	18875891	18890559	+	h2s18	55085163	36825827	36840813	9029	15048	0	tp:A:S	cm:i:795	s1:i:8935	dv:f:0.0292	rl:i:7968378
h1s1	67187999	32998212	33010972	-	h2s9	61691755	18369502	18382670	9022	13181	0	tp:A:S	cm:i:808	s1:i:8932	dv:f:0.0110	rl:i:7968378
h1s1	67187999	4254980	4265184	-	h2s2	53910277	14961571	14971776	8928	10205	0	tp:A:S	cm:i:862	s1:i:8928	dv:f:0.0089	rl:i:7968378
h1s1	67187999	36775321	36789777	+	h2s8	66872696	44661407	44675841	8937	14475	0	tp:A:S	cm:i:791	s1:i:8927	dv:f:0.0307	rl:i:7968378
h1s1	67187999	9078882	9088988	+	h2s13	52489210	46522538	46532732	8949	10202	0	tp:A:S	cm:i:856	s1:i:8926	dv:f:0.0082	rl:i:7968378
h1s1	67187999	2114624	2128440	-	h2s3	58035721	49090213	49103965	8973	13907	0	tp:A:S	cm:i:768	s1:i:8924	dv:f:0.0294	rl:i:7968378
h1s1	67187999	38115772	38130264	-	h2s2	53910277	51574041	51588502	8933	14499	0	tp:A:S	cm:i:795	s1:i:8923	dv:f:0.0297	rl:i:7968378
h1s1	67187999	34191295	34201471	+	h2s6	44211056	38183921	38194102	8921	10181	0	tp:A:S	cm:i:864	s1:i:8921	dv:f:0.0082	rl:i:7968378
h1s1	67187999	36764719	36779171	+	h2s18	55085163	10267818	10282243	8928	14469	0	tp:A:S	cm:i:801	s1:i:8919	dv:f:0.0299	rl:i:7968378
h1s1	67187999	2945669	2956116	-	h2s10	60716626	50417251	50427763	9112	10929	0	tp:A:S	cm:i:854	s1:i:8919	dv:f:0.0083	rl:i:7968378
h1s1	67187999	45286223	45297439	+	h2s14	49691924	49380034	49391326	8977	11383	0	tp:A:S	cm:i:807	s1:i:8917	dv:f:0.0160	rl:i:7968378
h1s1	67187999	42641277	42655243	-	h2s7	71854087	59664190	59678144	8940	14022	0	tp:A:S	cm:i:807	s1:i:8916	dv:f:0.0264	rl:i:7968378
h1s1	67187999	2114624	2128430	-	h2s15	49669858	15635091	15648926	8965	13951	0	tp:A:S	cm:i:767	s1:i:8915	dv:f:0.0294	rl:i:7968378
h1s1	67187999	2114624	2128430	-	h2s6	44211056	14536730	14550565	8963	13951	0	tp:A:S	cm:i:767	s1:i:8913	dv:f:0.0294	rl:i:7968378
h1s1	67187999	36775300	36789777	-	h2s17	43698553	28580522	28594989	8919	14495	0	tp:A:S	cm:i:786	s1:i:8912	dv:f:0.0311	rl:i:7968378
h1s1	67187999	37808840	37821454	-	h2s7	71854087	46323624	46336372	9206	13374	0	tp:A:S	cm:i:848	s1:i:8912	dv:f:0.0141	rl:i:7968378
h1s1	67187999	43194943	43210404	-	h2s4	66124883	23904833	23919996	9220	16082	0	tp:A:S	cm:i:802	s1:i:8910	dv:f:0.0332	rl:i:7968378
h1s1	67187999	40283371	40298819	-	h2s1	72311999	54466465	54482208	8984	15785	0	tp:A:S	cm:i:780	s1:i:8907	dv:f:0.0341	rl:i:7968378
h1s1	67187999	36775321	36789775	-	h2s14	49691924	31910118	31924526	8923	14473	0	tp:A:S	cm:i:796	s1:i:8907	dv:f:0.0304	rl:i:7968378
h1s1	67187999	40283366	40298819	-	h2s7	71854087	54139587	54155088	8943	15571	0	tp:A:S	cm:i:765	s1:i:8903	dv:f:0.0352	rl:i:7968378
h1s1	67187999	40283391	40298819	-	h2s15	49669858	37364197	37379725	8934	15564	0	tp:A:S	cm:i:765	s1:i:8898	dv:f:0.0351	rl:i:7968378
h1s1	67187999	23247667	23262125	-	h2s6	44211056	21185879	21200331	8896	14469	0	tp:A:S	cm:i:762	s1:i:8896	dv:f:0.0315	rl:i:7968378
h1s1	67187999	9078882	9088974	+	h2s15	49669858	28747714	28757901	8913	10187	0	tp:A:S	cm:i:859	s1:i:8892	dv:f:0.0079	rl:i:7968378
h1s1	67187999	36775300	36789775	+	h2s6	44211056	42886254	42900693	8899	14493	0	tp:A:S	cm:i:794	s1:i:8890	dv:f:0.0306	rl:i:7968378
h1s1	67187999	40283171	40298819	-	h2s3	58035721	36321861	36337533	8941	15781	0	tp:A:S	cm:i:759	s1:i:8890	dv:f:0.0364	rl:i:7968378
h1s1	67187999	13903456	13915708	-	h2s11	60512409	7579199	7591055	9119	12618	0	tp:A:S	cm:i:849	s1:i:8889	dv:f:0.0138	rl:i:7968378
h1s1	67187999	12551924	12563825	+	h2s4	66124883	53290343	53302041	9058	12225	0	tp:A:S	cm:i:840	s1:i:8887	dv:f:0.0184	rl:i:7968378
h1s1	67187999	41448661	41464297	+	h2s15	49669858	46321035	46336662	8972	15830	0	tp:A:S	cm:i:744	s1:i:8887	dv:f:0.0384	rl:i:7968378
h1s1	67187999	4527474	4540385	+	h2s7	71854087	64661897	64674834	8901	12970	0	tp:A:S	cm:i:777	s1:i:8885	dv:f:0.0268	rl:i:7968378
h1s1	67187999	30754736	30767677	+	h2s13	52489210	52188759	52201699	8904	12990	0	tp:A:S	cm:i:838	s1:i:8883	dv:f:0.0230	rl:i:7968378
h1s1	67187999	36775300	36789777	-	h2s2	53910277	42155368	42169824	8892	14495	0	tp:A:S	cm:i:787	s1:i:8882	dv:f:0.0311	rl:i:7968378
h1s1	67187999	4052390	4063278	+	h2s12	55506995	51041746	51052468	9106	11334	0	tp:A:S	cm:i:857	s1:i:8882	dv:f:0.0102	rl:i:7968378
h1s1	67187999	5879727	5894168	-	h2s9	61691755	33782156	33796364	8926	14449	0	tp:A:S	cm:i:796	s1:i:8880	dv:f:0.0295	rl:i:7968378
h1s1	67187999	14883730	14894331	-	h2s4	66124883	50956875	50967484	8897	10654	0	tp:A:S	cm:i:823	s1:i:8878	dv:f:0.0138	rl:i:7968378
h1s1	67187999	29711311	29725755	+	h2s1	72311999	34895553	34909971	8889	14469	0	tp:A:S	cm:i:767	s1:i:8878	dv:f:0.0306	rl:i:7968378
h1s1	67187999	25601050	25613984	+	h2s5	61943115	9129982	9142842	8905	12963	0	tp:A:S	cm:i:803	s1:i:8878	dv:f:0.0253	rl:i:7968378
h1s1	67187999	20618235	20631815	-	h2s7	71854087	10469030	10482648	8920	13699	0	tp:A:S	cm:i:757	s1:i:8877	dv:f:0.0221	rl:i:7968378
h1s1	67187999	2945669	2956092	+	h2s5	61943115	48000502	48011520	9099	11258	0	tp:A:S	cm:i:854	s1:i:8877	dv:f:0.0081	rl:i:7968378
h1s1	67187999	2945669	2956116	+	h2s1	72311999	71328179	71338666	9064	10907	0	tp:A:S	cm:i:849	s1:i:8876	dv:f:0.0086	rl:i:7968378
h1s1	67187999	11280259	11294661	-	h2s18	55085163	27558961	27573340	8889	14439	0	tp:A:S	cm:i:794	s1:i:8874	dv:f:0.0279	rl:i:7968378
h1s1	67187999	36775300	36789775	+	h2s12	55506995	26079752	26094172	8891	14492	0	tp:A:S	cm:i:797	s1:i:8873	dv:f:0.0304	rl:i:7968378
h1s1	67187999	27646341	27657776	-	h2s2	53910277	39994259	40005693	8873	11439	0	tp:A:S	cm:i:819	s1:i:8871	dv:f:0.0149	rl:i:7968378
h1s1	67187999	54268989	54284059	+	h2s17	43698553	10976644	10991624	8956	15231	0	tp:A:S	cm:i:752	s1:i:8870	dv:f:0.0372	rl:i:7968378
h1s1	67187999	25113052	25124458	-	h2s4	66124883	40881200	40892456	8902	11408	0	tp:A:S	cm:i:787	s1:i:8870	dv:f:0.0170	rl:i:7968378
h1s1	67187999	36764719	36779171	-	h2s14	49691924	31910118	31924526	8883	14471	0	tp:A:S	cm:i:788	s1:i:8867	dv:f:0.0308	rl:i:7968378
h1s1	67187999	40283171	40298771	-	h2s12	55506995	6327491	6343275	8909	15796	0	tp:A:S	cm:i:755	s1:i:8866	dv:f:0.0365	rl:i:7968378
h1s1	67187999	36764719	36779171	+	h2s8	66872696	44661407	44675839	8874	14471	0	tp:A:S	cm:i:780	s1:i:8864	dv:f:0.0313	rl:i:7968378
h1s1	67187999	36764698	36779171	+	h2s6	44211056	42886254	42900693	8872	14491	0	tp:A:S	cm:i:787	s1:i:8863	dv:f:0.0309	rl:i:7968378
h1s1	67187999	35765040	35781435	-	h2s10	60716626	9386998	9403625	9154	17221	0	tp:A:S	cm:i:754	s1:i:8862	dv:f:0.0412	rl:i:7968378
h1s1	67187999	36775300	36789775	-	h2s14	49691924	49292238	49306707	8872	14500	0	tp:A:S	cm:i:786	s1:i:8861	dv:f:0.0311	rl:i:7968378
h1s1	67187999	4052390	4063278	+	h2s17	43698553	14784632	14795589	9104	11520	0	tp:A:S	cm:i:850	s1:i:8855	dv:f:0.0106	rl:i:7968378
h1s1	67187999	9078882	9088988	+	h2s5	61943115	16238776	16248888	8853	10112	0	tp:A:S	cm:i:835	s1:i:8853	dv:f:0.0095	rl:i:7968378
h1s1	67187999	45283951	45300276	+	h2s8	66872696	61767695	61784287	9000	16793	0	tp:A:S	cm:i:748	s1:i:8852	dv:f:0.0408	rl:i:7968378
h1s1	67187999	36764698	36779171	-	h2s17	43698553	28580524	28594989	8854	14491	0	tp:A:S	cm:i:775	s1:i:8847	dv:f:0.0317	rl:i:7968378
h1s1	67187999	29711364	29725835	-	h2s9	61691755	29211645	29226107	8852	14497	0	tp:A:S	cm:i:778	s1:i:8846	dv:f:0.0300	rl:i:7968378
h1s1	67187999	54417281	54428509	-	h2s4	66124883	60476506	60487917	8946	11537	0	tp:A:S	cm:i:839	s1:i:8845	dv:f:0.0158	rl:i:7968378
h1s1	67187999	9410405	9424635	-	h2s4	66124883	56496475	56509731	9080	14351	0	tp:A:S	cm:i:780	s1:i:8841	dv:f:0.0313	rl:i:7968378
h1s1	67187999	36775321	36789777	+	h2s14	49691924	38032488	38046849	8868	14481	0	tp:A:S	cm:i:781	s1:i:8839	dv:f:0.0314	rl:i:7968378
h1s1	67187999	19147864	19161986	+	h2s2	53910277	53115820	53129980	8855	14188	0	tp:A:S	cm:i:776	s1:i:8835	dv:f:0.0292	rl:i:7968378
h1s1	67187999	36764698	36779171	-	h2s14	49691924	49292238	49306707	8845	14498	0	tp:A:S	cm:i:779	s1:i:8834	dv:f:0.0315	rl:i:7968378
h1s1	67187999	36775321	36789777	-	h2s9	61691755	15733207	15747660	8842	14479	0	tp:A:S	cm:i:805	s1:i:8833	dv:f:0.0298	rl:i:7968378
h1s1	67187999	29747172	29758307	+	h2s7	71854087	30176578	30187734	8837	11162	0	tp:A:S	cm:i:834	s1:i:8832	dv:f:0.0145	rl:i:7968378
h1s1	67187999	55346490	55359641	-	h2s14	49691924	42524037	42537633	8980	13720	0	tp:A:S	cm:i:771	s1:i:8832	dv:f:0.0277	rl:i:7968378
h1s1	67187999	49744804	49760789	+	h2s15	49669858	34951638	34967395	8881	15987	0	tp:A:S	cm:i:759	s1:i:8830	dv:f:0.0373	rl:i:7968378
h1s1	67187999	4254980	4265184	+	h2s5	61943115	2905223	2915427	8826	10205	0	tp:A:S	cm:i:852	s1:i:8826	dv:f:0.0095	rl:i:7968378
h1s1	67187999	21645871	21658600	-	h2s7	71854087	59597833	59610662	8851	12849	0	tp:A:S	cm:i:755	s1:i:8821	dv:f:0.0272	rl:i:7968378
h1s1	67187999	45284052	45298748	+	h2s18	55085163	32388295	32403137	8930	15010	0	tp:A:S	cm:i:750	s1:i:8821	dv:f:0.0350	rl:i:7968378
h1s1	67187999	34191295	34201471	-	h2s17	43698553	41587425	41597606	8820	10181	0	tp:A:S	cm:i:851	s1:i:8820	dv:f:0.0090	rl:i:7968378
h1s1	67187999	14607797	14622314	+	h2s15	49669858	7942493	7956970	8831	14534	0	tp:A:S	cm:i:770	s1:i:8820	dv:f:0.0318	rl:i:7968378
h1s1	67187999	36764698	36779171	-	h2s2	53910277	42155370	42169824	8829	14491	0	tp:A:S	cm:i:778	s1:i:8819	dv:f:0.0315	rl:i:7968378
h1s1	67187999	46191520	46205661	+	h2s15	49669858	45336355	45350507	8824	14175	0	tp:A:S	cm:i:738	s1:i:8819	dv:f:0.0324	rl:i:7968378
h1s1	67187999	36764698	36779171	+	h2s12	55506995	26079752	26094172	8835	14490	0	tp:A:S	cm:i:792	s1:i:8817	dv:f:0.0306	rl:i:7968378
h1s1	67187999	19158332	19172481	+	h2s2	53910277	53115820	53130009	8835	14215	0	tp:A:S	cm:i:773	s1:i:8816	dv:f:0.0295	rl:i:7968378
h1s1	67187999	32856509	32869400	-	h2s7	71854087	64661897	64674834	8840	12976	0	tp:A:S	cm:i:763	s1:i:8814	dv:f:0.0274	rl:i:7968378
h1s1	67187999	27428693	27440254	-	h2s7	71854087	19621082	19632643	8814	11565	0	tp:A:S	cm:i:793	s1:i:8814	dv:f:0.0188	rl:i:7968378
h1s1	67187999	49442160	49454497	-	h2s11	60512409	18230847	18243267	8831	12422	0	tp:A:S	cm:i:760	s1:i:8813	dv:f:0.0232	rl:i:7968378
h1s1	67187999	30147049	30166085	+	h2s9	61691755	34693648	34711828	9094	19277	0	tp:A:S	cm:i:765	s1:i:8812	dv:f:0.0481	rl:i:7968378
h1s1	67187999	2114653	2128430	+	h2s14	49691924	2952158	2965958	8864	13923	0	tp:A:S	cm:i:757	s1:i:8812	dv:f:0.0299	rl:i:7968378
h1s1	67187999	46892315	46908181	+	h2s15	49669858	34951804	34967409	8865	15872	0	tp:A:S	cm:i:763	s1:i:8811	dv:f:0.0368	rl:i:7968378
h1s1	67187999	35765040	35781419	-	h2s16	44461152	427507	443316	9200	17068	0	tp:A:S	cm:i:766	s1:i:8806	dv:f:0.0403	rl:i:7968378
h1s1	67187999	40283171	40298819	+	h2s11	60512409	13394035	13410013	8878	15991	0	tp:A:S	cm:i:767	s1:i:8804	dv:f:0.0358	rl:i:7968378
h1s1	67187999	21969037	21981000	+	h2s9	61691755	16960351	16972305	8804	11964	0	tp:A:S	cm:i:807	s1:i:8803	dv:f:0.0214	rl:i:7968378
h1s1	67187999	9078882	9088988	+	h2s4	66124883	30395511	30405714	8821	10203	0	tp:A:S	cm:i:842	s1:i:8800	dv:f:0.0091	rl:i:7968378
h1s1	67187999	54418018	54428509	+	h2s9	61691755	29865385	29876263	8924	10963	0	tp:A:S	cm:i:842	s1:i:8799	dv:f:0.0121	rl:i:7968378
h1s1	67187999	2114624	2127275	-	h2s11	60512409	50156051	50168761	8834	12778	0	tp:A:S	cm:i:773	s1:i:8796	dv:f:0.0245	rl:i:7968378
h1s1	67187999	40283171	40298794	-	h2s15	49669858	27722095	27737797	8823	15732	0	tp:A:S	cm:i:754	s1:i:8794	dv:f:0.0366	rl:i:7968378
h1s1	67187999	22783286	22794629	-	h2s9	61691755	45555885	45567220	8797	11347	0	tp:A:S	cm:i:800	s1:i:8793	dv:f:0.0184	rl:i:7968378
h1s1	67187999	3912625	3923807	+	h2s5	61943115	17851795	17862899	8862	11307	0	tp:A:S	cm:i:811	s1:i:8792	dv:f:0.0164	rl:i:7968378
h1s1	67187999	11280259	11294667	-	h2s13	52489210	1106598	1121162	8829	14590	0	tp:A:S	cm:i:778	s1:i:8792	dv:f:0.0290	rl:i:7968378
h1s1	67187999	2114653	2128430	+	h2s2	53910277	10330379	10344178	8842	13922	0	tp:A:S	cm:i:754	s1:i:8790	dv:f:0.0301	rl:i:7968378
h1s1	67187999	29711450	29725835	-	h2s1	72311999	9744070	9758423	8798	14398	0	tp:A:S	cm:i:787	s1:i:8790	dv:f:0.0289	rl:i:7968378
h1s1	67187999	2114653	2128430	+	h2s12	55506995	20447843	20461665	8840	13932	0	tp:A:S	cm:i:753	s1:i:8788	dv:f:0.0301	rl:i:7968378
h1s1	67187999	11895223	11906054	-	h2s4	66124883	53985532	53996349	8791	10837	0	tp:A:S	cm:i:794	s1:i:8787	dv:f:0.0161	rl:i:7968378
h1s1	67187999	41317003	41330253	+	h2s10	60716626	30168799	30181987	8810	13274	0	tp:A:S	cm:i:781	s1:i:8786	dv:f:0.0161	rl:i:7968378
h1s1	67187999	22647860	22660250	-	h2s4	66124883	43201120	43213535	8875	12613	0	tp:A:S	cm:i:763	s1:i:8785	dv:f:0.0246	rl:i:7968378
h1s1	67187999	40283171	40298794	-	h2s5	61943115	6032415	6048105	8825	15754	0	tp:A:S	cm:i:764	s1:i:8783	dv:f:0.0359	rl:i:7968378
h1s1	67187999	6739167	6753986	+	h2s5	61943115	24997952	25012775	8799	14871	0	tp:A:S	cm:i:761	s1:i:8781	dv:f:0.0316	rl:i:7968378
h1s1	67187999	21793538	21807461	+	h2s12	55506995	41662334	41676527	8832	14203	0	tp:A:S	cm:i:790	s1:i:8776	dv:f:0.0291	rl:i:7968378
h1s1	67187999	36764719	36779171	-	h2s9	61691755	15733209	15747660	8782	14475	0	tp:A:S	cm:i:794	s1:i:8773	dv:f:0.0304	rl:i:7968378
h1s1	67187999	5879725	5893104	-	h2s2	53910277	15723934	15737323	8775	13400	0	tp:A:S	cm:i:762	s1:i:8773	dv:f:0.0276	rl:i:7968378
h1s1	67187999	2945669	2956116	+	h2s15	49669858	18488384	18498396	8985	10744	0	tp:A:S	cm:i:840	s1:i:8773	dv:f:0.0091	rl:i:7968378
h1s1	67187999	22731740	22741857	+	h2s7	71854087	59162615	59172728	8769	10117	0	tp:A:S	cm:i:852	s1:i:8769	dv:f:0.0092	rl:i:7968378
h1s1	67187999	51340384	51354588	-	h2s4	66124883	33600415	33614721	8796	14327	0	tp:A:S	cm:i:768	s1:i:8768	dv:f:0.0301	rl:i:7968378
h1s1	67187999	36775321	36789775	-	h2s14	49691924	44949191	44963651	8775	14487	0	tp:A:S	cm:i:765	s1:i:8767	dv:f:0.0324	rl:i:7968378
h1s1	67187999	5420238	5431092	-	h2s2	53910277	1450451	1461336	8774	10886	0	tp:A:S	cm:i:764	s1:i:8766	dv:f:0.0163	rl:i:7968378
h1s1	67187999	21793538	21807461	-	h2s5	61943115	34415778	34429933	8821	14181	0	tp:A:S	cm:i:762	s1:i:8765	dv:f:0.0310	rl:i:7968378
h1s1	67187999	5879725	5894189	+	h2s17	43698553	28580522	28594989	8762	14471	0	tp:A:S	cm:i:759	s1:i:8762	dv:f:0.0321	rl:i:7968378
h1s1	67187999	11280259	11294705	+	h2s1	72311999	3174157	3188642	8798	14548	0	tp:A:S	cm:i:780	s1:i:8762	dv:f:0.0291	rl:i:7968378
h1s1	67187999	64244448	64256926	+	h2s14	49691924	41081533	41094014	8758	12489	0	tp:A:S	cm:i:772	s1:i:8758	dv:f:0.0232	rl:i:7968378
h1s1	67187999	5288434	5299596	+	h2s11	60512409	25882594	25893751	8755	11165	0	tp:A:S	cm:i:826	s1:i:8753	dv:f:0.0149	rl:i:7968378
h1s1	67187999	48535105	48546813	+	h2s11	60512409	39797262	39809019	8789	11822	0	tp:A:S	cm:i:783	s1:i:8752	dv:f:0.0204	rl:i:7968378
h1s1	67187999	13046760	13056961	-	h2s17	43698553	14784632	14795589	8945	11052	0	tp:A:S	cm:i:835	s1:i:8748	dv:f:0.0088	rl:i:7968378
h1s1	67187999	49860265	49871165	-	h2s4	66124883	17366514	17377419	8789	11003	0	tp:A:S	cm:i:800	s1:i:8748	dv:f:0.0173	rl:i:7968378
h1s1	67187999	36764719	36779171	+	h2s14	49691924	38032488	38046847	8776	14477	0	tp:A:S	cm:i:769	s1:i:8747	dv:f:0.0321	rl:i:7968378
h1s1	67187999	5879727	5894168	+	h2s12	55506995	3173131	3187908	8814	14785	0	tp:A:S	cm:i:765	s1:i:8746	dv:f:0.0316	rl:i:7968378
h1s1	67187999	3751413	3770384	-	h2s4	66124883	62268843	62288064	9047	19828	0	tp:A:S	cm:i:778	s1:i:8742	dv:f:0.0464	rl:i:7968378
h1s1	67187999	51329932	51344136	-	h2s4	66124883	33600415	33614721	8769	14327	0	tp:A:S	cm:i:765	s1:i:8741	dv:f:0.0303	rl:i:7968378
h1s1	67187999	30433272	30448879	-	h2s4	66124883	36542243	36557582	8880	15820	0	tp:A:S	cm:i:778	s1:i:8738	dv:f:0.0250	rl:i:7968378
h1s1	67187999	5879725	5894189	+	h2s8	66872696	3825166	3839661	8742	14504	0	tp:A:S	cm:i:758	s1:i:8738	dv:f:0.0322	rl:i:7968378
h1s1	67187999	40283171	40298794	-	h2s15	49669858	4531630	4547356	8788	15789	0	tp:A:S	cm:i:748	s1:i:8736	dv:f:0.0370	rl:i:7968378
h1s1	67187999	42552946	42570339	-	h2s4	66124883	24507977	24525533	9042	18214	0	tp:A:S	cm:i:812	s1:i:8735	dv:f:0.0388	rl:i:7968378
h1s1	67187999	63479497	63489608	-	h2s9	61691755	12580056	12590164	8734	10112	0	tp:A:S	cm:i:827	s1:i:8733	dv:f:0.0098	rl:i:7968378
h1s1	67187999	5879727	5894168	+	h2s14	49691924	31910118	31924526	8741	14451	0	tp:A:S	cm:i:770	s1:i:8733	dv:f:0.0313	rl:i:7968378
h1s1	67187999	46820735	46834916	+	h2s8	66872696	16774152	16788342	8732	14198	0	tp:A:S	cm:i:751	s1:i:8732	dv:f:0.0323	rl:i:7968378
h1s1	67187999	40283171	40298794	+	h2s8	66872696	13924984	13940981	8812	16010	0	tp:A:S	cm:i:761	s1:i:8731	dv:f:0.0361	rl:i:7968378
h1s1	67187999	40283484	40298819	+	h2s9	61691755	57790	73354	8785	15581	0	tp:A:S	cm:i:759	s1:i:8730	dv:f:0.0352	rl:i:7968378
h1s1	67187999	17764845	17778917	-	h2s4	66124883	48320365	48335841	9057	15571	0	tp:A:S	cm:i:796	s1:i:8729	dv:f:0.0299	rl:i:7968378
h1s1	67187999	60110379	60120597	-	h2s7	71854087	71333439	71343659	8727	10223	0	tp:A:S	cm:i:835	s1:i:8727	dv:f:0.0105	rl:i:7968378
h1s1	67187999	46191520	46205661	+	h2s8	66872696	16774152	16788342	8738	14202	0	tp:A:S	cm:i:743	s1:i:8727	dv:f:0.0321	rl:i:7968378
h1s1	67187999	40962664	40973324	-	h2s4	66124883	26267654	26278327	8732	10685	0	tp:A:S	cm:i:786	s1:i:8725	dv:f:0.0148	rl:i:7968378
h1s1	67187999	13046760	13056961	-	h2s12	55506995	51041746	51052468	8893	10848	0	tp:A:S	cm:i:836	s1:i:8724	dv:f:0.0087	rl:i:7968378
h1s1	67187999	22905297	22918392	-	h2s2	53910277	24299763	24313005	8841	13446	0	tp:A:S	cm:i:771	s1:i:8723	dv:f:0.0258	rl:i:7968378
h1s1	67187999	40283171	40298819	+	h2s13	52489210	5976073	5991987	8778	15925	0	tp:A:S	cm:i:759	s1:i:8720	dv:f:0.0364	rl:i:7968378
h1s1	67187999	22783286	22794646	-	h2s18	55085163	33518916	33530235	8728	11364	0	tp:A:S	cm:i:796	s1:i:8715	dv:f:0.0187	rl:i:7968378
h1s1	67187999	36764719	36779171	-	h2s14	49691924	44949191	44963651	8717	14485	0	tp:A:S	cm:i:756	s1:i:8709	dv:f:0.0330	rl:i:7968378
h1s1	67187999	36775321	36789775	+	h2s6	44211056	20891313	20905768	8717	14481	0	tp:A:S	cm:i:785	s1:i:8708	dv:f:0.0311	rl:i:7968378
h1s1	67187999	43335062	43349421	-	h2s14	49691924	28221754	28236238	8733	14499	0	tp:A:S	cm:i:756	s1:i:8705	dv:f:0.0314	rl:i:7968378
h1s1	67187999	60920705	60930913	-	h2s5	61943115	53560177	53570388	8705	10213	0	tp:A:S	cm:i:816	s1:i:8704	dv:f:0.0106	rl:i:7968378
h1s1	67187999	2312455	2322560	-	h2s1	72311999	57791874	57801959	8708	10105	0	tp:A:S	cm:i:840	s1:i:8703	dv:f:0.0088	rl:i:7968378
h1s1	67187999	5879725	5893766	-	h2s3	58035721	49260107	49274122	8710	14054	0	tp:A:S	cm:i:777	s1:i:8702	dv:f:0.0293	rl:i:7968378
h1s1	67187999	34191295	34201471	-	h2s10	60716626	23542776	23552958	8696	10183	0	tp:A:S	cm:i:836	s1:i:8696	dv:f:0.0099	rl:i:7968378
h1s1	67187999	22783286	22794646	-	h2s7	71854087	49528003	49539369	8696	11366	0	tp:A:S	cm:i:778	s1:i:8695	dv:f:0.0199	rl:i:7968378
h1s1	67187999	30754736	30767201	-	h2s17	43698553	8016565	8029012	8715	12504	0	tp:A:S	cm:i:810	s1:i:8695	dv:f:0.0228	rl:i:7968378
h1s1	67187999	9078902	9088988	+	h2s8	66872696	52693383	52703564	8714	10181	0	tp:A:S	cm:i:833	s1:i:8693	dv:f:0.0095	rl:i:7968378
h1s1	67187999	11839466	11853870	-	h2s4	66124883	54021484	54036103	8794	14761	0	tp:A:S	cm:i:830	s1:i:8692	dv:f:0.0277	rl:i:7968378
h1s1	67187999	4148006	4160454	+	h2s11	60512409	18230807	18243267	8691	12461	0	tp:A:S	cm:i:716	s1:i:8690	dv:f:0.0249	rl:i:7968378
h1s1	67187999	21793538	21807461	-	h2s1	72311999	15245464	15259652	8748	14202	0	tp:A:S	cm:i:752	s1:i:8690	dv:f:0.0317	rl:i:7968378
h1s1	67187999	24976859	24987738	+	h2s4	66124883	40926395	40937307	8695	10918	0	tp:A:S	cm:i:805	s1:i:8687	dv:f:0.0168	rl:i:7968378
h1s1	67187999	46191520	46205661	-	h2s4	66124883	9769662	9783855	8699	14205	0	tp:A:S	cm:i:725	s1:i:8685	dv:f:0.0334	rl:i:7968378
h1s1	67187999	28279266	28293117	-	h2s5	61943115	60544294	60558167	8690	13883	0	tp:A:S	cm:i:729	s1:i:8684	dv:f:0.0305	rl:i:7968378
h1s1	67187999	34191295	34201475	+	h2s7	71854087	66798885	66809070	8681	10185	0	tp:A:S	cm:i:837	s1:i:8681	dv:f:0.0099	rl:i:7968378
h1s1	67187999	29711311	29725835	+	h2s1	72311999	37984636	37999468	8758	14875	0	tp:A:S	cm:i:751	s1:i:8680	dv:f:0.0320	rl:i:7968378
h1s1	67187999	40283391	40298794	-	h2s5	61943115	40546319	40561826	8715	15541	0	tp:A:S	cm:i:750	s1:i:8678	dv:f:0.0360	rl:i:7968378
h1s1	67187999	66682152	66691943	-	h2s16	44461152	37472733	37482803	8763	10127	0	tp:A:S	cm:i:820	s1:i:8677	dv:f:0.0083	rl:i:7968378
h1s1	67187999	42641277	42655243	-	h2s11	60512409	49826900	49840829	8698	14006	0	tp:A:S	cm:i:786	s1:i:8675	dv:f:0.0278	rl:i:7968378
h1s1	67187999	40283174	40298794	+	h2s1	72311999	61868604	61884487	8732	15898	0	tp:A:S	cm:i:753	s1:i:8672	dv:f:0.0367	rl:i:7968378
h1s1	67187999	2312437	2322556	-	h2s15	49669858	3428026	3438144	8671	10120	0	tp:A:S	cm:i:840	s1:i:8671	dv:f:0.0089	rl:i:7968378
h1s1	67187999	30149934	30166085	+	h2s7	71854087	28717308	28732549	8950	16359	0	tp:A:S	cm:i:748	s1:i:8671	dv:f:0.0407	rl:i:7968378
h1s1	67187999	18875891	18890559	+	h2s10	60716626	31285331	31300584	8792	15276	0	tp:A:S	cm:i:762	s1:i:8670	dv:f:0.0314	rl:i:7968378
h1s1	67187999	49568072	49583573	+	h2s18	55085163	42579818	42595403	8715	15649	0	tp:A:S	cm:i:719	s1:i:8670	dv:f:0.0377	rl:i:7968378
h1s1	67187999	40283171	40298794	+	h2s15	49669858	44158547	44174470	8737	15936	0	tp:A:S	cm:i:751	s1:i:8669	dv:f:0.0368	rl:i:7968378
h1s1	67187999	60842910	60853936	+	h2s12	55506995	8570177	8581239	8686	11089	0	tp:A:S	cm:i:800	s1:i:8668	dv:f:0.0176	rl:i:7968378
h1s1	67187999	3911818	3923751	+	h2s11	60512409	4816051	4827780	8727	11976	0	tp:A:S	cm:i:780	s1:i:8667	dv:f:0.0218	rl:i:7968378
h1s1	67187999	3911818	3923795	+	h2s7	71854087	22729575	22741022	8825	12105	0	tp:A:S	cm:i:797	s1:i:8666	dv:f:0.0210	rl:i:7968378
h1s1	67187999	5288434	5299577	+	h2s13	52489210	33651694	33662833	8665	11143	0	tp:A:S	cm:i:820	s1:i:8665	dv:f:0.0153	rl:i:7968378
h1s1	67187999	14607797	14622314	+	h2s13	52489210	10258227	10272712	8673	14533	0	tp:A:S	cm:i:748	s1:i:8665	dv:f:0.0334	rl:i:7968378
h1s1	67187999	29711311	29725755	-	h2s5	61943115	47300455	47314914	8681	14496	0	tp:A:S	cm:i:769	s1:i:8664	dv:f:0.0305	rl:i:7968378
h1s1	67187999	16635781	16647649	-	h2s10	60716626	23717349	23729147	8686	11881	0	tp:A:S	cm:i:774	s1:i:8664	dv:f:0.0216	rl:i:7968378
h1s1	67187999	25354016	25364447	-	h2s4	66124883	40555354	40566057	8718	10710	0	tp:A:S	cm:i:801	s1:i:8660	dv:f:0.0143	rl:i:7968378
h1s1	67187999	35765040	35781419	-	h2s15	49669858	669530	685970	8975	17208	0	tp:A:S	cm:i:742	s1:i:8651	dv:f:0.0420	rl:i:7968378
h1s1	67187999	411454	423803	-	h2s4	66124883	65490264	65502380	8789	12561	0	tp:A:S	cm:i:799	s1:i:8650	dv:f:0.0241	rl:i:7968378
h1s1	67187999	46820735	46834916	-	h2s4	66124883	9769662	9783855	8648	14198	0	tp:A:S	cm:i:740	s1:i:8648	dv:f:0.0330	rl:i:7968378
h1s1	67187999	29747172	29758307	-	h2s15	49669858	22807734	22818874	8654	11156	0	tp:A:S	cm:i:809	s1:i:8648	dv:f:0.0161	rl:i:7968378
h1s1	67187999	3353813	3373781	-	h2s4	66124883	62624666	62644685	9260	21514	0	tp:A:S	cm:i:760	s1:i:8647	dv:f:0.0500	rl:i:7968378
h1s1	67187999	23247686	23262123	-	h2s4	66124883	20826954	20841379	8646	14444	0	tp:A:S	cm:i:728	s1:i:8646	dv:f:0.0338	rl:i:7968378
h1s1	67187999	63479497	63489615	-	h2s8	66872696	6080649	6090752	8646	10118	0	tp:A:S	cm:i:816	s1:i:8643	dv:f:0.0105	rl:i:7968378
h1s1	67187999	2967036	2977638	-	h2s4	66124883	63003050	63013648	8643	10602	0	tp:A:S	cm:i:817	s1:i:8643	dv:f:0.0005	rl:i:7968378
h1s1	67187999	40283171	40298819	+	h2s15	49669858	46321058	46336635	8711	15777	0	tp:A:S	cm:i:726	s1:i:8641	dv:f:0.0387	rl:i:7968378
h1s1	67187999	23247686	23262123	-	h2s11	60512409	53347377	53361804	8640	14448	0	tp:A:S	cm:i:731	s1:i:8637	dv:f:0.0336	rl:i:7968378
h1s1	67187999	4265935	4276104	+	h2s1	72311999	11352674	11362843	8635	10169	0	tp:A:S	cm:i:811	s1:i:8635	dv:f:0.0112	rl:i:7968378
h1s1	67187999	30754747	30767677	-	h2s5	61943115	3564017	3576954	8650	12974	0	tp:A:S	cm:i:815	s1:i:8634	dv:f:0.0244	rl:i:7968378
h1s1	67187999	40283366	40298676	+	h2s11	60512409	27382666	27398029	8731	15573	0	tp:A:S	cm:i:760	s1:i:8634	dv:f:0.0352	rl:i:7968378
h1s1	67187999	40283174	40298819	-	h2s5	61943115	6006092	6021958	8685	15880	0	tp:A:S	cm:i:754	s1:i:8632	dv:f:0.0367	rl:i:7968378
h1s1	67187999	3911818	3923260	+	h2s4	66124883	42341893	42353212	8676	11487	0	tp:A:S	cm:i:774	s1:i:8632	dv:f:0.0201	rl:i:7968378
h1s1	67187999	22783286	22794646	-	h2s6	44211056	39931322	39942687	8634	11370	0	tp:A:S	cm:i:764	s1:i:8631	dv:f:0.0209	rl:i:7968378
h1s1	67187999	2114624	2127275	+	h2s14	49691924	17150257	17162961	8660	12760	0	tp:A:S	cm:i:753	s1:i:8630	dv:f:0.0259	rl:i:7968378
h1s1	67187999	36656162	36667314	+	h2s14	49691924	26325738	26336888	8630	11157	0	tp:A:S	cm:i:805	s1:i:8630	dv:f:0.0166	rl:i:7968378
h1s1	67187999	40283171	40298819	-	h2s18	55085163	16235872	16251619	8655	15760	0	tp:A:S	cm:i:750	s1:i:8630	dv:f:0.0370	rl:i:7968378
h1s1	67187999	49568057	49583573	-	h2s17	43698553	6208671	6224093	8678	15595	0	tp:A:S	cm:i:725	s1:i:8628	dv:f:0.0373	rl:i:7968378
h1s1	67187999	63479497	63489615	+	h2s1	72311999	20355846	20365954	8628	10119	0	tp:A:S	cm:i:816	s1:i:8625	dv:f:0.0105	rl:i:7968378
h1s1	67187999	11280259	11294705	-	h2s14	49691924	12004907	12019374	8651	14519	0	tp:A:S	cm:i:757	s1:i:8625	dv:f:0.0306	rl:i:7968378
h1s1	67187999	30754747	30767677	-	h2s5	61943115	2276933	2289866	8635	12968	0	tp:A:S	cm:i:806	s1:i:8622	dv:f:0.0250	rl:i:7968378
h1s1	67187999	13046785	13056961	+	h2s4	66124883	63016703	63027135	8826	10785	0	tp:A:S	cm:i:828	s1:i:8621	dv:f:0.0091	rl:i:7968378
h1s1	67187999	54268966	54283974	-	h2s5	61943115	16594493	16609256	8753	15204	0	tp:A:S	cm:i:742	s1:i:8621	dv:f:0.0377	rl:i:7968378
h1s1	67187999	46820735	46834916	+	h2s5	61943115	34415778	34429933	8625	14188	0	tp:A:S	cm:i:734	s1:i:8619	dv:f:0.0335	rl:i:7968378
h1s1	67187999	51728441	51741436	+	h2s9	61691755	55967491	55979040	8943	13058	0	tp:A:S	cm:i:840	s1:i:8618	dv:f:0.0174	rl:i:7968378
h1s1	67187999	46191520	46205661	+	h2s13	52489210	35778132	35792287	8621	14172	0	tp:A:S	cm:i:735	s1:i:8616	dv:f:0.0327	rl:i:7968378
h1s1	67187999	5879725	5894168	-	h2s6	44211056	13302759	13317176	8622	14459	0	tp:A:S	cm:i:741	s1:i:8616	dv:f:0.0333	rl:i:7968378
h1s1	67187999	64811703	64822472	+	h2s4	66124883	2437329	2448098	8684	10944	0	tp:A:S	cm:i:812	s1:i:8614	dv:f:0.0159	rl:i:7968378
h1s1	67187999	46892440	46905139	+	h2s10	60716626	10220315	10232920	8639	12712	0	tp:A:S	cm:i:779	s1:i:8614	dv:f:0.0234	rl:i:7968378
h1s1	67187999	41448661	41464297	-	h2s1	72311999	10516137	10531625	8686	15732	0	tp:A:S	cm:i:737	s1:i:8613	dv:f:0.0389	rl:i:7968378
h1s1	67187999	2311285	2322542	-	h2s3	58035721	8185796	8197057	8618	11269	0	tp:A:S	cm:i:817	s1:i:8613	dv:f:0.0154	rl:i:7968378
h1s1	67187999	21793538	21807461	-	h2s2	53910277	53476371	53490553	8672	14205	0	tp:A:S	cm:i:757	s1:i:8610	dv:f:0.0314	rl:i:7968378
h1s1	67187999	40283451	40298819	-	h2s8	66872696	22665202	22680810	8667	15636	0	tp:A:S	cm:i:744	s1:i:8608	dv:f:0.0363	rl:i:7968378
h1s1	67187999	21793567	21807461	+	h2s2	53910277	53671005	53685176	8666	14178	0	tp:A:S	cm:i:762	s1:i:8607	dv:f:0.0310	rl:i:7968378
h1s1	67187999	11880776	11894358	+	h2s5	61943115	30095275	30108681	8657	13607	0	tp:A:S	cm:i:803	s1:i:8606	dv:f:0.0266	rl:i:7968378
h1s1	67187999	36656162	36667314	-	h2s3	58035721	28373318	28384474	8605	11161	0	tp:A:S	cm:i:814	s1:i:8605	dv:f:0.0160	rl:i:7968378
h1s1	67187999	51728446	51741436	+	h2s11	60512409	24589587	24601304	9021	13388	0	tp:A:S	cm:i:879	s1:i:8602	dv:f:0.0150	rl:i:7968378
h1s1	67187999	23247686	23262123	-	h2s11	60512409	53357964	53372391	8604	14448	0	tp:A:S	cm:i:730	s1:i:8601	dv:f:0.0336	rl:i:7968378
h1s1	67187999	34191295	34201475	-	h2s12	55506995	44968858	44979043	8601	10185	0	tp:A:S	cm:i:815	s1:i:8601	dv:f:0.0113	rl:i:7968378
h1s1	67187999	40283363	40298794	-	h2s8	66872696	4086755	4102389	8656	15666	0	tp:A:S	cm:i:746	s1:i:8600	dv:f:0.0364	rl:i:7968378
h1s1	67187999	38115751	38130264	-	h2s15	49669858	7942493	7956970	8609	14533	0	tp:A:S	cm:i:738	s1:i:8600	dv:f:0.0337	rl:i:7968378
h1s1	67187999	36775683	36789777	+	h2s3	58035721	49260067	49274122	8615	14114	0	tp:A:S	cm:i:780	s1:i:8599	dv:f:0.0300	rl:i:7968378
h1s1	67187999	42640814	42655241	-	h2s3	58035721	3458944	3473330	8627	14478	0	tp:A:S	cm:i:782	s1:i:8597	dv:f:0.0293	rl:i:7968378
h1s1	67187999	5879725	5894168	+	h2s5	61943115	4661323	4676093	8662	14781	0	tp:A:S	cm:i:743	s1:i:8596	dv:f:0.0332	rl:i:7968378
h1s1	67187999	64244468	64256899	-	h2s3	58035721	51312709	51325161	8602	12462	0	tp:A:S	cm:i:745	s1:i:8596	dv:f:0.0248	rl:i:7968378
h1s1	67187999	65758068	65770852	-	h2s11	60512409	18230790	18243267	8661	12797	0	tp:A:S	cm:i:722	s1:i:8596	dv:f:0.0251	rl:i:7968378
h1s1	67187999	63479497	63489615	+	h2s4	66124883	51319967	51330080	8594	10118	0	tp:A:S	cm:i:803	s1:i:8593	dv:f:0.0114	rl:i:7968378
h1s1	67187999	14607797	14622278	-	h2s10	60716626	54779966	54794434	8595	14500	0	tp:A:S	cm:i:734	s1:i:8589	dv:f:0.0342	rl:i:7968378
h1s1	67187999	21645871	21658600	-	h2s8	66872696	60610802	60623644	8622	12865	0	tp:A:S	cm:i:728	s1:i:8589	dv:f:0.0291	rl:i:7968378
h1s1	67187999	49568057	49583573	+	h2s18	55085163	23065360	23080983	8615	15639	0	tp:A:S	cm:i:719	s1:i:8588	dv:f:0.0377	rl:i:7968378
h1s1	67187999	40283451	40298771	+	h2s14	49691924	5763958	5779395	8644	15508	0	tp:A:S	cm:i:745	s1:i:8587	dv:f:0.0361	rl:i:7968378
h1s1	67187999	34191295	34201457	+	h2s15	49669858	28747734	28757901	8586	10167	0	tp:A:S	cm:i:821	s1:i:8586	dv:f:0.0108	rl:i:7968378
h1s1	67187999	34620850	34633763	+	h2s7	71854087	43532676	43545628	8598	12973	0	tp:A:S	cm:i:747	s1:i:8584	dv:f:0.0283	rl:i:7968378
h1s1	67187999	21793538	21807461	+	h2s7	71854087	3863533	3877714	8641	14194	0	tp:A:S	cm:i:730	s1:i:8584	dv:f:0.0333	rl:i:7968378
h1s1	67187999	13406077	13416414	-	h2s4	66124883	52403635	52413991	8595	10381	0	tp:A:S	cm:i:801	s1:i:8583	dv:f:0.0132	rl:i:7968378
h1s1	67187999	65352990	65364947	-	h2s5	61943115	37779370	37791051	8674	12047	0	tp:A:S	cm:i:795	s1:i:8583	dv:f:0.0216	rl:i:7968378
h1s1	67187999	34191295	34201457	-	h2s18	55085163	44427894	44438061	8582	10167	0	tp:A:S	cm:i:827	s1:i:8582	dv:f:0.0104	rl:i:7968378
h1s1	67187999	38115751	38130233	+	h2s11	60512409	41325120	41339568	8601	14518	0	tp:A:S	cm:i:757	s1:i:8581	dv:f:0.0324	rl:i:7968378
h1s1	67187999	63479497	63489615	+	h2s8	66872696	62784945	62795052	8583	10119	0	tp:A:S	cm:i:802	s1:i:8580	dv:f:0.0115	rl:i:7968378
h1s1	67187999	31729398	31740875	-	h2s4	66124883	34901825	34913387	8616	11610	0	tp:A:S	cm:i:764	s1:i:8578	dv:f:0.0190	rl:i:7968378
h1s1	67187999	48535174	48546844	+	h2s10	60716626	23717349	23729126	8601	11780	0	tp:A:S	cm:i:754	s1:i:8577	dv:f:0.0223	rl:i:7968378
h1s1	67187999	22905297	22918392	-	h2s6	44211056	39735536	39748570	8611	13152	0	tp:A:S	cm:i:750	s1:i:8576	dv:f:0.0273	rl:i:7968378
h1s1	67187999	35765040	35781419	+	h2s18	55085163	9210022	9226285	8952	17253	0	tp:A:S	cm:i:735	s1:i:8574	dv:f:0.0425	rl:i:7968378
h1s1	67187999	308720	323800	+	h2s4	66124883	59486312	59501444	8590	15147	0	tp:A:S	cm:i:705	s1:i:8574	dv:f:0.0385	rl:i:7968378
h1s1	67187999	60842939	60855586	-	h2s2	53910277	27306887	27319687	8636	12881	0	tp:A:S	cm:i:753	s1:i:8574	dv:f:0.0274	rl:i:7968378
h1s1	67187999	49823820	49838275	-	h2s13	52489210	10258258	10272691	8579	14474	0	tp:A:S	cm:i:742	s1:i:8573	dv:f:0.0336	rl:i:7968378
h1s1	67187999	65353497	65364947	+	h2s14	49691924	29659799	29671012	8655	11534	0	tp:A:S	cm:i:792	s1:i:8573	dv:f:0.0193	rl:i:7968378
h1s1	67187999	40283391	40298794	+	h2s4	66124883	18978929	18994389	8608	15521	0	tp:A:S	cm:i:731	s1:i:8570	dv:f:0.0373	rl:i:7968378
h1s1	67187999	40283484	40298794	+	h2s7	71854087	2699797	2715171	8609	15439	0	tp:A:S	cm:i:746	s1:i:8569	dv:f:0.0360	rl:i:7968378
h1s1	67187999	63479497	63489615	-	h2s11	60512409	45638315	45648429	8564	10118	0	tp:A:S	cm:i:809	s1:i:8563	dv:f:0.0110	rl:i:7968378
h1s1	67187999	37808835	37821531	+	h2s8	66872696	19557529	19569487	8953	13288	0	tp:A:S	cm:i:832	s1:i:8562	dv:f:0.0155	rl:i:7968378
h1s1	67187999	18984574	18995541	-	h2s4	66124883	46960521	46971548	8613	11132	0	tp:A:S	cm:i:785	s1:i:8556	dv:f:0.0170	rl:i:7968378
h1s1	67187999	60770188	60783184	-	h2s11	60512409	22398703	22412585	8765	13941	0	tp:A:S	cm:i:748	s1:i:8556	dv:f:0.0287	rl:i:7968378
h1s1	67187999	51158008	51170779	+	h2s10	60716626	10220004	10232920	8590	12926	0	tp:A:S	cm:i:766	s1:i:8555	dv:f:0.0235	rl:i:7968378
h1s1	67187999	2312437	2322560	-	h2s9	61691755	21552344	21562465	8555	10125	0	tp:A:S	cm:i:820	s1:i:8555	dv:f:0.0102	rl:i:7968378
h1s1	67187999	48535066	48546827	-	h2s12	55506995	13106610	13118388	8599	11873	0	tp:A:S	cm:i:759	s1:i:8555	dv:f:0.0224	rl:i:7968378
h1s1	67187999	5879727	5894189	+	h2s14	49691924	49292238	49306707	8564	14492	0	tp:A:S	cm:i:764	s1:i:8554	dv:f:0.0318	rl:i:7968378
h1s1	67187999	13903456	13915708	+	h2s7	71854087	46323554	46336355	8771	13064	0	tp:A:S	cm:i:800	s1:i:8553	dv:f:0.0170	rl:i:7968378
h1s1	67187999	36765081	36779171	+	h2s3	58035721	49260067	49274120	8568	14112	0	tp:A:S	cm:i:771	s1:i:8552	dv:f:0.0305	rl:i:7968378
h1s1	67187999	16151348	16163237	-	h2s4	66124883	49841550	49853402	8584	11942	0	tp:A:S	cm:i:751	s1:i:8552	dv:f:0.0232	rl:i:7968378
h1s1	67187999	36775321	36789775	-	h2s12	55506995	3173131	3187908	8621	14795	0	tp:A:S	cm:i:762	s1:i:8552	dv:f:0.0327	rl:i:7968378
h1s1	67187999	34620850	34633763	-	h2s4	66124883	65639761	65652690	8564	12957	0	tp:A:S	cm:i:743	s1:i:8550	dv:f:0.0285	rl:i:7968378
h1s1	67187999	4052390	4063278	+	h2s18	55085163	5388653	5399310	8814	11388	0	tp:A:S	cm:i:821	s1:i:8547	dv:f:0.0124	rl:i:7968378
h1s1	67187999	16011567	16023118	-	h2s8	66872696	21749132	21760670	8547	11555	0	tp:A:S	cm:i:760	s1:i:8544	dv:f:0.0212	rl:i:7968378
h1s1	67187999	36764719	36779171	-	h2s12	55506995	3173131	3187908	8610	14793	0	tp:A:S	cm:i:757	s1:i:8541	dv:f:0.0329	rl:i:7968378
h1s1	67187999	43335062	43349444	-	h2s13	52489210	27705955	27720462	8569	14524	0	tp:A:S	cm:i:754	s1:i:8540	dv:f:0.0316	rl:i:7968378
h1s1	67187999	40283362	40298819	+	h2s8	66872696	52392564	52408076	8586	15593	0	tp:A:S	cm:i:728	s1:i:8539	dv:f:0.0378	rl:i:7968378
h1s1	67187999	12651533	12664356	-	h2s8	66872696	37522907	37535687	8556	12848	0	tp:A:S	cm:i:783	s1:i:8539	dv:f:0.0267	rl:i:7968378
h1s1	67187999	4052401	4063278	-	h2s14	49691924	15343695	15354378	8788	11364	0	tp:A:S	cm:i:814	s1:i:8535	dv:f:0.0128	rl:i:7968378
h1s1	67187999	46839728	46852686	-	h2s10	60716626	10220017	10232920	8567	13002	0	tp:A:S	cm:i:759	s1:i:8535	dv:f:0.0255	rl:i:7968378
h1s1	67187999	34191295	34201475	+	h2s4	66124883	30395531	30405718	8535	10187	0	tp:A:S	cm:i:811	s1:i:8535	dv:f:0.0115	rl:i:7968378
h1s1	67187999	34515546	34528244	+	h2s8	66872696	3826950	3839661	8548	12736	0	tp:A:S	cm:i:745	s1:i:8535	dv:f:0.0275	rl:i:7968378
h1s1	67187999	2115215	2128430	-	h2s8	66872696	44484014	44497244	8589	13360	0	tp:A:S	cm:i:737	s1:i:8535	dv:f:0.0294	rl:i:7968378
h1s1	67187999	48535079	48546844	-	h2s6	44211056	6224715	6236662	8574	11961	0	tp:A:S	cm:i:762	s1:i:8533	dv:f:0.0222	rl:i:7968378
h1s1	67187999	12651533	12664356	+	h2s5	61943115	56091628	56104424	8552	12857	0	tp:A:S	cm:i:795	s1:i:8533	dv:f:0.0259	rl:i:7968378
h1s1	67187999	34191295	34201475	+	h2s13	52489210	46522558	46532736	8526	10184	0	tp:A:S	cm:i:814	s1:i:8526	dv:f:0.0114	rl:i:7968378
h1s1	67187999	49532342	49546591	-	h2s4	66124883	17721714	17735933	8577	14349	0	tp:A:S	cm:i:783	s1:i:8525	dv:f:0.0311	rl:i:7968378
h1s1	67187999	5420238	5431057	-	h2s17	43698553	38892150	38902996	8534	10851	0	tp:A:S	cm:i:750	s1:i:8525	dv:f:0.0172	rl:i:7968378
h1s1	67187999	8498112	8512662	-	h2s14	49691924	8267289	8281774	8540	14565	0	tp:A:S	cm:i:707	s1:i:8523	dv:f:0.0345	rl:i:7968378
h1s1	67187999	21969037	21981000	+	h2s10	60716626	34880459	34892258	8556	11965	0	tp:A:S	cm:i:777	s1:i:8520	dv:f:0.0234	rl:i:7968378
h1s1	67187999	2114624	2127275	-	h2s6	44211056	1480647	1493349	8551	12759	0	tp:A:S	cm:i:739	s1:i:8520	dv:f:0.0269	rl:i:7968378
h1s1	67187999	4052390	4063278	+	h2s8	66872696	58102365	58112763	8753	11196	0	tp:A:S	cm:i:811	s1:i:8520	dv:f:0.0131	rl:i:7968378
h1s1	67187999	21793538	21807461	-	h2s13	52489210	35778132	35792287	8574	14179	0	tp:A:S	cm:i:749	s1:i:8517	dv:f:0.0319	rl:i:7968378
h1s1	67187999	3911818	3923751	+	h2s5	61943115	44262092	44273948	8556	11982	0	tp:A:S	cm:i:758	s1:i:8517	dv:f:0.0233	rl:i:7968378
h1s1	67187999	34620864	34633763	-	h2s7	71854087	29014316	29027214	8542	12962	0	tp:A:S	cm:i:778	s1:i:8516	dv:f:0.0261	rl:i:7968378
h1s1	67187999	14607828	14622314	-	h2s11	60512409	41325120	41339568	8537	14523	0	tp:A:S	cm:i:742	s1:i:8513	dv:f:0.0338	rl:i:7968378
h1s1	67187999	15005472	15017657	-	h2s4	66124883	50825529	50837286	8612	12220	0	tp:A:S	cm:i:742	s1:i:8513	dv:f:0.0253	rl:i:7968378
h1s1	67187999	51008452	51020915	+	h2s1	72311999	57107434	57120070	8979	13675	0	tp:A:S	cm:i:855	s1:i:8512	dv:f:0.0141	rl:i:7968378
h1s1	67187999	4254980	4265184	-	h2s9	61691755	8581186	8591374	8514	10204	0	tp:A:S	cm:i:831	s1:i:8510	dv:f:0.0108	rl:i:7968378
h1s1	67187999	23247686	23262125	-	h2s17	43698553	28580522	28594968	8511	14454	0	tp:A:S	cm:i:727	s1:i:8510	dv:f:0.0339	rl:i:7968378
h1s1	67187999	2114624	2127275	-	h2s12	55506995	8557439	8570138	8540	12758	0	tp:A:S	cm:i:737	s1:i:8509	dv:f:0.0270	rl:i:7968378
h1s1	67187999	40283171	40298819	+	h2s17	43698553	7202999	7218646	8556	15760	0	tp:A:S	cm:i:736	s1:i:8509	dv:f:0.0380	rl:i:7968378
h1s1	67187999	63479497	63489615	+	h2s11	60512409	55966684	55976788	8513	10121	0	tp:A:S	cm:i:802	s1:i:8509	dv:f:0.0115	rl:i:7968378
h1s1	67187999	32998212	33010972	+	h2s14	49691924	27966101	27979249	8589	13152	0	tp:A:S	cm:i:765	s1:i:8508	dv:f:0.0139	rl:i:7968378
h1s1	67187999	54407276	54421673	-	h2s11	60512409	51977941	51992486	8603	14682	0	tp:A:S	cm:i:726	s1:i:8508	dv:f:0.0355	rl:i:7968378
h1s1	67187999	30186050	30200279	-	h2s12	55506995	30658275	30672472	8524	14260	0	tp:A:S	cm:i:723	s1:i:8507	dv:f:0.0336	rl:i:7968378
h1s1	67187999	40283484	40298771	+	h2s8	66872696	3442538	3458000	8548	15475	0	tp:A:S	cm:i:741	s1:i:8505	dv:f:0.0363	rl:i:7968378
h1s1	67187999	21969037	21981000	+	h2s7	71854087	20193738	20205699	8506	11971	0	tp:A:S	cm:i:778	s1:i:8505	dv:f:0.0233	rl:i:7968378
h1s1	67187999	46191520	46205632	+	h2s9	61691755	4110164	4124252	8508	14123	0	tp:A:S	cm:i:731	s1:i:8504	dv:f:0.0329	rl:i:7968378
h1s1	67187999	36775321	36789775	-	h2s10	60716626	37102151	37116533	8521	14471	0	tp:A:S	cm:i:751	s1:i:8502	dv:f:0.0334	rl:i:7968378
h1s1	67187999	40283484	40298819	-	h2s4	66124883	16069413	16084815	8541	15457	0	tp:A:S	cm:i:734	s1:i:8501	dv:f:0.0370	rl:i:7968378
h1s1	67187999	40283171	40298819	-	h2s12	55506995	15360659	15376604	8566	15958	0	tp:A:S	cm:i:733	s1:i:8500	dv:f:0.0382	rl:i:7968378
h1s1	67187999	308720	323841	+	h2s7	71854087	54852531	54867640	8511	15150	0	tp:A:S	cm:i:715	s1:i:8499	dv:f:0.0378	rl:i:7968378
h1s1	67187999	4052390	4063278	+	h2s11	60512409	12930545	12941293	8764	11443	0	tp:A:S	cm:i:813	s1:i:8499	dv:f:0.0130	rl:i:7968378
h1s1	67187999	36775321	36789777	+	h2s6	44211056	13302759	13317176	8513	14479	0	tp:A:S	cm:i:731	s1:i:8499	dv:f:0.0349	rl:i:7968378
h1s1	67187999	43434476	43448636	-	h2s4	66124883	23688561	23702881	8701	14743	0	tp:A:S	cm:i:781	s1:i:8498	dv:f:0.0324	rl:i:7968378
h1s1	67187999	18875941	18890559	-	h2s7	71854087	19127294	19142161	8582	14947	0	tp:A:S	cm:i:742	s1:i:8496	dv:f:0.0326	rl:i:7968378
h1s1	67187999	11035914	11049371	-	h2s4	66124883	54943206	54956518	8603	13631	0	tp:A:S	cm:i:731	s1:i:8496	dv:f:0.0316	rl:i:7968378
h1s1	67187999	3911818	3921899	-	h2s7	71854087	49716929	49726997	8495	10082	0	tp:A:S	cm:i:784	s1:i:8492	dv:f:0.0135	rl:i:7968378
h1s1	67187999	21793538	21807461	+	h2s4	66124883	9769662	9783855	8548	14195	0	tp:A:S	cm:i:738	s1:i:8492	dv:f:0.0327	rl:i:7968378
h1s1	67187999	14607797	14622293	+	h2s2	53910277	51574041	51588502	8508	14519	0	tp:A:S	cm:i:715	s1:i:8491	dv:f:0.0357	rl:i:7968378
h1s1	67187999	41448768	41464283	+	h2s11	60512409	13394119	13410026	8575	15917	0	tp:A:S	cm:i:753	s1:i:8490	dv:f:0.0374	rl:i:7968378
h1s1	67187999	13903456	13915692	-	h2s10	60716626	23889938	23902475	8767	13047	0	tp:A:S	cm:i:792	s1:i:8490	dv:f:0.0174	rl:i:7968378
h1s1	67187999	52520120	52530847	+	h2s17	43698553	7159323	7170026	8506	10754	0	tp:A:S	cm:i:782	s1:i:8490	dv:f:0.0170	rl:i:7968378
h1s1	67187999	49568072	49583573	+	h2s1	72311999	7236683	7251857	8608	15642	0	tp:A:S	cm:i:703	s1:i:8488	dv:f:0.0389	rl:i:7968378
h1s1	67187999	21793538	21807461	-	h2s4	66124883	60430146	60444389	8569	14285	0	tp:A:S	cm:i:732	s1:i:8486	dv:f:0.0331	rl:i:7968378
h1s1	67187999	40283171	40298819	-	h2s4	66124883	20306242	20321982	8545	15841	0	tp:A:S	cm:i:716	s1:i:8486	dv:f:0.0394	rl:i:7968378
h1s1	67187999	49568057	49583573	+	h2s18	55085163	53616982	53632540	8513	15604	0	tp:A:S	cm:i:701	s1:i:8484	dv:f:0.0391	rl:i:7968378
h1s1	67187999	21793538	21807461	-	h2s15	49669858	45336355	45350507	8540	14188	0	tp:A:S	cm:i:724	s1:i:8481	dv:f:0.0337	rl:i:7968378
h1s1	67187999	40283484	40298819	-	h2s16	44461152	3042665	3058140	8545	15557	0	tp:A:S	cm:i:731	s1:i:8480	dv:f:0.0372	rl:i:7968378
h1s1	67187999	34515546	34528244	+	h2s6	44211056	16925527	16938206	8495	12721	0	tp:A:S	cm:i:748	s1:i:8478	dv:f:0.0273	rl:i:7968378
h1s1	67187999	34620850	34633763	-	h2s8	66872696	13528270	13541112	8497	12928	0	tp:A:S	cm:i:749	s1:i:8477	dv:f:0.0281	rl:i:7968378
h1s1	67187999	11280259	11294667	+	h2s9	61691755	36436750	36451170	8486	14449	0	tp:A:S	cm:i:745	s1:i:8476	dv:f:0.0312	rl:i:7968378
h1s1	67187999	40283171	40298771	-	h2s1	72311999	16491724	16507636	8545	15926	0	tp:A:S	cm:i:733	s1:i:8475	dv:f:0.0380	rl:i:7968378
h1s1	67187999	34620850	34633763	+	h2s13	52489210	38327392	38340288	8495	12954	0	tp:A:S	cm:i:771	s1:i:8474	dv:f:0.0266	rl:i:7968378
h1s1	67187999	21969037	21980921	+	h2s1	72311999	36593578	36605700	8520	12128	0	tp:A:S	cm:i:771	s1:i:8472	dv:f:0.0234	rl:i:7968378
h1s1	67187999	3855698	3874208	-	h2s4	66124883	62147689	62164732	8974	18988	0	tp:A:S	cm:i:767	s1:i:8472	dv:f:0.0454	rl:i:7968378
h1s1	67187999	18875891	18890559	-	h2s3	58035721	21063676	21078776	8630	15264	0	tp:A:S	cm:i:753	s1:i:8471	dv:f:0.0320	rl:i:7968378
h1s1	67187999	22783286	22794646	-	h2s6	44211056	39851186	39862552	8481	11386	0	tp:A:S	cm:i:755	s1:i:8471	dv:f:0.0215	rl:i:7968378
h1s1	67187999	23248748	23262125	+	h2s2	53910277	15723934	15737323	8471	13403	0	tp:A:S	cm:i:733	s1:i:8469	dv:f:0.0293	rl:i:7968378
h1s1	67187999	41448911	41464222	+	h2s7	71854087	2205171	2221043	8604	15930	0	tp:A:S	cm:i:757	s1:i:8467	dv:f:0.0363	rl:i:7968378
h1s1	67187999	46820735	46834916	+	h2s4	66124883	60430146	60444389	8498	14297	0	tp:A:S	cm:i:710	s1:i:8466	dv:f:0.0352	rl:i:7968378
h1s1	67187999	49568072	49583573	-	h2s6	44211056	16294702	16310258	8490	15595	0	tp:A:S	cm:i:681	s1:i:8464	dv:f:0.0406	rl:i:7968378
h1s1	67187999	43335144	43349421	+	h2s2	53910277	51127889	51142282	8490	14416	0	tp:A:S	cm:i:727	s1:i:8463	dv:f:0.0333	rl:i:7968378
h1s1	67187999	47083132	47095896	-	h2s4	66124883	20180632	20193333	8502	12840	0	tp:A:S	cm:i:734	s1:i:8461	dv:f:0.0278	rl:i:7968378
h1s1	67187999	37808843	37821507	+	h2s12	55506995	6133618	6146100	8645	12996	0	tp:A:S	cm:i:781	s1:i:8460	dv:f:0.0186	rl:i:7968378
h1s1	67187999	36764719	36779171	+	h2s6	44211056	13302759	13317174	8473	14475	0	tp:A:S	cm:i:726	s1:i:8459	dv:f:0.0351	rl:i:7968378
h1s1	67187999	51008452	51020915	+	h2s6	44211056	40788611	40800578	8742	12883	0	tp:A:S	cm:i:820	s1:i:8458	dv:f:0.0163	rl:i:7968378
h1s1	67187999	46191520	46205661	-	h2s2	53910277	30923735	30937926	8474	14214	0	tp:A:S	cm:i:713	s1:i:8457	dv:f:0.0343	rl:i:7968378
h1s1	67187999	51008492	51020909	-	h2s9	61691755	55967491	55979040	8745	12669	0	tp:A:S	cm:i:823	s1:i:8456	dv:f:0.0160	rl:i:7968378
h1s1	67187999	63479497	63489615	+	h2s2	53910277	7677756	7687860	8456	10119	0	tp:A:S	cm:i:789	s1:i:8452	dv:f:0.0123	rl:i:7968378
h1s1	67187999	36764719	36779171	-	h2s10	60716626	37102151	37116533	8471	14469	0	tp:A:S	cm:i:743	s1:i:8452	dv:f:0.0339	rl:i:7968378
h1s1	67187999	25601050	25613909	-	h2s15	49669858	15936559	15949368	8468	12877	0	tp:A:S	cm:i:747	s1:i:8452	dv:f:0.0287	rl:i:7968378
h1s1	67187999	8498194	8512662	-	h2s9	61691755	29211645	29226078	8458	14477	0	tp:A:S	cm:i:701	s1:i:8450	dv:f:0.0347	rl:i:7968378
h1s1	67187999	28254897	28268187	+	h2s10	60716626	32495372	32508605	8463	13296	0	tp:A:S	cm:i:772	s1:i:8448	dv:f:0.0246	rl:i:7968378
h1s1	67187999	29711311	29725755	-	h2s12	55506995	33666626	33681067	8459	14480	0	tp:A:S	cm:i:732	s1:i:8448	dv:f:0.0331	rl:i:7968378
h1s1	67187999	46191520	46205661	+	h2s6	44211056	19970199	19984372	8456	14190	0	tp:A:S	cm:i:713	s1:i:8447	dv:f:0.0343	rl:i:7968378
h1s1	67187999	49568057	49583573	+	h2s7	71854087	54852531	54868081	8486	15629	0	tp:A:S	cm:i:702	s1:i:8446	dv:f:0.0390	rl:i:7968378
h1s1	67187999	10822793	10834063	+	h2s5	61943115	50123426	50135004	8505	11582	0	tp:A:S	cm:i:794	s1:i:8442	dv:f:0.0193	rl:i:7968378
h1s1	67187999	63479497	63489615	-	h2s7	71854087	13339935	13350050	8442	10120	0	tp:A:S	cm:i:781	s1:i:8441	dv:f:0.0129	rl:i:7968378
h1s1	67187999	46820735	46834916	-	h2s2	53910277	30923735	30937926	8439	14208	0	tp:A:S	cm:i:738	s1:i:8434	dv:f:0.0332	rl:i:7968378
h1s1	67187999	23247686	23262123	-	h2s6	44211056	16923754	16938185	8433	14448	0	tp:A:S	cm:i:724	s1:i:8432	dv:f:0.0341	rl:i:7968378
h1s1	67187999	40283171	40298794	+	h2s15	49669858	35678102	35693775	8467	15736	0	tp:A:S	cm:i:717	s1:i:8432	dv:f:0.0393	rl:i:7968378
h1s1	67187999	21571389	21582898	-	h2s17	43698553	14331548	14343186	8492	11724	0	tp:A:S	cm:i:753	s1:i:8428	dv:f:0.0209	rl:i:7968378
h1s1	67187999	48583565	48597943	-	h2s4	66124883	18585558	18599908	8517	14582	0	tp:A:S	cm:i:745	s1:i:8427	dv:f:0.0332	rl:i:7968378
h1s1	67187999	18171163	18181275	-	h2s12	55506995	42392588	42402701	8427	10119	0	tp:A:S	cm:i:792	s1:i:8425	dv:f:0.0123	rl:i:7968378
h1s1	67187999	46191520	46205661	+	h2s5	61943115	34415778	34429933	8427	14176	0	tp:A:S	cm:i:684	s1:i:8424	dv:f:0.0364	rl:i:7968378
h1s1	67187999	22783286	22793491	+	h2s4	66124883	40897106	40907305	8425	10208	0	tp:A:S	cm:i:790	s1:i:8423	dv:f:0.0140	rl:i:7968378
h1s1	67187999	23247686	23262097	+	h2s17	43698553	15326183	15340918	8488	14751	0	tp:A:S	cm:i:745	s1:i:8421	dv:f:0.0325	rl:i:7968378
h1s1	67187999	431470	449893	+	h2s3	58035721	28557145	28575516	8433	18431	0	tp:A:S	cm:i:723	s1:i:8419	dv:f:0.0267	rl:i:7968378
h1s1	67187999	8498112	8512708	-	h2s8	66872696	66459285	66474156	8489	14915	0	tp:A:S	cm:i:725	s1:i:8417	dv:f:0.0333	rl:i:7968378
h1s1	67187999	4148006	4160454	-	h2s14	49691924	41344230	41356767	8436	12538	0	tp:A:S	cm:i:707	s1:i:8417	dv:f:0.0256	rl:i:7968378
h1s1	67187999	25601050	25613984	-	h2s12	55506995	43497419	43510386	8433	12998	0	tp:A:S	cm:i:745	s1:i:8414	dv:f:0.0292	rl:i:7968378
h1s1	67187999	46820735	46834916	+	h2s15	49669858	45336355	45350507	8421	14197	0	tp:A:S	cm:i:717	s1:i:8413	dv:f:0.0347	rl:i:7968378
h1s1	67187999	18875891	18890525	+	h2s3	58035721	52620364	52634611	8497	14656	0	tp:A:S	cm:i:748	s1:i:8413	dv:f:0.0323	rl:i:7968378
h1s1	67187999	8498112	8512453	-	h2s14	49691924	6955159	6969458	8422	14353	0	tp:A:S	cm:i:726	s1:i:8410	dv:f:0.0325	rl:i:7968378
h1s1	67187999	40283401	40298794	+	h2s11	60512409	4511127	4526651	8444	15537	0	tp:A:S	cm:i:727	s1:i:8410	dv:f:0.0376	rl:i:7968378
h1s1	67187999	40283484	40298794	+	h2s15	49669858	37502803	37518321	8460	15541	0	tp:A:S	cm:i:730	s1:i:8407	dv:f:0.0372	rl:i:7968378
h1s1	67187999	33823581	33834500	-	h2s9	61691755	59584726	59595647	8408	10927	0	tp:A:S	cm:i:742	s1:i:8406	dv:f:0.0193	rl:i:7968378
h1s1	67187999	13903456	13915708	-	h2s12	55506995	6133632	6146117	8766	13256	0	tp:A:S	cm:i:800	s1:i:8403	dv:f:0.0170	rl:i:7968378
h1s1	67187999	3911818	3923748	-	h2s8	66872696	64905075	64916976	8417	11948	0	tp:A:S	cm:i:747	s1:i:8402	dv:f:0.0241	rl:i:7968378
h1s1	67187999	38115772	38130264	+	h2s18	55085163	29816579	29831071	8404	14511	0	tp:A:S	cm:i:731	s1:i:8401	dv:f:0.0342	rl:i:7968378
h1s1	67187999	40283171	40298794	-	h2s1	72311999	53169723	53185636	8460	15917	0	tp:A:S	cm:i:718	s1:i:8399	dv:f:0.0392	rl:i:7968378
h1s1	67187999	4148006	4160454	+	h2s1	72311999	2215530	2227960	8441	12538	0	tp:A:S	cm:i:711	s1:i:8397	dv:f:0.0253	rl:i:7968378
h1s1	67187999	13046760	13056961	-	h2s18	55085163	5388653	5399310	8597	10887	0	tp:A:S	cm:i:802	s1:i:8397	dv:f:0.0109	rl:i:7968378
h1s1	67187999	23247686	23262123	-	h2s12	55506995	3173131	3187908	8469	14792	0	tp:A:S	cm:i:738	s1:i:8396	dv:f:0.0331	rl:i:7968378
h1s1	67187999	5200855	5211060	-	h2s9	61691755	16320562	16330773	8393	10213	0	tp:A:S	cm:i:784	s1:i:8391	dv:f:0.0126	rl:i:7968378
h1s1	67187999	54417773	54428509	+	h2s14	49691924	11571728	11582582	8483	11003	0	tp:A:S	cm:i:775	s1:i:8391	dv:f:0.0176	rl:i:7968378
h1s1	67187999	46820735	46834916	-	h2s7	71854087	3863533	3877714	8394	14199	0	tp:A:S	cm:i:722	s1:i:8390	dv:f:0.0343	rl:i:7968378
h1s1	67187999	51008524	51020909	-	h2s11	60512409	7579177	7590953	8605	12602	0	tp:A:S	cm:i:781	s1:i:8390	dv:f:0.0185	rl:i:7968378
h1s1	67187999	40730013	40748184	-	h2s4	66124883	26443344	26462274	8639	19182	0	tp:A:S	cm:i:715	s1:i:8389	dv:f:0.0479	rl:i:7968378
h1s1	67187999	18875935	18890559	+	h2s3	58035721	26182466	26197635	8577	15372	0	tp:A:S	cm:i:742	s1:i:8389	dv:f:0.0326	rl:i:7968378
h1s1	67187999	29711311	29725626	-	h2s14	49691924	38542892	38557135	8411	14346	0	tp:A:S	cm:i:719	s1:i:8386	dv:f:0.0336	rl:i:7968378
h1s1	67187999	42641277	42655241	+	h2s3	58035721	33423009	33436949	8412	14017	0	tp:A:S	cm:i:758	s1:i:8386	dv:f:0.0296	rl:i:7968378
h1s1	67187999	13046760	13056961	-	h2s11	60512409	12930545	12941293	8596	10960	0	tp:A:S	cm:i:797	s1:i:8386	dv:f:0.0113	rl:i:7968378
h1s1	67187999	11280259	11294661	+	h2s7	71854087	35274462	35288841	8409	14457	0	tp:A:S	cm:i:740	s1:i:8383	dv:f:0.0316	rl:i:7968378
h1s1	67187999	13046760	13056950	+	h2s14	49691924	15343695	15354378	8573	10873	0	tp:A:S	cm:i:794	s1:i:8381	dv:f:0.0114	rl:i:7968378
h1s1	67187999	62838843	62852513	-	h2s8	66872696	11422320	11436622	8510	14316	0	tp:A:S	cm:i:768	s1:i:8379	dv:f:0.0291	rl:i:7968378
h1s1	67187999	9374370	9387912	-	h2s4	66124883	56517675	56531603	8607	14305	0	tp:A:S	cm:i:764	s1:i:8378	dv:f:0.0293	rl:i:7968378
h1s1	67187999	63479497	63489615	+	h2s3	58035721	35078861	35088958	8380	10120	0	tp:A:S	cm:i:770	s1:i:8376	dv:f:0.0136	rl:i:7968378
h1s1	67187999	65758068	65770835	+	h2s14	49691924	41344230	41356767	8459	12857	0	tp:A:S	cm:i:712	s1:i:8376	dv:f:0.0258	rl:i:7968378
h1s1	67187999	34191295	34201471	+	h2s5	61943115	16238796	16248888	8393	10187	0	tp:A:S	cm:i:785	s1:i:8372	dv:f:0.0132	rl:i:7968378
h1s1	67187999	19272081	19283039	-	h2s4	66124883	46798240	46809530	8490	11429	0	tp:A:S	cm:i:748	s1:i:8369	dv:f:0.0178	rl:i:7968378
h1s1	67187999	37452609	37463150	-	h2s4	66124883	29434809	29445362	8372	10562	0	tp:A:S	cm:i:749	s1:i:8369	dv:f:0.0174	rl:i:7968378
h1s1	67187999	28257465	28270917	+	h2s10	60716626	32247814	32261284	8373	13471	0	tp:A:S	cm:i:751	s1:i:8368	dv:f:0.0261	rl:i:7968378
h1s1	67187999	48289046	48304403	+	h2s9	61691755	49394512	49409838	8385	15394	0	tp:A:S	cm:i:694	s1:i:8365	dv:f:0.0402	rl:i:7968378
h1s1	67187999	32998212	33010945	+	h2s2	53910277	27104481	27117621	8449	13143	0	tp:A:S	cm:i:755	s1:i:8365	dv:f:0.0145	rl:i:7968378
h1s1	67187999	36775456	36789775	+	h2s18	55085163	23501794	23516088	8377	14350	0	tp:A:S	cm:i:726	s1:i:8364	dv:f:0.0347	rl:i:7968378
h1s1	67187999	65758068	65770835	-	h2s1	72311999	2215530	2227960	8469	12857	0	tp:A:S	cm:i:715	s1:i:8364	dv:f:0.0256	rl:i:7968378
h1s1	67187999	2945669	2956116	-	h2s8	66872696	11550168	11561123	8565	11198	0	tp:A:S	cm:i:777	s1:i:8362	dv:f:0.0132	rl:i:7968378
h1s1	67187999	38115772	38130264	-	h2s3	58035721	28760643	28774941	8409	14524	0	tp:A:S	cm:i:741	s1:i:8358	dv:f:0.0334	rl:i:7968378
h1s1	67187999	18875908	18890559	-	h2s6	44211056	33441507	33456320	8482	15035	0	tp:A:S	cm:i:734	s1:i:8358	dv:f:0.0333	rl:i:7968378
h1s1	67187999	28257521	28268187	+	h2s10	60716626	32579215	32589841	8368	10672	0	tp:A:S	cm:i:765	s1:i:8358	dv:f:0.0179	rl:i:7968378
h1s1	67187999	40283171	40297454	-	h2s4	66124883	19746955	19761474	8425	14563	0	tp:A:S	cm:i:736	s1:i:8357	dv:f:0.0332	rl:i:7968378
h1s1	67187999	46191520	46205661	+	h2s12	55506995	24588435	24602617	8366	14197	0	tp:A:S	cm:i:704	s1:i:8356	dv:f:0.0349	rl:i:7968378
h1s1	67187999	5879725	5894189	-	h2s8	66872696	4748217	4762679	8360	14484	0	tp:A:S	cm:i:713	s1:i:8356	dv:f:0.0354	rl:i:7968378
h1s1	67187999	30147049	30166085	+	h2s3	58035721	35392820	35410702	8680	19237	0	tp:A:S	cm:i:731	s1:i:8354	dv:f:0.0505	rl:i:7968378
h1s1	67187999	6667987	6684191	-	h2s4	66124883	59223842	59239995	8634	16831	0	tp:A:S	cm:i:767	s1:i:8354	dv:f:0.0394	rl:i:7968378
h1s1	67187999	49744804	49757777	+	h2s10	60716626	10220004	10232929	8366	12988	0	tp:A:S	cm:i:741	s1:i:8352	dv:f:0.0270	rl:i:7968378
h1s1	67187999	28281919	28293117	+	h2s14	49691924	26325668	26336888	8354	11229	0	tp:A:S	cm:i:773	s1:i:8347	dv:f:0.0160	rl:i:7968378
h1s1	67187999	36532625	36545193	+	h2s13	52489210	27801542	27814001	8430	12720	0	tp:A:S	cm:i:731	s1:i:8346	dv:f:0.0283	rl:i:7968378
h1s1	67187999	40283371	40298794	+	h2s15	49669858	11359383	11375019	8411	15682	0	tp:A:S	cm:i:710	s1:i:8346	dv:f:0.0389	rl:i:7968378
h1s1	67187999	46820735	46834916	+	h2s2	53910277	53476371	53490553	8354	14204	0	tp:A:S	cm:i:717	s1:i:8346	dv:f:0.0347	rl:i:7968378
h1s1	67187999	30147049	30166085	+	h2s4	66124883	6501794	6519659	8671	19222	0	tp:A:S	cm:i:727	s1:i:8345	dv:f:0.0508	rl:i:7968378
h1s1	67187999	13046760	13056961	-	h2s8	66872696	58102365	58112763	8553	10780	0	tp:A:S	cm:i:792	s1:i:8345	dv:f:0.0116	rl:i:7968378
h1s1	67187999	1101762	1117582	-	h2s15	49669858	39792974	39808597	8428	15911	0	tp:A:S	cm:i:734	s1:i:8344	dv:f:0.0387	rl:i:7968378
h1s1	67187999	2312437	2322560	+	h2s15	49669858	2426994	2437112	8343	10123	0	tp:A:S	cm:i:784	s1:i:8343	dv:f:0.0125	rl:i:7968378
h1s1	67187999	46820735	46834887	-	h2s2	53910277	53671005	53685176	8347	14177	0	tp:A:S	cm:i:720	s1:i:8343	dv:f:0.0344	rl:i:7968378
h1s1	67187999	40283484	40298828	-	h2s8	66872696	24747010	24762415	8409	15533	0	tp:A:S	cm:i:728	s1:i:8342	dv:f:0.0374	rl:i:7968378
h1s1	67187999	308758	323838	-	h2s6	44211056	16295148	16310235	8354	15116	0	tp:A:S	cm:i:677	s1:i:8342	dv:f:0.0406	rl:i:7968378
h1s1	67187999	51728449	51741436	+	h2s12	55506995	6133618	6146047	8616	13350	0	tp:A:S	cm:i:784	s1:i:8342	dv:f:0.0210	rl:i:7968378
h1s1	67187999	5879727	5894189	-	h2s8	66872696	4737618	4752078	8343	14482	0	tp:A:S	cm:i:711	s1:i:8339	dv:f:0.0355	rl:i:7968378
h1s1	67187999	28257521	28268187	+	h2s10	60716626	32481996	32492620	8350	10672	0	tp:A:S	cm:i:763	s1:i:8339	dv:f:0.0180	rl:i:7968378
h1s1	67187999	30147049	30166085	-	h2s3	58035721	33298435	33316295	8665	19222	0	tp:A:S	cm:i:727	s1:i:8338	dv:f:0.0508	rl:i:7968378
h1s1	67187999	60920705	60930925	-	h2s1	72311999	51912217	51922439	8339	10225	0	tp:A:S	cm:i:763	s1:i:8338	dv:f:0.0142	rl:i:7968378
h1s1	67187999	63479511	63489615	+	h2s2	53910277	2267073	2277173	8337	10104	0	tp:A:S	cm:i:778	s1:i:8336	dv:f:0.0130	rl:i:7968378
h1s1	67187999	30147049	30166085	-	h2s11	60512409	7483196	7501122	8656	19240	0	tp:A:S	cm:i:722	s1:i:8336	dv:f:0.0511	rl:i:7968378
h1s1	67187999	40283484	40298794	-	h2s8	66872696	58455453	58470795	8372	15420	0	tp:A:S	cm:i:723	s1:i:8334	dv:f:0.0377	rl:i:7968378
h1s1	67187999	46820751	46834916	+	h2s18	55085163	9394707	9408835	8342	14176	0	tp:A:S	cm:i:724	s1:i:8332	dv:f:0.0341	rl:i:7968378
h1s1	67187999	51008452	51020915	-	h2s8	66872696	19557523	19569450	8821	13391	0	tp:A:S	cm:i:838	s1:i:8331	dv:f:0.0151	rl:i:7968378
h1s1	67187999	30754793	30767477	+	h2s3	58035721	39233443	39246095	8353	12724	0	tp:A:S	cm:i:789	s1:i:8331	dv:f:0.0250	rl:i:7968378
h1s1	67187999	46191520	46205661	-	h2s14	49691924	4912515	4926684	8335	14181	0	tp:A:S	cm:i:720	s1:i:8330	dv:f:0.0337	rl:i:7968378
h1s1	67187999	46820735	46834916	+	h2s1	72311999	15245464	15259652	8330	14201	0	tp:A:S	cm:i:703	s1:i:8328	dv:f:0.0357	rl:i:7968378
h1s1	67187999	57896574	57907937	-	h2s1	72311999	60244264	60255542	8354	11385	0	tp:A:S	cm:i:771	s1:i:8327	dv:f:0.0211	rl:i:7968378
h1s1	67187999	36775321	36789777	-	h2s5	61943115	4661323	4676093	8395	14789	0	tp:A:S	cm:i:755	s1:i:8326	dv:f:0.0332	rl:i:7968378
h1s1	67187999	46820770	46834916	+	h2s5	61943115	34190975	34205146	8330	14181	0	tp:A:S	cm:i:709	s1:i:8326	dv:f:0.0352	rl:i:7968378
h1s1	67187999	49823820	49838310	+	h2s14	49691924	28221739	28236238	8329	14515	0	tp:A:S	cm:i:712	s1:i:8326	dv:f:0.0358	rl:i:7968378
h1s1	67187999	308919	323841	-	h2s17	43698553	40635908	40650840	8331	14946	0	tp:A:S	cm:i:677	s1:i:8325	dv:f:0.0400	rl:i:7968378
h1s1	67187999	5879725	5894189	-	h2s18	55085163	1456729	1471209	8327	14491	0	tp:A:S	cm:i:734	s1:i:8324	dv:f:0.0339	rl:i:7968378
h1s1	67187999	14607875	14622278	+	h2s14	49691924	18343859	18358231	8330	14413	0	tp:A:S	cm:i:729	s1:i:8322	dv:f:0.0343	rl:i:7968378
h1s1	67187999	18915428	18927907	+	h2s10	60716626	32455693	32468327	8356	12644	0	tp:A:S	cm:i:722	s1:i:8321	dv:f:0.0269	rl:i:7968378
h1s1	67187999	15264380	15274498	-	h2s4	66124883	50612898	50623036	8336	10168	0	tp:A:S	cm:i:760	s1:i:8321	dv:f:0.0150	rl:i:7968378
h1s1	67187999	41448911	41464299	-	h2s15	49669858	37276090	37291640	8380	15610	0	tp:A:S	cm:i:720	s1:i:8319	dv:f:0.0392	rl:i:7968378
h1s1	67187999	60920705	60930913	-	h2s7	71854087	1877554	1887763	8319	10212	0	tp:A:S	cm:i:766	s1:i:8318	dv:f:0.0140	rl:i:7968378
h1s1	67187999	30147049	30166085	+	h2s1	72311999	14942617	14960665	8629	19291	0	tp:A:S	cm:i:715	s1:i:8314	dv:f:0.0517	rl:i:7968378
h1s1	67187999	36764719	36779171	-	h2s5	61943115	4661325	4676093	8381	14785	0	tp:A:S	cm:i:752	s1:i:8312	dv:f:0.0332	rl:i:7968378
h1s1	67187999	2114624	2127275	+	h2s3	58035721	47519390	47531611	8433	12739	0	tp:A:S	cm:i:731	s1:i:8311	dv:f:0.0275	rl:i:7968378
h1s1	67187999	45287384	45303766	-	h2s11	60512409	31929822	31946950	8586	17400	0	tp:A:S	cm:i:676	s1:i:8310	dv:f:0.0459	rl:i:7968378
h1s1	67187999	36764854	36779171	+	h2s18	55085163	23501794	23516088	8321	14348	0	tp:A:S	cm:i:717	s1:i:8308	dv:f:0.0352	rl:i:7968378
h1s1	67187999	40283484	40298794	-	h2s8	66872696	13062404	13077941	8380	15600	0	tp:A:S	cm:i:713	s1:i:8307	dv:f:0.0384	rl:i:7968378
h1s1	67187999	61643968	61655402	-	h2s8	66872696	3474461	3486103	8351	11646	0	tp:A:S	cm:i:775	s1:i:8307	dv:f:0.0204	rl:i:7968378
h1s1	67187999	25601073	25613955	+	h2s3	58035721	12857454	12870277	8337	12920	0	tp:A:S	cm:i:752	s1:i:8307	dv:f:0.0285	rl:i:7968378
h1s1	67187999	37808835	37821507	-	h2s6	44211056	40788598	40800572	8597	12994	0	tp:A:S	cm:i:792	s1:i:8307	dv:f:0.0180	rl:i:7968378
h1s1	67187999	51728441	51741488	+	h2s11	60512409	7579177	7591037	8597	13156	0	tp:A:S	cm:i:778	s1:i:8305	dv:f:0.0217	rl:i:7968378
h1s1	67187999	21793538	21807426	-	h2s5	61943115	34190975	34205146	8365	14182	0	tp:A:S	cm:i:730	s1:i:8305	dv:f:0.0331	rl:i:7968378
h1s1	67187999	45283951	45298390	-	h2s11	60512409	51977951	51992587	8393	14743	0	tp:A:S	cm:i:709	s1:i:8303	dv:f:0.0370	rl:i:7968378
h1s1	67187999	13903456	13915529	+	h2s6	44211056	40788581	40800534	8612	12770	0	tp:A:S	cm:i:797	s1:i:8300	dv:f:0.0163	rl:i:7968378
h1s1	67187999	46191520	46205632	-	h2s2	53910277	53671005	53685176	8314	14183	0	tp:A:S	cm:i:686	s1:i:8299	dv:f:0.0363	rl:i:7968378
h1s1	67187999	57515103	57525207	+	h2s4	66124883	21405174	21415287	8301	10114	0	tp:A:S	cm:i:779	s1:i:8299	dv:f:0.0135	rl:i:7968378
h1s1	67187999	46191520	46205661	+	h2s3	58035721	44289301	44303441	8304	14171	0	tp:A:S	cm:i:701	s1:i:8299	dv:f:0.0352	rl:i:7968378
h1s1	67187999	8498112	8512662	-	h2s8	66872696	65235850	65250421	8303	14589	0	tp:A:S	cm:i:718	s1:i:8298	dv:f:0.0337	rl:i:7968378
h1s1	67187999	29747172	29758307	+	h2s12	55506995	19167379	19178525	8300	11156	0	tp:A:S	cm:i:761	s1:i:8295	dv:f:0.0193	rl:i:7968378
h1s1	67187999	41448920	41464297	+	h2s14	49691924	12114719	12130396	8373	15715	0	tp:A:S	cm:i:722	s1:i:8295	dv:f:0.0390	rl:i:7968378
h1s1	67187999	51728435	51741436	-	h2s6	44211056	40788651	40800578	8632	13270	0	tp:A:S	cm:i:808	s1:i:8294	dv:f:0.0195	rl:i:7968378
h1s1	67187999	46191520	46205661	-	h2s7	71854087	3863533	3877714	8305	14203	0	tp:A:S	cm:i:696	s1:i:8292	dv:f:0.0355	rl:i:7968378
h1s1	67187999	35765040	35781419	-	h2s18	55085163	23935651	23952056	8702	17401	0	tp:A:S	cm:i:705	s1:i:8291	dv:f:0.0447	rl:i:7968378
h1s1	67187999	40283171	40298794	-	h2s7	71854087	61953161	61968944	8330	15797	0	tp:A:S	cm:i:718	s1:i:8291	dv:f:0.0392	rl:i:7968378
h1s1	67187999	3913030	3923795	+	h2s18	55085163	7417235	7427895	8366	10885	0	tp:A:S	cm:i:745	s1:i:8291	dv:f:0.0188	rl:i:7968378
h1s1	67187999	63479511	63489615	+	h2s2	53910277	13980609	13990711	8292	10106	0	tp:A:S	cm:i:766	s1:i:8291	dv:f:0.0138	rl:i:7968378
h1s1	67187999	51329860	51344136	+	h2s14	49691924	6955087	6969458	8326	14410	0	tp:A:S	cm:i:706	s1:i:8290	dv:f:0.0348	rl:i:7968378
h1s1	67187999	51008452	51020901	-	h2s12	55506995	6133618	6146087	8522	13009	0	tp:A:S	cm:i:783	s1:i:8290	dv:f:0.0186	rl:i:7968378
h1s1	67187999	60845680	60856709	+	h2s2	53910277	17019539	17030584	8325	11119	0	tp:A:S	cm:i:748	s1:i:8289	dv:f:0.0208	rl:i:7968378
h1s1	67187999	29711364	29725755	-	h2s16	44461152	14950504	14965094	8375	14705	0	tp:A:S	cm:i:704	s1:i:8289	dv:f:0.0350	rl:i:7968378
h1s1	67187999	30147049	30166085	+	h2s10	60716626	59453749	59471629	8603	19204	0	tp:A:S	cm:i:720	s1:i:8288	dv:f:0.0513	rl:i:7968378
h1s1	67187999	1383612	1394188	+	h2s9	61691755	13748459	13758946	8308	10580	0	tp:A:S	cm:i:729	s1:i:8287	dv:f:0.0178	rl:i:7968378
h1s1	67187999	22731764	22741857	+	h2s1	72311999	65566174	65576269	8286	10095	0	tp:A:S	cm:i:797	s1:i:8286	dv:f:0.0126	rl:i:7968378
h1s1	67187999	41448908	41464297	+	h2s17	43698553	9680795	9696486	8369	15733	0	tp:A:S	cm:i:722	s1:i:8286	dv:f:0.0391	rl:i:7968378
h1s1	67187999	46191520	46205661	+	h2s2	53910277	53476371	53490553	8304	14210	0	tp:A:S	cm:i:682	s1:i:8285	dv:f:0.0366	rl:i:7968378
h1s1	67187999	28257465	28268187	+	h2s10	60716626	32395848	32406570	8284	10723	0	tp:A:S	cm:i:739	s1:i:8284	dv:f:0.0200	rl:i:7968378
h1s1	67187999	55304557	55314504	+	h2s11	60512409	19033641	19043994	8368	10380	0	tp:A:S	cm:i:755	s1:i:8283	dv:f:0.0135	rl:i:7968378
h1s1	67187999	23247686	23262125	-	h2s8	66872696	3825166	3839640	8289	14482	0	tp:A:S	cm:i:711	s1:i:8282	dv:f:0.0351	rl:i:7968378
h1s1	67187999	32221252	32233575	-	h2s4	66124883	34584638	34597023	8476	12830	0	tp:A:S	cm:i:785	s1:i:8282	dv:f:0.0227	rl:i:7968378
h1s1	67187999	30154980	30166085	-	h2s1	72311999	14276890	14287684	8387	11192	0	tp:A:S	cm:i:754	s1:i:8282	dv:f:0.0204	rl:i:7968378
h1s1	67187999	46191520	46205661	-	h2s14	49691924	29406606	29420769	8289	14186	0	tp:A:S	cm:i:691	s1:i:8280	dv:f:0.0359	rl:i:7968378
h1s1	67187999	37808840	37821507	-	h2s4	66124883	28208143	28220087	8538	12916	0	tp:A:S	cm:i:777	s1:i:8279	dv:f:0.0189	rl:i:7968378
h1s1	67187999	51340312	51354588	+	h2s14	49691924	6955087	6969458	8314	14409	0	tp:A:S	cm:i:707	s1:i:8278	dv:f:0.0347	rl:i:7968378
h1s1	67187999	46191520	46205661	+	h2s16	44461152	1214951	1229118	8294	14202	0	tp:A:S	cm:i:688	s1:i:8277	dv:f:0.0361	rl:i:7968378
h1s1	67187999	1383612	1394184	-	h2s18	55085163	7436685	7447282	8282	10602	0	tp:A:S	cm:i:734	s1:i:8275	dv:f:0.0174	rl:i:7968378
h1s1	67187999	8498112	8512707	-	h2s12	55506995	32816578	32831134	8284	14618	0	tp:A:S	cm:i:682	s1:i:8274	dv:f:0.0364	rl:i:7968378
h1s1	67187999	41448907	41464297	-	h2s17	43698553	8111550	8127074	8325	15583	0	tp:A:S	cm:i:736	s1:i:8273	dv:f:0.0381	rl:i:7968378
h1s1	67187999	22783294	22794629	-	h2s12	55506995	35013234	35024592	8346	11526	0	tp:A:S	cm:i:743	s1:i:8270	dv:f:0.0222	rl:i:7968378
h1s1	67187999	36764698	36779171	+	h2s8	66872696	4748217	4762677	8275	14500	0	tp:A:S	cm:i:719	s1:i:8268	dv:f:0.0357	rl:i:7968378
h1s1	67187999	63479511	63489615	-	h2s11	60512409	2869172	2879273	8268	10105	0	tp:A:S	cm:i:756	s1:i:8267	dv:f:0.0145	rl:i:7968378
h1s1	67187999	51193284	51203398	-	h2s4	66124883	21405174	21415287	8262	10115	0	tp:A:S	cm:i:784	s1:i:8262	dv:f:0.0129	rl:i:7968378
h1s1	67187999	36775300	36789775	+	h2s8	66872696	4737618	4752078	8269	14502	0	tp:A:S	cm:i:725	s1:i:8262	dv:f:0.0353	rl:i:7968378
h1s1	67187999	57099151	57112146	-	h2s11	60512409	22398703	22412584	8480	13959	0	tp:A:S	cm:i:716	s1:i:8262	dv:f:0.0309	rl:i:7968378
h1s1	67187999	32998212	33010972	-	h2s9	61691755	57151245	57164379	8340	13139	0	tp:A:S	cm:i:740	s1:i:8262	dv:f:0.0156	rl:i:7968378
h1s1	67187999	8498248	8512707	-	h2s1	72311999	9744025	9758426	8277	14472	0	tp:A:S	cm:i:724	s1:i:8262	dv:f:0.0329	rl:i:7968378
h1s1	67187999	30147049	30166085	+	h2s11	60512409	52275908	52293777	8587	19223	0	tp:A:S	cm:i:711	s1:i:8261	dv:f:0.0520	rl:i:7968378
h1s1	67187999	36207440	36220690	-	h2s18	55085163	30059044	30072313	8267	13277	0	tp:A:S	cm:i:734	s1:i:8260	dv:f:0.0209	rl:i:7968378
h1s1	67187999	63479497	63489615	+	h2s8	66872696	16183592	16193707	8261	10119	0	tp:A:S	cm:i:763	s1:i:8260	dv:f:0.0141	rl:i:7968378
h1s1	67187999	46191520	46205661	+	h2s1	72311999	15245464	15259652	8273	14205	0	tp:A:S	cm:i:681	s1:i:8260	dv:f:0.0367	rl:i:7968378
h1s1	67187999	18915428	18927928	-	h2s8	66872696	56379205	56391943	8307	12743	0	tp:A:S	cm:i:735	s1:i:8258	dv:f:0.0260	rl:i:7968378
h1s1	67187999	13903456	13915708	+	h2s4	66124883	28208126	28220070	8623	12990	0	tp:A:S	cm:i:803	s1:i:8255	dv:f:0.0168	rl:i:7968378
h1s1	67187999	19147864	19161986	+	h2s12	55506995	55192709	55207114	8322	14439	0	tp:A:S	cm:i:696	s1:i:8251	dv:f:0.0349	rl:i:7968378
h1s1	67187999	41448908	41464283	-	h2s9	61691755	5375317	5390987	8332	15716	0	tp:A:S	cm:i:716	s1:i:8250	dv:f:0.0394	rl:i:7968378
h1s1	67187999	41317020	41330253	-	h2s17	43698553	16085669	16098919	8265	13272	0	tp:A:S	cm:i:738	s1:i:8250	dv:f:0.0190	rl:i:7968378
h1s1	67187999	30147049	30166085	-	h2s16	44461152	41820406	41838326	8565	19230	0	tp:A:S	cm:i:714	s1:i:8250	dv:f:0.0517	rl:i:7968378
h1s1	67187999	16635819	16647757	+	h2s12	55506995	13106610	13118388	8290	11950	0	tp:A:S	cm:i:739	s1:i:8250	dv:f:0.0243	rl:i:7968378
h1s1	67187999	308720	323841	-	h2s17	43698553	6209112	6224093	8298	15167	0	tp:A:S	cm:i:670	s1:i:8249	dv:f:0.0412	rl:i:7968378
h1s1	67187999	41448907	41464297	+	h2s13	52489210	6483420	6499083	8326	15722	0	tp:A:S	cm:i:718	s1:i:8246	dv:f:0.0394	rl:i:7968378
h1s1	67187999	63479497	63489615	-	h2s10	60716626	6461430	6471526	8251	10121	0	tp:A:S	cm:i:765	s1:i:8245	dv:f:0.0139	rl:i:7968378
h1s1	67187999	37808835	37821454	+	h2s9	61691755	55967491	55979040	8631	13016	0	tp:A:S	cm:i:805	s1:i:8244	dv:f:0.0169	rl:i:7968378
h1s1	67187999	19158332	19172481	+	h2s12	55506995	55192709	55207143	8314	14466	0	tp:A:S	cm:i:694	s1:i:8243	dv:f:0.0351	rl:i:7968378
h1s1	67187999	48974265	48987246	-	h2s11	60512409	22398703	22412567	8458	13943	0	tp:A:S	cm:i:711	s1:i:8241	dv:f:0.0308	rl:i:7968378
h1s1	67187999	32998212	33010972	+	h2s15	49669858	24644284	24657371	8316	13115	0	tp:A:S	cm:i:723	s1:i:8239	dv:f:0.0169	rl:i:7968378
h1s1	67187999	51728446	51741436	-	h2s4	66124883	28208196	28220087	8543	13157	0	tp:A:S	cm:i:783	s1:i:8237	dv:f:0.0211	rl:i:7968378
h1s1	67187999	43335098	43349444	-	h2s17	43698553	29564537	29578941	8278	14478	0	tp:A:S	cm:i:734	s1:i:8237	dv:f:0.0330	rl:i:7968378
h1s1	67187999	63479511	63489615	+	h2s7	71854087	57678611	57688711	8234	10104	0	tp:A:S	cm:i:754	s1:i:8233	dv:f:0.0147	rl:i:7968378
h1s1	67187999	29711311	29725755	-	h2s8	66872696	66459411	66474156	8308	14787	0	tp:A:S	cm:i:724	s1:i:8232	dv:f:0.0337	rl:i:7968378
h1s1	67187999	48535105	48546861	-	h2s3	58035721	4241782	4253632	8256	11866	0	tp:A:S	cm:i:719	s1:i:8231	dv:f:0.0252	rl:i:7968378
h1s1	67187999	20893150	20905610	-	h2s12	55506995	10444847	10457391	8251	12551	0	tp:A:S	cm:i:704	s1:i:8231	dv:f:0.0273	rl:i:7968378
h1s1	67187999	29711311	29725755	+	h2s8	66872696	64300409	64315165	8304	14788	0	tp:A:S	cm:i:728	s1:i:8230	dv:f:0.0334	rl:i:7968378
h1s1	67187999	19158348	19172481	+	h2s7	71854087	61879405	61893538	8256	14197	0	tp:A:S	cm:i:688	s1:i:8229	dv:f:0.0356	rl:i:7968378
h1s1	67187999	19147880	19161986	+	h2s7	71854087	61879405	61893509	8256	14170	0	tp:A:S	cm:i:687	s1:i:8229	dv:f:0.0356	rl:i:7968378
h1s1	67187999	38115751	38130233	-	h2s9	61691755	56470204	56484745	8250	14576	0	tp:A:S	cm:i:718	s1:i:8228	dv:f:0.0351	rl:i:7968378
h1s1	67187999	21793538	21807461	-	h2s8	66872696	16774152	16788342	8282	14196	0	tp:A:S	cm:i:712	s1:i:8228	dv:f:0.0346	rl:i:7968378
h1s1	67187999	66682400	66691963	+	h2s5	61943115	35990558	36000444	8351	10023	0	tp:A:S	cm:i:784	s1:i:8226	dv:f:0.0093	rl:i:7968378
h1s1	67187999	29711311	29725626	-	h2s14	49691924	6955159	6969458	8235	14338	0	tp:A:S	cm:i:718	s1:i:8226	dv:f:0.0337	rl:i:7968378
h1s1	67187999	7510960	7524736	+	h2s11	60512409	31687050	31700811	8284	13908	0	tp:A:S	cm:i:686	s1:i:8226	dv:f:0.0338	rl:i:7968378
h1s1	67187999	431383	449893	-	h2s1	72311999	62530015	62548474	8230	18510	0	tp:A:S	cm:i:689	s1:i:8219	dv:f:0.0293	rl:i:7968378
h1s1	67187999	9454887	9465011	+	h2s9	61691755	15444217	15454339	8219	10126	0	tp:A:S	cm:i:766	s1:i:8219	dv:f:0.0136	rl:i:7968378
h1s1	67187999	4148006	4160454	+	h2s14	49691924	8103465	8116003	8270	12618	0	tp:A:S	cm:i:695	s1:i:8218	dv:f:0.0265	rl:i:7968378
h1s1	67187999	4148006	4160454	-	h2s15	49669858	45001574	45014113	8270	12619	0	tp:A:S	cm:i:692	s1:i:8218	dv:f:0.0267	rl:i:7968378
h1s1	67187999	41448661	41464297	-	h2s15	49669858	27222919	27238266	8325	15757	0	tp:A:S	cm:i:702	s1:i:8215	dv:f:0.0414	rl:i:7968378
h1s1	67187999	4148006	4160454	+	h2s1	72311999	54041385	54053770	8266	12544	0	tp:A:S	cm:i:692	s1:i:8214	dv:f:0.0267	rl:i:7968378
h1s1	67187999	10822797	10834079	-	h2s18	55085163	10852194	10863472	8214	11284	0	tp:A:S	cm:i:750	s1:i:8214	dv:f:0.0223	rl:i:7968378
h1s1	67187999	65758068	65770835	-	h2s14	49691924	8103465	8116003	8262	12778	0	tp:A:S	cm:i:700	s1:i:8214	dv:f:0.0267	rl:i:7968378
h1s1	67187999	36207440	36220690	+	h2s5	61943115	24687478	24700682	8232	13277	0	tp:A:S	cm:i:716	s1:i:8213	dv:f:0.0222	rl:i:7968378
h1s1	67187999	21793538	21807461	-	h2s12	55506995	24588435	24602617	8268	14194	0	tp:A:S	cm:i:717	s1:i:8210	dv:f:0.0342	rl:i:7968378
h1s1	67187999	51008452	51020904	-	h2s11	60512409	24589587	24601344	8575	12997	0	tp:A:S	cm:i:827	s1:i:8209	dv:f:0.0157	rl:i:7968378
h1s1	67187999	37808835	37821422	+	h2s11	60512409	7579177	7590953	8450	12750	0	tp:A:S	cm:i:759	s1:i:8208	dv:f:0.0199	rl:i:7968378
h1s1	67187999	30004750	30022666	-	h2s16	44461152	4920845	4939072	8363	18451	0	tp:A:S	cm:i:705	s1:i:8208	dv:f:0.0445	rl:i:7968378
h1s1	67187999	41448920	41464299	-	h2s12	55506995	51431130	51446819	8288	15727	0	tp:A:S	cm:i:730	s1:i:8207	dv:f:0.0385	rl:i:7968378
h1s1	67187999	65758068	65770835	-	h2s18	55085163	3895009	3907548	8252	12779	0	tp:A:S	cm:i:700	s1:i:8204	dv:f:0.0267	rl:i:7968378
h1s1	67187999	40283401	40298794	+	h2s9	61691755	49674698	49690169	8234	15503	0	tp:A:S	cm:i:706	s1:i:8204	dv:f:0.0391	rl:i:7968378
h1s1	67187999	4148006	4160454	+	h2s18	55085163	3895009	3907548	8254	12619	0	tp:A:S	cm:i:696	s1:i:8202	dv:f:0.0264	rl:i:7968378
h1s1	67187999	46820735	46834916	+	h2s3	58035721	44289301	44303441	8212	14188	0	tp:A:S	cm:i:707	s1:i:8202	dv:f:0.0354	rl:i:7968378
h1s1	67187999	34515546	34528244	-	h2s17	43698553	15326162	15339177	8270	13025	0	tp:A:S	cm:i:738	s1:i:8202	dv:f:0.0280	rl:i:7968378
h1s1	67187999	2945669	2956116	-	h2s12	55506995	53628620	53639143	8416	11002	0	tp:A:S	cm:i:774	s1:i:8201	dv:f:0.0134	rl:i:7968378
h1s1	67187999	42640814	42655243	-	h2s12	55506995	47926655	47941038	8213	14445	0	tp:A:S	cm:i:752	s1:i:8198	dv:f:0.0314	rl:i:7968378
h1s1	67187999	32998212	33010972	-	h2s18	55085163	1971348	1984547	8290	13202	0	tp:A:S	cm:i:707	s1:i:8198	dv:f:0.0180	rl:i:7968378
h1s1	67187999	30149934	30166085	-	h2s2	53910277	35580159	35595072	8513	16287	0	tp:A:S	cm:i:713	s1:i:8197	dv:f:0.0432	rl:i:7968378
h1s1	67187999	5200855	5211046	-	h2s7	71854087	1877569	1887763	8197	10195	0	tp:A:S	cm:i:741	s1:i:8196	dv:f:0.0156	rl:i:7968378
h1s1	67187999	30147049	30166085	-	h2s12	55506995	46948727	46966633	8509	19215	0	tp:A:S	cm:i:704	s1:i:8196	dv:f:0.0525	rl:i:7968378
h1s1	67187999	34515546	34528106	+	h2s6	44211056	21187654	21200195	8204	12572	0	tp:A:S	cm:i:728	s1:i:8194	dv:f:0.0281	rl:i:7968378
h1s1	67187999	65758068	65770835	+	h2s15	49669858	45001574	45014113	8243	12778	0	tp:A:S	cm:i:692	s1:i:8194	dv:f:0.0273	rl:i:7968378
h1s1	67187999	5288434	5299596	+	h2s10	60716626	37020837	37031986	8196	11164	0	tp:A:S	cm:i:759	s1:i:8193	dv:f:0.0194	rl:i:7968378
h1s1	67187999	29711311	29725755	+	h2s4	66124883	21494689	21509116	8197	14460	0	tp:A:S	cm:i:706	s1:i:8193	dv:f:0.0350	rl:i:7968378
h1s1	67187999	4254980	4265184	-	h2s6	44211056	6619221	6629426	8191	10205	0	tp:A:S	cm:i:777	s1:i:8191	dv:f:0.0144	rl:i:7968378
h1s1	67187999	22783286	22794646	+	h2s8	66872696	41155159	41166538	8198	11385	0	tp:A:S	cm:i:713	s1:i:8191	dv:f:0.0245	rl:i:7968378
h1s1	67187999	308720	323838	-	h2s12	55506995	4516311	4531461	8201	15165	0	tp:A:S	cm:i:688	s1:i:8189	dv:f:0.0398	rl:i:7968378
h1s1	67187999	1815791	1827080	-	h2s4	66124883	64114320	64125667	8252	11459	0	tp:A:S	cm:i:746	s1:i:8188	dv:f:0.0218	rl:i:7968378
h1s1	67187999	4148006	4160454	-	h2s9	61691755	38598268	38610886	8254	12698	0	tp:A:S	cm:i:693	s1:i:8187	dv:f:0.0266	rl:i:7968378
h1s1	67187999	9454887	9465011	-	h2s7	71854087	71659469	71669593	8187	10126	0	tp:A:S	cm:i:755	s1:i:8187	dv:f:0.0144	rl:i:7968378
h1s1	67187999	46836694	46852447	-	h2s15	49669858	39793144	39808597	8254	15758	0	tp:A:S	cm:i:724	s1:i:8186	dv:f:0.0388	rl:i:7968378
h1s1	67187999	38115772	38130233	+	h2s9	61691755	1094917	1108951	8271	14468	0	tp:A:S	cm:i:732	s1:i:8185	dv:f:0.0341	rl:i:7968378
h1s1	67187999	13708999	13720524	+	h2s13	52489210	41133102	41144492	8238	11584	0	tp:A:S	cm:i:723	s1:i:8185	dv:f:0.0246	rl:i:7968378
h1s1	67187999	65758068	65770835	+	h2s9	61691755	38598268	38610886	8218	12778	0	tp:A:S	cm:i:693	s1:i:8184	dv:f:0.0272	rl:i:7968378
h1s1	67187999	5200855	5211046	-	h2s1	72311999	51912244	51922439	8183	10198	0	tp:A:S	cm:i:745	s1:i:8182	dv:f:0.0153	rl:i:7968378
h1s1	67187999	21793538	21807461	+	h2s14	49691924	29406606	29420769	8240	14185	0	tp:A:S	cm:i:720	s1:i:8182	dv:f:0.0340	rl:i:7968378
h1s1	67187999	32998212	33011000	-	h2s4	66124883	31787738	31800918	8261	13181	0	tp:A:S	cm:i:721	s1:i:8180	dv:f:0.0171	rl:i:7968378
h1s1	67187999	65758068	65770835	-	h2s1	72311999	54041385	54053770	8293	12861	0	tp:A:S	cm:i:697	s1:i:8180	dv:f:0.0269	rl:i:7968378
h1s1	67187999	8498112	8512624	+	h2s14	49691924	48251592	48266041	8197	14526	0	tp:A:S	cm:i:693	s1:i:8180	dv:f:0.0355	rl:i:7968378
h1s1	67187999	41448911	41464299	-	h2s7	71854087	55427531	55443042	8221	15545	0	tp:A:S	cm:i:718	s1:i:8180	dv:f:0.0394	rl:i:7968378
h1s1	67187999	38115837	38130233	+	h2s13	52489210	27706028	27720427	8187	14435	0	tp:A:S	cm:i:713	s1:i:8177	dv:f:0.0353	rl:i:7968378
h1s1	67187999	49823820	49838275	-	h2s9	61691755	56470204	56484724	8199	14551	0	tp:A:S	cm:i:693	s1:i:8176	dv:f:0.0372	rl:i:7968378
h1s1	67187999	4148006	4160454	+	h2s17	43698553	30204746	30217204	8205	12538	0	tp:A:S	cm:i:687	s1:i:8168	dv:f:0.0271	rl:i:7968378
h1s1	67187999	29747172	29758291	-	h2s18	55085163	12858333	12869473	8172	11147	0	tp:A:S	cm:i:743	s1:i:8167	dv:f:0.0205	rl:i:7968378
h1s1	67187999	64244448	64256926	-	h2s8	66872696	56379226	56391943	8215	12723	0	tp:A:S	cm:i:717	s1:i:8167	dv:f:0.0271	rl:i:7968378
h1s1	67187999	19079167	19093481	-	h2s6	44211056	31092513	31106706	8265	14484	0	tp:A:S	cm:i:727	s1:i:8166	dv:f:0.0340	rl:i:7968378
h1s1	67187999	11280259	11294705	-	h2s2	53910277	22445450	22460193	8239	14774	0	tp:A:S	cm:i:719	s1:i:8165	dv:f:0.0334	rl:i:7968378
h1s1	67187999	30147049	30166061	-	h2s16	44461152	35018855	35036692	8493	19204	0	tp:A:S	cm:i:708	s1:i:8165	dv:f:0.0521	rl:i:7968378
h1s1	67187999	63479497	63489615	-	h2s13	52489210	7435502	7445619	8165	10121	0	tp:A:S	cm:i:759	s1:i:8164	dv:f:0.0144	rl:i:7968378
h1s1	67187999	4148006	4160454	+	h2s10	60716626	43366137	43378671	8184	12539	0	tp:A:S	cm:i:685	s1:i:8164	dv:f:0.0272	rl:i:7968378
[truncated: 145,996 more rows]
