# Supplementary material for: Large haploblocks underlie rapid adaptation in the invasive weed Ambrosia artemisiifolia
Source: Nat Commun. 2023 Mar 27;14:1717. doi: 10.1038/s41467-023-37303-4 (PMC10042993; doi:10.1038/s41467-023-37303-4)
Supplement: Supplementary file 6 — Source Data [file 41467_2023_37303_MOESM6_ESM.zip › battlayetal2023-sourcedata/battlayetal2023-sourcedata-fig4/sourcedata.xlsx]

## Sheet: Fig4
Figure 4
section	file	description
A	h1s7-mds_coords.csv	Lostruct MDS coordinates for 10kb windows on chromosome 7.
A	h1s8-mds_coords.csv	Lostruct MDS coordinates for 10kb windows on chromosome 8.
A	h1s11-mds_coords.csv	Lostruct MDS coordinates for 10kb windows on chromosome 11.
A	h1s16-mds_coords.csv	Lostruct MDS coordinates for 10kb windows on chromosome 16.
B	hap1hap2.chrs.filtered.paf	minimap2 alignment of haplotypes 1 and 2.
