# Supplementary material for: Large haploblocks underlie rapid adaptation in the invasive weed Ambrosia artemisiifolia
Source: Nat Commun. 2023 Mar 27;14:1717. doi: 10.1038/s41467-023-37303-4 (PMC10042993; doi:10.1038/s41467-023-37303-4)
Supplement: Supplementary file 6 — Source Data [file 41467_2023_37303_MOESM6_ESM.zip › battlayetal2023-sourcedata/battlayetal2023-sourcedata-fig4/h1s16-mds_coords.csv]

chrom	window	MDS1	MDS2	MDS3	MDS4	MDS5	MDS6	MDS7	MDS8	MDS9	MDS10
h1s16	1	-0.02212568003497	-0.00885524120056878	-0.00604894876976657	-0.00929768265547819	0.00887055614289422	-0.00145008779077597	0.00205511286411089	-0.00572061249367233	0.00602506550137722	0.00499212171164775
h1s16	2	-0.0162572598136222	-0.00395173204333665	0.00540406857752429	-0.00205769813546132	0.00755868829812374	-0.000259082703873755	0.00311635364685387	-0.00162725938262621	0.00188235740722487	-0.00139692851069779
h1s16	3	-0.0262711830895921	-0.0084838609365989	0.0151302821551286	-0.00831108558815219	4.47401833901327e-05	0.00239001113193761	-0.00405237727133171	-0.000494392518498679	0.00961667596678309	-0.00487781156946457
h1s16	4	-0.0239409237719554	-0.00707307668241203	-0.00139277123537574	-0.00948789255235201	0.0068413710886449	-0.0037109189201902	0.00512430862746547	-0.00228527095069266	0.00345355197838043	0.00516792044229497
h1s16	5	-0.0179522729721591	0.00896130414111545	-0.00259148546861551	-0.00439869150630627	0.00848804282528603	0.000347355113356465	0.00513626083546921	-0.00526745487279238	-0.00452465402889618	-0.00249390103273072
h1s16	6	-0.018903595378853	-0.0060509952865212	-0.00241028455259921	-0.0136916587019746	0.00984342213379141	0.000374170140236013	0.010270640408308	-0.00319305249016338	-0.00203913360480847	0.000808065041688847
h1s16	7	-0.0139488787654403	-0.0188381795968554	-0.0038463069543824	-0.006414972664639	0.00803257193804508	-0.000567682146518729	0.00841440341575885	0.00689044062585097	0.00426646876460905	-0.00514110685453976
h1s16	8	-0.016693267044422	-0.00842536468143913	0.0035419946617522	-0.00632477818203856	0.00652930717915446	-0.00261880889804843	0.00629126067834711	-0.00777144540854749	0.00414479147833781	-0.00288736593223088
h1s16	9	-0.0241548434539798	-0.00494410963819452	-0.00327335492483422	-0.0127160601566164	0.00919036908087142	-0.00651295808797106	0.00814724237900024	-0.00137882956323211	0.00705961714024486	-0.00301011836549238
h1s16	10	-0.0179637530736878	-0.00977642146531573	0.00365803373879855	-0.0125981335188373	0.00695135418894037	-0.00514564741934971	0.0107881387479019	0.00844202526741619	0.00529266736137216	0.00194038839894524
h1s16	11	-0.0189314512858101	-0.00909900832705047	-0.000679640395837793	-0.0112189106807768	0.00473619359877402	-0.00155786843907379	0.00919938704468413	-0.00134473513798895	-0.0036200057697133	0.00186143459750517
h1s16	12	-0.0211604945999587	-0.00724634227943658	0.00163068502647052	-0.0100304694535039	0.00962510111609521	0.00434803490273966	0.00566054427694783	0.00342089008685486	0.00223402341894344	-0.00243794047149364
h1s16	13	-0.0275134867630793	-0.00326803102978406	0.0008238026092686	-0.0142401321046528	0.0119807208933189	-0.000938056532716383	0.0107379677491619	-0.00482915308964527	-0.00603883875118719	0.0017594140072462
h1s16	14	-0.00192260211903219	-0.0115990401018453	0.00608663579396056	-0.00779831268880647	0.00475773612030344	0.0142849090087474	0.00663394385497176	-0.00172862759979219	0.00270893809255859	-0.00264702686698882
h1s16	15	-0.0268930168726474	-0.00247875647634725	8.44939231694028e-05	-0.0118978948766854	0.0102864902829302	-0.00270622763728467	0.00519970703554286	-0.00669282711233105	0.00542945206392319	-0.00165865638478367
h1s16	16	-0.0210654760879986	-0.00675754809990635	-0.0007858416680411	-0.00813422625834694	0.00437901149734295	-0.00082732284949908	-0.00230201878831447	-0.00537472512859067	0.00462671431030807	0.00141473541137866
h1s16	17	-0.0237362031722046	-0.00556437359871059	0.00141381736792381	-0.0072228593006103	0.0114406339760457	-0.00026675544114166	-0.00362333067786792	-0.00145684414856724	0.000766027117075376	-0.00138748307788849
h1s16	18	-0.0235281072220552	-0.00795603125834978	0.00260368605406363	-0.00813618460939781	0.00400771188816363	-0.00141018190625325	0.00449649469114782	-0.00166688114353937	-0.00293991372928254	0.00237565238203094
h1s16	19	-0.0263918643738654	-0.00478156111858126	0.00368519880079361	-0.0104491357259586	0.00862372433696389	-0.00375766341943812	0.00157145958115491	0.00586668512673575	-0.0128889168941535	0.00570836950061303
h1s16	20	-0.0142553894813214	0.00155284583776202	0.00192308882790677	-0.0103019641275342	0.010381295548001	0.0133684589393726	0.00670615630525367	-0.0049551996857639	0.00453965354521771	-0.000778269851488114
h1s16	21	-0.0240994989660492	-0.000608233160519489	-0.00102248633985607	-0.00900631974020632	0.000896938113055365	-0.00238964829682075	-0.00487222008419321	0.000469082564919862	0.00477089243075548	0.001216772503155
h1s16	22	-0.0244813077167893	-0.00253207737001422	-0.00485288327501747	-0.00690274595337969	0.00731997512585986	-0.00452374091802858	0.00824480510252296	0.00441661134284134	-0.00446458960118935	0.00461949181971477
h1s16	23	-0.020989283878227	-0.00351133083216965	0.00162781628700062	-0.0115633519467866	0.0101324047589162	0.00184194577577953	-0.000594823745817237	-0.00329528027758383	0.00684674576210004	-0.0047805087743257
h1s16	24	-0.0208816847881032	-0.000295729644657698	-0.00722863797564865	-0.00381395931957478	0.00760538519204254	-0.00426387685701643	0.00388260439174384	-0.00710201706939355	-0.00206458291072956	-0.0118839704940246
h1s16	25	-0.0187523324415753	-0.00290955464009218	4.86662926152156e-05	-0.0124519413472658	-0.0181111658412407	0.00573400892349652	0.00168115883231004	-0.00807855922302869	0.00225875754737972	-0.00329788576703613
h1s16	26	0.00996414653517249	0.0112440221100776	-0.00222061555542392	-0.0109271555663333	0.00896710146225736	0.0067424772574075	-0.00270466744161118	-0.00347901853344107	-0.00635451207847269	-0.00182835400060719
h1s16	27	-0.0181921236766956	-0.0127095939435747	-0.00178537939561992	-0.00868540539347773	0.00570201485032168	-0.00107078808786211	0.00184311365565383	-0.0035621102214799	-0.00766588087852225	0.000241871625890599
h1s16	28	-0.0106833456972346	-0.00284109688190286	0.00315252188850746	-0.016288560051405	0.0080287082020263	0.00589140288022855	0.00573429607240557	-0.00464108539449587	0.0139362499512608	-0.00229375402268722
h1s16	29	-0.0215184708621231	-0.00053886294582184	-0.00172580959237726	-0.0148226986726407	0.0134283700113935	0.000484694200526306	0.000883024935919969	-0.00987226279432402	0.0160336838044419	-0.00565607128053135
h1s16	30	-0.0036047134415558	-0.005922190817296	0.00148654276518943	-0.00614200913673575	0.0113241859840711	0.00787768193822563	-0.00499479476199529	-0.00829517042790599	0.00968711529699224	-0.0056324364028718
h1s16	31	-0.023811142923881	-0.00328862807794602	-0.000346806477763565	-0.0172966047456196	0.000623106533380439	-0.00780209608411487	0.00570650158093588	-0.0141191333721904	0.0145154509991069	-0.00559550792260817
h1s16	32	-0.0141135329821501	0.00702255168464088	-0.00593789696452371	-0.0105908456560543	0.0123065446261575	-0.00356509703784546	0.00534991931193337	-0.0104822536399779	0.0130451074115022	-0.00822304198112252
h1s16	33	-0.00237618436644464	-0.00213411375783932	-0.0080950855890182	-0.011616536814845	0.00662938515717966	-0.0155006113350049	0.00389786076389688	-0.0107019887623147	0.010618284440714	-0.00129528357967951
h1s16	34	-0.0106843566004404	-0.00465633228671706	-0.0045131171512901	-0.0156652684803325	0.00624009651257321	-0.0126118253377686	0.00368094828123467	-0.0145411026522702	0.00920146004243714	-0.00503541616102914
h1s16	35	-0.0263681053463366	-0.00327429427704167	-0.0126492271348948	-0.00467245901287136	0.00924212240136279	-0.0013778009348543	0.00342678860377565	-0.0112962214279508	0.0106618248559855	-0.0118769943737328
h1s16	36	-0.0234443863920508	-0.000551120471455721	-0.00201658632873303	-0.00613789100121415	0.00860481842761926	0.0167597458562457	0.0036402140630267	-0.00490866554245973	0.00779160435370022	-0.0108884028159933
h1s16	37	-0.0122620497887049	-0.00284663960225544	-0.000176166367646947	-0.0158898943375919	0.0111333875964961	0.000879367969103994	-0.00314611640162436	-0.00738014812724904	0.012871862367898	-0.00649850195096287
h1s16	38	-0.0110378594455952	0.00358391051418865	-0.00283312268116355	-0.0146842249272298	0.0114877053318096	0.00106802763336065	0.00157958645133996	-0.0118108230125135	0.0143661366525344	-0.00838767178754883
h1s16	39	0.00164708223010285	-0.00492051467323635	-0.00191385543657987	-0.0190207188016076	0.0127411973741577	-0.0165398099504078	-0.00481010054265874	-0.00574684201484638	0.00924836414615596	-0.0052689725442825
h1s16	40	-0.0236745141000588	-0.00607214109914746	-0.00506057389043847	-0.00747228878269891	0.0114144377466512	0.00282179766473936	0.00154599423403606	-0.00927775373714243	0.013177806120895	-0.00386845467274871
h1s16	41	0.0081483245021835	-0.0142110234317553	-0.00692522530849493	-0.0114698774800627	0.0120893187176049	-0.00787915231964697	-0.0064958034922018	-0.00134369766770358	0.00511141348070098	-0.00582453950230518
h1s16	42	-0.008714305208081	-0.000343913819102368	-0.00496631744034048	-0.00817306161993978	0.0118123547459749	0.0046724534518056	0.00655869059027942	-0.00780379559682817	0.00125727136775221	-0.00570770693405667
h1s16	43	-0.0254223536502233	-0.00591180545248238	0.000998251950745587	-0.0129100795299571	0.0130566553819913	0.00218203148773972	0.00236233300483899	-0.00890844027968881	0.00693621183171248	-0.00398166729437625
h1s16	44	-0.00921130039899364	-0.000879423617491765	-0.00907809055006381	-0.0118153829603095	0.00552267384349734	-0.0096464625356265	-0.00222962241718759	-0.0110704905688975	0.00407790652663615	-0.00368079978423905
h1s16	45	-0.0248294163343452	-0.0054371494292362	-0.0103931813366272	-0.0100760979136608	0.00941335496766092	-0.00887385823214312	0.00513578095282075	-0.0117465355214112	0.00291929466122537	-0.0112336056735858
h1s16	46	-0.0221310616946669	-0.0013398162968138	0.00417824983823669	-0.0117887042138762	0.00150780638206026	-0.00618324017531683	0.00136209631027932	-0.0122930803610399	0.00428423782283516	-0.00506096307872113
h1s16	47	-0.013398629231556	0.00178401555299923	-5.14520261783608e-05	-0.0151806001964092	0.00855664741264515	-0.0149967719436459	0.00171630617133318	-0.00983536910675855	0.00633366895624734	-0.00476981873393603
h1s16	48	-0.0124516725938216	-0.00780999355101741	-0.00787552531780015	-0.0112079591722333	0.0126160167811731	-0.0110158466844777	0.00831116157886452	-0.0129930890714542	0.00400839805070718	-0.00736719211593873
h1s16	49	-0.0239701116399174	0.000463887050993976	-0.00376072408857448	-0.0150240222266718	0.0132061596008631	-0.00934072203264771	0.00754753331441513	-0.0135114074230167	0.00610836270378497	-0.0074195720131056
h1s16	50	-0.0218779962045852	-0.00821151282301225	-0.0127441898162897	0.00403616607835917	0.00623920104855409	-0.00376565894563879	0.00444069725174927	-0.00843832206686113	0.00678416667589869	0.00913646510103372
h1s16	51	-0.0180015762807078	0.00352950525596382	-0.00562607593322502	-0.0117993985508899	0.00511547873167034	-0.00749406591169397	0.00662204255845759	-0.013708909817198	0.0109973879435783	-0.00337635992835146
h1s16	52	0.00579250340250854	0.00871458330207165	0.000510805448887043	-0.0193258420262654	-0.0026828558349766	-0.026407676937084	-0.00534581274715271	-0.00967831171983877	0.0126123882106647	-0.00310221564381975
h1s16	53	0.0159563990532291	0.000186938374593677	-0.00478175756138305	-0.00436793866699305	0.00553749763955038	-0.0265260718387038	0.00860636147418843	-0.000384421602218351	0.021410351895007	0.00158054830337021
h1s16	54	0.0125931327503099	0.00913186564275079	-0.00523594980727681	-0.0146283651089571	0.0110386335160634	-0.0285267289740045	0.0055050468127814	-0.00371897302213141	0.0160151969565414	-0.00530649051118809
h1s16	55	-0.0132789393623575	-0.0123794454857489	4.55772020442408e-05	-0.00627851146549933	0.00247297442541105	-0.000522499631392085	-0.00342871735832892	-0.00291854986814609	0.00674588523059269	0.00114763235437248
h1s16	56	-0.022346751127648	-0.00630812491793186	-0.00519073451830663	-0.00720300355930772	0.00821371676928053	-0.00536413544751131	0.00670650886379711	-0.00569306322975452	0.00506714243183397	-0.0136003042709953
h1s16	57	-0.0246948235295137	4.83844692802995e-05	-0.00312283112243598	-0.00768488890252338	0.00992291496299981	-0.00776876904453435	0.00629744985382644	-0.000277291836159111	0.00551946612502729	-0.00913250093938415
h1s16	58	-0.0282945999026989	-0.00369907415521458	-5.35089014239909e-05	-0.0163535384925204	0.0055595974367585	-0.00411454344446697	0.0058777471882403	-0.0093886398163566	0.00179125033497572	0.000212524805047964
h1s16	59	-0.0285440975057667	-0.0051991544246822	0.00437829721888764	-0.00606373402688585	0.00976632510636336	0.000348595800619012	0.00483523886224472	-0.00474582995647681	-0.00386061348831915	-0.00026598099342969
h1s16	60	-0.0242897584385407	-0.00374971688347684	-0.00392907642822446	-0.0105677157841877	0.0123942738374544	-0.0029427451788036	0.00442694833181914	-0.00871681896451232	0.00299906271815439	0.0138823870276701
h1s16	61	-0.00183259829855339	-0.00287469851771565	0.00021519218123549	-0.0130318521254715	0.0107097880180575	-0.0115371740078441	0.004398541776053	0.000260475628231852	0.000885786250512709	-0.000645784803547036
h1s16	62	-0.0280341290430029	-0.00417026550304597	0.00110500184640831	-0.0157099304878184	0.0149824413926555	-0.00452619889935696	-0.00020312659305791	-0.00832398918138222	0.00668821882438013	0.00397471363860523
h1s16	63	-0.0190790239406651	-0.00448270815003261	-0.00549455538265543	-0.0104817523407526	0.0111998102665605	-0.00379681445346271	0.000285100828195106	-0.00818742252196085	0.00158177952103694	-0.00320681259882616
h1s16	64	-0.0301383122703319	-0.00260061500603961	0.00294197363910443	-0.0223218824922912	0.0103654226799426	0.00052023818475836	-0.00460231168669795	-0.0110927279573956	0.00462627313932907	0.00462966572470541
h1s16	65	-0.0294724487770205	-0.00830138933586426	0.00676646224573674	-0.0112735793428162	0.0108770923768159	-0.00227442970909803	-0.0028357863102217	-0.00849989670703193	0.00187513121026415	0.00582236426801643
h1s16	66	-0.0336777577808252	-0.00348844754518825	-0.00119911807091974	-0.015937209545909	0.0151581618534627	0.00691750425145363	-0.00090573256371484	-0.00772929778199474	-0.000228276602763681	0.00857936666528107
h1s16	67	-0.0153704874636185	-0.0178699589300273	0.00350257985733794	-0.006646097118624	0.00902356001962766	0.00335825001407535	0.00409745243815363	-0.00980376874513342	-0.00773389531576834	0.000399261550460643
h1s16	68	-0.0244909010595462	-0.00994929841736957	0.00747420233866384	-0.00749770695727529	0.0029641537751444	-0.00265870419317911	-0.00314091216891149	-9.03916217336734e-05	-0.00771938775190201	-0.00190837384664381
h1s16	69	-0.023031966777352	-0.00944494785904561	-0.000374794976484054	-0.0121059755310989	0.01047186574309	-0.00248042543525727	0.0057195328010085	-0.00644724655639477	-0.0152524167918079	0.00513694523172223
h1s16	70	-0.0228623716539937	-0.0134637526314919	0.00572103462122716	-0.0101773501760464	0.0117885367386549	-0.00122884582455817	0.00780414984350545	-0.00579596678007036	-0.00193933995587569	0.00352585067624753
h1s16	71	0.0277403497281384	-0.000181305235912899	-0.00600601589466923	-0.00312114705993879	0.00730224166498681	0.00350370499010948	0.0050997749789587	0.000217924818858144	0.00239572735278286	0.000381542292122774
h1s16	72	-0.0243646623066349	-0.00613488500193424	-0.000424880217320247	-0.0117896890839388	0.00876644316736311	0.00100657512233503	-0.00876282727749779	-0.000541651583210352	-0.00386537181551598	0.000269380028004387
h1s16	73	-0.0254359623483284	0.00366712452665751	-0.00403614112142784	-0.0036127298964425	0.00550282062958161	0.00359166014155711	-0.000738522697789066	0.00151076605163303	0.00365389873647434	-0.0046501903465278
h1s16	74	-0.0279662170546267	0.000320776453646754	-0.009750693936185	-0.00454972973933447	0.00921434846108531	0.000777967293609007	0.00418795080416464	-0.00763688175058529	-0.000624226979482776	-0.00653535867055697
h1s16	75	-0.0233604923450233	-0.00909019356245356	0.00160553419091356	-0.0123172484445418	0.00925084513513207	0.0145802223959831	0.00161567068928251	-0.00733643612501658	0.00306419955122269	-0.000885816023044134
h1s16	76	0.0138105343538584	-0.0252301523801328	0.00206215230991827	-0.00164938423765605	-0.00384754556996555	0.0073970892098544	-0.000832937827666791	-0.00717751265208082	-0.00686181173877006	-0.00147190941731627
h1s16	77	-0.0184787832214672	-0.0103851855938519	-0.00260728417186847	-0.0104419446435038	0.00577707554891791	0.000663297426831807	0.00335529995135995	-0.0034007116593656	-0.000755886106728071	-0.00200076357923319
h1s16	78	-0.0211172831390265	-0.00727270140633904	-0.00204939710766361	-0.00584038365657215	0.00955081495990183	0.00990570380061543	0.00154644321347711	-0.00635803418575253	0.00690325365139937	0.00510522586985447
h1s16	79	-0.0189854290816298	-0.0149784151516741	-0.000815820239742477	-0.0132027410324872	0.00926232195840714	0.00691035629715011	0.00816623518645127	-0.00902835369134349	0.0052364272242419	-0.004108953943943
h1s16	80	-0.0182123662345216	-0.00423532931466726	0.00255608121573672	-0.0117111509945621	0.00458092911109755	-0.0039615004092258	0.0062217884462307	-0.0105522519052889	0.00617643900250755	0.000493529643149729
h1s16	81	-0.0301163520375036	-0.00279006894400737	-0.0060091158804397	-0.00958181655912893	0.0114381070674584	0.000324630486527577	-0.00528164390840888	-0.00478211030169778	0.00832922001604069	0.00238779973053265
h1s16	82	-0.0174745823788728	-0.0139274502597686	-0.00341598186717533	-0.0121265148233694	0.0082240660263955	-0.00450453348424355	-0.0145244327815048	-0.00687850370895546	-0.00338433566340889	-0.00310549550724656
h1s16	83	-0.0102761131039335	-0.00849369314335365	-0.00451253968419708	-0.00616319261513238	0.00794605766102935	-0.00379271853791697	-0.00513944678650056	-0.00812153364348892	0.00411453583610864	0.00464061320042775
h1s16	84	2.4622265554861e-05	-0.0265154807472889	-0.00295629044975785	-0.00815172360605906	0.00923636157447735	0.00936449310460651	-0.00981130582469675	-0.0061537199655426	-0.0058986741331492	-0.00129321263936267
h1s16	85	-0.0123396090396137	-0.00669407220720196	0.00149754428171734	-0.0107329074298984	0.0130464933456963	0.0306172639827032	0.00660665522824409	-0.00109729008420304	0.008078566924354	0.00332244612143538
h1s16	86	-0.0101960255269081	-0.0180105394637822	0.00151780782213305	-0.0154171673660496	0.00227016602170094	0.00534657052056704	0.00184230935170128	-0.00870603845766858	0.00147429231440404	0.0036770975617348
h1s16	87	-0.00884250396194307	-0.0112085893005827	0.00237636274214383	-0.0152770259739293	0.0103736320987604	0.0231753066726443	0.00917584375906172	-0.00537172506300839	0.00167826115125439	0.00273672468080506
h1s16	88	-0.0268996926530056	-0.00193214144920149	0.00342772194520712	-0.0142290565075305	0.00744742067508153	0.00191001210231601	0.00280045051582644	-0.00234067026452633	0.000655998025685144	0.00306022858542218
h1s16	89	-0.0165017495205286	-0.00850964918819808	-0.00207155114648267	-0.0130173202529204	0.0127056624989393	0.00459595270267687	-0.00188237669583581	-0.00591040492715262	0.00135146112190983	-0.000926351195307885
h1s16	90	-0.00675811693373957	-0.0112333470181454	0.00252847798790824	-0.0153105355832303	0.00457176619434839	-0.00352182143410009	-0.00107875365890661	-0.000194343511522788	0.00154690388915143	0.00249513497739629
h1s16	91	0.0199009577003058	-0.0318378525399265	-0.00166578923536289	-0.0133135602225045	0.00999471085093189	0.0120348043896099	-0.000928075600004218	-0.00701196895638045	-0.00456835368519868	-0.00294909208284384
h1s16	92	-0.0263729524668338	-0.00837427005215339	-0.00150085054090905	-0.0106168830397941	0.00779233694201546	-0.00324111755773496	0.00151415433568866	-0.00663225653750875	0.00758440262408172	0.00326294890702299
h1s16	93	-0.00743158692613584	-0.0105464348935589	0.00508455142136246	-0.00873746840738355	0.0101288342911223	-0.0104722921870437	0.00228404824278177	-0.00365673681021816	0.00497113347250478	-0.00026770472714588
h1s16	94	0.1278543993644	-0.142491717008368	0.001956810704235	-0.0116100476814956	0.00594491970739295	0.0147565783714042	0.019940980065454	-0.00178175069378678	0.00819486216347988	0.00804014691008486
h1s16	95	0.10272767719728	-0.134230802361497	0.00245133917000703	-0.0127282844244198	0.00243659145620175	0.016243262615757	0.013534123870849	-0.00338931484814809	0.0112655441672985	0.0064813306175916
h1s16	96	0.0710783722525284	-0.0934100594572106	-0.00072086041636018	0.0019729877775107	0.00702703922479201	0.00805092645113053	0.0116882608521303	-0.00834852651470739	0.0015585239280272	0.00504725185788783
h1s16	97	0.0452572400972858	-0.0637770043857287	0.00510434485490772	-0.00879611978996312	0.00734865858818583	0.0290865408772009	0.0136300584400686	0.000551475025441388	0.0115300524149085	0.00629856724124605
h1s16	98	0.0990225711421722	-0.102078456511809	0.00413831024682212	-0.00477878274838645	0.00166387096995317	0.00660436215825925	0.0147278886660692	-0.00364770094179374	0.00679392702495012	0.00763108920902265
h1s16	99	-0.00186844226785389	-0.0219162424228706	-0.00424446599436536	-0.00794513915124255	0.0100421694180129	0.0070514547459385	0.00938356252779051	-0.00672156250190072	0.0105701265722716	-0.00311309817840376
h1s16	100	-0.0157061108351988	-0.0166128220512682	0.000888870019743045	-0.00808241891263702	0.00486622057861028	0.00383084450494753	0.00771043567397526	-0.00774336054588558	0.00772071012473297	0.000239330564939441
h1s16	101	-0.0241541615598378	-0.00281841968696972	0.000739545407427872	-0.0126089572536081	0.00859515588131077	-0.000848090143674827	0.00666793037559446	0.00257768844064242	0.00731533807820449	-0.00152465462818687
h1s16	102	-0.0229880411233835	-0.0100072160329426	-0.00130965940202651	-0.0116035812136189	0.00851254165893215	-0.00431408537502945	0.00196411827155093	-0.00836046508902403	0.00533759840003454	-0.00122285061372746
h1s16	103	-0.0265657510185675	-0.00496196850411653	-0.00462662373733797	-0.0116889441622784	0.00695524976260007	-0.00133240134256657	-0.00176860007916402	-0.00681740152318531	-0.00303522207873893	0.000632260559520809
h1s16	104	-0.0268741615242213	-0.00449724612284754	0.0017413535528689	-0.0162467145053529	0.00644498965263396	0.0137275987159262	-0.0104223096589188	-0.00689506243469154	0.00716938593658403	0.00150198344797191
h1s16	105	-0.0225353342516952	-0.000479392586947279	-0.00446259464806916	-0.00230797647110812	0.00994551170091007	0.00529270221901508	0.00470116669336579	-0.00434311084415611	0.00174946938432665	0.00925277691347798
h1s16	106	-0.0232050036584355	-0.00404798344217942	-0.00347316539326249	-0.00127597669632652	0.00757511423617882	0.0119993137816633	0.00952087114994818	-0.00369161755520919	0.00789493437919706	0.00169999360757154
h1s16	107	-0.0150917951014066	0.00740068377044058	0.00367901013674358	-0.0138686723959056	0.00635546529279693	-0.0134548944278958	0.002949648158176	-0.0037943177138676	0.00244741097302738	0.000553659342287792
h1s16	108	-0.016995865728931	0.00193975741057009	0.0152767758523968	-0.00291354355313061	0.00916547327290477	-0.00238542348654009	0.0080527654699591	-0.00559544729661629	-0.00827574231910258	0.00737798576291091
h1s16	109	-0.0256481368585561	-0.00408159959682695	0.000346414016267924	-0.00793021635878499	0.00404617987650289	-0.00572717497477843	0.00496783783831779	-0.00132611455148501	-0.00330398390775586	-0.00256092016676888
h1s16	110	-0.028370265910412	-0.00496478720898591	0.00245471483278123	-0.00921951772854212	0.0106010409143589	-0.0032233829912426	0.00454935667980699	0.0093357295937884	0.00551276422037681	-0.00429238497753891
h1s16	111	-0.0269416820596066	-0.00911886377058307	0.00351177196757444	-0.0102346153317879	0.00580151995803839	0.00531235716199208	-0.0094485647085313	-0.00586688654570381	0.00392882734844772	-0.00248596481888345
h1s16	112	-0.00662820692330158	-0.0147361967729823	-0.0032385407115476	-0.00841378281018176	0.00714278091040421	-0.0108619585180436	0.00690887075132224	0.00927536740308685	0.0071293242098774	-0.0010523181054879
h1s16	113	-0.0238719676726216	0.00019170736615348	-0.000830250199641602	0.00461665131177097	0.00890691926700014	0.00288401211617427	0.00915093542151728	-0.00421555600061929	0.00768730515833541	0.00689982972538474
h1s16	114	-0.0225077250837913	-0.00615524322932012	-0.000188409103709252	-0.0114375902180951	0.0109915832670918	0.00137680578819812	0.00280511409639805	-0.00831983296778663	0.00181909824394324	7.65087730619482e-05
h1s16	115	-0.0277982280767672	-0.00407164058253238	0.00312203267499348	-0.00806446583137937	0.00716701990022622	-0.00413135284582659	0.00808639305190509	0.00607706840885049	0.0030955729644555	0.00633839939567021
h1s16	116	-0.0125983741847719	-0.0095036505116762	0.00153925397778235	-0.0114374094015594	0.0107441912007318	0.0074699678754886	0.00655877905907533	-0.00567049012747129	0.00985726442857941	-0.00201763439413725
h1s16	117	-0.00690130387400483	-0.018625435406615	0.00285219655606532	-0.0164267605364862	0.00700696099401802	-0.00974108200523284	-0.00647264776675676	0.0108531625815528	-0.00454567621748711	-0.00377605057778738
h1s16	118	-0.024464269687963	-0.00707341611236357	3.82752120005942e-06	-0.0152521985956819	0.00356627569956067	0.00246040058065465	0.00721473530887512	0.00759579654416215	0.00349680062870162	-0.00493252423344372
h1s16	119	-0.00640060447595941	-0.00873498559861116	0.00263705788972295	-0.0137622488381289	0.00920943225227749	-0.00866556100151312	0.00667385461538482	0.00355913593130491	0.00199220959970771	0.00132627755918913
h1s16	120	-0.027186473573174	-0.00725615641198633	0.00700679051619587	-0.0124998971615814	0.00507488829631166	-0.00419212391213336	-0.0113746609410714	0.0072397290107553	0.00182973702299789	-0.000593251896641705
h1s16	121	-0.0230720061253515	0.00275421570072815	-0.000489335687394639	-0.0147140801177495	0.0063031619273678	-0.00571882004297699	0.00633414720360553	0.000962525209765135	0.00119478408852367	-0.000719513189907217
h1s16	122	-0.0264338928688751	-0.00512072922539438	-0.00273036107312286	-0.0119938391923398	0.00155239550623921	0.00613980972268561	0.00692189899089025	0.000321372518130381	0.00442339175077579	-0.00199506712071919
h1s16	123	-0.0279772112095154	-0.00392969905417777	-0.000884622029712325	-0.0131424577311079	0.00668827109259528	-0.00318798972001314	0.0106886833309773	0.00941709133365257	-0.00886787392626477	0.0064694713920421
h1s16	124	-0.0251061417574236	-0.00620334812945749	-0.00441402301730507	-0.00882840303923809	0.00784021141470269	-0.00121759981370176	0.00189966702805616	0.0104392419433082	0.00145279367291576	0.00198085208364135
h1s16	125	0.0071276971641897	-0.0209971696663339	-0.00787206789679866	-0.00569781995317951	0.0099927982490754	-0.00398689930757821	0.00127124620164239	-0.0068238236702746	0.00450031144704375	0.001920365438461
h1s16	126	-0.00172473942664148	-0.0126397336288613	-0.00316701877720082	-0.00180584997966678	0.00656277715132848	0.00348442200201729	-0.000697768393888577	-0.00828601449537854	-0.0241656713281946	-0.00472544897250078
h1s16	127	-0.0180164900955897	-0.00903995719520296	0.00341970547702457	0.0021224190904541	0.00356441244224483	-0.00706398450400169	-0.00802640070255697	0.000517788374993384	-0.00758157667276163	-0.00429869439353256
h1s16	128	-0.0239278093709161	0.000134262532785614	-0.00151189890429349	-0.0113639228306096	0.0119347688406596	0.00861131461630325	0.00784796090593178	-0.00460238185800683	-0.00191491709989252	-5.49123222891716e-05
h1s16	129	-0.0116282307951052	-0.00310275067055773	-0.000621459497499962	-0.0130983142537436	-0.00609860714865473	-0.00865873095167243	-0.00584133847040094	-0.00164646020409734	5.43490162469145e-05	0.00215817871082989
h1s16	130	-0.00981723466664359	-0.0117409742032531	-0.00538710231008933	-0.00510223543962857	0.00878373307032163	0.00590663189126519	0.000174850838279131	-0.00367600964456303	-0.00886615539770769	0.000412182870675299
h1s16	131	-0.0271764330253882	-0.00480877182169122	0.000115890375105411	-0.0122081609918533	0.00956582833390922	0.00341842174991597	0.00560462440775754	-0.00558406024078777	0.00524023808899837	0.00358837026350656
h1s16	132	-0.026508287219001	-0.00612081591733564	-0.00113038826857204	-0.0129184084773477	0.000327540366838523	-0.00222187673395488	-0.00611505254352791	-0.00668772351067649	0.00111450185882142	-0.000240827150472285
h1s16	133	0.011986053060961	-0.00456373494866548	-0.00331278187042813	-0.0111365581287757	0.00187029254519484	-0.00647889339289522	0.00464916388783568	-0.00488941066534855	0.00463931419194192	-0.00367221131501866
h1s16	134	-0.0127080501770858	-0.00284236495422602	0.000738891843332197	-0.0141969447843912	0.00679921534982785	-0.00121505168089226	0.00384207389835062	-0.00444245265338354	0.0077938745233072	-0.000285731449151759
h1s16	135	-0.00388204933005428	-0.00953377044153986	0.00465402648426167	-0.0096237260909935	0.0123118941716281	0.0104324966983369	0.00141170282089435	-0.00802692108916313	0.00133863315125462	9.89502770517142e-05
h1s16	136	-0.00273399155957606	-0.00424956509154402	0.00384735127938238	-0.0058321648584458	0.0091988461506086	-0.00333982879698745	-0.00045453989455051	-0.00945956375393721	0.00494450376226139	-0.00453686146214983
h1s16	137	-0.026705048330099	-0.00522552179863425	-0.00671553092658999	-0.00638427004981856	0.0101314398745616	-0.00251320652908853	0.000914773140565961	-0.00193334576511585	0.010545231314869	0.0130409098542564
h1s16	138	-0.0280873636132629	-0.00556612318213739	-0.00348110777077852	-0.00846768615512899	0.0117176684487204	-0.00193151967880215	0.000886486414041399	-0.00443361148356045	0.00929225645961553	0.00735384833460781
h1s16	139	0.00788779871795406	-0.00470583392420289	0.00923930595440342	-0.00224081397257911	0.00411928510349625	-0.00884597096970396	0.00472634856029879	-0.00187764059920879	0.00114186971919644	-0.00621239924934197
h1s16	140	-0.0208499900819003	-0.00948483983972181	0.00439514290994401	-0.0119564736221682	0.00643970005780865	-0.00691594627511231	-0.00231063941585844	0.0107371356540231	-0.00854749584918453	0.0084602874573024
h1s16	141	-0.026493954895283	-0.00186573449936075	-0.0013925073698447	-0.0113402860886605	0.000451573626830068	0.00215864702745955	-0.00123979426705654	-0.00484326586979204	0.00253270983573883	0.000663493645073089
h1s16	142	-0.0266904102741468	-0.00185479349397049	-0.0017070129486273	-0.0107765345185744	0.0101200164264478	-0.00543141682190408	0.00101884195346414	-0.00123440624921302	0.00743220017596323	-0.000691593245052371
h1s16	143	-0.0258233140340706	-0.00512545920709561	-0.00223024623919683	-0.0103849760977852	0.007561430333276	-0.00100694631259078	0.0059836901544094	-0.00396947525189424	0.00456790343312959	-0.00114531367078282
h1s16	144	-0.0261206101395153	-0.00782046537528998	0.00176733833403044	-0.0119052606810566	0.0105121504926419	-0.00185759662028223	0.00358299373447746	-0.00694475810982479	0.00726798299807125	-0.000881922930753349
h1s16	145	-0.024437072216168	-0.00862729139432058	0.00132078830467657	-0.0142936714354161	0.00927081035952391	0.000917647621100841	0.00729502001345063	7.58417949778322e-05	0.00511985623470571	-0.00448671773264248
h1s16	146	-0.0218651798780684	-0.0104010358134955	0.00781637096224549	-0.0066632178502374	0.00509317985397712	-0.00842393502919212	0.00783630483085873	0.00174626564554269	0.00663433382785823	-0.00370142432519647
h1s16	147	-0.00627795429538156	-0.00827932051264774	0.00348574165596944	-0.00855516658149069	0.00224210856426706	-0.00683315881935569	0.00641105769279563	-0.00130760154568029	0.00519199560286947	-0.000487154972528868
h1s16	148	-0.0304480205333497	-0.00373735419054474	0.00138865528253623	-0.0110603362467973	0.00465432732785811	0.00827972779656037	-0.00132366069009014	-0.00465328709030873	0.00186444673543239	-0.0045471840414011
h1s16	149	-0.0313313566109454	-0.00441660984948541	0.00368267955009087	-0.00583326469776725	0.00275921995694692	0.000861025372331495	0.00578778505718149	-0.000398325050238273	-0.00106568001722326	0.00176100346763406
h1s16	150	-0.0258145790352763	-0.00892882384376556	0.00192988032573145	-0.00546606570424279	0.00581744017162482	0.00206682165523773	0.00849576249365209	-0.0080401414563569	0.00418780032244582	-0.00156189442042545
h1s16	151	-0.027750513404117	-0.0125861919354274	0.011341818268347	-0.00628606818042055	-0.0219101169096258	-0.000303850463609705	0.00740361498421545	-0.00161066897371287	0.00963325278606934	0.00268332503582257
h1s16	152	-0.031159811582098	-0.00936876751980079	0.0100623319564073	-0.0131057779248465	-0.0161894402275201	-2.52516840498779e-05	-0.00577961322853167	-0.00746712390094704	0.00949163590568662	0.000925728479390514
h1s16	153	-0.0294609622381936	-0.00471342832491202	-0.00459519387869907	0.000748820760193551	0.00849919356499685	-0.000135587148853349	-0.00084801412278807	-0.00596158415998936	0.00841790258268936	0.00796898006215419
h1s16	154	-0.0213047236430034	-0.00821516161208457	0.00394948470458544	-0.0081198994863759	-0.0144478327799826	0.000209975750387631	0.00701250124498898	-0.0034201989390399	0.00617876833998856	0.00265787301542774
h1s16	155	-0.028280939967618	-0.00205136767452062	0.00347884798911589	-0.0101668994142804	0.00954542974884271	0.00272940602921499	0.00787117724899568	-0.00452245247465367	0.00839425328375198	-0.00280281899082406
h1s16	156	-0.0272091792155901	-0.00721211361852021	0.0074961559088091	-0.00770853004345993	0.00469876459681276	0.00647414967461211	0.0044265474963959	-0.00694988820091751	-8.1389062525476e-05	-0.000419030356249972
h1s16	157	-0.028898936780477	-0.00059309044348724	0.00328524801620285	-0.00951642430712867	0.00218746165470489	0.00761358795749041	0.00393959715827112	-0.00612175016189407	0.00189305248755004	0.00320429809069822
h1s16	158	-0.0295908937663857	-0.00455517900724744	-0.00619831993944009	-0.00959296850722295	-0.00631177010425204	0.00167674654330543	0.00054417429650331	-0.00868109160167902	0.00318999072726716	-0.0120456114783742
h1s16	159	-0.0283803533681427	-0.0102958557907074	-0.00358809792822102	-0.0158440426877994	-0.00846074735578093	0.00372876918656968	-0.00574172196724138	-0.00639659098927025	0.00580957134564484	-0.00702512947616254
h1s16	160	-0.0218176271423537	-0.012148205539574	-0.00223885503095188	-0.0144270860272833	0.000995458666840348	0.0028145483343208	-0.00294714398457143	-0.00675294416989001	0.00510893798876249	-0.00328224342370661
h1s16	161	-0.0116296877387242	-0.018805320373594	-0.00391979907151209	-0.00182925948264053	0.00902360907433699	0.00795112182054209	0.00990940995943118	-0.00506799783231272	0.00331217677303315	0.00387707382158175
h1s16	162	-0.00390156875057155	-0.0160967621648725	-0.00324594592583596	-0.0134611394347334	0.00681165967427489	-0.00558655134817481	0.00780407423777666	-0.00286833235929952	0.00406854037991957	-0.00439550345149938
h1s16	163	-0.0215438321942072	-0.00866802940673084	0.0075403525524978	-0.00514508076212593	0.0123862650860271	0.0128771808041346	0.00788716267245616	-0.0042602675593187	-0.0206373840847523	0.00760985047165313
h1s16	164	-0.0115692455360722	-0.02302021553537	0.00211720199236019	-0.00189699474286062	0.0069396327052231	0.00217369220094962	0.00547810503050519	-0.00708130173253407	-0.0109723960357492	0.00340025438584413
h1s16	165	-0.00531397796888231	-0.0276159970846282	-0.00143275229542871	-0.0111929330649918	0.0104953281260964	0.00682926429675986	0.0026400488984813	-0.00369538774966612	-0.00478511034199674	-0.00446305615218386
h1s16	166	-0.00185933155126534	-0.031540865095094	0.00450075818675597	-0.00981273370936597	0.00837187227267436	-0.0010965989318996	0.00949874556722021	-0.00888314383011767	-0.00597565999048658	0.00121095675756797
h1s16	167	-0.00902930260023212	-0.0241753323755482	-0.00179518960621239	-0.00953987701965243	0.00323807706956468	-0.0011971575688239	0.00516849532303174	-0.00332080551103217	-0.00309389762957191	-0.01375426824497
h1s16	168	-0.0148057354553966	-0.00187785893353945	-0.000317532333654079	-0.00532608383335956	0.00670650343317296	-0.00930388212821294	-0.00150527284326053	-0.00856187848895977	0.00740258745774737	-0.00297836085227055
h1s16	169	-0.024878030939053	0.000836175128877978	-0.0032132725719075	-0.0107671824693658	0.006248290853762	-0.00451114850697857	0.00144010915718995	-0.00609912927403975	0.000381179846490589	0.00111361597402596
h1s16	170	-0.0159353344222748	-0.0143542778507329	0.00384774205238458	-0.0100024479681224	-0.0018020243334019	0.00361171305249829	0.00665297769946267	-0.00575220868811592	-0.00386724520443785	0.000827876184828026
h1s16	171	-0.0163141812519487	-0.00954008816088091	0.00703632762177089	-0.00996707119212137	-0.00887931596755685	0.00163102220903402	0.00548372363109191	-0.000848313620559058	-0.00323114780986114	-0.00439638067374586
h1s16	172	-0.0268550704295919	-0.00212204754036468	0.00156736671227986	-0.0143830943172582	0.0114069068165001	-0.00203785146421199	0.0083681531110202	-0.00425190179677779	0.00165527989400289	-0.00352959026027193
h1s16	173	-0.0216634105628558	-0.00932662466384722	0.00250130360722882	-0.00764132088861417	0.00899250164734313	0.00406076543659402	0.00797115818815179	-0.00524093614856012	0.00369396753848172	0.00304707826939538
h1s16	174	-0.0268619450737827	-0.000614361011306168	-0.000509602178736594	-0.0105524926716782	0.00954557289641635	-0.00379849834095254	0.00729703191248873	-0.00733329615252379	0.00233975438179179	0.000980107723278612
h1s16	175	-0.0287995696872221	-0.00158286672204816	-0.000598193008928956	-0.0144023125499425	0.0123029561506368	0.000108931596876102	0.00374697410656262	-0.00493064833278712	0.00236707066738544	-0.00138635232176753
h1s16	176	-0.020954254653325	-0.00865244425083449	0.00251492910584655	-0.0118357032753442	0.0131935345658067	-0.000853998167098581	-0.0180951285626845	-0.00377212306786467	0.0003711291036352	-0.00177386822991866
h1s16	177	-0.0192926126979709	-0.000203953847956898	-0.00207606408453005	-0.0130915442721294	0.0108531969935854	0.00930065729903162	0.00775975773185979	-0.00539097933627601	0.0111884552563565	0.00524186493768049
h1s16	178	0.0150974051557142	-0.0126838587149147	-0.0146364202267404	0.00186764258334868	0.00330663168360268	-0.00576480413564719	0.00493668692180676	-0.00849392227108835	0.0192158137697377	0.0115615387970917
h1s16	179	-0.0235660932721615	-0.0101035235618632	-0.00393121004940596	-0.00764163081791161	0.00201455000943777	-0.0011734877150778	0.00594099314356038	-0.00377292233901538	0.00225285476879169	-0.00148382892481473
h1s16	180	-0.028423898766414	-0.00386173424359191	0.00537936880851077	-0.00912963476936017	0.00920133579642472	-0.0071529029908589	-0.00450160310782257	-0.00303209037196624	0.00716157033844502	0.000446130294941635
h1s16	181	-0.0174022611528663	-0.00131201144776386	0.000561827907900949	-0.00437576924532598	0.00831503743045181	0.0284955675376148	0.00351445465006778	0.000356782294683296	-0.00347478496814529	-0.0056660613192932
h1s16	182	-0.0276380094784945	-0.00468215508732375	0.00218268348332538	-0.00893075091819898	0.0117955613824449	0.00174542181278491	0.000378627257418606	-0.00706450951602618	0.00986682549751268	-0.00161643074340057
h1s16	183	-0.024533841630266	-0.00149618548810272	0.00439196793439433	-0.0154064253114781	0.0113683780801201	0.0120178160457245	-0.00691866118482806	-0.00636970442415305	0.00614449173385375	-0.00207735972772815
h1s16	184	-0.027672486179734	-0.000252500066291829	0.00464131430643483	-0.0168385204943613	0.00547925527308575	0.00631099741031667	0.00357293705682531	0.00252738537555846	0.0109127110558675	0.00444867626546193
h1s16	185	-0.0283411645077109	-0.00316776318780377	-0.00400001883501371	-0.00851874907732695	0.00854286447612804	0.0090175759613033	0.00639283103461754	-0.0022635477378628	-0.00139739362058561	0.000360675626906408
h1s16	186	-0.022470452565766	-0.00219249206788223	-0.00150585941468209	-0.0136269311594501	0.0102200452797751	0.00719464289308417	0.00336159707014662	-0.00457693432521888	0.00366894461321521	-0.00406536067939772
h1s16	187	-0.0294281260139942	-0.00456955158692817	0.00432570218111079	-0.013163251809309	0.0105143424870789	0.000807213768137539	-0.00137509717866064	-0.00786396999527104	0.014911218602098	-0.00302482348572716
h1s16	188	-0.0262994301510526	-0.0064736078918455	0.00291639660784526	-0.0168211326784892	0.0126779047487754	-0.00400222945553966	0.00658346267078889	-0.00197396369070838	0.0156046394700243	0.00337798636777331
h1s16	189	-0.0263607380187406	-0.00358912746870232	0.0028660508155432	-0.0166405987765223	0.010671320571415	0.00012332391042696	-0.00215586172478746	-0.00766203502159299	0.010732127623127	-0.000914995673580717
h1s16	190	-0.0246819041134035	-0.001982303425337	-0.00527833587377492	-0.0119309492880118	0.00958875853243484	-0.00484059472976806	0.00851630972516164	-0.0116746829661298	0.0107015347042838	0.00143396504637447
h1s16	191	-0.0237519959735533	-0.000412999523324318	0.00356031310989603	-0.00890502336426651	0.00311741838186462	0.00790092492101458	0.00451692541797484	-0.00748941286732233	-0.00835423902405225	0.00433431916215241
h1s16	192	-0.0146540092764596	-0.00290185579904685	-0.0013239047412639	-0.0103874964240434	0.00128107552009227	-0.0102381978317306	0.00159936151656149	-0.0102068439340013	0.0058828786284346	-0.00700376032530159
h1s16	193	-0.025354850215204	-0.00157413203486617	-0.00188693486241919	-0.0107456223969354	0.0086013737236986	-0.00626739220137434	-0.00167512593019877	-0.00887292738426126	0.00101513384943267	-0.00462715650841691
h1s16	194	-0.0239215404586173	-0.0049243904046164	-0.00392711248030245	-0.0095503789927148	0.00606665489437037	-0.002494787208106	-0.000781382376418606	-0.00636163647824747	0.00336443445881359	-0.0039318071287053
h1s16	195	-0.0173168722615603	0.00103764379776448	-0.00744685134637717	-0.00344633765628169	0.00321069756055065	-0.00192519618456596	0.0064750203374791	-0.00401282377907728	0.00904627796326455	0.00289025996826241
h1s16	196	-0.00830150858994402	-0.00836289255612464	0.00139975996853955	-0.00779921316284937	0.00848787549216385	-0.00215398165818066	0.00758265241985661	-0.00753832405278732	0.00363195639362454	-0.00119472038417315
h1s16	197	-5.64512797828156e-06	-0.0213385912665844	0.000323331250023459	-0.0156261398464473	0.00941839426009191	0.000949586840559161	0.0029958711794241	-0.00739875355756799	0.00798485823238341	3.96259948430238e-05
h1s16	198	-0.0101238089484295	-0.0216684878486555	-0.00184722469600909	-0.00382576144364044	0.00920145449542371	0.00304104382731509	0.00742472489129557	-0.0015048358785404	-0.000735298735329992	-0.0051836153666486
h1s16	199	-0.010768012121863	2.04862172534075e-05	-0.00309321356849017	-0.00873277123958878	0.00678584567047264	6.19908327835111e-05	0.00468305430202482	-0.00433502419685071	0.0017468190665502	-0.00914420125522175
h1s16	200	-0.0275848446321578	0.000289141453621664	0.00179038962152409	-0.0122311790073154	0.00486991597896222	0.0126011093258528	0.00850675316770219	-0.00572311141676424	-0.0121760452375221	0.00454031071781042
h1s16	201	-0.0196476280507061	-0.00205125243683992	0.00171659491990375	-0.0150298751745051	0.00771364228287911	0.0187437727718684	0.00865966227380106	-0.00835276392787114	0.00218412787005943	-0.00526119766200639
h1s16	202	-0.0241698661519272	0.00246871929563837	-0.00377617501700154	-0.00982291037339965	0.00773181345760236	0.0175013266456871	0.010472671483661	-0.00200395156493561	-0.00886946595060898	-0.00821994753599785
h1s16	203	-0.0252286816150261	-0.0071894836074512	0.00192414517647665	-0.0189891045638914	0.00780975071696686	0.00820347840414915	0.00758113762622455	-0.00958058570713059	0.00270133184434216	0.000946800467766762
h1s16	204	-0.0206936466066822	-0.00746777682553435	-0.0040784162613613	-0.010175113176903	0.00687343580357148	0.0162919354951268	0.00982534813898094	-0.00708210862515828	0.00247020254360452	-0.00774540383820354
h1s16	205	-0.0207916830976375	0.00100033813444084	2.29774382323644e-05	-0.0151717761944904	0.00875236966104151	0.0111938422184194	0.0100038203087127	-0.000861463196078564	-0.00488964031651346	-0.00302604080432484
h1s16	206	-0.0221386498545797	-0.00396619848770382	-0.000515470853518319	-0.0138693398746796	0.00857982537759061	0.00321792366674628	-0.0107440539474627	-0.00905027091308506	-0.0120461827993252	0.00597550087725542
h1s16	207	-0.0263571676992869	0.00439740776771027	-0.000530518071013393	-0.0130069686753267	0.0081018111097653	0.0216832523972931	0.00987965406669175	-0.00722211384096763	-0.000312952146970286	-0.00262833216952314
h1s16	208	-0.0213286698360573	0.00558744207188888	-0.00239559812377274	-0.00904955483976128	0.00863271236302465	-0.00471918389752994	0.00532480003487062	-0.00509056713744941	-0.00194785077240523	0.000207245761755946
h1s16	209	-0.0260047617550902	0.00422155666034248	-0.000201185595512395	-0.0134245747788575	0.010230187356587	0.00675460948720397	0.00416464660076477	-0.00523714769835741	-0.0107601330656192	0.00180563611952592
h1s16	210	-0.0305979318836677	-0.00438524448180943	-0.00360990846793491	-0.0145108619116974	0.0101480861620332	-2.32929562568211e-05	0.00516992416742275	-0.00313341413831573	-0.00134833567154281	-0.00370972826555824
h1s16	211	-0.00334515830330041	-0.00179631359893923	-0.00238860606695694	-0.00863825736272573	0.00687897062025763	0.00321710885654065	0.00386514986841341	0.00706421892215711	-0.00402752839790505	-0.00699636199849669
h1s16	212	0.0146708137241516	0.00891880748588075	-0.000308048252648072	-0.0125158373332452	0.00462356242443167	-0.0103698627437405	-0.00505393593075115	-0.00968385406014826	0.00222880505260462	0.00138911438746186
h1s16	213	0.00610908270421317	0.00814474850548505	-0.00360948595537068	-0.0076612193388621	0.00416357702909229	0.00243238427592827	-0.00158796927989567	-0.00734172059536129	-0.00502812193379764	-0.000807367351727795
h1s16	214	-0.0194284266556264	-0.00310290470318411	-0.000221743481372762	-0.0106957872404934	0.00930809999362477	-0.00334163350423199	0.00472081832860288	0.00156893285196514	0.00561425289414055	0.00337138638383539
h1s16	215	-0.0291849522035462	-0.00382063803547549	-0.00685723258355856	-0.0010122564906547	0.00425096733159809	-0.00246809816046009	0.0057693302960563	-0.00323374860264417	0.00710101729994021	0.00486622639043776
h1s16	216	-0.0274011962209599	-0.00347454911498767	0.00209954262473601	-0.0148885047907252	0.00742861395794453	0.00177147844280666	0.00685942069557947	-0.0090508840069247	0.00146990210140159	0.00557576720566287
h1s16	217	-0.0235103331117036	-0.00901285536441661	0.00301300564722572	0.00107242922292182	-0.000880691392635223	0.00133328856268698	0.00721179568756775	-0.00723253886719472	0.00410681698467228	-0.0134753160998612
h1s16	218	-0.00860406659928196	-0.0128165552538318	0.0100435899790285	-0.0053633657005097	0.00665592012872759	-0.00540015719284876	-0.000682059680988729	-0.000142509274059088	0.00720969654432947	-0.00293779080867231
h1s16	219	-0.0176132844024292	0.0058503642525423	-0.00562373398948761	-0.0073194628048546	0.00910376317981903	-0.010004673261484	0.000651285354188187	-0.00994760057308924	0.0113585463539428	-0.00250051580116823
h1s16	220	-0.0209378223883703	0.0072763351664383	-0.00527807249200932	-0.0113574395053814	0.00129508087138491	-0.00886164110497233	0.00553727345613312	0.00263358987245655	6.85546477245696e-05	-0.00569900810469439
h1s16	221	-0.0268511169274663	-0.00894881470750063	-0.00576004221182973	0.000178782133681827	0.00776567704720116	-0.00616812825349674	0.00573127784616334	0.012290378853424	-0.00404968459377176	0.00176398843256218
h1s16	222	-0.0270384451570687	-0.0109050204435704	-0.00227575685425583	-0.00451431832560844	-0.00439950941200858	0.00280688975583447	0.00179642190308049	-0.00484977027745267	0.0054088208237123	-0.00616413355848149
h1s16	223	0.00937618981077816	-0.0354861136700425	0.00684130946455981	-0.00726653209499864	-0.00208254836592729	0.00590276773150455	0.00062335669175059	-0.00273621178563264	0.00696668617223603	0.00252057646697604
h1s16	224	-0.0184256488749855	-0.0122388251028857	-0.000747676949926941	-0.0122489246084899	0.00449769622252875	-0.00066014267321345	0.00660294308610203	-0.000940247949335299	0.0078600076617956	0.00643572319585382
h1s16	225	0.0109477172462987	-0.0356740303077896	-0.0150031961599554	0.00493983760456606	0.00671944457417695	-0.00223993638881973	0.00846339075819541	-0.00868845534416605	-0.0012263676666538	0.00990276004449961
h1s16	226	-0.0199994969480935	-0.00344453163072143	-0.00368656238211859	0.000848962954247858	0.00895804849297354	0.00487633450154417	0.00633877922284071	-0.00552542380449197	-0.00126613110976881	0.00496264090349435
h1s16	227	-0.024481524546162	-0.0077366308470522	-0.0177087819235125	0.00420954958710425	0.0079845447754512	-8.84869095328449e-05	0.0104402557590239	-0.00777918717052452	0.0103680024375685	0.00869320008139679
h1s16	228	-0.0170934034088845	0.00561760225517897	0.00140055772466823	-0.0125245442350331	0.00726897065114413	-0.00584870255637441	0.00912635736898151	0.00151406188435242	0.00605595596906816	-0.000308715054233945
h1s16	229	-0.0298213858045124	-0.00111887784262326	-0.0111668977731109	-0.000111087267003973	0.00250923891413054	0.0103384714889761	0.000846511636446671	-0.0051207815976332	0.0119089660408776	0.00806400419838107
h1s16	230	-0.0190958413434988	-0.00770492695958054	-0.00484931942890504	-0.00867077936559125	-0.00680750127163615	0.0183795775476959	0.00579106368062754	-0.00576679296328213	0.00877451956579164	0.00924041484797793
h1s16	231	-0.0242948095009791	-0.00257468754544038	-8.35006529696275e-06	-0.0135583535065155	-0.00187951578584099	0.00240416825914263	-0.000858709564847036	0.00554218287140006	0.00196689411356993	0.00206636660978071
h1s16	232	-0.0212570985552773	-0.00905968565378033	-0.00187527014414929	-0.00876341680195972	0.00179273006429706	-0.00145065974671985	0.0039303633821899	-0.00751725521384404	0.00124616564979565	0.00365612167889414
h1s16	233	-0.0289130632367485	0.000535391969563117	0.00611353283847117	-0.0127870357692704	0.00827883346709656	-0.00817413505252446	0.000604138364437147	-0.0103640745956844	0.0139220644053266	-0.00420716445270706
h1s16	234	-0.0334354239865884	-0.00599835812324466	0.00418661834942447	-0.0171490412652045	0.0132146432419052	0.00317953034900483	0.00134215159408408	-0.0117715770954712	0.0180562519258808	-0.00782842493619397
h1s16	235	-0.0303856624186906	-0.00867853814283261	0.00186040576311412	-0.0144538753424878	0.0127335970198596	-0.00342239064572156	0.00665911743490151	-0.00618472716399607	0.00875184858966429	-0.00124088539475835
h1s16	236	-0.0351263346898897	-0.00763663681727807	-0.000405824349243743	-0.0138283189696691	0.00931625682731981	-0.00204405632897945	0.00322612873671554	-0.0113733782957757	0.0160832033250821	-0.00754848605334576
h1s16	237	-0.0349201346534123	-0.0074835500106427	0.00486691917177378	-0.0164819885456514	0.0112912378167624	-0.000949191556761243	0.00449658483920318	-0.0102950491059956	0.0124905446339065	-0.00592439124881246
h1s16	238	-0.0297522313492475	-0.00839403207617956	0.00130772583797981	-0.00937638136106466	0.0133458729854229	-0.00333645909472904	0.00297615938981516	-0.00793918971544741	0.00270952666046432	-0.00195414240253526
h1s16	239	-0.0314740169810763	-0.0116342027212749	0.00844345566238376	-0.00895342126913955	0.0138458553646121	-0.00113191091076602	-0.0171956785428781	-0.00985805598546902	0.013441463509468	-0.00559876033889925
h1s16	240	-0.0303082717744108	-0.00637074082842925	0.00252351088289448	-0.014215429971927	0.0069409179513857	-0.00393182881909978	0.00630967826543582	-0.00180636565838615	0.00778072371148759	-0.00121637775587707
h1s16	241	-0.0275312245220056	-0.0117418456252401	0.00767776869522528	-0.00608961581109999	0.0111958671491691	0.000959376261326826	-0.00671463662311921	-0.0101691320238428	0.0097199499352695	-0.00825141442668713
h1s16	242	-0.0322119446160498	-0.0088860267853858	0.0114477955386513	-0.0103688633643489	0.00903631324406117	0.00210991967020396	-0.00439423226865302	-0.0100877041348016	0.0177833238611747	-0.00812537644736941
h1s16	243	-0.0348251961638859	-0.00757390383542989	0.0063652213347671	-0.00947784387552968	0.00956621575332926	0.000905894362452296	-0.00223496054640794	-0.00998201983845254	0.0162335677798117	-0.00888000055709483
h1s16	244	-0.0366087778428892	-0.00938253028914174	0.0098346095316932	-0.013062493763557	0.0138037635438999	-0.00126807128818612	7.54981718107684e-05	-0.0110850408195896	0.0207573428815492	-0.00757268496605712
h1s16	245	-0.0351772297988382	-0.00710376451937175	0.0126777467871331	-0.00893208637598959	0.0115452489092097	-0.00434485158563579	0.00378256801758143	-0.0131281801909586	0.0176482726397337	-0.00695057115100795
h1s16	246	-0.0288660201220159	-0.00553378667445546	0.00363903032638332	-0.00550610865781909	0.0117163710031222	0.00266901775277104	0.00214381136965336	-0.00580714072554814	-2.7342173324124e-05	0.00325606758497431
h1s16	247	-0.0331096642276434	-0.00475296122948729	0.00542441199195394	-0.0155231839962247	0.015621918669689	0.00182366470726386	-0.00750726373664146	-0.0101156619377155	0.0150194314243815	-0.00680704785398398
h1s16	248	-0.0309622745752437	-0.00454801018884368	0.00217439559662961	-0.0148411316634344	0.0141533238212402	-0.00180200343190179	-0.000126383257211795	-0.0046233019985546	0.00765074973782663	-4.57958255720794e-05
h1s16	249	-0.0196932927043021	-0.00343619880553582	0.00379019496725812	-0.011202670024018	0.0120760435350688	0.017240001641815	0.00262685681556754	-0.000937120796391457	0.00745214497284527	0.00082816240270371
h1s16	250	-0.0171554582409301	0.000994307065131493	-0.000641361358343933	-0.0101169419898091	0.0101590545236419	-0.00387908501320645	-0.00963598922511546	-0.00528362790080065	0.0125952197341382	-0.00335070670589859
h1s16	251	-0.0298622901287114	-0.00419399947446128	-0.00373009468934267	-0.0114220103917071	0.0097247927529686	0.00476647493901149	-0.00886444430660992	-0.0061199013551802	-0.00168468735458842	-0.00397699221374536
h1s16	252	-0.0166935952114544	-0.00366185641232055	0.00146990241529684	-0.0119185191248218	0.00629983193375732	-0.000526720147615779	0.00581299659607029	-0.00560979819521018	-0.00162413558331226	7.53099804861702e-05
h1s16	253	-0.0141088075727223	-0.0212536962138534	-0.00532801602201273	-0.0185240824701466	-0.0105500454182142	0.00167627637418577	-0.0157009180359221	-0.0113876321498549	-0.00259244581033677	-0.00494658437288025
h1s16	254	-0.0223944618502168	-0.00586729637198128	-0.00615070512245788	-0.00406014289494115	0.00140391426524609	0.00568611391242394	-0.000763314450534765	-0.00468340358156035	-0.00901558845692645	-0.00258495133745699
h1s16	255	-0.0161344811305341	-0.0131800983843388	-0.00214032562231377	-0.00192227795201192	0.00910426504327335	-0.00583656495102443	0.00185546643622356	-0.00644336722304378	0.00433477955181169	-0.0155869294363865
h1s16	256	-0.0041739232522614	-0.0199957207247774	-0.00160752851982129	-0.0099784333095778	0.0102622128402345	-0.00535150755286438	-0.0125749556007258	-0.00109167690459176	0.0109006458385647	0.00328361106550037
h1s16	257	-0.0263783052931403	-0.00292062439760125	-0.00138288222573772	-0.00932562169343417	0.00651021891066347	-0.0020908807134287	0.000620483048032002	-0.00604617470113119	0.00789388804467135	0.00305602759029928
h1s16	258	-0.0166643475758626	0.00379536493233927	0.00185227403490314	-0.0143346008708565	0.0052825243241112	-0.00292685944300064	0.00567750339477325	-0.00876260757301329	-0.000246073403559584	0.000407083109657177
h1s16	259	-0.0159243592811006	-0.00828004950594004	-0.000266977061686147	-0.00930348938123882	0.0103868689910745	-0.00154085738139974	0.000454098405385687	-0.00425891506052093	0.00459109326508857	0.00347926507068631
h1s16	260	-0.00452272719883977	-0.0129865703520106	0.00205890738387014	-0.012946572800631	-0.00514890230582167	-0.00727456886087943	0.00540160673061412	-0.000408215758554854	0.0056204114687297	0.00396791666098645
h1s16	261	-0.0272279807595342	-0.00481305672168771	-0.00200624089285169	-0.0113747274443248	0.00977533698680245	-0.000779645375983211	0.00693818957079003	-0.00635442398442495	0.000956602951622203	-0.00133197322115213
h1s16	262	-0.0201334201580529	-0.00570607295107121	-0.0119481966092135	0.0103625006611521	0.00616699032606892	0.00609154203265211	0.00775647431149528	-0.00746829882950727	-0.0044048389230576	0.00314775307322759
h1s16	263	-0.0141001362099454	-0.0114815154110416	-0.0035088878978143	-0.0046065780168334	0.00666744643044141	0.00198296545010435	0.00121526244895608	-0.00598260168852983	0.00426221786346627	0.00498120319096379
h1s16	264	-0.026889308678276	-0.000650019254112101	-0.0047171043673965	-0.00739177260859556	0.00597101259932438	-0.00287016208140984	0.00961233116679363	0.00614588955687877	-0.0109665879802226	0.000478542667973927
h1s16	265	-0.0141143781989224	-0.00414348612496107	-0.0079566432402038	-0.00420890737096678	0.0107367378282497	3.12883799207391e-05	0.00233689987577138	-0.00591463765171775	-0.0142037546701436	0.00280881381629935
h1s16	266	-0.0199165197020264	-0.00317157200086137	0.00054995440234101	-0.0143441912384926	0.00170635791584022	0.00548765765107625	0.00465291930615736	-0.00376616219309991	0.00257646550193452	0.00191402470794981
h1s16	267	-0.0165327819642519	0.0102749209697627	-0.000637348693214243	-0.015658943725176	0.00552497458223429	-0.00213807739350756	0.0043448738680387	-0.00702004916952557	0.00460964547882973	-0.00430184796064481
h1s16	268	-0.0219277827804761	0.00522322774520263	-0.00139481739005457	-0.00847443719819564	0.00870260096481179	-0.00572758532083609	0.00282852245881923	-0.00254453995130856	-0.000144004241018948	-0.00424648674443792
h1s16	269	-0.020299778955806	-0.00974724950300878	-0.00481529553150855	-0.0112441535147067	0.0115709695129083	0.000664863501684417	0.00245795708504827	-0.00481782729322576	0.00560763965048584	0.000648354087415204
h1s16	270	0.0184736622003801	-0.0121890805775677	0.00230598654206923	-0.00786566219044903	0.00652392373371327	0.00495607258380608	0.0075261640226416	0.000303431923229786	0.00521041948859516	-0.00451087351631843
h1s16	271	-0.0198807846139277	0.00588510099146029	-0.00728641638524695	-0.0141351876748978	-0.0142522742453425	-0.00887928096575729	-0.00587214817560192	-0.0110376700573854	0.000779395155955795	0.00231279700737903
h1s16	272	-0.032122297778459	-0.00520630433903404	-0.00434732351714006	-0.0179495618100099	-0.0211877492944207	0.00600174303827991	-0.0168413632366612	-0.0103110427595321	-0.000268382305596436	0.000216883515702088
h1s16	273	-0.00956725848441473	-0.00797457903228506	-0.000417427690862332	-0.0183754744386887	0.00758277666860406	-0.000856110560699583	-0.0122040593737544	-0.00970766326912888	0.00222394645375183	0.000483675501298393
h1s16	274	-0.00440796754422368	-0.00687343343614169	0.00272081064795008	-0.0172766308056734	0.00204763668658288	-0.004029212828551	-0.010158789729973	-0.0116601318272015	-0.000593850197692011	-0.00173376297096264
h1s16	275	-0.0212697914031593	-0.00830081500480557	0.00223886975238636	-0.0194422405047708	-0.00426128458153744	0.00245717346828805	-0.0122116905481596	-0.00753850874039925	0.00110326107022808	0.00340234594318864
h1s16	276	-0.0222960929612183	-0.00634197700091812	0.000183876612792557	-0.0142054611702062	-0.00681246538571542	0.00593460587465196	-0.00117346991863435	-0.00671193378664391	0.00158653326212192	0.00129377409053141
h1s16	277	0.00121145071941937	-0.015158497388412	-0.000744772562704373	0.00744463370996354	0.00072407235832844	0.0147129967739682	0.00895402585544218	-0.00236517172912882	-0.0033191125680058	-0.00709129787963219
h1s16	278	-0.00302779513969469	-0.00746043837922111	0.0107164604750838	0.00399001906545341	0.00596340481921956	0.0014953543032763	0.0103497491187598	-0.000688930699311078	-0.0125759081728752	0.00359169253498469
h1s16	279	-0.0166271073164892	-0.00902949502832774	0.00673621157615218	-0.0135405712381141	0.00822263525728604	0.00818018384503944	0.0083079185062658	-0.00118415830909653	-0.00669566948717814	0.00197081747052578
h1s16	280	-0.0128495418543741	-0.00928009954830501	0.00657052406649545	-0.0128988304532657	0.000966640708540378	-0.00426902157981771	-0.00193055578979693	-0.00307209487630908	-0.000561005722784089	-0.00199587947930915
h1s16	281	-0.0232487816393161	-0.0109210806954732	0.000555790430149088	-0.0109533875671198	0.00564730849061837	-0.00221334925632689	0.00631077007851016	-0.00902418286163244	-0.00142275794179995	-0.00221238229658081
h1s16	282	-0.0174101135672705	-0.0196039625591927	0.00626462142345644	-0.0100561693187891	-0.000451833269387308	0.00479882112358058	0.0101110225649352	-0.000429098151386104	-0.00115864061142498	-0.0079492682231947
h1s16	283	-0.0147198614255986	-0.00524658523755043	0.00381950447444271	-0.0141570371427412	0.00869808464355923	0.0210520692684488	0.00672982433555806	-0.003256524295959	0.00378077757189522	-0.00239920719692228
h1s16	284	-0.018694707379212	-0.00852005789342067	0.0057106773666517	-0.0137910899812836	0.00811928084458736	0.00883326194680173	0.00767489776722598	-0.00126571245085801	0.0015310038315566	0.000588980997832318
h1s16	285	-0.00269533359124719	-0.0131901138235105	0.00837472596364771	-0.000605605902460392	0.00399315276841026	0.00189303115452677	0.0126679382797811	0.0109504639854367	-0.00656646505411504	0.0026287440787416
h1s16	286	0.0214994588143797	-0.0217051408756045	-0.00772848564899283	-0.00343326159710527	0.00237076284130623	6.96834082336739e-05	-0.00801507855780737	0.00188877210992257	0.00311045187581553	0.00342579464935155
h1s16	287	0.00335758290019564	-0.019461650022163	-0.00415974161046994	-0.00835155295203415	0.0081684626367835	0.000694609995536084	-0.00436277195744473	0.00199871925639059	0.00106167252126047	0.00564891654840044
h1s16	288	-0.0136516919293415	-0.0167382690655257	-0.000363441633496165	-0.0100592250598462	0.00976936904785744	-0.00505924203893064	0.0105181935948518	0.00978844337134732	0.00143444804097455	0.0011156429288823
h1s16	289	-0.0258708637877848	-0.00627363637408057	0.00012229900578047	-0.0160914239214245	0.00636164776228544	0.00218712624848161	0.0025242370784945	-0.00159088256805988	0.00271648696645441	0.00211526739699085
h1s16	290	-0.0273532259496273	-0.00651067062600882	-0.00870421720795205	-0.00578589953267948	0.0089889391690257	-0.00452622355841582	0.00390698939444573	-0.00719577755970507	-0.000367048880007627	0.00745536767003714
h1s16	291	-0.0284730767926842	-0.00198153980253517	-0.00189413362063374	0.00332591878006733	0.00896826516926992	-0.00313470402635261	0.0019664924762014	-0.00603370606946824	0.00979766453046485	0.00616169413329861
h1s16	292	-0.0270962181180867	-0.00560317182567783	0.00439419659550592	-0.00581522799786829	0.0059850861611708	-0.00287677955748582	0.00716002316386475	-0.000915471127211616	0.00138742536544091	0.00571067707517082
h1s16	293	-0.0200917088737642	-0.00874774735325872	-0.00533451011540439	-0.00963117005578773	0.00518613259392301	0.0132448936876898	0.0112090631757135	-0.0050214172730265	0.00304704898670931	-0.006336105998407
h1s16	294	-0.020499487348362	-0.0075334107654493	-0.00420991756485214	-0.00696329678289882	0.00489523838622697	0.0131810789659195	0.0124993590147915	-0.00273068963580657	0.0025233561459534	0.000104411356598138
h1s16	295	-0.0243862348500972	-0.00527460669735316	-0.000933935366308382	-0.0104205529855114	0.0055863378127459	0.0123253448225076	0.00998513987687989	-0.00320134153558245	0.00907695770561486	0.000630760227416077
h1s16	296	-0.0270343494375315	-0.00272168417037057	-0.00712032336076354	-0.00454850165319036	0.00714973113305161	-0.000277801018789979	0.00514474515612597	-0.00609309923647669	0.00385144615971669	-0.00215685764137925
h1s16	297	-0.0294546133395709	-0.00175062615891222	0.00513166519913487	-0.00950386071140054	-0.0045622135501774	0.0043382256920599	0.00776847194965838	-0.0017771493052952	0.00256379917168378	-0.00511783963456952
h1s16	298	-0.0271838035168917	-0.00668141326417922	0.00503134951978227	-0.00981264491932843	0.00730071369646098	0.00266452878442649	-0.000824105026524967	-0.00505745677612871	0.00361505464564423	-0.00215254482952291
h1s16	299	-0.0267472405324373	-0.00606070585879965	0.0100562373511015	-0.00778500994811093	0.00425439319585344	0.00287713387884131	-9.47586842344314e-05	-0.00217501922826131	0.00522879487569423	-0.00342511483107071
h1s16	300	-0.0131007184760085	0.00635894725865438	-0.00315637013449942	-0.00892130375176568	0.00416268990441993	0.0139116563180436	-0.00126624125295905	-0.00370651601345366	-0.00162497142815383	-0.00226706193326838
h1s16	301	-0.0168773112037519	-0.0128567979051694	-0.0173848296493958	0.0120467741901229	0.0028561011102461	-0.00311998143097359	0.0038071783111944	-0.00684978602829294	0.0131908034216478	-0.00128287819159099
h1s16	302	-0.0245785000255883	-0.00679098532553704	0.00370828410447245	-0.00888924350840099	0.00407434977705431	0.0030336859969522	0.00370637468601984	-0.00391972895470953	0.00648509408449109	-0.000736442529389136
h1s16	303	-0.0251639959315049	-0.00695720428628814	0.00491656570385971	-0.0054952392400056	0.00604601582705061	-0.00143001068357294	0.00658384216137696	-0.0105984037639347	0.00661191232882436	0.000309046578468802
h1s16	304	-0.0150940945339847	-0.00394980297614955	-0.00151769743633055	-0.0150210284523749	0.00693388186455271	-0.00639233754010792	0.00616750289038967	-0.00803590033798588	0.00898388395446811	-0.00468949116406091
h1s16	305	-0.0243387494889563	-0.00665790551011722	-0.000330908241822054	-0.0149493310807639	0.00664774248897149	0.00362614641883668	0.00722856749579761	-0.010171963960711	0.0110148500155117	0.00212591743882267
h1s16	306	-0.0266188465130419	-0.0112399523113706	-0.00474509060642613	-0.0106189123042981	0.0131488614889564	-0.000199049289943518	0.00651920658879932	-0.0098611809930188	0.0121466041492032	0.000803534916259302
h1s16	307	-0.0256729297089937	-0.00249115266252659	-0.000140412590619776	-0.014124789607276	0.0126286302431452	0.000444814055429522	0.00449614195974781	-0.00846330700947088	0.00562521490025862	0.0034532275906037
h1s16	308	-0.0277949273391779	-0.00632466099574663	0.00136666012822214	-0.0159458485121044	0.0130461549324746	-0.0017341568309008	0.00555999560742943	-0.0116736618575151	0.00245184779360957	0.00223686499259578
h1s16	309	-0.0191413294619314	-0.00233379508263721	0.00148211780413588	-0.00573454619384763	0.0104622974877824	0.0165298919770178	0.00650442292818377	-0.00346758472676711	0.0055583108220616	0.00365460937386466
h1s16	310	-0.0248457934742707	0.00293934609224643	0.0134728733167798	-0.00313879038494574	0.0061395218513768	0.00193500928734597	0.00868348402161247	0.00260237628058971	0.00540834874815888	-0.000656924789161736
h1s16	311	-0.00911871193789615	-0.0185968275640766	-0.000329502417098065	-0.000889890998152079	0.00690362079070376	0.00279524249732926	0.00254940469445882	-0.000685746253339983	0.00664401794155529	-0.00221244321110461
h1s16	312	-0.012550108319001	-0.012809096385901	0.0154988619924444	0.00711802619093076	0.00484208196230126	0.00151751802705416	0.00670120833125986	0.000756522537128704	0.00392627322762217	0.00114253467220717
h1s16	313	-0.000670418575027556	-0.0231074733607738	-0.0021349435398344	0.00669020129998792	0.0075040776811783	0.00663449846726658	0.000917712821786592	0.00215769927197645	0.00184607527546111	-0.00611301830526674
h1s16	314	-0.018070864614044	-0.0123208618347262	0.000955868001648839	-0.00170408840313624	0.00752496108308082	0.00865502072967936	0.0033495042205052	0.00371608780139272	0.00114976226477312	-0.00458356748823284
h1s16	315	-0.0178303535637943	-9.88007484972949e-05	0.00030770512069633	-0.00823899209554071	0.00519308324123563	0.00587045205074746	0.00457664561666998	-0.000426581373010358	0.00111810461577659	-0.00237035412525868
h1s16	316	-0.00843118862631016	-0.0013615789342599	0.0010189006675292	-0.00412053810012508	0.0109893764162557	0.00707080041558979	0.00789066600773912	-0.00449032635003857	0.0113580910115721	0.00493168956886355
h1s16	317	-0.0250362570138125	-0.00734852668620959	-0.00210950287045969	-0.0121159311754856	0.00556369458560306	-0.00107211653318941	0.0043133176509308	-0.00447300128345659	0.000568082213764301	0.00244602178731441
h1s16	318	-0.020907064550493	-0.0107034439387352	-0.00305040468119943	-0.0114935333678157	0.00755160768434585	-0.000706619995835481	0.00349755991688166	-0.00714688675835862	0.000566514544467255	-0.00963439691154077
h1s16	319	-0.0244779176696831	-0.00786402592763754	0.00232426157671372	-0.0140164630159202	0.00781663314541726	-0.00427048546993562	0.000514344950243503	-0.00872229995931413	0.00134757539635305	-0.000880048501749355
h1s16	320	-0.00734572083960383	-0.00891139610641825	-0.00112781053213712	-0.0154870236253757	0.00762630402972598	-0.00899125714994644	0.00355558181643927	-0.0124586404124613	0.00310816841849753	-0.00458771007050464
h1s16	321	-0.0256388133789373	-0.00152936447098487	0.00104012031699928	-0.00575025364942817	0.00984181169361739	-0.00139471931831094	0.00529107783705479	-0.0055356152101061	0.00683257339114357	0.00107804102326177
h1s16	322	-0.0118647831180969	-0.00684004492296033	-0.000635243168314749	-0.0148477539324485	0.0068980400916567	-0.00376733120983534	0.00326914457772843	-0.00589212528231164	0.00660125906840496	0.00229960049145751
h1s16	323	-0.0108413811715372	-0.0085845943765703	0.00760494125583297	-0.0117187821678254	0.00024743508906271	-0.00281577520171404	0.00754827148315127	-0.00583835977319011	0.00550001949865477	-0.00195831620598135
h1s16	324	-0.022823484872833	-0.00625426266680322	0.00199600018004971	-0.022188535241695	-0.00642402058726882	0.00296614727118417	0.00656728799342491	-0.0147667181693269	-0.011480127239507	0.0089695844107191
h1s16	325	-0.0194508605612438	-0.00391119140986805	0.002223382002206	-0.0164940353175743	0.00992469254775643	0.00377622785709769	0.00335435793579123	-0.0114935356673307	-0.00737526547836981	0.0126681590333593
h1s16	326	-0.0228804156629226	0.00323006309513943	-0.00162502931208368	-0.0058736147161094	0.0126204554054136	0.00729943575600751	0.00669598256169693	-0.00497508480151663	0.00424726517094525	0.00840413750304742
h1s16	327	-0.00948315534945329	-0.00845001986608422	-0.0012198735577914	-0.0108506937908028	0.0144833493579654	0.00692069291319895	0.00774337710253508	-0.0151433954855741	-0.00746446520771173	0.00739286842017402
h1s16	328	-0.0262723077114645	-0.00268124474946039	-0.00213228185026412	-0.0171212027979354	0.0192509953298189	0.0130803895228847	0.0116773508855662	-0.0117780836345575	-0.00791208115603678	0.019837505061619
h1s16	329	-0.0184395668998889	-0.00318368435047975	-0.0041187537217356	-0.0179328556802217	0.0185010102473553	0.00940894902063421	0.00823154196809822	-0.0167557552985849	-0.0151490988150043	0.0190429399756829
h1s16	330	-0.0123733323285515	-0.00196975322222506	-0.00607287602412869	-0.00959982291789207	0.0137109916154678	0.00527940153549842	0.0111813859910231	-0.0128826894431106	-0.0154879780592861	0.022119876299698
h1s16	331	0.000369967295763463	-0.012738861623511	-0.00304308367184308	-0.0178513888687304	0.0157123420062394	-0.00336074597899028	0.00790025149596567	-0.0143968402679488	-0.0150823652466761	0.0188241084636586
h1s16	332	-0.0103403416363863	0.00647078283946431	-0.00213029346941454	-0.0181590350385416	0.0201505539931116	0.0122659215373167	0.00828453986395115	-0.0160046279004135	-0.0162418418087329	0.0277340191352446
h1s16	333	-0.0193680313577731	0.00300094045531489	-0.0013404194882926	-0.0201266847688316	0.0212281259326179	0.0103066917210742	0.00582565980275731	-0.0190054991876766	-0.0121030464648096	0.0301614755707371
h1s16	334	-0.000249823072170648	0.000644253054194135	-0.00394899990519137	-0.0159232897135546	0.0173794708562584	0.0051933842545076	0.00530097472115542	-0.0203407782302552	-0.0234256616552553	0.0310718728601894
h1s16	335	-0.0188015142353622	-0.00493341777526849	-0.00159556989117447	-0.0182330738619163	0.0174541832788707	9.16081924176347e-05	0.00467565753427268	-0.0135406219958225	-0.0102747435305037	0.0195054574520123
h1s16	336	-0.0253208522010426	-0.0104128619101171	0.000963489490818742	-0.018714884448704	0.0181867496266768	0.00391767669522224	0.00252296016533562	-0.0157074848253807	-0.00665273831862387	0.0174398037671403
h1s16	337	-0.0153063632429598	-0.000854931712154169	-0.0022327670270544	-0.0175504338784235	0.0165911288639028	0.0100411958854954	0.00857662881468591	-0.0157733854330266	-0.0018977455566015	0.0225870683798367
h1s16	338	0.0038511088520686	-0.00726732018586571	0.00826180378187235	-0.0115533548880305	0.0214710648091219	0.0163224288235944	-0.0133369633592412	-0.0155919349206639	0.00292224006540116	0.0369224951008803
h1s16	339	-0.0340495086394109	-0.00445555094822085	5.24848959281241e-05	-0.0203488850929708	0.0216911508802309	0.0041975170839223	-0.00407169501383018	-0.0169132818977457	0.00696634005060453	0.0301119071056539
h1s16	340	-0.0228005444771571	-0.00796775171040676	-0.00182387077022753	-0.0240047966047068	0.0272902473544932	0.0164129042352434	-0.010914184132523	-0.0144179452407619	0.0149455068915143	0.045745745025212
h1s16	341	-0.0235726222794494	-0.00334702095359529	-0.00362470117748706	-0.0109145643061557	0.0248152692700782	0.0192429164174038	-0.00380541393944234	-0.0161848422888915	0.00969410671047795	0.0436293015761968
h1s16	342	-0.0280954591985734	-0.00933563836766954	0.000136154481341839	-0.024259476211241	0.0317097563432245	0.0107748850715559	-0.0172624139354233	-0.0175320818748869	0.0127916106732068	0.0465371643524054
h1s16	343	-0.0238841966188739	-0.00790322077051609	-0.00607138256793219	-0.0129426768574244	0.0240353888237303	0.0223540781165346	-0.00504328039152275	-0.0162791653719723	0.00938863671518979	0.0457497110943536
h1s16	344	-0.0223896312727644	-0.00043518266721406	-0.0103258745374593	-0.00121116120870682	0.0157885010039841	0.0170114847698706	0.00208709163152245	-0.00683127562900592	0.011269431556767	0.034494868966787
h1s16	345	-0.0294766575940632	-0.0123392895191105	-0.00261630599728186	-0.024009678591225	0.0258880930813525	0.0123939094919437	-0.020373580612807	-0.0178902062186913	0.00546368742243803	0.0476990665033144
h1s16	346	-0.0060639762174588	-0.00890605081818932	-0.00148275849013467	-0.0138648830245152	0.0040820279860929	-0.000507613774563424	-0.00785463649787031	-0.00496217174786237	0.00191397876722959	0.0068683264629538
h1s16	347	-0.0233880638828926	-0.018072013546324	-0.00358782553003684	-0.0225090799857216	0.0209862379878585	0.00608552594909651	-0.0306688636859595	-0.0137706524262272	0.00719245004775575	0.0298270463816074
h1s16	348	-0.0332204817313159	-0.0101196165348423	-0.00296014528760876	-0.0229195694820221	0.028646593657993	0.00840467734327999	-0.0224655429756621	-0.019136943371753	0.00881739711915194	0.0520147245081815
h1s16	349	-0.0338793418544619	-0.0104215537154392	-0.00239157933011853	-0.0283401441608913	0.0259322383136378	0.0106468002013402	-0.0165584371896869	-0.0213647055824706	0.0149888942403455	0.0502156340064721
h1s16	350	-0.0081384281078494	-0.0165147804004341	0.000121857316791738	-0.0215932885165098	0.0253217380646834	0.0115608872837017	-0.00542803892941776	-0.0199767575440642	0.00724733294696854	0.0440456963903999
h1s16	351	-0.0298459988332686	-0.00606280527562673	-0.0045532753127593	-0.0261686934588001	0.0284154418108799	0.00989645075080089	-0.00538791668023853	-0.0219323716355517	0.0145669884579629	0.0470373428852347
h1s16	352	-0.0319779763415952	-0.00819360152567841	-0.00300303178394148	-0.0283684645438466	0.0329748754861503	0.0131155313073959	-0.00984321854747726	-0.020218598188956	0.0176482088508529	0.052790300039895
h1s16	353	-0.0239823310400666	-0.00338972608626294	-0.00176097730126156	-0.0251974888332708	0.0316278761821519	0.0174667026510732	-0.00938381163247848	-0.020095786167445	0.0188114664169873	0.0522074251693179
h1s16	354	-0.0148164304876271	0.00183004915053325	0.0025965226636551	-0.0204565089343827	0.00859438822695283	-0.00840096277600235	0.00283562426363066	-0.0138172585882959	-0.00116978540198658	0.00895925370737812
h1s16	355	-0.0176015336202386	-0.000910243484424384	0.00222019459425096	-0.0201517475287887	0.00351930249953549	-0.000336368119523789	0.00172150384491798	-0.0125662252373916	-0.00678936463297888	0.0129221372814665
h1s16	356	-0.0281947608272541	-0.00582624551680894	0.00111281925215516	-0.0150705261563492	0.0121662512913446	-0.000619311001078543	7.23053693747399e-05	-0.0110208683393663	-0.00219573751409063	0.00474193983023693
h1s16	357	-0.0307429030746085	-0.00287972677222251	-0.00427126502108313	-0.0174876745015739	0.00688301229154382	0.00302683785804518	-0.00342983717848204	-0.000701231521649444	0.00120869805433179	0.00475119661863541
h1s16	358	-0.0263526991149398	-0.00254273072058215	-0.0010894712622488	-0.0207937759088694	0.00491510476487831	-0.000979055307272582	0.00604922687026446	-0.00558898283143888	1.31065602305719e-05	0.00953693792340203
h1s16	359	-0.0257027951165618	-0.00511821530788302	0.000613230444779742	-0.0207743622195601	0.00833838079180028	0.000842829336308465	0.00735077040622455	-0.0100953640625291	-0.00890642918990588	0.0129032572015729
h1s16	360	-0.0304127509408806	-0.00240441928232442	-0.000847322147432475	-0.0242603268169475	0.00836230719348782	0.00992099948535251	0.00550558296725146	-0.00953942380065423	0.000429418215488795	0.0112136915815378
h1s16	361	-0.0312031520886969	-0.00390267583369459	-0.00253597990719065	-0.0186023201287512	0.00815162922908231	0.00972598398962602	0.00996747755731063	0.000600776470935019	-0.00317352312743913	0.010468901770788
h1s16	362	-0.0230420434869079	-0.00911875075457235	-0.00301349091249076	-0.0153344857955123	0.0117953030746489	0.00394915374212359	0.00447030390716657	-0.010347065628712	-0.00119124863606881	0.0150021586714199
h1s16	363	-0.0280201609771921	-0.000670456244589691	-9.7782940856034e-05	-0.0175990626336847	0.010690909231534	0.00685638092244157	0.00724848596427834	-0.00258801839456586	0.00281087545612409	0.00742330734906643
h1s16	364	-0.0243757429270811	-0.00285070110062977	-0.00226951053073315	-0.0175630813130006	0.00923991521791406	0.0101596993653641	0.00857045696967408	-0.00307049633346128	-0.00327006579920798	0.000694213815667536
h1s16	365	-0.0301816690751165	-0.00686070422209522	-0.00105647620664129	-0.0206924179592457	0.0114871198341496	0.00287829996439447	0.00912835095200443	-0.00245673937297442	-0.00585679131343824	0.00829446245479702
h1s16	366	-0.0118764615464466	-0.0134590828389897	-0.00208371297180859	-0.0210174360022818	-0.0117889490320081	-0.00166839346515677	-0.00383746869903487	-0.0112768830587073	-0.00491250192447745	0.0060853206013412
h1s16	367	-0.0221186232131343	-0.0018938939759155	-0.000913270608029313	-0.0254924134960768	0.00343821285413394	0.00435236674502074	0.00194446430101649	-0.016225393092146	-0.00151065637180231	0.0158540898165596
h1s16	368	-0.0260484223104917	-0.00256074373297458	-0.00156331019130142	-0.0107706384936684	0.00521437688832635	0.00125154391983892	0.00491476439259303	-0.00739201555009683	-0.00397020882764931	-0.00801600906566187
h1s16	369	-0.0242294123662608	0.000614195413053368	0.000329783896100157	-0.0190733577687679	0.0118878952514258	0.011472178326822	0.00640324620923925	-0.0138945273578079	-0.00296644942707246	0.0171935037143242
h1s16	370	-0.0284661446797052	-0.00235071212482314	-0.00255477923191335	-0.0181941370976073	0.00778753125492972	0.0012639548220035	0.00126036046788844	0.00086451807897883	0.0011617151926158	0.00255484716168812
h1s16	371	-0.0258379770112405	-0.00527682715831388	-0.000954504101857534	-0.0233606072991775	0.0122030196220347	0.00562837784540786	0.00159588682098602	-0.01213369201204	-0.000553075601331719	0.0150625838434762
h1s16	372	-0.0196265697174335	0.0032644271298703	0.00459512093536486	-0.0029360435220877	-0.00133021607937206	0.00283751713905929	0.00571985721092865	-0.00623435223083683	0.00546591448736218	0.00214148900046579
h1s16	373	-0.0276867328500569	-0.00577510646700314	-0.00664806390350152	-0.00824803791363079	0.0101450281026486	0.0017137162945447	0.00392276416564147	-0.00646267522347795	0.00362896857175487	-0.00413327268834895
h1s16	374	-0.022969784301528	-0.0108167097636888	-0.00581596823265461	-0.0049028010430274	0.00118784241869407	-0.00191656405943542	-0.00191825444101991	-0.00328678802585908	0.00731872545462177	0.0115239102526678
h1s16	375	-0.026889319339124	-0.00480966183869533	0.000861813576364789	-0.0110360758992792	0.0111723212064936	-0.00243662165746717	0.00678669206867161	-0.00862164352714809	0.00471324821891879	0.00233101849932462
h1s16	376	-0.0262610515178705	-0.00735609425122683	-0.00496540783004576	-0.00905674143200631	0.00965971727172715	0.00289569662846276	0.00772744040724366	-0.00525199635566051	0.00521614622407423	-0.00232468050133893
h1s16	377	-0.0239823460608161	-0.005160503676368	-0.00285161234667874	-0.0128942089188823	0.0100956150339975	-0.000142623321947411	0.00363542502234086	-0.00853869932082436	0.0043089491690088	0.00417448769777181
h1s16	378	-0.0293666705683456	-0.00490491571225493	-0.00293654338780099	-0.00798460602240218	0.0113091849645429	0.00130223248003048	0.00828604562889819	-0.00663356555082359	0.00386027731318365	-0.00109365350942774
h1s16	379	-0.015126805856864	0.0112860170970773	0.000893509906859095	-0.00856082287324164	0.00902766383704517	0.00618176614621148	0.00437614279112677	-0.000589570469991775	0.00499883968358276	-0.00764715478477551
h1s16	380	-0.00867890912255865	-0.00958145750204402	-0.00388016861346569	-0.00702921139347944	0.00712653302744794	0.0125056195699492	0.00730140243696869	-0.00284755367603057	0.00402058544983238	-0.00562923734841096
h1s16	381	-0.0272074101366394	0.00239312384252092	0.00457282916018565	-0.00867682134408549	0.000330540952333517	0.00225326835210872	0.00806871204351558	-0.00188677217056269	0.00782269710789504	0.00386647672588367
h1s16	382	-0.0167902990130994	-0.0135371561212762	0.00170829408423581	-0.0106050360956162	0.00974939955325076	-0.0020124881902289	0.00691238090839754	0.000910301565840288	0.000820425393094933	-0.00283599342647905
h1s16	383	-0.0265376933223686	-0.00110882886655006	-0.00362374285032575	-0.0108026403248126	0.00985518753009206	0.00225480777299225	-0.000295118658927637	-0.00549003723257396	-0.000350551961374279	-0.00238168624767894
h1s16	384	-0.0224489943986583	-0.00110499646664617	-0.00512059599422284	-0.00930077358435808	0.00402398676829154	-0.00780586196378255	0.000650467709209001	-0.00424273267120024	-0.00372178982604801	0.00412129740956736
h1s16	385	-0.0253299224232987	-0.00071175903686859	0.00695419027535597	-0.00985127995730595	0.00590472566869909	-0.00135978344722535	0.00612970655449644	-0.00823672309946991	0.00265247529430321	-0.00142570475899207
h1s16	386	-0.0273506115919714	-0.00558844167109609	-0.0016050382610864	-0.0091239881282523	0.00126224562014793	-0.00667644078263194	0.00853219070141903	0.00144504802861967	0.00409444504795973	0.00810154687773233
h1s16	387	-0.00989365072731314	0.00213289026786298	-0.00652539665227491	-0.00414935766609515	0.0069635306556016	-0.00998568047853842	-0.00670086891088666	-0.000478373804505551	0.00250427634031592	0.0060210058575501
h1s16	388	-0.0275140563146823	-0.00183965586360902	-0.00131852516178247	-0.0121312065744583	0.00777211889184761	-0.00471908318192193	0.00161304174008257	-0.00374074679392728	0.00554595665255662	-0.00117246378428488
h1s16	389	-0.0193014307086804	-0.00451632778023475	-0.00110533189476397	-0.00702562082454994	0.00504986581234624	-0.00194390353337469	-0.00807686233072027	-0.00263245871572122	0.00797220183988808	-0.0018382180877372
h1s16	390	-0.0279046332128585	-0.000799017156480393	0.00353274802117889	-0.0130337769038725	0.00424721730498587	0.00524682417276178	0.0100204847128656	0.0070691759357353	0.00179961123033899	-0.00113648919070472
h1s16	391	-0.0258629601254506	-0.00192814200830027	0.00853775069193321	-0.0113824789298221	0.00543558238608322	0.00303367629540623	0.000443833818297551	-0.0048750938553122	0.000246494294446954	0.00224312070885666
h1s16	392	-0.0283502465478907	-0.0047244500498382	0.000758790931348474	-0.0137228566220705	0.0029382445590391	-0.0027692071755103	0.0034434293352661	-0.00745986043474878	0.00384366099039111	0.00208317749935789
h1s16	393	-0.0245904794725006	-0.00434742798464024	-0.00885124851042585	-0.004144014573834	0.00847607182057842	0.00814611597714971	7.7289622413625e-05	-0.00374746304994803	0.0130122307713743	0.0057485166237404
h1s16	394	-0.0268735724741983	-0.00620182230497582	0.000300674772965375	-0.0115947670134206	0.00637228958076947	-0.00470554724022387	0.00589962883969114	0.00541960369806213	-0.0042340534593643	0.00065523538669814
h1s16	395	-0.00329539194554483	-0.0122675214238815	0.00889789292137361	-0.00245441007184613	0.00648538591493385	0.00177004791093859	-0.00936011698375534	-0.00254953540755628	0.0047084326846837	0.000481581333243652
h1s16	396	-0.0180986506338591	-0.0081640345990414	0.0115922962509823	-0.0117927657566128	0.00460795438279578	0.00515333568287014	0.00638159175563245	-0.00678805225672847	0.0125373311042783	0.00132456618535172
h1s16	397	-0.0197331887164035	-0.00973000786455755	0.0224317865571238	-0.00505045063189055	-0.00378957961347336	0.0186543808883504	0.00760098145710259	0.000422659646166647	0.00759650638378463	0.00342290986075517
h1s16	398	-0.02529270609819	-0.013344320377106	0.00568090751692924	-0.0122173912980663	0.00800133194738402	2.08147073680259e-05	0.0124989335383018	0.00360704824194377	-0.00292837860021684	0.00121294343300893
h1s16	399	-0.02044007022648	-0.00739281610010689	0.00156830461395084	-0.0145749973783527	-0.00440553263308773	0.00703197308711553	0.00238954032508547	-0.00599204719101176	0.00548035252251974	-0.00902389780704031
h1s16	400	-0.0225045221466362	0.000825863217574347	-0.000273068496214227	-0.0135885518297303	0.00633273870890775	-0.0026669439132282	0.00450633367377353	-0.00939348616976535	0.00711549446011228	-0.00502034931477204
h1s16	401	-0.028167575296211	-0.00427459112885043	-4.8434375177327e-05	-0.0107913040054912	0.00546051849239685	3.51770726498223e-05	0.00445677846592914	-0.00833844606697707	0.0057600018071736	0.00241000275043463
h1s16	402	0.00670252632323687	-0.0124060801963137	0.00688553846453963	-0.00567354968781601	0.00469121908950326	-0.00208553053475343	0.00561003525495924	-0.00702628404929753	-0.000755931574954411	0.00295321104118404
h1s16	403	-0.023926296762488	-0.00429532716152609	-0.000333917773533057	-0.0140562331035542	0.00528959886692001	0.00118982866004344	0.00662914268102478	-0.0098358229175298	0.0113375257924059	0.00143966771626986
h1s16	404	-0.0272567412619307	-0.00780585174324458	0.00458717795061706	-0.00661792331390893	0.00330196627500477	0.00899098576482257	0.00411442387743559	-0.00576190577260261	0.00647939200462887	-0.00431505676251525
h1s16	405	-0.0282339820393843	-0.0074289806694505	-4.04822121641576e-07	-0.013632234672905	0.000230069981071138	0.000971778708915932	0.00630746610049691	-0.00685732266956983	-2.8895747667036e-05	-0.00184619771137382
h1s16	406	-0.020954105381596	-0.00928774675670757	0.00105981542735988	-0.00809792633039599	0.00836378327603837	-0.000555395213760686	0.00537539236944012	-0.00882474001027918	-0.0161120228449299	0.00799385950529399
h1s16	407	-0.0244380457354772	-0.00962507400384316	0.00200069792461028	-0.0129765037554507	0.0107167511495136	0.00525230352577542	0.00426989784144391	-0.00876809903868492	5.23671154183895e-06	0.0029937370419397
h1s16	408	-0.0109896149572417	-0.0228748893729772	0.00806312462317197	-0.00657102775363415	0.00602861485979298	0.0023049196725699	0.00697135507821455	-0.00856250632844405	-0.00406805725381823	0.00761825283989427
h1s16	409	-0.0247071737992295	-0.00872508134335397	0.00365010826890982	-0.00730221430140726	0.00524117678942421	0.00918176422793673	0.000917630475082725	-0.00652009401744104	-0.00161715878680745	0.0055902111748646
h1s16	410	-0.0208388794135005	-0.00860373133936152	-0.00309153456055534	-0.00859781779067475	0.0100632093550822	0.0128682007297975	-2.09234305371338e-05	-0.0054875370473469	0.00282719444963817	-0.00122483773506636
h1s16	411	-0.0196623998285891	-0.00897554477856467	0.00155422877125409	-0.00328630656926064	0.0108502843341483	0.00236872127153578	0.00649692824679382	0.00750264599714147	-0.00289856003042577	0.000356959885200503
h1s16	412	-0.0272299752743862	-0.00291373177372895	0.0031912792626743	-0.00744321645542527	0.00929282048190259	0.00403166503620877	0.00410126318935722	-0.0041863876781698	0.00278832487834909	-0.00209811079095425
h1s16	413	-0.0227994718410848	-0.00319753386236918	-0.0022575498157544	-0.0129718073508842	0.00894865918818774	-0.00433411036735091	0.0071997004115533	-0.00127615757678491	0.0111959493559789	0.00601848110523945
h1s16	414	-0.0253241161770672	-0.00551578435634875	-0.000732422402631521	-0.0132680383798188	0.00389341462073151	-0.00158028237788556	0.00560537341099708	-0.00791755633742263	0.00414084862778464	0.00351845291121357
h1s16	415	-0.0227451483909552	-0.00272671736052081	-0.0030954200978077	-0.0107881988901864	0.00897898171115178	-0.00169949430692038	0.00513042900626615	-0.00715724277041695	0.003275344555838	0.00931981959905923
h1s16	416	-0.0174878876701689	5.76400511558068e-06	-0.0104569358003392	0.00444218353439685	0.0081149359121914	-0.0118198473400929	0.0101601183435598	-0.0107270284068205	-0.0134308657023988	-0.0207254766128185
h1s16	417	-0.0125251435176841	-0.00161829361317524	-0.00467644564493708	0.0055308724355258	0.007136745722442	-0.0131288144421979	0.0081476898084241	-0.0124896199356604	-0.0140786647646785	-0.0136632498196115
h1s16	418	-0.0209752013523147	-0.00461551647010274	-0.0055575066671864	-0.00333425400311008	0.00811809066694596	-0.00614623785560491	0.00456178503330339	-0.00983434720895682	-0.00137428559038328	-0.0151146756659965
h1s16	419	-0.0215101717064944	0.000430892487212813	-0.00166234482818502	-0.00472886182131494	0.00479459298440446	-0.0115236038798826	0.00863466585013517	-0.00985565912726002	-0.00663759736655037	-0.0136396362186743
h1s16	420	-0.0278127434048619	-0.00403228929572419	0.00207232465828502	-0.0114246233551474	0.00795270751995878	0.00230636142233521	0.000914547933905368	-0.00490489439410248	0.00410152114419702	0.000432880154507038
h1s16	421	-0.0279485635689292	-0.00431163182160793	-2.54834482276126e-05	-0.0109704659125105	0.00891918036780387	0.0037436169973449	-0.00423975049241507	-0.00404139081009605	0.00655990542306952	-0.00320019384909666
h1s16	422	-0.0257525294409735	-0.00678816931945463	0.000533825313328415	-0.0121219356027987	0.0118553795477058	-0.00114686456717864	-0.00219651873345137	-0.00610441152765134	0.00169787873442624	-0.00197918412144592
h1s16	423	-0.0190602321248413	-0.00424399807127111	-0.00124405526490442	-0.00653033447285987	0.00893314961574161	0.00345704934557794	-0.00262454065405022	-0.00527763223085079	-0.00402540531573289	0.00330363910815464
h1s16	424	-0.0227884198982634	0.00415050012941989	-0.00133278672240915	-0.0119823742100915	0.00809053828154971	-0.0074539415519667	-0.00116402197334788	-0.00475929058708444	0.00664652572754497	-0.000534992669819514
h1s16	425	-0.0276864791587966	-0.00611744886691786	-0.00250173029875052	-0.00406171223225124	0.010189358191218	0.00256879675009583	0.00860910239834938	-0.00889590925441211	0.0106957367683072	-0.00211507949192957
h1s16	426	-0.0312965681215524	-0.00441011101607291	-0.00629098930844708	-0.00501790470787554	0.0105004888091442	-0.00310873663803031	0.0137393575496393	0.000728464058716169	0.0127792662403896	0.0192994087137829
h1s16	427	-0.0222968139853459	0.00151780112301146	0.00440440792172153	-0.00140190675179166	0.00406733986357668	-0.00810254635995043	0.00474847146505394	-0.00580449288324561	0.00480390277038428	0.00180890209526529
h1s16	428	-0.0203778022603971	0.00213662645933939	0.0141819420768182	-0.00123902734291573	0.00829467983664313	0.00643925292896142	0.00616597104061677	-0.00417446476414688	0.00683616169904288	0.000354786764596319
h1s16	429	-0.0324692645789797	-0.00469169971124781	-0.00231876187821672	0.00875808259118639	0.00718343805258597	-0.00181597337953911	0.0105317135259083	-0.0034604342644286	0.00874532729182193	0.0119871015688579
h1s16	430	-0.02050310403575	-0.00833539949581267	-0.00431578914484827	-0.0107267966866661	0.00469426895802938	0.0196154682844632	0.0165964215734379	0.0171039580695313	0.00579397608862856	0.0209702903714385
h1s16	431	-0.0241747085846336	-0.0128747877408364	-0.0012960741844979	-0.00768237467380454	0.011169925778547	-0.000111741977912959	0.0119873253948021	-0.00383526583024225	0.00678540398403524	0.0127638369534972
h1s16	432	-0.0269031645873274	0.00243316451701955	0.00128659480529667	-0.0101148699990223	0.00843246463730265	0.00184842955284578	0.00564410959146564	0.0035712171724737	0.00537548221434337	-0.00233785806122099
h1s16	433	-0.0293397882437564	-0.00871164046880805	-0.00123936608460056	-0.00357872920189739	0.010082692770132	-0.00135626106267996	0.0123021657953045	-0.00390869817060683	0.0130096754488572	0.0185453974339642
h1s16	434	-0.0120037779397484	-0.00085133774007266	0.0131685490002675	0.00408168634940068	0.00599331442928787	-0.00278293181301658	0.00148610832666498	-0.00681591531174489	0.000974418273582975	-0.000389014834973038
h1s16	435	-0.0337108958516383	-0.00658160167710433	-0.000190275242244681	-0.00871808253421848	0.0112184005607108	0.000520931555622826	0.0116143280146233	-0.00123191950242102	0.0151526871533271	0.00942806710803223
h1s16	436	-0.0164454661325479	0.00182220843092935	-0.0013505619750241	-0.0140304637079218	0.00581572883305117	0.0181997556308001	0.0156310517249019	0.017834502728395	0.00683500868900538	0.0145059203439323
h1s16	437	-0.0302397632531287	-0.0032619283164438	-0.00567676250506515	-0.00340547343947455	0.0102475429914656	0.0150989282634188	0.0163666783167067	0.00740362125455522	0.0122850143197073	0.0164494200981197
h1s16	438	-0.0243971651690349	-0.00236347244453927	-0.00111599691304362	-0.0147674850662797	0.00457986940793119	0.0210606723360762	0.0209250463969201	0.0268830919546535	-0.0021038886907182	0.0232392456427244
h1s16	439	-0.0324626277812987	-0.00630287596711984	-0.00608994368534245	-0.00610111445408752	0.0118844933150609	-0.00238408048384903	0.0171853840743424	-0.00177240822858213	0.0171368979690604	0.0231518508065422
h1s16	440	-0.0242626376051706	-0.0101396924248608	0.0041053289611173	0.00983629544246166	0.00899777783207219	-0.0030453954508613	0.00925893400629894	-0.00316015298364076	0.0175106153636252	0.0119772351120729
h1s16	441	-0.0245718596410119	-0.0100617381597397	-0.000611213196368819	-0.0112144458905801	0.0111885364869911	0.0105417095289148	0.0219697345777992	0.0200563457049981	0.0103427151823876	0.0193384946134516
h1s16	442	-0.0256784648805908	-0.0115474831433318	-0.00587564855393391	0.000145180390911265	0.0119970366832436	0.0126555764563751	0.0212327323960444	0.00682141459342908	0.0168947481396774	0.0235572945741347
h1s16	443	0.0346924862484176	-0.0386865050302294	-0.00500370169427011	0.00392067798980702	0.00534701688497395	0.0139020551331482	0.00947867331282814	-0.00611978140446917	0.00694011424847586	0.00417111343789252
h1s16	444	-0.0129303989104307	-0.00561747160738089	0.000783451434160813	-0.00597530712601037	0.0106568426584238	0.0121645873801071	0.00207782799894851	-0.00139650696858655	-0.006578298719362	-0.00432884239351049
h1s16	445	-0.00788405092944063	-0.006753737640221	-0.0117037613440229	0.00198271981354581	0.00509695812504593	0.00174004480387159	0.00111912181104654	-0.00523351190985306	-0.00420498249221323	-0.00284633285453482
h1s16	446	-0.0237942735293411	-0.000476678730150243	-0.0105090851012934	-0.000229055030427956	0.00443169750678245	-0.00753317538707149	0.00232298883389718	0.00419339308889533	0.0108385423376258	0.0038738890139514
h1s16	447	-0.0220278434341048	-0.0072412594746466	0.00280177474116306	-0.0127670864507736	0.0123708009763787	-0.000329871794992478	0.00691250014947412	-0.0074542568727951	0.00148805028649762	0.00207236515130626
h1s16	448	-0.0259116470592742	-0.00585148026487887	0.0037636099113555	-0.00974412749815625	0.0108339602836694	3.22653680348709e-05	0.00344000703105151	-0.00575237371879112	0.00322462211997633	0.00408840098552974
h1s16	449	-0.0246726556492924	-0.00282487885087888	0.00130680576569345	-0.00861626045853428	0.00480217026282717	-0.00617380016394322	0.00572600734596356	0.00121657859045164	0.00705895748322023	-0.00227031559610501
h1s16	450	0.0182675331923096	-0.0350976066813251	-0.00863954575379517	0.00713986720368145	0.00705361872095158	-0.00103648290246917	0.00157794713249103	-0.00792913786557835	0.0130388544357456	0.00199715736948763
h1s16	451	-0.013182727068837	-0.0084642531528398	-0.00173656817301727	0.00503251848532096	0.00849200495074801	0.00084842797681418	0.00340494054448704	-0.000165595402113241	0.00499003194022198	0.00486246344867792
h1s16	452	0.0142010165763339	-0.0199659193354178	-0.0105179072397544	0.00447968558002154	-0.00699283262932719	-0.01169581643494	-0.000429373353650175	0.00277261540258939	0.00386187442779179	-0.00243027645153061
h1s16	453	-0.021993184608617	0.00555414070222363	0.00379172857389732	-0.014953005183547	0.00328394304396991	-0.00531704694661173	0.00746255803422034	0.00416911492610347	-0.00110608551671097	0.00282550234791998
h1s16	454	-0.0248642165381262	-0.000224430293856631	-0.00145425174744416	-0.0133643169406138	0.00846653026110868	-0.00550211634662443	0.00399073293042671	-0.00712992476738806	0.00108951979625667	0.00110646110318668
h1s16	455	-0.0220339454423484	0.00449590228588647	-0.00052723654862766	-0.00602237849792014	0.00951725749714787	-0.0101471466513197	0.00676028279502911	-0.00495397152268328	-0.00325002122981208	0.000559159445302585
h1s16	456	-0.0264503834453991	-0.00538372623725597	0.000225008310264986	-0.00888616747678956	0.00804634446336984	-0.00274443147872331	0.00648535649206302	-0.00483060554430909	0.00491887164674639	0.00234684377133557
h1s16	457	-0.0258271153705478	-0.0042978069312293	-0.00119110174735605	-0.0117319885424597	0.00924358471325554	0.00268019832449003	0.00749363961693658	-0.00385955922086333	0.00259753177892006	-0.00363550443830665
h1s16	458	-0.0247746187294238	-0.00485435663408232	0.00166662309131005	-0.012452854749977	0.0076866117947575	0.00233065171980158	0.00618698861516621	-0.00786835368379458	0.00160389189019578	0.00283053283311871
h1s16	459	-0.0282136738618522	-0.00590785488759129	0.00685090424458835	-0.00754291505797113	0.0101989875681349	-0.00113398605353142	0.00617101513715864	-0.0087773194295584	0.00386384362412639	-0.000336666476766814
h1s16	460	-0.0250809246233006	-0.000228310720490701	0.00140280750364203	-0.0157869175743211	0.0080903254153982	-0.000923590177322562	0.00522948293904073	-0.00491430363432873	0.00422202973212683	-4.03705201956679e-05
h1s16	461	-0.0284805795158055	-0.00241045585335409	0.000118727098399875	-0.00156086090504577	0.00930217066751574	-0.00723328727005438	0.00783421786121189	-0.00701048333925386	0.0100214781408448	0.00518209886291344
h1s16	462	-0.0257221226964484	-0.00328209412293182	-0.000734251285785632	0.000701518120416721	0.00291823533279997	-0.00577997120952931	0.00681417177882451	-0.000267128807406681	0.00537692804992377	0.00438771469429894
h1s16	463	-0.0251292527882613	-0.00367902060009894	0.00361307417340764	-0.0128145257131525	0.00764092651113678	-0.0052826189998181	0.00334077788700937	-0.00774078335309321	0.00333580111866757	0.000196161415139854
h1s16	464	-0.0280936747822305	-0.0039638856370097	0.00139403547972994	-0.0128091224982849	0.00717709394162212	0.00798910170222322	0.00716556482654658	-0.0050597121704639	0.0106419716126734	0.00229565322622096
h1s16	465	-0.0262970636082103	-0.00550508279761473	8.16904484240361e-06	-0.00753581721697259	0.00733969203706514	0.00187323541260527	0.00106005282988983	0.00192896339145343	-0.0018186110762285	0.00679923044315449
h1s16	466	-0.0229572045634566	-0.00247604842626696	0.00570330878024086	-0.00587957268116843	0.00996325546854524	0.000129811008827174	0.00229849830732563	-0.00380795120435513	0.00494603503448869	0.000424254600177775
h1s16	467	-0.0282895048469221	-0.00553153215309285	-0.000730830180762587	-0.0123396439569713	-0.00408737356561523	0.002324268675822	-0.00445083870415177	-0.00120820339184244	-0.00846769784604632	0.00173114363553732
h1s16	468	-0.0295801961425182	-0.00502134949328959	-0.00121366252984636	-0.01094752005811	0.00662020524189152	0.000545161735188822	0.00303586329220725	-0.00307144541107707	0.00169414740065256	-0.000773460291060603
h1s16	469	-0.0190893088231319	-0.0100570736635062	-0.00205882463872111	-0.0142428488882638	0.00684118689334853	-0.00145313274514242	-0.00126976749966022	-0.000482824761258776	0.00313612988765668	-0.00404604404429807
h1s16	470	-0.00457583942833722	-0.00677488793230801	0.00145086391328778	-0.00957642991528139	0.0121830956899219	0.0135936986460704	-0.00767065236586101	-0.00230908368610404	-0.000575053053572732	0.00196542929644977
h1s16	471	0.00608497647606657	0.00205085891036565	-0.00672880446473013	0.0100640759344782	0.00559049344856092	0.0134771224932029	0.00898187464476202	0.000810429814741108	-0.0188449245189941	0.00183043535330028
h1s16	472	-0.0100966195089712	-0.00597905615710517	0.00362710857862107	-0.000427164790943543	0.00925113276980145	-0.0125585962204408	-0.0070554861561041	-0.00503842377494672	-0.0061725845482222	-0.000873581319276735
h1s16	473	-0.0285044365257769	-0.00345833806904196	-0.00746969433816631	-0.000106854848076567	0.00754778161130052	-0.00394145779611092	0.00215569506568346	-0.000852112786054968	0.00179760970802873	-0.00875440275664215
h1s16	474	-0.0200047188198076	-0.00546763517911221	0.00257467195300869	-0.010962478862873	0.0110911873971794	-0.00355281231912926	-0.00373429239723713	-0.00853386273701871	0.00576972108568645	-2.79909790303458e-05
h1s16	475	-0.0288197714870596	-0.0078670520480558	-0.011474727199617	0.00229998225236365	0.0020214945509397	-0.00337141373752414	0.000339287932103165	0.00206521778863073	0.00738394894764609	-0.00223531954771924
h1s16	476	-0.0287058656763621	-0.00549463211418565	0.000897572898519177	-0.00605835822661418	0.00104529899355085	0.000699913587494015	0.0010246666319794	-0.00625862621667062	0.00418417018275801	0.00519597744560375
h1s16	477	-0.0271986484527361	-0.00152492505597675	-0.000315316843561854	-0.0144328745881307	0.00680347671072476	-0.00300065477790211	0.00257367032426621	-0.00443526207012768	0.0045983779176383	0.00323061453981479
h1s16	478	-0.0267293823818349	-0.00156635330206528	-0.00796770148652183	-0.00780748203025206	0.0103890447176258	0.00234231406074553	0.00286630053000043	-0.0072488939473465	-0.0237010058138688	0.012147227684174
h1s16	479	0.00603187982477729	-0.0161868432872029	-8.64951774240432e-05	-0.00865726976966302	0.00786595440279924	0.0258058288576098	0.0033418165821475	2.83545764755881e-05	0.00631274174280461	-0.00286324004277387
h1s16	480	-0.0266630264517554	-0.00263222428666619	0.00240560923966664	-0.0130358144231941	0.00971025954270204	-0.00166525911179417	0.00450993848698384	-0.00705402986723762	0.00583666971618295	-0.00091363851256286
h1s16	481	-0.019024872874841	-0.0105952173777879	-0.000329837071232822	-0.0065960915291364	0.00260281095807711	-0.00208113637882827	0.0071286586077632	-0.0108390081616783	-0.00624316527802193	0.0048728231583241
h1s16	482	-0.024749800522868	-0.000799718336599994	0.00415916912342528	-0.0127154831645159	0.00422502743214013	-0.00762021697052699	0.00545377405595558	-0.0100351839591778	-0.00479407243307991	0.00330721921382665
h1s16	483	-0.0165473018141805	0.00805812994457682	-0.00202350003897298	-0.0105499509213653	0.00804924785747434	-0.00932932304066074	0.00707005552924731	-0.00822912958999446	0.00775255650897462	-0.00494254732341574
h1s16	484	-0.0110168390431642	-0.00748562432755186	-0.0209750822387242	0.0145085947016936	-0.00177679109481701	-0.0118534700850292	-0.00144479437913959	-0.00335478409385469	0.0236154995330306	0.0219958888963051
h1s16	485	-0.0189045070378491	-0.0064570945717958	0.00669687223129405	-0.00547411241499198	0.00721488396177907	-0.000512365176338319	0.00670684643076363	-0.00757922329983267	0.00946473327821601	0.00760468948713339
h1s16	486	-0.0197553072400414	-0.00725171543846681	0.00657004875780386	-0.00635119694965554	0.0103465906732057	0.00358779748563182	0.00424096622665521	-0.00526370954013037	0.00917417018036516	0.00317650547761298
h1s16	487	-0.0174658835648453	-0.0132027319108802	0.00767214528586806	0.00682971784094666	0.00684132927917289	-0.00291314379162171	-0.0129996487660614	0.00160351283404845	0.00928594116677367	0.00201907573023978
h1s16	488	-0.0166374507869547	-0.00486149244206037	-0.000959727858618539	-0.0064945584091403	0.00884997701578099	-0.00404210670110997	0.00514965380077476	-0.00891187025936001	-0.00736117696361414	-0.00474814851768925
h1s16	489	0.000213860342077162	-0.00702316787657008	-0.00678689665564624	-0.00826651770330302	0.010750009249127	-0.00260061312742909	0.00598274340803534	-0.00703488126527323	0.00584916382074422	-0.00656569411327614
h1s16	490	-0.00498332561656921	0.00152026771162633	0.00633700991141558	-0.00742778165560244	0.00750088217433642	0.000323854582624769	0.00812512255359647	-0.00842404204625821	0.00663024256433189	-0.000989378686878657
h1s16	491	-0.0202483944535938	0.00168777430935186	0.0080250815935707	-0.00554135645865965	0.011156987845788	0.0222035324661584	0.00924143503059755	-0.00264473370721799	0.00109439110147436	-0.00274160236118604
h1s16	492	-0.0297860737606232	-0.00649485245153024	0.00093411001317989	-0.0123840770660712	-0.00241068627749626	-0.0025698717411151	0.00196469570527088	-0.0078324674211557	-0.00482397734392493	0.00434004216574138
h1s16	493	0.00701261636613743	-0.000784597029387045	-0.00106686548333486	-0.0104205590428309	0.00900820049476138	0.031462979988762	0.00321156371132598	0.00314287929735863	-0.000590903496935434	0.00855748194353654
h1s16	494	-0.0208654221795448	-0.0102604556874239	-0.00137843352118183	-0.0158180093977647	0.00273293848687597	-0.00686817054943579	0.0107729453613173	0.00265819465862841	0.0090128665083418	-0.00255109742477999
h1s16	495	-0.0257545184370489	-0.00716171039329471	0.000172593174903401	-0.0139699315135912	0.00192860541286861	0.00150430240085706	0.00812161138016851	-0.00481165142426526	-0.00371411171383326	0.000239752996230938
h1s16	496	-0.0162739123300288	-0.0101247626906869	-0.000739304050412239	-0.00346880417100311	0.00986373508395189	0.00672456411173015	0.00621006130244531	-0.00240702663643933	0.00352478792912248	-0.00229155121282786
h1s16	497	0.00871946093526652	-0.0142443518546869	0.000850335449626534	-0.00923858309532899	0.000382775384628607	-0.0128396460206745	0.00617113368077729	-0.00343846222229019	-0.00826891902068091	-0.00181452890206519
h1s16	498	-0.0177816916727987	0.00809663039441207	-0.0168542862189963	0.0105649996867008	0.00572055622951264	-0.00646732839969574	0.0124752377632658	-0.00716810892153934	-0.0399427574802017	-0.00649392841982484
h1s16	499	-0.00167563632280516	-0.00529785048506763	0.000456826158682412	-0.0052008531611235	0.00802206489916255	0.0130030819571045	0.00515649485218089	-0.00643962282856665	-0.00287348121118565	0.00905653685218705
h1s16	500	-0.0258594849629406	-0.00859274171259538	-0.00306313554280908	-0.0109123529210244	0.00678695668850672	-0.00246593750508587	0.00090202576593221	-0.00474130738987564	0.00646105608156216	0.00236426993095652
h1s16	501	-0.0243796498695887	-0.00309448502900979	-0.00244058693861517	-0.0129688751030159	0.00931452056893523	-0.000201721642144464	0.00393701731168106	-0.00391569598709787	0.00193371252777041	-0.000681136159668813
h1s16	502	-0.021650818359225	0.000274572341146751	-0.00142475436837662	-0.00442582948577373	0.0063023657016306	-0.0111826511767373	0.0092208375565603	0.0182423407230965	-0.00874945656030644	0.000752458910253496
h1s16	503	-0.00755337757864209	0.00223404827912007	-0.00700872457125295	-0.00457748101504815	0.00726340401871556	-0.00948549169772039	0.00562638259210399	-0.0103754635738098	-0.000399973540666434	0.00989511747151058
h1s16	504	-0.0174498411540656	0.00308737991901433	0.00306802437658589	-0.00551574623951894	0.00912602519918855	0.00910319979430157	0.00324763909807577	-0.00420323788703629	-0.0062495392455441	0.00811169253211115
h1s16	505	-0.0160986577069636	-0.00905208421554348	-0.000506939285088933	-0.0119964307914527	0.00566442531579625	0.00716696761209793	0.00444286019927919	-0.00832596894337339	0.0101788227935751	-0.000517129920678894
h1s16	506	-0.0294818026151131	-0.00336882345249751	-0.00137391349324403	-0.00291944454118772	0.000273850728234088	-0.00437532433137747	0.00188306195951288	-0.0048533105739564	0.00573952893921099	0.0112710847836012
h1s16	507	0.00119420315242046	-0.00227885045498493	-0.0015630348840964	-0.00759312977691578	0.00636010982363595	-0.00696124776331024	-0.008656064088332	-0.00469240780473769	0.00186851243895517	0.00965046344319323
h1s16	508	-0.0163913226495254	-6.62536505634354e-05	0.00990239594542448	-0.00382758679198215	0.0068126163047187	0.00320085575662629	0.00297603945763689	0.00384712058515831	0.00184703505218804	0.00741295636271447
h1s16	509	-0.0288361669767778	-0.00526276298556485	0.0037587329748942	-0.0114250922961596	0.0122276903630633	0.00038114249622058	0.00433673259209727	-0.00607959049140244	0.00313078786095298	0.00270898558688176
h1s16	510	-0.0258354290283581	-0.0057611424164347	-0.00628070847430229	-0.00262178615508784	9.85456179449874e-05	-0.00288530488395289	0.00299173020169758	-0.00770655459593298	0.0104468959357469	0.0102776415428333
h1s16	511	-0.022876936576372	-0.00622228249265425	0.00492023881959701	-0.00639193671684851	0.00164529189006703	0.000392363060503369	0.00820392395650101	-0.00681852056498022	-0.000458701489460238	-0.00527073312741362
h1s16	512	-0.021574875425617	-0.00809242659502687	0.00247621939720596	-0.012612003376507	0.00743962131301783	-0.00417565869204266	-0.00647823761383463	-0.00600875951993925	0.0065353567429625	0.00254965809121387
h1s16	513	-0.0239655690818048	-0.00543455042883055	0.000378245707141215	-0.00271717032677764	0.00511459178776303	0.00282781537332602	0.0017790730468969	-0.00187213023225947	-0.00479859550360048	-0.00190697760143604
h1s16	514	-0.0160452175469456	-0.0102440001283394	-0.000740867497610387	-0.0093699458549915	0.0041798445275983	0.00587387309808317	0.000663218353544105	-0.00209249391878375	0.00064321647258703	0.000548938629691069
h1s16	515	-0.0299858100836211	-0.00433311468767927	0.00353752759769455	-0.016668612651637	0.00363416372248705	0.00325556378058176	0.0063374656179289	-0.010218265198814	0.00509271925988308	-0.00165405243186073
h1s16	516	-0.0280259928778731	-0.00586381895666106	0.00167832153742781	-0.0163271132415295	0.0069753996016942	0.00456424166717772	0.00614522743602908	-0.00910875330584114	-0.00139278766223331	-8.35360216469054e-05
h1s16	517	-0.0158680895496667	-0.00383920192950471	0.00336454764202153	-0.0100184246758935	0.00420140578845454	0.000152905093773412	0.00384434498454031	-0.0074460118236334	-0.00257932557099049	0.00174178246266152
h1s16	518	-0.02524192964981	0.00178270012919561	-0.000451147933216224	-0.00735155243513354	0.0113674878016627	-0.00110273596210538	-0.000176368693961109	-0.00619028015334662	0.00386368019770877	-0.00287766868143425
h1s16	519	-0.0203394063514494	0.00175704422328981	-0.00496173219455065	-0.00966471868333826	0.00581650241046331	-0.00641216743168709	0.00198781067572276	-0.00735564313522797	0.00347483289350042	-0.00216431710748522
h1s16	520	-0.0261509735935519	-0.00367722241555174	-0.000211715835901539	-0.0139910188843509	0.0119258865331076	-0.000798735219746694	0.00803407299131629	-0.00569628081602526	0.00308347612161114	0.00239031089655745
h1s16	521	-0.0236718514882497	-0.00762183884800528	-0.00747646687882464	-0.0100372260593077	0.00437562936591489	-0.0100105791470941	0.00993782458887231	0.0103131421144547	0.00884711082802201	0.00876983969479582
h1s16	522	-0.0172040039068416	-0.00283698636888193	-0.00119767051154967	-0.0120379498308995	0.0105819779980426	-0.00772796542280603	0.0061540875536262	-0.0074055478391855	0.00314880455228313	0.00266302837377195
h1s16	523	-0.0193579594882099	0.00118821725174278	-0.0193099534221252	0.0139676052378612	-0.000215205219018336	-0.00927650272717933	-0.00863521414754353	-0.0019258717480876	-0.00828594714656034	-0.00115433313592566
h1s16	524	-0.0153945842719044	-0.0101096797752379	-0.00460166533474418	-0.000330022085028365	0.00596758066989642	0.00887340123432673	0.00614374190450789	-0.00530002731079693	-0.000525224381228369	-0.00915299853752268
h1s16	525	-0.0253007605670026	-0.00311817954923787	-0.00459116562705552	-0.0056493048508359	0.00753444875489828	0.00947087071603856	0.00830160461732933	0.00260439726057199	0.0034429821701401	-0.0015050995377578
h1s16	526	-0.0291116272055583	-0.00127595268944036	-0.010913678994882	-0.00151037985787819	0.00482468930044212	-0.0025876181176739	0.00838786864553939	0.000214355386607409	0.0057831887787843	-0.00546498648376883
h1s16	527	-0.0310352977489436	-0.00432779822768052	-0.00922444410340478	-0.00515142485446373	0.0089519624167109	6.74495869408198e-05	0.00965042021698114	-0.000377637256113975	0.00020319567460135	-0.00701676515647619
h1s16	528	-0.0255291756641887	-0.00973141342861765	-0.00788935441543397	-0.00593115332412566	0.00840877042565935	-0.00333798929488173	0.00620806426764917	-0.00506378517629681	0.00337242500430863	-0.00967082080238349
h1s16	529	-0.0271406764496442	-0.00771627870425648	-0.013396306662014	0.0043845206690206	0.00377127247868404	-0.00294604269918294	0.0073008376604104	-0.0065896104524965	0.00264190955916543	-0.00256552066803727
h1s16	530	-0.0245755470637904	-0.00584383744358182	-0.0038236118232718	-0.0110848725064464	0.00156502414163454	-0.00344310602670132	-0.00362260422326395	0.00487687099641313	0.00208327644089943	-0.00281528372361044
h1s16	531	-0.0213521586011588	-0.00762984054657135	-0.00600929926855133	-0.00487091452905725	-0.00614357804379428	-0.000521687585495707	-0.000655561417602821	-0.00082196147076608	0.00947721936131941	0.00628345005678166
h1s16	532	-0.0207424016349498	-0.0145573808023104	-0.0112892661105915	0.000804876130341896	0.000231293951377268	0.00113147121823058	0.000570195270802372	-0.000944853930470567	0.0118127829041128	0.0135591182778506
h1s16	533	-0.022313226451512	0.00475717133260802	0.00739004406346745	-0.00898788304066791	0.0075978919293727	-0.000942217802825959	0.000512617100703305	0.00967949088185597	0.00473707335591288	0.00181216014944389
h1s16	534	-0.0232444332468993	0.00333692893187798	0.00520658753728629	-0.000787137564010449	0.00232711211156231	-0.00837969254398627	0.00375453374896274	-0.00617253832312137	0.00366956623551715	-9.55943842462955e-05
h1s16	535	-0.0215124207337705	-0.00109392040422398	-0.00397743281354087	-0.00587267195977492	0.00097825326168336	0.00842245848952839	0.00214522060224932	-0.00290929064953914	0.00827185324411984	-0.000536520959679838
h1s16	536	-0.0255480441500748	-0.000803956483965353	-0.00353067315220347	-0.00959412693656588	-0.0117260418890756	0.0113418560813586	0.00205881378208761	0.00340976367849168	-0.00305936404324359	-0.0133385971113046
h1s16	537	-0.0198554133106026	-0.00442070519633087	-0.00174559829088915	-0.00870040773329735	-0.00704325766407858	-0.000314599793957596	0.00485320811756099	-0.00163705198431422	0.00376320804957913	-0.000323599854068784
h1s16	538	-0.0305305275431769	-0.00362955300590832	-0.00889983808722092	-0.0102084618943468	-0.0151566093287137	0.00497460981376529	0.00351632375213068	0.00343199919442912	-0.00782862528250029	-0.00416801519724724
h1s16	539	-0.0257679980071594	0.000362043325102581	0.000729148462512309	-0.0107674399531811	-0.000581466882064927	0.00612076966433449	-0.00110039930055386	0.0023315604889042	-0.00475082773728454	-0.000207701883718346
h1s16	540	-0.0176770474732842	0.000722532550460218	-0.00192064776011375	-0.0120706574662606	-0.000854288187140154	-0.00334678593773442	0.00529471672868618	-0.00959867710569264	-0.00639703387991303	-0.000186674648612951
h1s16	541	-0.0163013727921701	-0.0130151920719475	-0.000147793844088055	-0.0158960213871956	0.0072827855450557	-0.0021243223433806	0.00521779488095566	-0.000194283815642422	-0.00237723759418944	-2.52111908878909e-05
h1s16	542	0.00906199246092389	-0.0154136525427342	-0.0181747049346105	0.0141499160386146	0.00353220430584087	-0.00272688001203195	0.0050380055668153	0.00706270474491563	-0.00145700565818041	0.0143266404890786
h1s16	543	-0.0118426305746061	-0.00348423383238909	0.00332484441218014	-0.01275962487662	0.00730882528098221	0.00394020723679612	0.00685875835225134	-0.00528070576962879	-0.0116270755765302	0.00275720676300362
h1s16	544	-0.0241289723492328	-0.00478654869339546	-0.00200840500141011	-0.0128964942364202	0.0110865660494199	-0.000450606422538312	0.00487996952686737	0.0013917505341202	-0.00396138478605304	0.00499222732727833
h1s16	545	-0.021014336849793	-0.00554500722485107	0.00918128243714026	-0.00528574889208349	0.00726997437535024	-0.00852030825733767	0.00960029934519327	0.00302984758180685	0.00243618038311183	-0.00328567185702857
h1s16	546	-0.0185305982369177	0.00319836249076586	0.00266612643735025	-0.0132180563115323	-0.00735434624391703	0.0100277593952447	0.00481786915741917	-0.0108772668234046	-0.00758288796283931	-0.00141266830859381
h1s16	547	-0.0235795521862012	-0.00379510204623082	0.0061349407163981	-0.0105563288005036	0.00996152262542536	-0.000721986142749329	0.00583251894062648	-0.00817366111716091	0.00336236583500352	-0.000927795091028592
h1s16	548	-0.0254938964996591	-0.00276855367673281	0.000969076353266022	-0.0109391111366775	0.0117920260927717	0.00188510687759418	0.00278094266631114	-0.00520439617137579	0.0018573964977829	0.000807187032303232
h1s16	549	-0.0288858633777268	-0.00580032809717777	-0.00519172015861319	0.00333320670987858	0.00461478849302916	0.00125880200577077	0.00880557859202602	-0.00724203483911239	0.00097553784467998	0.00141793828084625
h1s16	550	-0.0242819370184307	-0.00077009966596607	-0.00151910584037402	-0.00564510392931136	0.00388694090874375	0.00490061718317878	0.00349081422618988	-0.00329115966521157	0.00693343910473434	-0.00156438893188131
h1s16	551	-0.0247733796343357	-0.00488031582379658	0.00431283804940582	-0.00913441118734542	0.00885110283148244	-0.00574383798638853	-0.0116625635524587	0.00536022517440322	0.0048279511427672	-0.00437039520966389
h1s16	552	-0.0201447814583451	-0.0122873013693005	0.010751240379207	-0.0112266793414178	0.00457658282987938	-0.00717985438196459	0.00271376372528026	-0.000895113578234497	0.00327495951030261	-0.00114583211350551
h1s16	553	-0.0297144697578929	-0.00690310151362007	-0.00104520862779319	-0.00936280157204537	0.00524403650639415	-0.00642771881186405	0.0078855610188251	0.0071916030097138	0.0009929346379194	-0.0024497225617815
h1s16	554	-0.0185334577331821	-0.00824361797779018	0.00149508425641955	-0.0145244568976731	0.0044947881085525	-0.00463707580386189	0.00471427994355354	0.00373579104331212	-0.00222539972090686	-0.00144727845456068
h1s16	555	-0.0263656627974349	-0.000389839762893337	0.00696373876664438	-0.00702213361575756	-0.00405782177700107	-0.00530877082473902	0.00563611519703939	0.00121787543474356	-0.00649936999754713	-0.000857124553604747
h1s16	556	-0.0208365822417752	-0.00414438019653669	-0.0019979266071086	-0.0162710725307182	0.00154422121269806	-0.00530956023580869	-0.00845866664963323	0.0037057917794962	0.0012056147312769	-0.000774478364265115
h1s16	557	-0.00101921475922418	-0.0187087271202422	0.00571886909535218	-0.00276453928129028	0.00851004563755196	-0.00475507320135063	-0.00382447108934834	-0.00528722933517313	0.00398353853909215	-0.00617518301874874
h1s16	558	-0.01984256384253	-0.0112213470851178	0.00318125337113063	-0.01118803538741	0.00691776867681418	-0.00517396514529954	0.00617758028384941	-0.0111149296923842	0.00599482152106199	-0.00257855842952017
h1s16	559	-0.0131681273763219	-0.0186933965090242	0.00325413313138993	-0.00900999468302561	0.00892026599215262	0.00392484142991535	0.00585407427125552	0.00959465211672165	0.00278576342136774	0.00105010254832987
h1s16	560	0.0144435604547594	-0.026670959847616	-0.00449482291836503	-0.00450949876151338	-9.22766374345448e-05	-0.00881830027726758	0.0101640082999447	0.00597687520286239	-0.011763365523705	0.00923528875028116
h1s16	561	0.0296312919608228	-0.0398596136766923	0.000965258861770052	0.000784700554680786	0.00152018531117111	-0.000715026797023119	0.00798151654056092	-0.00254489255557407	-0.00267114933125995	-0.00497232982338017
h1s16	562	-0.00563157392522433	-0.016132932673813	0.0042196454525654	0.00424270008429923	0.00608981390158883	-0.00342842776234629	0.00548834846056084	-0.00895464572734019	-0.00736851625599344	-0.000804704064796736
h1s16	563	-0.00471893771427332	-0.0176089129966493	-0.00688617294929935	0.00622709639994171	0.00546687748035109	-0.00112613894281332	0.00933238807393177	-0.00926871125238922	0.0182087671325289	0.0100147597118595
h1s16	564	-0.0247406432586855	-0.00158128972876179	-0.010869329873211	0.0052021032269641	0.00291432810483731	0.00783036317575225	0.0104535044777632	-0.0063704054257675	-0.00135569712899099	-0.0002564369326686
h1s16	565	-0.0206387163360622	-0.00842043434197934	-0.00826865836214925	-0.000933494515822945	0.00482978098936475	0.00958927123513427	0.0143349419983577	-0.000359011171030727	0.0064461866576367	0.00666032134144168
h1s16	566	-0.0286805242779195	-0.00666670520315339	-0.0171260162783854	0.0156759415323212	-0.00442914597566285	-0.0013557876875623	0.0134631227422589	0.00635440536768394	0.00943123881420049	0.0118193273801677
h1s16	567	-0.0244644346189583	-0.0040611370484351	-0.0111277888081915	0.00611549676844576	0.00361435796891843	0.0030875650903851	0.0177496833420008	0.0096962757032809	0.00192047248750217	0.0127180308367236
h1s16	568	-0.0169054433923178	0.00288463643317496	-0.00703034549783058	-0.000125041521864563	0.0102976524573541	0.00731297515963816	-0.00978592763751929	-0.000963053062716037	-0.0216836574078496	-0.000354157906617408
h1s16	569	-0.0284765684966358	-0.00197011062798085	-0.000405501217080358	-0.00599355080290654	0.00363140179183697	0.00239650048345146	0.00692669217164825	-0.00125544124517661	0.0074595426755579	-0.00486616281525023
h1s16	570	-0.0292305726865541	-0.00134975488943009	0.00177006680962298	-0.0110030008950976	0.00768482977242611	0.00204119791599666	0.00984080273720985	0.00891328285942622	0.00492668166275428	-0.00162777868927014
h1s16	571	-0.022766422840401	-0.00150509355049716	-0.00202536287269366	-0.016943024335127	0.00264343224874462	-0.000470257383097766	0.0137146604719382	0.0123768839301672	0.0104108870079168	0.00656042747821472
h1s16	572	-0.0221786755147976	-0.0090107849172636	-0.00218309497975906	-0.0127047287457448	-0.00178860729140657	0.00378511901366982	0.00859060017363594	-0.00692591807347905	0.00105862814210256	-0.00334181229389191
h1s16	573	-0.0243092725246218	-0.00743171131774988	0.00425565659943237	-0.0135983176502408	0.0107109668676436	0.00167712321419413	0.00801456708212436	-0.0131594754541644	-0.000375953819803072	0.000925310903419569
h1s16	574	-0.0221079516203372	-0.00420494845849615	-0.00551255192631289	-0.00982792834124187	-0.000599756004409218	-0.00732966800447127	-0.000607424237509968	-0.00742875609789285	0.00406993928166329	-0.00434101883021047
h1s16	575	-0.028827356623723	-0.0057114924576006	-0.0010110829065812	-0.0161729865752438	0.00718389842460986	-0.00177769651499173	0.00485706125917222	-0.00292210354945417	0.0101114032643493	-0.000398003196995763
h1s16	576	-0.0294571304685505	-0.00317049917197661	0.000468650597529617	-0.0131404649531927	0.0153991923343527	0.000685007379261152	0.00733316811034815	-0.00335780299711636	0.00621568677867028	0.00216001723286636
h1s16	577	-0.0270689762381941	-0.0031201978335734	0.003978864890828	-0.0122944411685473	0.0164140888070887	0.00655998217254831	0.0106101994114705	-0.00167682455497758	0.00190575630005783	-0.000822695571815242
h1s16	578	-0.0292455460637313	0.00100481466768127	0.00282063043588368	-0.0137419069372097	0.0159992518188655	0.00426405572760677	0.0123918519566631	0.000757386440025902	0.00213371790902576	-0.00384714090448795
h1s16	579	-0.0287584213996233	-0.00669777745533381	-0.000660408751044737	-0.0144868022006851	0.0157031278038328	-0.00307016276700237	0.0113117653733942	-0.0025553041066965	0.00577984669301841	-0.00671674820970342
h1s16	580	-0.0295472542625179	0.000457005014089016	-0.000310962060615396	-0.0111212815564985	0.0139314016329712	-0.000934109372582416	0.0141578610222557	0.00649958205710587	0.00282811472976361	-0.00911226926736193
h1s16	581	-0.0260158829199141	-0.00824691856966731	0.00490359755630463	-0.00926960318831424	0.013000620471044	0.000693268984641687	0.0102542976826189	-0.00100313805483957	0.00336687028975354	0.000556765432177542
h1s16	582	-0.0221795200039057	-0.00054125766309992	-5.48737617788296e-05	-0.010961943990899	0.0117025820979579	0.00113889748408388	0.00800843984156495	-0.00429797035027645	0.00728641208829751	0.00147213974266081
h1s16	583	-0.0197786861289383	-0.000666873080872675	0.00996523484065894	-0.00237820371862966	0.0123808355756419	0.0194646744847397	-0.000533398412421626	0.0014971829636031	-0.00432446065525102	0.00171198873824454
h1s16	584	-0.0264138392188233	-0.000656096857294449	0.012692718631418	0.00551364549679311	0.00946751027989775	0.0132940946124511	0.00629856597880379	-0.00259753980874008	0.000829971134411072	-0.000898787048778553
h1s16	585	-0.0203252203971414	-0.00165486664867727	0.000636050904441014	-0.00971251101082053	0.00404624934723071	-0.00219432163280015	0.00693624920831937	-0.0070283366987406	0.00729857161015069	0.00452781896631667
h1s16	586	-0.0309013698315811	-0.00374262217578842	-0.0212919419753667	0.00632580429945994	-0.0104089786295865	-0.000548632989647363	0.0065236822439225	-0.00847384198063738	-0.000834144229131972	0.00324359974833359
h1s16	587	-0.0238601186727903	-0.00521173998633589	0.00397246448097226	-0.00506762131947614	0.0116223095396173	0.00457055599892738	0.00379991645826125	-0.00415168141072006	0.00124340428906461	0.00582830225155965
h1s16	588	-0.0110483623447006	-0.00375073103905745	-0.00787676605531722	-0.00750064191133502	0.000917038987620242	-0.00665977756186118	0.00101304087360597	-0.0112108696672564	-0.00878807562710447	-0.00179484363189297
h1s16	589	0.026436275430332	-0.0273431226890983	0.00307450359654756	-0.00482557746740839	0.00221451969289234	-0.0122412981996112	0.00471678191294557	-0.0106166804491592	0.0093440020544025	-0.000426790833820833
h1s16	590	-0.0152565709685259	-0.00693565997327488	0.00338490738134938	-0.0121213710800116	0.00125848736257421	-0.00142065933679811	0.00298975139891686	-0.0110017807901962	-0.00228653926472702	-0.00117949313300617
h1s16	591	-0.0261125484226533	-0.0119988642442033	0.00824238766652795	-0.00547083030717234	0.00361180283915756	-0.000987349382638822	-0.00371740101322309	-0.00955864867572659	0.00206442230760137	-0.00391856163092371
h1s16	592	-0.0301508834694678	-0.00240576577136759	-9.39520431463231e-05	-0.0128955955721066	0.00271730183308952	0.00207647400369275	0.00163446371712489	-0.0099874472149699	0.00767164759865333	0.00168345261489152
h1s16	593	0.00989715659868173	0.00779393119600612	0.00740027797902022	-0.0121172182772341	-0.00652027598839889	-0.0175285141888526	-0.00781125648438803	-0.0107004025596511	0.00466492590728043	-0.000620322497852307
h1s16	594	0.0217520261885726	-0.00817929425967951	0.00417942976220616	-0.00943672880520301	-0.00284817113512918	-0.00833626392627911	-0.000833776756623649	-0.0126804123183766	-0.000793727542532617	-0.000936899675670625
h1s16	595	-0.0135459245282256	-0.0176604381006369	0.00625345841617786	-0.00789192191833035	0.0115911117562228	-0.000957500670183929	0.00477750617271177	-0.00772607568949699	0.00659645117578359	0.000294974654255946
h1s16	596	-0.0186921073707557	0.00465675471370528	0.0015933979105612	-0.0166730874800345	0.00875862242758675	-0.00147212391424539	0.0067442559739098	0.00383207602146655	0.00931432466683749	0.00129493206709251
h1s16	597	-0.00580303003653043	-0.00912994970770286	0.000115290420141421	-0.0158279770496858	0.00278241459697549	-0.00172175136364543	0.00611296704234027	-0.0115388426401736	0.0129417536874911	0.00189291762153689
h1s16	598	-0.00602267492947264	0.00317292395340736	-0.00287236680406418	-0.0114938979136329	-0.0112556250478055	-0.00208641627237931	0.000615648091175108	-0.0115866258100582	0.0106654671804425	0.0025132411239393
h1s16	599	-0.0174429557870603	-0.01485780858678	0.00699344468559007	0.00133308782073798	0.00775662208279583	-0.00171350294816303	0.00232593046271712	-0.00541376454938174	0.00432490778556818	-0.00532371988311892
h1s16	600	0.0216352209574409	-0.00520989528140375	-0.00700399322843132	-0.00254645180994649	0.00327395485899701	-0.0113196201959989	0.00934032646716251	-0.00125419364813845	0.0272829195119197	0.00615209883613784
h1s16	601	-0.0245317769132421	-0.00309856567420259	0.00133895558328203	-0.0129953287636825	0.0128509343511705	-0.00267997114636298	0.00352880313647176	-0.0070028481713101	0.00636039308499823	-0.00185608122818363
h1s16	602	-0.00840865964043312	-0.0120250021974911	0.00144312205487755	-0.00705719922711614	0.00425051398730931	0.000617813706491646	0.00631729247426288	-0.00834047822092753	0.00257635094124332	-0.00403218926625092
h1s16	603	-0.0220523312580494	-0.0112494973276901	0.0027703378476636	-0.0149328881669159	0.00655604233550601	0.000428172810476567	0.00229159811606929	-0.000782284008722933	-0.00068613720755243	0.00138979985911474
h1s16	604	-0.0288601409773082	-0.00469036059865714	-0.00503676442767321	-0.00556847900422545	0.00721077650357476	0.000235762264974453	0.00668446727797719	-0.000709635335914967	0.00389427304576385	-0.00406437752507528
h1s16	605	-0.027784978766154	-0.00108114570914208	-0.00377706787831304	-0.0120079862613955	0.00268239107410781	0.0120641807871519	0.00648918052193738	0.00347897959955622	0.00298029622733035	-0.00648240458428053
h1s16	606	-0.0274112831905409	-0.000290704540989385	-0.00411776258294171	-0.0101708357030207	0.0113190935974365	0.0107118389335282	0.00506374410110101	0.00744183217224795	0.00310537364110521	-0.00643394948165996
h1s16	607	-0.0236530486238393	-0.00501698433301532	0.0050326568517597	-0.0102703967188438	-0.00326731517754527	-0.00176012435984719	-0.00394494225392704	-0.00616987874238711	0.00159103129201438	0.000838100791750398
h1s16	608	-0.0221072463112962	-0.0079656066717554	0.00434985195480712	-0.011583430436322	0.0111228989465058	-0.00216982090505495	0.00923245661167889	-0.00526672860845953	0.0032373170269678	0.000833746119546001
h1s16	609	-0.0250441890490411	0.000116665625220915	-0.000111141301552349	-0.0132439426120731	0.00480030049408333	-0.0128378738183464	0.00757808042683598	0.0235737637720044	-0.00121803487270447	-0.00665429535841633
h1s16	610	-0.0252896884146396	0.00106436937803645	-0.0022338602435725	-0.0102866615499284	0.00962576328965766	-0.00437987418112715	0.00520773297891604	-0.00881367465175859	-0.0004283331092626	0.00148700483164222
h1s16	611	-0.0197628622224611	-0.0133281995871648	-0.00711171968318579	-0.00445229822449179	0.000476345802780212	0.00255418466868397	0.000949257332394834	-0.00572796986219876	-0.0100168584171796	-0.0109202775864588
h1s16	612	-0.0176413487313015	-0.00517086824414584	0.00010207695543793	-0.0173124131468729	0.0161307851934671	-0.00620742352844526	-0.00672816465619563	-0.0049464002886381	-0.00353874787696057	0.00428383139321507
h1s16	613	-0.0230434983509134	-0.0123041522202326	0.000160803283387401	-0.0117980500570756	0.0121266356046342	0.00665212017351488	-0.0124402233855763	0.00764488144177586	0.0105251003812209	0.00797911904033802
h1s16	614	-0.0271392206013373	0.00057686365464029	-0.00714256388474963	-0.00935720228691652	0.0134302010833528	0.0143893738439956	-0.0127041664096947	0.000298493803945617	0.00283403321624747	0.000378353688419659
h1s16	615	-0.0216601526137794	-0.00611969901049834	-0.00257873410912103	-0.0122548817296453	0.0098852554760439	-0.00475105773179493	0.00821755303369195	0.0045285680394696	0.00194798025892884	0.00295171042617798
h1s16	616	-0.0238617735236154	-0.0102578814937667	-0.00240618852420942	-0.00442687659690243	0.00860496984170525	0.00739836616299386	-0.00439041536512613	0.0113751538737863	0.0102894104810166	0.00307776143323717
h1s16	617	-0.0293795689509943	-0.00797627310648415	-0.00167772819885335	-0.00726876665729858	0.0106304368767556	0.00179017091762066	0.00126868492750678	-0.00400267869592838	0.00269018747499562	0.00250309300806075
h1s16	618	-0.0326042415424077	-0.0033179100973312	0.00184437298360664	-0.0103656935463391	0.0160961494013126	0.00120553276273685	0.00152724937412022	-0.00506900430125173	-0.005776812483926	0.0036005116665307
h1s16	619	-0.0222997909957884	-0.0039642549687378	-0.00211769223096438	-0.0123224639066976	0.0146371458490383	-0.00496282713543917	-0.00113049145903991	-0.00825829942875132	-0.00560803051140698	0.00176436218967721
h1s16	620	-0.0267784503773988	-0.00983147428740354	0.000328677802640703	-0.0140779588564123	0.014537274142587	-0.00247206091186899	-0.0104640632458405	-0.00304081969874576	0.00193570633987475	-0.000346029210341971
h1s16	621	-0.0301006252574801	-0.00595726961103436	-0.000211668912668052	-0.0105968160980774	0.0109190792146553	-0.00149658533368197	0.00104774102438244	0.00674300450542823	0.00774944413297967	0.00816939240515436
h1s16	622	-0.0338640379787711	-0.00469820611176309	-0.00427587798786203	-0.0146096086728079	0.0153800214384121	-0.00238508405353439	-0.00627652253867396	0.00288705475550397	0.00620179529837729	0.00466563787341142
h1s16	623	-0.0305509871838517	-0.00830647010853108	-0.00629483665563618	-0.00446358012715321	0.0125876459607307	0.00478088461984528	-0.00411729472158765	-0.00506212819378006	0.013800884330005	0.0094247217757653
h1s16	624	-0.0303467934563167	-0.00116669638151565	-0.0117070147382562	-0.00455559090677699	0.0127453726310139	0.00649051284260548	-0.0048968559715058	0.00292536856221917	0.00707959531296898	0.0141259511553456
h1s16	625	-0.0279653431650656	-0.00744962555855859	0.000256202805896491	-0.0190997851806174	0.0153797287891189	-0.00465546445222938	-0.0110427886977394	-0.00918513877676464	-0.00022237555301821	0.00905887350717204
h1s16	626	-0.0269368597038973	-0.00928870368530077	-0.00898106635053168	-0.00945337109881661	0.0110107504771043	-0.00518107086557845	-0.0104371649256919	0.00142828959438523	0.00147188272705115	0.00719037635431407
h1s16	627	-0.00162349433880357	-0.0180123967231115	-0.0037150845530033	-0.0140730289125326	0.0113470590389399	-0.0101795136588438	0.00696369336744065	-0.00236262936058763	-0.00515107955561394	-0.00185904560298009
h1s16	628	-0.0272584830642134	-0.00356675908255834	0.00952121103273309	-0.0133985570568605	0.0103599573643168	0.00202449587625496	-0.0072750866391194	-0.000793122984136452	0.00128189080059068	0.00597546072429805
h1s16	629	-0.0237946111455524	-0.000779744468345231	0.00408617035727359	-0.0148488784042993	0.00695031377625157	-0.00724077263025346	0.00715082165625212	0.00771305481915008	-0.000172668869461223	0.0015680466853013
h1s16	630	-0.0238923449644969	-0.00200750875844397	0.00203119099738799	-0.0101438124688231	0.00954601330094443	-0.0007877672576403	0.000160425861515847	0.000720686956003594	0.0058383383348308	-0.0031621149706655
h1s16	631	-0.0255789243741252	-0.00313916404829015	0.00259619816381367	-0.00923995071337647	0.00852498760818747	0.00313205027022092	0.00053597639088493	-0.000373121746499449	0.00626671214442693	-0.00420336041937206
h1s16	632	0.0148449645820285	-0.00479713011095356	-0.00560413354126282	0.00571523127169788	0.0035095114762965	0.000695288822833281	-0.00376608350728879	0.00151214162200026	0.00737100086034864	-0.00753836303096675
h1s16	633	-0.028267767743405	-0.00573013042619334	0.00696677777473306	-0.00437339588527547	0.00790003172299498	-0.0045276062457954	0.00161387786567589	-0.00552130776668924	0.00373378228803457	-0.0055746487903059
h1s16	634	-0.0287117875442949	-0.00565050371281495	0.0120320606027191	-0.00335690163245629	0.00695191572348591	-0.00656275125903657	-0.000563193907614102	-0.0033950903832427	0.000526393765386171	-0.0039267318369928
h1s16	635	-0.0111217470495455	-0.00977974802179991	0.000463219736989262	-0.00727867551494631	0.00988290940059031	0.00885029444980204	0.0055356640368503	-0.00492231493756095	-0.00383810596943595	-0.00489520079218411
h1s16	636	-0.00540639999040657	-0.0147829960174873	0.00117164891007403	-0.0111308100521551	0.0085924595820257	-0.00456030566622064	0.00673224972860419	-0.00031143901639072	0.00239067170536033	-0.00293112844865947
h1s16	637	-0.020738561871252	-0.00594912021668581	-0.000893088590411684	-0.00736196948385261	0.0126129358434584	0.00223834630488478	-0.000572790507225349	-0.00693243107379631	0.0111093722461628	-0.00467774677659002
h1s16	638	-0.027442276677833	-0.00218585716043585	0.0111996216808858	-0.00484672226130355	0.00444005873607736	0.000660411086795748	0.00667848981312305	-0.00235620602976322	0.00486339902755065	-0.00619165360909318
h1s16	639	-0.0162830666790046	-0.0078382076597042	0.00252980088561041	-0.00708548563331178	0.0057907384347623	0.0161661668137696	0.00631154253492983	-0.00459846931128047	0.00352091285454088	-0.00954434532899285
h1s16	640	-0.0247482604397346	-0.00558480721342564	-0.00724481018839693	-0.00857512505510559	0.010434710539696	-0.0069649730362203	-0.00405496649110125	0.00649296651773323	0.00390415265123865	0.00665567030064573
h1s16	641	-0.0100764966511889	-0.0247942386659702	-0.00558113231153114	-0.00439913712423018	0.00730290922206077	0.00856419466622882	0.00583864510427405	-0.00581605032024501	-0.00331501333644931	-0.00328704554614045
h1s16	642	-0.0061747458625979	-0.0262512050824401	-0.00147895890224402	-0.00360404598316734	0.0101436499860024	0.00742508737435618	0.00608388184391233	-0.00716320487168697	-0.0138689311812161	-0.00431490706022074
h1s16	643	-0.0222163269733949	-0.00399088906140624	0.00316073600383172	-0.000553959622241185	0.00823153378563691	0.00710375209668119	0.00816837675608281	-0.00647641306015995	0.00281301026229191	0.00120288080095676
h1s16	644	-0.021972780797036	-5.39602956639244e-05	2.91084346609758e-06	-0.0114650783918266	0.00234517201417065	-0.00364336049853594	0.00722542181715479	0.00408392005587783	0.00165667519626831	4.10983356917385e-05
h1s16	645	0.00465371025934341	-0.0107386694556537	-0.00231802565922008	-0.00655129981611852	0.0129844843285922	-0.0141544383031345	-0.0174361701353464	0.000199935617102642	0.0181413399931668	-0.00429351740904657
h1s16	646	-0.00202056027016238	-0.0222170726299505	0.00134268737714532	-0.00295673374935472	0.0137545831470111	-0.00418349586262512	-0.00840654485021034	0.000433827425901898	0.0119813487376919	-0.00458542026516202
h1s16	647	-0.0196632841747943	0.00058482408600234	-0.00211762736937333	-0.00943238479760154	0.00929543626695496	-0.000210291232263052	0.000637274768741624	0.00272803021451303	0.00690445195325891	-0.0118369076909917
h1s16	648	0.0134695476001374	-0.0250637603573321	-0.00203321313369584	-0.00647465229454617	0.0149457814676253	-0.0110875606831338	-0.0325263204833361	0.00254811001703696	0.0118972017712155	-0.00365763686525393
h1s16	649	-0.0144207105599188	-0.00574682423455625	0.00537313505830427	-0.00801291621459358	0.0103421901869618	0.0032880970040285	0.00579400300835929	-0.000849610927683077	0.00934134186531791	-0.00647629650919724
h1s16	650	0.0122904035697279	-0.0201887221039322	0.000205433320215804	-0.00921926351864613	0.00816472875246152	-0.0127774330438197	-0.00624122142287289	-0.00447481258493563	0.00355017276365263	-0.00218256631411253
h1s16	651	0.0164265571121837	-0.0263897875520601	0.000799623789561426	-0.00859989848212919	0.00944284921315481	-0.0112266003436736	-0.0165965316872249	0.0023397039409271	0.00803594244905709	0.00187764063951507
h1s16	652	0.0119761431734585	-0.0177498236857941	-0.00279042125401664	-0.00158317661496665	0.00908773178521914	-0.0159752723142218	-0.0270307362749198	0.00454625323586789	0.00554422914315649	-0.00334281159071351
h1s16	653	-0.00744020753069011	-0.0120353124428951	0.000438498313969295	-0.00430977968993738	0.00642719664844097	-0.00927172394559762	-0.00588592236648675	-0.000488469234345975	0.00875955624901951	-0.0013935558403262
h1s16	654	-0.0127422939206783	-0.0074002189565682	-0.00145783018774361	-0.0101540824790888	0.0117507473422733	-0.00668652483047717	0.00479146370914312	0.00170197903150196	0.00888082050594523	-0.00740499527355418
h1s16	655	0.00719720319706979	-0.0216856069543995	-0.00594652149059968	-0.00262647541545633	0.0119972892048701	-0.00125522182504148	0.00323805925447726	-0.00919629339559041	0.0123190917937348	0.00352823460283095
h1s16	656	-0.0100826066779255	-0.0145473839046821	-0.00666786526611401	-0.00470582945769986	0.000689265508050283	0.00903331693267815	-0.000631974823175251	0.00157993707886006	-0.00522530072616304	0.00338125160450641
h1s16	657	-0.0247044581414138	-0.00720026518122175	0.00169209569131407	-0.00593305505129661	0.00684683894311959	0.00121260649590314	0.00231387549571316	-0.00288544462581593	-0.0114092830255502	0.00604409489017007
h1s16	658	-0.0240684623385181	-0.00514487349879392	0.00187303634317525	-0.00359716489936835	0.00837550981908382	-0.0004296404724388	0.00308377678889277	-0.0045567128592879	0.00275328397243147	0.00405011124244357
h1s16	659	-0.0268483008633731	-0.00490205571208684	-0.0134837893682691	0.00437188894601208	0.00422645346074376	-0.00193384355752465	0.00432455155919453	-0.00407381196072661	0.000469909726855714	-0.00659994854847852
h1s16	660	-0.0223455873262716	-0.00955590328580526	-0.00709335478417911	-0.000524265317581917	0.00691619822587748	-0.000528186738389123	0.00675737962340494	-0.00742102521283443	0.0021846381250223	-0.00671003978119492
h1s16	661	-0.020214194223679	0.0058576520657055	0.000208224872235608	-0.00908324958510257	-0.00539701268734043	-0.00466784119640504	0.00594868111103752	-0.00801532262078749	0.00718400220139892	-0.00352199953436048
h1s16	662	-0.0245055814336008	-0.00463270854271672	0.00145935713972826	-0.0145502146284351	0.0088110544159466	-0.00573982692113362	0.00407337425543918	-0.00178286603828614	0.00717546785416702	-0.00600260903320482
h1s16	663	-0.0245361848161534	-0.00415418978293441	0.000506625661321519	-0.0140270477626622	0.00715978657956692	-0.000644944598984848	0.000144888797590048	-0.00765021783382499	0.00180926214707202	-0.00360472798593415
h1s16	664	-0.0270701673924349	-0.00532050239784049	0.0036007170985674	-0.00877969460158731	0.00693838500869055	-0.00289610998163296	0.00662069444796224	-0.00501082192146689	0.00328956344987634	-0.00282284226325823
h1s16	665	-0.0301762903029997	-0.0046846466548429	0.00304052080849141	-0.0107878006064294	0.00793490698387685	-0.00290937713189055	-0.0116548607633765	-0.00700564463094017	-0.00333396241433629	0.00594557726321257
h1s16	666	-0.0252357939379035	-0.00889032871686719	0.00218867514186528	-0.0141787855902927	0.0115491215276681	-0.00339499092253007	0.00789031959404054	-0.0097414724352642	-0.00179862975710362	0.00525076795120123
h1s16	667	-0.0238833901948253	-0.00842328953213745	0.00238242088186646	-0.0129693933952081	0.00951733007887805	-0.00585182080532828	0.00333727634565256	0.00235180404499785	0.000755434162162573	0.00189071160236891
h1s16	668	-0.0229034128083784	-0.00553458238416814	0.00625445401488833	-0.00700681703521669	0.0112328986252932	0.00212572969951594	0.00335592532811131	-0.00790705756924034	0.00293372692019593	0.00054313524044058
h1s16	669	-0.0229112856996385	-0.00383102393108667	0.00422325767705538	-0.0187080273749889	-0.00399313707758599	-0.00142078133409143	0.00231070509207617	-0.0083384929010971	0.00910706218837428	-0.00289034841768189
h1s16	670	-0.0172961232213216	-0.0107416619705641	0.00338890886269488	-0.0149525171674553	0.00911217325210082	0.0136662642298194	0.0105174651238627	-0.00796849624076304	0.00844894993885011	-0.00124837851815864
h1s16	671	-0.0176476855239308	-0.00236261960796358	0.000584302396511845	-0.0119480370403183	0.00362982687960158	-0.00485068524448882	-0.00181592045530911	-0.00740846647141312	-0.00116906275802867	-0.000248165734526816
h1s16	672	-0.0264109891027687	-0.00292656332477592	-0.00225021277973874	0.00157483615417228	0.00863195250755848	-0.00213719765644051	0.00182495483140692	-0.00621979506327521	-0.00369086916882724	0.00689782165909567
h1s16	673	-0.0228754937124756	0.00184544974672593	0.0030222144205804	-0.0109508393513727	0.00930943782044402	0.00957804920005166	0.00871259125650429	0.000177046816743778	-0.00359494887882648	0.00172067583423432
h1s16	674	-0.0107005289289467	-0.0111081977120828	-0.0001482182247273	-0.0143899033304581	0.00884107886839552	-0.000956517695724904	0.00386030503648908	-0.00589047122671161	-0.00126727412879989	0.00117091206398416
h1s16	675	-0.0161134914366974	0.00196218607759632	0.00205178349664306	-0.0128383899611212	0.00541583677807239	0.00302104039615241	0.00228965458094581	-0.000200682317885817	0.0077738151488795	-0.00217665487722254
h1s16	676	-0.0157070154916037	9.5314631344408e-05	-0.00144069693575977	-0.0108815629673299	0.00748002951031314	0.00193728850566504	0.00453044568364885	-0.00634462318201036	0.00633624787632494	0.000490599777309622
h1s16	677	-0.0143140450225247	-0.0166968764509546	-4.52677224084554e-05	-0.0106554547579886	0.000720933908860519	0.00522080675312815	0.00819576458213734	-0.00858334855150481	-0.00959794649579556	0.00266743118068259
h1s16	678	-0.0265765002592257	-0.00360604829855485	0.0023855199654098	-0.00847593406274154	0.00674031425280215	-0.00780733360442877	0.000863165748909197	-0.00679538663788534	0.0072226540785272	0.000665172922083054
h1s16	679	-0.0134919243999481	-0.0132027506196789	0.00254165405263318	-0.000348175025740954	0.00638294020372605	0.00127687136737044	0.00614068600098839	-0.00763723699548736	0.00523249343627978	-0.00311784980694494
h1s16	680	-0.0233873286996241	-0.00969617145485109	0.00207734521026713	-0.0141602475728394	0.00195620897317005	-0.00276724162699232	0.0044810780408177	-0.000392423490607961	0.00825012905717343	-0.00129973504365175
h1s16	681	-0.0193444653766356	-0.000931887409399832	-0.00124839926863111	-0.00178829865432794	0.000916024876085746	0.0264127344366211	-0.000958706873732261	-0.00277242491595372	-0.00542596192844182	-0.000733133797948126
h1s16	682	-0.0114363695862275	-0.00849627589483067	0.00201580610478312	-0.00177795857993031	0.00680860949765443	0.0164888976146867	0.00710008037123719	-0.000919070662831668	-0.00486522511190502	-0.00748348881829422
h1s16	683	-0.0277703021704022	-0.00524915561902294	-0.000135729688740921	-0.0126749188327073	0.00418145260094477	-0.000172925307173389	-0.0142148380427228	-0.00546434506839786	0.000755483175729612	0.00087899060151974
h1s16	684	-0.0294965539369315	-0.00650224494144864	-0.00326455324914898	-0.00907643297597991	0.00823018663516086	-0.00695682525022022	0.00496765466881149	-0.00404540046800243	0.0104541402679262	-0.00133942332629308
h1s16	685	-0.013554800263936	-0.00202085548167171	-0.00262941797180113	-0.0127933692636543	0.00614439801238037	-0.0119836288395355	-0.00565623494880482	-0.00395509106491173	0.00361189337637663	-0.00079632359375617
h1s16	686	-0.0159506464332555	-0.00197470547825445	-0.000356991936207279	-0.012209649585726	0.0103960189543174	-0.0111369904902661	-0.00861029537475614	-0.00983764706975928	0.00372603402052381	-0.00206310541330586
h1s16	687	-0.023299757722544	0.000115232775698915	0.00316602487097524	-0.0152333331306414	0.00533781382238676	-0.0113194939128675	-0.000601680092079836	0.0046868315603462	0.00111802110786054	0.00158417241508323
h1s16	688	-0.0184039634645587	-0.00253304806862733	-0.00514493729169254	-0.010978158607862	0.00755357359048111	-0.000703453288977803	0.00346483152945117	-0.00180155609216757	-0.00602885045415367	-0.010498637533488
h1s16	689	-0.0097281937129572	0.00787654038041481	0.00299016209788296	-0.0141416694598743	0.00163423715582811	-0.0165097642532873	-0.00367939317682991	-0.0104186263504291	0.00262609234726995	0.00066605658433654
h1s16	690	-0.0185977259056519	-0.00713740172290978	0.00232680224333706	-0.017958406227483	0.00606178194547549	-0.0103682784474844	0.00154623736883098	-0.00324647859311253	0.00188630969177176	0.000728974786184806
h1s16	691	-0.0216854662326942	0.000388521059789724	-0.00180653008696655	-0.00983673346180119	0.00877619474005721	-0.00553807157638061	-0.00543463288614866	-0.00650081134146715	0.00716767702376304	0.00207700079327055
h1s16	692	-0.0289687690983119	-0.0041933369746469	-0.00230672856653969	-0.0136976674563276	-0.000531246730823944	-0.000119147133552531	0.00618383353900267	-0.00642557697948531	0.00431697108133273	0.000361668821711963
h1s16	693	-0.0262499699422044	-0.00434834230744986	-0.00158154651459466	-0.0118158523841628	0.00666711482629549	-0.00373248243436973	0.00426635918147901	-0.000291249906563291	0.00359211265789544	0.000578962236911999
h1s16	694	-0.0248317135711973	-0.00354222040809035	0.000432385841478881	-0.00577500820354433	-0.00289139458662899	-0.0012146773254753	0.00700549774296633	-0.0089370256974425	-0.0063899320927303	0.00227609555123011
h1s16	695	-0.0256309440419572	-0.00585480925321433	-0.0063574323925977	-0.0118665431332248	0.00097520962992682	-0.00581236858482601	0.00743581534408793	0.00118112513235647	0.00702006132051715	-0.00242884682982828
h1s16	696	-0.00337507113555954	-0.0193114819114422	-0.000229023343737823	-0.0144250820871892	0.00468370118086506	-0.00819982879734105	-0.00533581322443681	-0.0090950084631446	0.00489027502825431	-0.000560286270663708
h1s16	697	-0.0284625048970042	0.000812956652725682	-0.000531166424519172	-0.0177234649668229	0.00863193948512912	-0.00355742960085535	0.00629447800805138	-0.0151422684502041	0.00952487782279188	0.00167207421650289
h1s16	698	-0.0180249476569657	-0.00468614173747418	-0.00998790958980224	-0.0015559338495044	0.00969809584484285	-0.00347025332370515	-0.000397195595994224	-0.0105740555844219	0.00809343114696036	0.00602893905116149
h1s16	699	-0.0127521570750191	-0.00306616170470714	-0.00682045063811392	-0.00819875316528335	0.00183773838023053	-0.00223245098077488	0.00131828219335448	-0.0126358634996418	0.00527945058141414	-0.000118801666230207
h1s16	700	-0.0129757926855487	-0.00310109143148309	-0.00365235872914275	-0.0100173420187512	0.00258479802665641	0.000589035599003791	0.0102606585948785	-0.00010156341927694	0.0144914768444335	-0.000164724000485324
h1s16	701	-0.024081600611579	-0.00576472726721259	-0.00743276275040827	-0.00083852697411588	0.0043474952290465	-0.00335980101859317	0.0102649497120295	-0.00199642388624047	0.0160255769433941	-0.00578082950179781
h1s16	702	-0.00094419663790637	-0.0156979828198726	0.0158542144625798	0.00390758363300767	0.00874854583765505	0.0126357015643888	0.00389105911989932	0.00413932856851707	0.00363730608448069	0.000298898252562018
h1s16	703	-0.00215350578483261	-0.0066764709553136	0.00486378417531549	-0.00564188560865374	0.0069664481056045	0.00180170182363506	0.00634974944060346	0.00635966949534696	0.00495926413818562	-0.00069921859201928
h1s16	704	-0.00891988248473423	-0.0144116321564566	-0.00647349612982757	-0.00742582067781377	0.00412781396138996	-0.00286967049704396	0.00642238390302685	-0.00935700339789361	0.00164278867817659	0.00466798933250626
h1s16	705	-0.0189589305626081	-0.00756099547613465	-0.00388659151558217	-0.00707714783328717	0.009157307482089	-0.00374913229424523	0.000523371570460116	-0.00405996871130631	0.00263188240733154	-0.00384545084965151
h1s16	706	-0.030583887857014	-0.00575854333301531	-0.00502537391768846	-0.0068463840097936	0.00261072314150631	0.000885154169355204	0.00763479754789741	-0.00970575002436786	0.00231854906798438	-0.0180936019095479
h1s16	707	-0.0276905829208539	-0.00284630970371943	-0.00416167283779676	-0.00712131688997836	0.00534688468862916	-0.00147405846092475	0.00755179778095106	-0.00640712071721577	0.00338403872601139	-0.0105237905928754
h1s16	708	-0.0211537291591201	0.00290531757039262	0.00630045133158076	-0.00659553559408888	0.000903139660171914	0.00106067881461648	0.00756698537570599	0.00615894605698534	0.00660047111493577	0.0080589284595825
h1s16	709	0.0222400211236029	-0.0353358050709824	0.00588028087867176	0.00525864913440626	0.0036011893354924	0.00607985672041355	-0.00030159329083714	-0.0079192145462426	-0.000346889006611071	-0.00266111628716824
h1s16	710	0.0109872692230751	-0.0330029474184287	-0.00580859097255931	0.00122980253563648	0.0054019198842373	-0.00587278315606266	-0.00169717986771819	0.000401890967234855	-0.0104914670756646	-0.00980357651846155
h1s16	711	0.0184093281510779	-0.0156984276484234	0.000387087182002143	-0.00551052168420585	0.00887332821529135	-0.0070144640029827	0.00222558584640034	-0.00948715611202818	-0.00452745967525796	0.00347058326256972
h1s16	712	0.135788277298563	-0.0786282618263985	0.00466188562453864	0.0316214242078008	0.00424740880772444	0.0221981175597508	-0.0153921980037622	0.00917555084123686	-0.00739190215347878	-0.0140407234905449
h1s16	713	0.130860461377566	-0.0803901308247953	-0.00641203115484481	0.0296776215140102	-0.00656654383467828	-0.00260008104085618	-0.00965046426962911	0.00637117095770565	-0.0102223957441922	-0.0226960713132198
h1s16	714	0.158413376890137	-0.0922978076556597	0.00288522804941493	0.0154003154226899	-0.000690614118665947	-0.00817307934777133	-0.0189537242385222	0.00802702860978715	-0.00801239893295174	-0.0161685591356183
h1s16	715	0.205440379094727	-0.11004934003724	0.00465788815562152	0.0440277980315496	-0.000663721625276523	0.000382913177600459	-0.0313960295367945	0.00272072118271402	-0.00916370211175354	-0.0207175868476085
h1s16	716	-0.00596901225864358	-0.0227031044604662	-0.0064084020140103	0.00129004358727448	-0.00535490332200075	-0.000661925165158475	0.00920541998394564	-0.00415727165372144	0.00865223275494557	-0.000437633250155585
h1s16	717	0.0155390283726083	-0.0340101692150767	0.00141473026564161	0.00133439156189144	0.0043026986760772	0.00141492573915737	-0.000849621249540178	-0.000770468018375671	0.00579369521441918	-0.00600627328551933
h1s16	718	-0.00748397004324118	-0.0149210708694665	0.00113840304969198	-0.012723446661863	0.00903482186324764	-0.00176715916236599	-0.000341054808521739	-0.00254105176049543	0.00111742034670251	-0.000811590220066048
h1s16	719	-0.0205594827749429	-0.00299858586630156	-0.00814118088260181	-0.00511837362780689	0.00609062981165515	-0.00390553681646143	0.00195914749475519	-0.0103228587426859	-0.000312251601930986	-0.00164697328155046
h1s16	720	0.00317374229126493	-0.012713376619728	0.000494499117136351	-0.000431860633257632	-0.00245456243421389	-0.00866937131753547	0.00698276556232061	0.00925240076115161	0.0154346218502503	0.00637078546699072
h1s16	721	-0.0234299320640947	-0.00620616697201366	-0.0048729596676593	-0.00625522624000585	0.0104509950825876	-0.00342774855274286	0.00893023342904133	-0.0100197625560582	0.0050157086492082	-0.00563038021050007
h1s16	722	0.00584439028499904	-0.00983432730530129	-0.014222323891471	0.0148394163068963	0.00680096932124391	0.00050195211079799	-0.00331748858742656	-0.00643809739088186	0.0110040511274882	-0.00905232548205643
h1s16	723	-0.0108604739656542	-0.014246020701387	0.00048382966008771	-0.00969057221280124	0.00825645043098346	0.00444321899366013	0.00775217879239181	-0.00573530056615798	0.00687710131005897	0.000312509242703426
h1s16	724	-0.0310649751798576	-0.00559691985258006	-0.00285099136392184	-0.0119725053186165	0.0060870504934908	-0.00132297727415806	0.00803695860114857	-0.0114933802144622	0.00345097240579166	-0.00738106015048556
h1s16	725	-0.0240650515320521	-0.0153639663597597	-0.00456900882139665	-0.0103788748869145	0.0112307607931387	0.00197175017548638	0.0106748957730885	-0.00625605736651033	0.00620442510281971	-0.00329903172958222
h1s16	726	-0.0211738381878377	-0.0134558072968438	-0.00420957916697985	-0.00960390630131313	0.012792364383662	-0.00065511144992863	0.0100935646047287	-0.00940568137343824	0.0100292459871728	0.00183797034364632
h1s16	727	-0.0172673629529593	-0.00663858892043785	-0.000596829993916329	-0.0156954186170966	0.00932580605199517	-0.00695026933716558	0.0093943126523508	-0.00193895191621753	0.00359346255941692	-0.00382794756173058
h1s16	728	-0.0240379782088582	-0.00780344008804843	-0.00211660213328433	-0.0126116376066625	0.010066170255732	-0.00289893806481098	7.33800292838234e-05	-0.00619005935220517	0.000336346512971513	-0.000451721380100576
h1s16	729	-0.0263078846367272	-0.0107397698071501	0.00345005575102567	-0.0114084727072865	0.0116527181994052	-0.000565745303876636	0.00275253362925114	-0.00823350361443671	0.00594342769489883	-0.00165816864017533
h1s16	730	-0.018788086099447	-0.0137315344175967	-0.00175159717957357	-0.0114281555641868	0.0109948587009432	-0.0043727723691733	0.00524564561440591	-0.00735261066363855	0.00868913935388838	0.00285687094855999
h1s16	731	-0.0194295276140634	-0.0118340398083963	-0.00375568142558956	-0.00712138158593378	0.00945667401935001	-0.00211351230374047	0.00543683750484178	-0.00739728242068143	0.00500928549862905	0.00355062997532795
h1s16	732	-0.0199915303084831	-0.0115362346748403	0.00323016244216043	-0.0163390024204681	0.0112819864214648	-0.00274086294783107	0.00953413294847976	-0.00443934724881206	0.00873790532960324	-0.00104006162497503
h1s16	733	-0.0200471151437435	-0.0132909644421802	-0.000884596550180845	-0.0120502964635433	0.00557488137234694	0.00107234999011902	0.00423925640565766	-0.00815520863109845	0.00127805887849549	-0.00569222321474148
h1s16	734	-0.0190437444721999	-0.0125963894326507	-0.0031020263436058	-0.00990666493621583	0.00806767304512854	0.00465757106163026	0.00874679323733481	0.00282755797136733	0.00205761121275679	9.98317848995069e-05
h1s16	735	-0.0246399744971758	-0.00724559982256209	-0.000655615931538372	-0.010209715954468	0.00913443178562635	-0.00365960862837856	0.00689098154006331	0.000150919009644154	-0.0100597739396784	0.00181193820233222
h1s16	736	-0.0225633487298464	0.0022692005607678	0.000806765102392969	-0.0131215401081208	0.0058021149176399	-0.00302101983418731	0.00859724958936231	0.00456892639570425	0.00191383140258761	-0.000922085948291028
h1s16	737	-0.0219524720669265	-0.00880506926991937	0.00261319772746717	-0.00745271973263437	0.0115645418464882	0.0044462191272061	0.00800603287167957	-0.00245970792616417	0.00456386581841688	-0.00215901865157776
h1s16	738	-0.0148596939089437	0.00329843654328885	0.000373479847556542	-0.00575895496170841	0.00739011424742768	-0.00277573964317396	0.0039416235332226	-0.000561141116585077	-0.000939516260945641	-0.00841968184202718
h1s16	739	-0.0221163873684355	-0.0110856593953165	0.00150151773290793	-0.004452546062077	0.00479667046715576	0.000174744188200564	0.009199276456235	0.0068306760012512	-0.0011774071237745	0.000587198970074979
h1s16	740	0.00356402144912552	-0.0112258418266221	-0.00126188033949603	-0.00964334706763781	-0.00405387778320444	-0.00670302268795755	0.00149214261731934	-0.00300662592897679	-0.000317917949686255	-0.00361098650163533
h1s16	741	-0.0212955629125457	0.00360069976214267	-0.00185623808909888	-0.00703600449599029	0.00724788436709408	-0.000389289391908887	0.00581765715062436	-0.00451058919547024	0.000712860516187012	-0.00980430311306532
h1s16	742	-0.0240579269644134	-0.0087317606518288	-0.00251113496802961	-0.00482879910066645	0.00997430593214506	-0.00117731394575733	-0.00197233036397703	-0.00467070401505484	0.00202419485644988	-0.00634306311063217
h1s16	743	-0.0203751954758454	-0.00166384548065948	0.00420715287822733	-0.00687178662077393	-0.00779550301615146	0.0130465415142604	0.00253697307911253	-0.00940370682165792	-0.00129462973159532	-0.00280639125535398
h1s16	744	-0.0171749712137237	-0.00182210256899335	0.00645894243292008	-0.00336798731943095	-0.0161851791147921	-0.000412384580353182	-0.00175457970077119	-0.0124688366452189	-0.00653030707788533	-0.00783181424262448
h1s16	745	-0.00779677635029539	-0.00207505645208064	0.0128615758117701	-0.00166294179515928	-0.0105776614430496	0.00136878001612747	-3.87091919680111e-05	-0.0124395439183734	0.00494824891832161	-0.00310026380364041
h1s16	746	0.0258231996294455	-0.0172658995499889	0.0311402036908562	0.00848008909706585	-0.0188651027567199	0.0112709486364057	0.00954433440166237	-0.013278135982331	0.00649668772532593	-0.00696501960446671
h1s16	747	0.0422750957901142	-0.0316149612988616	0.0314255878901328	0.0151674375183502	-0.0352089801926506	0.0020647221861449	0.00711866232933467	-0.0110656492902593	0.0017307648156282	-0.0111583154616059
h1s16	748	-0.00138575271165054	-0.0244406198077227	0.00812995687401934	-0.00192594767113609	-0.0322643842010384	-0.0055490716356914	0.0115977704376882	-0.00248669636000591	0.00230945728000708	-0.00941606942348838
h1s16	749	0.0171054353891826	-0.0321470674957205	0.0174791154305039	-0.00339076570787416	-0.0396832660151517	0.0084834411010475	0.0106307547533176	-0.0119592541253865	0.00858996200535465	-0.00642187475424316
h1s16	750	0.0537460766010825	-0.0456330277179991	0.0349757592849637	0.0169945766283571	-0.03687785038506	0.00301664657797931	-0.000656638678176854	-0.0204565497931117	0.00573375337826241	-0.00990469665037438
h1s16	751	-0.00449240182332792	-0.0183878272460479	0.00850341165980362	-0.00513789091103715	-0.007473466257467	-0.0050779302544045	0.0103867795031017	-0.0054184743554175	0.0038899651701819	-0.00898848257466269
h1s16	752	0.0901757193600103	-0.0391602778759765	0.0223043551733149	0.0199286405330241	-0.027426205338575	-0.000947928851033372	-0.00383933515188211	-0.0156271977269983	-0.00365111676347031	-0.0139904864705591
h1s16	753	0.0387759375434284	-0.0304307433934245	0.0305554044943731	0.0113480903110206	-0.0579139707183245	0.0076570900649163	0.0121378988585246	-0.00989773333498804	0.00327996613990569	-0.00903220537523691
h1s16	754	0.0221400698581038	-0.0266227443700109	0.0168061573730265	0.00243425569410536	-0.0153900637781634	0.00145157228821458	0.00896839917509332	-0.0116539609045424	0.00255652197952931	-0.00659205049866393
h1s16	755	0.0432546423723214	-0.0407266493711622	0.0298102596029068	0.016263109568935	-0.0181279467716819	0.0116707695002804	-0.00290646949536098	-0.0135425649290194	0.00268935802505459	-0.00279438188967259
h1s16	756	0.0508442839894618	-0.054965049921028	0.0197892462563585	0.0131780875195433	-0.0181830325776945	0.00845007232903035	0.00189417129891414	-0.0156223978459622	0.000414259692777475	-0.00469877596714713
h1s16	757	0.0115363345249964	-0.0180098189564777	0.0113667151610024	0.00342648304021808	-0.0299006846279878	0.0057069975647308	0.0100368141385695	-0.0159779492637618	0.00545582562114218	-0.00767132705394647
h1s16	758	0.0684719087589083	-0.0422775751222734	0.0143707163671518	0.0110636606161967	-0.0196392153949304	-0.00403579907086322	0.0055178655977874	-0.0107137479831075	0.00268855439578833	0.00349381625275583
h1s16	759	-0.0241749756200399	-0.00141020630108383	0.00143578609529024	-0.00798155824419251	-0.0045353635842273	0.00347333428918771	-0.000827708676209803	0.00363859199843047	-0.00429550549746605	0.00103790347982658
h1s16	760	-0.0163948267877574	0.000874332002510168	0.00610886804855768	-0.00531458675575375	0.00467103781399643	-0.000211991332885281	-0.00510498602336735	-0.00887518078244543	-0.00563445027477392	0.00403302982241086
h1s16	761	-0.0263678003182536	-0.00667810695628453	0.00199916964481548	-0.0141905573122914	0.0128591027955309	-0.000825939034701445	0.00105624190520057	-0.00408281860469883	0.00248938079160328	0.000311960069719904
h1s16	762	-0.00873278914427985	-0.021282035590602	1.57836486610541e-05	-0.00677024270231522	0.00965108160530384	-0.00247813383987384	0.00262135937149789	-0.00222855218527777	0.00324521328794231	-0.00403694992022269
h1s16	763	-0.0105007099502968	-0.0195431995879912	0.00872577799442059	0.00637131437442978	-0.000381968739641091	0.0072464602597298	-0.000544395677964023	-0.00241214305500472	0.000812468050841281	-0.0100695810578341
h1s16	764	-0.0183942855354199	-0.00197460807263366	0.00627248516364593	-0.00860827264095841	0.00271529835337465	-0.00680014961447145	0.00447233138389804	-0.0111596699990154	0.00623371084186024	-0.000775418001071563
h1s16	765	-0.0223950723738808	-0.00634965623769494	-0.0016374488892919	-0.0114087538373669	0.00577249033962592	0.004874968142713	0.00451199838963559	-0.00888511089093907	0.00078565045936401	0.000812817784879762
h1s16	766	-0.00429229960845769	-0.0156670678252371	0.00102851936594465	-0.0085851568052596	0.00977165810223982	0.00186494393374898	0.00669391133811045	-0.00846504729690123	0.0018678423322816	0.000924840427598518
h1s16	767	-0.0219298814110103	-0.00349576179504214	-0.00437010373211887	-0.0059360037675604	0.000696733617881573	0.0149745899939207	0.00528937339917113	-0.00321086611315466	0.00806509143699277	0.0131867823178997
h1s16	768	-0.0209276761906465	-0.00292936269716852	-0.00215807829496295	-0.0160776902731722	-0.00647265121580568	-0.00261794925969037	0.00241249338859695	-0.0037768298245969	0.0018847113337865	0.000816594830959464
h1s16	769	-0.0131046981802497	-0.000469753310946679	-0.00448450031924352	-0.00929048592256641	0.00805817313536785	-0.00657835626686097	0.00250478264634788	-0.003940645130516	-0.000331354452142826	-0.000806931178095583
h1s16	770	-0.0301815368390736	-0.00186308757115686	0.0109549956470326	0.000620597281809972	0.00819099641285817	-0.00247646115707006	0.00466907840999343	-0.00843824404193382	0.0110446355750948	0.000797826553297688
h1s16	771	-0.0367845182404314	-0.00353391391676756	0.00337020477883831	-0.0117038168072556	-0.00509136937490309	0.0110943586325701	0.00424772054605703	-0.0123651663052705	0.00703848933334108	0.00802847395831027
h1s16	772	-0.0248301748529401	-0.00110750108258377	-0.00481821173340391	-0.00980017167297662	0.00481457400879982	-0.00495619659753838	0.00675947715490707	-0.000587131664583197	0.0114724713774576	0.00976610704016313
h1s16	773	-0.0211859845863031	-0.0152297159138252	0.00642121400016289	-0.0148013916707914	-0.00260628031216611	0.00687994332863361	-0.0098530974884696	-0.00416895783337743	0.00226333345796988	0.00407681263112372
h1s16	774	-0.0342266676585599	-0.00283116602477944	-0.00567971950794421	-0.00518318712387139	-0.00719065745480233	0.00226375566340644	-0.000314343328517249	-0.00825904856761486	0.0197332327617903	0.0177654336844018
h1s16	775	-0.0283686619144512	0.000141585152708698	-0.00866361785686439	-0.00361756700730453	0.00496780430887709	-5.28790201001747e-05	0.00973291939160487	-0.00728229765691366	0.0170665717375013	0.0161919883377518
h1s16	776	-0.0291140236358625	-0.00517562759195137	-4.62904916030249e-06	-0.00892364879489626	0.0093500119331665	0.0118679014660859	0.0113412309265258	-0.0103287510464199	-0.00568526565032288	0.00594690568991907
h1s16	777	-0.0326488587742188	-0.00445718631370263	0.00466089196337302	-0.0226328737090582	-0.0101365336251405	0.000795348393510365	-0.00775944037219863	-0.00476598912090624	0.00678781311121594	-7.61866122803142e-05
h1s16	778	-0.0256613193157373	-0.00106237844354892	0.00458736659376985	-0.00576938383906977	0.00462522689089102	0.00182806246155591	0.00778035703148658	-0.0030759003840613	-0.00052755112609211	0.0038785781952424
h1s16	779	-0.0312004163177119	0.00124812113592529	0.00703027680307455	-0.0174210432514542	-0.00284667577770084	0.0120830632992807	0.00663874024676283	-0.0103855522021024	0.00875155944035497	0.00033245379920731
h1s16	780	-0.0293882201417719	-0.00472743146758393	0.00164924954683395	0.0142263454088029	0.00147186665323041	0.00723315484352924	0.00952934346991274	-0.00339111539464211	-0.000749318608932416	0.00448647582892071
h1s16	781	-0.0214541753069069	0.00665817087714046	-0.00451796919790761	0.00439267375993616	0.00272853465652658	-0.0170602856450428	0.00922775571739912	-0.00759325703477797	-0.00145174734248062	0.0108481923116039
h1s16	782	-0.0323732858629921	-0.00300350327080377	-0.016187139890897	0.0122439821582906	0.00448084828759574	-0.0119807950048365	0.00684838230560933	-0.00753144624962723	0.00591426189855356	0.00692944884182464
h1s16	783	-0.0347343582321534	-0.00190156928290139	-0.0161296539408148	0.0238024432523497	0.00186620393629508	-0.0113746456379199	0.0137619370328284	-0.0100035783778713	-0.00520647116614831	0.0110118537057594
h1s16	784	-0.0321089630204304	-0.00342603468735076	-0.0127983827305579	0.00626524481519079	0.00498424466389912	-0.0115608886473218	0.00766005552962425	-0.00735085432990513	0.00106880533153254	0.00210504653869439
h1s16	785	-0.0315517903502914	-0.00428460398929266	-0.00569909006235108	0.00513307469258157	0.00927887275205656	-0.00329921758280124	0.005329027873244	-0.00841015446432686	0.00891971796602092	0.000163566906516729
h1s16	786	0.0533232107681744	-0.0384803124816609	-0.0108784282152241	0.0128187562975059	0.0108425656847707	-0.00109963822302332	-0.00434925138861566	-0.00672505413132699	0.00620131621749367	-0.00141932762616912
h1s16	787	-0.032375048561545	-0.00648687995724543	-0.00930599186662542	0.0152329893880664	0.0101275916494645	-0.0139211855751309	0.0114154108723981	-0.00339302772253677	0.00269760706466357	0.0111940261406498
h1s16	788	-0.031283709405557	-0.00272504490601374	0.00571777923339281	0.00552255132730606	0.00780054467617862	-0.00544940752174669	0.0137104157043265	-0.00223668220195585	0.00744756435717478	0.00963470176129209
h1s16	789	-0.0309258340260872	-0.00461789205755168	-0.00643566147253176	0.00209664264386117	0.00694127794412452	-0.00491255552517285	0.0150826312448874	-0.00512120159711695	0.0170763347564561	0.0109974814084983
h1s16	790	-0.0322982616867329	-0.00654006372506917	-0.00506963029179708	0.0136853870307396	0.00697437938010492	0.00134897495432594	0.0154224967875189	0.00274616047964372	0.0174440993381926	0.00744611070901671
h1s16	791	-0.0341053243936934	-0.00331883538595659	-0.0048459303301177	0.0053820001406067	0.00643624583751841	-0.0123086519512833	0.0103778383954625	0.000482383514080521	-0.0005244336201638	0.00708911656209675
h1s16	792	-0.0292325264675504	-0.000299568935757082	0.00172689343368654	0.00969553653991734	0.00655151354368614	-0.0163299252879916	0.00686450535475039	-0.0104749438003411	0.00206671821015629	0.00719914525872741
h1s16	793	-0.0335408590541536	-0.00256386712300575	-0.018428058249713	0.00803500672503245	-0.00132702340794078	-0.0105387724997413	-0.000721931304699292	-0.0119445045862264	0.00592869572774015	0.00379003472049093
h1s16	794	-0.0342948820731023	-0.00490775415137313	-0.00275991249150831	0.00549803011394103	0.00513651446360041	-0.00129156614798147	0.0155591161035292	-0.00165256418557285	0.00884186196160745	0.0114041696483747
h1s16	795	-0.031851299196959	-0.00243101740122023	-0.0123230431501184	0.00239510068460094	0.00371244914222045	-0.0115388063420842	0.0133757019936843	-0.00678946722569991	0.00534182765039262	0.000757895792243083
h1s16	796	-0.029445252804711	-0.00171729712243604	-0.00746337720086221	-0.00985871156497414	-0.00475415228498796	-0.000139524979958282	0.0101181697298475	-0.00518223483999236	0.00953702083112575	0.00469098818963749
h1s16	797	-0.0121906254952962	0.00880523646640346	-0.00228255726988222	-0.00599336253429717	0.010646665846739	-0.00724319563822778	0.00514048303998574	-0.00844181781634656	0.00250938712856627	-0.0027973740309564
h1s16	798	-0.0243726557517723	-0.00566146660900635	-0.00128079803075569	-0.00820358623640793	0.00414890818046464	-0.00271060254888648	-0.00212525630602388	-0.00246332047158207	0.00434953280481248	-0.00909364867024946
h1s16	799	-0.023138052768386	-0.00594334382953019	0.00680129145391225	-0.00594573961700483	0.0102674852143844	-0.000739115732960987	0.00800079898685619	-0.0084904063915596	0.00426887277452686	-0.00101545088236273
h1s16	800	-0.00934137324697151	-0.0174377907905633	-0.00156380204860721	0.00568336956273827	0.00361983931973285	0.00941952564669092	-0.00953423117375632	-0.00108498102420812	0.00672260322142495	-0.0108976953374987
h1s16	801	-0.0168315355594525	-0.0136168413123699	0.00513311452106548	-0.00176133711033431	-0.00393188764772858	0.00705625981971933	-0.00365506959989699	-0.00451996033140321	0.00398573957802643	-0.0147600396822362
h1s16	802	-0.0181911655393088	-0.00954987628587976	0.0122537666183337	3.07512126464771e-05	0.0079390515041884	-0.00360749100699684	0.00921596765983393	-0.00230587184804411	0.00916308522701916	0.00238030308004153
h1s16	803	-0.0196641835137057	0.00288096076590809	0.00080222183596776	-0.00858938954845703	0.0079790344421443	0.00214374957246917	0.00326038000671927	0.0111727732001818	-0.00148418944142379	-0.000300171358652081
h1s16	804	-0.0242792938566682	-0.00722969500929119	-0.00413569636378458	-0.00560035935409586	0.000640596246583631	-0.00552856902041129	0.00421889718311331	0.00592206265206783	0.00126565517219877	-0.00485812136708417
h1s16	805	-0.00875759652262173	-0.00546752901925074	-0.000556394964018041	-0.0115710241807858	0.010866603644677	0.00619549777128933	-0.0102885719006096	0.0129296155901561	0.00356626559865093	0.000279857507978004
h1s16	806	-0.0233205840130664	-0.00798063598580936	0.000459702967151839	-0.0136165083559445	-0.00450454614218243	-0.000771813274410678	0.0046296487485179	-0.004548021073264	0.003121859724511	-0.000544206404932651
h1s16	807	-0.0285356049558416	-0.00227389771272248	-0.00155234976183659	-0.00948442708537879	0.00910461838118174	0.00400606623185632	0.00796982975935419	-0.000407360006773655	0.00487840965236181	-0.000439789686916913
h1s16	808	-0.0270653910518966	-0.00580461964242976	-0.00255110876137445	-0.0111668612306059	0.00086592038039195	0.00264137603331235	-0.00360975315817997	-0.000692585636474764	0.00472156726570982	-0.00293759345651226
h1s16	809	-0.0257259711314782	-0.00688582703049076	-0.00629064805137528	-0.00695214289842199	0.00592621585851705	-0.00130430213290958	0.000253810458034228	-0.00656502943048675	0.00209220209156292	-0.00569222580630351
h1s16	810	-0.0222777527811898	-0.00504914753453249	-0.00189406775503719	-0.00696578973060033	0.00105975859925606	0.00184028689912076	0.00488743462085679	-0.000293970499540614	0.00292375565901368	-0.00619366173401424
h1s16	811	-0.0272484561666965	-0.00489159098946853	-0.00166657833510244	-0.00848637110615348	0.00541083799793968	-0.00423783528468026	0.00245524231268739	-0.00886877694278451	0.00179039115468786	0.00753962364086196
h1s16	812	-0.0192225288767522	-0.00930217460279792	0.00404640765999133	-0.00812973778917824	0.0100843615756761	-0.00220008314874475	0.00292538904546378	-0.00304416965662555	0.0034400273198893	0.00497375102176216
h1s16	813	-0.0219132349329947	-0.00274443650498302	0.00308295728724929	-0.0125099475245843	0.00929878365375786	0.00151474304379536	0.0068366238566924	-0.00512884427973918	0.00855401824474565	-0.000741745727055063
h1s16	814	-0.0257178797104139	-0.00728890319856148	0.01255122672849	-0.00344888757195272	0.0112550232809329	0.00357746097810734	0.00709988453306623	-0.00575401716865549	0.00471774989673973	-0.00209662203619562
h1s16	815	-0.0210161304100478	-0.00328981839783735	-0.00575947567693078	-0.00627614451437348	0.00595509576263146	-0.00403394324441959	0.00229466270712061	-0.00796307218842501	0.00826346785924338	0.000373291320956658
h1s16	816	-0.0223028142509846	-0.00991578644030011	0.0026842453905904	-0.0120871746363149	0.00725484126984104	0.000341085585119569	0.00763166580830924	-0.00590409768175152	0.00426966202385358	-0.00482501973404681
h1s16	817	-0.00358827451985979	-0.018031337166719	-0.00470257930313609	-0.00917083663270598	0.0064287940539188	-0.00565149487585911	-0.00720338709377468	-0.00345993412118205	0.00189350615569208	-0.0038840971802203
h1s16	818	-0.0298178152971462	-0.00727060002039454	-0.00209491128060237	-0.0154790395068862	0.00126654506729526	0.000702665230097567	-0.00103125688183971	-0.00722404988936102	0.00408613944242522	-0.00689567383701123
h1s16	819	-0.0206255106977137	-0.00244943161143142	-0.00200989315532344	-0.0136284116716466	-0.00673636359588475	0.000966195258720567	-0.0161070762489426	-0.00511807706613088	0.00456333859259351	-0.00100163059352236
h1s16	820	-0.0257424016326131	0.0017438127871398	-0.00425362402857062	-0.0115216489500249	0.0111210591752098	-0.0026750835013123	0.00657064921960155	-0.0049680272258522	0.00494275164559316	0.00596228238822751
h1s16	821	-0.0217799907430346	-0.00655240870772134	-0.00952961634276175	-0.00635766075327311	0.00719846692847456	-0.00694820417232409	3.37222819433206e-05	0.00916448348383125	-0.011148830987792	0.00215111630063165
h1s16	822	-0.0277149514897311	-0.00539669630764908	0.00848222228288269	-0.00697395778825618	0.000609280887322525	-0.000720701345640212	0.0041322061482378	-0.00399083307155146	0.00286450440233239	0.00505459928818738
h1s16	823	-0.02253593800103	-0.0114672913814846	0.000154195781154912	-0.0158034036106589	0.0071077053240592	-0.00527237240570583	-0.00149558776492785	0.00695438398038608	0.00104473047019304	-0.00268940311619584
h1s16	824	-0.0278211096972405	-0.00493332406242714	-0.000184171564627866	-0.0129077201121659	0.00198001973390851	-0.00417317522984239	0.00250705501036683	-0.00725229173336974	-0.00331846741286856	-0.00227835781991606
h1s16	825	-0.0276159472859504	-0.00453101773708589	0.000806652814546369	-0.00911389645205388	0.00595302334951749	0.00417922107399598	0.00479441492475903	0.00614512040574249	0.00730162330081025	-0.00249849595259536
h1s16	826	-0.00303958278220783	-0.0099183039318149	0.00159120221034632	-0.00363007058259952	-0.000860107214206109	0.00893178117213735	-0.00314714399621972	-0.00633211625040405	-0.00515298790932015	-0.00165183776984852
h1s16	827	-0.00182505769343737	-0.0244859498011679	-0.00370761537669003	-0.00892942922062826	0.00321753818605708	0.00572936839297051	0.0073557872025645	-0.00166428985662624	0.0072316500049538	0.00605608412523655
h1s16	828	-0.0238572007363865	-0.00588164276119728	-0.0022068661219232	-0.0129137255949384	0.00635019235079341	-0.00298319368728167	-0.0032605711773159	-0.001929429560496	0.0069785798836973	0.00164057682387069
h1s16	829	-0.0197147737154755	-0.00391203360721664	0.00350738859383311	-0.00991531082536367	0.00683104189499572	-0.00184768294465158	0.00252528324180241	-0.000741026354062577	-0.000327932011604336	0.00258168914617811
h1s16	830	0.0163454354163679	-0.0121511919091393	-0.00858946829257472	-0.00192028139490278	0.00660087449801978	0.0192012690240214	-0.00606071088079156	-0.00165534789474093	-0.00172469708541622	-0.00831737042320051
h1s16	831	-0.0253677283971285	-0.00537162977883662	0.000437715065423021	-0.0122432062452804	0.00664563131909579	0.00447038894500807	0.00667328080020674	-0.00222213929806118	0.00602569168700487	0.0076409249020744
h1s16	832	-0.0238710418635042	-0.00628510058699138	0.000657650694122352	-0.00937429506474625	0.00260207444553047	6.50560551927602e-06	-0.000429903429668047	-0.00622274414599136	0.00842811403020535	-0.000364801640457021
h1s16	833	-0.0106632048713632	-0.00346244698078638	0.00279322484524639	-0.00434403063685423	0.0100254953042531	0.00178151249930965	0.00479781496375795	-0.00925700886671433	0.000731382392397568	0.00459816728587135
h1s16	834	-0.0172580643625394	-0.01162444958243	-0.00212632223467085	-0.00634299599591522	0.00951870636646566	0.000230294534448817	0.0111625723075103	0.000450874222075296	0.0088409864255907	-0.0034266021446137
h1s16	835	-0.0231833631421569	-0.00942586562077653	-0.0030579312402128	-0.00769342958083856	0.00829724319336694	-0.00677328045231209	0.0099670928138725	0.0025284052713162	0.00319734719113962	-0.0111250974647031
h1s16	836	-0.0142832756699753	-0.0107826331578765	-0.00488184837070215	-0.00817410287964328	0.00977008898083063	0.00431785968927507	0.0102870939654733	-0.000279058511425484	-0.00290713640385613	-0.00114979821985187
h1s16	837	-0.0157287455637543	-0.00534023416072185	-0.000421546764583558	-0.00871757852730316	0.0106551382417487	0.00876810660081959	0.00782841433249268	-0.000480956070340478	0.0050645039211367	-0.00353772874806473
h1s16	838	-0.0297101959322002	-0.00376726455679371	-0.0091892274399806	-0.00549536649060059	0.00761024125608965	0.001248127249781	0.00710017333493568	-0.00793425005782041	0.00345063377053354	0.00525632759151821
h1s16	839	-0.0265305619679093	-0.00457992461943327	0.0044955606001376	-0.0029946007985477	0.00509141586283696	0.00196038868606668	0.00456763102782705	-0.00913908477174096	-0.00817001679978353	-0.00162921751532681
h1s16	840	-0.0259476972004827	0.000991432041309535	-0.00247089468513161	-0.0135429018541616	0.00899226023051695	-0.0108858655860726	0.0101413794229997	0.00629481472653066	-0.00600287090264032	0.00293842384369693
h1s16	841	-0.0250144968186003	-0.000978354254896487	-0.00399601980135205	-0.0120451291141083	0.00988842519536819	-0.0111749096136069	0.00937707138104643	0.00652902336115791	0.00101200111536043	0.00248615908728433
h1s16	842	-0.0121583836643689	-0.00419994213063135	0.000993010544167928	-0.0100931495095284	0.00620064351070119	-0.00728623715705079	0.0091556524235704	0.00306794506210599	0.012238618160451	0.00449074792308866
h1s16	843	0.0647613748872805	0.0769340266917831	-0.000471894326803516	-0.00880041965144655	-0.00186731511267539	-0.0416119153422051	-0.00271128594968238	-0.0102609608954919	0.00799443101065546	-0.00218955321660361
h1s16	844	-0.0274195392378492	-0.00168503874199884	-0.000584605762924099	-0.0124523604752988	0.00758813890096661	-0.00767306084827635	0.0117307143932745	0.0109000706114358	0.00240365820145363	0.0012025462562079
h1s16	845	-0.0153614596541021	0.00619650445728886	5.79775914188127e-05	-0.0128950344794259	0.000662418063779229	-0.00225544107253545	0.006206437322148	0.000591127855674843	0.00432763665701153	0.00347905291181643
h1s16	846	-0.0303587694938731	-0.00343980597340501	-0.000447922619490726	-0.00913199831409656	0.00382889764335721	-0.00456845123926082	0.00846039640227029	0.00388218694295384	-0.00168504827403138	-0.000848622423330524
h1s16	847	-0.0278872688063816	-0.0021772396316693	-1.99053855201021e-05	-0.0103770750203933	0.00743848318353456	-0.0051665890496452	0.00631367577490248	-0.00607475491004541	0.00786700679379986	-0.00277000969241341
h1s16	848	-0.0138240895974266	-0.00993967632987446	-0.00397532959216382	-0.00885202534675724	0.00768860281890249	-0.00957311034465893	0.011367851709716	0.0117490943584331	0.00999419874518373	0.00021507473405851
h1s16	849	-0.0190233422723297	-0.0124047961072332	0.00281992080126137	-0.00691594117253255	0.00498363716300755	-0.000485481739391209	0.00560860627363929	-0.00941808146634701	0.00750604483071068	-0.00415586321059566
h1s16	850	-0.0245810912676806	-0.0038185801799647	-0.00261336784919673	-0.005887204450069	0.0104918399730141	0.00483594177734283	0.00625725024777809	-0.00385181595654881	-0.000644484929409575	-0.00823194796318709
h1s16	851	-0.0200459841181703	-0.00329444934122215	-0.000915106672310726	-0.00777570427466439	-0.00139073012751079	0.00885219553097439	-0.000546325188565609	0.00167357028876686	0.000693320202593852	-0.001696849829022
h1s16	852	-0.0243656595036527	-0.000476221204039279	0.000463585192141626	-0.0102526686506239	0.00828876023892186	0.00232566030618293	0.00252876047880724	-0.00886465529220111	0.00659291309519124	6.65804653797719e-05
h1s16	853	-0.00311160345162708	-0.0105566421422575	0.00126782207165333	0.00515078860715299	0.00310555237194008	-0.0103213847494445	0.0111219581714383	-0.00818605500184835	0.0157891153459026	-0.000305684590274442
h1s16	854	-0.0142752639005026	-0.0166297270929239	-0.00224544745316507	-0.00241134997303671	0.0114987649396232	-0.00527676775797041	0.00639968241878978	-0.00716722404421184	0.0136711718546717	-0.0039051577871143
h1s16	855	-0.0250634441638161	-0.0130365184072645	-0.00745799095730101	-0.00280885027858406	0.0117940701172339	-0.00466603036502055	-0.00542827297359022	-0.00933518639130199	0.0189578122685263	-0.00914644711690842
h1s16	856	-0.0110854249303076	-0.0179690983391566	-0.0013231947450241	-0.00226205848082534	0.00758748425552523	-0.00833787053677956	0.00729861920453143	-0.0131124910156866	0.0149759991635978	-0.0106343452437189
h1s16	857	-0.0108300620410649	-0.0148878661011588	-0.00322095585758755	-0.0111853819430456	0.0114866310790743	0.00479204342785191	0.00505493550255375	-0.0111048634328632	0.0152203624733918	0.0010025348068758
h1s16	858	-0.0312904000190415	-0.00462560703960243	0.00748424457067142	-0.0106635225326648	0.0017551894569301	-0.00619410367685439	0.00202731627370318	-0.00790494654198405	0.0125908860358662	-0.0045407348642641
h1s16	859	-0.025729662007771	-0.0115117541761715	0.00995276263058492	-0.00596796120584235	0.00764508130827476	-0.00418830479904747	0.00688826235763861	-0.00993034520941052	0.0174201110516657	-0.00251385308281432
h1s16	860	-0.0146258200840648	-0.00789040760627526	0.00490177377702708	-0.00240100821022295	0.0106839684107347	-0.00530686804147005	0.008630956390053	-0.015283623990761	0.0186488982092119	-0.00653434306783578
h1s16	861	-0.0196605390652905	-0.0139962846940882	0.0107641549402079	0.00364603104218601	0.00660163085700327	-0.00260940922459527	0.00291463638130187	-0.00988701673092687	0.0190029221980815	-0.00494597034352753
h1s16	862	-0.0248211038086117	-0.00871163322168085	-0.00273986837622093	-0.00520255974206885	0.0151815006640131	-0.00984337841661007	0.00156966599646353	-0.0127163516643443	0.0243360587470199	-0.00766668775829583
h1s16	863	-0.0335825837674699	-0.00921387949547579	-0.0118906108455869	0.000587500141492947	0.011740479686951	-0.00368438871661624	0.0125369077825506	-0.011999410717941	0.0169776248983034	-0.0167357860546516
h1s16	864	-0.0317475428646936	-0.0123303439677463	-0.00879516543423563	-0.00860293550410527	0.0170424456751162	-0.00169708594316876	0.01305281778191	-0.00259237232018392	0.0217043449455431	-0.0144327440618417
h1s16	865	-0.0332691935575522	-0.00760045157458416	-0.0157581359379082	0.00139858327003394	0.0128364745480561	-0.00168900028890115	0.0156666005142654	-0.00438864750760237	0.0202182425473329	-0.0117295145062101
h1s16	866	-0.0307727896753687	-0.0105687033311092	-0.00725116613208054	-0.00543718449126158	0.0131701615961714	-0.00377147017482382	0.0131776816014462	-0.00171561531494941	0.0189065174080791	-0.0151479705171171
h1s16	867	-0.0352217915192755	-0.00672633300296747	0.00218276319166111	-0.0146329677354193	0.015649366888862	0.00215917448937066	0.0147239849596863	0.00800648243822738	0.0182529737338038	-0.00792148888479324
h1s16	868	-0.0287277922726649	-0.0108875619743455	-0.0137545332265869	-0.00309379611001809	0.0113596733608829	-0.00044583061590856	0.0133510747401081	-0.0120045848573283	0.0168045122411663	-0.00767289733989926
h1s16	869	-0.0288511949193236	-0.0040986107668192	-0.00472074529043435	-0.00989891545690662	0.00213778241020379	-0.00456275647106482	0.0036707467669107	0.000659246022045772	0.0162531583908753	0.00148661613336036
h1s16	870	-0.0259728993644374	-0.00711384745668358	-0.00639723597730509	-0.0117008195486133	0.00300000887605995	0.0052659708423661	0.0111393164593943	-0.00726652349777919	0.00975635633758909	-0.00386768352210209
h1s16	871	-0.0286919466677532	-0.00634105228551104	-0.00782962278924527	-0.010473625585357	0.01026641053214	0.00771527333082573	0.00926007993642977	-0.00708392002234814	0.0153189092975634	-0.00710919060183572
h1s16	872	-0.0108768575771247	-0.0176434305898542	-0.00616816640157331	-0.00242103125325837	0.0124452305223496	0.0112697030391217	0.0133522772624783	-0.00870109710193988	0.0127423468961249	-0.00707756798862774
h1s16	873	-0.0286703788196661	-0.0141392286476173	-0.00927413423015782	-0.0117995732197694	0.00612845729621377	0.00101849848555469	0.0127841884852724	-0.00749969964851327	0.0214971601518611	0.00165641071994604
h1s16	874	-0.0322570644974717	-0.00561485651447739	-0.015264220191042	-0.00340032597166834	0.0131722269274298	0.00644367466484129	0.0136919146364532	-0.00654810510170455	0.0187050978179647	-0.0142733838133858
h1s16	875	-0.0284198308538976	-0.00623147866445463	-0.00885839295643322	-0.00441342046666768	0.0109938904388397	0.00462154359865885	0.00894547387920036	-0.00838227664496842	0.0065613087300527	-0.0114257458741663
h1s16	876	-0.0280153966785667	-0.00421781543916977	-0.000368275830112889	-0.0129549323678193	0.0108406974619078	-0.0042141949736911	-0.00015711072146138	-0.00881541938478535	0.00979004544889255	0.00109758182607876
h1s16	877	-0.0231040012469884	-0.0114605345045373	-0.00258231140559673	-0.0138548419239117	0.00323630849268231	0.000507681712603105	0.000648506594326821	-0.00425403273276058	-5.14060119902865e-05	-0.00389578607451467
h1s16	878	-0.0249038246443892	-0.00413684406135293	-0.0061327649863707	-0.00901006133054305	0.00704832957136828	0.00018275057035835	0.00237110500825109	-0.00442239927471337	0.0103190394406989	0.00372309649607917
h1s16	879	-0.0263376166160206	-0.000659576567932605	-0.00360011808365021	-0.0036242799660125	0.00705355704969609	0.0130195385432951	0.000394254520886776	-0.00179198855658775	0.00626925367675897	-6.67213285717088e-05
h1s16	880	-0.0290431734311617	-0.00534032983640229	-0.00233344441191519	-0.00584585741185768	0.00934905978784959	0.000644244351960412	0.00221320689866548	0.00768962622866121	0.00601668972202105	-0.00470793178124729
h1s16	881	-0.0259260503374202	0.00521367653117026	-0.00200459787682232	-0.00409872408220865	0.0112140417808279	0.0152264059450042	-0.00660218075635025	0.00442878844436183	0.00542732742313249	-0.000868891952076355
h1s16	882	-0.0305083338165694	-0.000813301376886257	-0.00050742708693966	-0.0011320327280055	0.0064986020083887	0.0124395166978787	-0.0195602225424353	0.0102331032982369	0.00306371259710134	-0.00352785198246237
h1s16	883	-0.0303129273435117	-0.00203256695661449	-0.00411974321805032	-0.00840519567433448	0.000676194947495398	0.00857373077490789	-0.0148260351640326	0.00380127736919579	0.00234600951893765	-0.00332828238662407
h1s16	884	-0.027260935736419	-0.00157345585572647	0.00235534695974757	-0.0127224783486644	-0.00736024636038203	0.0027708141462527	-0.00116863479226449	-0.00739811630155777	0.00922310491617113	-0.00277572467117521
h1s16	885	-0.00288597274806071	-0.021768430202013	-0.0223694006794144	0.0166618879896065	0.0101065334810052	0.000446381895381204	-0.00786218068017194	-0.000510186894397777	0.0116879330760529	-0.00511649581228312
h1s16	886	-0.0266798425832173	-0.00699605933659695	0.00932317274772594	0.000650419633246596	0.00920773027794757	-0.00156475436196007	0.00900707622059935	0.00315880513183985	0.00146338897079412	-0.0120581882576355
h1s16	887	0.0149485877420481	0.00641401970829905	0.00226708731197241	-0.00899074283639133	0.000563510239476844	0.0371146116624547	0.00469039223840968	0.0119905062571653	0.00678704864921305	-0.00376325364702869
h1s16	888	0.00873753895495803	-0.00553738199337021	-0.0147968530947619	-7.33390458000356e-05	-0.00248934484180934	0.00910487918002456	-0.0003038779956182	-0.00541831200779694	-0.00913628616293473	-0.00820658760612515
h1s16	889	-0.0007104821859556	-0.00985550929429286	-0.0254875765728461	0.007603769601967	-0.00344397700461737	-0.0133681512525031	0.00270010844211919	-0.0113350117178787	-0.00391054208393665	-0.00812702363332056
h1s16	890	-0.0130315136649915	-0.00889460374304913	-0.0125650158068255	-0.00278605488041151	-0.0059327169131673	-0.00551653868276901	-0.00254956998832332	-0.0110433865465927	-0.00296899126896167	-0.00634247485660966
h1s16	891	0.00403096214216907	-0.0170269655478571	0.00383644306700546	-0.0124681158215798	0.00293058417482055	0.00518435643815804	0.00737582744939489	-0.000648832454284604	0.00420754548774683	-0.00730411273779481
h1s16	892	-0.0111600046303332	-0.00932505853011783	-0.00459410460810576	-0.00564034871298435	0.0142218213287586	-0.00416724311554944	0.0097818370532012	-0.0112872844980262	0.0186025955415108	-0.0180007726284726
h1s16	893	-0.0233831794198914	-0.011058679237035	-0.008802130558321	-0.00821911612068009	0.0171306613314311	-0.00793458601863459	0.010012116931568	-0.0129440406931765	0.0182999186647978	-0.0162959293837604
h1s16	894	-0.0231464912840614	-0.0130108967123274	-0.00915188554783281	-0.00979427114322057	0.0179494528787928	-0.0140548577068028	0.019167826840049	-0.0144502385595206	0.0187441130262795	-0.0311198660212351
h1s16	895	-0.0342621938403576	-0.0107896081965965	-0.00619454081692828	-0.0116350607368824	0.0159642158520139	-0.0074104145563532	0.0188929074150245	-0.0177252495867013	0.0246305174754282	-0.0365246409913681
h1s16	896	-0.024254759208368	-0.00565094764104365	0.00408173770835487	-0.00763649503586108	0.00482392996243177	0.000760122689647427	-4.59291038996177e-05	-0.0085211483947993	0.00455527183904758	-0.00640429572588876
h1s16	897	-0.0234120778834011	-0.000295558058550545	-0.00406479790355846	-0.00863807217201893	0.00708591305881612	-0.00292525838599712	-0.00111160005185146	-0.00970060981195203	-0.0157318606871157	0.00872588418639975
h1s16	898	-0.0347253342060423	-0.0126258754341931	-0.0160648994292457	-0.00588530791731272	0.0211297929466275	-0.0127161611295614	0.0145779168957729	-0.0160306507554698	0.0280505784194686	-0.0426965009296186
h1s16	899	-0.034521942931185	-0.00919594908251052	-0.00980110228442395	-0.0108198554920364	0.0216209633300303	-0.0102239501393689	0.0219496177962469	-0.00927500715401882	0.0255586397493676	-0.0352933050305262
h1s16	900	-0.0307396330238237	-0.0110955229643509	-0.0143029618435359	-0.00513626668273044	0.0200850664258169	-0.0139404099708476	0.020046144050811	-0.0190087472082542	0.0313431178823833	-0.0426037042176768
h1s16	901	-0.0366529050827055	-0.0137252995859989	-0.0174975154739572	-0.00426542816825232	0.0237126418856316	-0.0137286176960378	0.0168843783518013	-0.021245874580389	0.0332148739484168	-0.054061382896938
h1s16	902	-0.0314156787634899	-0.0171237319189686	-0.0157321425776611	-0.00374864225494368	0.0215990606190122	-0.0141780635246483	0.0162313617078975	-0.0185860782760989	0.0390443994470551	-0.0368231711267217
h1s16	903	-0.039494618143191	-0.0132534509125738	-0.0163037984682903	-0.00833397805272572	0.0270512563983652	-0.015876789380121	0.0269549221597883	-0.0247784223801929	0.0402944431462507	-0.0638459085742209
h1s16	904	-0.0364840995028338	-0.0149772282965142	-0.0183674588053376	-0.00728203879448943	0.0240269628260257	-0.0152745676715411	0.0236713597774227	-0.0209126601735182	0.0361174089647817	-0.0525921838449496
h1s16	905	-0.0359962876917827	-0.0132203358226048	-0.0167244724685984	-0.00259061278186351	0.0254153931413867	-0.0088178040625358	0.0242492178067698	-0.0212058812156122	0.0310277324252293	-0.0540810247281102
h1s16	906	-0.0313769922449801	-0.00549210468276191	-0.0100959758483665	-0.00682793350039086	0.0168718927186978	-0.0141805094438246	0.0189040227349695	-0.016555711952699	0.021921522105111	-0.0380934761717254
h1s16	907	-0.0186326757588675	-0.0158679975424512	-0.00212575118707301	-0.0122088007540179	0.0157267498124208	-0.0155090843692971	0.00565206958980515	-0.00316724044478713	0.0162662995147129	-0.0255423722447574
h1s16	908	-0.0207621456028574	-0.0148797859507342	-0.0138515685756191	0.0042377969478517	0.00584549378061886	0.000145268977347583	0.0124676067725396	-0.0101187211884265	0.0172101626475459	-0.0280716999204842
h1s16	909	-0.0227782082145879	-0.00573007308715101	-0.0129349738709091	0.00144164989621332	0.00360743343828086	0.00639777184527452	0.00297235238031835	-0.0046038565618465	0.00469927619724668	-0.00862690803963629
h1s16	910	0.0315435707668273	-0.0488394710738962	-0.00358523198867554	0.00111905469410275	0.00965195739090334	-0.00249309379737705	-0.00231732145967806	-0.010525178608337	0.0072053152026784	0.0118731004623679
h1s16	911	0.0201735338775605	-0.0122859716144372	-0.00182550402546908	-0.0148170552816839	0.00751451340996561	-0.00862712801211364	0.00341331530011904	-0.0014290074836606	0.0158056602354914	0.00382840775911223
h1s16	912	-0.000368284192261081	-0.0285587132134226	-0.00532283675697158	-0.00751212629359298	0.00896407099169375	0.00242359746437963	-0.00766160946626422	-0.00469748436918708	0.0141811505822618	0.00576732665145181
h1s16	913	0.0333728901057297	-0.0519807028559225	2.02178460013804e-05	-0.00622915849189366	0.0088745426313197	0.00351135154776848	-0.016725030127685	-0.00659656345259766	0.00891419571328707	0.00384612776829673
h1s16	914	0.0304466505150273	-0.0447661935417769	-0.0111606042930469	0.0036501699604311	0.00655838729718143	-0.000501549740398032	-0.0016670419461096	-0.00883679738450944	0.0155258500544294	0.00581391257530033
h1s16	915	0.00338123622371835	-0.0390347615232402	-0.00482222490317381	-0.00871356032413015	0.0144321406092424	0.00345697584883617	-0.0107527438272539	-0.00949564695922618	0.0135097714693639	0.00987071800478906
h1s16	916	-0.0285098285461727	-0.0112635258068716	0.00324805196168006	-0.020348902376365	0.00511370998422335	0.00404410876382394	0.000115471091582933	-0.00646014161590712	0.00840835833757031	0.00610124266411463
h1s16	917	-0.0148998679786564	0.00214437932176579	0.00288273499524563	-0.0169823593170459	0.00159369054621692	0.0118305880283507	0.00609774821522712	-0.00210528080421575	0.0151411701736665	0.0005354289698133
h1s16	918	-0.0252638738375765	-0.0151100612815525	0.00408337877600364	-0.0214428471444934	0.00645818810583358	-0.0017852692600274	0.000781269072720516	-0.0068146226920026	0.0121110329435555	0.0060961472418866
h1s16	919	-0.014733841015175	0.00293517532034764	0.00253338100461117	-0.0245024281667742	-0.00425716975121508	0.0102258730612433	0.00576386062649305	-0.00356746383208272	0.0137458324620387	0.00299082677902657
h1s16	920	-0.0283309031701046	-0.0090286282477054	0.00346167446941792	-0.0222350662502493	0.000880737295158764	-0.00157134725602252	0.00104124227568899	-0.00698718902918703	0.0140744260862486	0.00421199162368116
h1s16	921	-0.0130043952078773	-0.00495556652245861	0.00366653788756202	-0.0188240850347371	0.00719026446111666	0.0146655868808457	0.00445970886389732	-0.00494167470996684	0.0197866383641088	0.00465395567191158
h1s16	922	-0.0275349703342427	-0.00325185468387461	0.005360435534489	-0.0209442702110546	0.00861505977333668	0.00484078446131454	0.0020064034648198	-0.00815571838916127	0.0191631363691268	0.00534010010292988
h1s16	923	-0.0230753089334702	-0.00141135359215201	0.00173926689980376	-0.0189492278684611	0.0106946210579813	0.0097256834320509	0.00373940813034593	-0.00881005521794865	0.0197468863693684	0.0039983421929342
h1s16	924	-0.0186174057732815	-0.00212140461367168	0.00393263965503709	-0.018520887438263	0.00747353805395779	0.00537672434706439	0.00139061010325475	-0.00691038662342583	0.0206787192255675	0.00523678132904865
h1s16	925	-0.0189054741246335	-0.00902156735528897	0.000843510061383165	-0.0186961915270228	-0.00290921762595756	-0.00862692268258936	0.00781827861925956	0.0103616134100823	0.00562485331853234	-0.000239498290737579
h1s16	926	-0.0243250387944089	-0.00620419302033901	-0.0013959305216688	-0.0109766544371148	-0.0155834630810798	-0.000989920201107185	-0.00750122495526621	-0.00436970935700211	-0.000285891875824027	0.00284919263963612
h1s16	927	-0.0237022471012028	-0.000963930974170427	-0.000281010584522137	-0.00883138360069693	0.00542228936455545	-0.000714034604327366	0.00268242539324091	-0.00637796040610925	0.00752911553909277	-0.000351615956476548
h1s16	928	-0.0281413258229218	-0.00524143870075911	-0.00382093535017467	-0.0119682835537327	0.00453171446036779	-0.00280646810145563	0.00657159171336165	-0.00852548674883991	-0.00302731846843984	0.00383690459605967
h1s16	929	-0.0229940823533514	-0.00723382539354403	0.00110032561928871	-0.00822253534247679	0.0115888066038453	0.0076535509436528	-0.000650386841318629	0.000153889071702582	0.00545653674947947	0.00467419697004163
h1s16	930	-0.0148858844059008	-0.00992740852161369	0.00516240293787978	-0.0152786435533606	-0.0083862358496069	-0.00511856271079465	0.00203809748799568	0.00220059031918094	0.00114293609771137	0.000379293920546405
h1s16	931	-0.00874366039565188	0.000660709947530008	-0.00292495399867731	-0.0114190178360741	0.0042020839156969	0.00325563064559784	0.0106268714234061	0.0084259833297342	0.00602325433062654	0.00263121897053912
h1s16	932	-0.00068782074898192	0.0119986936025044	0.0002977291280177	0.000900248579410993	0.0050433283717417	0.0147259258554649	0.00738379232845649	-0.00408820757522331	0.00626431703579185	-0.00191374765775943
h1s16	933	0.00963437731184689	-0.0252987320420484	-0.0015623761048712	-0.00727744075196068	0.010614745224248	-0.00342098175797789	-0.0175681947223223	0.000760268064716285	-0.00579796923054713	-0.00165203622464706
h1s16	934	-0.0287481209833879	-0.00418487463868812	-0.00125882027905393	-0.0119296150272761	0.0103115433413136	-0.000698897087292783	0.00233829105013986	-0.00806263457121532	0.00622152887393195	-0.00182383029993207
h1s16	935	-0.00404658971960303	-0.0209797981734876	-0.00668354818650465	-0.00409171539574061	0.00714154883654069	-0.00693777339324056	-0.00397156045175657	-0.00691334333959354	0.00569095536168646	-0.00317700134893213
h1s16	936	-0.0143306628097852	-0.0112666419859885	-0.00377498873462627	-0.00930846292305016	0.0112376179548909	-0.00325451404408812	0.00560385222007424	-0.004318740202189	0.00233794947832411	-0.00828801137843278
h1s16	937	-0.00322967410281359	-0.000838451132709225	-0.00296418929496497	-0.00632124921448484	0.00532623721766655	-0.0115096670752395	0.00719154894974868	-0.000945618671473395	0.00948097473449469	-0.00374400446532546
h1s16	938	-0.0149798727991773	-0.0100322094460653	0.000690791087028885	-0.00484631200684959	0.00913717070878609	-0.0105015391639216	0.0105932868594483	0.00720885630988498	0.00957287589953083	-0.00356818771418956
h1s16	939	-0.0296123048317617	-0.00115526482005868	-0.00145563652762578	-0.0122836227155364	0.0137565907439394	-0.00322468192427545	0.00804520359883814	-0.0111648364016513	-0.00693760317301322	-0.000789730513497893
h1s16	940	-0.0290114451384541	-0.00131231075885658	0.000876244635376173	-0.00946277389432927	0.0114748349474842	-0.00212979607080786	0.00853078143751934	-0.010321352765818	-0.00407592300639592	-6.3487182268954e-05
h1s16	941	-0.0262847397575307	-0.00117905723037706	0.00254950536774051	-0.0138119306699363	0.00870288087002597	-0.00232676003511959	0.00859827780527622	-0.00741602544410411	-0.0022302731298554	0.0026465860274634
h1s16	942	-0.0272516661240842	-0.000434252240641938	0.0025332824670115	-0.0173190470101516	0.0114140876157962	-0.00654349202867912	0.00544622905302539	-0.01014620434338	-0.00427265740767404	0.00512120015147458
h1s16	943	-0.0285619686195941	-0.00416778954264517	0.000395282360833605	-0.00993250173291848	0.0119737869964835	-0.000568958068263564	0.00829826702862395	-0.00955936167385218	-0.000559730614025697	-0.00667168909816093
h1s16	944	-0.0257399262601257	-7.52268776165565e-05	0.0043908246611145	-0.0134264336184333	0.00919532833333445	-0.00103933929320474	0.00378934124856396	-0.01099136707611	-0.00159606909891412	0.00484953837736511
h1s16	945	-0.0269501690846699	0.000438318815053991	3.99388902629484e-05	-0.014916951979791	0.009192684221441	0.00360376491143659	0.00798786197920691	-0.00993194433009495	-0.00408064639569095	0.0045797604540957
h1s16	946	-0.0129783783569294	-0.016056011020761	-0.0010801887840186	-0.00970958841709669	-0.00114755434811028	0.00818240519035038	0.000522888665401999	-0.0047461676144327	-0.00183526139462519	0.00481826536720166
h1s16	947	-0.0301062193529794	-0.00266566009366737	-8.41735412202035e-05	-0.00563520185177803	0.00226841157947378	-0.000401674713270932	0.00920628584208573	-0.00150607176261803	0.0117127074302942	0.00604760008690708
h1s16	948	-0.0221825381879427	-0.0103092470201206	-0.0118339737057144	-0.00360052883844476	0.00229379630042073	-0.000894233448629415	0.00841112287065872	-0.00942980525788773	0.0118156584870867	0.00405623228855392
h1s16	949	-0.0282039948112998	-0.0035336694799393	-0.00630478181002311	-0.00226998210049304	0.00608599724687938	-0.00320181228573124	0.0062052740846016	-0.00525487466710512	0.000256059597960218	0.00937184929178092
h1s16	950	-0.0275637057037438	-0.00584751392478085	0.000827260482140194	-0.0127864056916685	-0.000743533313398137	-0.00234925063114352	0.00839918445125942	-0.00139332627756418	-0.00421509779365533	0.00341741288933576
h1s16	951	-0.0137614348025627	0.00294188452012982	0.0029022214257282	-0.0107537516912694	0.00842339609085194	-0.00120033279291641	0.00691606364648262	0.00175067727163815	-0.000177566529548601	0.00111663535352177
h1s16	952	-0.0258634100790341	0.000935138614487885	-0.00490574514161764	-0.00657108876370746	0.00197643120974725	-0.0042879686004828	0.00278806461833811	-0.00629159581115082	0.0080452343940216	0.00605712226215784
h1s16	953	-0.029467319079663	-0.00559998709556143	0.00414025039408818	-0.0111141137125994	0.0106382134072165	-0.00159728080829179	0.00734009333717167	-0.00677768499994771	-0.00169508830318541	0.00114812722983618
h1s16	954	-0.0108778376400914	-0.00851280542625602	-0.000850934322148609	-0.0144267539013699	-0.000422458678332103	0.00298898695207909	-0.00416144654859217	-0.00660996999300992	-0.005611167461656	0.00649291333927595
h1s16	955	-0.0290234248988348	-0.00355947645384604	0.0124693936515565	-0.00108454854132972	0.00809867436265091	-0.000670510282280905	-0.00191890239362616	-0.00593524161553515	0.0048056457052877	-0.003368519956598
h1s16	956	-0.0227783117753158	-0.00502581587689677	0.00216311809077042	-0.00552238457488829	0.00547286570397573	-0.00469395508654148	0.00312498945561306	-0.00413608621771025	0.00405779150337448	0.00132553531724735
h1s16	957	-0.0179452506090963	-0.000647077526403242	-0.00102434010893883	-0.0110527593397477	0.00626476404463559	-0.00439094938375832	0.0036028462599532	-9.22319764160493e-05	0.00438381123494701	0.00278071406532519
h1s16	958	-0.0275253106664393	-0.00629980556834454	-0.00761333654571027	-0.00508555227327518	0.00469440392534937	0.00125623080476156	0.00941522133073248	-0.000879119827079802	0.00299451647899607	-0.00136060459320473
h1s16	959	-0.0293647335912289	-0.00378627957801591	-0.00819190221742569	-0.00168316579649861	0.00615729451702167	-0.000890608455315061	0.00872156579793578	0.00622908452307563	0.0056446793406467	0.000703188770265679
h1s16	960	-0.0292304830075431	-0.00896398984735939	-0.013430966478686	0.00454782164568094	-0.000194699167327267	-0.00066225358427155	0.00736495203518388	-0.000508340576298401	0.00296063823192423	-0.00504174393322787
h1s16	961	-0.02696239468175	-0.0037622221284852	0.00188834059440323	-0.0148241941998274	0.00244212084956564	-0.00202763230448693	0.00332341704779695	-0.00663746309956792	0.00202575505564666	-0.00216583849615563
h1s16	962	-0.0226895044103603	-0.00888185356902968	-0.0108734937833804	-0.000678758185807086	0.00536972100843365	0.000887071076066076	0.00678457580972722	-0.00447491145904306	0.0120329754917432	0.00830741887035027
h1s16	963	-0.0176813675677052	-0.0148461760588424	-0.00165233260718073	-0.0170308353221694	0.0123588446663156	0.0097135008550202	0.00921445661792076	-0.00863226634230726	0.00917009876678574	-0.00101222636167077
h1s16	964	-0.0281958888078229	-0.00579637228925445	-0.000451990461977304	-0.0153913399952918	0.00957734729693894	-0.00128184081512464	0.00694084711476323	-0.00775030346871754	0.00637216830670023	0.0047907525412777
h1s16	965	-0.0227158629634687	-0.0153409804869071	-0.00660902028510074	-0.00727534640135761	0.0095055518199324	-0.00182287907628655	0.00230314802466225	-0.00649753923546336	0.00625563986569317	0.00625904743868289
h1s16	966	-0.0154276712439779	-0.011724874140587	-0.0078408012984754	-0.00592747427702614	0.00921267439539896	0.00969202520927391	0.00336545926888564	-0.00299129151939715	0.00600998979827307	0.015164002192478
h1s16	967	-0.0305249709281371	-0.00233306016682899	0.00204294041999448	-0.0115635072152647	0.00855026266836008	-0.005416875662848	0.0024571986343993	-0.00505921970077367	0.000968393728296714	0.00622346761030045
h1s16	968	-0.0241867274299532	-0.0112406935844801	-0.00876439318537713	-0.00815930354500498	0.00542826353458402	0.00655423539143785	0.00481044645588097	-0.0056083757229032	0.0121280950468112	0.0107826263953654
h1s16	969	-0.0133569517658674	-0.0122805652044343	-0.00746458813343377	-0.00898626462292016	0.00266828330864863	0.0159559153875073	0.00543197044312548	-0.00540634981541525	0.0121681688535373	0.0121679072940132
h1s16	970	-0.0234093201787967	-0.0143000004599702	-0.00908737967888283	-0.00654108124890791	0.00657943697606668	0.00452648153020382	0.00195727131858248	-0.00242440189495396	0.00360769022330999	-0.0013515235115008
h1s16	971	-0.0120130782943232	0.000906526678895062	-0.00195360737306413	-0.0109685264110987	0.0105232670331396	-0.0126168671379731	-0.00658012778166254	-0.00684413256866652	0.00598752198895335	0.00134341657822605
h1s16	972	-0.0192330410462105	0.00276484526873793	-0.00382801057410177	-0.00918524357466611	0.00980258061903361	-0.00812114766921776	0.00121718830936734	-0.00646974338554973	0.0038506090969434	-0.00696526486243808
h1s16	973	-0.0143919925560669	-0.00482503039589193	-0.00201825777796906	-0.0132145923689617	0.0125146612589908	-0.00845047619335446	-0.00275962707355353	-0.00379268730748468	0.00827197269705158	-0.00137384020102196
h1s16	974	-0.0249601726811319	-0.0064659054006828	-0.000855002070270794	-0.0116737912937113	0.0105719635199148	-0.00208045797332901	0.00668193373623526	0.000493614115631421	0.00386711106769623	0.00592463490259478
h1s16	975	-0.0261243849278158	-0.00399231163558754	-0.00111220833873218	-0.0167657159425744	0.00104127661383332	0.00119733778528417	-0.00604388951669518	-0.00436217819236045	0.00131995596070433	0.00225580483863077
h1s16	976	-0.0192838110972873	0.00126260135273618	-0.000834785768074049	-0.0153847019369341	0.00924444719487269	-0.00762624971621331	-0.000149290432647871	-0.00428870331976098	-0.00108725795331198	0.00170561814287551
h1s16	977	-0.0270074735757335	-0.0019932148729283	0.000562293174792805	-0.0182411811256589	0.00713646488133341	-0.0011170808074493	-0.00431464921448123	-0.00245846415597186	-0.00371701023003587	0.0029814279326754
h1s16	978	-0.0266528979209187	-0.00627559651076641	-0.0065415494082097	-0.00828756136284537	0.00755570087735441	-0.00312753548308919	0.00791369299064334	-0.00800170646027759	0.00805201435176139	0.007102256481156
h1s16	979	-0.0178516269140456	-0.00939159308454828	0.00639170691287244	-0.0151806297553225	0.0067337632333509	0.00529001065985693	-0.00202792951364244	-0.000838917305422861	0.0116627351092924	0.00129474468292888
h1s16	980	-0.0264403198786007	-0.000839504155820143	0.00468582035481966	-0.0174027703539936	0.00527367607641722	0.0042717562509315	-0.00529393463357425	-0.00324073310828594	0.00471690418571152	-0.00234014030739184
h1s16	981	-0.0264916380345611	-0.00967907494188711	0.00452414565952909	-0.0165221060331251	0.00133778083664263	0.00190687122419903	0.00145970099621204	-0.00729971845101859	0.00696707009443936	-0.000180739326813658
h1s16	982	-0.0287730949511749	-0.00387539927183519	-0.00391902228051824	-0.00811515423743047	0.00845047966567105	0.000374270545148772	-0.00512857649025851	-0.00471880526435632	0.00650552157048677	-0.0045585637025771
h1s16	983	-0.0250951952547982	-0.00463504762638229	0.004154372210011	-0.00801715704770546	0.00221206822664429	0.00892981919141882	0.00451063081157383	0.00434615062115116	0.00731054032104582	-0.00322470365383081
h1s16	984	-0.0275664633077992	-0.00601454126993339	0.00363078287148209	-0.0108556813737051	0.00732823905249614	0.00175884666230971	-0.00408912289965132	0.0119012997447134	0.00617691803821763	0.00200903733859941
h1s16	985	-0.0298063546749911	-0.00453916195024419	0.000319263050031009	-0.0127108636778055	-0.00418928150606195	-0.000930606467666218	0.00109313818268921	-0.00656158582818251	0.00987466740586542	0.00220574789119413
h1s16	986	-0.0300433429870104	-0.00820323046250378	0.00425257134943989	-0.0145492104756375	0.00214141982194601	-0.00250508427750098	0.00464600149391463	-0.00475770243912064	0.00596371644061549	-0.00514626879498214
h1s16	987	-0.025253979694645	-0.00461248754712985	0.00604733552873004	-0.00916186303239618	0.00686928909995829	0.00343445619946273	0.00550386509761004	0.000690099987923269	0.00691082513151603	-0.00416535866881595
h1s16	988	-0.0217669545045545	-0.0110529364406522	-0.00601649312925867	-0.0117855076319703	0.00634786387663976	0.00105451637644489	0.00724781061018363	-0.00875776593894616	0.0134398201565443	-0.00519118734303542
h1s16	989	0.0172040133078023	-0.0317783961332364	-0.000575003117060816	-0.00721437050897133	0.00981769152201445	-0.00274339519427684	-0.00153598088673353	0.0006181498188622	-0.00264961648449753	0.00313079420947048
h1s16	990	-0.00668019839425514	-0.0142173243743147	-0.00461636553977017	-0.0103101856928602	0.00826143713922335	-0.00569712583352808	0.00398841064051916	-0.000824845664450344	0.00633436283236068	-0.00369551032383778
h1s16	991	-0.0172537399911525	-0.0111682319291047	-0.00437476390403626	-0.00218583092281671	0.00922550532479003	-0.000901343755230209	0.00459114203069981	-0.00926772510646975	0.00815310439220309	-0.000424858555353426
h1s16	992	-0.0127807056782164	-0.012540758748979	-0.00485987338325253	-0.00286201299432332	-0.00312592759271011	-0.0010951773841595	0.0049869630662505	-0.0125195464495022	-0.0108145132676291	-0.00910799300100596
h1s16	993	-0.0235829299264036	-0.00439933715315226	0.00179747732378583	-0.0108270698366249	0.00387914220735835	-0.00562568593957206	0.00587534924286042	-0.00565833618843609	0.00550821566101476	0.00369743238306691
h1s16	994	-0.0155120663584269	-0.00580312182907089	-0.00181436985830668	0.00627252802752943	0.00721875693091532	-0.00316403161030976	0.0100415089826732	-0.0070271022766125	-0.00716053303419814	0.00719580138358062
h1s16	995	0.034068188511807	-0.0179057067597377	-0.00178374045782016	-0.00937521123679381	0.00422692657027812	-0.0155389102019246	-0.00144194033886102	0.0096445120303205	-0.000855229512519524	-0.00297406440283698
h1s16	996	-0.028921185367597	-0.0057107987831923	0.00408445962392126	-0.012485501461235	-0.00677685429516363	-0.00259356553269637	-0.00163085181875898	-0.00173103574226728	0.00377008823306387	0.0010978086341077
h1s16	997	-0.0079522278495111	-0.02107863678829	-0.00187120590002294	-0.00732169978344412	0.00898289860274251	0.000969112962597406	0.00590229700549646	-0.00564241258641289	0.012048943357651	-0.000436210616267467
h1s16	998	-0.0163485140034598	-0.00424041803070277	0.000128419690035716	-0.0100814255269526	0.00926274625614439	-0.00444205641932834	-0.00144309473044189	-0.00191984168535591	0.00907996685528095	0.00570334484102257
h1s16	999	-0.016461308425799	-0.00889197627477901	-0.001899107978319	0.00610748838310398	0.00458101359175554	-0.00669169424547574	0.00175406794604204	0.00310036335525587	0.00122639023270713	0.00999428243279498
h1s16	1000	-0.0151179004045931	0.00520550273874576	-0.00717000921804923	-0.00126205252989206	0.00922250172059828	-0.00559607620795824	0.00625438838217024	-0.00830467228502024	-0.00629081093204204	-0.000174305712465727
h1s16	1001	0.0228489732490553	-0.0233013684970204	-0.00637045423484032	0.00128178056426276	0.0080889220497431	-0.0126987540590993	-0.0064039087923662	0.0030888089828787	0.00976271682370587	0.00687647263291911
h1s16	1002	0.0226007369055901	-0.0158265282699484	-0.00485936719126008	-0.0121864918557245	0.000584501781174587	-0.0152663127990707	0.000334769228385351	0.00611052875471693	0.00888826005154692	0.00722050062218878
h1s16	1003	-0.0163515642582118	-0.0141360067541974	-0.00271914628770542	-0.0101550407660824	0.012255718592351	0.00848529327994209	-0.0108245047135014	-0.00162674059203496	-0.00326385849430632	-0.0043988948260719
h1s16	1004	0.00125435934890329	-0.0192161064749972	0.00219705053760434	-0.00791061766257852	0.00631227721049753	0.00608487811647165	-0.00173051789334579	-0.000421392116388518	0.00545957471211908	-0.00193177508596347
h1s16	1005	-0.0282722865286189	-0.003195181857437	0.00779218334250517	0.0043332437136148	0.00588038825957648	0.00231628475800455	-0.00630924428541714	-0.000501349558518024	0.00409147798899655	0.00196233408304245
h1s16	1006	0.00844557657897164	-0.00567056911610225	-0.00403923320369564	0.0127971960406944	0.00317641056011177	0.00859949683552783	0.00251106733385896	-0.00465137590984033	0.000233037888079556	0.00169454660635695
h1s16	1007	0.0175278176940414	-0.00344813494550667	-0.013363047452635	0.00514270525828666	0.00201851813659349	0.0152669725402413	-0.00496045326834865	0.000526747309183351	-0.0191288609387249	-0.0083292009989418
h1s16	1008	0.0389023253185291	-0.0038322651795189	-0.0049435742358338	0.00487405706886453	-0.00551506228239816	-0.00269015228787752	0.00663565083088558	-0.00727299980054433	-0.0152585005061343	-0.00801320446296986
h1s16	1009	-0.0167150776541212	0.00211972498007206	-0.004402679476179	-0.00131744169927723	0.00282755630115151	0.00645212374034464	0.00409176424270974	-0.00513171958590344	-0.0102207547775728	0.00258313591633523
h1s16	1010	7.4255131591514e-05	-0.00209049415007903	-0.00387359274886195	0.00595983506721361	0.00606936299052005	0.0230014210227706	0.0101000970771899	0.00289960357378188	-0.015767028704376	-0.00159875359270115
h1s16	1011	-0.0277176649597269	-0.00686795977388291	-7.05961744512918e-05	-0.0141763795924051	0.0116476591651296	-0.00150419708290461	-0.00782040714268912	-0.0047844913744367	0.00402447877474444	-0.00146960295719331
h1s16	1012	-0.0247146466918769	-0.00563355816927531	0.00632856833056527	-0.00543163836834964	0.00337454312205605	-0.00341529935028547	-0.00105738461845816	-0.00820715250762137	0.00397595210981488	-0.00180281719408069
h1s16	1013	-0.0080010457528147	-0.0194479676817547	-0.000106602960125575	-0.0120382666592535	0.00831410536003063	0.00216790844876713	0.00334112102539465	-0.00271107444041445	0.00164049080067225	-0.00577151642828765
h1s16	1014	-0.0218167395939364	-0.0015817227118741	0.00306350514712136	-0.0107718526214216	0.0031445851975236	-0.00730447979446469	-0.00392314028484739	-1.3110087109335e-05	0.00407228109377338	-9.81431904249723e-05
h1s16	1015	-0.0171920386280253	-0.0158022932413623	-0.000790725813546128	-0.0129291152060804	0.00762067813703505	0.000693249124983331	0.00840515068243689	-0.0112391200627931	0.006379278908216	-0.00214238472147836
h1s16	1016	-0.0282117680251649	-0.00644494597191183	-0.00311258033847557	-0.0119107181944317	0.00808214811342476	-0.00560535923266042	0.00502993590028431	0.00528909111323327	0.000358329969938948	-0.00357122574150808
h1s16	1017	-0.0279766164880198	-0.00696937587141917	0.00205959064380078	-0.00783625717756664	0.00395476819538751	-0.0027727999426891	0.00517933584180444	-0.00350438290422799	0.00515625968926011	-0.000683220594177505
h1s16	1018	-0.0279537656074328	-0.00470612512828613	0.00233706313985987	-0.00945749149222232	0.0117277040278053	-0.00225702814373527	0.00688672411046193	-0.00896244087399441	-0.00886229195749625	0.00597459316754457
h1s16	1019	-0.029528315752842	-0.00503519798617212	-0.0022852542966965	-0.00925277540615487	0.00521984422944489	-0.000746836856866828	0.00649466013363924	-0.0016726399637341	0.00102489489053127	-0.00444119070790718
h1s16	1020	-0.0268502439385094	-0.00322393386135796	-0.000748235638164068	-0.00937986315457631	0.00904323190387152	-0.00708916212981793	0.00417490401321333	-0.0016455467871593	-0.00347766806773238	0.00435782662639401
h1s16	1021	-0.0158746366272455	-0.00173605203431505	-0.00127276280761153	-0.00106707109701789	0.00609956586058951	-0.00846890323113402	0.00386234807718779	-0.00851711480726141	-0.00498062818052153	0.00343618029084592
h1s16	1022	-0.0266309943855836	-0.00136531548520386	0.00616128559092019	-0.00513254390662983	0.0101566621054538	0.00194145887072502	0.00573920681892395	-0.00962179047264304	0.00598174860069644	0.00482380412392051
h1s16	1023	-0.0270201328855734	-0.00490564174637126	0.00294766237864204	-0.0157592055827181	-0.00538604587745067	-0.00113788910194902	-0.00771250333199404	-0.00636625089107306	0.00650000138449003	-0.00363938387807426
h1s16	1024	-0.0272274776607854	-0.00362550991701053	0.000829867629218829	-0.0131355430302579	0.00540703134858888	-0.00151897116430176	0.00614120618228072	-0.00352986002789568	0.00319615268147526	-0.00208434023877511
h1s16	1025	-0.0191500985920204	-0.0132415439294488	-0.00524683823764616	-0.0100171856825091	0.0049732593270822	0.00088256900610275	-0.000447623754221312	-0.001868678119399	-0.00295079964966215	9.31793357694277e-05
h1s16	1026	-0.01840931893741	-0.00589622875611196	0.00374369900762099	-0.0111228606416157	0.0128130659358312	0.0141591982330251	0.00546499856995252	-0.000567340490552221	0.00354175879228835	0.00103082754002961
h1s16	1027	-0.0281568844051326	-0.00291348040245532	-0.00472253454115801	-0.00619911296495344	0.0056644312916163	0.00587336027012177	-0.00997294130254758	-0.00231020540649771	0.00476659939380385	0.00092174657540347
h1s16	1028	0.00680672239901582	-0.0315509585391218	0.000940080915224675	-0.0128868265007731	0.00735162676931827	-0.00853158512007135	0.00740718177496999	-0.00277599652871301	0.000562964462411812	-0.000795591293010393
h1s16	1029	0.0700518932080643	-0.0945307200633986	-0.00457583116555433	-0.00683740287746341	0.00325825258190319	-0.00603944290280012	0.00595020366830888	0.00352909751255749	0.0084972837130824	0.00721034163716911
h1s16	1030	0.100135745269787	-0.127535429973137	-0.00909408673664875	0.00170448328296044	0.00496222932247732	-0.00722178558330215	-0.00496866748060473	-0.00427664190008122	0.0127615094901698	0.00879049604659046
h1s16	1031	0.198283172887093	-0.213990084696935	-0.00644590059063767	-0.00319552584532657	7.14093370209844e-05	-0.00370807242759757	-0.00512641266226371	0.000764583073238454	0.00387671634777802	-0.00814993016026359
h1s16	1032	0.287932969210929	-0.268813667848955	-0.00177143318685311	-0.00957018949352721	-0.000718011349345272	-0.00941052115128339	-0.00634415032766605	-0.00449402315539076	0.00683319631954473	0.00703156073423483
h1s16	1033	0.387293408030558	-0.338406212331911	0.00125573166692911	-0.000350636058645079	-0.00732999650565198	0.0170999585708056	-0.00811408392758084	0.00157361063553982	0.00267308633656043	0.00424985972906437
h1s16	1034	0.322420822944613	-0.294285692988406	0.000877572163119223	0.00149990146834112	-0.00646482339271928	0.00343159340540527	0.0024777084268278	0.00442538895011468	-0.00463365536804009	0.00294665043521824
h1s16	1035	0.518525224530747	-0.441538612725406	-0.0030765576439402	0.00501097934081977	-0.016174809211028	0.0143147911988198	0.0175787558914227	-0.000709908427954008	-0.0093391281141323	0.0047714575261538
h1s16	1036	0.494064309382261	-0.38316322059914	-0.0067899379054829	0.00773566504683197	-0.0117582149467909	0.0157368524703963	0.0165617542915461	-0.00196378748782275	-0.0105255679085012	-0.000618797444009834
h1s16	1037	0.571270651288505	-0.500249582238339	0.000104210048655702	0.00687740276151781	-0.0201067016664202	0.0245477189463852	0.0109337627196563	0.000846025621893226	-0.00277471400357134	0.00471132370681391
h1s16	1038	0.450952494355709	-0.389822543957849	-0.00618980882965327	0.00743825432985105	-0.0126383777066319	0.0166895689050484	0.00532500115536453	0.00337323613176818	-0.00121656701062694	-0.00236316653194389
h1s16	1039	0.0802877115493193	-0.0898071356089875	0.00606920780037016	-0.00111726795506033	0.0033433702797147	0.00706978569482292	0.0123389528412709	-0.00368641437918103	0.00102643320797304	-0.00266850455465223
h1s16	1040	-0.00408835953433345	-0.0332921410736737	-0.0110250387838398	0.00727980851084244	-0.000917421660523585	0.00237025098254315	-0.00898951083283431	-0.004054490690785	0.00351411894841865	-0.00982019074358172
h1s16	1041	0.311892778579004	-0.283278652375834	-0.00142419431873426	0.000405807845178811	-0.0101513373899751	-0.00155970355000717	0.0122800516484927	-0.00515543714978542	0.00315299787029942	0.00366527469454671
h1s16	1042	0.307248681128256	-0.291321609706067	-0.00362121814278632	-0.0041841781388626	-0.00393846816709562	0.00188421089630738	0.00390916200225237	-0.000228385096349216	0.00843178746220535	0.00813866949719853
h1s16	1043	0.0103870169367379	-0.0290153528788835	-0.00568676724646174	-0.0103058258382188	0.0108450058532047	0.000835429201906196	-0.0128624651022977	0.00174178471675789	-0.00897627488949802	-0.00242733336168405
h1s16	1044	0.0318321562221893	-0.0364071200098366	-0.0105064933504378	0.00346524169442959	0.00668710949818469	0.0175306606496639	-0.00662601060328755	-0.00173454859901591	-0.0121777008610352	-0.0214462929924214
h1s16	1045	0.0830890474178081	-0.0765469610282569	-0.0117254855673903	-0.00391837111289885	0.000266310775755853	-0.0039089634830776	0.000853877295921085	0.00592017766261731	-0.000960570634496285	-0.00324943191248834
h1s16	1046	0.00936205656338421	-0.0329423073171718	0.000809870057524308	-0.00946363921452637	0.00319530374667592	0.00968245977798359	0.0061721170429968	-0.00180827855142368	0.00558103084745733	0.000744175841162216
h1s16	1047	0.0172645400972082	-0.0505710152073712	0.00540912278564252	-0.0114365964764301	0.00721078733294039	0.00584878398281407	0.0114991169847418	-0.00296232366787676	0.00221657736768225	0.00338602762281412
h1s16	1048	-0.0233076643090222	-0.00998694313346872	0.00942726883411703	-0.0017993855678265	0.00487060064276598	-0.000399719255176887	0.00634691103138739	0.00145327706545216	0.00254823056467874	-0.00586240300847381
h1s16	1049	0.203076596581057	-0.160623423248541	-0.00755557128905318	-0.00231054872805607	-0.00741277242001946	-0.00704636334220778	0.00861954116131537	0.00792770753927131	-0.0213827763336712	0.0135891897295327
h1s16	1050	0.34971992126723	-0.264039184024982	-0.00391920138144091	0.00520156972374715	-0.0156708302499237	0.0122985218067655	0.00805713818147991	-0.000501459334741466	-0.0135043148899433	0.00485586504971072
h1s16	1051	0.0226066334667904	-0.0289691904708628	-0.00136463153189512	-0.0138376639250633	0.00306361242470229	-0.00490950872049436	0.000723611989726045	-0.0113393402611666	-0.0107890900105026	0.00169457978771333
h1s16	1052	0.155203116355094	-0.144506091389575	-0.00990390042348048	-0.0110309203706952	0.00240298645634315	-0.0183082130694015	-0.00163331237741766	-0.000262410176691088	-0.00379864276075478	-0.00333374700664843
h1s16	1053	-0.00324280249773946	-0.0237594271316702	-0.00801794485059225	-0.000834794479524088	0.0100297547777407	-0.00590407339715536	-0.0075097244413713	-0.00201337097305792	0.0118126997633567	0.00985171635336426
h1s16	1054	0.0751919704303688	-0.092005006689914	-0.00150001530119844	-0.0138551191405006	0.00482588589534165	-0.00493129788148224	0.0099262568610838	0.00128714271087745	-0.00203219534037008	0.00883775317752339
h1s16	1055	-0.00570759384353182	-0.023065949265873	0.000506566348578958	-0.0123258883626178	0.00921700615516254	0.00114781733293123	-0.00136896125831281	0.00445002574375957	-0.000459751886443073	0.00238563176864251
h1s16	1056	0.213695388756618	-0.215079193822272	0.00126444295271014	-0.00890793835402594	-0.00558326513150311	0.0136725871625536	0.0102213847205746	0.00149124176631946	-0.00153858266627019	0.00568511302195364
h1s16	1057	0.141850344108189	-0.111103246361408	0.00150288533646676	-0.00569129065984308	-0.00239029444670364	-0.025054441159446	0.00782295102406895	-0.00117644071643971	-0.0151635459076251	0.00529847553389775
h1s16	1058	0.127205943440514	-0.123987725896354	0.00117297688308533	-0.00775377471949474	0.00312292259581063	-0.0109152484760324	0.010894313751623	-0.00100166657260228	-0.0168167984508388	0.0101840335504131
h1s16	1059	0.0101689418268682	-0.0243301329098929	0.00309173829732388	-0.00820936986028395	0.00484083839503679	-0.00603706362606394	0.00153379481150175	-0.00152775062135712	-0.00607262514713686	0.00251834795114558
h1s16	1060	0.0610511717722681	-0.0650686904131511	-0.000320231255307499	0.00133086077835765	0.00351785702175833	-0.000988360818385305	0.0030487079346895	0.00229003834678795	-0.0259241628135687	0.00707513685591422
h1s16	1061	0.0514981416986698	-0.0636125732626761	0.00358437005780503	-0.0127979517248505	0.00888157427153914	-0.0141444375775805	-0.01716895604907	0.00135213135002385	-0.00840157378360843	0.00856683665258096
h1s16	1062	0.00278723694281715	-0.0118957493500259	-0.000392159773008241	-0.0103208564695961	0.0100081556210626	7.6531558216672e-05	0.00219466513923491	-0.00661366289266067	-0.00183699455542065	0.00543894375054303
h1s16	1063	-0.00250190793027468	-0.0222248358527241	-0.000142104192036578	-0.00907956709915051	0.00662232414193735	-0.00579654896679968	0.00662529960521224	-0.00827786142678442	-0.00143611046204093	0.00667278974557465
h1s16	1064	-0.00524357600935256	-0.000563677341053003	0.00267738110844746	-0.00545019639827359	0.0104757298814636	0.0113278863635503	0.00716868610535059	-0.00503566597166003	-0.0028185720618915	-0.0047633341667273
h1s16	1065	0.00857182490392485	-0.033146327019101	0.00291994200577648	-0.013769730089621	0.00883868715459188	-0.00626737485238875	-4.0653714094674e-05	-0.00672516952122096	0.00266252185705468	0.00271466870026854
h1s16	1066	0.0783932050689952	-0.0497393346531595	-0.00991565977971086	0.00750567899031956	-0.00160013249914285	0.00853668451474605	0.00301524066709169	-0.00791788807674615	-0.0317163812270926	-0.00130481531749069
h1s16	1067	0.187881869696553	-0.148745106490678	-0.00562465423498756	0.000616488516690887	-0.00805189909068058	0.00770587888395804	6.46467132685004e-05	0.00255527541108626	-0.0165187432840861	0.00312042032366721
h1s16	1068	-0.00294408333953493	-0.0247033582168216	0.00116860874820815	-0.0101964344962715	0.00828314166422836	-0.0027374787698183	0.00654277044854666	-0.00364635239998413	-0.00587111124218543	0.00630717553660733
h1s16	1069	0.0460260734071867	-0.059383725421506	0.00170106400317217	-0.0129411450274247	0.00561175099092601	-0.0108945629219347	0.0067203741084936	-0.00966033068840515	-0.00709568230962372	0.00648331368612649
h1s16	1070	-0.01849479097073	-0.0114926464913566	0.00441889468491457	-0.0108136591481271	0.0113794206460701	-0.00652302847606375	0.005772401831847	-0.00104462055120958	0.00365390881569064	0.00326021208276518
h1s16	1071	-0.0263478823674041	-0.00354046544988264	-0.00307847745587548	-0.0140960567366275	0.00617327470184473	-0.00353937552243156	0.00598737714851894	-0.00528237458115852	0.00041154105351489	-0.000447905663152783
h1s16	1072	0.13705590682535	-0.113865163033975	-0.0066490362187559	0.00427707588746642	0.000989133831561336	-0.0047454689332882	-0.00468155297493712	-8.71247271787019e-05	-0.00482532233799363	-0.00323170167064592
h1s16	1073	0.371180461451511	-0.3229706489782	-0.000606817196970624	-0.00766889217273138	-0.00722032256212677	0.00472507823588914	0.0164582155879361	-0.00247244108153884	-0.0100650711744294	0.00730025167913503
h1s16	1074	0.372845278230788	-0.310903315654135	-0.00109447210267232	-0.00385948364260189	-0.00813737672560546	0.00206969190697746	0.0148216012717818	0.00134261106493494	-0.00931261744902053	0.00722023685395598
h1s16	1075	0.318333821706867	-0.254485816444718	0.000390482925998104	-0.00344873810027397	-0.00531453590209922	0.00771368860947793	0.00682226718556803	0.00235143834791019	-0.00313207076200427	0.00236661815312893
h1s16	1076	0.363381128804575	-0.336028089989983	-0.006349425099095	-0.011485509791863	-0.00829562902664048	0.00520120133485882	0.0197703960382593	0.0101924531458111	0.00681842750571503	0.00128906973131065
h1s16	1077	-0.00998351534996546	-0.0120525691870616	-0.014776685865329	0.00242875438948044	0.000302997710724117	-0.00905278142209112	-0.00871222727225652	-0.0030111280890518	-0.0106581972453941	0.00579447305216305
h1s16	1078	0.368133314138721	-0.354209676009285	-0.0011910627713349	-0.0135250380618287	-0.00408977448005152	0.00942316985105655	0.00546140156168324	0.00389614647011206	0.00609811140694262	0.00621255423650875
h1s16	1079	0.185743673382126	-0.172109568120113	-0.0126673215240619	0.00838985721262327	0.0016351717944429	0.0231612823318473	-0.00900767169432304	0.00393290205235734	0.00187141954421505	0.00191155554161361
h1s16	1080	0.167381013437971	-0.14771471650131	-0.005682035956648	0.00872560584621019	0.00193563660011264	0.0171480114192187	-0.0219562143864452	0.000494817205078515	-0.0158999672682971	0.00599337417282316
h1s16	1081	0.321804896657528	-0.294898596336907	0.00100681883812334	-0.0177479747823326	-0.0042996631439801	0.00083009728787073	0.008822306821957	0.010734798445033	0.00550986058773174	0.00641448834911085
h1s16	1082	0.276820282071281	-0.255208248744098	-0.000544902954617007	-0.00575866715529715	-0.00355890150227195	0.00693812053125176	0.00603868927003584	0.00795217264966248	-0.0110066489438911	0.00792466210666318
h1s16	1083	0.151916336359708	-0.132620765634548	0.00374605080372714	-0.0184019188839447	-0.00563452965544013	0.00430742484192927	0.00906557497664398	0.00875960800375045	0.00138319827059327	0.0039538176038283
h1s16	1084	0.349796411309016	-0.316054794278777	0.00359216571906732	-0.0051175354804288	-0.0069939647805719	0.00498960573591978	0.0125088269737217	0.00695967514831061	-0.00149794836108533	0.0068837583210281
h1s16	1085	0.301976943264448	-0.272208444593403	0.0088593190077305	-0.00947209671595181	-0.00616752230755403	0.0148316325136303	0.0168643037658336	0.00147336848256288	-0.00297748311883218	0.0115255647013204
h1s16	1086	0.40821207045932	-0.35493956931968	-0.00598536305071768	0.00374057668618354	-0.00957063174919914	0.0040658288432147	0.00404128809440343	0.00200112911634343	0.00796908240693881	0.00730394035773978
h1s16	1087	0.35928202525864	-0.32002005319457	0.00710443365070259	-0.00265086983587202	-0.0119644535069479	0.00653202025584589	0.0100945234078141	0.00174982542635203	0.001160374852166	0.00508055284625372
h1s16	1088	0.287434897370299	-0.276127989789609	-0.00116929027108081	-0.00935743903864516	-0.00273510885844302	0.00916613270242958	0.0145385665013587	0.000519316940796742	0.0054898371505919	0.0037378284763078
h1s16	1089	0.392913918856218	-0.346070042939291	-0.000740275879576078	-0.00989882988694854	-0.00862523044062259	0.00610349006888584	0.00478360747006028	0.00188133444842028	-0.00521322734434962	0.00825463629879403
h1s16	1090	0.356521214342279	-0.302286892463739	-0.00595095484800542	0.000713153137967443	-0.0124402267312301	0.000761005811466289	0.00887198329647035	-0.00173428562997137	-0.0113235713298491	-0.00301100164333024
h1s16	1091	0.0495872835613409	-0.0627287637813678	0.010884052988018	-0.00238437322981108	0.00416426584349077	-5.54002703980129e-05	0.00659593012557628	-0.00496701589732793	-5.85794361361609e-05	0.00221394571617371
h1s16	1092	0.0813648368751339	-0.0928574430148195	0.0141974780244716	-0.0108534729852895	-0.000643522034019429	0.00753021225889976	0.0129154256922799	0.00476750085604746	0.00338010005852586	0.0032206349960495
h1s16	1093	0.0854420419548303	-0.0859370178710838	0.0234405341918355	0.0018449456918539	-0.0144952139106754	0.0189139623866772	0.0150569684427392	-0.000365200005166095	-0.00359520575332838	0.00623230169836942
h1s16	1094	0.137313819709233	-0.116094688690923	0.00813708409072311	0.00357967869398907	-0.00142306302673306	0.00639148171045444	0.00162060253848964	-0.00220954017428856	-0.00371547947115437	0.0040215293922911
h1s16	1095	0.309089042116482	-0.293596977390552	0.00668012808405107	-0.0117521435823387	-0.00621413558611833	0.0168413093305053	0.0161490276798194	0.00466733330408881	0.00568261355948205	0.0106567240501326
h1s16	1096	0.0858809230225649	-0.104063652656934	-9.56536876715963e-05	-0.0183364897417605	0.00446109697584902	0.000254857403675739	-0.00715241168396083	0.0130914403582528	0.00163528785489246	0.00709715982677466
h1s16	1097	0.456487158131174	-0.400690348065654	-0.000699385575062608	-0.010665291515822	-0.0119557924980885	0.00827043643356574	0.0110339497721657	0.00938967135856066	-0.00238039506608166	0.00241203046696159
h1s16	1098	0.45015014719982	-0.403880155981658	-0.00550421006174757	-0.00366495686948237	-0.0139814829229944	0.0164786915554204	0.0133676937765171	0.00256923768113085	0.00427147540616132	0.00470887987331831
h1s16	1099	0.445699269412519	-0.40010851530273	-0.00312717568355047	-0.0159607186774409	-0.00869202231735718	0.0152542279110297	0.010174131013447	0.0113271012140259	0.00901683753200623	0.00861426703728546
h1s16	1100	0.336417442979156	-0.311607093803959	-0.00252134405048018	-0.0129367371583184	-0.00548084746797876	-0.00303917198603726	0.0126019356671712	0.00662851379125575	0.00574962712049064	0.00508500563306643
h1s16	1101	0.225789309440245	-0.225636165688034	-0.00358032113419875	-0.0122486105656384	-0.00158428592561013	0.00090337439843903	0.00733386217701986	0.000759185250571958	0.000834807234093558	0.0032937033619966
h1s16	1102	-0.0193490074540879	-0.00944501275190306	-0.00250226343822662	-0.00920198071425684	0.00767778157770884	0.00879229451520307	-0.00186533147698965	-0.0055739984654269	0.00229805549473069	-0.00671841401785934
h1s16	1103	-0.00599988588808341	-0.0243188672406482	-0.00353819882101745	-0.0168012188495196	0.00146328617898614	-0.00322174557817375	-0.00159265717697299	-0.000277342676524638	-0.000108965906760552	-0.00473055871202374
h1s16	1104	-0.0243438832303081	-0.00872197186272384	-0.00179857424357883	-0.00936666519521447	0.00822293489242537	0.00268452222675765	0.00488939040911107	-0.00761979328212243	0.00580904016198082	-0.00113254129743777
h1s16	1105	-0.0209815595541579	-0.0124711140909364	-0.00123296796849312	-0.0091340171618091	0.0108933012778696	-0.00068499948164228	0.00695435614677696	-0.00618587736653975	0.00990787056992647	-0.00106090157486741
h1s16	1106	-0.00762243660382335	-0.0236179847965347	-0.00232126356507788	-0.00339953062783849	0.00612020736073245	0.00145475192384383	0.00467576988979558	-0.00378123421647127	0.0054393268229635	0.000766483055529797
h1s16	1107	0.101060964292664	-0.0822552431458954	-0.00246432981053605	-0.0097954356540495	0.00412441259013961	-0.00851090257154256	0.00597819185542763	-0.00876965281851638	0.00122200917431837	-0.00259332561226821
h1s16	1108	0.0650368063606458	-0.0925429018571149	0.00381632124360028	-0.0137359996374213	0.0093376905035325	-0.011352137707745	-0.0057820136717901	-0.000294032293963519	-0.00135864832062551	0.00135734042717988
h1s16	1109	0.0737621398860292	-0.0867637118155294	0.00652384363914217	-0.00903033823955989	0.00490789873147899	-0.0111708432124863	0.00200909843083038	-0.00853931052734262	-0.000711377581428533	-0.00109636222272223
h1s16	1110	0.0556997323092797	-0.0682886099243354	-0.00479361846565861	-0.0162884249136943	0.00104004272827057	-0.0100383569455354	-0.00753327389295544	-0.00463289680985002	-0.00283445389416404	0.00330722876562973
h1s16	1111	0.0901555302266363	-0.0952417056199338	-0.00033973013918674	-0.0149159776650707	0.00759598480334218	-0.00999645948394916	-0.000649429652167189	-0.00450679571980413	-0.00308583239722325	0.000563442983329511
h1s16	1112	0.0501989911036127	-0.073259714791191	-0.00182820142291492	-0.0192386621900259	-0.00101838762227771	-0.00481658495319526	-0.0018125478403404	-0.0012299552857307	0.00276285415185084	-0.00102471526935869
h1s16	1113	0.0881363387566326	-0.0307291617233045	-0.00611585517090175	0.00116999692231096	6.87853252558853e-05	0.0156955755312664	0.00471489983439897	0.00384111464382803	0.00132479306816056	-0.00202266775916784
h1s16	1114	0.0498613832771169	-0.071110843628855	0.00138799074575803	-0.0111616120130918	0.00982602543393104	0.00689283460055765	0.0128080516736356	-0.00250216578302253	0.00613379861888884	0.000291214435647732
h1s16	1115	0.0471246600693909	-0.0507939544310523	0.00984011041950776	-0.00530483782659959	0.0029002635789595	-0.00270938480290278	0.00702602097499856	-0.00761976553594461	0.00638965068404191	0.001730001581886
h1s16	1116	0.0923498367873429	-0.0803016877359942	-0.00221044926766899	0.0070358281811295	-0.0116893963582789	0.0116070827304152	0.00880921206910277	-0.00649613483143751	0.00206692841825313	-0.00605796006180103
h1s16	1117	0.111069698815512	-0.0930581133437553	-0.0024734982971884	0.0128292106825845	0.001259057614166	0.00597257273320201	0.00676296329433165	-0.00251373429849818	0.0150589831612757	0.000776097343057795
h1s16	1118	0.164806755623223	-0.174650888363512	0.00179763084341704	-0.00413025112108691	0.00392938643792635	0.0251953393030719	0.0095697098439846	0.00420135309977776	0.0138817482743023	-0.000188216146406081
h1s16	1119	0.117809570720927	-0.128613696489123	-0.00252484077097458	-0.00205189556646209	0.00761215731161201	0.0242360902827006	0.00997848627412986	-0.0012725749867731	0.0122789789879185	0.0022522891709849
h1s16	1120	0.185526659867106	-0.176019398347046	0.00136040298998164	-0.000427941385384715	-0.0016743668778713	0.0356411322311511	0.0176287727750942	-0.00536180818802814	0.0114021580875374	0.00552436893889718
h1s16	1121	0.110757903528775	-0.124722098525145	0.00240944956785091	-0.00782828097469824	0.00801249325639552	0.0227136978917671	0.0133376840264184	-0.00239920287460312	0.0134069192079652	0.00120865735349389
h1s16	1122	0.144356696763058	-0.143665869832881	-0.00195404961424729	-0.00649023849586242	0.00383698172595943	0.0174378733107546	0.0174461680285056	-0.0029910245453652	0.0152703073028102	-7.75119054905915e-05
h1s16	1123	0.278719212855216	-0.223302788040783	0.00136940283888375	0.00160314437663673	-0.00396423722772575	0.00246735560616202	0.00381340503405586	-0.000201387072705233	0.0113991564849943	-0.0040463975287714
h1s16	1124	0.0538778618594578	-0.0704088408823688	0.0100772002838053	-0.00601817878268489	0.001921021361707	0.0170748703526097	0.0104150177449924	-0.00320189039280747	0.0113848231883807	-0.000498383568757713
h1s16	1125	0.00264029056727847	0.00276684862340087	0.000347438890561657	-0.0154871349507429	0.00806041939224622	-0.012169222481424	-0.00891799967815394	-0.00607634091293025	0.00473437164477751	0.000758655572058026
h1s16	1126	0.00102173852170646	-0.0243795092865166	0.00281131301624075	-0.00157249684310231	0.0091854992145182	0.0023513187671167	0.0080062166137672	-0.00757955731386147	0.0057421591592146	0.00287147000553288
h1s16	1127	0.23585608678161	-0.222187439421645	-0.00446671674555185	-0.00688084200831978	0.00155300499932479	-0.00414791966370538	0.00526355231495844	-0.00620064647337024	0.000587587751301322	0.00979165738118641
h1s16	1128	0.0201701136362309	-0.0111605998464758	0.00134255371702201	-0.00178852410880677	0.00199444127415317	0.00250632992558847	0.00987547253492474	0.00526945924761729	-0.000647384574286724	-0.000516734995799588
h1s16	1129	-0.0171740889160419	-0.00782516656091228	0.00401552265964417	-0.00934947507139037	0.00925248803099153	0.00145515029829315	0.0046895644866576	0.00729041306063018	0.00677975817359328	0.00280688938504521
h1s16	1130	-0.017531427535683	-0.00405957130191814	0.00182537460668377	-0.0106357994833605	0.00777847232964496	-0.00221970708655102	-0.00238621327434608	-0.00269480652519635	-0.000318373565103225	0.00105140720872026
h1s16	1131	-0.0125698259042278	-0.00122482602507468	-0.00231367876705667	-0.0100517379255423	0.00823573313363641	-0.00441278721542013	0.00702712863593959	-0.000666071490689025	0.00231675405250724	-0.000260817949586478
h1s16	1132	0.0262091512687594	-0.0187795037304623	-0.00404429743871426	-0.00669682342115752	0.00294557671841371	-0.0188752386101926	0.00666279371301235	0.0240841940665067	-0.00499502814296427	-0.000824268446122128
h1s16	1133	0.0235434729776778	-0.0382753182442119	0.00475133457816782	-0.000225858616098462	0.00596671983774213	-0.00322811323438596	0.00579686658693697	-0.00735127141116716	-0.00203173652161436	-0.00606669990812818
h1s16	1134	0.282016085418939	-0.29664625601144	-0.00188555878079422	-0.0144151395253878	-0.00348348600350848	0.0163749973465689	0.021656209580328	0.00305625050889376	0.00597746878413405	0.00445054647226403
h1s16	1135	-0.0238342487159231	-0.00567613711423382	-0.00495354775700078	-0.0101599733813089	0.00279317905792901	-0.0040714035061518	0.00722229987029549	-0.000922693224623241	-0.00466655213012236	-0.00304389318306609
h1s16	1136	-0.0184968070233828	0.00326576508047398	0.00218434850699466	-0.00569288762723929	0.0081172227765451	0.0031666519953724	0.00866703680533934	0.00306965111350025	0.00219256370475794	0.00088991454227285
h1s16	1137	0.114287270646968	-0.148150723865398	0.00266943034726257	-0.01282296192099	0.00760528847096041	0.00983136710480629	0.0059045522253906	0.000704652279188763	0.00309323716057974	0.00492342211030699
h1s16	1138	0.12478611396469	-0.141412596148765	-0.00329419248954922	-0.0102436300431465	-0.00160787121663992	-0.00922403713278315	0.00572277464564924	0.00728427023208027	-0.0150284632377113	0.00477231839346099
h1s16	1139	0.197028771691537	-0.199407633684599	0.00392309961965086	-0.00661958582033035	-0.0011089138333752	0.000473986451400864	0.000487187681953393	0.00713276170483872	-0.00058202293608476	0.00068132921346026
h1s16	1140	-0.0132349420655655	-0.0179460133417844	0.00565442775253545	-0.0116937951315963	-0.00485834209337269	-0.000456215921618925	0.00016238986584798	-0.00437099964176323	0.00314513401935706	0.000443684824535558
h1s16	1141	0.164533753549362	-0.183059551777776	0.0099211012520105	-0.00974672919385937	0.00168078083347877	0.00785582152040427	0.0116108916916689	-0.00210396415163045	0.00362381881643759	0.000307608142462066
h1s16	1142	0.097877122587704	-0.105895566964953	0.00238305685630623	-0.0160380402338009	0.0080543627533909	0.000192052987530554	0.00408121218130276	0.00272942779238144	0.00725565699074887	0.00388580960321514
h1s16	1143	0.166132317094149	-0.199910042817496	-0.004486839043685	-0.0134338440738119	0.0049625827535336	0.00437722417427003	0.0123278986951827	-0.000269620703112426	2.98138954821171e-05	-1.56816888785516e-05
h1s16	1144	0.00341534517328417	-0.0224266804446065	-0.00552824961943892	-0.0010877987383459	0.00268888797588001	0.000232951214522816	0.00369250323703193	-0.00613017081294789	0.00879960654637421	0.00384271091440568
h1s16	1145	0.0481041672369901	-0.0678215217657973	0.00498676641739116	0.000438777157564831	0.0100298916906679	0.00319703388410906	0.00056097162515048	0.00188806311421217	0.00447297731017727	-0.00549638740910049
h1s16	1146	0.0351873714364367	-0.0610830951806616	-0.00154086222304176	-0.0138215107478891	0.0062800282971214	0.00862239954258757	0.00743228958950017	-0.00106468151524479	0.00107326070615843	0.0015532183483018
h1s16	1147	0.0704784652550842	-0.0779116649629493	0.000150908752914331	-0.00748971124166587	0.00641807171105136	0.0145816891378923	-0.00035828040376252	-0.00158119326399955	0.00209935499640292	-0.00299855436884614
h1s16	1148	0.0395492675611835	-0.0554701788672458	-0.0030440053222087	-0.0145570254690313	0.00342197297891915	-0.00729049756020005	-0.00386836179961306	0.00693804415526534	8.98601006173114e-05	-0.00202989659144942
h1s16	1149	0.0248675511218211	-0.022568665286878	-0.0018065502403586	-0.00776808162738634	0.00709338797062804	-0.0060395544895122	-0.000247655549835343	-0.00523360176349282	0.00709360351724143	0.00096949383465946
h1s16	1150	0.0193608574447651	-0.0247816160829577	-0.00345221233735087	-0.0158638680888049	0.00569920488327944	-0.00946937691861166	-0.000852741278998113	-0.00547225999164313	-0.00830830751447794	0.00111249204006279
h1s16	1151	-0.000808953697971014	-0.0262410810788543	-0.000824460943794164	-0.0180049347684779	0.00434614500570331	-0.00534081362722063	-0.000595578679405126	-0.00329335731165457	-0.00284073283490874	-0.00218830960825692
h1s16	1152	0.0360125217421946	-0.0467110294186188	-0.00354630722935403	-0.0094701112577473	0.00608274424502379	0.00357889300633438	-0.00714374903774392	-0.00807996099385006	-0.00543682951946569	-0.0114272841295624
h1s16	1153	0.022951208912127	-0.0463568592119223	-0.00838182081170516	-0.0131923920867786	0.00611139091726377	0.00590520705149416	0.00247813639203079	0.00600653139525099	-0.0051845628167929	-0.00432527261337809
h1s16	1154	0.033602742798248	-0.0637735616051514	-0.00447696648660392	-0.0179002484325917	0.00361407190110429	-0.00045718711701334	-0.00583330106213275	-0.00619163537713057	-0.00819447830309832	-0.00557376853523969
h1s16	1155	0.0166835183449698	-0.0406694460233783	-0.00807743080547538	-0.0123832207628614	0.00518090555023336	0.00386551307911337	-0.000243961683132755	-0.0037217391475946	-0.00116322436004716	-0.000247194426721735
h1s16	1156	-0.00441193305635904	-0.010403171292948	0.000111923914147907	-0.0162706466280364	0.00997504500103632	-0.0105725865115746	0.00167503008401844	-0.00392597439283971	0.000681225877234914	2.52876352984966e-05
h1s16	1157	0.179362470554289	-0.171618866505387	0.00225993981009774	-0.00569973220944992	0.00407068004263125	0.0105964948499707	0.0107139232005737	-0.000282633721863469	0.00446278043865653	0.000336888377626674
h1s16	1158	0.122117803063071	-0.109225496663095	-0.00293822195903826	-0.00273426911926859	0.00429754396022798	0.00958070973957394	-0.00322117404093386	0.00244399645634049	0.000934283120857704	0.000822267977977969
h1s16	1159	0.191831295804701	-0.191156909276663	-0.00245273523722837	-0.00610607208248167	0.00011102146600384	0.0117103910582924	0.00914202144118217	0.00376129382555277	0.00375220294479341	0.00121144264594689
h1s16	1160	0.248177267740227	-0.213236092397375	-0.000101086468838454	-0.00170965478822059	-0.000284564320031323	0.0101082649885737	0.0104131171243177	0.0041031068090066	0.00188507376890807	0.00587735296047286
h1s16	1161	0.288287372711344	-0.255369217940504	0.00232750281746939	-0.0149491791563569	-0.0107948940909889	-0.00993530060066822	0.0177676676225301	0.011816038926933	-0.0121249225376554	0.0128822060230581
h1s16	1162	0.171395930029311	-0.174805788239629	0.00489241090843721	-0.0103303113341494	0.000294837943031638	0.00987692567108301	0.00762443593665098	-0.0049793101881129	0.00457314903490969	0.00104376607595515
h1s16	1163	0.31181157775016	-0.272377557910511	-0.00232526435398718	-0.00480764437168916	-0.0111612555785595	0.0110916542119652	0.0174774419767655	0.00316289126840255	-0.00549367816512767	0.00512004449927918
h1s16	1164	0.353420012571711	-0.300558004645718	0.000639323808031659	-0.010907877936212	-0.00976275802903557	-0.00915484082255977	0.0175477330154817	-0.0027003873129797	-0.00121018743563854	0.00599453245773619
h1s16	1165	0.188763121652251	-0.164897878017297	0.000903714067930321	-0.0166486959140845	-0.00927766171506851	-0.0132705281149696	0.0102979539005291	0.00386670304125951	-0.00028213070614087	0.00463194395738597
h1s16	1166	0.201740827533103	-0.170104572466697	-0.00242948530286888	-0.0129826441138628	-0.00020776004475008	-0.00844029627718375	0.0140506557171798	0.0159182942638952	-0.00113679355844135	0.0107804747160004
h1s16	1167	0.163328718515585	-0.160229796620677	-0.00524700599919748	-0.0134472927647867	0.00100856735953337	-0.00162011076707971	0.0114784442021068	0.00385996764284087	-0.00349413397095449	0.00386618862885093
h1s16	1168	0.162947160323447	-0.154334296730237	-0.0109969333443146	-0.00914461732979653	-0.00357456095250243	-0.00772801716712188	0.00898419386137705	0.000112033237662758	0.000302133518402435	-0.00495810582557625
h1s16	1169	0.0924893407032785	-0.0916822281943881	0.00509476482008845	-0.00102009851129047	-0.0120519267939313	0.00623878191989645	0.0109245837727034	-0.00727354584601873	-0.00550729296717473	0.00036367287717228
h1s16	1170	0.149816440564	-0.157701154723529	-0.0122236779515651	-0.00870254791676969	-0.00165479877739256	-0.00863451740153707	0.00691665601525176	0.00626039861168359	-0.000663343697822261	0.00051496053867629
h1s16	1171	0.117787632715965	-0.113447852432232	-0.00012990042438516	0.00276491934643766	-0.0170772380583725	0.0166125306683835	0.0151500509529294	-0.000916735797567724	-0.000304211746441145	-0.00118691515793139
h1s16	1172	0.0453366361282138	-0.0696706013084969	-0.00138927490571539	-0.0124375348158256	0.00338632332907815	-0.00169519536360057	0.00253751139341419	-0.00287101382089628	0.00754577043226114	0.00709315062513343
h1s16	1173	0.0288701140268093	-0.0582848288572022	-0.00299565634506118	-0.0180100656172291	0.00517387896838845	-0.0047774641615598	-0.00156481888284569	-0.00494694169749562	0.00740408863358111	0.00618476466836555
h1s16	1174	0.116124111699214	-0.119972003145893	-0.00310197087347236	-0.0144842424432667	-0.00455805138211843	-0.00842348560083299	-0.00354409436352944	-0.00459769044243586	0.00613837696350188	0.00165131094373368
h1s16	1175	0.0404909659310495	-0.0460198784595704	-0.00306648272105458	-0.0182153879204295	0.00615572097852118	-0.00629484333681741	0.0018341110288286	-0.0109545397317011	-0.00307669085732901	0.00217124410466516
h1s16	1176	0.000146215343181944	-0.0163213702365195	4.51764703938785e-05	-0.0121881745338571	0.00669881983805855	0.00490604765860099	-0.00616570120386859	0.00233294050386786	0.00241905886774855	0.0109743961509636
h1s16	1177	0.0295786783471284	-0.0525278943108924	-0.00269528786979417	-0.0178816911405888	0.00281293330638071	0.000231302661147846	-0.00701697678878166	-0.00855188770301736	0.00681859785065815	0.0046043346012408
h1s16	1178	-0.00839759812387389	-0.0186813105274627	-0.00476738462639073	-0.00970909380503879	0.00793230606056863	-0.00166313267351956	-0.00862404502286226	-0.00118285640541463	0.00735745244953368	0.00385539333221368
h1s16	1179	0.0278099652957833	-0.0427296477557893	-0.00210596748714692	-0.0182998619564196	0.00376925070485477	-0.00301890479844884	0.00359029722397275	-0.0095655526208601	-0.00152188008289308	0.000621316406374034
h1s16	1180	-0.0216920031463978	-0.0147548014445613	0.000772413886355349	-0.0082677723333698	0.000603885043319476	-0.000442645095164194	0.0024145927870171	-0.00911033185935397	0.003310827949925	0.000447000769924201
h1s16	1181	-0.0289917833880086	-0.00521307401238092	-0.000627533907613543	-0.0132429940257426	0.00339471826363356	0.00181989594389549	0.00853693678044947	0.00159857438548192	0.00461120003056085	-0.00352435056975483
h1s16	1182	0.0142242655974342	-0.0368042152610265	-0.00307071879500171	-0.00421372642683125	0.00620435209990066	0.00162639168325253	0.00726460701010642	0.0116240128393073	-0.00953299749478851	-0.0189593454839593
h1s16	1183	-0.00284607420346633	-0.0195442540340799	0.00580491726406873	-0.00130634298007032	0.00559896138738757	-0.00148116416661652	0.000522958584406682	0.00744086437788831	-0.0063093762614067	-0.010970124214206
h1s16	1184	0.00481274680730688	-0.0120173713879945	0.00821854601830591	-0.00309143873108984	0.0106356747463	0.0190038298337241	-0.000134853002617158	0.000854904299719981	-0.0116840490329639	0.00231766446139433
h1s16	1185	-0.00374053586020212	-0.00935013285679068	-0.00137820209511865	-0.000103979207650678	0.00725227457529383	0.00805162693945984	0.000341926137270804	0.00980152530814785	-0.0108154523853059	-0.00774616990978117
h1s16	1186	-0.0223277096013826	-0.00496420723181866	-0.00167030995574652	-0.0101927058099361	0.0104792095740173	4.71146816727906e-05	0.00268287610172203	-0.00142230418265204	0.00573872508569558	0.00268181073515745
h1s16	1187	0.29340326773431	-0.241947057596873	-0.00959311458326955	0.00825669665474197	-0.0298125282575813	-0.00485714828166872	0.0102789201393348	0.00355372553557713	-0.0110140063596024	-0.0173740835696429
h1s16	1188	0.190286889329693	-0.198600054536292	-0.0114856389470429	0.000336084564747843	-0.00948181207325247	-0.00102070285680747	0.00389111149707531	-0.00337617138574059	0.00500083932325938	-0.00413794208108844
h1s16	1189	0.00892427372523896	-0.0358483506127458	-0.00331784348454137	-0.00955384867770275	0.00996516876375629	0.00210442884613379	-0.00218624586346587	-0.00350873588041653	-0.00257319631679592	0.00165842773194
h1s16	1190	-0.00918897105066795	-0.00223911729606419	-0.00345529671561005	-0.00903236196740496	0.00529747065272331	0.00367733720321911	0.00418241636627097	-0.00608980188026164	0.00652040655349277	-0.00830608723024489
h1s16	1191	-0.0104179797745695	-0.0131100091844449	-0.00428279534117122	-0.00876033902989841	0.00768176249786433	0.00773066057737382	0.00642419308260537	-0.00378509747279363	0.00315082294715461	-0.0123896792256264
h1s16	1192	-0.0152520746773344	-0.0158923531932804	-0.00245930939378827	-0.011018208540137	0.00661711951779829	-0.00153564057963452	0.00732570827876575	-0.00783772241760957	0.00920719475752999	-0.000494266259027612
h1s16	1193	0.0278014869800735	-0.0456439182241063	-0.000458223965000967	-0.00639177335688808	0.00452229517412174	0.0107708484292821	-0.00867051536642186	-0.00528356744770664	0.00557322228677172	0.000608433858711705
h1s16	1194	-0.00195266158806177	-0.0118525666933816	0.000112285644745569	-0.00355934962577581	0.00271539762291364	0.0100367497907352	0.00484238020517847	-0.00650712216833459	-0.0040337009835252	-0.0118610577911363
h1s16	1195	-0.0178357890906114	-0.00286818873024829	-0.00068859307434625	-0.00812287102702287	0.00676704308615528	0.0161674010126673	0.00721980504028654	-0.00365911922679549	0.00632989369395878	-0.00441992635832374
h1s16	1196	-0.0220274466022128	-0.00369716306202192	-0.00308813464307371	-0.00695338831217857	0.0110076119436859	0.00492440867928844	-0.012181652521929	-0.00100289248443947	-0.0149302327762488	-0.00631512478954588
h1s16	1197	-0.0278964847135793	-0.00546738452372604	-0.00263956990830247	-0.00956216589596224	0.00875595148634425	0.000541801799460472	-0.00434427464197016	-0.00440439085130929	-0.0151447011445185	-0.0054852033650413
h1s16	1198	-0.0267083316740185	-0.00517922704280814	-0.000347706386758955	-0.0157132039333111	0.0116865027241687	-0.00501372458190956	-0.00532933207603872	-0.00801668636768053	-0.0069003617021741	0.00621162681470868
h1s16	1199	-0.0135333003795571	-0.0211263020001911	0.00382058240684308	-0.00536234096449585	0.00637895048021354	0.000708560269317871	0.0076447583386094	-0.00980714311628365	0.000648771696707197	-0.0028600905128376
h1s16	1200	0.00698570353606792	-0.00140639317638426	0.00165672689271734	-0.0114073892631734	0.0057675272508353	0.00115332366688423	0.00722788959688611	-0.00161520019270312	0.00525921535275956	0.00247835303020707
h1s16	1201	-0.0244865840316701	-0.00193299547511338	-0.00222914788185954	-0.012732463729223	-0.00483954288883942	0.00803033720272583	-0.00159044257184426	-0.00534205904871559	0.00924147786190622	0.00509460462821686
h1s16	1202	0.0222123900293812	-0.0144548881860081	0.00141277065194744	-0.00965829243078643	0.00336654864564909	0.00464354634402326	0.00742156054562985	-0.00550762283817748	0.00181606574511543	0.00444173570808764
h1s16	1203	-0.0242918394273991	-0.00660075812046601	-0.00893293466708871	0.00646031917950925	0.00675780271967362	-0.00190072166493193	-0.00197643675174759	-0.00560607377717192	0.00302898904504866	0.00409335342965956
h1s16	1204	0.0720260216349636	-0.0821315027909319	-0.00131476567289833	-0.00127551240973345	-0.00156274228568275	0.00747268824427409	0.0131534363413651	-0.00671944821933863	-0.026392410961594	-0.00237688236375041
h1s16	1205	0.1918319584765	-0.183510534479374	0.00824484701415055	-0.00443734718865691	-0.00996028103910383	0.0205233219975031	0.0169615903659498	-0.00417162379950188	-0.00297610421439784	5.36041565108065e-05
h1s16	1206	0.397742248569671	-0.353207539889379	0.00220781394618119	-0.00408066119302437	-0.0075586611486049	0.0145126559206313	0.0214726417940348	0.00346309297245059	-0.00698927361144002	0.00499588335763455
h1s16	1207	-0.00922179966118727	-0.0120076990470284	0.00686041610502798	-0.00893020587305	0.00526597049282431	-0.000162272783696158	-0.00200262299504654	0.00160264555922337	0.00867704842699285	-0.00369882524684967
h1s16	1208	-0.00524985306201085	-0.0121237427023765	0.00636011600812997	-0.00292562035897894	0.00178986246903201	-0.00790976534051268	-0.00457573469037498	-0.00648767547166885	0.0102859066723514	-0.00381111741607099
h1s16	1209	-7.35491879192047e-06	-0.0213395380248838	0.0036369445058231	-0.00930914816485321	0.00573364693564056	0.000344160131240732	0.00519986644615139	-0.0082937535572179	0.0100699859334594	-0.00312100498828427
h1s16	1210	-0.0104861480653031	-0.0168250787643008	-0.00274712831655018	-0.00664521238964723	0.00151773007618007	-0.00190081154323425	0.0100249680332331	-0.00248972007811948	0.006330430474273	-0.00779997682073178
h1s16	1211	-0.00273366220925028	-0.02065204484706	0.000275406836925816	-0.00605069312710996	0.0043854780912264	-0.00283631722468684	0.00566942371961042	-0.000654135952807944	0.00899080886413664	-0.00150818202275735
h1s16	1212	-0.0127267732496611	-0.0155950790899668	0.000151101686398091	-0.00604235310658116	0.0107336851931167	-0.00180526233829651	0.00623808277561257	-0.0064463496406761	0.00783211778889033	-0.00725136545512407
h1s16	1213	-0.00900617915444254	-0.0249808149642153	-0.00211200788913017	-0.0123942075157742	0.00703013615219212	-0.00498119938853882	0.0112871771873492	0.00771997180795674	0.00237303943665809	0.00093406955410062
h1s16	1214	-0.0188281615101591	-0.0188772563517165	0.00148598775248859	-0.00912928835809403	0.00976024706032512	0.00524175413982324	0.00453871058714658	-0.00506383501685101	0.00526244546673821	0.00757111899875357
h1s16	1215	-0.01787134497894	-0.0208513102858435	-0.004610376130696	-0.00230000230862689	0.0105528874023791	0.00266723616702772	0.00235290570541712	-0.00232192215225994	0.00726990377265094	0.00884424483960415
h1s16	1216	-0.0217484032777848	-0.0159246897056094	-0.000155915694000777	-0.00743463527678246	0.0110281056723528	-0.00334493448068444	0.0036465238276637	-0.00205124088483839	0.00583063003041024	0.0073221759350263
h1s16	1217	-0.00888754906426716	-0.0190754891923997	-0.00931098631548008	-0.00293084602594366	0.00747007695475387	0.00483849506902485	0.00915871238840761	0.00334148236964648	0.0125749605683373	0.0158672613320345
h1s16	1218	-0.0115925044236502	-0.0226759302954275	0.00774358469035077	-0.00874811310624574	0.0094366625260942	0.00165990558616848	0.00848360715099044	-0.00534484101916939	0.0104478791243603	0.000566208101121266
h1s16	1219	-0.0102847428047444	-0.0191700868014158	-0.00219821471851166	-0.011424451659535	0.00741867796951553	-0.00238438149849675	0.0117271503306595	0.00481891453230225	0.0138268328731945	0.00137716995637004
h1s16	1220	0.00981656778072067	-0.0159664309621928	-0.00682463045179914	-0.00382289781579477	0.00780615665525571	0.00219555830592414	0.0117552266229983	0.00240035452635945	0.0178369491335565	0.00437811803147801
h1s16	1221	-0.0274193827423099	-0.0043914952216602	-0.0014538761094422	-0.0141710818374255	0.00743413505074196	-0.00476949443755062	0.00226985246212607	-0.00440251588329508	0.000839802130869151	-0.000469036652625611
h1s16	1222	-0.0345642218893549	-0.00606446399672297	0.0025370119822971	-0.0241054453107933	0.0130637380470318	0.00820110662536932	-0.00242365913721159	-0.0051958043556477	0.00937069434774064	-0.00675466397799485
h1s16	1223	-0.0348931198521115	-0.00713177174678006	0.00400626083282796	-0.0249378761225834	0.00457359052662937	0.00751221389110476	-0.00465462528024132	-0.00721094442146999	0.00443425904192124	-0.00365672213734719
h1s16	1224	-0.0230308322373828	-0.0193331447089156	7.71650879731357e-06	-0.0199944890730908	0.00161456967461338	0.00156832550570295	0.000136430740722622	-0.00525751327725686	0.00465570579168258	-0.00977486253928519
h1s16	1225	-0.0289788930705147	-0.0152760729360055	0.00653274355268311	-0.0243070047085357	0.00182588572257368	0.00232845440363624	0.00107839019138023	-0.00975053749170902	0.00369584328378426	-0.00238966461958734
h1s16	1226	-0.0153335272921761	-0.0190471126045561	-0.000931248920480233	-0.0185183992994258	0.0108170681779582	-5.39525935735926e-05	-0.000182081285955902	6.55914545148198e-06	0.00634850645407059	-0.0105747158033809
h1s16	1227	-0.02834187993277	-0.00950921258642273	0.0010016118667602	-0.01467219648739	0.0102158372575646	0.00581129715907375	-0.00585926569005724	-0.00683536467866628	0.008771371705091	-0.00953954066102663
h1s16	1228	-0.0312087148261438	-0.0132617292861103	-0.00247212423717795	-0.0200047745275345	0.0112576856904001	0.00387308562944097	-0.00997830888521036	-0.00961552348645889	0.00444681662593102	-0.0133845107512902
h1s16	1229	-0.0228926656374414	-0.00485386642015305	-0.00171500258548495	-0.0135301648712445	0.0109614393418806	-0.00151639763225275	-0.00230203267087564	-0.00772933302143921	-0.000109803092296856	-0.00419243590580209
h1s16	1230	-0.0234233451563927	-0.0078259525353211	-0.00305727320009344	-0.0115852536079418	-0.00793828941597929	0.00134865975650671	0.000454937733683021	-0.00683370971913766	0.000286050351370783	-0.000406162704159068
h1s16	1231	-0.0267500804998627	-0.00728243582285595	0.00199750027146053	-0.0154889089412338	0.00574594552696067	0.00337734805800542	0.000791253153554411	-0.00730686565813705	0.00234816394642077	-8.574292467803e-05
h1s16	1232	-0.02611485386991	-0.00360109040416198	-0.00411152453481313	-0.00993408750745909	0.00577732823615507	0.00208533506978684	-0.00564759717072323	-0.00634695582187237	-0.000384084419451336	0.00194418788506011
h1s16	1233	-0.0269149611505608	-0.0124894895695463	0.00308537039225116	-0.0164553042914467	0.00478186764295271	-0.000570685090612	0.00382815816321863	-0.0116604943837201	0.00455269746138115	-0.000431965039302088
h1s16	1234	-0.0362935762197669	-0.00797735579071179	0.00514165032641666	-0.0235082405409242	0.00731913202492307	0.00283848695863154	0.00177682726503557	-0.00941842865204426	0.00619978787108244	-0.00332267733700403
h1s16	1235	-0.0268637198963882	-0.00256892089902689	0.000950896536910412	-0.017197384006319	-0.000118581800738919	0.0154515531161939	0.00588364807784852	0.00580640179303987	0.00571215845716461	-0.00421119094677283
h1s16	1236	0.00232161188953092	-0.0337544457937481	0.00482883615832364	-0.0133183683412619	0.00220142246863074	0.00675496704155442	0.00188568061964107	0.00277993239434559	0.00758676793446171	0.00157041165112782
h1s16	1237	-0.029252775120814	-0.00736710841388407	2.70087515238016e-05	-0.0191698016521557	0.00611288203539324	-0.00161528151602641	-0.0190951626855838	-0.00692609274699257	-0.000976518270343388	-0.000897178020176617
h1s16	1238	-0.0313266199587585	-0.0073258678261092	0.0021222708384242	-0.0222174070907579	0.00600733917433184	-0.0011460352664926	0.00282911234400382	-9.61289976612802e-05	0.00147028799728715	0.000609638655684482
h1s16	1239	-0.0253492005674534	-0.00354666536085325	-0.0146084810075654	0.0073995552383047	0.00344269043047406	-0.00441545291564466	0.00708909017677982	-0.00393625225724223	0.00918233310249596	0.014705956763473
h1s16	1240	-0.0289699012225084	-0.00687376457867129	-0.0101369651599634	-0.00474961707639127	0.00832533471167342	0.0082074309437709	0.00193038246519488	-0.00714883906851229	-0.0014024771169088	-0.00998901670932965
h1s16	1241	-0.0319085140855655	-0.00728079193552595	0.00172612034234989	-0.0095238415921322	0.00856188680498286	-0.00557547299662328	0.000688545668884374	-0.00312666480222761	0.00709657960101476	0.00105977474930188
h1s16	1242	-0.0237456131779144	-0.013469380836347	-0.000923225796473001	-0.0151987521593545	1.42812382414884e-05	0.006017701878311	-0.00635904955782939	-0.00798103917735499	0.00141570861472219	-0.010945277048861
h1s16	1243	-0.0234889055647536	-0.00941187933777984	0.000283692148207715	-0.0129204769819291	0.00964761702278871	-0.00051633546964845	0.000586477929640255	-0.00160923340214859	0.00700742499673651	-0.000615743878761125
h1s16	1244	-0.0211187538934581	-0.0136641789813883	0.00120709239192829	-0.0164330066516785	0.00656626643437194	0.00160848196715036	-0.00932568289421649	-0.00859278009100791	-0.00199691152271148	-0.00425759124106334
h1s16	1245	-0.023851819304471	-0.00493692154718743	-0.00243589401458288	-0.0119204391823733	0.00672272193089928	-0.00363611856934714	-0.00181317335156347	0.00923487552773595	0.00179679388441152	-0.00390999643513966
h1s16	1246	-0.0263519899305772	-0.00454154728702025	0.00298276500246337	-0.0107215366303497	0.00551895782375688	-0.00452848368992609	-0.00522557120281568	0.00419693278171753	0.00502001647701102	0.000649520834827771
h1s16	1247	-0.0214223360655321	-0.00823591122486959	-0.000742842397926083	-0.0114651120811331	0.00742202407672778	-0.00193911961006018	0.00300516411440032	-0.00372490112350151	0.00806207179054495	-0.0060032793320575
h1s16	1248	-0.024493168201016	-0.00576505607255821	-0.000292126077505398	-0.0136265157132003	0.00393474044909882	-0.00662085961572902	-0.0042874818011895	0.0060103613050447	0.00715536583266751	-0.00853871190632599
h1s16	1249	0.0144018047916454	0.00434311190839994	-0.00347921035918769	-0.0127071860029493	0.00734150311455072	-0.0213059673759836	0.00243192314396885	0.00895444300960782	-0.000771831036973346	-0.00462692450344078
h1s16	1250	-0.0278486026300918	-0.00296139421173867	-0.00144609307609808	-0.0134251668871323	0.0115874890483063	-0.00305748523116263	0.00634739175548949	-0.00224956627544277	0.00256989421754956	0.0023847480373929
h1s16	1251	-0.0298912553841527	-0.00357146812360565	0.00208637788358523	-0.0107404234549419	0.0101647860526551	-0.0069122837638044	0.00532227013467832	-0.00687865271712003	0.00581031688259254	0.00233873821726419
h1s16	1252	-0.0259471944514503	-0.00160640231007605	-0.00174591387421322	-0.00998658473709612	0.0113634178527485	0.00286992615510031	0.0063107141637525	-0.00737213748782157	0.00353193663159553	-0.00215891016291774
h1s16	1253	-0.0281736593605046	-0.00349396080914806	-0.00490865858395183	-0.00620670674123684	0.00729303335912238	-0.0051459299226445	0.00263902444059823	-0.0019502579906064	0.000649289608359713	-0.00974854524072414
h1s16	1254	-0.0132198161182772	-0.000378953896061151	0.00265562191224861	-0.0108310342402126	0.0101726394434376	0.00763989056747862	-0.00565236328317373	-0.00192137864848427	0.00535932533658317	-6.9857960258747e-05
h1s16	1255	-0.0105441508848663	-0.00301116584782954	-0.00244686049313598	-0.00791303176430971	0.00981774078210387	0.0100881730400626	0.000694296970796581	0.00376653490317251	-0.00214001677945108	0.00613138155137227
h1s16	1256	-0.017375882100742	-0.00774756435954594	0.00546847298009448	-0.00813289199571585	0.00771365302216928	0.00227122121521646	0.00558843001749162	-0.00606745860212007	0.00787759766926839	-0.00345921837304199
h1s16	1257	-0.0277162033392134	-0.00269731262825097	0.000306721381626077	-0.0160526353184963	0.00936547886613477	0.00692872796622752	0.00540476073025348	-0.00734350482690133	0.00562579815856021	0.00144729750079774
h1s16	1258	-0.0164352210165843	-0.0102378963274663	0.001978533027892	-0.0160327324550905	0.00206061654320856	0.00171480521207875	0.000162666025693194	-0.00356172496403425	0.00890574982114129	0.00219899855434918
h1s16	1259	-0.0240000716031125	-0.00750852112088105	0.00089972300089172	-0.0115028394764385	0.00982862958261922	0.00635137347978497	0.00874423754226874	-0.00547419463635831	0.0094236122800815	0.00584560980541441
h1s16	1260	-0.0176393322147229	-0.0147132547292649	-0.00125038071411353	-0.0114934012659662	0.00981730249615457	-0.000452250230819851	0.00545282226434367	-0.00673845455730988	0.00394421662042334	-0.0021291288396976
h1s16	1261	-0.022024963092564	-0.00230938500027562	-0.00110906745928395	-0.0134361619851682	0.00599270176890426	0.00246251365781988	0.00264484884631226	-0.000141341196730253	0.00529634694157803	0.000563350912730686
h1s16	1262	-0.012351864137706	0.00357068807240755	0.00302564533094966	-0.00825083037145775	0.00313132504211155	0.00421041329637155	0.00476539313664	0.0068298660750424	0.00122279145619723	-0.0066082769850713
h1s16	1263	-0.0175176545456967	-0.0115697109059296	0.00527684581131267	-0.00758718453997823	0.000786663503575323	-0.00120415120052784	0.00233084551439032	0.00441495655091538	0.00344603634429584	-0.00805965897260734
h1s16	1264	-0.028809688517503	-0.00677243621116676	-0.0119004144684471	-0.00414462457026234	0.0111334391849754	-0.00457990815032758	0.00374693544499178	-0.00987261773398454	0.00346478744654692	-0.0141432540308249
h1s16	1265	-0.0315918442538729	-0.00583320543252578	-0.00303257941770782	-0.0121512291598785	0.0123888900791857	-0.00396777255593302	0.00490622364615685	-0.0089281798619222	0.00494779398591299	-0.00960854860443806
h1s16	1266	-0.0313992095534537	-0.00446406344155603	-0.00633740308199139	-0.00492453497028055	0.0146009967313874	-0.00698042230731535	0.00543650821921996	-0.00844580389488355	-0.00182012542561846	-0.00696377982040396
h1s16	1267	0.00583279677849914	-0.0143825754618604	0.0019827727867721	-0.0121875296513998	0.00511908250789795	-0.00693381083287301	0.00650097888787456	-0.00809098883087665	-0.000714055075735379	-0.00010477022377986
h1s16	1268	-0.0273375127627957	-0.00364837710131113	-0.0111544966414505	-0.00439082761536855	0.0118892569716137	-0.00175633795163121	0.009326870236059	-0.00967678488694105	-0.00284507633785741	-0.0101039914134921
h1s16	1269	-0.0261084110852942	-0.0019049306731355	-0.00462819154223507	-0.00831245400168898	0.0110851312143963	0.0068113950648726	0.00616335059604375	-0.000193361400758914	-0.000772337628560203	-0.00986471584057074
h1s16	1270	-0.0301777470485742	-0.00991722390598872	-0.0129326581535072	-0.00326513681642	0.0130461021460389	-0.00557778888501238	0.000542366135198848	-0.00658990406258762	-0.00545479777085829	-0.0127938959707109
h1s16	1271	-0.0246573182457269	-0.010471087688239	-0.00388228192373022	-0.00947296510792782	0.0155388141868747	0.00238727611506718	0.00898075157206322	-0.00293037800057954	0.00617955821592812	-0.0022179259011458
h1s16	1272	-0.0292670932431054	-0.0118812344384219	-0.0011787255603621	-0.00266496304619648	0.0132433482599655	-0.00251319173172138	-0.000652122691656672	-0.00973183783105041	0.00538980492278476	-0.00901616705397294
h1s16	1273	-0.0299516571201989	-0.00435097889944559	-0.00259850140442856	-0.00908186923487565	0.00968713368625292	-0.00264386326358807	0.00720401984295393	-0.0070131996664146	-0.0137980335494489	0.000906398595839729
h1s16	1274	-0.0218974069342878	-0.00661514742245259	-0.00309108556472611	-0.00733560960753449	0.00747342885590402	-0.00433344899502541	0.00128943111447806	-0.0083360749686532	0.001016311134391	-0.00980075165703283
h1s16	1275	-0.0214254738861018	-0.00256334543008372	-0.00529748091889851	-0.00494265480648586	0.0115779264542589	-0.00556250886661294	0.00825119022872765	-0.00367392482614738	0.00511608391880217	-0.0114895068590307
h1s16	1276	-0.020960589374181	-0.00220590266127504	-0.000637557879102079	-0.0108660612820104	0.00790412714339777	0.0045797543899335	0.00388067216768955	0.0026981745741485	0.00390904361629669	-0.00393620628305435
h1s16	1277	-0.0278971446584403	-0.00739090884848527	-0.00482294378365851	-0.00805931729285551	0.00459986867272956	-0.00271554216958042	0.0082049168112113	-0.00646786702596529	0.00285494081251493	-0.00738738784091079
h1s16	1278	-0.0315750378100307	-0.00765370144345345	-0.00467877210276275	-0.00649304751774143	0.0136909665169445	-0.00365318017632396	0.00794267141025715	-0.00367307287567405	-0.00150464300607646	-0.00971432221309067
h1s16	1279	-0.0311570069845319	-0.0086037303100961	0.00110017618574687	-0.00463671568556128	0.00044951794842086	-0.00262127049843838	0.00200294164760279	-0.00785097170466806	0.00394666879845105	-0.0112755505932564
h1s16	1280	-0.0307622839918077	-0.00508859693885246	-0.0101428410602424	-0.000738414866479827	0.0110339538803659	-0.00287950479745097	-0.0021945234089388	-0.00269419540230154	-0.000300234748876418	-0.00966714057536451
h1s16	1281	-0.0298060796697057	-0.00601542184879122	-0.000263115224072498	-0.0127531192500008	0.00456060111718466	-0.00655660857729374	0.00317961367790082	0.00974329559493276	-6.13279823796307e-05	0.00201049906803919
h1s16	1282	-0.0208750457169149	-0.00511409529146887	-0.00310671295717275	-0.00950605241320685	0.00719983684889892	-0.00290704251066195	0.00380290484468194	0.00111602772055626	0.00493123066457315	-0.00549515487838846
h1s16	1283	-0.0276134786418447	-0.00254630598438762	-0.0033287577693478	-0.0149268411377953	-0.00222472717575064	-0.00390591371964839	0.00296145183147087	-0.00651066712986098	0.0042131128662	0.00111521665260648
h1s16	1284	-0.0304709128126496	-0.00653580183600937	-0.00651716534526401	-0.0119061404919176	0.0159457286722943	-0.00180834701143424	0.00727531215524291	-0.0093652333878055	0.000789536415149002	-0.00958845481426219
h1s16	1285	-0.0243745875135008	-0.00787497531454913	0.00154389489789478	-0.0127368046902207	0.00901900868423549	-0.00459342758515801	0.00556931226272964	-0.00552324899456919	0.00260375535657435	-0.0011305775208446
h1s16	1286	-0.0250196708348982	-0.0118970074035431	0.00451406570202301	-0.0109561480351614	0.00864889439832067	0.000753845695165284	0.00429937988610835	-0.00571938370189043	0.000473140986132021	-0.00145684046540312
h1s16	1287	-0.0125473224570851	-0.00864519178571208	0.00460943885978444	-0.0140315480800036	0.00256764565556373	-0.00483664636710327	0.00135004694359395	0.00772022017747944	0.00131822429822457	-0.00197217473580247
h1s16	1288	-0.0237685811071593	0.00477152096616669	-0.00759326002708558	-0.00311602596118611	0.00589010428954777	-0.0034405848466075	0.00527823720294628	-0.00217730321166721	0.00180306231446965	-0.0054439882132557
h1s16	1289	-0.0184188889985591	-0.00727637739429834	-0.00142135804731912	-0.0111374585812094	0.00780315575084264	-0.00463528857753914	-0.00475347139204627	-0.00634616676596244	0.00145582798756672	-0.00484130258188726
h1s16	1290	-0.0265206577484996	-0.00394012642319345	-0.00238563527124359	-0.0100656070185656	0.00644321476119688	-0.0017267373760064	0.00393840723597766	-0.00350063572881004	0.00176796169172094	-0.00157173638593682
h1s16	1291	-0.0143841565390916	0.00905294058272892	0.0105403895149465	-0.00929384073834457	0.00230268917913866	0.0176101488567158	-0.00188509460015316	0.00247469000078865	-0.00212164265000327	0.00724774698664348
h1s16	1292	-0.017049591896563	0.0124125815438672	0.00535445053900817	-0.00631031180266064	0.00869493191315981	0.0102109092254903	0.00750389638189918	-0.00739815923120694	0.00019372268261198	0.00552982748318054
h1s16	1293	-0.0216918959104383	-0.00335065855458854	0.00733825381648462	-0.0108669968436077	0.0112607542916821	0.0117054322654543	0.00462938979213605	-0.00314828306678105	0.00379923598826982	-0.00095594352416924
h1s16	1294	-0.020860650526758	-0.0109347183760834	0.0021776362992361	-0.0139685979085163	0.0117368685095438	0.00575368022648546	0.00983291040239457	-0.00285712688457062	0.0048569002793717	-0.000581532765312595
h1s16	1295	-0.0289800622483377	-0.00588410316650585	0.00115341575203918	-0.006587069516229	0.00332045714693312	-0.00200016957088442	0.000578510776746167	-0.000958212208701312	0.007614473133487	0.00114293515823859
h1s16	1296	-0.020841164118142	-0.005618912045298	-0.00438674135663972	-0.00397193969357667	0.00579120136615315	-0.00642272790670749	0.00468359011980938	-0.00640108509669795	0.00487628932695887	0.00111353691807181
h1s16	1297	0.0223282060914223	-0.0010268346892087	-0.00278235903011742	-0.00847576557976866	0.00574745456518867	-0.00968217283039977	0.0014879343558857	-0.0116398248291873	-0.0114098028592064	-0.000766528661444967
h1s16	1298	-0.0254428655341563	-0.00761005643891974	0.00268433222022656	-0.0125519511026732	0.0105954512281375	0.00155111781103545	0.00259890598489245	-0.00571832714464714	0.00149654838926785	-0.000527567535921992
h1s16	1299	-0.0237979455649592	-0.0113151933369935	-0.000224309898218139	-0.0146512309529011	0.0127080301870344	0.00104358569338581	-0.000192545380197535	-0.00453324491063012	0.000171711514584267	-0.000247234071281363
h1s16	1300	-0.0245895054044181	-0.00552086028545026	-0.00168918250894135	-0.0107012814990345	0.00919975724064541	-0.00285123456353097	0.00588161048058492	-0.00525289382237677	-0.0013143165948154	0.00915859696524029
h1s16	1301	-0.0238223222105811	-0.00464176413689368	-0.00174651425873035	-0.0049820193492085	0.00868998889674396	-0.000202699176464083	0.00315529712629168	-0.00726896215940581	0.00458941149283728	-0.00162881063956961
h1s16	1302	-0.0172386897542922	-0.00912816460147048	-0.00118971632588542	-0.0138442649972888	0.00919867544123074	-0.00345618043338175	0.00423874038449532	-0.00484531895136385	0.000597262843649375	0.000106717290537623
h1s16	1303	-0.0208210907844408	-0.011774905036974	0.00014850959073163	-0.00983724169799768	0.00300215220885253	-0.000531573028188265	0.00613643812703581	0.0122430673248827	-0.00772120367519621	-0.0050050269652223
h1s16	1304	-0.0229797763187381	-0.00107822080953051	0.0020032905749731	-0.00212176618301858	0.00682937945808527	-0.000662408797328653	0.00492250163116287	-0.0082769001968513	2.02596662696956e-05	-0.00648783011777433
h1s16	1305	-0.0263251856141863	-0.000946660338884704	0.000364883671356514	-0.00977322965930777	0.0104511918578818	0.0040993720585736	0.00371932415316736	-0.00513143323899768	-0.00101850400770443	-0.000990479182452527
h1s16	1306	-0.00483653083859974	-0.0112927779304511	-0.00165198351598853	-0.0120256955964148	0.00843888511828871	0.00330836584220993	0.00165264706273564	-0.0116804912212026	-0.0102104657066879	0.00580875952566267
h1s16	1307	-0.0259993222036444	-0.00314726622925781	0.00801560266404394	-0.00787663039292798	0.00824059751371157	0.00808072590006684	0.00551238547230254	0.000366573877291739	0.00448162821938351	0.000325540007215857
h1s16	1308	-0.0108285398178678	-0.00717376172484111	-0.00440328829736127	-0.00767850813844982	0.00573388505307896	0.00306103359667373	0.00381728868314374	-0.00827105452955336	-0.00910968454270293	0.0061232952319987
h1s16	1309	-0.0281503451964818	-0.00389901013532496	0.00382699289386717	-0.0114996520298793	0.0109173647815562	0.000408876674276399	0.0085376481705105	-0.00629313930013679	0.00812900075261235	-0.000710405712928119
h1s16	1310	-0.0272553932992865	-0.00391600738051403	0.00407680557230264	-0.00385453153698823	0.00154874889844373	0.00933904402086399	0.00200295323669116	-0.00616799974142127	0.00068858542079239	0.0107785204006607
h1s16	1311	-0.0238501682694993	-0.00649563599936662	-0.00276100926855533	-0.00618135118413449	0.0104197028711432	-0.00249248636183395	0.00285371192059726	-0.00775967908584506	0.0103115676210989	-0.00225256338233019
h1s16	1312	-0.0314509200377098	-0.00316347093945665	0.00816336390637065	0.00552586984201594	0.00819822648393893	-0.00375420429209985	0.00159441607983957	-0.0111720754370699	0.00260535626252259	7.44515893783969e-05
h1s16	1313	-0.0292025615448327	-0.00487493430645492	0.0113663156338028	-0.00456475594447251	0.0130594594713637	0.00459594623991508	-0.00891778676312003	-0.0082761939895823	0.00233781279155766	-0.000930808963201043
h1s16	1314	-0.0247075963700626	-0.0121141226907351	0.0131658308114076	-0.00332580022458196	0.0118900990928888	-0.00276098215542434	0.000567895884031761	-0.0130893504425169	-0.000777285845010491	0.00126365832851783
h1s16	1315	0.012618056830139	0.0330163060389932	0.00959780448926826	-0.00122585833972956	0.00586553749954209	-0.0216494177377346	0.00662063836808345	-0.00838441868284221	-0.00467908163666335	-0.000511522262931092
h1s16	1316	-0.0103704316667544	-0.0158726918831795	0.00629596599062434	-0.00544692662904879	0.0118473187594316	-0.00517480299952992	0.00687618691531338	-0.0114052595241625	-0.00367187725141771	-0.000813863411339216
h1s16	1317	-0.0231123218340908	-0.00997809399040835	0.000690607974339544	-0.0152792614207481	0.01279280524756	-0.00395350628095474	0.00337539824946586	-0.0103371209842365	-0.00527373305851195	0.00541868640080728
h1s16	1318	-0.0255354173249239	-0.00381706265708095	0.0025807415940307	-0.0131515698643116	0.00719153559796786	-0.00395839164854022	0.00806181619230613	-0.00406141124203704	-0.00439851551058061	0.00257601704650536
h1s16	1319	-0.0139031337782574	-0.0120979070693749	-0.00350369639559478	-0.00649794110605989	-0.000451331200527349	0.00365258937922606	0.00142367630486215	-0.010160782006952	-0.0110140898177467	0.002703450215336
h1s16	1320	-0.0199202145774579	-0.00403196326420419	0.00312318339673136	-0.0143838613438158	0.0111816632092047	-0.00353054780947027	0.0074287782691125	-0.00974228984641814	-0.00589540172956562	0.00361839446506527
h1s16	1321	-0.0207863912851987	-0.0111541866793009	-0.000443561723048931	-0.013440918339444	0.000714857515980411	0.00415313669788188	0.00389092929455076	-0.00921752989641597	0.0023701778577417	-0.0016064476330559
h1s16	1322	-0.0253736483373956	-0.00917446131628281	-0.00101959961934588	-0.0150782472853305	0.00403386333607239	-0.00169554393674518	0.0060547527377581	-0.00461127905535172	0.00514152598351677	-0.00362306018865956
h1s16	1323	-0.018228087065913	-0.00888665085985798	-0.00387380317946534	-0.00547356944538496	0.00861014625491962	0.00195793448812395	-0.00285561087282845	-0.00180175641912191	-0.00682965806946893	-0.00203810600803555
h1s16	1324	-0.015549239295211	-0.0140286196867164	0.00132061943558473	-0.0103696391543973	0.00944273025017668	-0.00155022979571819	0.0107852561737923	0.00782078549521751	-0.00153403699689233	0.00223744232083254
h1s16	1325	-0.0265788995465936	-0.00368862240077154	0.00193304910344574	-0.011268199999972	0.0112597819132909	-0.00107979033335847	0.00435218069168301	-0.00534396373300126	0.00358016839216714	-0.00321308128469087
h1s16	1326	-0.0126754964846478	-0.00625259700035876	0.00501228065520491	-0.0139713526671846	0.00918946128717839	0.00446639127330462	0.00449155831618115	-0.00347901918859626	0.00638719478217721	-0.000200927460093431
h1s16	1327	-0.0261786435385436	-0.00520191055256402	0.00216077912999963	-0.0138971196630409	0.00569070797631072	-0.000221724125616811	0.00462732611317671	-0.00534695417826006	0.0120239033195889	0.00195822599032821
h1s16	1328	-0.0216629390321925	-0.0122618867358756	-0.00293031582996172	-0.00938837549993465	0.011582090948339	0.0046169139863768	0.00967671745786641	-0.0054220624869837	0.00668089741142475	0.000293986339220827
h1s16	1329	-0.0251493477228403	-0.00839274265885064	0.000171766184387127	-0.0161613360018464	0.0129833222483818	0.00199627316505907	0.00571132737320213	0.00195310560298946	0.0048713797498416	-0.000208557075554083
h1s16	1330	-0.0251430153535744	-0.00402540850355613	-0.00215458856949969	-0.0149893533107796	0.0122435552924864	-0.00170113979177217	0.0127634330567656	0.00850605927279406	0.00739126941524006	0.000744364576404762
h1s16	1331	-0.0275862279345498	-0.00996667693488955	0.000352060771316081	-0.0137370197976801	0.00821468246203953	-0.00188775391782483	0.00792882820493431	-0.00225069730923137	0.00796344425231661	0.00166104478620587
h1s16	1332	-0.0297351487831403	-0.00620623191859939	-0.0014375505248967	-0.0115567843321728	0.00417683811926638	0.0044090407080496	0.0093770869800843	-0.00977378730606433	0.0146504223290065	0.00623001420700317
h1s16	1333	-0.0191145026058576	-0.0136567727313526	-0.00312550787022964	-0.0108694315551755	0.0133994967396043	0.00674561331924307	0.00878968544361405	-0.00770683666898328	0.0107565009132006	-0.00406741938279055
h1s16	1334	-0.0240764192984186	-0.0059751793212648	-0.00199950333999233	-0.0107928761097005	0.0085316402393106	-0.00110213297675894	0.00720402123179338	-0.0053989459775293	-0.00326854431672568	-0.00304555047784744
h1s16	1335	-0.0286293133232411	-0.00293499043980263	0.00110004345346023	-0.0141842613106169	-0.00214898979637444	0.00832648179122348	0.00916920443551005	-0.00480263676045375	0.0105925386253307	-0.000309673088239184
h1s16	1336	-0.0240302078853333	-0.00367156855947229	0.00269553902580088	-0.0157390827724462	0.00866632067184552	0.028885774459094	0.012013751903127	-0.00353147026706478	0.00282918425189905	0.00378463726830525
h1s16	1337	-0.0124104213061447	-0.00574701249883419	0.00884118330466684	-0.00315524064353641	0.00836662622572889	0.0217111717315458	-0.000176226293399734	0.000953752538470971	-0.0107223966892338	0.00464914622029922
h1s16	1338	-0.0207887040149604	-0.00937663765930891	-0.005971775021865	-0.00889339924873002	0.00635182853124821	0.0133533857024252	0.0132870377231925	-0.00134774586191139	0.0125076371619107	0.000780126220415314
h1s16	1339	-0.0285392516865793	-0.00872720631235733	-0.000966717835363846	-0.0144353572166918	0.0139201399836459	0.00261075061322665	0.00776307343959535	-0.00113882511585632	0.00821478645975456	-0.00330474972680258
h1s16	1340	-0.0319328554322351	-0.0053501265114632	-0.000457265395931149	-0.0159470987323563	0.00884058540072741	0.00524645523591052	0.00640748955506463	-0.00595848175158306	0.00277197482277554	-0.00163071987296351
h1s16	1341	-0.0307279406181503	-0.00409145776919408	-0.00581090715990929	-0.012208356366764	0.00819934674491313	0.00139681980462687	0.00210497241022322	-0.0102142888869246	-0.00662397835236585	-0.00293378169630761
h1s16	1342	-0.0253944974788778	-0.0061251555271659	0.00485599383175091	-0.00307993571927082	0.0047459896696399	-0.00508150562831442	-0.000564930175441671	-0.00773999985784583	0.00847808085795513	-0.00233751504951457
h1s16	1343	-0.0196292740136623	0.00191604282761261	-0.00108819894220372	-0.0128805829999751	0.00402106067804523	0.000116774306366997	0.00568374381510796	-0.00396073875365746	0.00346897366797664	0.00316831128967678
h1s16	1344	-0.02096103901987	-0.0046285984231949	0.00163325787656714	-0.0110122005697297	0.0043709555135605	-0.00853779810971278	0.00479002845174259	-0.00456284121394734	-0.00385232104502396	0.00437855439970212
h1s16	1345	0.0136862077311404	-0.0293161778067674	-0.00797086895742815	-0.00300147930129297	0.00736316643647414	-0.00145627112549665	0.00893473342258671	-0.00290811455363373	-0.0107530364984098	0.000588996539655522
h1s16	1346	-0.0125781975734022	-0.019122351117174	-0.010169980102958	0.00280764869529648	0.00237811468554849	-0.00213284055400849	-0.00531899437719043	-0.00715848011118833	0.00281997992696563	-0.0142811925625763
h1s16	1347	-0.0191346720339766	-0.00634742751537929	-0.00800232513494796	-0.00952312590765349	0.00334006783149758	-0.0114800818515516	-0.00458013819811631	0.0105460525627154	0.0028269026896873	0.00719525478264446
h1s16	1348	-0.0329799793732637	-0.0074709214695919	-0.0201779324687019	0.00448959441012907	0.00695844451150458	-0.00616098508581919	-0.00217588616699481	-0.000386055289421767	0.0107174674079744	0.0174897538136231
h1s16	1349	-0.0227977491744655	-0.00829180932427676	-0.0126745402077751	-0.00124569573498102	0.00396698297176801	-0.0112486041677796	-0.00121719374895379	0.0012282281789758	0.00259874403922536	0.00397362598412202
h1s16	1350	-0.0256064270037364	-0.00308614413463595	-0.0143423107576727	0.0010890341120872	0.00598203031964663	-0.00709551047711258	0.00428727195096924	0.00500108695906803	0.00046315447765422	0.0105577334012185
h1s16	1351	-0.0275000784544075	-0.00684058968854811	-0.00954188023535746	-0.00114840881027679	0.00506120420829643	-0.00214153723217293	0.00398357199088743	-0.00180548402299241	-0.0129472889143233	0.0138691266058987
h1s16	1352	-0.0310769381972379	-0.0103133903008238	-0.0118202846195018	-0.00524203263773825	0.00524726828760488	-0.00982917381963108	-0.00885765894658127	0.0159371549245308	0.00417561722738657	0.0244276736788983
h1s16	1353	-0.012576722198746	-0.00851583674826622	-0.0123811395828146	-0.00888927239435682	-0.00168108162124743	-0.0126783052081032	-0.00505738244291951	0.0119466605097911	0.00273026058084493	0.0197576425532195
h1s16	1354	-0.0206262522676137	-0.00620163795371762	-0.0133922498171359	-0.0043482553315402	0.00485770766980901	-0.00675702025811654	-0.00995666891799027	0.00724830262241266	0.00894920090979702	0.0134213904013721
h1s16	1355	-0.0209147819196488	-0.00400569752459512	-0.00870213554635468	-0.00942093226013316	0.00275389575194776	-0.0117006594138296	0.000219818038417245	-0.00494032242814127	-0.00181888822089295	0.0146451671196329
h1s16	1356	-0.0218230644772173	-0.00339656791084057	-0.00842362384550049	-0.0136963406018571	0.00322125357977629	-0.0123837398280704	-0.000519750495954873	0.00702156615866734	0.00272754098460699	0.0154532738228404
h1s16	1357	-0.0128482781572745	-0.00727238329216843	-0.00531599333447107	-0.00978559945330974	0.00154602566978462	-0.0093929309053498	0.00747666253078366	0.0154715957996746	0.00589734022221478	0.00370403170390741
h1s16	1358	-0.0169834821321098	-0.0153841536244331	0.0048856366708021	-0.0132402572063852	0.00602715306537686	-0.000760132986717052	0.00177257351703057	0.000220879969311426	0.00232382039270191	-0.00261746115256187
h1s16	1359	-0.0114747360947076	-0.000725975711695036	-0.0101606760539693	0.000863176252383915	-0.00356041972876074	-0.0126225925349167	-0.00643061322153316	-0.00455068570419448	0.00559674421591011	0.00236471137972593
h1s16	1360	-0.0211958119155607	-0.0064837396512754	-0.01679376041353	0.0117671460719596	0.000653380901549434	0.00431875848099126	0.00197132667415604	0.00187637898233538	0.00482366480384382	-0.0116205903613182
h1s16	1361	-0.0226793238275763	-0.00791618976521076	-0.00665435007277902	-0.00354149379523036	0.00794011311722324	0.00727952914120615	-0.00688113946791686	0.00484409444230662	9.89228984599662e-05	-0.0101260047028704
h1s16	1362	-0.0160619262224953	-0.00523584055921256	-0.0167943468360198	0.0106026184987951	-0.00145550739457022	-0.00625743259856391	-0.00311031708922036	-0.0063034704041587	0.00178601493077372	-0.00581053643992858
h1s16	1363	-0.0215146152572999	-0.010629109417218	-0.00621589903108559	8.92552064466208e-05	0.00901755020413389	0.00588234675199756	0.00986942233990219	-0.00161237144566284	-0.0022483707607148	-0.00788874321161906
h1s16	1364	-0.0264468193486734	-0.00387464028604111	0.00128472941318408	-0.0104624744331307	0.00989641719417366	-0.00401645798167681	0.00442652084555514	-0.00687607286342353	0.0030613773126945	0.00321971770791532
h1s16	1365	-0.0216270332642985	-0.00376588463149133	-0.00417190718041165	-0.00906588848666191	0.0112976308577438	-0.00359926431274684	0.00731108245700149	-0.0101532418698565	-0.0098496800662715	0.000812545672099756
h1s16	1366	-0.0256742095633208	0.000861338394235279	-0.00421761794292955	-0.0118498188014481	0.00281487092559258	-0.00284751839666368	0.00462003909357227	-0.00911352545923411	-7.06527383337241e-05	-0.00748233917022508
h1s16	1367	-0.0251757028173522	-0.00280880432854764	-0.00121251097266083	-0.00844009022676873	0.00175717867298979	-0.0076838490691192	0.00778318600136516	0.00523534068227409	0.0056174571575176	0.00638703001730981
h1s16	1368	-0.0211248500627744	-0.00930652953567344	0.000829954176018161	-0.0122034554434437	0.00599929810580872	0.00330928927682045	-0.00386261380085343	0.00107069618660492	0.000730199205773163	0.001775539718859
h1s16	1369	-0.0266342974502955	-0.0100725221939466	-0.00564243817698652	-0.0089493636525078	-0.00141843100851923	-0.00289846381489849	0.00358366737981298	-0.00911463981882561	0.00307221663872084	-0.00968241110575041
h1s16	1370	-0.0242006158769952	-0.00393266163126334	0.00137283361412526	-0.0167216180593965	-0.00308228808939613	-0.00236267808083257	-0.00107715021219309	-0.00489557615712757	0.00394444706808562	-0.00141311946689383
h1s16	1371	-0.0284907824198625	-0.00282269255839729	-0.00240497160698518	-0.0136808245563944	-0.0095766381572676	-0.00235761926736982	-0.00294728196452297	0.0028139645428323	-0.00137012209354028	-0.00916452170807382
h1s16	1372	-0.0200677719852347	-0.0135082912652719	-0.00383612629943006	-0.0137144901280772	0.00393548271091948	0.000278043187962308	-0.011514861620976	-0.0042096135840043	-0.00440053325839274	-0.00151426921587816
h1s16	1373	-0.0271721964051008	-0.00205265414693962	0.00164636855300016	-0.0133065047008043	0.0110248327700196	-0.00433927410667782	0.00125737090266469	0.000727237444824984	0.00127609072181023	-0.000283246403275145
h1s16	1374	-0.028156274332352	-0.000281619933699635	-0.00352188818236236	-0.0126629586672833	0.00272966072241716	-0.000184768377662852	-0.00139394666547866	-0.00919886423778123	0.00637365599396475	-0.00907955035263148
h1s16	1375	-0.0285202520207854	-0.00497353927256928	0.00127365025863371	-0.0183214770603413	-0.00108658070105909	-0.00120281782873321	0.00937810921623591	-0.00907775835487585	0.00541271196292717	-0.00739892433011759
h1s16	1376	-0.0180150626196341	-0.00750503348667704	0.0010616115071138	-0.00892957744824906	0.0102686571601736	0.000252911010385129	-0.000683066775654923	-0.00583658532660663	0.00760881936840498	-0.000671311955178718
h1s16	1377	-0.0177326649878838	-0.0115713762078357	-0.000720261862421032	-0.0107271776808965	0.0104567460869579	0.0002513095498736	0.00544223633960146	-0.003106969248016	-0.00223699151800801	-0.0014487993330207
h1s16	1378	-0.0291090830533462	-0.00864131490921496	-0.00397338076412195	-0.0105481766864357	0.00397327204828228	-9.86222388743278e-05	0.00636141184496762	-0.0103018055105465	0.00595014429030684	-0.0109035704199459
h1s16	1379	-0.0145283186061396	-0.00234938121629922	-0.00757694364454082	-0.00600373068898455	0.00916675868341697	0.00045448515829055	-0.000892449205674275	-0.00624295289838691	0.00973640449419853	0.00352194001305778
h1s16	1380	-0.0250578348024401	-0.00780770741972103	0.00225806830614535	-0.0121660629982264	0.0112300506317427	0.00212575288064291	0.00586453365573529	-0.0071741624246948	-0.000880633067485479	-0.00190543230776651
h1s16	1381	-0.0220258807184778	-0.0097657759298109	0.000589544383784396	-0.0114491642964034	0.0106191300350019	-0.00380055331308231	0.00248782254231872	0.00305168576157114	0.00502097289224557	-0.0117578032934567
h1s16	1382	-0.0267437876409134	-0.0087181339052496	0.00208361434639581	-0.00994859745654464	0.0109854814573321	0.000460054447702619	0.00603162695638064	-0.00162652491257321	0.00421818302034959	-0.0105351686780917
h1s16	1383	-0.0291334939808463	-0.00734495895038065	-0.00754036039860222	-0.00823387698135814	0.0106291268681428	-0.00165874117800447	0.0104265064012888	-0.00341247200364256	0.00817882154864496	-0.00316612671328567
h1s16	1384	-0.0265570123798799	0.00164007036869275	-0.00852655044145119	-0.00815839573158973	0.00468362596013891	-0.0133488129241115	0.0100184476320123	0.00604120061925294	0.0031198855995407	-0.0165702027658561
h1s16	1385	-0.0284411379987807	-0.00719454852320292	-0.00359485354378235	-0.0108858930454659	0.0108758578029933	-0.00289234633528015	0.00913510417660375	-0.00645951188399399	0.00396655946370182	-0.000426768496272357
h1s16	1386	-0.0272025748596746	-0.00465367177308495	-0.00279716020720533	-0.0115903609977074	0.0116374946196129	-0.00221860152353865	0.0097198991364941	-0.00433430364323471	0.00287924626174015	0.00276263531161498
h1s16	1387	-0.0230720391477465	-0.00367575866135974	-0.00219420856697608	-0.0127267184303361	-0.00676129352664651	-0.00515062733254924	-0.00394022759229557	0.0070712490670833	9.48510767809576e-05	-0.010663084750784
h1s16	1388	-0.0250435872653406	-0.00711592053655255	-0.00443323750470107	-0.0108757079946143	0.00146148182267282	0.00164294906098683	0.00823597547287066	-0.00744702549369333	0.00433941335009038	-0.000505484956964962
h1s16	1389	-0.0292312785256922	-0.00426813751271013	-0.00347617271605511	-0.0103249275356442	0.0100336312742039	-0.00443041260571217	0.00712280267048592	-0.00275060458987343	0.00230712912098738	0.00458004873555344
h1s16	1390	-0.0301093597841302	-0.00509071702405801	-0.00737666113721718	-0.00966170481047451	0.00661171779274839	-0.000543674016976693	0.00751490228156599	-0.00741425706718811	0.00399567444894307	0.00175244010848031
h1s16	1391	-0.0308355575477996	-0.00710300950621443	-0.0037107936949267	-0.017554866739224	-0.005917194931611	-0.00296957943833676	0.0102502445979695	0.0026145505142136	-0.00115850733908897	0.00692876875455888
h1s16	1392	-0.0298073957546585	-0.00582247157336849	-0.00278436191025456	-0.0138416563271544	0.00227205527919647	0.00129711287874311	0.00728399141392328	-0.00987037484056889	0.00124611463153973	-0.0082244170603328
h1s16	1393	-0.0336204710570494	-0.00671983981999439	-0.0068531057777552	-0.0113790456938833	0.0058659541903562	-0.00734160867377063	0.00159486562235608	-0.00058172796839745	-0.00207120611989444	-0.0102475997375983
h1s16	1394	-0.0063246845355216	0.00760945734595332	0.00109414342456187	-0.0142088993835599	0.00290690184751664	-0.00845342413229917	0.00514403236314542	0.00457706701568766	-0.00365563424898662	0.00607850739462613
h1s16	1395	-0.0297522272364691	-0.00146481175970196	-0.00136867613403896	-0.0157098069881731	0.00363673917774465	-0.0070811658345509	0.0100014613547761	0.00445434291514594	-0.00571943563929519	-0.00348235186870013
h1s16	1396	-0.0277444736044538	0.00183189825982864	-0.00258203516297637	-0.0168862917944467	-0.00731535115985903	-0.00361503964609951	4.21293152278726e-06	0.00347900422214241	0.000146355276976115	-3.23467764913122e-05
h1s16	1397	-0.0299250673064572	-0.00526784756424153	-0.00460760019773607	-0.00814309643212512	0.0027168328075096	0.00101006046403295	0.00185035662545619	-0.00318986656872475	-0.00558890344954744	-0.00405362978323087
h1s16	1398	-0.026011847771387	-0.00892662944249041	0.00317527082747329	-0.00295995099232635	0.00464875959280309	-0.00112160288551092	0.0103694600071373	-0.00130263384907816	-0.0038149744110035	0.00256350490733878
h1s16	1399	0.00567444303641139	-0.00115263942560609	-0.0052971959673434	-0.00745091437748899	0.00339956077366767	-0.0180266589119142	0.00598300292475625	-0.00994563539437299	-0.00327966996958454	0.00120608692283593
h1s16	1400	-0.00887341009214623	0.000210810593854939	-0.00319247219827973	-0.00905099101159335	0.00735600843477335	-0.0137902193401543	0.00629814380386408	-0.0106137291253235	-0.0127622385081929	0.00160839055426433
h1s16	1401	-0.00361040927219896	-0.00389058528217875	0.00223830565099076	-0.015079331895781	0.0111037212427693	-0.0144312561066239	0.00722183889021339	-0.0120359183800932	-0.00801138871010253	0.00684139992983852
h1s16	1402	-0.0307679447201414	-0.00988410442706385	0.0011033153424455	-0.0128171204418033	0.0114022005217322	-0.000374271053635705	0.0069809145037705	-0.00930057332919981	0.00331853839155268	0.00159127872833811
h1s16	1403	-0.0141982011867037	-0.00865276887217311	0.00878687932156087	0.000369155739875068	0.00695007575005431	-0.0106669875639448	0.00782791887419672	-0.00940843951447309	-0.00113654686596337	0.00586263455769577
h1s16	1404	-0.0197556656945288	-0.00768275670172768	0.0115282523085169	-0.00108774666603401	0.00551697420804707	-0.00971393796545185	0.0086354047485856	-0.00754344688186091	-0.00246030569266134	0.00511756479799074
h1s16	1405	-0.0268206862376087	-0.0084935276836211	-0.00315707795386778	-0.00612305602764454	0.0107090051663116	0.00011215870908208	0.00726410118794155	-0.0075188637653446	0.00221270140522917	-0.000177123311411957
h1s16	1406	-0.0272944983212289	-0.00294425200451822	-0.00158154339555713	-0.0149837227755557	0.00790766231105615	-0.00226356264631825	0.00624867271144589	-0.0045323438260677	-0.00108388528085251	-0.00256524619713214
h1s16	1407	-0.00585354876686728	0.0113167032505581	0.00198404466474245	-0.016448402373648	0.00886744698357378	0.00873089331799751	0.00719970541412746	0.0060468050508584	0.0117890500650115	-0.0023804351436272
h1s16	1408	-0.0249998610821741	-0.00892069855208945	0.00178242605998603	-0.0189557986415021	0.0145885724400948	-0.00102075593630577	0.00562051922156057	-0.00497587648635896	0.00484747192336581	-0.00127167501805205
h1s16	1409	-0.0254166916533673	-0.00273924364572714	0.00117848788414482	-0.0171111913668594	0.0148725971616489	0.00313464341813935	0.00534848966188998	-0.00662211477494824	0.00730947402567343	-0.00388354839015045
h1s16	1410	-0.0135185019903361	0.000640162424203973	0.0007196778801767	-0.017679539976195	0.00850546620984175	0.00391552538666821	0.00609433245700409	-0.00155884592126074	0.00773331978584482	-0.0044574073185199
h1s16	1411	-0.0219991113321447	-0.00223528388461782	0.0015893207763562	-0.0174501518794195	0.0151819953317095	0.00759935529272976	0.00864236222142928	-0.00545010051698192	0.00630792188059278	0.000436288799894834
h1s16	1412	-0.0193935734136389	-0.00295911710022742	-0.000927865168341489	-0.0140524281476167	0.0146850199145579	0.00234687316937388	0.00314441148091446	-0.0063389424749823	0.00864543459989263	-0.00272800981575053
h1s16	1413	-0.0113242753645524	0.00760089889390323	0.00130080789758768	-0.011974247668074	0.014098966710525	0.00533183895445633	0.00553631813337012	-0.00311773418031155	0.00844250029188518	-0.0040513714338115
h1s16	1414	-0.0143931237578361	0.00512468179745059	-0.00189851343559908	-0.01460559644154	0.0132070450458092	0.00506032015286624	0.00818258600539957	-0.0033976433504919	0.00918409718591564	-0.00532546614477492
h1s16	1415	-0.0164299030404376	-0.000480086067200694	-0.000994479732080559	-0.0133137055796256	0.0109391475026766	0.000310076780834263	0.00902336865267957	0.000984456685723301	0.00670066808823612	-0.00609033214411695
h1s16	1416	-0.0193671507655964	-0.0125979523457646	0.000756102147954038	0.00606211210149637	0.00533830896971383	-0.00283530797381997	0.0105308066530335	-0.0114266889144647	-0.000245011707969904	0.00696557439416741
h1s16	1417	-0.0255490912914752	-0.00554167523905127	0.00199509605567965	-0.00766266592503914	0.00933939433235754	-0.00756496645555747	0.0108360469187775	0.0121826730881208	0.00226418338885552	-0.000640029856725749
h1s16	1418	-0.0297785263933037	-0.00722829736189344	0.00231628779693433	-0.00489739303763941	0.008740841925161	-0.00386473069859432	0.00532456161330208	0.00710556377730966	-0.0016846345437389	-0.000461886160642891
h1s16	1419	-0.0142740045232047	-0.00847633984349134	0.000961272646420049	-0.00987555917564056	0.00442380832713756	0.00318568012236599	0.00843304285719639	-0.00636851278423554	-0.00872020859013188	-0.00302042265259639
h1s16	1420	-0.0217828672994945	0.00727173529492937	-0.00526603680236897	-0.011476622134621	0.0100666884621734	-0.0115543145855411	0.0011134644460933	-0.00586020801514559	-0.0103563358925247	-0.00502756197615758
h1s16	1421	-0.0248432738310917	-0.00822295360071525	-0.00678793649986091	0.00497501568669397	0.00161852615757197	-0.00690104428405117	-0.000315953486112965	-0.00894315168978077	-0.00254271596996628	0.00383286316851137
h1s16	1422	-0.0177365197611121	-0.014497601845729	-0.00323234315805855	-0.00774969476874987	0.00513595861244303	-0.000808520087897548	0.0042531250924162	-0.0026301484533115	-0.00122385674955295	-0.00765613570468329
h1s16	1423	-0.0212048336155518	-0.0143303574981764	-0.00178210297854825	-0.00279134483816516	0.00855302419841959	-0.000869070269894947	0.00175859803812109	-0.00352714085803107	0.00370899038742838	-0.00243113981903645
h1s16	1424	-0.0189792059812883	-0.0033447261435312	0.00439479191074581	-0.0189784211602481	-0.0161624143304232	-0.00101878453704351	0.0047853253493355	-0.0110220916515849	0.00326749971430021	-0.00122194627746641
h1s16	1425	-0.0101334992832719	-0.0034101477707942	-0.0040159949819692	-0.014989405019165	-0.0130609523319468	-0.0053744797673587	0.0050394520750403	-0.00815744059610498	0.00842222246477128	-0.00683413971749259
h1s16	1426	-0.0152139400876941	-0.00504092375067275	0.000474365963754057	-0.0182759441897216	-0.00745974500729883	-0.000382846229157707	0.00581950936574442	-0.0101368696848362	0.00372051750883666	-0.00425020974174545
h1s16	1427	-0.0249053808552826	-0.00330078412085056	0.00421586034308604	-0.0118035170495793	0.0116182704983206	0.010075250952936	0.00863796414836391	-0.000755632548693456	0.00580575255776641	-0.00203029923097086
h1s16	1428	-0.028850415872658	-0.000722588358589997	0.00839341480339879	-0.000379840263628724	0.0103202809234601	0.0107840881556671	0.0110474895088481	-0.00167091990135641	0.0024171437841515	0.00138971060716812
h1s16	1429	-0.0234650797555798	0.00154716237834122	0.00979250579050867	-0.00244719207310626	0.00944578658473783	-0.0119371787213478	0.00796632129376475	0.00109277329606108	0.00138663022130292	0.00506287555993812
h1s16	1430	-0.0299689719649846	-0.00398148727834807	0.00373031548395077	-0.000732152842954037	0.00795213018253051	0.000146959961843247	0.00406519390770635	-0.00681398968202019	0.00405993400342054	-0.00281343407381669
h1s16	1431	-0.0270021462035828	0.00254569157910801	0.000522885365498376	-0.0059534714041863	0.00877685830481668	-0.00443659232310458	0.00270981222024302	-0.00843010306967024	0.00893145355435294	0.0098118391578121
h1s16	1432	-0.0313892259814623	-0.0056744764040606	0.00737831188781182	0.00596033457232121	0.00967250308580687	0.00143697305300951	0.00914980286865748	-0.00828284934224185	0.00166485742021901	-0.00205079430827586
h1s16	1433	-0.00759812873673073	-0.0143286093920255	0.000108265010316799	-0.00674582328080275	0.00932029622624606	0.0134972256119967	0.0112064501796934	-0.0033531071638208	0.0017028410365313	0.00362268581700793
h1s16	1434	-0.0290033718838068	-0.0044630271165642	0.00533462694158757	-0.00889741120026229	0.0109426424821194	-0.00337040555573975	0.00874609573688634	-0.00428947842120601	-0.000713910217213909	-0.0014831706333057
h1s16	1435	-0.0149998799359935	-0.0126902136308677	0.0111423315922639	-0.00100240301241817	0.0120264589577844	0.00368130527413237	-0.00108819534587727	-0.00504495168305483	0.00336182381447418	-0.0039103725647662
h1s16	1436	-0.014715273104408	-0.00293438255566177	-0.00783711679356406	0.0036854059722144	0.0057695583645701	0.00280676925321847	0.00936686877691075	-0.00449014378832406	0.00962851385146506	-0.00583270782320384
h1s16	1437	-0.0183847763149246	-0.00655017947720857	-0.00340784792777449	-0.00158843383239756	0.00914152934661088	-0.00879559615684374	-0.0112436110230128	-0.00659380394669637	-0.00628247583511096	-0.00523850927195377
h1s16	1438	-0.0105096705753329	-0.00685523453993919	-0.00419957644844341	-0.00843392546067289	0.00543256403913402	0.00523331895869893	0.00539487280537049	-0.00688627255125154	0.00457896839254636	-0.00962749976679443
h1s16	1439	-0.0111218030644841	-0.00374972148010648	-0.00080728883583508	-0.00411302264492325	0.00760692812203586	-0.00365834880781017	0.0024487269462622	0.00827221301760909	-0.00367860568204556	-0.000322682216293031
h1s16	1440	-0.0242712526213618	-0.0033329904398395	0.00498143171493646	-0.00819772990201046	0.0103982919811357	-0.00718484799512822	0.00422399618074725	-0.00931568763178726	-0.00192738771993458	-0.00282858792540259
h1s16	1441	-0.0213126128613295	-0.00413491154932272	-0.00431908839717698	-0.00976241775461797	0.0121343257727724	-0.00405769406432322	-0.00141387523836659	-0.00325863695710037	0.000730050692546548	-0.00283740219012275
h1s16	1442	-0.0270643770699779	-0.00773728471418028	4.88942337018476e-05	-0.00621901969926054	0.0125241570441052	0.00254637509896984	-0.00119776999818174	-0.00400443744788146	0.000142958046533805	-0.00988970320575191
h1s16	1443	-0.021539311464079	-0.00251304227918025	0.00502261837910749	-0.00396158077177314	0.0112720009330702	0.017447890289176	0.00730788587176408	-0.00497236068043607	0.00141083906441065	-0.00146768243675655
h1s16	1444	-0.0204648731621376	-0.00950930943481698	-0.00157413670966064	-0.0106004729058935	0.0116263650264376	0.00126752766938815	0.00779311439885051	-0.000834323229002413	0.00779632738196519	-0.00504180291935428
h1s16	1445	-0.0235026044946124	-0.0058374401583006	0.00367223486486376	-0.0127117180947024	0.0113588606742373	0.00075238643887305	0.000998379875534672	-0.00101710901665774	0.00560344338679531	-0.00186352420704028
h1s16	1446	-0.00758148985229399	-0.0132981942707491	-0.00137728000534332	-0.00973741139147769	0.0116185880590611	0.00489906740458692	0.00815945255768564	0.000875958273641623	0.00428827281658576	-0.00742049500834984
h1s16	1447	-0.00613237861297611	-0.0242331578047717	0.0013479632446814	-0.0110082638193728	0.00896509853614812	0.00287176156227577	0.00709471175185205	0.00750449346291545	0.00459470519277059	-0.00572061412988323
h1s16	1448	-0.0281186142128265	-0.00625743183070373	-0.0104928243122501	-0.00289245988841138	0.00802851693164394	0.00287994566695819	-0.00428156259137646	-0.00635132729370727	0.00349766029922739	-0.00434160577748133
h1s16	1449	-0.0175566570450739	0.00121175100895287	-0.00229391172546314	-0.00969056749732919	0.00906685679183648	-0.00914043186177742	0.00229051978217248	-0.00949045908066634	-0.00203650603609755	-0.00333437605941321
h1s16	1450	-0.0195183259858699	-0.0136961682936786	-0.000536423196234859	-0.00769639550917887	0.0108191616986314	0.00634106721899156	0.00864174611911899	-0.00476579507318229	0.00161011113040002	-0.00699565766343803
h1s16	1451	0.0026737581433823	-0.0263715869228833	0.00152323988863511	-0.016127554552373	0.00754863458600889	0.000656116618136583	0.00529483821531993	0.00163584742578478	0.00697327822131278	-0.00150385210057048
h1s16	1452	-0.00740967624492607	-0.0215852294388119	0.00103669197614011	-0.0152897469746939	0.0109410104148209	-0.00330965256342483	0.00803631038238597	-0.00508445857309658	0.00840408202003777	-0.00150700178875637
h1s16	1453	0.0299508183144443	-0.028842282097644	0.00290430319111996	-0.00803870905636563	-0.00849708855500363	-0.00164893858995447	-0.0240968875148734	-0.00421598798907927	-0.00929156576457137	-0.00349551118704522
h1s16	1454	-0.0217462303971218	-0.00812911831112512	0.00729675189820387	-0.0143491265086399	0.00569699045179291	-0.00255119116268867	-0.01024788644603	-0.00505221434085921	0.00470046980851632	0.00138510136700436
h1s16	1455	-0.0104201026229377	0.0017074243775771	-0.00925675102540871	-0.00186781491854024	-0.0117259095897647	0.0190952171247675	-0.003200352400634	-0.00460507128226089	0.00095026487951638	-0.00641075685255009
h1s16	1456	-0.021673068115791	-0.00540863225466815	0.0058588087098422	-0.0165804639291391	-0.0224391614568884	-0.00085555269213508	-0.0038682924434321	-0.0119933376628707	0.00642195294291332	-0.000514537624699449
h1s16	1457	-0.0260435676697814	-0.00314173586798478	-0.00064542881285682	-0.0150445579977182	0.00436919371205233	-0.0058232537221301	0.00309938540020297	-0.00336316437353313	0.00119661802576204	0.00100380231778299
h1s16	1458	-0.0301591639968472	-0.0070731664489775	0.00218468074596247	-0.0137192749593353	0.00225669194603166	-0.00428827686017969	0.00708056463734707	0.000126417533977494	-0.00266887093108297	0.00232808071573482
h1s16	1459	-0.0183657550238459	-0.00572344055033604	5.52702308029221e-06	-0.0135245057195597	0.00882587611613871	-0.00847403777584485	0.00357069228483562	-0.00822703575201967	-0.00846023801413812	0.00390396444505572
h1s16	1460	-0.0189694884190364	-0.00199227006166351	0.000255534466317157	-0.0160680672823869	0.0115956813523771	-0.00974618195012449	-0.00777250582200652	0.0031993975434965	-0.00108026384018937	0.00106516258277501
h1s16	1461	-0.0216356089837979	-0.00600825275190597	-0.00202513777697885	-0.0146647073935432	0.0109663212394336	-0.0109286008319445	-0.00361604228375628	0.00634675165357825	-0.00453423203152825	-0.000417991739475965
h1s16	1462	-0.0237228122702196	-0.00847790204277953	-0.010318999331007	-0.00546282742553665	0.00639023274985235	-0.0063650854243736	-0.0135931651520159	-0.00280145449434963	0.00157337361464448	0.00281680639253372
h1s16	1463	-0.0153472463312516	-0.000234513404564358	0.000990864144734309	-0.0129354142384571	0.00873631564277785	-0.00482576688794322	0.000477495704350551	-0.0106409878261543	-0.00383195532828956	0.00403634845989984
h1s16	1464	-0.0250909225412515	0.000290601278785272	0.000481953421215821	-0.0169813009664495	0.00793491456228031	-0.00985862042186848	-0.00822423457037139	-0.00424750541762812	0.00627673101941213	-0.000543261172456196
h1s16	1465	-0.0140715444781363	0.0046863528404192	-0.000327796905592306	-0.0117734615874825	0.00586353578276081	-0.0119196466626521	-0.0088827718497327	-0.00694906648576925	0.000282404904019096	0.00192373038042622
h1s16	1466	-0.0276265649030654	-0.00027321213864509	-0.00186466996568792	-0.00686543256577558	0.00715840038648599	-0.000534782858398959	0.000765094712781046	-0.00378620577769309	0.00258919229255872	0.00213702834360074
h1s16	1467	-0.0109936341513695	-9.20267182035749e-05	-0.00195313124337788	-0.00541809199064157	-0.0069454064188201	0.00839470246077093	0.00443883513132927	-0.0064872629325821	-0.00235996466243886	-0.0056572031810255
h1s16	1468	0.0258047693261773	-0.00795344549028699	-0.00299302701626172	-0.00324984600976466	0.00265500557749899	-0.0217149869661045	-0.0168167812870115	0.00420306369231867	-0.0016828963826627	0.000488303555906632
h1s16	1469	-0.0170693407942327	0.00109065744779917	-0.00494728216470356	-0.00356702431348553	0.00485769411119302	0.00633533079916739	0.00506317465794286	-0.00529064079522782	-0.000220657151733556	-0.0163714535042236
h1s16	1470	-0.0224554164533816	-0.000516267253302695	0.00123208288685419	-0.0132550091412913	0.00694149146776493	0.00284222139195544	0.00735235101517463	0.00219468106321014	0.00490396839036609	-0.00697266293457649
h1s16	1471	-0.0229240561355271	-0.00114242148934726	-0.00208109576746109	-0.00564698561813045	0.00996012890113257	-0.00310448246280176	0.00517099825073012	-0.00199564534845614	0.003233349010764	-0.00554117288572043
h1s16	1472	-0.0271118002143367	-0.00485209738440268	-0.0017529387310754	-0.00830525387164559	0.00832118457194727	-0.0026342996044017	-0.00697505704468858	-0.00284508811378666	-0.00196538014492979	-0.00742869782644456
h1s16	1473	-0.0223548767388196	-0.0105671156148831	-0.000137431177310279	-0.00969293555218696	0.00737675564914186	-0.000560998557500382	-0.00468393858004059	-0.00689001716524726	-0.000947414585497667	-0.000341269762266102
h1s16	1474	-0.0287535562585447	-0.00944012508312307	0.00205578479217889	-0.0122717608028187	0.0108572594956921	-5.22818036824591e-05	-0.00261525592063691	-0.00457186594348591	-0.000158893031854821	-0.00676175388530029
h1s16	1475	-0.0236248555422626	-0.00446022689677419	0.00201261593834249	-0.0139582582017857	0.0102370455865818	-0.00210912644319948	0.00029180306704057	-0.00127379112002183	0.00389678955142836	-0.00561761642337493
h1s16	1476	-0.0232652158385857	-0.00718959753566966	-0.000761984120824414	-0.00540990914300214	0.0095293098880534	-0.00626173455001794	0.00407637594665908	-0.00223203719817598	0.00443878500641032	-0.0103930515336765
h1s16	1477	-0.0184076356302631	-0.0102514476354021	0.00129846422552348	-0.00576840240311245	0.010493026927253	-0.00464417126315556	0.00286614860988331	-0.000688885153278176	0.000390568317580278	-0.011527869095272
h1s16	1478	-0.0259600187511402	-0.00596760182386957	-0.000951895094878885	-0.0108223794978807	0.00592399731782958	-0.0061951220812837	0.00664654938014469	0.00472815370433488	0.00301956993575277	-0.0104739405943831
h1s16	1479	-0.0259676970561036	0.000646313874555502	0.00524785283467892	-0.00942293737322804	0.0108170677766503	0.00628557160530064	0.00243933835904341	0.00122141698362937	0.000335086963624129	-0.00338062980680875
h1s16	1480	-0.0121714911916519	-0.0154555769251976	0.000449805743528668	-0.0170329627584364	0.00369364285430004	-0.00291551264446253	-0.0068467779232164	-0.00415849275162303	-0.00373101950093196	0.00175504591673381
h1s16	1481	-0.0304008910464186	-0.0117863747796241	0.000645969979782356	-0.0145056452084145	-0.00928386487810894	-0.000314743460328422	-0.00154306398851603	-0.00961640069629595	0.00285222369655205	-0.00826405383654259
h1s16	1482	-0.0341376619178825	-0.00878149207602645	0.00182924906280372	-0.0143854690796689	-0.0103861860727916	0.000643497501944975	-0.0028893628354824	-0.00853996450169127	0.00160805399516826	-0.00601084592065062
h1s16	1483	-0.0250736613552457	-0.0149984840308361	0.000157095822097434	-0.00800796896488257	0.00285981689073778	0.00745751496107724	-0.00381105868436463	-0.00604342708619383	-0.00265151578916394	-0.00531188675758848
h1s16	1484	-0.0200768735064203	-0.0151727423696797	-0.00198507319945964	-0.0143584686958596	0.00836674575344343	0.0119911450053074	0.00387465646701006	-0.000166010168250407	0.00453760618427404	-0.00525264594451586
h1s16	1485	-0.0151382282843867	-0.0163594683085945	-0.00194724740459427	-0.0138428133254733	0.0101558232428086	0.0135498569637466	0.00909259454268061	-0.000673948446511445	0.00537480467583413	-0.00480690553396848
h1s16	1486	-0.0229224307982068	-0.0147593869288513	-8.62940184332976e-05	-0.0193687960385012	0.00191477618164377	0.00208146377197159	0.00522643579357915	-0.000259001671708206	0.00367003636509538	-0.00354149947345064
h1s16	1487	-0.0222871497764706	-0.00940856179555335	-0.000822154259449231	-0.0144526959714095	0.00255037897557727	0.0155564040047777	0.00861623529513142	-0.00384672265604883	0.00433241687451291	-0.00581741878266817
h1s16	1488	-0.0232338888932729	-0.00421680728902065	0.00192561554935698	-0.00999917311535293	0.00937331369947495	-0.0045128195140156	-0.00654067959968883	-0.00337366993051233	0.00699354887658292	0.00278166355194476
h1s16	1489	-0.030726553815927	-0.00500372761671386	-0.0045329741474078	-0.00572353590609388	0.00823117946243354	-0.00166544618779354	-0.00867772914575149	0.0025122212234666	-0.000815883544771741	-0.0168243527779917
h1s16	1490	-0.0247410376790326	-0.00814736690036448	-0.00429440395920518	-0.00892275947126615	0.0113191705170491	0.0010692351563959	-0.0140640450257633	-0.00245102992954942	0.00660606053759474	-0.000149857512300779
h1s16	1491	-0.0279723505459438	4.62747955892269e-05	-0.00146215426516779	-0.014924168669389	0.013347175617643	-0.00701815743537522	0.00519077537975374	-0.00459789900752019	0.0064860951011076	-0.00586476758768991
h1s16	1492	-0.0254792660977792	-0.00749315750976893	0.000350875656368322	-0.0150999862437059	0.0126479494060348	-0.00239562246934306	0.00779077101218729	0.00358044837140349	0.0103721677915602	0.00296471923148184
h1s16	1493	-0.0307175143815621	-0.00382009686787773	0.00178387582466704	-0.0193593039271756	0.0133792322269079	-0.00275551540734869	0.00806429674495011	-0.00269100658771866	0.00747949870253295	-0.00761163197661081
h1s16	1494	-0.0267089432708139	-0.00590128196413255	0.00224195126325064	-0.0108631934810201	0.0101223621923051	-0.00305276406534215	0.00283132154239933	-0.00485320563174609	0.00684457929267054	-0.00683239119681195
h1s16	1495	-0.0316700500602606	-0.00452339637446221	-0.000770805887026915	-0.0150406531711102	0.0118328695354182	0.000204886545292371	0.00362376361230308	-0.00508746574961001	0.0041454131371009	-0.00322473865229184
h1s16	1496	-0.0347575445696882	-0.00440047944673976	0.00448199996873386	-0.0158367369671406	0.013157216791683	-0.00259455141455345	0.000973609629780775	-0.00484049629661573	0.00619519520450121	-0.00654015995878763
h1s16	1497	-0.0314521356739073	-0.00466620921080756	-0.00165631809644182	-0.0120527150218422	0.0110940760766165	-0.00465148587698833	-0.00429318904214858	0.000450786704028264	0.00791207879063396	0.0013109546344521
h1s16	1498	-0.0317254110691396	-0.00452556719036369	0.00226464029337365	-0.0102692578969691	0.0124220460358472	-0.00152282973910612	0.00238076030856211	-0.00198031004183514	0.00221049535828031	-0.00668060877200437
h1s16	1499	-0.0273011991743088	0.00141543561903044	0.00502784501205893	-0.0133089189203445	0.0148266857042445	0.00134191381523685	0.0102409641993848	0.00301602137165308	0.00655587010775164	-0.00709306025926868
h1s16	1500	-0.0342750475398018	-0.00677431336875359	0.00336181210812561	-0.012964321750811	0.015803431506389	-0.00217073655980748	0.00708034451208075	-0.00610504024363792	0.00325375261404219	-0.00786143748186246
h1s16	1501	-0.032400818439738	-0.00624640252820621	0.00780878964199425	-0.00891450215129917	0.0113406025181754	-0.00360401849369777	0.00580645851769944	-0.00586690604562823	0.00853862101806438	-0.00802545389909247
h1s16	1502	-0.0327918978472942	-0.00667905403253166	0.0060126917182203	-0.00934574105345919	0.0121732291189597	-0.00341992586457359	0.00925251600740903	-0.00895653279037309	0.0079126001819497	-0.00683257033539822
h1s16	1503	-0.0321538734537007	-0.00489698266399011	0.00757293235810968	-0.00439180934157771	0.0119112711171347	-0.00121552986041746	0.00123944193269258	0.00143823704540569	0.00790156559386588	-0.00956478620247073
h1s16	1504	-0.0208934491215158	0.00122024891894741	-0.00690421437713528	-0.00887830873848458	0.00511716510499864	-0.00848660937719821	0.0035675452886328	-0.00527453377894659	0.00302974370678239	-0.00448799091116908
h1s16	1505	-0.010952184232585	-0.00749165628978796	0.00368115093029479	-0.00921930465814374	0.00653422389421552	-0.0115291910164202	0.00446505155919356	0.00172258486095482	0.00854723658115626	-0.00949981056198016
h1s16	1506	-0.00898191800983831	-0.0137595142661565	0.000911215581678586	-0.0138033256066994	0.00209179749469157	-0.0107139058928996	0.00844539529393609	0.00691758379718701	0.00795564403483811	-0.00202422015068005
h1s16	1507	-0.0132255221761192	-0.0176035860165303	0.00150899529683348	-0.00712414448410265	0.00847483707845851	0.00462094267432318	-0.000507303944061978	-0.0050348639862078	0.00477075138144999	-0.00428618223317761
h1s16	1508	-0.0183245654818711	0.00186606184474394	-0.00165304736944267	-0.0103189701326628	0.0110335286409527	0.000507674384762457	0.00514388486120237	-0.00510568854508618	0.0045733382633024	-0.00130497901484029
h1s16	1509	-0.0266091367762008	-0.0078082152870772	-0.00895011117935119	-0.000791716536286173	0.0044909549585762	-0.00317590242652626	0.00701000595666539	-0.00574217240659687	0.000125553333960284	-0.00333125902847732
h1s16	1510	-0.0160463156580915	0.00800414064625032	0.00160517123775412	-0.0126218309765553	0.00891957247200055	-0.00644485013755235	0.00195529424613619	-0.006599990838996	-0.016345402262928	0.00763474149245586
h1s16	1511	-0.0196971809344914	-0.00845065463014695	-0.00887682051131462	0.000879727927409848	0.00801469383534532	-0.00228450638748891	0.00824893625471769	-0.00780952111491941	0.00898149257160987	-0.00703178895849336
h1s16	1512	-0.0140896935904342	-0.00814171286418075	-0.000550666169424455	-0.0153337790260379	0.00507258829920673	0.00301438423813831	0.00799163715034633	-0.00585640102619822	-0.00176068078916458	-0.00275755740223401
h1s16	1513	-0.0235835728438385	-0.00855019628203677	-0.000777230374750171	-0.012394417340227	0.0100383778083797	-0.00436310735002273	0.00731699150376276	-0.00771594354474036	0.000124292505984874	0.000429166465588542
h1s16	1514	-0.0276151578054152	-0.00299832897248149	-0.0150285406094548	0.0053118886654207	0.00186911634400458	-0.00159656509703284	-0.000660420052565656	-0.00525729748356799	-0.00475424930061764	-0.00950233292957827
h1s16	1515	-0.0273621372847954	-0.00381887467828988	-0.00477396633691034	-0.0112545163890295	0.01038592586684	-0.00238858511163151	0.00756083937542938	-0.00730612827368996	0.0049263927141283	-0.00555546482451614
h1s16	1516	-0.0241273034760815	-0.00736265122496515	-0.00418760511379553	-0.0135762543655721	0.00751950744743037	0.000496137674960957	0.00717014234263871	-0.00686710288722992	0.00227211562833191	-0.00608706873714702
h1s16	1517	-0.0251344686600313	-0.0033200400770432	0.00420153811571848	-0.0144820740386476	0.0101618807054774	-0.00219597612296619	-0.00454589849976616	-0.00535287065440833	0.00129544013467351	-0.00112907922824004
h1s16	1518	-0.0192805503910032	-0.00915384789852206	-0.00559358808162925	-0.00580256235028156	0.00313128134699569	0.00193513373303755	0.00373632025714666	-0.00186588277033565	-0.00380995542586435	-0.00426289874959754
h1s16	1519	-0.0242383646221055	-0.00751210102032422	0.000551359775965993	-0.0170177949106151	0.0091379326480894	-0.00488906666928571	0.00870295360295201	-0.00508972921794368	0.00693578826383783	-1.89520879348152e-05
h1s16	1520	-0.0277736298135188	-0.00176089636446744	0.00877373854471864	-0.0115539254021735	0.00491198630087039	-0.00692633415146619	0.000784798360392471	-0.00251524761472953	0.0049989177017023	0.00493092364281048
h1s16	1521	-0.0161851842027139	-0.0104385191756801	-0.0198025131791628	0.00799460591880656	-0.00223386241936101	-0.00170997292471443	0.0032754994149243	-0.00279022015580768	-0.00902677346140979	-0.00906278493791763
h1s16	1522	-0.02709203513688	-0.00926825808187728	0.000125013262864897	-0.0161797970276425	-0.0371180657468969	0.0069585763464126	0.00161240502433557	-0.00621116847689472	-0.0235242066950775	0.0101882463855337
h1s16	1523	-0.0296897246950905	-0.00598482475728729	-0.00111623044098071	-0.010748121585808	0.00595311571027668	0.00421279403357144	7.41621056205624e-05	-0.00734832672755711	0.00132480977280384	-0.00156580791355969
h1s16	1524	-0.0288161777420584	-0.00394191422602059	0.000740139176034985	-0.0105626857013362	0.00374377427903961	-0.000308280947168058	0.00377444123085593	-0.00872634624920329	0.00820354086348384	0.00345110124128022
h1s16	1525	-0.0231389641912377	-0.00050132360604048	-0.00200208006249744	-0.00890451586613312	-0.00195223354191404	-0.0106805437878902	0.00412060379781478	0.00381522535556281	0.00475677650032926	0.00047286848898835
h1s16	1526	-0.0276620236728654	-0.00194859154683455	0.00278850450475884	-0.00670632852406869	0.0061428125065404	-0.0040553370002652	0.00770202403425985	0.00604464559882877	0.00665440189155628	0.00459333913173184
h1s16	1527	-0.0215355305112958	-0.00973166493501732	1.48947166068406e-05	-0.0124226327782015	0.00474928749247227	-0.00190769153131055	0.00777508407307385	-0.00620592401011324	0.00224208579783466	-0.00168728097068127
h1s16	1528	-0.0234061332014166	0.000865537914929514	0.00104357668870007	-0.00813778313251809	-0.00867562019024534	-0.00471710950325743	-0.00765949968705402	-0.00698787836869161	-0.0107899812631265	0.00304691523555428
h1s16	1529	0.000734398183187298	0.00143556856435351	-0.00161777705141647	-0.00425785864315741	0.00738205483853172	0.00649609156805335	0.00734428448419769	-0.00367738277992548	0.00117933480117537	0.00225664573677409
h1s16	1530	-0.0291165923547238	-0.00348111506010309	-0.00837615836157034	-0.0131152843509052	0.0112307141877819	0.0203671856847722	-0.00258467645762496	-0.00491486624843312	0.0118193278250619	0.00570012195690573
h1s16	1531	-0.0253110895111792	-0.00582630345741483	-0.00262815601208687	-0.0160614967095881	0.0148821624574755	0.0146459718520843	0.0119132600223384	0.000338766496179889	0.0112207260395596	0.00433775625323412
h1s16	1532	-0.0217353433897873	-0.00199934808047997	-0.0038949898312588	-0.0177603380432558	0.0130115260799593	0.0110704063944812	0.00787009982796837	-0.000278518574746852	0.00976067291621513	0.00451362297489231
h1s16	1533	-0.0146237454904302	-0.00232793487165637	-0.00143479541801764	-0.0176095302147064	0.00701476992935412	0.00141931236792923	0.0130218496826421	0.01301732234081	0.00760368846593132	0.00484829226655269
h1s16	1534	-0.0201229833152195	-0.016174284060212	-0.00236758068400822	-0.0142512226937644	0.0130699387259549	0.00808899370184259	0.0121003157869107	-0.00119143467001307	0.00517556065479723	0.0119847702971277
h1s16	1535	-0.033156852826336	-0.000396704353791279	-0.00346753174557879	-0.0188839058570006	0.0214382319943864	0.0327361005302279	0.0153035745065385	0.00119613887167972	0.00737183258446879	0.0122367625602208
h1s16	1536	-0.0292588690771975	-0.00608161811329845	-0.00687387209785739	-0.0114423699763169	0.0179275598986563	0.0267289079905299	0.0115915045336467	0.000588892561129062	0.00689938731223578	0.011586403222781
h1s16	1537	-0.0270742927112361	-0.00890150131572445	-0.00204327383744369	-0.0191277046441083	0.0119774957244288	0.00850404328340988	0.00850462321024485	-0.00559200171880878	0.00715821500095275	0.00677580383339898
h1s16	1538	-0.0244424630023126	-0.00720838836309123	0.00320714456179742	-0.015539309765012	0.0143002793558295	0.00939200386336026	0.0100448988560931	0.00427143107976538	-0.0013826417416952	0.0076863580494626
h1s16	1539	-0.020334546275791	-0.00678357379582913	0.00593357099054654	-0.00353223488382217	0.00706692179213579	-0.00246234899985623	0.00537581966389357	-0.009310684471494	-0.0113680323230737	0.00242490531532146
h1s16	1540	0.0062001971614788	-0.0156014970820913	0.00957410952184669	-0.00477683638915793	0.00910453533413715	-0.00605412197123784	0.00489774227180656	-0.00381768724927837	-0.0175856209574813	0.00978820589100295
h1s16	1541	-0.0169036848757536	0.00217947943473121	-0.0107722025851933	-0.000235076650153573	0.00267135667425112	-0.00315705969771931	0.00926021576409328	0.00408560139564111	0.00940369635971525	-0.00137580150225133
h1s16	1542	-0.0262992584315839	-0.00386830238369639	-0.000622253684899762	-0.0158420875329588	0.0134516180422962	0.015219902372574	0.0107779110255197	-0.00254518153043427	0.00564313845025808	0.00427535847934315
h1s16	1543	-0.0193191661555165	-0.00243734857908808	-0.00447492905507255	-0.0101869383043851	0.0119619179136425	0.00012212696103961	0.00997285319363886	-0.00736262273296806	-0.00576748876303251	0.00480876906782852
h1s16	1544	-0.026166187964295	-0.00694166853813478	-0.00344099181700248	-0.0161947603797442	0.0172870277077004	0.0137046659641835	0.0123513739130191	-0.000248196780269798	0.00196055332985477	0.0072067715189916
h1s16	1545	-0.00712787169412413	-0.025064668605832	-0.000580681921473673	-0.0202395669527864	0.0104028362052082	0.005112246852817	-0.00101709520456708	-0.00460060232078924	0.009074919950125	-0.000308668141503296
h1s16	1546	-0.025764017836282	-0.00312217600064481	-0.00513659929379801	-0.0115530718294697	0.0170170594396214	0.0225935303479154	0.0115765617340834	-0.00166049878897974	0.00819616984283748	0.0122848941412326
h1s16	1547	-0.0226297646201511	0.00185772760920191	-0.00406778243630254	-0.0130950429787899	0.0104492405216613	0.0188374002472592	0.0120606554181206	-0.00291070837926022	0.00605271428969592	0.00991200149952928
h1s16	1548	-0.0346882788478889	-0.00508715043880195	-0.00363034774108804	-0.016732626212144	0.0123755994122505	0.0176411163077881	0.00765481911181632	0.000725897986387586	0.00588643414049071	0.00887415705239621
h1s16	1549	-0.0281007528227812	-0.00261069824760503	0.00532592725822562	-0.0152518060996591	-0.0109436756693612	-0.0039454136607329	0.00488915399125394	-0.00496313861677791	0.00838399400352242	-0.00476110779623981
h1s16	1550	-0.0283725623220988	-0.0045197448802087	-0.00177260034079698	-0.0138231715193372	0.000669355661069312	0.000845152602457029	0.00143886090420652	-0.000113859799721564	0.0048282367244705	0.00532465604439843
h1s16	1551	-0.0269996420198647	-0.00653396446126338	0.0012577159397939	-0.0104969928404677	-0.00535971917610269	-0.000656906118311394	0.00482517861740953	-0.00902010215504332	-0.0103444328627369	0.0020895712121732
h1s16	1552	-0.0266021028272524	-0.0105208965589892	-0.0025504415760295	-0.0135458127092666	-0.00623976369693598	-0.000734246781442551	-0.0270504021240316	0.00975130876369915	-0.00831814126767729	0.00503847315023999
h1s16	1553	-0.0242351686191858	-0.00659216347096482	0.0011013582167767	-0.0130806667615051	0.00881895967030594	-0.00455054028987093	0.00558807095105433	-0.00511989018536623	0.00569485507417107	-0.00159714246483619
h1s16	1554	-0.0146575133766203	-0.0153637080564849	-0.000147483418632582	-0.0154447811956389	0.00447345265781046	0.00163070140395335	0.000732390906698691	-0.00819756934682572	-0.000344427093282164	-1.07376582879859e-05
h1s16	1555	-0.0190338544594868	-0.00332332297537295	0.0008911775269929	-0.0166617405340518	0.009745469263302	-0.00108375024856305	0.00648611214711237	-0.00613787099464549	0.00475596757115204	-0.000926486856566339
h1s16	1556	-0.0303754505778325	-0.00564194663321231	0.00151892481545743	-0.0119155639436919	0.00780237416274641	-0.000806427073572459	0.00415370922154701	-0.0082880744352828	0.00423818189445807	0.000260182770880137
h1s16	1557	-0.0326359510341345	-0.00568883402050721	0.0065306262733916	-0.00966060575027181	0.00715022168294601	0.00387296876185987	-0.0088209888301408	-0.00616951444154915	-0.00040064096956068	0.000105767250360135
h1s16	1558	-0.0263822472482557	-0.00624335338541864	0.0013357508278377	-0.0132034905352372	0.0116658761486481	-0.00102303330530584	0.00527702792270137	-0.00796157404452822	-0.000833714196467855	-0.000690610903793053
h1s16	1559	-0.0233103417463541	-0.0131249197420873	-0.000194145419898936	-0.0130455941182373	0.00311979176560065	-0.000751014821184245	-0.00129440033542314	-0.00643378279177429	-0.00526201703552515	-0.00432189637660052
h1s16	1560	-0.0230374767093096	-0.00988256789064908	0.0019574905440099	-0.00470059177885848	-0.000185175861121028	-9.43057727379873e-05	-0.00321254815106181	-0.0079106114913005	0.000860113102538535	-0.00723305071880982
h1s16	1561	-0.0238830980511472	-0.00324336626760037	-0.00577186580282755	-0.0041160781233548	0.00760771447163897	-0.0020645264646225	0.00265712566348724	-0.00562804612059596	0.0111978462708291	0.00813018866026323
h1s16	1562	-0.0231853863717289	-0.00777571375995677	0.00242748039655471	-0.010601653067804	0.0104147390248601	-0.000866978070703395	0.00226082639843703	-0.00880726669979971	0.00266627245172728	-0.00255729557260633
h1s16	1563	-0.0212441898968851	-0.0106108158538869	0.00402694386019018	-0.012685009507129	0.0125889625898542	0.00253722988211933	0.00157625964263967	-0.00721501493119023	0.00292287994095895	0.000361933961661192
h1s16	1564	-0.0270703886220517	-0.00425774143485836	0.00712846466500094	-0.0113254117093338	0.00787539682399714	-0.000497091601605072	0.00445740533524724	-0.00501033464804111	0.00381971207887003	-0.0010542191126055
h1s16	1565	-0.0279313013608377	-0.00460814314990488	0.00112825536944707	-0.00203868862355002	0.00135983369911888	0.000961273234192918	-0.00283162622044069	-0.00445549028908298	0.00676322890304536	-0.000528401243974619
h1s16	1566	-0.028570937213758	-0.0037512485880192	0.0101459207132853	-0.00740939771440117	0.00836541313044433	-0.00412956167010839	0.0068287126565581	-0.00832329394241895	0.00465186052306685	0.00101925550799037
h1s16	1567	-0.0304930926503345	-0.00301945145048921	-0.00972338083432734	0.00298497411671027	0.00889015511070372	0.00300957421597325	0.00780911039528522	-0.00479573097066963	-0.00373709332047389	-0.00667525069289544
h1s16	1568	-0.0286048756457557	-0.00358392441989426	0.0016852422168417	-0.00714114554294185	0.00494811533199619	-0.00211339016934426	0.0011077563794084	-0.00660671032999465	0.00354591175174449	-0.00532966721532769
h1s16	1569	-0.0256367732442822	-0.00179064824699371	-0.000486062609991541	-0.0150345731350317	0.00971037746976484	-0.00313624962665036	0.0081752208165334	0.00243949194296136	0.00532971076997319	0.00110074958787775
h1s16	1570	-0.0362725152062112	-0.00903286968352726	0.0287577642011269	-0.05252185553038	-0.0537718333232366	-0.125153252061009	0.101352173055614	0.5624568357884	-0.0254588531152536	0.0120045767641044
h1s16	1571	-0.0269685380849584	-0.0156900932783295	0.0360763229199053	-0.0462470946024354	-0.0578802550777131	-0.129053724817166	0.109574610366478	0.578062374056324	-0.0279690361013651	0.00955827357842293
h1s16	1572	-0.0336977268522286	-0.00811557489075798	0.0310235943562414	-0.0393803630095788	-0.0460550830774875	-0.0995290211676728	0.0856203041535846	0.45428950510656	-0.0194288751206547	0.00853376499798938
h1s16	1573	0.0158128390476924	-0.0377651203083647	0.0121510742256267	-0.0140715003013182	0.00232128170456653	-0.0199374949181877	0.0201539035948216	0.0724863916193668	0.00312014651841403	0.00509757289615367
h1s16	1574	-0.0369891940395496	-0.00443712453615604	0.045521638288317	-0.0402117832964252	-0.0567531031990463	-0.143048496388786	0.114506590984291	0.613843071214816	-0.0281076414467242	0.0113758680499576
h1s16	1575	-0.0374369782877448	-0.0111186097327273	0.0400788697899164	-0.0475080639284261	-0.0718058675995914	-0.144407186177252	0.119209065811331	0.653602550309666	-0.0336936916082961	0.00823116898253066
h1s16	1576	-0.0180508541582237	-0.0172282785916796	0.0256203414156809	-0.0349916122122665	-0.0367979592152292	-0.0927334459649614	0.0740127976253296	0.410594062815418	-0.0173257369868158	0.00824608395244026
h1s16	1577	-0.0341229544104471	-0.00428185088713011	0.0231720142374367	-0.0366231666326848	-0.0434091320864406	-0.0978455095633889	0.0736425410343924	0.414550971638479	-0.0175971091762396	0.00914179281101123
h1s16	1578	-0.0210702067407706	-0.00146575633079333	0.0211405424085358	-0.0250425218731942	-0.0228113380326184	-0.0617080654348527	0.0470616046710008	0.268318354459829	-0.0101795730996719	0.00261609069201409
h1s16	1579	-0.0165137140390262	-0.0141433843610938	0.0219559488845881	-0.0411324167630295	-0.0373807561925548	-0.0978062392613096	0.0778161253101728	0.408303834957005	-0.0121595371472113	0.00570867122820766
h1s16	1580	-0.0167651830890719	-0.0192364046196459	0.0317246188730907	-0.0458892984009554	-0.0551616338579911	-0.127566755594302	0.101774730637798	0.551792231759661	-0.0238092919586062	0.00969901495718825
h1s16	1581	-0.0276149268705751	-0.00502776804130426	0.0274908190475164	-0.0353384806395155	-0.0431119318420696	-0.10328636667906	0.0775128611323365	0.439825592000247	-0.0156686755450073	0.0113171659219458
h1s16	1582	-0.0316245034730294	-0.00535036991331171	0.0202328923745054	-0.0364730391417263	-0.0303743470891683	-0.0788170084113566	0.0679985909172706	0.357597958256173	-0.0159070648458149	0.0133692639262513
h1s16	1583	-0.0303509988833207	-0.00669676367475904	0.00839006048986697	-0.0176005365393665	0.00242443714113037	-0.0189804226648696	0.016145286083985	0.0726259492985156	3.99697048489227e-05	0.0030741073257759
h1s16	1584	-0.0268808348516251	-0.00525416445745712	0.00143870699116879	-0.0114900817447671	0.010406592883845	0.00265874537376125	-0.00441232152221431	-0.00192404109690802	0.00752456319862342	0.00152186156752806
h1s16	1585	-0.0207631123825292	-0.00269152052001522	0.00563748479426782	-0.0120972170416245	0.00532550587805176	-0.00584768174604002	0.00674428849823036	-0.00129420630217032	0.00309286165741602	0.00339841482977879
h1s16	1586	0.00579768820313747	-0.0204365311892967	-0.00135662867019574	-0.00425279938018408	0.00809424283504546	0.00239533812652512	-0.000237029388809228	-0.00326933746366206	-0.000305951552831221	-0.00213789827694198
h1s16	1587	-0.021653515538308	-0.00286695864502867	-0.00681567385098039	-0.00643795117523473	0.00691667961365624	0.0018954409516324	0.00440989787969664	-0.00760988550993709	-0.011923679032504	0.00109089329461048
h1s16	1588	0.000453941962300258	-0.0110372518699538	-0.00503800483966556	-0.00701685830799823	0.00579769286476097	-0.0128032575804399	-0.00110131138346865	-0.0119735340502767	-0.000909887547220218	0.00247418448479883
h1s16	1589	-0.029075563225145	-0.00551404150119919	0.0144351020197145	-0.0348385571622179	-0.0486776152519103	-0.0895002727886764	0.0678578447460556	0.382273971848344	-0.00935162164820019	0.0106582933860805
h1s16	1590	-0.0346381727255899	-0.00805150250997364	0.0411782676999261	-0.0489696633967999	-0.0650914058577228	-0.15044317136901	0.121793865265623	0.653202534396234	-0.0305219225648734	0.0170041116814303
h1s16	1591	-0.0282277056806284	-0.00798695862404444	0.0235621250633973	-0.040146957714193	-0.059527274764286	-0.107512181346544	0.0914840893663637	0.477373742622601	-0.0176877295828204	0.00977736948527698
h1s16	1592	-0.0340067568263283	-0.00538924458535596	0.0287280672144414	-0.0511691205799392	-0.0613561799349804	-0.124428656097497	0.101501008980565	0.540593828253201	-0.0223079166157534	0.00996445441263739
h1s16	1593	-0.035084761590478	-0.0090915323798905	0.0376623556006878	-0.0600182678875831	-0.0823972317453305	-0.160371263578692	0.130643886965378	0.70552992825972	-0.0364177306879134	0.0140505927094448
h1s16	1594	-0.0365400399027649	-0.0126186836096013	0.0369288974182482	-0.047753864157328	-0.0628824086315542	-0.131973408235252	0.108737481625564	0.589212179040896	-0.0296266271554538	0.0134630882548035
h1s16	1595	-0.0347496612312573	-0.00868584268411873	0.0284473664579687	-0.0510738639167057	-0.057951246663516	-0.130306079730036	0.109766273792751	0.589388757436348	-0.0346112506846948	0.0157172781036545
h1s16	1596	-0.0107217308536117	-0.0112670888212185	-0.00309685479307858	-0.00887435343721094	-0.00268750400961922	-0.00151544613489407	-0.00467338737808708	0.00153640822731476	0.00400830191425403	0.00146361406060211
h1s16	1597	-0.0288355635758407	-0.00405628903414537	0.00725172432036331	-0.00763087945540164	-0.00723257350892524	-0.00782407675497229	0.00833986605710133	0.0185163608470329	-0.0114428901459755	0.00922090011367463
h1s16	1598	-0.0194144608959437	-0.0212395772355958	0.0219374320913908	-0.0397899172817593	-0.0452474985712285	-0.0926073562411438	0.0766348119334016	0.402916086688361	-0.021199205555745	0.00731517496951601
h1s16	1599	-0.00505259029170302	-0.00646957164820272	-0.00735809785310825	-0.00517710221753502	0.00734517753851952	0.00933784022748152	-0.00362913682819871	0.00902883111592193	-0.0130991973592696	0.000796406107652965
h1s16	1600	-0.0225858157710793	-0.010011728009784	0.00132977869191281	-0.0141571307577995	0.0067333163029132	0.00213562897967142	0.00833020670301418	0.0310789042672416	-0.0031688296404724	0.00224668115552135
h1s16	1601	-0.024136682905998	-0.0113704707083429	0.00181959951788201	-0.0136323176067161	0.00458341903486333	-0.00341778197265769	0.00430925620207474	0.0151873777042763	0.00335610727958681	0.00451624957863374
h1s16	1602	-0.0123050472921636	-0.00805627316930745	-0.00283057350974391	-0.00434352487548856	0.00968214652228489	0.0121619934823667	0.00601744319795178	0.00326701006566709	-0.00332377964509391	-0.00186945013786386
h1s16	1603	-0.0180686713234731	-0.00567185487597007	-0.00527264185565849	-0.00779281174581967	0.0093852852612513	0.00519839273892409	-0.00647964163855684	0.00526637436095581	-0.00934719598736349	0.00105805886657972
h1s16	1604	-0.0288583489297166	-0.00287844528111401	0.000804744796756937	-0.017446840579413	0.00599516508310407	-0.00686532082947502	-0.00205005570598135	0.0116707827078489	0.00400642119450306	0.00136861676086509
h1s16	1605	-0.0108279612903353	-0.00942016405736178	-0.00170462213995023	-0.0134116105519129	0.00728339816581612	0.00288172765313442	0.00366981667613551	0.00891895279452493	-0.00588829684240578	-0.00207625224723939
h1s16	1606	-0.0173675156022754	-0.0168948241229759	0.00231334047692229	-0.0203666073912966	0.000211401253521648	-0.0140094519513651	0.00309825097027514	0.0376220773509204	-0.000937031370364337	0.00380526504894839
h1s16	1607	-0.0256187815743126	-0.00794486085093575	-0.00340371087704069	-0.00766696670448425	0.00335994386806548	-0.0116644655257236	0.0104475432956796	0.0276532854559611	-0.0109773616371486	-0.00261258798377751
h1s16	1608	-0.0235491615891574	-0.0117699054977645	0.0035961601463759	-0.023313208202131	-0.00838442271377182	-0.0233085726024667	0.0220319555432527	0.0949516757478331	-0.00110006547787239	0.0045124607670001
h1s16	1609	0.00561393589636239	-0.027908497428119	0.00450052450141419	-0.018361302995222	-0.011124732271723	-0.0190263118589235	0.0273372408594071	0.107990284917515	0.000815758050559111	0.00578211292252279
h1s16	1610	-0.0125045244175249	-0.00702341700878905	0.00259491340142719	-0.0211316133859034	-0.00515584750674318	-0.0194349454131543	0.0219762205918804	0.0878084104799462	0.00131922788053835	0.00361999148831093
h1s16	1611	0.0327186325287105	-0.0314016178843785	-0.00076580311316243	-0.00519102968938292	-0.00552027371872693	-0.00578675570276475	0.00370957082972948	0.00965361225750053	0.000662837014086738	-0.00302702923415862
h1s16	1612	-0.0160635244709905	-0.0154694379970278	0.00935390294087649	-0.00417542347331743	0.00717302330451734	0.00105099525132977	0.00227705514592634	-0.00653776719004542	0.00470656823694659	-0.00145477989916434
h1s16	1613	0.0112438369760517	-0.0221768943972637	-0.0239320490977622	0.0105389418556051	0.00042608608738811	-0.00122042844893287	0.00799205732340371	-0.000821501964128706	0.00529247571319035	0.0115584853257983
h1s16	1614	-0.0224214350431735	-0.00112792068414931	-0.0239974461889064	0.0121991349722299	-1.56317210842509e-05	-0.00850463499618864	0.0102673104831342	0.00646625746499046	-0.00460413580670109	-0.00610680703056662
h1s16	1615	-0.0151153417439766	-0.0144885902322995	-0.00522279138946864	-0.00579582467583086	0.00957369250021714	-0.00289611814331374	0.00942435098925459	-0.00693261822583468	-0.0118111060121521	-0.00598035004755531
h1s16	1616	-0.0225530578568553	-0.0137725842264452	-0.00346332615662549	-0.00957546989812055	0.0105078172931894	0.000590508351026915	-0.00242015703295134	-0.000235533522922258	-0.00679428733104986	-0.00515160270612057
h1s16	1617	-0.0249699036155891	-0.00682076678182005	-0.00292469798493316	-0.00714956280703287	0.00285595025563146	0.000958035725016869	0.00741848794004518	-0.00493570648157091	0.010793283749778	0.00565048950131774
h1s16	1618	-0.0274598393289615	-0.00502806094651512	0.00148934725929073	-0.00866404584818177	0.00656743359816529	-0.00282842366773489	0.00664455429353961	0.000373325092040232	0.00931676769120442	-0.00249602294268502
h1s16	1619	0.0970494896621557	0.0686955263715614	-0.00408147030454952	0.00820731726975234	-0.00221627447489476	-0.0137923447089077	-0.0102528828574287	-0.00374120999442921	0.00258791112238469	0.00579204867908008
h1s16	1620	0.0435070687148163	0.0456343884249449	-0.00545278049671013	-0.000184361273978695	0.0026159684910948	-0.00411936902831279	0.00445487814664325	-0.00717709510506553	0.00105086153794269	2.62395429278363e-05
h1s16	1621	0.0345249863935254	0.0124382010504856	-0.0148805333292299	0.0123071973931172	0.00380079868522367	0.0145409802011879	-0.000814715271162785	0.00381755398056791	0.0150293611632828	0.00932869428588654
h1s16	1622	0.0610584592027866	0.0490528407757827	-0.00334631218045937	0.00130886413439867	0.0012101393616029	-0.0119588890016551	-0.00857963125109481	-0.00766701512209424	0.00738382407833864	0.00476312139561163
h1s16	1623	0.0174060502752572	-0.0147734857797864	-0.00289551322036956	-0.0104134425041304	0.00716049333376185	-0.0150637138534264	-0.0014890660231275	0.00148470465148841	0.0043499673817397	-0.00401130739883245
h1s16	1624	-0.00187976204647283	-0.0149921348403192	0.000137760978915138	-0.00339636080427978	0.000599726071948671	-0.00229416922771552	0.00585205493313231	0.0101585472245275	-0.00015431333253248	-0.00113461839605761
h1s16	1625	-0.00963734712426025	0.00627950082461292	0.00167633363610893	-0.0139959992985712	0.00468882865832646	-0.0140997748436813	-0.00334229581271191	0.01548321995386	0.0018619724992299	-0.00599542399152364
h1s16	1626	-0.0171765151108565	-0.0057989012649981	-0.00052821654187683	-0.00843110837861166	-0.00489150362611902	-0.0112839002915873	0.00662083575845048	0.0160531219807042	-0.00610662802355941	-0.00167665152660008
h1s16	1627	-0.0138471826841526	-0.00742395616031679	-0.0104503657743085	-0.00726844846180205	0.00200485403901485	-0.00415679241079439	0.00628837827891722	-0.00886375477456837	-0.00322821647361369	-0.000474960712577967
h1s16	1628	0.0837639340369311	0.108747842926225	-0.00176441244386266	-0.00883304060305321	-0.00260887775770251	-0.05984804619804	-0.00107072652617925	-0.00119418287493832	-0.000384350081854741	-0.00497789757029926
h1s16	1629	0.0259592869554329	-0.0118249932908388	-0.00958434718131202	0.00036728885258715	0.00416816172118415	0.00202419664713872	1.13049465520463e-05	-0.00727103889697189	-0.000433530765287618	-0.00270498100935295
h1s16	1630	-0.0183032664442307	-0.00297315985806842	-0.0162027694230606	0.000311527763575362	0.00695086180790262	-0.0103717434305588	-0.00673551578990748	-0.00602071971672416	0.00151130069040398	0.00556291549715578
h1s16	1631	-0.0299834283257661	-0.00184317133424669	-0.00794672509764952	-0.00951099684684657	-0.0179757121693257	-0.00345119514118908	0.000657087323196682	0.000626078923256499	-0.00404159599525242	-0.00144080702131044
h1s16	1632	-0.0262962617204549	9.14198516301295e-05	0.000582134005976529	-0.0066893009866635	0.00689475713144846	-0.00294643808835216	0.00731135604883515	-0.00473322953484373	-0.00104046474967631	-0.00584063738137093
h1s16	1633	-0.0151846721565607	-0.00109815377505852	0.00361973305936814	-0.0119732371329948	0.00970456994332096	-0.0115593632896884	0.000974333048702809	-0.00510268635473861	0.007256201682871	-0.000841120905265589
h1s16	1634	-0.0330617943715763	-0.000560957661286752	-0.00626422593538203	-0.00908775840312922	-0.00239775448369409	-0.0131798746245826	0.0134695746919102	-0.0142482956029657	0.0244527597423297	0.00564612620790938
h1s16	1635	-0.030615030412888	-0.00349226274061236	-0.00557457734517025	-0.0134784184619526	0.00584750403125992	-0.00657494827891101	0.0095288769376913	-0.00921668734401379	0.0120321233279715	0.00478046950223779
h1s16	1636	-0.0284564878325566	-0.00376028716243255	-0.000644517111704262	-0.00789047897449836	0.00184001537929869	-0.0103055310349858	0.00982734010177612	-0.0132355525112998	0.0174394635848076	0.00307161409654813
h1s16	1637	-0.0301125920784193	-0.000785330666231613	0.00132317665641284	-0.013858068622091	0.00567977402331216	-0.00848031215447796	0.0111551354517873	-0.0156418149738307	0.0150522800435933	-0.00112137714882575
h1s16	1638	-0.0317028697781335	-0.00261654442621499	-0.0013455350129993	-0.0172732575664362	0.00593931718072081	-0.00267979343034705	0.0122854867263374	-0.0171130535157601	0.0213649662324533	0.000137844327512236
h1s16	1639	-0.0244666726392814	0.00324194964923985	-0.00510112773192247	-0.0119241230265428	0.00467701112310375	-0.00739857198140534	0.00905474903857627	-0.0152590116341961	0.00631972135540872	-0.00351893806305828
h1s16	1640	-0.017900744599984	0.000936290346354456	0.0031534343418292	-0.0114751506510783	0.00184288619344837	-0.00837303340086232	0.00699441019722222	-0.0102964495602261	0.0103959623442697	0.00545251977806071
h1s16	1641	-0.0300946873413445	-0.000109547259559886	-0.00285803922088817	-0.0184427021096051	0.00327491615094175	-0.0071798389465519	0.00663122098179415	-0.00985033629527594	0.0145386262758822	-0.00110396735204344
h1s16	1642	-0.0226102465049147	0.0018299470827734	-0.0094614807045951	-0.00908726367839772	0.00105930243586914	-0.010980784812363	0.0121734972776059	-0.0134214213275135	0.0210023961488365	0.00499538114723787
h1s16	1643	-0.0312721454285512	0.000924786430129481	-0.00663301471020889	-0.00688626962867724	-0.00335602582816299	-0.00860897614196636	0.0115787301331082	-0.0141757544732216	0.0153658206351441	0.000630930130482578
h1s16	1644	-0.0265615653322571	5.42523595720202e-05	-0.00553703602871338	-0.00897825454199672	0.00651486469383988	-0.0109192691538468	0.00972076942294849	-0.0135521117001343	0.0197993256414246	0.00767759315968493
h1s16	1645	-0.0212933215481219	-0.013828211848627	-0.0104457829725785	-0.00266877649612018	0.00644191683721738	-0.00804554620720446	-0.00180369581481782	0.00678966678281221	0.00996663499697494	-0.00292405703193547
h1s16	1646	-0.0196164578844023	0.00359811850276648	-0.0135342447137908	0.00801078769490337	0.00515074587732791	-0.00689080228350246	0.00751422147692468	-0.00841429848454352	0.00202409987788062	-0.0160363608903066
h1s16	1647	-0.0286051868513482	-0.00533665117895438	0.00413182312173495	-0.00334620022859867	-0.00206638084680193	-0.0008771741862496	0.00685391148507212	-0.0100165469575427	0.0055920151274142	0.00268196391984683
h1s16	1648	-0.0217912169887533	-0.00449355728061147	0.00508301378335043	-0.00814298405394706	0.00760174471772225	-0.00247304207932113	0.00536540195014339	-0.00071746700375886	0.0039135876789543	-0.000660979542045938
h1s16	1649	-0.0231038999593047	-0.00371521579817462	-0.00381746567195998	-0.0110473889517394	0.00939241072980965	0.00629383979151908	0.000549169857060407	-0.00263710730467595	0.00303908154637005	0.00180769633838625
h1s16	1650	0.0148247919596213	0.00598469752751785	-0.00217135680524919	-0.00664394371252118	0.00864502359310105	0.0182875014927203	0.00498125687976211	-0.00549422896404723	0.0063691387869202	0.00191353589476304
h1s16	1651	-0.0166153809120018	-0.00860446486243779	-0.000355140615699364	-0.0138950611044182	0.00516024608071551	0.00434304847136319	0.0042477794684633	-0.00772087431401575	0.00338268480482287	-0.000371563507164832
h1s16	1652	-0.0306420132125448	-0.00498368848313626	-0.00452529031896052	-0.00834239702589942	-0.00321717746069308	-0.000828554499742312	0.000317090367620457	-0.00641596545435348	0.00355099896599148	-0.0135615238579729
h1s16	1653	-0.0218166838878293	-0.00386591211936088	-0.00257535975370911	-0.00889292141740537	0.00490417426349859	-0.00335772846043485	0.00138513869355758	-0.00767533382344745	0.0026891449320137	-0.00692314780167464
h1s16	1654	-0.0365617153054189	-0.0157175084973305	-0.0081218253769727	-0.0100922475144746	0.0331906157906471	0.00165528133038053	-0.399799817898028	0.0702427434408341	-0.0147548636684885	0.00548016776576031
h1s16	1655	-0.0348754849091948	-0.0193094524286248	-0.00730491848090245	-0.00781685071335644	0.0237716219433181	0.00381604553463841	-0.338777256757439	0.067044006442013	-0.00582697458438191	0.0106810066043742
h1s16	1656	-0.0222999501236248	-0.0353980297550559	-0.0110655594609097	-0.00351462868605239	0.0352296229714863	0.00537174487136506	-0.431894441207812	0.0806552207983984	-0.0148837599972279	0.00614497633656851
h1s16	1657	-0.0329563249401577	-0.0219392602892424	-0.00836509479125892	0.0111363151689279	0.0297580327828039	0.0101259677679166	-0.378811127757702	0.0664536462133914	-0.0125536351147843	0.00546476911379376
h1s16	1658	-0.0228793741292483	-0.0181775709366315	-0.00751020771534068	-0.00565687054758843	0.0189725519775546	0.000259031274920079	-0.19327026653184	0.0325143331251367	-0.00596048051122362	-0.00330255321361415
h1s16	1659	-0.0213458421212592	-0.0371895016565012	-0.0128541548021787	-0.000266892351397848	0.034974164601354	0.00868354972174695	-0.483061490181322	0.084243549133998	-0.0153152489720354	0.00426189398925776
h1s16	1660	-0.0235786810464137	-0.0382494044631644	-0.00793886997903755	0.00756873476173338	0.0438026076873202	0.0117924087158045	-0.596283321612482	0.104744588472327	-0.0228323108563374	0.00206864621797464
h1s16	1661	-0.0241337211096975	-0.0495248773540348	-0.0150760442907486	0.00427416722684864	0.0495970389213189	0.0142026947815855	-0.705057152374488	0.125024638734422	-0.0234104134976472	0.00835614057943109
h1s16	1662	-0.0255252130654445	-0.0405800568381989	-0.00308112726351618	0.0139797848904705	0.0395424544461958	0.012005722642941	-0.626622361809694	0.110881723955043	-0.0241332022225548	0.00353885316166894
h1s16	1663	-0.0285463345460382	-0.0390104407210895	-0.0130538695279191	0.0080659826042975	0.039717009406456	0.0108826797554651	-0.58234605212343	0.101290272221137	-0.0213368907985402	0.0040357916129555
h1s16	1664	-0.0348209914211167	-0.0317284240285678	-0.0104494511376834	0.00493554335615789	0.0452611636022101	0.0113015867385991	-0.617121483312767	0.109679769898697	-0.0256952727554634	0.00574339311442169
h1s16	1665	-0.0205582328191472	-0.0475087843347439	-0.00502177896216845	0.0122895321765058	0.0483579339156644	0.0140640891894722	-0.659725138987315	0.121402788163658	-0.0204903812281695	0.0108105120089101
h1s16	1666	-0.0271185115589383	-0.0437403164225997	-0.0144139356586054	0.013575834244241	0.0470118276793717	0.0130249887742553	-0.640784367103082	0.112713789034067	-0.0245927714520269	0.00429229435072781
h1s16	1667	-0.0202881124017449	-0.040058886385234	-0.0167183054336343	0.0160947840842605	0.0374427429210474	0.0101565120112288	-0.578707112696106	0.115623278230611	-0.0187450870138349	0.0108561514493702
h1s16	1668	-0.0293224286856409	-0.034998921340174	-0.0164388332977021	0.00765874170395771	0.033341297882828	0.0112300312918278	-0.606935815191551	0.114335251888839	-0.0197620496999797	0.00452755775791401
h1s16	1669	-0.0278464195850633	-0.0383072577289851	-0.0162215264723896	0.00757113445240503	0.0417936252849653	0.00745481144747691	-0.63181105033548	0.115940338673356	-0.0181062943561499	0.0114632662074175
h1s16	1670	-0.0234318824797428	-0.0299046757106986	-0.0100782197556001	0.0152454499542062	0.0305631985649243	0.00599984008680557	-0.488697505322334	0.0932040220002052	-0.0152696357547577	0.005381086759116
h1s16	1671	-0.0207514730993398	-0.0339879708119115	-0.0150341981788723	-0.00164225056385215	0.0353768470796423	0.00227099260734783	-0.453715375055272	0.0838388028335464	-0.0164952873680578	0.00715367713859227
h1s16	1672	-0.0211937482923953	-0.0252563939582227	-0.0112239528602449	0.012822720941146	0.030956760897346	0.00699004872896231	-0.489761172524389	0.0998820466927382	-0.016088652389969	0.0194130937715428
h1s16	1673	-0.018313462660357	-0.0280597531006384	-0.0099169854398259	-0.00135183406914014	0.0349197888882808	0.00877168762085334	-0.440248799063521	0.0793157723357802	-0.0161466057176463	0.0131808350364986
h1s16	1674	-0.021215161069961	-0.0267718447671054	-0.0120069531458409	0.00166775769112096	0.0284472933811628	0.0130224534292245	-0.348137669579077	0.0605629246162957	-0.0119788983618676	0.00493565650966691
h1s16	1675	-0.0227310632429144	-0.0221235039230066	0.00447167575057465	0.00525417149279224	0.0193753500453255	0.0138344457737278	-0.31175484006186	0.0579936869721104	-0.018670445180015	0.00467851714843845
h1s16	1676	-0.0245583566898946	-0.0037596816006449	0.00202952578714562	-0.0121389821919309	0.00931632083349285	0.00249588854001883	0.00269227700163685	-0.00603666142053928	0.00244124073582365	0.00200281631703759
h1s16	1677	-0.0276148836600744	-0.00388663820744442	-0.00185122079616582	-0.00751589409386496	0.0111409249852086	0.00255359740069597	-0.000738547386760318	-0.00153639341810349	0.00698335856433289	-0.00442922331659378
h1s16	1678	-0.0241590806808725	-0.00235935894567013	-0.00773094017167103	-0.00323554146175917	0.00914668678677118	-0.00491608433471204	0.00267188835019692	-0.00682073635865202	0.0023889210440026	-0.00188782719549273
h1s16	1679	-0.0252811372845311	-0.00676625028278535	0.00346964683634021	-0.0130752582388237	0.00503455032492679	-0.00274862880173822	-0.00173692438794508	-0.0047116167915203	0.000781168708625049	0.00175122851379219
h1s16	1680	-0.0204425813685876	-0.00314445766483281	-0.0066144835307359	-0.00311689803592976	0.0096609683629477	-0.00227691178125821	0.00657576421194805	0.00557476506989304	0.00225858467160508	-0.0023969703191683
h1s16	1681	-0.0299213720166922	-0.00504791507559218	-0.00181335523200084	-0.0171496442292289	0.00282102703026018	-0.000334773382524789	0.00122227853547993	-0.00953916224255044	0.00685496303922713	0.000550993232360889
h1s16	1682	-0.0298486801267136	-0.00501034275392975	-0.00327859694791164	-0.00863858024937412	0.00943327082272613	-0.00347433384719298	0.00549864335339918	-0.00671284652104257	0.00584298905192466	-0.00228027959470708
h1s16	1683	-0.0289835424685527	-0.00632820721321831	-0.00614725563964666	-0.00983165738402114	0.00578390010445852	-0.00264873308928027	0.0047791395480479	-0.00148305594810712	0.00687698553546284	-0.00256189068043043
h1s16	1684	-0.0271248338502904	-0.000853659155160713	-0.00542513631854189	-0.0048838773490371	0.0057591405572811	-0.0017308777578726	0.00556798437272291	-0.00243716890547495	0.00229737762590366	-0.00748009995575181
h1s16	1685	-0.0174161464990555	-0.00360155882411988	-0.00719429601670457	-0.00345785277098046	0.00644535003858774	-0.00210238388466245	0.00764429664117875	-0.00713006247684736	-0.0200994767496063	-0.00351195317429997
h1s16	1686	-0.00733106313352612	-0.013633357020348	-0.0160993956687629	0.000148866323677618	0.00595969718972134	-0.0033886788944866	0.00535047596664765	0.001710034020714	-0.0148351497736716	-0.0129541019191236
h1s16	1687	-0.0216562833279345	-0.012459825454985	-0.0129402247698055	-0.00527363937452944	0.00383534755338462	-0.0056594805001311	0.00545265375146008	0.00404576479736418	-0.00107692820757353	-0.00786125136671299
h1s16	1688	0.00441641037984066	-0.0217141021330315	-0.0150781267419661	0.00557416614073619	0.00481498083345469	0.000655770118953806	-0.00501724255195819	0.00148217971027082	0.00204848441313756	-0.00551429279533101
h1s16	1689	-0.0224548436659665	-0.00976372552406628	-0.00996468276112717	-0.00889500104415515	0.00314461706440247	-0.00360450432040024	0.00268797554036785	-0.00219462301979003	0.00812404660375278	-0.000626520591146739
h1s16	1690	-0.0127744878766956	-0.00696629462785427	-0.00350124913213331	-0.0121637722518158	0.00436247055665832	-0.00769497806884101	-0.00234034742143158	0.00445997360395189	0.0100171020905078	-0.00545650964120088
h1s16	1691	-8.17872126671007e-05	-0.0076712225164662	0.00194128340548898	-0.00509769247196116	0.00833999718750415	-0.00618321073181462	0.00122940436036099	-0.00757643513787753	0.00713230515121517	0.0017212982602908
h1s16	1692	-0.00887222161167826	-0.00249370902608819	-0.00143268373840753	-0.0104188527629787	0.0111015202367353	-0.00810975411211816	0.00750701783679905	-0.00726265446606609	0.00222655744805729	-0.0026589824303262
h1s16	1693	-0.0182561851630135	-0.00442095314798768	-0.000486494240547604	-0.010570362258647	0.00866985631713123	-0.00505287785037896	0.00386201218402644	-0.00666904922355378	0.00174838691174018	-0.00305247949545019
h1s16	1694	-0.00585132346644007	-0.0116853228797821	0.00772036143577318	-0.00392126401175554	0.00837407020963824	-0.00205708026299499	0.00846149417943899	-0.0112013389529971	0.00182895806059737	-0.00663264645262729
h1s16	1695	-0.0184353302852816	-0.0108283993781706	0.00109779847917465	-0.0102543717300719	0.0113563857695798	0.000761770569897504	0.000196071994020214	-0.00112930765165182	0.00136519750394658	-0.00421105482830876
h1s16	1696	-0.0111115262841214	-0.0104748983810722	0.00525977720280522	-0.0041959346155897	0.0116930415058494	0.00866796594212161	0.008754326134205	-0.00700997155213575	-0.00265342938342834	-0.00731088306340712
h1s16	1697	-0.0239795165551182	-0.00650026402260994	0.00409366693626099	-0.00641866182445002	0.00817163964641335	0.00171381269026797	0.00492912720743619	-0.00593925666366024	0.000717036262116346	0.000146901068541705
h1s16	1698	-0.00832711578079876	-0.00912268892878485	0.0101964283069924	0.00405290852272177	0.00774576739960461	-0.00125270238641232	0.00284586909781784	-0.00881222739013032	-0.001705487058046	0.000524020675977843
h1s16	1699	-0.0292617061753109	-0.00293997353650711	0.00294263851916527	-0.00649190536625386	0.0109418543760584	0.00437712978555007	-0.00201513178895112	-0.00541993773140298	0.00130418027468061	-0.000249156731722461
h1s16	1700	-0.0264108304612069	-0.00248957627886769	0.0143196645412116	-0.00256563910824903	0.0115776390436603	0.00723871555060221	0.0101119610594442	-0.0106789181781113	-2.87816024255553e-05	-0.00334817455209381
h1s16	1701	-0.0184620902652143	-0.00362102360508561	0.00165478677333134	-0.00326529310394315	0.00580243699671057	0.00632456578669845	0.0050787070560424	-0.00901722339287733	-0.00734997944764697	7.47314079775764e-06
h1s16	1702	-0.0209625753806394	-0.00546666774224805	0.00909798637271175	-0.00205936017372784	0.0127722460192624	0.00286269200169484	0.00869968288348466	-0.00856081401684487	-0.000388551858987891	-0.00134942650882972
h1s16	1703	-0.0177289177691059	-0.0126042890155978	0.000898975260819009	-0.0132579931329799	0.00455925303704746	-0.00411901118540236	0.00374499089375771	-0.00183825657321566	-0.0081170537188934	-0.00132058264412244
h1s16	1704	-0.0254501358757076	-0.00337100817537334	0.000915133357036572	-0.0142456082751328	0.00447363609886134	-0.000695883713533085	0.00443812497430632	-0.00557987653774231	-0.0030795186985145	0.000197406510991056
h1s16	1705	-0.0296103742470172	-0.00580909848391855	0.000266119345779692	-0.0107825434030548	0.00693331018310327	-0.00381158768487689	0.00612679435461293	0.00376971475113046	-0.00482473125323728	0.00171105096364949
h1s16	1706	-0.0174991770089208	-0.000914186212395763	-0.0023481436136796	-0.0104890460208547	0.0029718735391304	-0.00318086185694091	0.00136871822338125	0.00298429923776738	-0.00432309928206259	-0.00693697670222009
h1s16	1707	-0.0207427614214027	-0.000515260158009683	0.00340820415131534	-0.0102786360856402	0.0117301523565254	0.00665406895515658	0.00120678232195373	-0.00305815974281009	0.00655601586061876	0.00121299449367681
h1s16	1708	0.0103355885688323	0.0193755455070781	0.0210738773930493	0.00417945413773115	-0.00236180210522441	0.00433948732155963	0.00410581236156675	-0.00863230646886952	-0.0019913779486162	0.00259024760077368
h1s16	1709	0.0171296100386326	0.0134509842945102	0.016461015340237	0.00291172017049434	0.00623729463236554	0.00845392909117981	0.00449405075304025	-0.00472533277326526	0.00235283612835668	0.00296811418876665
h1s16	1710	-0.0266124113042916	-0.0031657323696397	-0.00646527196553218	-0.00659266104862573	0.00523565215679282	-0.00604687461238756	0.00381455864019959	-0.00187241186398498	0.0026367867759248	-0.00197462425788981
h1s16	1711	-0.0299649022206912	-0.010458535367026	0.00525124868602323	-0.0320093695346699	-0.0803945546943942	0.00450676920800448	0.0013459255482681	-0.00774860998727069	-0.000510054780024085	0.00207748446186743
h1s16	1712	-0.0515594167705846	-0.0150907995192402	0.0147213921860142	-0.12285513999374	-0.512578563216731	0.0494805975187979	-0.0400036248244747	-0.0479225384245316	-0.000761721648182504	0.00635853171242814
h1s16	1713	-0.0462075095537005	-0.0106048787522024	0.0167692391108621	-0.0953925767766555	-0.397983269285758	0.0346323998473	-0.0254422259589619	-0.0359241262012024	0.00295397823469897	0.00244641359349046
h1s16	1714	-0.0515113170649773	-0.0128429410122085	0.0156402464904388	-0.114786784617189	-0.486665637653273	0.0497119039478016	-0.0342323325075162	-0.0508269041895033	0.000146211632277501	0.0035309542221686
h1s16	1715	-0.0422139600589482	-0.0121260549481662	0.0146025621609615	-0.105879895106569	-0.417789208178431	0.0400277410076999	-0.028150235468908	-0.0394548285703056	-0.00270314833433137	0.00377971751930718
h1s16	1716	-0.0570686466833613	-0.0152845852622432	0.0236021085677762	-0.151029466537284	-0.621183992894189	0.057877231217017	-0.0401342059317288	-0.0447289311317108	-0.00399658355929312	0.0113190227670682
h1s16	1717	-0.0444422468233089	-0.0152339462759024	0.0155881083609889	-0.106733356840954	-0.436340986025089	0.0459365385897783	-0.0291212075619943	-0.0372802783162052	-0.00640203406113001	0.00489988335764373
h1s16	1718	-0.0496699948566057	-0.0174294275870299	0.0228637172253728	-0.150470734451127	-0.635867989326874	0.062932198862834	-0.0451835337359043	-0.0608446623145229	-0.00114260491519429	0.00595800077198023
h1s16	1719	-0.0556225385086576	-0.0180503194286467	0.0266587532241438	-0.140303153665096	-0.600190195423159	0.0551057267957837	-0.0395823700185623	-0.0508095814025709	-0.00695286980833187	0.00600181051984013
h1s16	1720	-0.0403239080167251	-0.0085656692295589	0.0077478022850677	-0.0825839972039075	-0.343733634598957	0.033063512285757	-0.0210115657731102	-0.0322793916010176	0.00500174587953178	-0.000110164285105397
h1s16	1721	-0.0232854047188473	0.00105649319417882	-0.00044602990257964	-0.0121381496030354	-0.0250651827842029	0.00223300497557561	0.000406974808471946	-0.0103394176231851	0.0048048376091775	0.00233724785331432
h1s16	1722	-0.0536118812054163	-0.017119432497288	0.0216571249577135	-0.142230112264838	-0.593382396029912	0.0566704547734083	-0.0414913797846606	-0.0493385153433062	-0.00103001468509924	0.00747351729696766
h1s16	1723	-0.0553498089625496	-0.0170120481904867	0.0175225131530437	-0.138531840845936	-0.585991129421389	0.0561110263931514	-0.0385543510071889	-0.0486105546566521	-0.00105025105023478	0.00699437329926085
h1s16	1724	-0.0503827951251514	-0.0135672358525909	0.0236402772252136	-0.139637537035477	-0.591436439401018	0.0548374652149035	-0.0398548738683167	-0.0526087751083861	0.00183813876757948	0.00622933480012842
h1s16	1725	-0.0528171164657587	-0.0166347317667465	0.0198072093635291	-0.138307752280958	-0.583473311670704	0.0583456647959249	-0.0408208317973892	-0.0470665766176	-0.000526292523267955	0.00570181639754183
h1s16	1726	-0.0547328356468745	-0.0222661200647879	0.020509619670375	-0.154936883601707	-0.663181818407766	0.066243586922575	-0.0491540398728674	-0.0507331996217422	0.000916092030357219	0.0050673197995813
h1s16	1727	-0.0409175386574719	-0.0175880400798071	0.0104888984460513	-0.10049512312469	-0.441551114322986	0.0436861146544676	-0.0294541154015012	-0.0354275260202855	0.00164599226462019	0.00842932902422571
h1s16	1728	-0.0397200404375228	-0.01477956662622	0.0123575080541774	-0.0926918096110352	-0.42019358824851	0.0445551057324237	-0.0299332094963137	-0.0314025153710798	-0.00299512497782876	0.00495933124438752
h1s16	1729	-0.0474051128495334	-0.022865866471843	0.0160010223044668	-0.131548657985568	-0.578401767876462	0.0585495134444631	-0.037443910791628	-0.0565421433970112	-0.0020581566260687	0.00577639546880716
h1s16	1730	-0.0408140250868347	-0.0152388596487218	0.0109605894471715	-0.085008129203969	-0.353181003727516	0.033803062170364	-0.0242391500934665	-0.032686057607962	0.00160721301351538	0.0115050024856542
h1s16	1731	-0.000661363903892381	-0.015237704279117	0.00469027715758188	-0.0275857748052525	-0.0677255848962206	0.0310251359931442	-0.00458918152684928	-0.00671546882061062	0.00720500759705609	-0.000540659473958867
h1s16	1732	-0.0449740551365985	-0.0122092917377892	0.0113193023992594	-0.0939782275327618	-0.370228069725394	0.0412465998309819	-0.0227666106593343	-0.0383267815919554	0.00440468499085774	0.0014585329167853
h1s16	1733	-0.0375300695323048	-0.013833302298142	0.011687700337665	-0.083372853993311	-0.309690337633688	0.0264293706957399	-0.0194739992737295	-0.0209241446618902	0.00185331629481709	0.000564626673494973
h1s16	1734	-0.0440658437305351	-0.00989119773958773	0.0143303256462158	-0.0855948719271016	-0.320162289186578	0.0300275884694816	-0.0192266432482731	-0.0289183543044068	-0.00281706068458862	0.00257056087942091
h1s16	1735	-0.0174576163368295	-0.0172587058408855	0.00690626174105061	-0.0597505866084036	-0.222141876362871	0.0239458979450704	-0.0148102230573541	-0.0163414558196139	0.00367273892106099	0.000121156839935924
h1s16	1736	-0.0471275302794962	-0.0198217318061722	0.0215547962000611	-0.113469942544048	-0.474496855657184	0.0451900042609151	-0.0283961404559173	-0.0200158243390368	-0.00364695183926739	0.00337896529256831
h1s16	1737	-0.0180758828191949	0.00209695066907562	0.000875741490119763	-0.0128606929571029	0.00678407896726067	0.00584325181107314	0.00874540750925811	0.00525162751767471	0.00856452412345731	0.000454419444088996
h1s16	1738	0.0287129028880511	-0.0271976672447917	-0.00678094791940688	-0.00422079733204416	0.00616229466651248	-0.00517185602189888	0.0114275389490601	-0.00657479031301867	-0.00702925987894272	0.000825778200811993
h1s16	1739	-0.0201606533650644	-0.00313329583386642	0.00246024276167153	-0.0097467077496035	0.00745854893208029	0.0204613801713684	0.00999046725708179	0.00784928942248948	0.00793061338274979	0.00296921653674607
h1s16	1740	-0.0111928482444565	0.00713642240534445	0.00449078597961026	-0.0119578731683869	0.00635710464194753	0.0110614891993071	0.00714539649633502	0.0181136561255089	-0.00110204747432424	0.000822057360609297
h1s16	1741	-0.00897531128795745	-0.0195692750687396	0.00153732531831136	-0.0220145332640359	-0.0420361530602453	0.00380998030877424	0.00173307267208871	-0.00691989104965054	0.00402881508586286	0.00177194117779273
h1s16	1742	-0.0565672539979264	-0.0118347466603287	0.0187339111565519	-0.131810950239739	-0.574596159966266	0.053834381096195	-0.0424047950129824	-0.0460799922371904	-0.00555530252084778	0.0076298382907132
h1s16	1743	-0.0631344559649661	-0.0178245130894127	0.0250671350068351	-0.15781608101521	-0.69582990888733	0.0675713928182795	-0.0501556900829599	-0.0456150080725906	-0.00861676760199565	0.0126918885054563
h1s16	1744	-0.0353506351283933	-0.019048730908854	0.00970827926819765	-0.06376658969997	-0.218007777739208	0.0191995379239532	-0.0310336666342634	-0.0043274089260371	-0.0011932061945739	0.00209896039101885
h1s16	1745	-0.0244616187582245	-0.00562968877333272	0.0026243509174171	-0.0072543728322415	0.00815764336790283	-0.00448471889168519	0.005799135669704	-0.00157425314431271	0.00343522990421084	-0.00284173774313695
h1s16	1746	-0.0160489144774736	-0.00677272454036851	-0.000625772650067136	-0.0100113062009722	0.0028484712027881	-0.00729042559364935	0.00273174297321286	-0.00506722866783249	0.00263096005366213	-0.00361723491545251
h1s16	1747	-0.0263821088289665	-0.00649187104534162	0.00140431214764905	-0.0111002688058235	0.00632382012541259	-0.00177678156538387	0.00733389289276498	-0.00524253180873042	-0.00499690728070879	-0.000230335402089239
h1s16	1748	-0.0213178162336086	-0.00805396064478487	0.00107620500235188	-0.0134646754359638	-0.00262277389934979	0.00586753423419283	-0.00410240160826735	-0.00300016276745301	0.0106158043330484	0.00667411987599233
h1s16	1749	-0.0149831004693382	-0.00673395465068128	-0.00431414569998992	-0.00654206629220498	0.00435874174377857	0.0139121067296823	0.0103911097813927	0.0102517068838805	0.00745020238309671	0.00768864385871223
h1s16	1750	-0.0279924188926826	-0.00502723249097918	-0.000244405867095525	-0.00937095046491213	0.00920341586596272	0.00417006873379183	-0.00303471599443041	-0.00204457253513957	0.00281431688030251	0.00275019176040856
h1s16	1751	0.00664699053209656	-0.00475428506205045	-0.00308014989058337	-0.00509435558301979	0.00829444777606966	0.00117147219546231	0.00380550864572603	-0.00360077712825771	0.00952932524150626	-0.00363804980200272
h1s16	1752	-0.0171450893448062	-0.0112303348018549	0.010353011650705	-0.00966896862766233	0.00571887461208984	-0.00557030326329576	0.0089736341373064	0.00219520601638771	-0.00371041973741949	0.00328929487760387
h1s16	1753	-0.025041199195056	-0.00794848681374353	0.00325913369037297	-0.0126509084017968	0.00455429984142822	-0.00996709080636147	0.00779737684761348	-0.000870769474584797	0.00710108760336258	-0.00106375060822306
h1s16	1754	-0.0209156154211174	-0.00252417756907935	0.000424914585831117	-0.0125081513270483	0.00307814499457579	-0.010899787493145	0.008986185618735	0.00994726290521816	0.00314723334842865	-0.00192352364041922
h1s16	1755	-0.0158965172209415	-0.0127432470339588	0.00330831086773349	-0.0112968561456342	0.0027921527508362	-0.00066977242498854	0.00839802484161314	-0.00495666866813952	0.00868755206902141	0.00233050903722124
h1s16	1756	-0.0298177704780927	-0.00599945145144111	0.00199305486110284	-0.014227243220058	-0.00207799013573154	-0.00520597547627959	0.00180772339823277	-0.00394818290216701	0.00348770271477159	0.00583791394422925
h1s16	1757	-0.0238471414074365	-0.00124676381560266	0.00186672421528568	-0.00835630686264829	0.00956025306500192	-0.00488772204610954	0.00230716248625845	-0.00472805925711358	0.0105739193943973	0.00655909246098219
h1s16	1758	-0.0229759622517733	-0.00696491333353188	0.00410264796613326	-0.0138220866529907	-0.00307990324503915	-0.00844692787665921	0.00637782093729968	-9.86139036666793e-05	0.012252524046064	0.00834150377142955
h1s16	1759	-0.0261023679072615	-0.00770233559283955	0.00492910817942485	-0.0115341689409361	-0.000447790050430175	-0.00370144968457383	0.0067954812331075	-0.00668669996876518	0.014598428918162	0.00879034637655722
h1s16	1760	-0.0249188162699068	-0.0140433686554826	-0.00252058471930376	-0.00818518094101614	0.00633911535002377	-0.0023515056958667	0.00789045818125096	4.58588705001293e-05	0.00919271176789559	0.0100655925196802
h1s16	1761	-0.0253485006689491	-0.00597980313819063	0.000249447174261825	-0.016956232565999	0.00152688116762784	0.00541420942693021	0.0109529051140575	-0.00581999159903527	0.0118807359467398	0.00326349207053013
h1s16	1762	-0.0288506795054202	-0.00524610607015492	-0.00284455768485078	-0.0109431824840964	0.007350475876184	-0.00705678839099664	0.00701048983843769	-0.00393525255818444	0.0102104999805336	-0.00117377564943789
h1s16	1763	-0.0260984147021504	-0.00873246528984445	-0.00491866633466417	-0.00973556385456526	0.0111239464523889	-0.00551888255936604	0.00358431772920383	-0.00767682194371786	0.0165143276292524	0.0137048100640984
h1s16	1764	-0.0230025627911222	-0.0120225670938871	-0.00481131428572882	-0.00617289227241772	0.00689990413089652	-0.00429525922275049	0.00624841503362806	-0.00426140364876458	0.0151182141232529	0.0167070958324733
h1s16	1765	-0.0328972027239625	-0.00754696029035632	-0.0176934784769979	0.00877030117997448	0.00402489005330973	-0.00499471791036751	0.00915376837262379	-0.0013607547691764	0.022563679603443	0.0129290736714906
h1s16	1766	-0.0345294418778923	-0.00781537991870934	-0.0251784161998026	0.0125214316404408	0.00491971152128284	-0.00823117782176091	0.00755987323921906	-0.002567897226854	0.0199844966217531	0.00530873963276433
h1s16	1767	-0.0184595696442512	-0.00465824539675192	-0.00961474619276317	0.00201136145239049	0.0108585701258469	-0.0162200426670332	-0.00434201775503809	-0.00365688918213774	0.00802586448591317	0.00269303297551431
h1s16	1768	-0.031793236222969	-0.00792991601355305	-0.00911399059292115	-0.00258318377009191	0.00674349942104475	-0.0179468884465924	0.0151870263359465	0.0127197245044109	0.0124045543368121	0.00892862562219625
h1s16	1769	-0.0291107293689234	-0.0135184816305267	-0.023236668314697	0.00736380021403081	0.00792185068104884	-0.0168573798362069	0.0164496985652317	0.014628241328061	0.0202277483157654	0.0227132771019344
h1s16	1770	-0.0329789863804696	-0.00585674636093875	-0.0207547263793623	0.00595133044046803	0.00270790369655348	-0.010797574109843	0.0108591819457964	0.00130659770771227	0.00866421626512432	0.00747399677320316
h1s16	1771	-0.029038723855284	-0.00525067208241732	-0.0170079145764195	0.000155085600368893	0.00566111944959123	-0.00875432856311431	0.0102720937275382	0.00254382940676058	0.00109776765999504	0.00192172920987583
h1s16	1772	-0.0329629546357504	-0.0107264737887413	-0.0148631820381065	0.00238312113596377	0.0127444025974343	-0.0154599926038861	0.00977267781884835	0.0110545928792259	0.0153053701434629	0.005743453106072
h1s16	1773	-0.034156073269853	-0.00729955533872802	-0.0107502359560423	-0.0050008127573059	0.0147112099731869	-0.0164112410638607	0.0115979344312189	0.00372113979437392	0.0145729102760956	0.00669187362419737
h1s16	1774	-0.0304270553522888	-0.00455901027387191	-0.0222571335367541	0.00459513573722686	0.00814219148290446	-0.0172863154393761	0.0163110371354522	0.0121031412434163	0.0186551045382764	0.0182568826884153
h1s16	1775	-0.0226398421740846	-0.00161092032158271	-0.00977953029113288	-0.00419192897816562	0.00334713459667599	-0.0083501744795824	0.00822353889004975	-0.00013036005786818	0.00495789178695976	-0.00394392214839126
h1s16	1776	-0.0269788586976622	-0.00609806628515891	-0.0261116511047752	0.0145872912709298	0.00422702359983668	-0.0114181897878399	0.0099040682807996	-0.00287052725084017	0.00883837785298674	0.0102156060235219
h1s16	1777	-0.0329152903011464	-0.00830454548154494	-0.0189052974965882	0.00225397589015818	0.00969989704393446	-0.0159548900846963	0.0127163715905717	0.015500194583077	0.0185220605169422	0.0183633770653381
h1s16	1778	-0.0291099358187855	-0.00782098330612872	-0.0017256561580351	-0.00603751788736623	0.0113612802465528	-0.00182959033882109	0.0115248454583709	0.00333950873989745	0.0033882136413242	-0.00940481104508184
h1s16	1779	0.00480737930874675	0.000926701884836705	0.00236358704252706	0.00445963691004382	0.00292745331112449	0.0198371852363375	0.00794531886700603	-0.00322967462349011	0.00182793842892485	0.00652807817255935
h1s16	1780	-0.0213412091331122	0.00290065109166618	0.00316528265713885	-0.0113039032235027	0.00596242390479286	0.0156421535462366	0.00300970680993328	0.000382161372021661	0.00476118019922037	0.00296929625533202
h1s16	1781	-0.0184053958582762	-0.00900646381091117	-0.00132705975461104	-0.00658531586100528	0.0113433125178686	0.009755625799964	-0.00520875236141493	0.00140284995599473	0.00313174001621465	0.00690463385749762
h1s16	1782	-0.0177537024145284	-0.00696324043130328	0.00606794287704192	-0.0102323369103009	0.00682719781814	0.0124223140415836	-0.00251229213642884	0.0101664656059877	0.000814247985969235	0.000278635909479364
h1s16	1783	-0.0158680633945755	0.0115894447364609	-0.00331632272720946	0.000577334912443872	0.00378586256833204	-0.00353561362572841	0.00545746433474176	-0.00429803306943436	0.00827682139696721	-0.00208941746005128
h1s16	1784	-0.0261611432666267	-0.00417014952470585	0.00722817025992863	-0.0100617448850276	0.00510806248079347	-0.00187426541858998	0.00170203525295105	-0.00220711621371968	0.00786998889916887	-0.00312430638996606
h1s16	1785	-0.0159118260571797	-0.0121339715836246	-0.00230705779569202	-0.00440715274649718	0.00813578513352059	0.00638532747140515	-0.00137692375785684	0.0215455560191672	0.0108118952582563	0.0148167548736663
h1s16	1786	-0.0269824005345436	-0.0097808017443288	-0.00436335430703537	-0.0112864055432509	-0.00189335031011735	-0.00185751528992347	0.00512759682471897	0.00146436435082372	0.00948738371105627	0.00467942609047385
h1s16	1787	-0.0152456155082316	-0.0179266078053063	-0.00793478554551821	-0.00277722006396541	0.00768856138748181	-0.00957523565242399	0.00936923542767455	0.00765839575383409	0.00601614890485704	0.000257041971247007
h1s16	1788	-0.0233428912656965	-0.00421671357123185	-0.00292391514190551	-0.00885053193922242	0.00558596951791548	-0.00801318983228311	0.0105634396232002	0.0107218362617141	0.000501751545869542	0.00010927055269662
h1s16	1789	-0.0257646497980869	-0.0022901379182706	-0.00878089305682435	-0.00540774060510937	0.00537122619966502	-0.000732632569258654	0.00876307950278348	-0.00704842339663625	0.0112961809551443	0.00509747870082136
h1s16	1790	-0.0222861217873947	-0.0054317443431427	-0.00439596258480711	-0.00701290121747632	0.00814306027948737	-0.000385558596645482	0.00389599364099238	0.00903663312936551	-0.00439952984662916	0.00431675627868635
h1s16	1791	-0.0180635134246111	-0.00299002124291384	-0.00621388555336963	-0.00109975235003283	0.00260669744662989	-0.016010978001003	0.0104406643452401	0.00795733664811264	-0.00425573963872064	-0.00326241745844673
h1s16	1792	-0.0349560893865624	-0.00382165451572093	0.00516973672574172	-0.0129598545920266	-0.0252591287321551	0.00188784265787125	0.00821604269844455	0.017609466039053	0.00437037405610056	0.00135575672408517
h1s16	1793	-0.0263328927066498	-0.00522712856446354	0.00597993099867059	-0.00851019696750506	0.00902926550064583	0.00161963118108499	0.00645407039202701	-0.00481926984149076	0.00187571170134252	0.000186797873600475
h1s16	1794	-0.017046087662672	-0.0172998363337723	0.00238193048779423	-0.00775283479477358	0.00898709313026398	-0.000167742816240959	0.00187194338403008	-0.00529262614497546	0.00876513967404054	-0.00376592748524093
h1s16	1795	-0.0218292402668157	-0.00875339392991377	0.00335228397673994	-0.00434398735800215	0.00830269195340647	-0.000645734065702046	0.0101426652526297	0.00712026294560536	0.00501732731318593	0.00504225299330068
h1s16	1796	-0.0271220435950616	-0.00960813831483784	-0.00841747687857883	-0.00624659853832316	0.00794881529595226	-0.00786770567102714	0.0111727842358412	0.0110856160395751	-0.00267953963543275	-0.00629607849000191
h1s16	1797	-0.0203203911189418	-0.0118434405280804	-0.0067833491827877	-0.0106882460739299	-0.00326631735715118	-0.0201817663749417	0.0155924655538939	0.0474870132177624	0.00153182993023434	-0.00623285529784687
h1s16	1798	-0.0168845069287334	-0.0164238576861176	0.00137789982086948	-0.00930410810047883	0.0130043634076995	-0.00716341408309946	0.00340380399572758	0.00121952629817746	0.0115230099632506	-0.00326504960194583
h1s16	1799	-0.0216970384436193	-0.00554702051474521	0.00290776205919165	-0.00532820370398102	0.00910460287745639	-0.00574424953034812	0.00952778354354476	0.00565909271218664	0.0121014144262512	-0.00202032019370761
h1s16	1800	-0.0195723894937675	-0.00342381865833723	0.00443221352057344	-0.00391565082053728	0.0101888244624497	-0.00572431442454738	0.00504302509623852	-0.00432399111375312	0.00335040680653677	0.000329333533252746
h1s16	1801	-0.0334800631479524	-0.00144120838925624	0.00243656111024782	-0.0189211312451895	-0.00770938991418425	0.00131466103250489	-0.00386869361906641	-0.00275521786837036	-0.0011179774210875	0.00212886509876853
h1s16	1802	-0.0304810714007989	-0.00526000162779647	-0.002945913354242	-0.00338449398973903	0.00921869405733255	-0.00229510484879113	0.00464969689951258	-0.00565495784061568	-0.00467659956821424	0.0102232293709162
h1s16	1803	-0.021771839864607	-0.0101359567372732	-0.00411598270912255	-0.0106775620877595	0.0123329862084793	-0.00508357900620952	0.00169283972354473	0.000981014405150679	0.00728209681845868	0.00193780298732957
h1s16	1804	0.0554073250074718	-0.0363145223910002	-0.00383528230835652	-0.00583503400662827	0.00217616195271141	-0.0207133315587608	0.0037468155112396	0.00960055799793367	-0.00728911873460409	-0.00902707312865456
h1s16	1805	0.0867412364838669	-0.0769256364152001	-0.00211497842807749	-3.69830330807965e-05	-0.00164515260249942	-0.00828997074878672	0.00185587612521367	-0.00215892249643173	-0.0046250126374589	0.00415177806232604
h1s16	1806	-0.0283143319095828	-0.00816627110401256	-0.00552328611645002	-0.0154303847722349	0.00952851990475325	-0.0140140705268902	0.00663674597147801	0.00873535538800475	0.0101235037279744	0.00451693747982017
h1s16	1807	-0.0237978710919142	-0.00955135220563375	-0.00617233878064274	-0.0109231203741159	0.00203230705648455	-0.0195409570972974	0.0151981914540641	0.0301327277373162	0.013631852335578	-0.0012438904244179
h1s16	1808	0.0251481378796181	-0.0194178418930933	0.00429724988102037	-0.0166911859877157	-0.00575909469307464	-0.00357479175463552	0.000762883795063125	-0.0128738020083864	0.00635022019216937	-0.00276465939532016
h1s16	1809	-0.00236783711288273	-0.0183103095348118	-0.00120338814644905	-0.0177473332968257	0.00277897961163603	-0.00614249878616109	0.00568473246674782	-0.00798180347215774	0.00621111882678878	0.00388980896287394
h1s16	1810	-0.0264761754945697	-0.00671970612524571	-0.00424673897385373	-0.0071078890707791	0.00839056862030772	-0.00302507423500031	0.00407652962760521	-0.00234549305628989	-0.0114191737080032	-0.00449982577321175
h1s16	1811	-0.0220150371286258	-0.00154477952809117	-0.00538498052433166	-0.00595527328488507	0.00507352338406873	0.00175554910728031	0.00256608105409507	-0.00464939284572355	0.00215816562429338	-0.00388794387540026
h1s16	1812	0.00232867386299025	-0.00505223153819844	-0.000489051626625071	-0.0113727244569643	0.00944336997891471	-0.00347290044458997	0.00918893037650203	0.00677424184167702	0.00640188764101859	0.0024987855704484
h1s16	1813	-0.0276369538736736	-0.00189241103879127	-0.00332521117885219	-0.00926243401889367	0.00979934911759955	0.00465512265538496	0.00554330563297479	-0.00183007054966965	0.00854164173611535	0.0040981951740763
h1s16	1814	-0.027610274484928	-0.00777588391504048	-0.00218300104362552	-0.0114752694234618	0.010149300730998	-0.00478277707744735	0.00755180875525858	-0.00282864180522664	-0.003782388300949	0.00430870084104673
h1s16	1815	-0.0174403446737833	0.00592746862595888	-0.00123519716376505	-0.0122838010877061	0.00335816032937185	-0.00398638274130736	0.00326292514763709	-0.0106570888413251	0.002196136152926	-0.00569845631586463
h1s16	1816	-0.0173084514372008	0.00490184233494324	-0.00268870493024004	-0.0128298752886417	0.00648727896918669	-0.00776283563145345	-0.00139446782952135	-0.010511879819904	-0.00484400983094409	-0.00223003515845351
h1s16	1817	-0.00971659702966803	0.00332888143968871	0.000482179867118975	-0.0170652893622653	0.00292642189487586	-0.0113673515657026	-0.010424722391081	-0.00858131772552588	0.00281513156754165	-0.00272103146936748
h1s16	1818	-0.0269644137191009	-0.0057319729621949	0.00074983691386165	-0.00707629309562745	0.00855060137132337	-0.00315702990512195	0.00702598477094308	-0.00392349981196142	0.00513292446564315	0.000704209656981172
h1s16	1819	-0.033802286276164	-0.0235826426332922	-0.165505317583308	0.187524834275185	-0.040826486619865	0.00545532226150011	0.00438163746118212	0.0163895170581733	-0.0907536932295306	-0.290160504901475
h1s16	1820	-0.0312129378912045	-0.00959155384325318	-0.133133340966607	0.145346675675942	-0.0303009752983571	0.0049874438717121	0.00308608926619729	0.011311536027789	-0.0642978384111377	-0.22174502787878
h1s16	1821	-0.0310089645169284	-0.0245436086520201	-0.18746985361027	0.206437383716361	-0.0505576212536229	-0.0062144992210565	-0.0136700980445321	0.0111630470405365	-0.00714538714641439	-0.0469397345240727
h1s16	1822	-0.0370680408069211	-0.0156924777798353	-0.123111217205563	0.13310000660151	-0.0314609330375841	-0.000441021472862619	0.00716822625647291	0.000832879407265729	-0.0467869782508243	-0.121994335174535
h1s16	1823	-0.0249594964942134	-0.0283340799340319	-0.183429521095241	0.203986325413114	-0.0497904627357262	0.01880912758975	0.0138080525282435	0.0315591404412852	-0.105124180041415	-0.316165671039447
h1s16	1824	-0.0306129508334809	-0.0260762501403812	-0.188070806507857	0.205796061912639	-0.0492382614662841	0.0115336965318201	0.0124327235260215	0.0214874995294257	-0.116214858373083	-0.348950872319421
h1s16	1825	-0.0327943566956175	-0.0192323784416435	-0.210820875733558	0.231765805512536	-0.0516721511815822	-0.00472798905542086	0.002750334474269	0.0125505420543601	-0.0704362992579264	-0.233925099283025
h1s16	1826	-0.0287333487500931	-0.00876453837405711	-0.0613178114876398	0.0617163738655072	-0.0108402588336234	-0.00261159349558629	0.00954087240548113	0.00202711605979537	-0.0377135006422442	-0.12239643686567
h1s16	1827	-0.042074256747142	-0.0184971586321882	-0.193989932435487	0.209169798963558	-0.0585891899498395	0.00544449431073592	0.0108308414850009	0.0109811587463991	-0.106306580415179	-0.329654224550908
h1s16	1828	-0.0413317406997921	-0.0238815027315761	-0.221895318971472	0.242941324751871	-0.059330441770802	0.00528694030124781	0.00916855717578656	0.014340487395425	-0.0917036604955939	-0.305503510280402
h1s16	1829	-0.0384034294429959	-0.017042044409867	-0.121711333053352	0.137223905389777	-0.0268329520908124	0.00506712307667748	-0.0542687681233277	0.0187497834311337	-0.052275014371252	-0.17386189825224
h1s16	1830	-0.0422864422409607	-0.0300159129220348	-0.279035399326272	0.311716311561375	-0.0758189717535725	-0.005081254831903	0.00578688700141793	0.0179510597528865	-0.0847595145073084	-0.260789694539659
h1s16	1831	-0.0301405354831056	-0.0134705113716593	-0.209707692046533	0.232604162891396	-0.0656561105143631	-0.00179371209359487	0.0113442906557801	0.00927320497820322	-0.0946884672337785	-0.231323985101292
h1s16	1832	-0.0187036146402468	-0.0371539216123703	-0.268638002322642	0.305470162742897	-0.0707582491185168	0.0141629506690688	0.00326951503957011	0.0229102730001906	-0.0917864616211462	-0.239551395603072
h1s16	1833	-0.0131527711679715	-0.0295906582860584	-0.186629305032709	0.209790623236029	-0.0461886452834495	0.00969716869946474	0.00036221971666327	0.0165086333765261	-0.0458206658269234	-0.160208303448518
h1s16	1834	-0.0262226769576623	-0.0174291455740189	-0.175414411919656	0.195692382996519	-0.0431692763512209	0.00514822419230494	0.00069724433531077	0.00706883878116463	-0.030404367238363	-0.0702629620078632
h1s16	1835	-0.0371436819950189	-0.0404123665810382	-0.312952505225249	0.351949914400929	-0.0848360956257226	-0.0103345570275358	-0.00385154251426398	0.0238038686856042	-0.0315867524967485	-0.133664988300854
h1s16	1836	-0.00683176865799317	-0.0260790196823559	-0.152948565617775	0.162688163672961	-0.0381874743291417	0.0138560927938454	0.0119250734247176	0.017286276504963	-0.133605365041422	-0.257102090685039
h1s16	1837	-0.0170473359100213	-0.0216548072671045	-0.240450230064466	0.266941010665294	-0.0595989489013591	0.0294289566028316	0.0124890225722526	0.0209179654957059	-0.134599108463883	-0.256147226882651
h1s16	1838	-0.0162035017935995	-0.0134900170809176	-0.154686429288323	0.166082975817531	-0.0354029839425911	0.028449577761761	0.0184315674703129	0.0167819795210985	-0.140453816711522	-0.279563136605582
h1s16	1839	-0.0252518244129479	-0.00288773366544516	-0.0833290908956516	0.0917599948543453	-0.0138353470515138	0.0239874828723809	0.0163941996500154	0.00825401938795851	-0.0750497549552503	-0.138391695248505
h1s16	1840	-0.0277207621728732	-0.0156330044669608	-0.138825938711149	0.153545262663607	-0.0314750624599458	-0.00172627867472619	-0.00400717716340156	0.00871517481832969	-0.018512048743165	-0.0815834952055589
h1s16	1841	-0.0267894000068413	-0.0185468243867744	-0.132821525335617	0.141578619199931	-0.0295857116018744	0.00412330469241411	0.00963639642975783	0.0108689375081501	-0.0626431144619017	-0.183090442938688
h1s16	1842	-0.0229948139853637	0.00220197169435606	-0.00478588958066103	-0.00409438298562388	0.00674183230966469	-0.00274722002393144	0.00477290923623838	-0.0057340627842124	0.000268293498773999	-0.00958046370272143
h1s16	1843	-0.0277248710512892	-0.00300522637902332	0.00328848090137154	-0.0102316974126328	0.0101792511441542	0.00596785752096201	0.00776987679570667	-0.00384487177575845	0.00359431947039346	-0.0003317752715242
h1s16	1844	-0.0256567090949268	-0.0146044471049561	-0.203791299134554	0.227096163919101	-0.0492066652796163	0.0297880428820098	0.0206756941287733	0.0130635201064305	-0.148703112337713	-0.273648310014809
h1s16	1845	-0.0460000931360193	-0.0275147244084199	-0.285738016477702	0.319174402174364	-0.0756516451167477	0.00416744684904327	0.0133927975439998	0.0246902913445587	-0.102672685063694	-0.296370813514344
h1s16	1846	-0.0298625812307159	-0.00371908170118131	-0.0642092518350103	0.0638725755190712	-0.00979669593375168	0.0125191724852814	0.0146663358863266	0.00421345935405869	-0.064283260143213	-0.119228067495686
h1s16	1847	-0.0447699074858757	-0.0171134894694711	-0.232656109503277	0.259145072266333	-0.0582852895753405	0.0102524646818076	0.0157460290530341	0.0186019028245974	-0.136788525470431	-0.366537551158094
h1s16	1848	-0.0358921511481816	-0.0112908218970937	-0.110721297748262	0.115490278257025	-0.0182783579000406	0.00303074244768558	0.0143974928682976	-0.00182474249669011	-0.0537406347759541	-0.100752212730085
h1s16	1849	-0.033918626450068	-0.0201285739229468	-0.262637979019973	0.297946255128353	-0.0661971858768799	0.0164995624369119	0.00358087527486748	0.0279581141465948	-0.122434737699979	-0.337230485524836
h1s16	1850	-0.0266501545026635	-0.00825228756408227	-0.207829631831472	0.228610901939875	-0.0491342039736902	0.0300618880425607	0.0206201738247115	0.0164915429841831	-0.166398740243474	-0.365891925577153
h1s16	1851	-0.0473415588264392	-0.0256657158016565	-0.276626291602053	0.309178138666857	-0.0738760000737605	0.00890321824633343	0.0155228052444615	0.0272640632109806	-0.132435082325675	-0.39732043399744
h1s16	1852	-0.0381184583644103	-0.0188409601078289	-0.245265160092642	0.27165532361645	-0.0610031293334597	0.00891186749815621	0.015508346011744	0.0160258095177673	-0.112220384400436	-0.284660422257751
h1s16	1853	-0.0313059027122771	-0.0124530268513616	-0.165797456750234	0.182345068853268	-0.0405337223465549	0.0167558062870322	0.0227186103538612	0.00657465635625684	-0.100244779019003	-0.216972205036498
h1s16	1854	-0.00237957847408496	-0.0140723203966167	-0.118738524562824	0.121474706245668	-0.027476119024459	0.0193269656757661	0.0145447427262526	-0.000296077134082911	-0.118709861989851	-0.142278315100372
h1s16	1855	-0.0371142034506619	-0.0232738489459422	-0.181734638276909	0.201541808805312	-0.0465715223739252	-0.00452692884013212	-0.00328444406493341	0.00680206916586114	-0.0418949863212022	-0.0806721144474278
h1s16	1856	-0.0115819442170627	-0.0253931595529925	-0.153347404899008	0.162755496470612	-0.0438372050742238	0.0144361808008463	0.0123754905437376	0.00194391145824934	-0.0791197993984788	-0.079885511280382
h1s16	1857	-0.0331825425685788	-0.00473724209306366	-0.0618042227830939	0.0584060845149512	-0.00788947999774308	0.00912588321381193	0.00734424966998207	2.02535040513471e-05	-0.0433720791770461	-0.115282708805853
h1s16	1858	-0.0342212764806566	-0.00762683629327856	-0.0991801030021317	0.107327608331438	-0.0299054550840185	0.00951345091268281	0.0147545095875336	0.00764872815204914	-0.0695875403869515	-0.0483513826311399
h1s16	1859	-0.0272232372935659	-0.00257657771119965	-0.00715320495824574	0.00423670425225805	-0.000491830032078189	-0.000125252852225058	0.0101821397818939	0.00936545021616873	-0.0325876447550306	-0.0126833539416144
h1s16	1860	-0.0146728427788452	-0.00396951529994346	-0.0361915950964848	0.0345932741647676	-0.0121061134187009	0.0045004529433246	0.0136847665512785	0.0151032164937217	-0.0525760806335154	-0.0606183427883671
h1s16	1861	0.0119792831975581	-0.0124940624806054	-0.0709901411235561	0.0739394376694464	-0.0174708093687195	0.0228356960467343	0.0145614497199762	0.00296927691692424	-0.106800251656991	-0.0867588781500748
h1s16	1862	0.0175300428698959	-0.0232368607220164	-0.117019023774815	0.129172094977063	-0.0273256769617721	0.0153826795414801	0.0104859888340465	0.00105588751835846	-0.102659056777132	-0.167705308216303
[truncated: 2,373 more rows]
