# Supplementary material for: Large haploblocks underlie rapid adaptation in the invasive weed Ambrosia artemisiifolia
Source: Nat Commun. 2023 Mar 27;14:1717. doi: 10.1038/s41467-023-37303-4 (PMC10042993; doi:10.1038/s41467-023-37303-4)
Supplement: Supplementary file 6 — Source Data [file 41467_2023_37303_MOESM6_ESM.zip › battlayetal2023-sourcedata/battlayetal2023-sourcedata-fig4/h1s11-mds_coords.csv]

chrom	window	MDS1	MDS2	MDS3	MDS4	MDS5	MDS6	MDS7	MDS8	MDS9	MDS10
h1s11	1	0.0161033027994754	0.00259108980179986	-0.00750945989878303	0.0138679063680156	-0.00034730294859142	-0.000448810954276718	0.0069609146352067	0.00950932366546869	-0.00424606458596085	-0.00150319211014049
h1s11	2	-0.00136838744269697	0.00199396255710008	-0.00780376024243739	0.00816621011803105	-0.00181897448078633	-0.00285147464171455	0.000901967937341297	-0.0031092622817756	0.00817002835426345	-0.00514998619742553
h1s11	3	-0.0364311524354133	-0.00767035617904035	0.00863993530651095	0.00851140904664744	-0.0108453870485205	-0.0547445162672743	-0.147918130633178	-0.117010857801281	0.00224594627884953	0.0631213157897282
h1s11	4	0.00913021068085471	0.0124980420773961	0.0123467939222258	0.00630417446745791	-0.00417143355433956	-0.0126746017270729	-0.0190517168829906	-0.0194386672584066	-0.00842621068315734	0.00183013030030544
h1s11	5	-0.0137114277499149	-0.00224114320231048	0.0205832721114467	0.00990857015807955	-0.0195297285979078	-0.0635905955263236	-0.182261971022618	-0.143201503834718	-0.0151561338339066	0.0676600270207556
h1s11	6	-0.0538095915285443	0.00682294368891331	0.0194325561396236	0.0128004221509729	-0.0176840279809225	-0.0533029298602276	-0.163673977885611	-0.118024958443207	-0.00667198589335433	0.0537554339579396
h1s11	7	0.0146569459277571	0.00559083899820584	-0.00571646830000015	0.01088011453142	-0.0043954630057807	-0.00683509974380448	-0.00702520072915489	-0.0033486497944137	-0.00259089665403315	0.000378452571696276
h1s11	8	-0.00752726094498386	0.0155549914105484	-0.0029378242808583	0.010887227882807	-0.00373452111528719	-0.013096544075767	-0.0170210931568853	-0.0122818382374563	-0.00396037818307756	0.00272736581235172
h1s11	9	-0.037864137501399	0.0111162315251657	0.00585799976734877	0.00577540395272715	-0.0086416259619483	-0.0335017641431747	-0.0738951393201925	-0.0599013706414664	-0.00997142657188355	0.0212883011368601
h1s11	10	-0.0874440163772716	0.01607921535365	0.0261965900908647	0.00192926257992675	-0.0204129222457878	-0.09738453702909	-0.263095185977926	-0.218537332945465	-0.0328492363727638	0.0978880000099142
h1s11	11	-0.0860106569809681	0.00384627080999631	0.0218025971065671	0.00581615897410658	-0.0165121855935013	-0.0753889943266689	-0.189421327244442	-0.149257084545694	-0.00764192180375751	0.0660506867067872
h1s11	12	0.0140103134517792	0.00968538568574916	0.00159244739241725	0.0116447150511147	-0.00227327890257214	-0.014600074449926	-0.0366155056554309	-0.0277770197639328	-0.00777727013625256	0.0163561272905196
h1s11	13	0.0178287094535989	0.00540462084244101	-0.00340027683904245	0.011615111328488	-0.00539146300013488	-0.00583851864873796	-0.000361215883671128	0.000619612717590279	-0.00888321560770908	-0.00180250546583508
h1s11	14	-0.0569235036704658	0.0035057789129846	0.00980306239304732	0.0121922007030335	-0.00706169486306363	-0.0378017856694297	-0.120280249157359	-0.0869324088364252	0.00303516762643758	0.045761953036678
h1s11	15	-0.13478250227695	0.0337548653954019	0.0344741274380339	0.00514280589267974	-0.0132504321516614	-0.0643483373204711	-0.193413324576865	-0.163459232781739	-0.0191485885369667	0.0774294164843173
h1s11	16	-0.0146839607099541	-0.00655069943489099	-0.00227913134974974	0.0188347890484624	-0.0224647606190411	-0.0860127208336141	-0.235247425320024	-0.189472853828737	-0.0316537770710043	0.0917624252191124
h1s11	17	-0.00334549788928601	0.00353501822021981	0.00293536555093847	0.017073348143748	-0.0100742086884082	-0.0375564605893734	-0.152682630825129	-0.127848808963487	-0.0275141720768732	0.0551224090066455
h1s11	18	-0.111357911473362	0.0128109104626296	0.0207240849578914	0.0142508319672244	-0.0298177846983574	-0.0960114127127917	-0.272035650479913	-0.23058884966083	-0.0437667556319942	0.0938714089564733
h1s11	19	-0.0982175089882283	0.0129366444550732	0.0265420466098205	0.00809186058536456	-0.0276813454205894	-0.0933579631599927	-0.285962858388439	-0.243460951574069	-0.0441370144982165	0.107578520729141
h1s11	20	-0.0212950726137948	-0.0048224048949092	0.0128042553203102	0.0120373899331893	-0.0197499609393535	-0.0629807100718424	-0.210951170538499	-0.169628268232778	-0.0413135404138631	0.0790259698085111
h1s11	21	-0.123311543877977	0.0211188021468759	0.0224907243218899	0.00737655179220771	-0.0249849561597907	-0.0881266024956093	-0.243146281382907	-0.206086477807882	-0.0434538650832624	0.0818445444261226
h1s11	22	-0.061354089976732	0.00663754829666687	0.00820269230322389	0.0229683735138248	-0.0338270326741419	-0.102898252915028	-0.311251305921155	-0.249409871796685	-0.0457135957051869	0.110325599899125
h1s11	23	-0.00120070937527472	0.00544997397984605	-0.000800236639438256	0.0111860333934001	0.00790846136634324	-0.00916889022055897	-0.0204211798234658	-0.0351048755834714	-0.0147865323998777	0.0185618925497198
h1s11	24	-0.0921500022066807	0.0300578911745047	0.0183835440039529	0.0075463030974942	-0.0145211133690521	-0.0755520283020073	-0.207638469640326	-0.178810308361679	-0.0442089309484804	0.0679271794540953
h1s11	25	-0.0482122112802371	0.00721593907397156	0.00864301872065855	0.0221383686997267	-0.0329505180178978	-0.113553866924353	-0.34644022048686	-0.276086111129208	-0.0437569961622903	0.130621912511146
h1s11	26	0.00235247523821607	0.00303521207207246	0.00330668747155912	0.0150618937685925	-0.0176866362474127	-0.0712693849502035	-0.205069915734664	-0.174032952351017	-0.0593907537234418	0.0751720998270468
h1s11	27	0.0147999510208046	0.00921482977524343	-0.00375259532332265	0.00146447145053235	-0.00382773002876568	-0.00324468241305038	-0.0108242993067063	-0.00847079740458899	-0.00906646810691986	-0.00127956845054518
h1s11	28	-0.0799725373676753	0.00287312435838076	0.00861216116563759	0.0043741342202699	-0.022002927493423	-0.0592032325311948	-0.167122115363316	-0.123584774251896	0.0064977011169263	0.0585287290512916
h1s11	29	-0.0197959275037388	-0.00797084493625639	0.00229726749902374	0.00925180357503796	-0.0185309570194516	-0.0261774764073707	-0.0855997705114368	-0.0501390904944745	0.033506480255578	0.0513818805651917
h1s11	30	0.00100978083219131	0.00352243137072586	0.00148197076436528	0.0113822449443658	-0.0141764508575421	-0.0469749355047578	-0.120869306104866	-0.0978741481742536	-0.0200707156611803	0.041987091568035
h1s11	31	-0.0381592439067591	0.0203493866963977	0.0127083843966522	0.0112030610121392	-0.0151661308563128	-0.0469216708568894	-0.120190447240736	-0.107931823720046	-0.019025371538088	0.0474510650791838
h1s11	32	0.00843606168723965	0.00668755919273756	-0.00470583948185457	0.0087897825962059	-0.0126976758126628	-0.0324360676092872	-0.0695009397987258	-0.0567076864314623	-0.00699193074010075	0.0211506565535983
h1s11	33	-0.0749408546569715	0.0144523677395306	0.0167350792322631	0.0164097686531249	-0.0339894164899846	-0.122106780775383	-0.359519638899225	-0.292681567280044	-0.0611627176865719	0.13388790252449
h1s11	34	0.00309866012246046	0.0150803461942018	0.00646791580425299	0.00753467886712277	-0.00762477868660201	-0.0200073148828929	-0.0732224464962409	-0.0599428548644634	-0.0395336679815812	0.0178175004852939
h1s11	35	-0.0886245295124724	0.0192275832540563	0.0296949055327782	0.00713550452656847	-0.0293948561176266	-0.112297370718615	-0.318333655654415	-0.268060783907702	-0.0501188064875209	0.116038605119906
h1s11	36	-0.117847987108863	0.0298154666341368	0.0461415374569734	-0.000840945867897644	-0.0272032157137061	-0.100884329708976	-0.28436641231989	-0.258532309721783	-0.0663025485640709	0.110971867172177
h1s11	37	-0.0672609302680685	-0.00446322148360797	0.018648164953533	0.0147390809655948	-0.0278902097613083	-0.0335498889025133	-0.167331838444644	-0.119125310171404	0.0070384628544692	0.074017609022423
h1s11	38	-0.0137105787612011	0.00859809484808233	0.000841237961266445	0.0195817748464805	-0.0309514213239721	-0.100782059104235	-0.323510835592056	-0.263207234379038	-0.0624708468090219	0.131527151863486
h1s11	39	-0.0674915903710239	0.00842799949242653	0.0145821624064883	0.0168181003214432	-0.0362163533513869	-0.129827050990648	-0.394207576050291	-0.32233898134826	-0.0702534121324106	0.147531192019211
h1s11	40	-0.133140047287234	0.0224310234911858	0.0219149388300759	0.0055455047919847	-0.0204440139494294	-0.0896234040033878	-0.286717916883108	-0.23360891020434	-0.064018439978364	0.1070532346577
h1s11	41	-0.0390733015912155	-0.0116248370877072	0.00445183685925401	0.00823669107152193	-0.0146720247739548	-0.0411707656717824	-0.10039232151163	-0.0741630941956691	-0.000267368837035138	0.0354917698316542
h1s11	42	-0.00655881734807441	0.00467180716866619	0.000170347452191621	0.0186325820132406	-0.0184209640754876	-0.0586794979492577	-0.161329248982766	-0.127951767418063	-0.033295411970133	0.0615349471211088
h1s11	43	-0.021279052610865	0.0147140049269886	0.020416042693038	0.00341194051072152	-0.00417007941989462	-0.0340748140554633	-0.0972546515722688	-0.097079843543937	-0.0247856749111172	0.0336681026566385
h1s11	44	0.0012603405387854	0.00483786481023092	-0.00129384856378435	0.00498810703007461	-0.00860910467510043	-0.0160396506994967	-0.0318254366774304	-0.0222211444494544	-0.00300768658718066	0.00429170598058636
h1s11	45	0.0126681736145151	0.0060287918620876	-0.00697627512623943	0.00584908558410062	-5.50930418809365e-05	0.00313207101948947	0.00661370054479028	0.00576854239736682	-0.00714600840269476	-0.00853040376023485
h1s11	46	0.0119042694070646	0.00260701938787766	-0.00608947973003632	0.00114533553541929	0.0050064212980668	-0.00105946898902108	-0.000773609194951129	0.0018394123895962	-0.00514872894806144	-0.0072534496010683
h1s11	47	-0.0540647325469548	-0.00215738940653731	0.0107473504756016	0.00780480952716676	-0.00503014495496071	-0.0174439846070485	-0.0826472134076328	-0.0732674176117075	-0.0257343335530626	0.0291055846776154
h1s11	48	-0.102993858591748	0.0260328471363071	0.0290679050964716	0.00375765972380129	-0.0170186594887413	-0.0496210338483258	-0.160738701241452	-0.155643929280304	-0.036584593069152	0.0567503764132041
h1s11	49	-0.0730213756268656	0.00429496548992936	0.0224494016587748	0.0104363056105159	-0.031823208741088	-0.0656323101941111	-0.213561925057435	-0.158694527581447	-0.01177377392299	0.0900854500140598
h1s11	50	-0.103967800378457	0.0223194860692073	0.0290599848453594	0.0107551968752636	-0.0256340252075134	-0.112196096992761	-0.320713729190474	-0.272175213812643	-0.0520481770651571	0.118675303302709
h1s11	51	-0.0742023754959087	-0.00431404996618502	0.0146237687451601	0.0146298151739449	-0.02409851383951	-0.0622336762459048	-0.163741064771453	-0.128137084171759	-0.00303565182802157	0.0555218019830849
h1s11	52	0.01559364191018	0.00512350995384149	-0.0130829512674831	0.00501664925861992	-0.000859294397450723	-0.00221433078235742	0.00497522890822272	0.0115975294666557	0.00447149391182119	-0.00439023000793015
h1s11	53	0.015965476231634	0.00508674075688141	-0.00898900387510385	0.0102920788649771	-0.00187270905841205	-0.00421382993024819	0.0061084025359126	0.0048969970005024	-0.00212509384574314	-0.00429869254540422
h1s11	54	0.019432312740994	0.0073368254433852	-0.00176646002369891	0.00863079900986037	-0.00838752030204742	-0.00509017342535394	-0.0191729972817846	-0.0109225644672012	5.79840657358276e-06	0.0198969980166603
h1s11	55	-0.0742747741267008	0.0156525192730875	0.0138949340915842	0.0173302345733091	-0.024534849409091	-0.100297709958281	-0.312560740677744	-0.258903818653107	-0.0684683553222227	0.118026763638575
h1s11	56	-0.0988319188447907	0.0202973925603372	0.0435146281213533	0.00354809463312323	-0.0253564433227053	-0.102023900426915	-0.289257518748734	-0.252219408365824	-0.0654719672530599	0.0986779025271083
h1s11	57	-0.0322379239026197	0.0221991202787844	0.0201984429729816	0.00746177383304067	-0.0144617057560282	-0.0560877949075886	-0.158654952266393	-0.139031741683276	-0.0655244115027022	0.0446643911355643
h1s11	58	-0.0499431724016232	0.015441741031195	0.0151197772585768	0.00700527819127307	-0.0218864420519655	-0.0909151863265176	-0.253070272370322	-0.222677081767281	-0.0471065970591312	0.0930653327807934
h1s11	59	-0.0652552650809526	0.0138356881784769	0.0125943483866024	0.00864143680342905	-0.0133954682093651	-0.0379370361547618	-0.141489073233743	-0.117330143175642	-0.00858242219209941	0.0559252198118104
h1s11	60	0.0140706878389007	0.00444797003471897	-0.00942931450922394	0.0162802018835416	-0.00468487392972359	-0.002928135338115	-0.0116330358410597	-0.00941236656257812	-0.00497734573126143	0.00870290576033573
h1s11	61	-0.000974039291442859	0.00305190321295393	-0.00134201062563279	0.0068679537149712	-0.0153425007608278	-0.0429153932852562	-0.119987875911432	-0.101154343644031	-0.0240796243066654	0.0425757709386268
h1s11	62	-0.0354602589551394	-0.0123231133835196	0.0150415168826891	-0.000194222896836807	-0.00531552246388272	-0.0280770749791195	-0.0673299209428538	-0.0621495428896297	-0.012712997694664	0.0294129888355714
h1s11	63	-0.0693185267242685	-0.00356669498654129	0.00828534562382273	0.00784524747166669	-0.0314730910850139	-0.11061583928162	-0.311737962245491	-0.252597614975838	-0.048872447349696	0.112429846345818
h1s11	64	-0.0439815704346206	0.00643032024406077	-0.00141039799148553	0.0129177154568842	-0.0183075495743744	-0.0665345276494434	-0.196006581453993	-0.152610781406751	-0.0134396323467787	0.06961654417735
h1s11	65	-0.0462182468352348	0.0015598437017252	0.00963578330410639	0.0132883649116268	-0.024841575204442	-0.0998455944072911	-0.286520492554298	-0.234180074980177	-0.0444278022883024	0.108507696176764
h1s11	66	-0.0871307231267097	0.0159341747536338	0.0140849824813178	0.0154951506454143	-0.0275115422088605	-0.116753625151799	-0.326968042316607	-0.261259453192177	-0.0519486808425169	0.119802584948785
h1s11	67	-0.0981437604052378	0.024704362740098	0.0572594165002581	-0.0136232582040015	-0.0147318282854155	-0.0854560317548505	-0.25022122214126	-0.221929357745088	-0.0535698810849895	0.106376011834477
h1s11	68	-0.14693953839103	0.0320939389846955	0.0457255795258466	-0.0274230291964849	-0.00480498039443746	-0.0561881120305667	-0.144208575836216	-0.129403934274282	-0.0317755887309801	0.0675969827728502
h1s11	69	-0.0854552257706067	0.0275684661883263	0.0274102256179183	-0.0105193861446949	-0.00676829418409848	-0.0445075012062149	-0.112075622522233	-0.111506653934948	-0.0222147365598719	0.0418655732259492
h1s11	70	0.00609127121363246	0.01219769994385	-0.00991183736149036	0.00912581325540696	0.00791844879556517	-0.0133173215071681	-0.0285020187319392	-0.0206884274900246	-0.0070619833077338	0.0123250169579718
h1s11	71	-0.0546552141294404	0.024136191587518	0.0150551898694547	-0.00801402240141766	0.0118689926053194	-0.0301117260000395	-0.0703039263858974	-0.0556439993091392	-0.0033848833101213	0.0391091537893381
h1s11	72	0.0173733534690832	0.00622264484829806	-0.00856472007884183	0.00660593285892892	0.0159423316889862	-0.00452960749650022	-0.00654647279282923	-0.00336869740569196	0.00155277190947354	0.0057031709870555
h1s11	73	0.0111218291174824	0.00944949310464018	-0.00362796919686732	0.0105457956154989	-0.00120433564709396	-0.0221856853604025	-0.0422799048445929	-0.0412719989405491	-0.0180710347606048	0.0186134486946355
h1s11	74	-0.115986932799402	0.0233655371738973	0.0158413364961014	-0.0233683333279383	-0.00209359921271136	-0.0349377113346532	-0.0838410345910397	-0.0858969152006646	-0.0260576692838842	0.0498035016626683
h1s11	75	-0.175539577010925	0.0369018232971657	0.0221151254275802	-0.00700938502461988	-0.00241624801087002	-0.0464634895876265	-0.121505332513796	-0.119420657596427	-0.0388756305060218	0.0658672585561994
h1s11	76	-0.13315479156585	0.0317723125989602	0.0253657334417794	-0.0142660668412007	-0.00372768811055637	-0.0358056535215398	-0.0991258339989201	-0.0958201174438059	-0.029470318312713	0.0397930226621309
h1s11	77	-0.179224495304843	0.0333052987041793	0.0301768798597803	-0.0167364270617525	-0.00641032002487131	-0.0516861969328132	-0.130442141509929	-0.121107230893778	-0.0182598039376432	0.0619874687859535
h1s11	78	-0.12347348382798	0.0146027697468496	0.0201232335736912	-0.00352221724549416	-0.00174471996157894	-0.0344781971295201	-0.0908919525226399	-0.0779959400007263	-0.00542607353410381	0.0436075932329653
h1s11	79	-0.18727601954781	0.0284976244558428	0.0397554937926364	-0.0175263195840217	-0.00765815902444263	-0.0571994285454319	-0.15812086724536	-0.132986406533088	-0.0380222751728388	0.0661173319724897
h1s11	80	-0.189054621346257	0.0359249599204694	0.0313576557560229	-0.017892524857023	-0.00480125177656873	-0.0589712078187133	-0.155138572307144	-0.13435898686016	-0.0375747729679428	0.0647288930301538
h1s11	81	-0.111323097605685	0.0315879041672438	0.026670428272069	-0.0100470802809527	-0.00101711578815597	-0.0374654090577274	-0.102238872195293	-0.100331454806993	-0.0429541958347959	0.0354948370462769
h1s11	82	0.00301804469184277	0.00489095431826697	-0.000797891391038447	0.00724150969620325	-0.0012231527546909	-0.0150021839629756	-0.0323641359112234	-0.0187362241850791	-0.00283105613814512	0.0192531154856615
h1s11	83	-0.04915585546317	0.0105584563153866	0.0219362326254843	-0.00951307303850482	-0.00123155982870584	-0.027480382423422	-0.0651900701779932	-0.0635273099656379	-0.0217468070749686	0.0362199141951914
h1s11	84	-0.117453484012774	0.0308766532937238	0.0216904033898609	-0.00683416333205607	0.00115900710011947	-0.0314611707880955	-0.0809817617797382	-0.0678801984363314	-0.0273839862453253	0.0297986202317385
h1s11	85	-0.0854611854289649	0.0186214379272033	0.0162107349820802	-0.00499630061546619	0.000625506337406485	-0.0267385844497752	-0.0461217714853005	-0.0470182548873597	0.000794503737459317	0.0109357711096526
h1s11	86	0.00125292212910699	0.010317780679563	-0.00188708835831044	0.00824825248743958	0.0102300636348229	-0.00699779282497401	-0.00104083125786886	0.00204603356516972	-0.00602765419284215	-0.00455013692904411
h1s11	87	0.0147195888031035	0.00611272196744298	-0.00445191773010064	0.000861739404615573	-0.00188512151845384	-0.00207288338082068	-0.0120407536655129	-0.00876363348490562	-0.00497873791216323	-0.00323896306851693
h1s11	88	-0.0191270382582166	0.0115368758140965	0.000698670420265199	0.00493842657032739	-0.00532794270935173	0.0103115369463735	-0.0364853421835437	-0.014874010897565	0.00557653839451327	0.0125679347294533
h1s11	89	-0.0121121144591557	0.0103818448886684	-0.00116701550018216	0.00836641179424894	-0.00403506741844027	-0.0110930764265036	-0.0171142919333365	-0.0123100765768805	-0.00957258598889462	0.00182358931074645
h1s11	90	-0.0650478056925487	0.0225177774833591	0.00270346832869459	-0.00302812176293325	-0.00669228807618598	-0.0253402776402784	-0.0525514762193683	-0.046794468570162	-0.0188860747590767	0.0164688918119364
h1s11	91	-0.0139616818442588	-0.010335103330097	-0.00150328869463596	0.00993938617550122	-0.00533739592856705	-0.00826865790771401	-0.0138999128779011	-0.0206996191280582	-0.000363967058022694	0.00769435236451766
h1s11	92	0.00619195975490246	-0.0018348735760855	-0.0130243224353978	0.00646408246419503	-0.00635039899697111	-0.0127680119864146	-0.0116119028763544	-0.00458333594626186	-0.0006143753843192	-0.00150226179614824
h1s11	93	0.00531848833200023	-0.00773271193958803	-0.00925405062709962	0.00830393553883387	-0.00554804446905956	-0.00947538331383507	0.000246734048173994	0.0162000291868978	0.0196588196941752	-0.00114767103013533
h1s11	94	-0.0118811084124388	0.0126705097162422	-0.0124089873954056	0.00972704652611734	-0.00628359961117988	-0.00795359771124692	-0.010783203798424	-0.0168478871901411	-0.00381466644918919	0.00152952828102525
h1s11	95	0.00228660995149527	0.0120227012480185	-0.00643984779560662	0.0139529050453148	-0.0083393629820556	0.0111465649336715	-0.0052787543529631	0.00407813462308336	0.0105746176648079	0.0024545150727448
h1s11	96	0.0115879859017386	0.00560453706473521	-0.00937970679742368	0.0136031655373773	-0.00564219248893024	0.00385905427745155	-0.00596086121574763	0.00368968018602049	-0.00256840367644486	0.0109137148824021
h1s11	97	0.0160014999781059	-0.0024789261789224	-0.00801571426927605	0.0129230176910598	-0.00284622609968445	-1.75008580243865e-05	0.00764215086103391	0.00662729600470262	-0.00615634929991394	-0.00259549451120548
h1s11	98	0.0160157545716694	0.00476935515389663	-0.000828272915631884	0.00752259403452987	0.000889543036985346	-0.00564312437096568	0.0082847878367461	0.0146894601185	0.00915671224487426	-0.00118408324220035
h1s11	99	0.0137644850278863	-0.0176122668612637	-0.0112508212499635	0.00952647203961322	-0.00464578179198758	-0.0119536817450246	-0.00419453979469709	0.00855791438202366	0.021964284463166	-0.0116887779217098
h1s11	100	0.0187809487405936	0.000691769419293722	-0.010096742438772	0.00209335356470284	-0.00379423437708439	0.00428182741592045	-0.00158609988357375	-0.000497025133389743	-0.00565987025592119	-0.000493847952653922
h1s11	101	0.0177371892251345	0.00659421404119067	-0.00739634139281541	0.0083007913800184	0.00164928303802516	0.000620572303980987	0.00743473862894947	0.00842902955053263	-5.64350752484243e-06	-0.0082018554024055
h1s11	102	0.0222897077175985	0.0112050498384289	0.00556503026840988	0.0102208173919889	-0.00127764538546624	0.0108950664647546	-0.00257455463440613	-0.00324572949562206	-0.0117770341826154	0.0139596019005961
h1s11	103	-0.0185051268695779	0.00114180639210609	0.00615550455613598	0.00279912048576092	-0.00566398464689102	-0.018575646895722	-0.0266465180845731	-0.0103737124379775	0.0211938244596246	0.00266937745164376
h1s11	104	-0.00647473179547475	-0.0195804810522911	-0.00787716194232089	0.00944811862028804	0.00179331903037715	-0.01279105283553	-0.0150246257061698	-0.00892950151546406	0.0134735862265447	0.000990366840269914
h1s11	105	0.010238496441119	-0.000721459917165271	-0.00550728290953304	0.00695626388152958	0.00652608189150639	-0.0135971980581403	-0.0150841065026735	-0.00561705295868963	-0.000353193884152168	0.00023220454256338
h1s11	106	0.00626949152077409	-0.0119759946816207	-0.00912434492387982	0.00480786105261154	-0.00218282830936822	-0.0088976809682388	-0.0134460083079862	-0.0103048611906554	-0.00975711842072545	0.00327120000642436
h1s11	107	0.0158617599218541	0.00334964537037323	-0.00948333784705715	0.0120502709920357	0.002363760887319	0.000208638436478159	-0.00854373983489281	-0.00807532888132121	-0.0154188810988461	-0.00487178417102413
h1s11	108	0.0163093966059687	-0.0052462232760267	-0.00729584761623851	0.00786337580549168	0.000806232500792889	0.000426228216435728	-0.0107137880276482	-0.00303335222358563	0.00236700161998899	0.00103204966452776
h1s11	109	-0.00190112060288896	0.000242662959246801	-0.00514111417698438	0.015180282758429	0.00555701145655661	-0.0217518604252712	-0.0242612978941965	-0.0117040641381278	0.00411149829365591	-0.00209690442070565
h1s11	110	0.00197847334136098	-0.0149094995499658	-0.00679371826345779	0.0025452136248497	0.0102433151048457	-0.00551642305373325	0.00167011052411687	0.00630314661208933	-0.00454500606873706	0.00721063559778857
h1s11	111	0.010463338848414	0.00709831635425094	-0.00922576351491848	0.00674676941535733	-0.000849187351905214	0.00703676163172944	0.00812515103598739	0.00808788207606624	-0.0105197439318694	0.00547164764266593
h1s11	112	0.0110325242325517	-0.00527046174685194	-0.00628456187558014	0.00649654966781402	0.00288774081075857	-0.00238898436419607	0.0104309289994365	0.00808364319308347	-0.00633145760796418	0.00486916041422076
h1s11	113	0.0215487236147788	0.00125477909306249	-0.000994865063463402	0.00503095885618495	0.000461066573381153	0.00355955779651852	0.0232469012849048	-0.00921147421535224	-0.0075093436024497	0.00169636420593443
h1s11	114	0.0190726024675591	-0.00468929170945065	0.000505543467110025	0.00860225345723054	0.00227070232375985	-0.00290151909383806	0.0072107998004392	0.000114431669811353	-0.00122397002912977	-0.00189414865347664
h1s11	115	0.0218966012292592	0.00507568570686545	0.00692653819132118	0.00599500473391965	0.00235075197302591	0.00393118757769091	0.00151677546971527	-0.00478655379374317	-0.00469042449608813	-0.00628731514079664
h1s11	116	0.0215440510637634	0.0019522262198356	0.00684611826778276	0.00380308934668631	0.00632601291706412	-0.00512756357283139	-0.0131145076903818	-0.0143281944341824	-0.0182645876311697	-0.00991155031763692
h1s11	117	0.00066542224876898	0.00925341646936736	0.0220760154046417	-0.00122292143524138	-0.00441267677845374	-0.00158998825737153	-0.0119498074285575	-0.0136871937396326	-0.0203092833655792	0.00337526622228127
h1s11	118	0.0185511099359632	0.00445310237570162	0.0194283160640765	-0.0021399948882451	-0.00877231741300591	0.00154420530667027	0.0105017470081353	0.0136818764411739	-0.000449659210287369	-0.0038049569563766
h1s11	119	0.014326453546424	-0.00352963723203673	0.0143130691883384	-0.00140552076919635	-0.00455928814965936	0.00658654037327966	0.00317417657024372	0.00849183016388993	-0.00066580366493342	-0.00852534023162638
h1s11	120	0.0174388488837078	0.00633901010851443	-0.00826003106490015	0.0102929450636566	0.000662918932058116	-0.00235183732205872	0.00271790586121337	-4.70103704038278e-05	-0.00315163943219703	-0.000883561446085485
h1s11	121	0.0150302706828402	-0.0037071239762877	0.0240282596760538	-0.00642247387398859	-0.0110836393442839	0.00906632716096181	0.00268063794606281	0.0124186451087143	0.00149628878303209	-0.00374237689700623
h1s11	122	0.0142034544433436	-0.00866859538379405	0.0161430040408044	-0.0124198669414971	-0.00820559117317792	0.0055786093002498	0.0031537880611146	0.0106279891333346	0.00443380211057208	-0.0102204731691839
h1s11	123	0.0170463918709915	-0.0267482490654283	-0.00554005114116425	0.0083148775159613	-0.00652604653475118	0.00567216768638642	-0.00667564080459967	0.0134301999830182	0.0208086834178324	-0.00579921780486285
h1s11	124	0.0208698023540066	-0.0122323332487159	-0.00551885037025877	0.0109248799215676	-0.00725215126995043	0.0033046598774822	0.000320053510397625	0.0106483925864782	-0.00330824667219623	-0.0134708291785016
h1s11	125	0.0202318513685174	0.00539416460210326	-0.00889347885406648	0.012837548227016	0.000909371093904664	0.00420231571846278	-0.010408769978735	-0.00848057065662983	-0.00985563382144786	0.00126007212742741
h1s11	126	-0.00502352524492238	0.000273964299915141	-0.00917949408943271	0.0105000867753068	-0.000479230668136476	-0.00732955992693171	-0.00193429523236579	0.0144608668649394	0.0241316821896453	-0.00687544805578338
h1s11	127	0.0141667364115159	0.00321712072718313	-0.00826497927550749	0.0101911770172259	-0.00593136239927044	0.0113841985247695	0.00188758332723092	0.000456650243754483	0.000916566782936374	-0.00396264415900069
h1s11	128	0.01770440655749	0.00773636384577087	-0.00896233988113229	0.00891646096260224	-0.00213117020577843	0.00277258829627917	0.00515680298004131	0.00169146907876905	-0.00498619251554048	-0.00555855274064814
h1s11	129	0.0138944473989564	0.00112592205311361	0.00515249503212633	-0.00606585309308974	-0.000926900575868098	-0.00498720867793197	0.00281727884511952	0.0042866209789372	-0.00640789380471359	-0.00327943432096207
h1s11	130	0.0190530707862003	0.00801180079471739	-0.00345741922271694	0.0107149066254564	-0.00384083761624601	-0.00277083228440861	0.00187689597810059	0.00511290987892004	-0.00911322231412045	-0.00262906043596671
h1s11	131	0.0177425780135069	0.0056779459548183	-0.00384937857033623	0.0116959445867571	-0.00421027361323478	0.00468569222122007	0.00389775549438325	0.0101900713490506	-0.0054008623819699	-0.0125362676311707
h1s11	132	0.0205846937352283	0.00392965960034331	-0.0100202802879867	0.00813325260014101	-0.00349200939536968	-0.00613754803952674	0.00290025534191247	0.00200562053158755	-0.0055781856940631	-0.01061081216738
h1s11	133	0.0154230648882595	0.00403589466122909	0.00490112167163202	0.00565370868330058	-0.00237503846337859	0.00110862590366233	0.00938146046982074	-0.00357973093334974	-0.0126772955573416	-0.00387099524548409
h1s11	134	0.0219435834875707	0.00766227954687651	0.00441838278052811	-0.0055561494024772	-0.00338912143994038	-0.000101290646645335	0.00703688135597797	-0.00763688976112355	-0.0133477035438463	-0.00496243250111893
h1s11	135	0.0181633164188702	0.00587023279224116	-0.00447829334534452	0.0113408497949704	-0.00384993607528226	-0.00680766247250596	0.000777448254728845	-0.00732948928838778	-0.00219640710316611	-0.00408943058275587
h1s11	136	0.0158531667119582	0.00419211514725159	-0.0070636365027029	0.0120553709843437	0.00394856286549976	-0.00644474601263674	0.00416732286062619	0.0064310352923423	0.00209078495185172	-0.00934920082527793
h1s11	137	0.0196336377455566	0.00335291480439739	-0.00547979642350421	0.00837792023924183	0.000293247890973434	-0.00639101008361949	0.00569243619335292	0.00121671467573785	-0.00495212209513981	-0.000761607090291938
h1s11	138	0.0209451433247876	-0.00127839763004946	-0.00804518074632239	0.0147533885788995	0.00191635928885364	0.0200373730301365	-0.00366577434423226	0.00104559045662263	-0.00166374952929878	-0.00251682015647925
h1s11	139	0.0176730570914168	0.00652973915347542	-0.00763245757089974	0.00174967828851865	0.00200020880920152	0.000329291454476349	0.00161777907511945	-0.000118104354625497	0.0109025190994973	-0.00483765372378346
h1s11	140	0.00397515273157293	-0.00919270607268755	-0.00624922203261912	0.0093313717710567	-0.00893642050671135	-0.0169112332732337	-0.00366955960536827	0.0171576993644137	0.0404497287724296	0.000601023020221801
h1s11	141	0.0218712563575673	0.00730697384194991	-0.000546536399909434	0.000435039621068926	-0.0023450492719205	-0.000373574601637429	0.00376827326846549	-0.0038374347406181	-0.00575095686160114	0.00314015562514651
h1s11	142	0.00712604473858263	-0.0224911151768535	-0.00649128158574564	0.0117874086302384	-0.00343254744731304	9.5483847822654e-06	0.00100319157840769	0.00531126395492871	0.00612542915529649	-0.00239631541304084
h1s11	143	0.0165479442935044	-0.0107824715486884	-0.00555041786263371	0.00944512901784026	-0.00448694115293643	-0.00102161833178593	0.0028914154752937	0.00655128493203571	-0.000603558755639131	-0.00376857515612747
h1s11	144	0.0147455794637345	-0.00236581238165967	-0.00931513915899261	0.00637540492841155	-0.00133620832730148	-0.00466583769199078	0.00662953406523038	0.00799272901202548	0.00941458225617202	-0.00971057388965608
h1s11	145	0.0147077132345822	-0.00685178678949714	-0.00756688047080692	0.0111569273482907	-0.00194374231595464	-0.00826062117928363	-0.00166138691079283	0.000728294444484144	-0.0074839532551674	-0.00486721200977996
h1s11	146	0.0130534257302695	0.00868276039241704	-0.00657268739523132	0.00870301117925582	0.00265563456907045	-0.00508523342797378	-0.00302957093416541	-0.00148823299624269	-0.00615301938188849	-0.00329874378336312
h1s11	147	0.015775044925787	-0.00153667514954695	-0.00483419846150195	0.00314153646470768	-0.000298575816709984	-0.00822825156254246	-0.00385851754942382	-0.00583268331764766	0.00183952976654732	-0.0029569437508118
h1s11	148	0.017236736267203	-0.00354479664486226	0.0014441775446985	-0.00710550296544319	-0.00723139219382631	-0.00509612550404352	0.000318054919891955	0.00501825830275628	-0.00168205413339148	-0.00614956780856615
h1s11	149	0.0224738424686893	0.00870068421328369	-0.00630584603436045	0.0152743532069038	0.000221462312201381	0.0110457721242518	-8.33657960830627e-05	0.00359843274350559	-0.00996522970337058	0.00377704309371941
h1s11	150	0.0225544828668038	0.00914993994110946	-0.00860553814676151	0.0145472493482625	-0.000712846602444791	0.00301018201276597	-0.0185616428929298	-0.0125008446312659	-0.0163763963023343	0.0172406667827576
h1s11	151	0.0194825457644461	0.00932642107352211	-0.00697120401678343	0.0161860727682323	-0.00101530359494953	0.00759514789200794	-0.0137366085375873	-0.00974198618376617	-0.0115327870444791	0.00672805509150649
h1s11	152	0.0106131312051514	0.0145446601038108	0.0144013090998937	0.00481737597361726	-0.00444620896742918	0.00661859829558736	-0.0140811814721255	-0.0237396324993053	-0.0319113833776589	0.000952179559264722
h1s11	153	0.00480281077038679	0.00415732912213483	0.00675760582655795	0.00252338741424042	0.00780422487109335	-0.0133469318930993	-0.0185539535261965	-0.0167047516923395	-0.0200697330293435	3.41475617365017e-05
h1s11	154	0.0228382834559747	0.00984506998108282	-0.00802057626400048	0.0173723394576357	-0.00272379004496432	0.0132013456962263	-0.0182786519448933	-0.00743621771578941	-0.0102355449129197	0.0156162906492444
h1s11	155	0.0186702600392983	0.00581076711099532	-0.00714776798986739	0.0159532900888527	-0.000802935453404775	-0.0022368589699208	-0.00464110713478866	0.0020065194929337	-0.00435061487506201	-0.00204767400454294
h1s11	156	0.0220204398002251	0.00383120826670976	-0.000480313887589737	0.0119220462197059	-0.00056329788188389	0.00196425151911186	0.00148025418964536	0.00799246147245189	-0.00408227300151741	-0.00515250561478065
h1s11	157	0.00916532061127826	0.0133538806663229	0.0045356639983017	0.00956856820867599	0.00646152470871065	-0.00176637141041389	0.0056476168943395	-0.00327102290162339	-0.0193087757457522	0.000370661471911771
h1s11	158	0.00984247349590731	0.0122314177787195	0.0101766064905371	0.00401587289453756	0.00826760984010803	-0.00142814841835114	0.00814854206666712	0.00445223464491411	-0.016849458520012	-0.00381156635897322
h1s11	159	0.0221548437117029	0.0111861495297795	-0.000208644557181317	0.011410736297099	-0.000529238946276371	0.00892856170353919	-0.00209227554382406	0.00493530712031623	-0.00806359516457592	0.00786939232620497
h1s11	160	0.010348519851372	0.0104963160833425	-0.015591643002855	-0.0122745957574765	-0.00214893443604879	-0.0104445539796873	-0.00416980395570293	-0.00757480746780744	-0.005578459435764	0.00830456634052801
h1s11	161	0.00590742022912767	0.0137615394521615	-0.0156138445396634	-0.00720890255342414	0.00117558245379668	0.0154708264740869	-0.019016595829569	-0.00822463125869301	-0.0118719686572583	0.01480242712477
h1s11	162	0.0155549441811835	0.00233889935165574	0.00257102045153343	-0.00290829041734664	-0.00219692515290756	0.0117723530645712	0.00929172689364941	-0.000532300466448679	-0.000799103462720172	-0.00658993708827463
h1s11	163	0.0179267398041513	0.00537297133737008	-0.00771100096561049	0.00467502069080169	0.00191350211424818	-0.00509239502017923	0.00513791752490078	0.0046117119019542	0.00293541162386036	0.000328795508418495
h1s11	164	0.0176507612055671	0.00493522081681066	-0.0103237538519403	0.0110599039512614	-0.00297968386271163	-0.00115406268815712	0.00448050608213712	-0.00425031493321231	-0.00228883408232005	0.0018078023728765
h1s11	165	0.0201456343793464	0.00738470022237471	-0.00624061360434933	0.00943547651263935	-0.00371293653847469	-0.00321841603498119	0.00306482511993999	0.000680038420687445	0.000641413007362553	-0.00976742591107472
h1s11	166	0.0138524428881944	0.00520986748011953	0.00770222896243431	0.0035197871651233	-0.000620589983008349	0.00503337148518206	0.00139711934617879	0.00278803181146357	-0.00263146801430468	0.00197778938381407
h1s11	167	0.0204248826650436	0.00462295678911729	-0.0109365305209019	0.000129714880646426	-0.00247098174640781	0.00516300672471827	0.00224400733749011	0.00447351029951969	-0.00302195355151473	-0.00863720504723526
h1s11	168	0.000551135695628991	0.000491739846234225	-0.00981527620230199	0.00701138863372021	2.29955369839127e-05	-0.00464241177524248	0.00857317476440385	0.00656596674691092	-0.0101766320843164	-0.00269785238267799
h1s11	169	0.0151732633853763	0.00717841469357816	-0.00485534250110316	0.0122143366038592	-0.00152022190266428	0.0198121420659908	-0.000215628420575279	0.00444303845048784	0.00120919473838439	0.011936115250959
h1s11	170	0.018581969091992	0.00649158142498688	0.0220860820371915	-0.00857242269009033	-0.0079781846631845	0.00223886811144198	-0.00127549754105392	-0.00472294702071751	-0.0159783746937353	-0.00101885539710869
h1s11	171	0.00639712439057517	-0.00841696444667688	-0.010287275799055	0.00506362495459607	-0.000228963704062401	-0.00935077838207122	-0.0118512605904904	-0.00316619460440893	-0.00170290953184691	-0.0073452173019268
h1s11	172	0.00858577192003492	-0.0015553073665088	-0.0125942540701441	0.00364549613909905	-0.00647128495935991	-0.00290769876198854	-0.000939460558145557	0.0116587809039897	0.0095570042930504	-0.00744973241149461
h1s11	173	0.0197780428158894	-0.00194335678273021	-0.00442486671812259	0.0122192547609018	0.00503413275902698	0.0047517370331658	0.000551812360932022	0.00745378547720729	0.00569267659069769	-0.00582579921027921
h1s11	174	0.00482563719607911	0.00746033375370681	0.0329638440839331	-0.00635767821027695	-0.00142085652323024	0.0109020932747207	-0.00243517464715265	-0.00279230491162902	-0.0105827966196418	-0.00443748220331746
h1s11	175	0.0227359876896804	0.00868528188103101	-0.000123244853738031	0.0100455201013056	-0.00256602935367995	0.00480481393621684	0.00577334336800355	0.0033168735024784	-0.0138862531400562	-0.00579879247267091
h1s11	176	0.0111077088098793	-0.00634182110602258	-0.00436173008459879	0.00966759258948734	-0.00488550587702497	-0.00678812452589712	-0.00334378938638653	0.00663637546608278	0.00499127663191094	-0.00880345720046725
h1s11	177	0.00520740474261857	-0.0187981120288863	0.00135934823398053	0.00723765490977293	-0.00705346414736989	-0.00448223236571683	-0.00451944074201815	0.00851907415357214	0.0112761131021947	-0.0104994978571025
h1s11	178	0.00998301990154676	0.00191113598491149	-0.00625810632218264	0.0070377754847925	0.000588987504598477	-0.00758360617144871	0.0015288377328285	-0.0076771047493994	0.000655955646936336	0.00887180810178191
h1s11	179	0.0193467588786243	-0.00714729023381904	0.00319425516488436	-0.00185647631986693	-0.000900483063318353	-0.00303610707297952	0.0117196878905179	0.0028601392512772	-0.00855571871811918	-0.0013644492587478
h1s11	180	0.0100469541605104	0.00458063711821501	-0.00809151545772137	0.0133569082480033	-0.0021092980938088	-0.00875860758402777	-0.00659903741681987	0.0029522829836833	0.00710236048941796	-0.00361827794281997
h1s11	181	0.00497655265756616	0.00141656610288244	-0.00437475341361868	0.00788432037377822	-0.00165502858238958	-0.00240705690258045	0.00266254445180512	0.00345912492290077	0.00161213116694728	0.00122140706136908
h1s11	182	0.01908161627376	-0.000849119638946938	0.0038143206119631	0.00211883178115846	-0.00562000544904565	0.0218457223036519	-0.00235717218693984	0.00759761594282157	-0.00101925463490114	-0.0121493193841091
h1s11	183	0.00758872443051947	0.00784367995934333	-0.0023384787542429	0.0109387629270652	-0.00333121289655712	-0.00640484995552355	-0.00712583186955228	-0.00203667008763111	0.0124794749509343	-0.00480407072863936
h1s11	184	-0.000590405998240138	0.00554421398426493	-0.00501004506295079	0.0116888351889355	0.00283923288418965	-0.00162994743951555	0.00899951756194675	0.00322476477789601	-0.00424993194482459	-0.00604025597101053
h1s11	185	0.0126965818354646	0.0106984699049746	-0.00129529011736389	0.0124999168084613	-0.00289004046255763	-0.00419362780036077	0.00579813456537577	-0.00844679731973768	-0.00508117955507269	0.00172134239284398
h1s11	186	0.0170669041497845	0.00476157294957084	-0.00851406014332647	0.0101011713364193	-0.00317166681992179	-0.00163704751080416	-0.00342600073278781	-0.00303641452914038	-0.00644157029480411	-0.00643673357492899
h1s11	187	0.0194670052451969	-3.33821913796646e-05	-0.0118376753637486	0.00345659973343983	-0.00424191540476979	-0.00459585208061468	-0.00264927744366278	0.00163667232096677	-0.00458834046268631	-0.011286311793365
h1s11	188	0.0166988112352947	-0.0021434001634067	-0.00727116963302445	0.0107250450027528	0.00466486950969578	-0.00462939251743083	0.00552423069615863	0.0085568482596361	-0.000554235155662841	-0.00696448054954065
h1s11	189	0.013090545486291	-0.00326795430833822	-0.00757260434480117	0.00409733549467583	-0.00485250490971072	0.00212833492483904	0.00930929070808271	0.00887611065520969	-0.0114514859394313	-0.0120332777889688
h1s11	190	0.00916186219015324	-0.00557124702983826	-0.0145484086816226	0.002484366539189	-0.00496671532177694	-0.00542252681751172	0.00919334847285438	0.00786363787610383	-0.00237483384129345	-0.0105321393552634
h1s11	191	0.0118252142470856	0.013723541206912	-0.00938139131857518	0.00837774464047161	0.00434022400740478	-0.00831649136194053	0.0110070049723003	0.000407572168264737	-0.0106604706916696	-0.0025251786584083
h1s11	192	0.0160033066409249	0.00990653139817776	-0.00676239693797155	0.00352985854227257	-0.000443124297771598	-0.00714438848955619	0.00473481850976155	-0.0106433839843802	-0.00704285417508876	-0.000513232208819822
h1s11	193	0.0105615641922382	0.00955179145012451	-0.00712437024863597	0.00495591276671543	-0.00139912898571883	-0.00507608272943434	0.00585472626822445	0.00353360817443653	-0.00673025777279922	-0.00796411554914787
h1s11	194	0.0159364822505606	0.00879321375485257	-0.00820379440406223	0.00824865953706945	-0.000669313648129791	0.000224968513121966	0.00490873259854679	0.000688496544680256	-0.00401180999972003	-0.00852874467468369
h1s11	195	-0.0164323343821405	-0.00295040071927037	-0.00976187261614312	-0.00277271594325331	0.00383539373179841	-0.00546472567563946	-0.00988646614035087	0.00126105077690106	0.00805840721636973	0.000708922571298879
h1s11	196	0.0139249678307926	0.00967263183197298	-0.00118081880960145	0.00854125849817945	0.000943663597893078	0.00381165416408966	-0.00218934641739728	0.00110808194145112	-0.00160655301918146	-0.0023147922299044
h1s11	197	0.0177994996830694	-0.000836764146482498	-0.00513331095417312	0.00608968281523405	0.000370039302494622	0.000981578104905158	0.00108413061782086	-0.000323682794630471	-0.000116860478408028	-0.00734947645983714
h1s11	198	0.00860566929089719	0.00898088559602322	-0.000630236684060691	0.0109067205739036	0.000908990278155961	-0.00373571766807179	0.00295230839853076	-0.00262668295454658	-0.00231945256828719	-0.00321550292792117
h1s11	199	0.00649062916743597	0.0015751988465347	0.0135441734851054	0.00315673949909024	0.00950407419419891	0.00114451976876515	0.000812572469809235	-0.00774974931315622	-0.0214381507270663	-0.00440749934291239
h1s11	200	0.00119277929892441	0.00902397754755771	0.00719385283734479	0.00250618526093524	-0.00390642382634555	-0.00952826082020443	-0.00759043382852426	0.00162385601386429	-0.00273882229507189	-0.00578573806556809
h1s11	201	-0.0712210980891633	-0.0605899402927294	-0.00283532266820296	-0.0163560513947569	-0.0240128416440641	-0.0402468028507257	-0.0494411115909112	0.0195831782576352	0.139341387598593	0.00218084614699091
h1s11	202	0.0212680665698115	0.00687268241867665	-0.021589483913957	-0.014915337831402	0.0144801479298246	-0.00367735871391351	0.0106087855488476	5.60332682721887e-05	0.00534038057811349	-0.00379050655309279
h1s11	203	0.00827618755422094	-0.0172517463310775	-0.0100727778115369	-0.0143400743406278	-0.00901299958631709	-0.0143258103434972	0.0039764740338208	0.0141334557094992	0.034046132108361	-0.00244598127780187
h1s11	204	0.0199997997748622	0.00382847366477115	-0.00183724118779572	0.0100050959240944	-0.00258836788015037	0.00610220537045476	0.00217234545409377	0.00174178012219077	-0.00973858348326407	-0.0110780704656821
h1s11	205	-0.00765794810750642	-0.0358876883664812	-0.0157954431701796	-0.00661739556418427	-0.006370920810119	-0.00984822688416946	-0.00656755049361948	0.0185653725387931	0.0389906099451623	-0.00453354878017472
h1s11	206	0.00253238851284511	0.00035647734163538	-0.00602273355373865	0.0019319423873918	-0.00157971074730883	-0.00445363375856737	0.000494205464281161	0.00938218464033199	0.00985492569861102	-0.00707760675467281
h1s11	207	0.016013138561927	0.00872444803564442	-0.00460634900525956	0.0141374613985072	0.000585399180596072	-0.00616977807474857	-0.0048558857438485	-0.00288252700087574	-0.00460663383514695	0.00954977612276781
h1s11	208	0.0208318967072761	0.00254398219761245	-0.00220734663659905	0.00965629427306721	0.000547459311375469	0.00579705361266372	0.00640096033687685	-0.00111676107449623	-0.00605921432711005	0.00550003347890659
h1s11	209	-0.0221205708048117	-0.00581782638637573	-0.0075989492826568	0.00555788081500662	-0.00232391965383762	-0.0080136879487538	-0.0264957879435706	0.00934019080172318	0.0432783412393768	0.00104503325599884
h1s11	210	-0.00919912111806124	-0.0166691068548478	-0.0132058062903304	0.00303672508117566	0.00264197644107276	-0.010793067042616	-0.0107106895604098	0.0180803165801123	0.0413731897844674	0.00219074026541037
h1s11	211	-0.00360499497814205	-0.0220956087118317	-0.0121819736193636	0.00428487783745519	-0.00728855205874529	-0.0143185855249299	-0.0129673441676621	0.017465078782417	0.0429706398851088	-0.00142299488313505
h1s11	212	0.0095063624305124	-0.0044827905072262	-0.00603297578641514	0.00326004232520837	0.00675026953248621	-0.00225325195555267	-0.00385070881014979	0.00804662040382782	0.00458185459777833	-0.00676079327744728
h1s11	213	0.0178672950368802	0.00749071770909388	0.000716413807464278	0.00704863163166837	-0.00431226071880291	0.00258127868286745	0.00846616256919708	0.00884664308062854	-0.00701090081464612	-0.00995184635986474
h1s11	214	0.0226961817411265	0.00259753821416138	-0.00601398549891713	0.010664755400944	-0.00514288856751896	0.0101386429568962	0.00259201796082856	0.000977582605338701	-0.000787482860033237	-0.0094124802206048
h1s11	215	0.0162283652488312	0.00927257079263476	-0.00853344922464569	0.00723245236261793	0.00416099652283105	-0.00966375620049372	0.00574926486463787	0.00552035509487346	0.000926700805224041	-0.00237203274185282
h1s11	216	0.0202577681064927	-0.00293606915239064	-0.0145825850248981	0.00379177488564929	0.000940130929598244	-0.000310172323612733	0.00195601435746971	0.0110918340653687	0.00197269713312558	-0.000562737878130271
h1s11	217	0.00473914960808877	0.00801884660787554	-0.01843603853993	0.00223550739865651	-0.0103783507338089	-0.0125253423206458	-0.011439597672155	-0.00407759311347787	0.00503894782625312	0.0018826704989254
h1s11	218	-0.00861115240747064	0.00409235198056401	-0.0280838423814343	-0.0138750712038998	-0.00867830447659475	-0.016713029145898	-0.0184313461538643	-0.0142093108630911	0.01231710162155	0.00833791210810246
h1s11	219	0.0188278262886412	0.00639442153494002	-0.0107297326749253	0.00342746756206789	-0.00329396230587812	-0.0103797684443812	-0.00395698611866325	0.00126006332973288	0.00810157754288395	0.00402567675216434
h1s11	220	-0.01897296297634	0.00247296929648408	-0.0197480426864292	-0.0132726064693137	-0.00811763597859996	-0.0235197895542902	-0.0297568081176239	-0.0158808825361732	0.00949550641640539	0.0102582776210617
h1s11	221	0.00271940394431076	-0.0205282773367865	-0.00474707730378596	0.00460803813403436	-0.00017465502923081	-0.0096247483587374	-0.00553506950898336	0.00532289776730052	0.0104267774754895	-0.00797366648729054
h1s11	222	0.0086691670411161	-0.000168409541236359	-0.00842658956651219	0.00771051561033612	-0.00274532642287841	-0.00684106560098649	-0.0119410887762237	-0.0167252665420612	-0.0111840937991031	-0.00529703303557573
h1s11	223	0.0163668241481454	0.00191058586656832	-0.00463464876822597	0.00946533893089035	0.00200998799822578	-0.0083613685735404	-0.00712308650768254	-0.00784429471438672	-0.00917442898524854	-0.00447638783515404
h1s11	224	0.0109601781023486	-0.0014091212569763	-0.00912214260922696	0.00876550063181074	-0.00307784509481836	-0.0072131240289292	-0.000970244321728341	-0.00924987109053107	-0.00518827468360974	-0.00777086066775654
h1s11	225	0.00279176680144584	0.0129193091691788	0.0140121411399145	-0.00264337137706101	-0.00139545808254701	-0.0065687740004342	-0.00346505468554549	-0.0155436260790766	-0.0225945135966635	-0.00339446063245297
h1s11	226	0.0149879777899103	-0.00669050365172745	-0.00286921099220308	0.0109691025496793	0.00778366391649873	-0.00929333357717889	0.00481041701575881	0.0121325873085057	0.011493625818663	-0.00433020556376304
h1s11	227	0.00832343446740107	0.0103275480065565	-0.00455438022549932	0.011032062286858	0.000673225596840194	-0.00427889724366262	-0.0100021159477775	-0.0115012205939503	0.00268475974749529	-0.00080576362872088
h1s11	228	0.0149030161201108	-0.00469211759738167	-0.0037709283551894	0.0101437201842625	-0.00509631196550566	-0.00269014736431273	-0.00307066736725792	0.0127615207263772	0.0164805089136588	-0.0129324581259572
h1s11	229	0.0185487210115139	0.00758348077819075	-0.00852874605349959	0.0132459071619242	-0.00496448342831427	-0.000749840574559313	0.00179186930484369	0.00514059502528783	-0.000315452327759908	-0.00569915410068382
h1s11	230	0.00301433117936528	0.00951035829492936	-0.0124562268031544	0.0125419542993118	0.00397562461103577	-0.00193517328929856	-0.00402974385147397	0.00529524147552129	-1.52779874955202e-05	-0.00690646921498898
h1s11	231	0.0212983285316124	0.00156033393615115	-0.0130997671731004	0.00187363469483328	-0.00012467209443301	-0.000975753034473164	0.00471263418828083	0.00450175982674866	-0.00635259889335496	-0.00134889953254001
h1s11	232	0.013204456487844	0.00202650529539868	-0.00679135375481658	0.0119533907774774	-0.00216173625889785	-0.000838094254769408	-0.00357179488409017	-0.00657553282496137	-0.00087389963811925	-0.00407058855515195
h1s11	233	0.0192545458116872	0.0041900610953719	-0.00377357947692724	0.00997389275007226	0.0029833092237769	-0.00174696468075552	0.00484570120703713	0.00656279924913078	-0.00670032314748575	-0.00848104489090454
h1s11	234	0.014838920881142	-0.00030870186701278	-0.00589413701313481	0.0119460082057343	0.0082060617833364	-0.000123551195497117	0.00755303451331749	0.00728816209522776	-0.00989410982072035	-0.00589366349504515
h1s11	235	-0.00578155172969455	0.00258852201564638	-0.0070532547137309	0.00695211754449459	-0.00576982548846489	-0.0105910369125295	-0.00769831844239185	-0.0234945035784473	0.0109834414047064	0.00365448949582464
h1s11	236	-0.00444745886619338	-0.00469005123528948	-0.0200550049601638	-0.00850756887147213	-0.00288788644562243	-0.00527204026336044	-0.0122394915767453	-0.0141584445463561	0.0112879055070567	0.00346982873347184
h1s11	237	-0.000527607429908779	-0.00273180719353206	-0.0122282365840541	0.0067758476800135	-0.00495695773767957	-0.00780198013043964	-0.00542684888675831	-0.00155726451943206	-0.000299255684246238	0.001268620875691
h1s11	238	6.37923101541752e-05	0.00202868300149575	-0.00131551462747274	0.00999509059125836	-0.000292460410508393	-0.00908596148728041	-0.0107303351040533	-0.00655134517766736	-0.00662605415325022	-0.00483324635802108
h1s11	239	-0.00696235072850743	-0.00854216174097644	0.00699370357147601	0.00453623510024091	-0.00537738625023928	-0.00118742169244412	-0.00109075564313222	0.00349783465556194	-0.000569257258218751	-0.00465389275601613
h1s11	240	0.00200090108938125	0.0014742008547527	-0.000178351539396526	0.00771207120639409	-0.00711305240408344	-0.00784443085382601	-0.00137835382912934	0.00607526995352381	0.00540970750390738	-0.00671644247609206
h1s11	241	0.019298053271414	0.00803496147016321	-0.00406674051716804	0.00777432683156273	-0.00175399832773556	0.00734188789488154	0.00654578785539141	0.006962695965809	-0.0157451701082464	0.0107996018528252
h1s11	242	0.00541402624496871	0.0106640640004196	-0.0101900882028015	0.00679423402658096	0.00708914997460361	-0.0038295318209219	0.00103689008869576	-0.00115569384743042	-0.00908440025528007	-0.00439224492116341
h1s11	243	0.00600654619675585	-0.0070148406008283	-0.00795719389826198	0.00925952516835864	-0.0030269404936202	0.0035576151261039	0.00756840877810213	0.00126416024019125	-0.00957554805655884	-0.00628441848814658
h1s11	244	0.0146574260032463	-0.00319603220063975	0.0117102611680628	0.00157594751255128	0.00355757056388039	0.000395311267046676	0.00663587996799721	-0.00429221585245626	-0.021540091991996	-0.00957165712280883
h1s11	245	-0.0116126495961541	0.010281450142397	0.000169529680693736	0.00542378766473021	-0.00419885471383352	-0.0100603254921098	-0.00737410230321815	-0.0143159883370144	-0.00583659858830874	0.00281984457376371
h1s11	246	0.0153718528304822	-0.00893543430305608	0.0124304916315708	-0.00746371245625084	-0.00611215048857768	0.00923812299050421	0.0134359672060856	-0.00553023462685335	0.00478889546532921	-0.00389485194746168
h1s11	247	0.022075505301941	0.00639504602994666	-0.00949261644487745	0.00860857710481055	0.00102287655911762	0.00447131781130617	0.00342322222358187	0.00499833216256486	-0.00915527008528291	-0.00406585256729965
h1s11	248	0.0106415323154724	0.00742861429310181	-0.0157840597749295	0.00978093939624865	-0.00354169585199978	0.00912068316176995	-0.00758904079866138	-0.00586730856812319	-0.0120301020862305	0.0112239414753676
h1s11	249	0.00709772306344719	-0.000733864548691562	-0.00926944561369027	0.0114283747870628	-0.00204665347456219	-0.0102418511048402	-0.00348262495881865	-0.00472537371479394	-0.00228443712922545	-0.00281810568569242
h1s11	250	0.0153915435957068	-0.00184520636717569	-0.0194044783675584	-0.0117474681331102	0.00521382906497432	-0.01028547054921	4.51353353852089e-05	0.00747238981785479	0.0196802025079031	-0.00351021399497508
h1s11	251	0.00356714221825575	-0.0108481945400258	-0.00466115069566865	0.00309510356692688	-0.00433424684471608	-0.00320371793971812	-0.0117040374486393	-5.07349540260831e-05	0.0156960285268255	-0.00444420246300899
h1s11	252	0.0032032321211805	-0.0073172464994354	-0.0104641590194789	0.000189091285515115	-0.00212250917693609	-0.00667162679403915	-0.00724184416966202	-0.00528676638250514	0.0181998484253575	0.00123377114855147
h1s11	253	0.00659847042625004	-0.00719972376740124	-0.0069458513850948	0.000670271735638099	-0.00139982969569726	-0.0103528935036309	-0.0023699390532779	0.000475936119294539	0.0132788923710857	0.000587462356962257
h1s11	254	0.016214392926615	-0.00381725711216052	0.00538096131373606	0.00553228170919779	-0.00740754641646183	-0.00386948175929731	0.00722776373394242	0.0133177450320708	0.00597544668491618	0.00765129341716458
h1s11	255	0.0193340302842466	-0.00800891214068883	-0.0132178715468556	-0.0108306029206024	0.00471762240907055	-0.00613970158999077	0.00809719312619774	-0.00440163495664331	0.00611482445520218	-0.000783581057518316
h1s11	256	0.0131306451050345	0.0067554974675736	0.000989227679735946	0.00601300912685167	-0.00545374346291142	-0.00343014261554165	-0.00225963210978513	0.0029615345306651	-0.00773371728338804	-0.0125630843756272
h1s11	257	0.0142066790316328	0.00586199564953719	-0.00862281006116109	0.0011331880202568	0.0032097873429397	-0.00267241409265904	0.000880966231703425	-0.0062105226129659	-0.000444093606500157	-0.00624641512305261
h1s11	258	0.0198486403751721	0.00169730658650013	-0.00288099553964453	0.00488222646877689	0.00165070559119995	0.00437327525750516	-0.00310050118963417	0.0068503448516596	0.00558070631961236	-0.00108680176400157
h1s11	259	-0.0281302100421408	-0.0492159715237513	-0.0238812359792288	-0.0104748447557836	-0.00906996607466617	-0.0145554267209705	-0.0402623796143194	0.000597338872045164	0.0502787217306559	0.00086429913209005
h1s11	260	-0.0315890370538392	-0.0434189330144888	-0.0287927346200546	-0.0144513118462135	-0.0158095982067528	-0.0239344686547167	-0.0443038236782279	0.00754903215483169	0.0756339946338453	0.000947041650817223
h1s11	261	-0.0236339107853239	-0.0275425034701902	-0.0366130289300264	-0.0248218641253126	-0.0110605600489479	-0.0176802137227941	-0.0406906100325458	-0.00164475264448935	0.0537470183791971	0.00286906298552034
h1s11	262	-0.0351271779078848	-0.0451387550319994	-0.0289122443282082	-0.0182163446017171	-0.0107829225580032	-0.025242148463588	-0.044761086121569	0.000859264309920909	0.0655069018072123	0.00544451418463898
h1s11	263	-0.0114561982802983	-0.000163920713295351	-0.00144554301281626	0.00810699647752946	-0.00048352227782471	0.00955023401158716	-0.00273507926482609	-0.00395170850020266	-0.00843646494494953	-0.00417324186804873
h1s11	264	0.00187161686851171	0.0102104386889404	-0.00676846010225427	0.0126721890685651	-0.000222036710161735	-0.00701692263731941	-0.00760226883322827	-0.00900967271835232	-0.0120437592878855	0.00610118947301071
h1s11	265	0.014468595900239	0.00821878686144708	-0.00358531405750854	0.0127826340852917	-0.000523570269096502	-0.00607344993180892	0.00751684046532435	-0.010071083714505	-0.00787637311736686	0.00875058092924813
h1s11	266	0.00756041739715698	0.00243881865677974	-0.00640794664630477	0.00804682758936304	-0.00269150848804917	-0.00595964934570431	-0.00432563378976437	-0.00225599260196187	0.00211681035223187	-0.00614479497876809
h1s11	267	0.0185303269793912	0.00866230532917574	-0.0110656569193582	0.00926708168032194	-0.00392213613401519	-0.00808783629204541	-0.00679165334182528	-0.00172818697775348	-0.00797024249625045	0.00560342342021808
h1s11	268	-0.0102837001760772	0.00873227386553413	0.00225058286091248	0.00812891359006685	-0.00889758402251959	-0.00506097047486231	-0.00815726444939242	-0.000355947657246543	-0.00465338780879411	-0.0119910924857986
h1s11	269	0.0147263387881718	0.00472684716631019	-0.00696574462143832	-0.00786014663732959	-0.00525986369953921	-0.00505729091905203	0.00994884682103939	-0.000771602085467699	0.00147555004548334	-0.00273805406438314
h1s11	270	0.0120527659456849	0.00243497469958841	0.00136432838469868	0.00928812400718049	-0.00529133969200032	-0.00302370217692525	0.00561280027395924	0.000816520010065019	-0.00458199047149997	-0.00293883617450636
h1s11	271	0.0167075362361128	0.00437883628416066	-0.0131478723316868	-0.00673542049836653	-0.00329216832549561	-0.000447426443556387	0.000536526635535647	0.00645804795678603	0.0037115712067691	-0.00441846371399941
h1s11	272	0.0209214854925617	0.00481411342881702	-0.010326280223745	0.00655971189582681	0.000839842262762749	-0.00256298034202405	0.00424303271375897	0.0041492571515665	-0.00496143819929036	-0.00898666054090084
h1s11	273	-0.020468515018342	0.00692939336903845	-0.00404837801708787	0.00608620402991935	9.07760619306968e-05	7.93275962374925e-05	-0.00348172562388202	-0.00670534593292794	-0.00905438225223998	-0.00477368003116202
h1s11	274	-0.00419691563660503	-0.00707017127473705	0.0123616746692452	-0.00897163554713055	-0.00649655062996895	-0.00735059694432694	-0.00476220729883244	-0.00314049510158999	-0.00902272134001163	0.000144586094665605
h1s11	275	0.00932936735019819	-0.00439784490594938	0.000634865086209246	0.010364315722551	-0.00173178548254757	-0.0120079110254606	-0.00536108069919723	0.00583642818218974	0.011978404658691	-0.00687239577942997
h1s11	276	0.0136142648388402	-0.00773088853188526	-0.000909507126035849	0.00622894155445536	0.00023824110418798	-0.0113329716603857	-0.00687220849350449	0.00577029755118118	0.0114634171775814	-0.0050208969097268
h1s11	277	0.0119636569388417	-0.0012389530853271	-0.000696198364030147	0.00909275880203743	0.000130804912545752	-0.0106079807433614	-0.00664755090154549	0.000492319367627454	0.000314172772904139	-0.00474872899354378
h1s11	278	0.0131120299270686	-0.0174622629019375	-0.00582152725155881	0.0119374059194195	-0.00955198853713824	-0.013407978795563	-0.000337123412323593	0.0166206224170774	0.0274138722352493	-0.00811162388903204
h1s11	279	0.0123188078366865	-0.00544830143796221	-0.00501619472093648	0.0120861592169063	-0.00399152556748244	-0.0113303504244794	-0.00623803047304044	0.00588206955765322	0.0148748953052474	-0.00031198782688297
h1s11	280	0.0112217072125835	-0.0221180414698943	-0.00410172338322691	0.0108287554959926	-0.00677318189873693	-0.0176441731759314	-0.0115774820336556	0.00917684710349381	0.0295979962983217	-0.00430516887585993
h1s11	281	0.00813880848561268	-0.0153824082572551	-0.0160149364490195	0.00725685211892423	0.00106454309267179	0.00204636199630506	0.0021938074327875	0.00407802114038844	0.00579631542865946	-0.0121319376214552
h1s11	282	0.00598045676194384	-0.0170792188030636	-0.00615560377490604	0.00889564812506296	0.000420966619604366	-0.00844318546703541	-0.00448038282022664	0.00702355427558908	0.0157698468824229	-0.0129082885854078
h1s11	283	0.0213007242679486	0.00912201284298298	0.00327206717710371	0.0072615838201171	0.0121148019152706	-0.00408470877859235	-0.00302375820859587	-0.00642274100462315	-0.00889777153825993	-0.00728410260424048
h1s11	284	0.0145469365282495	-0.000938910397206451	-0.0114091817466412	0.00812107289867441	-0.00377796605123148	-0.00729789782262846	-0.00214186339824896	0.00199542339019638	0.00485882305902562	-0.00916457198835459
h1s11	285	-0.000915056633043485	-0.012266634988869	-0.0176597612893174	-0.00555832588054537	0.0099108066363732	-0.00913805382297434	-0.00636000915237646	-0.010320168860073	-0.0059850832003559	-0.0130590244619315
h1s11	286	0.00174451381329515	-0.014466424797406	-0.0124608576776392	0.00550434127162421	0.0120281984363998	0.00145625067766517	-0.000786741311522669	-0.00368359430097984	-0.00701429432633314	-0.00845292696232145
h1s11	287	0.0122909741048912	-0.0146235982897172	-0.0119524079866185	0.00875329968546249	0.00474078280481908	-0.00550154152820988	0.00645222923728887	0.0031957582121307	-0.0093468595532387	-0.00871900505366345
h1s11	288	0.00601537022809056	-0.0139716283180804	-0.00474078528942751	0.00553755573771423	0.00717089636913839	-0.000257076089629317	0.00628881632273146	0.00574638683659671	-0.00616212361986764	-0.0138963051186842
h1s11	289	-0.0182311790993253	0.0180036442723325	0.00331187096868972	0.00346230355820224	0.00470882671079539	-0.0102788915178034	-0.0207394983762101	-0.0220270031420091	-0.0202319022760046	0.00103194134285735
h1s11	290	0.01125985252488	0.0123512910748517	-0.00348226641774704	0.00788732502595194	0.00622009021273476	-0.00219538828498692	-0.00522141972115452	-0.0061935068183903	-0.0167901957472579	0.0105447677901025
h1s11	291	0.0239495447003881	0.00471802001899775	0.0114410233488587	-0.00707265567257968	-0.00129461164032405	0.006841656384964	0.00202671402145505	0.00872392108132512	-0.00479360882825585	0.0119341267270057
h1s11	292	0.0196031378143071	0.000745643453837736	0.00809222955976256	0.00014183865061871	-0.00886738863331775	0.000625440375442238	0.00438030797063286	0.00651119890657543	-0.0102764070063735	0.00707032435396576
h1s11	293	0.019083905581465	0.00910205860517261	-0.000796052296177431	0.00911838865666048	-0.000453353299535228	0.0110654246957395	0.000166886232119891	0.00507284211065075	-0.00706180024646653	-0.0135602707963411
h1s11	294	0.0179720271899512	0.00849872538333007	0.00596842601542697	0.00844296866299146	-0.00729196055062136	0.00703381078684693	-0.000669086215193965	0.00364697464592932	-0.0081374444606584	0.0124202227509351
h1s11	295	0.0153930854427406	0.0100126531898932	0.00256920778654821	0.00857771740195635	-0.000892298466030061	-0.0012340322171569	0.00616532997720433	-0.00696068355347228	-0.00670848955554478	0.00195210421194133
h1s11	296	0.0161519285134219	-0.00477888744593027	-0.00518183107677701	0.00862069701623914	-0.000398598689779134	-0.00571639622992396	0.00661782267073718	-0.000225030491401449	-0.00697866982338208	-0.00782272570853365
h1s11	297	-0.0327899029617742	-0.00302109227553651	0.0109554314452246	-0.00818757140522515	-0.00551470411473596	-0.00569106039662237	-0.00959682456833969	-0.00572340411709975	0.00258448069128653	0.00352307273993096
h1s11	298	0.015376760941029	0.00380579909973019	-0.00521354645975885	0.00654931121395095	-0.00175222645347378	-0.00868476265017713	-0.00220977048301618	0.000522399918867762	0.00467035733377424	-0.00919405165639154
h1s11	299	0.00857634992261519	-0.0130732943468158	0.00600685039413222	0.00516811152742127	-0.00665856072044761	-0.00457178818638754	0.00752987979119012	0.00194684050297635	0.0199054916936089	-0.00959862444464676
h1s11	300	0.0184502620409183	0.00308159133032272	-0.00214223961706123	0.0101820104127639	-0.00435632990597042	0.00103692800771479	0.0145631752376709	0.000116525576777252	0.00677018791679699	-0.00614286988114082
h1s11	301	0.0159337740869409	-0.00963596097937279	-0.00628124799115156	0.008509541372559	-0.00508552292601557	-0.0118631555424862	-0.00496954464966107	0.00212645824115132	0.0269141142511124	-0.00167848481739369
h1s11	302	-0.00679215317069239	-0.00056991462059529	-0.00844209322228144	0.00876583204406336	0.00638585851539425	-0.00811987896512624	-0.00868309382371335	0.00233066495328517	0.0107686822123818	0.00262528664579152
h1s11	303	0.013396058201073	0.00966726364056169	0.0096715054536834	-0.000863418675489151	-0.00681991858941662	0.0146172687137269	0.00011314440795228	-0.00291191923584147	-0.0129676834746819	0.00708795163801372
h1s11	304	0.0220120907303884	-0.00593854638764425	-0.0108838339988492	0.00629212440560193	-0.00745496375872959	0.002358642363182	-0.000505906077340774	0.0125863959440202	0.0114295535232108	0.000532669457419176
h1s11	305	0.00981484273179372	0.00401648244720541	-0.0028498478636864	0.00901112513301727	-0.00194490376862561	-0.00136944870398155	0.00965437115118278	0.00770936217271067	-0.00344073200100662	-0.0114988940700617
h1s11	306	0.000952785256342188	0.0089636811813529	-0.00740517504662403	0.0101972317960238	7.04034461382498e-05	-0.00260036068132034	0.00769890191163027	0.00579315982453573	-0.00254399785011397	-0.00482771882158887
h1s11	307	0.0143162735225611	0.0081155522893761	-0.00339022712649778	0.00878915369574709	0.000606240481828283	0.00325798289717863	0.00442328155695077	-0.000264757955939494	-0.0109308804703957	-0.0119734931774857
h1s11	308	0.0235103296571132	0.00560810669296019	-0.00816759987289536	0.0147900608710472	-0.00207056796482622	0.00819494318862217	0.00607705665246894	0.00105308731649229	-0.00944561234573232	-0.0107814675783669
h1s11	309	0.0196438685542351	0.0021999595096735	-0.00546307585811388	0.0128609785305128	-0.00301688299463596	-0.000202498061253303	0.00949050266254982	0.00754665151721638	-0.0108917299641404	-0.0049124160413742
h1s11	310	0.022580311366615	0.00269543101785138	-0.00511836678289069	0.00920691537508257	-0.00624045056893996	0.00247531906001737	0.0137173149697666	-0.0006263319616948	-0.0075584594149845	-0.00829431110260196
h1s11	311	0.0167982448589044	-0.000842567062988279	-0.00508870959971782	0.00445628328398185	-0.00495060300496199	0.0119536190998887	0.00749395128237234	-0.000535221323026731	-0.00600025407684288	0.0140377296745037
h1s11	312	0.0202793348539271	-0.00093816842259229	-0.0112718323041803	0.00892580101560877	0.00425631595902601	-0.00563091301917541	0.00489894292893547	0.00963469991223662	0.00206320696306506	0.00216109131562041
h1s11	313	0.0214384778878262	0.00665626344997732	-0.00782384848565574	0.010254997885544	-0.000345804967897114	0.00404793134675207	0.0138335346200523	-0.00611885370951571	-0.00737540523292447	-0.00235435104032115
h1s11	314	0.00644664011011324	0.00505682230691951	-4.56332266154398e-05	0.00828283501725145	-0.0033055769401236	-0.000707395640844592	0.011030317575502	-0.000254330017293025	-0.0140504299463382	-0.00478156486685718
h1s11	315	0.019555594788597	0.00169812483773808	-0.00538441198462463	0.0116090674490871	-0.00247567358319419	0.00922217440462316	0.00543448600934692	-0.0127414951797888	-0.00431425048329695	-0.0170620461220437
h1s11	316	0.0216631040873784	0.00769541459600244	-0.00431700629923703	0.00756761741871357	-0.000381082236428649	0.00571835361758156	0.014109610491795	-0.0103541992404794	-0.0124027812063343	-0.016668436959155
h1s11	317	0.0191482708224637	0.00640098600279999	-0.00480178792930257	-0.00314659941422418	-0.0010188164480153	0.0042252680741788	0.0128495236171161	-0.00323236651533484	-0.0101195415005372	-0.00690907494933656
h1s11	318	0.00263024582504956	0.00668430827249872	-0.0031480837041559	0.00724864630697021	-0.0048559816812665	-0.00322882518918625	0.00495747831040734	-0.00123854109006187	-0.00701350132586711	-0.00791485264038825
h1s11	319	0.0201565357285625	0.00493244771851595	-0.0102331262615284	0.0123612314779235	-0.00625073462921463	0.00344117897316073	0.00414727548435852	-0.0113414348155427	-0.00423210836920553	-0.00602212355813859
h1s11	320	0.0117292487257748	0.000339603730440329	-0.00307102564396303	0.0123060309521142	-0.00321229520611097	-0.00704863636038826	0.00041388600630205	-0.00634290329645453	-0.00424287783202314	-0.00909701210238315
h1s11	321	0.0223487261532313	0.00459727905180052	-0.00977197614830118	0.011564477186715	-0.00216838307470739	0.00472978576260708	0.00577383320717526	0.0041342197612485	-0.00947308968091062	-0.0114546155868256
h1s11	322	0.0104828415634474	-0.00476014658101064	0.000130867898206299	0.00530017153355566	-0.00103937476028952	-0.0020412830934473	0.0067030592553883	0.000836543694128338	-0.00807813769073608	-0.00937262580252123
h1s11	323	0.00886924963238126	0.00772840795937665	-0.0032893978725766	0.00956687844413264	0.0107978833147161	-0.00727860531923414	0.00235651510830716	-0.0030440318445039	-0.00841370814256331	-0.00325948017537621
h1s11	324	0.0199888323305116	0.00815473124858777	0.00516320345143627	0.0088406281069322	0.00632805763407895	0.00530424619508461	0.0105128548465085	-0.00304360431465219	0.00125544171058031	-0.0089762326126011
h1s11	325	0.0111354193878465	0.00916768549813552	-0.00675970738549601	0.0132128215718221	-0.00259855342039413	-0.00478063346611226	0.00160808873134054	-0.000379605080852324	-0.00205807156411433	0.00566377615330306
h1s11	326	0.00892184502925985	0.0120788660197896	-0.0110170656276359	0.0175253994081479	-0.0014918274296897	0.00545462245172593	0.00377407879973947	0.0048981117921543	-0.0105912884918869	0.00464139008525579
h1s11	327	0.00949857713703265	0.00558648531023518	-0.00805322942323249	0.00563665268816785	-0.00585955038662651	-0.00425494064273771	0.00684931133901361	0.00366974222014628	0.00950634720174841	-0.00666924985402371
h1s11	328	0.00401883050080564	0.00673475657292855	-0.00592185193781463	0.0100946830199434	-0.00347989361091407	-0.00145101225758437	0.000580937842125151	0.0099495226158416	0.0101111429718052	0.000418278104174023
h1s11	329	-0.0287418343783877	-0.00999946638684375	-0.000593029044337135	-0.00750844938306759	0.00781384635668356	0.00261867789029901	-0.0151063091163897	-0.00895527129527129	0.00558053228968152	0.0181320303489048
h1s11	330	0.0189062031029019	-0.00593712515730527	-0.0124652548435208	0.00345461129307401	-0.00466139054081554	-0.00552656028964084	0.00243957013752623	0.0056512253404213	-0.00529895018277439	0.00405185503234675
h1s11	331	-0.000413632984629822	-0.00533252375099046	0.00478315081569766	0.000958506069485858	-0.00737405738628878	-0.00666458716825691	-0.00243116191303424	-0.00160316957526034	0.00998550673202965	0.00278647605235271
h1s11	332	0.0157238766110614	0.00665735661828158	-0.00727923703224379	0.0164957131750008	-0.00189462575312306	-0.00416449683426147	-0.0121092853813446	0.000212988956512875	-0.00234918230793935	0.00389306757001294
h1s11	333	0.0208579658881596	0.00782635222557549	-0.00217588183521763	0.0136776762864842	0.0146904997553383	0.00177485431864753	0.00991755305123756	-0.00173808822707167	-0.00551200240293939	-0.00379915977872631
h1s11	334	0.0118496946315694	-0.000917101606261005	-0.00885409864666192	0.00900303607109324	-0.0047362703017917	0.00096779652729406	-0.00626669580584186	-0.00169216600401821	0.0063120349195947	0.00157695660735565
h1s11	335	-0.0170061519962526	-0.026164303717173	0.00172318492514052	-0.0105962150597176	0.0114888487313972	0.000887929203281526	-0.00301431066696217	0.0120577619277458	0.015008913709891	0.00566321944842315
h1s11	336	-0.000403206530048249	-0.00097253710806644	-0.0181618485355289	0.00435553245100556	-0.00446523319735662	-0.000523962986787063	-0.00641548328738696	0.0092029228521267	0.0190547796346485	-0.00625972259083064
h1s11	337	-0.0053440840037837	-0.0121346264199712	-0.0151652334965012	0.00393352703932763	-0.00132247032220102	-0.0137036001903773	-0.00824864110093329	0.00754312643767015	0.0222587956550335	-0.00598754122581675
h1s11	338	-0.0198578377423905	-0.00660997113724414	-0.0156979647927126	-0.00214290226311592	-0.000137236882049642	-0.00721474325382075	-0.00547612874909258	0.000102678879827514	0.0159302493637407	-0.00672488156938158
h1s11	339	0.00112787543936481	-0.00182171926380384	-0.0156117633020983	-0.00321745850976861	0.000495250960155257	-0.0014703271811895	3.67807698612459e-05	0.00163610438206623	0.00246418881354368	-0.00515321254753601
h1s11	340	-0.00726989398235581	0.0110802532156794	-0.0053148831907435	-0.000695316282030211	0.00066021056402123	-0.00978194686390007	-0.0131929666621037	-0.0131134387861742	-0.006569381304987	0.00202188619287183
h1s11	341	0.00950118569269749	-0.00172253066070831	-0.00932448366940189	0.00471595716204912	7.02743554184598e-05	0.00771340328904272	-0.00847481815828303	-0.000408908327549081	-0.000929129954278492	0.00344758927458175
h1s11	342	-0.0101380517011307	-0.0106928691617455	-0.00712111435307979	-0.0037902762290489	-0.00555158176215685	0.000154960189462874	0.00172986937237655	0.00721715882874548	-0.00637208035471175	-0.0117128225156971
h1s11	343	0.0191121725478214	0.00800238175482493	-0.00629944225229236	0.00986421571155847	0.00541192401926792	0.00580934550980848	0.000142228584390752	-8.43999445564539e-05	-0.00384114625731097	-0.00284618283208117
h1s11	344	-0.0043274883551795	-0.00594706325282746	-0.00352464646710688	0.00133315663652824	-0.00109743794050111	0.00477818834716521	-0.0122154199723726	0.00178507821336846	0.0018974609893844	-0.00632790428761084
h1s11	345	0.0143717975403327	0.00527865161303179	-0.00763104679806596	0.00398423279538516	-0.00408895548786603	-0.0104026681987272	-0.0012191742009821	0.000455385837698878	-0.0013307449348886	0.0195433358540254
h1s11	346	0.0137617649743934	-0.00929826809843279	0.00413662025570607	0.00913831994758067	-0.00213212529922476	-0.0157446320831202	-0.0137960608315663	-0.0020754308391114	0.0191578134057281	0.0107990278292747
h1s11	347	0.00477863591756858	-0.00864752654380556	-0.00534529795084753	0.00732184949614452	-0.00549182134658884	-0.00818508911458909	-0.00474792707383458	0.0124116436356309	0.0381624143971352	-0.00487125628967597
h1s11	348	0.0179437165626024	0.00395543148411239	-0.0087915246083312	0.00959976428748738	-8.11870802852061e-05	0.00162887546435295	0.000130221842628883	0.00363242915578824	-0.00175031699375429	-0.00109051423714418
h1s11	349	0.00738729950177651	0.00380998538263945	0.000617435557545716	0.00765133814128027	-0.00410275819285946	-0.00576032994115454	-0.00382290197623723	0.00201406861628224	-0.00182599889809039	0.002230776911465
h1s11	350	0.00526027086960119	0.0137697815171146	0.0160073390703584	0.00082552364685557	-0.000713721247828894	0.00107861388289141	-0.00113754179930058	-0.00807073410398017	-0.0157550689501943	0.005198793926101
h1s11	351	0.0112312791564916	-0.00860502524946661	0.00192446009269262	0.00453301025707708	0.0039924970493392	-0.00655909564125805	-0.00736785477465627	-0.00286581315737497	-0.003114182858582	-0.00294946586499329
h1s11	352	0.0198476451439557	0.00376039430564398	-0.00790020461246101	0.0122877459432055	-0.002573824766312	-0.00850666735417738	-0.000988653840144406	-0.00237062913690702	-0.00431100861834242	0.00103381100678757
h1s11	353	-0.00295945965524106	-0.00376939696819889	0.00462314539443876	0.00757688187972751	-0.00533248838368726	-0.0110229292895341	-0.0109539334359775	0.0023838469712493	0.0150496315037317	-0.00198508064599845
h1s11	354	0.0170728289536344	0.00260258055970134	0.0025923705143482	0.00559782099969651	-0.00382000914024041	0.00398146106882264	-0.00588904070105492	0.00387975177647953	0.00364171131919932	0.00372937464707106
h1s11	355	0.000398661435030101	-0.0233821525936302	-0.0016843943404024	0.000591074907112325	-0.00783318966262749	-0.00766669754116206	-0.00781280694587671	0.00300209984328046	0.0171371251951999	-0.00334926475085092
h1s11	356	0.0136863067886862	-0.00715253270755691	4.56802867824541e-05	0.00582863513916707	-7.2107608510465e-05	-0.00241157386925656	0.0157096334880769	-0.00157041948323727	-0.0041963394936521	-0.00275409712588232
h1s11	357	0.00484401833876067	0.00947018496614404	-0.000576440549688631	0.00918408428494251	-0.00945000593340351	-0.0116618442232627	-0.021265212999718	-0.0218348922527001	-0.0266560447888973	0.00349061878240142
h1s11	358	-0.0504116952303795	-0.0105993775753198	0.0090221783387213	0.00177217285795969	6.56147407702798e-05	-0.00260214980744092	-0.0124773113081239	-0.00937029626307279	0.0114721701774537	-0.00737431310073743
h1s11	359	0.0193525537582339	-0.00161560805171207	-0.00487764863319613	0.0113674933744466	-0.000996953870541486	-0.00151535796051722	0.00807948389390637	0.00569663245506617	0.000818957679737307	-0.00546226617572238
h1s11	360	0.0218639888793656	-0.00668405844482423	-0.00664089581225496	0.00864722807514357	0.00280265686537731	0.00968749533581146	0.00247182360703656	0.0057869925844961	-0.0013547244360894	0.00329757126610745
h1s11	361	0.0184084251262529	1.75265951761973e-06	-0.0102445775992406	0.00357330364941582	-0.00566972099248492	0.00256665429921955	-0.0032030776432209	0.00390529168385297	0.000712721940184786	-0.00415544103466033
h1s11	362	-0.00482035144136454	0.00665713680149975	-0.0270662287604464	-0.0181703333547161	0.000367956305234859	0.00439578940991187	0.00438864448061204	0.00612102900335013	0.00631812285278508	-0.00831045125254001
h1s11	363	-0.00630806677791147	-0.00541351337447194	0.00288921322471789	0.00177325798967356	-0.00032097909045469	-0.00829118556231111	-0.0068902522393826	-0.0149776689314458	-0.00923840000304449	0.00341377814932736
h1s11	364	0.000600882530016845	-0.0078904061544546	0.00628318431777333	-0.00310336582623355	-0.00813833114890288	-0.0063671189001445	-0.010184925569519	-0.00790305935034142	-0.0103479501314941	-0.00356876198151215
h1s11	365	-0.00452761607240314	0.00651858686847211	0.00164894730576047	0.00563550966093764	-0.00636510266922781	0.00697730542340514	-0.00716988946091939	-0.00375903750430203	-0.0074665899062528	0.00392274448358156
h1s11	366	0.0087001815081101	0.00433027975963896	-0.00781779130541576	-0.00420386351543859	-0.00236567993351641	0.0050033972682253	-0.00356127208954812	0.000324674531103419	-0.00317523615111446	-0.00246115097891381
h1s11	367	0.0172829660665158	2.69603184703086e-07	-0.0134658897780321	0.00437408330274338	-0.00661673065014629	0.0197890821904474	-0.00377855204125194	0.0031491635275898	-0.000235570617752306	0.00529558555656367
h1s11	368	0.00387963937503286	0.00979738791062847	-0.00068363343156402	0.00943337773707452	-0.0027863027492752	0.0038047565099127	-0.00434059836501095	0.00307507132327258	-0.00211343592055412	-0.000587927213851487
h1s11	369	0.0110539806829358	0.00645758164824257	-0.0051554681885119	0.0129918279503074	-0.00130391277005967	-0.00639822332499556	-0.00888270417326701	-6.83807288834347e-05	1.36742841507475e-05	-0.00335466987803881
h1s11	370	0.0151133491751156	-0.00166715770379122	-0.00660775797427062	0.0086843720685663	-0.00702875570991808	-0.0111198753439466	-0.00254186346360057	0.0164060084805729	0.0289740001248387	-0.0106792731079792
h1s11	371	0.01510917196829	0.00161579581842562	-0.00546930619455871	0.00909106372075953	-0.00409931432322329	-0.00182862697172604	-0.00351911926102024	0.00261520050256623	0.00778726403952753	0.00262365046159582
h1s11	372	0.0193482453746144	-0.00479524852504614	0.0156861916961708	0.00110472302232734	0.00018176326107251	0.00469302787587924	0.00793008625393756	0.00178208568940349	0.00119832008728453	-0.00628828773785065
h1s11	373	0.000240467792663593	0.00259067718342702	-0.00687550747635936	0.00739786376383387	-0.00290310422960265	-0.00836052398299717	-9.38458592313488e-05	-0.000367565140090936	0.00371148715596141	-0.00519669572338883
h1s11	374	0.0192027384860727	0.00708906350520081	-0.00579481115564924	0.0148669459408185	0.000769768760286635	-0.00287116703388015	0.00228422796606069	0.00426609194185151	-0.00219009939182319	-0.00798057889674067
h1s11	375	0.0196444627727329	0.00447190114761994	0.0056577027904008	0.00806094935767105	0.00357384219963945	-0.00605483176420784	0.00548458623087029	0.00360166135573444	-0.00167780623487341	-0.00485629254836289
h1s11	376	0.0212987716457673	0.0055110315209365	-0.00673202880839568	0.015498182410405	0.00080727393764246	-0.0049139634676216	0.00646208128933534	0.00182068097577048	-0.00201728991717836	0.000450232599167699
h1s11	377	0.00507908433961996	-0.00490306479768464	-0.00521120967413061	0.0114762563868533	-0.00231306815341198	-0.00829089482598435	0.000589264039305903	0.00731835902259292	0.0107291418582153	-0.00522700689913306
h1s11	378	0.0059245298792042	-0.0197336346043106	0.00675674437733127	-0.000465128460484896	-0.00577533716958099	-0.00559659524816223	0.00260628249132482	-0.00175659666202106	0.013132331656499	-0.00962339010215116
h1s11	379	0.0201235256461922	0.00823136807025814	-0.0113610846428061	0.00234336615607938	0.00173778664024598	-0.00209403828187936	-0.00437616829125582	-0.00323007844661097	-0.0107691025499269	-0.0068164795792877
h1s11	380	0.0129809009453213	0.00687007530185741	-0.00334193328393162	-0.00136562013390277	-0.00428864933128782	-0.000993351085512468	-0.00871164432118266	-0.00556714942938166	-0.00232664495464294	-0.00123384440169158
h1s11	381	0.0164005082334509	0.0104893674226461	0.00490949881702404	0.00243373326393705	-0.00447429044509469	0.0051633211599123	0.00583727154138213	0.00631460472349659	-0.01132631956254	-0.0132664197903771
h1s11	382	0.0100261019188756	0.0074775071795084	-0.00261196653259998	0.0105856291098787	-0.00422926440847168	-0.0107013018672828	-0.00487572307261195	-0.0096500638682759	-0.00764564592724406	-0.00860338714440039
h1s11	383	0.0168983364135958	0.0160901465006683	-0.00167230119120811	0.013386363319831	0.000606873711506062	0.0449106089486677	-0.00739062032319745	-0.00597445937823796	-0.00221927699119586	0.0258372132474721
h1s11	384	0.0182713458001812	0.00605689627155722	-0.00408065875399857	0.00633655666423349	-0.0051746815972659	-0.00238649999040866	0.00676866324657836	0.00963591885486406	-0.00142051231758239	-0.00405544328914827
h1s11	385	0.00754225011026771	-0.000170936824456024	-0.00667667422877051	0.00947480434010868	-0.00361006847204767	-0.0012877571594157	0.013226005005075	0.00949746258802803	-0.00475402352146552	-0.00291032215669944
h1s11	386	0.00380273866825092	-0.0145672965985907	-0.00947062589674424	0.0133471306676752	-0.000434510061904871	-0.00726400842702335	-0.00195165532466654	0.0155942255796204	0.0314651501889335	-0.00416097220489126
h1s11	387	0.0214606572998911	0.0070638537932033	-0.00827236124856664	0.0112291710972064	-0.00276568552555325	-0.00509352061983984	0.00741366755516791	0.00681124229411189	-0.00143081259423312	-0.00233072100531288
h1s11	388	0.00640946566321159	0.00873766341870678	0.00802339777025501	0.00811373187822229	-0.000243172952288273	0.0023692916549982	0.00813921110390679	0.000709258681415322	-0.00322552175874924	-0.00157644443975696
h1s11	389	0.0198189933843196	0.00352982213015085	-0.000113802788331209	0.00817542002204416	0.00291454044067936	-0.0045102035351131	0.00409858671452134	0.00129256018771429	-0.00239799648205895	-0.0021701874861524
h1s11	390	0.019740517084772	0.00356175330695991	-0.00820762049482702	0.0119870464632083	0.00451920246064147	-0.00690608192009465	0.000243232919909003	0.00289813154082718	-0.00645836299540499	-0.0087951898297634
h1s11	391	0.018880251935382	0.00674046468768598	-0.00863537183500328	0.0141097373723273	-0.00077474492489039	-0.000602418985295634	0.0104593090112728	0.000281370481474804	-0.00367880607833706	-0.00507510097259149
h1s11	392	0.0229963906109723	0.00869471300954338	-0.00950915759905077	0.0106565988784157	0.00094363722325528	-0.00168435727191211	0.00813847707870091	0.0036434852799264	-0.00858414894971129	-0.00904347711355403
h1s11	393	0.00764701868952899	0.00419540892107444	-0.0114027350169287	0.00787479236352885	0.000921031775462872	-0.00732924088428006	-0.00438757025607347	-0.00132357333976247	-0.00592903337056464	-0.00679643654077881
h1s11	394	0.0212588402571371	0.00835309602543869	-0.00883152109973104	0.00590510393570023	0.00478016132860605	7.41030267239672e-05	-0.00629059653416978	-6.92852440852129e-05	-0.00762249432732964	-0.00438495406721925
h1s11	395	0.0241177955582665	0.00928377829114561	-0.00205351741958642	0.0123985704040671	-0.00209673688897581	0.00344260479836284	0.00828435105869946	0.00689187376160376	-0.0129903601578018	-0.0125152132944048
h1s11	396	0.0232069228724491	0.0069942703006015	-8.54161894925073e-05	0.0107732630404968	0.00639654519277758	-0.000243586703664972	0.00390681514018621	0.00612888639176257	-0.00659912599471603	-0.0112471660344218
h1s11	397	0.0105530828125772	0.00443237604206414	-0.011157126327376	0.00926042503477847	-0.00758557871299763	-0.00398771301203888	0.00526230076541737	0.00452028047494518	0.0174008536336411	0.0081258472919345
h1s11	398	0.017174216588803	-0.00149758484692149	0.00380462045029102	0.00549225905919999	-2.21648747909758e-05	-0.00460566663182195	0.0066266451041858	0.00510634966556564	-0.00398944248222445	-0.0134488976312211
h1s11	399	0.00900242356489173	-0.00682403919983834	-0.00610272520737652	0.0134582094243192	-0.00180896265590461	-0.00607740036502049	-0.00209592996128151	0.00683889714525036	0.0106495633773432	-0.0103704247569653
h1s11	400	0.00582878339677705	0.00783529817865009	-0.00868128697467946	0.0121414780843672	-0.0132710892275999	0.0068215048232853	0.0055606377758559	0.0210153789274663	0.0325055158128015	0.0120051181541224
h1s11	401	0.0145969098234288	0.00607733789399549	-0.00210367485509892	0.0111672391495022	-0.00594812190690096	-0.00593891101813147	0.00669974760223042	0.0141580413876031	0.00937336148065073	-0.00427402438058036
h1s11	402	7.23433376996123e-05	-0.00918266173766029	-0.011015076487341	0.0138324365087841	-0.0100982898916973	-0.000844814727844968	-0.0151137691687105	0.0105941379551235	0.0252551085879483	0.00818924688336388
h1s11	403	0.00938428508378141	0.00318092788548438	0.00801814046830157	0.00657395753505793	-0.00804194438708966	-0.00749765116580291	0.0116125599524761	0.00587085991110941	0.0107819563314148	-0.0181577697332335
h1s11	404	0.016860708901585	-0.000227066420613816	-0.00143365969337173	0.0123980562171959	-0.00535994187111192	-0.00283974003183956	0.013596228029529	-0.00414518833178254	0.00370152548369778	-0.0181661598856391
h1s11	405	0.0185593881221521	0.00572428290131422	0.00195775149070641	0.00583193065835105	-0.00607420106261666	-0.00600615622719121	0.00849120197993544	0.00585419533650197	0.00272117822208287	-0.00942513233909171
h1s11	406	0.0149407946125632	-0.00297773299346464	0.00876245729968274	0.0055444636758633	-0.00585306057245076	-0.000792000898686	0.00466575042673609	0.00612115413675024	0.00472875459676359	-0.0186634687804713
h1s11	407	0.0138172686524056	-0.000510155580469177	-0.00382250949751057	-0.0039087868065029	-0.00728645429614891	-0.0038761323456105	-0.00268147214668566	0.00224210225116269	0.0150053743686048	-0.0144822673951789
h1s11	408	0.0077457764850829	0.00479669966421428	-0.00519370625663339	0.00781069789681555	-0.000896000616510115	0.00864012559868728	-0.00904095872230623	-0.00508508439793587	-0.0029162191348893	-0.00161521974959086
h1s11	409	-0.0330127150502557	-0.0512813506179362	-0.0078961671523014	0.0091510348317365	-0.0163408487123578	-0.0301226668291236	-0.028872868848816	0.0332868290676216	0.110036363772697	-0.00805632824465289
h1s11	410	-0.0703005660509087	-0.0775671968614625	-0.0150218664533346	0.00131945607021069	-0.0176856626669079	-0.0348884769089099	-0.0386676715427538	0.0309425335468689	0.123867102338298	-0.00491483685628431
h1s11	411	-0.0290425428415991	-0.0425700106257423	-0.00372019929618311	0.00630719970738954	-0.00702300809408761	-0.014432563727755	-0.0109343480948896	0.00245665339262161	0.029970937163301	-0.00477709536615608
h1s11	412	0.0139234122269139	0.00402543387634739	-0.00522061626416604	0.00306554360549997	-0.00395953704177303	-0.00906296901002339	0.00750293526730383	0.0126282033155357	0.0232388199711697	-0.0100780960308159
h1s11	413	-0.0147439247562874	-0.0212255447197077	-0.00734679396347687	0.0156895107664475	-0.00414842626821108	-0.00926199990536511	-0.0034800981313785	0.0170771597680088	0.0388353293420369	-0.00167584602192375
h1s11	414	-0.0191908665401584	-0.0158742768647033	-0.0151897633947507	0.00377295636109771	-0.00781018785914206	-0.0124540950479288	-0.00526750597090547	0.0236228787634424	0.0572868596913742	-0.0111291810704209
h1s11	415	0.00731525846222527	0.00637487707360264	-0.00508994507563189	0.0103732568390015	-0.00341972072394715	-0.00275834001301965	0.00789508934607482	0.00621200496456046	0.000586232900024023	-0.00985409316672747
h1s11	416	0.000856950506500166	0.0021636032726682	-0.0125072920399211	0.00949612460600052	-0.00531029856615963	-0.00920127244294699	0.00139781764881226	0.0139327701747073	0.0185165925052881	-0.00472389807250562
h1s11	417	0.00981849240708785	-0.00731914195361305	-0.00798132524254572	0.00959849962671498	-0.00209718064902375	-0.00370723052452531	0.00409983753922158	0.0097241684119947	0.014606480721562	-0.00420337646717177
h1s11	418	0.00063155412903419	0.00893275224404449	-0.0112630574373783	0.0166813709875937	-0.00579087578354212	0.00623167440623043	-0.00477149308428731	0.00510827136314843	-0.00935425855104058	0.00130145799551807
h1s11	419	0.00149223660834729	-0.0280598952773611	-0.00152898720281586	0.00819862528216126	-0.000341697337599346	-0.00108050476232762	0.00538354391435155	0.00913597694672685	-0.00409214018178998	-0.00479233291897734
h1s11	420	0.0187860898594817	-0.0102561596844623	-0.00502506151995958	0.00875356880033669	0.00144059870935247	0.000654367298400726	0.00548293047510329	0.00702034152989737	-0.00910626829610327	-0.00759531257056673
h1s11	421	0.0141087043319296	0.00710271994358917	-0.00510203191103151	0.0130163462251738	-0.0049079240856107	-0.000760227390808337	0.00665210192852342	0.0066100408451625	-0.00276970421671055	-0.0101833669801881
h1s11	422	0.0180385060613495	0.00203876931773059	-0.00392385635251824	0.00796527831825977	-0.00426208912219825	0.0020471531112756	0.00214255103829121	0.00724388120314644	-0.00187243160094055	-0.0110739900374305
h1s11	423	0.00918262662775993	0.00432379301852116	-0.0113985702052967	0.0101806939620403	-0.00669242748472929	-0.00651517344679061	-0.00837512513064446	0.000666398655172308	-0.00464576753057569	-0.00687394678781928
h1s11	424	-0.0541097127806353	-0.0617509392724847	-0.00848273141579521	0.00835131928901561	-0.00749354384301495	-0.0103765805332313	-0.025753942619038	0.0248518059749933	0.0837967541296801	-0.00494048489136116
h1s11	425	-0.000117659522496901	0.00367030342422657	-0.0149054896004935	0.00299576766986799	0.000411755514800185	0.00194767504210821	0.00466062117000501	0.00370012609376639	-0.0105800259412944	-0.00684883848221075
h1s11	426	-0.0402207012655312	-0.0461000239442639	-0.0048916198595533	0.00503218039671826	-0.009353671116793	-0.0101913316332668	-0.00798570004326193	0.0130149669370052	0.0433484891843961	0.0023475952930092
h1s11	427	-0.0137110579860755	-0.0216904316753623	-0.0100538830001438	0.00618318838581486	0.00164938393798107	0.00371279419542786	0.0037240595135494	-0.00180340471215649	-0.010748108058094	-0.00264824268168536
h1s11	428	-0.00265716539255358	-0.00271744409932933	0.00976890729889205	-0.00805687359279098	0.00972461148763511	-0.00330351329865424	0.00539408744729387	-0.0103959772568583	-0.0108087873880746	-0.00653794621857803
h1s11	429	-0.00252466501455242	-0.0164435450375349	-0.00901401278546277	0.00369480027720272	0.00179854519250252	-0.00797109595858574	-0.000197683015133501	-0.000261975337157149	-0.0019950120832649	-0.00323369614762106
h1s11	430	-0.0136965091577101	-0.0419714157956798	-0.013723403067092	0.0019702953066471	-0.0102027102007548	-0.0182570660815932	-0.00649899144634897	0.0234170114823889	0.0634838818285358	-0.0108380519844278
h1s11	431	0.00970451891209508	-0.023293223732062	-0.00667813408404659	0.0066658344142935	-0.00371588267083231	-0.00972087603215742	0.00467991953689496	0.00327554492023816	0.0243442261733811	-0.00412059979865282
h1s11	432	0.0041158597500562	-0.0109060456590455	-0.00643507029380487	0.0109924369038979	0.00419912084239771	-0.0103811044211939	-0.0014153369969	0.0119024161098137	0.0230379968334004	-0.0128960489416622
h1s11	433	0.0150982571658637	0.00359544111702301	-0.00850050610803075	0.00863029475734169	-0.00243570756114692	-0.00221921563944621	0.00740104740618449	0.00533859324427893	0.00304330933503128	-0.00672929878398815
h1s11	434	-0.0223007908142664	-0.0399226480446459	-0.00856424827435154	0.00188403965672988	-0.0022505248032085	-0.00497899880319809	4.93332772426561e-05	0.0191679173659079	0.0292331201311503	-0.00833490127835062
h1s11	435	0.0194736088743051	0.00790792554130359	0.00111592813577091	0.00457928871593964	-0.00196605115539714	0.00176090373080094	0.00104979392443198	0.00226763080187963	-0.00168841088916883	-0.00166346582649547
h1s11	436	0.012604352133571	0.00257052665175845	0.00266272387892648	0.00105869661376199	-0.00452581499258401	-0.00575983474631841	0.00569534417250296	-0.00200478183351397	-0.00543203694910477	0.00422946436113874
h1s11	437	0.0139180249162441	0.00876454688603535	-0.012729016464876	0.0051629095252121	-0.00190176671796727	-0.00251133843267689	0.00561615654912869	0.00650114233056257	-0.00281406022286033	-0.00417682481531533
h1s11	438	0.0216126560068491	0.00756490798918532	-0.00923102158167961	0.0156352774760879	-0.00372980835294681	-0.00355309180872394	0.0159828447670367	-0.00365407450534492	-0.00320787989771326	-0.00963134969504515
h1s11	439	0.00493686140501678	0.00160596923055304	-0.00750532695180308	0.00663308906368453	-0.00478549652407896	-0.0145504780903249	-0.00235176061504839	-0.00489422822870723	0.0143651013140788	-0.00759840638719199
h1s11	440	-0.0288117592721269	-0.0280206135102464	-0.00157087880553463	0.00546090326281988	-0.00624842788522395	-0.0143958885576763	-0.00962317016533973	0.0126196554727542	0.0362697220394233	-0.0060741257333504
h1s11	441	-0.053853069303858	-0.0475109430181494	-0.00257043198016468	0.00836845992057125	-0.0041349935667906	-0.0148202921870156	-0.0182736258503955	-0.000135461779616746	0.0299313637157833	-0.00355880754415164
h1s11	442	-0.0247971896558065	-0.0371303024543938	-0.00117594501065285	0.00542721070389758	0.00189721268740376	-0.00519109087100916	-0.0117565509991323	-0.00794807948173463	0.0167968045079048	-0.00502858999598207
h1s11	443	-0.0046445790173563	-0.0202644784456382	-0.00531168055431308	0.0106875055983241	-0.00651186677963323	0.00699504555374421	-0.0125899169735488	0.00412167453347191	0.021664936284075	-0.00249846577712968
h1s11	444	0.00677192259717807	-0.014203412123518	-0.00840500471034955	0.00702017678433806	-0.00345040108615413	-0.00852368854428828	-0.00903512169598638	-0.000609414634522344	0.00923733629812068	-0.00677092264322897
h1s11	445	0.0121090901562558	0.0116516086576688	-0.0131040942808337	-0.000485525898893715	-0.0037821743788343	-0.0115285176020042	-0.00292323556669244	-0.0209949485664751	-0.0125685057538317	-0.00120168480560096
h1s11	446	-0.0118420054638344	0.022736745777426	-0.0146449600167626	-0.00515826646430668	-0.00448004025436125	-0.00753890501271343	-0.014852758381884	-0.0264266926300297	-0.0198107169339066	0.00975695703292863
h1s11	447	-0.00741791182184122	0.0104603378112472	-0.00366312054488189	-0.00159611404430053	-0.00397141184788726	-0.0128662248277865	-0.0131541974468468	-0.0209752781593975	-0.00820896658200026	0.000296185576267783
h1s11	448	-0.00545488439033094	0.0131963246291621	0.000850698043679357	0.00579614644821118	-0.00322405843491946	-0.0136452791550959	-0.00818924645594026	-0.0208637555318414	-0.0148310963005245	-0.00340652235957043
h1s11	449	0.0121082997098157	0.00500659882858394	-0.00844531182679978	0.00494186123792802	-0.00335429738285963	-0.00541933823735877	-0.000792673248583453	0.00580653721120126	0.0022729748848906	0.00356788098314164
h1s11	450	0.0215915153381127	0.00443172399235414	-0.0085878947013405	0.0090458200040514	-0.00113730774650618	-0.0015207836200523	0.00568881611027652	0.00833019255863414	-0.00175861140674187	-0.0076678785066846
h1s11	451	0.0210119495380808	0.00457601720353352	-0.00893999011803845	0.0150058140948784	0.00117191770902105	-0.00511761882622116	0.00404461594418792	0.00741172826320756	-0.00363945186717831	0.000507348170917678
h1s11	452	0.0239749619226181	0.00924781637457919	-0.0131152275828602	0.017634631571112	-0.000228857203656446	0.0122897000532466	-0.00703575153096864	-0.00255402126734042	-0.0111792485348659	-0.00254202797742666
h1s11	453	0.0201801885478192	0.00823908970935686	-0.00982012275452608	0.0197890123388379	-0.000262418644231708	-0.000375107373552649	0.000740278516873962	-0.00159353397352482	-0.0072797454897858	-0.00512343645383814
h1s11	454	0.0149786652690584	0.0075341995576556	-0.0125241916602278	0.0143844223159269	-0.00623894580571176	0.00261585821476339	-0.0121924740212145	0.00151629114377573	0.00210408604673497	0.00137466274787068
h1s11	455	0.0117715130079928	0.0100826319898615	-0.0112357074995531	0.0110628013305893	-0.00126167075646215	8.81500868242361e-05	0.00349615299823359	0.00717721302416878	-0.00874550778648522	0.00167718473371271
h1s11	456	-0.00274672453641197	0.00732487403790733	-0.0120801475439521	0.0153999360521138	0.00575190861832757	-0.00339713515482604	0.00397693767610871	0.0113339317249063	0.000121659021935767	-0.00969135714927626
h1s11	457	0.0113501643891754	0.0148773632563414	-0.0120788119149839	0.0225691504147531	-0.00472121497409597	0.0224665717561447	-0.0029319624145731	0.0172734762561996	0.00198276766781501	0.00591601574408468
h1s11	458	0.0142826311602793	0.00889389011780754	-0.0103058889036284	0.0199669080554654	-0.00412171745538302	0.00628054291671614	0.000383332319901628	0.011321768208379	-0.000737067124797638	-0.00151076826605269
h1s11	459	0.00438521081366652	0.00959358262597105	-0.00113184170541544	0.0120239511269383	-0.00306266894899884	-0.00735813055997815	-0.00743945001900653	-0.00232417014015845	-0.00176585946752851	-0.00900503991030051
h1s11	460	0.0132049657897843	0.00947142060059771	-0.0138918695485361	0.0210029347283678	-0.00787763631981151	0.022791002585167	-0.00321206291224637	0.0110146831232507	-0.00432829329926745	-0.00011220847236702
h1s11	461	0.0208022553821158	-0.00519571173330174	-0.0111988018096046	0.0185894906885038	-0.00498484653246569	0.0186329195917644	0.000854565672382586	0.00568912967947712	-0.00628184820434623	-0.0050431068522947
h1s11	462	0.0133734859596823	0.0125882054192731	-0.0139576840894269	0.0237424848007634	-0.00805545507292271	0.0263091717621525	-0.0048564605957225	0.0129389403790589	0.000725944597369734	-0.000338436958250681
h1s11	463	0.00239797316860055	0.00998785164873247	-0.0119370274340548	0.0155152377521796	-0.00353250577075748	0.00872206399569707	-0.0135477180041477	-0.000159156583991894	-0.00216702099573411	-0.0042051703981889
h1s11	464	0.0186946963528333	0.0028812581910994	-0.0120397910781166	0.0179693606473707	-0.00343653737213582	0.0151543883998893	0.00113295144373132	0.00521168382580747	-0.0060208639855529	-0.00630856786388442
h1s11	465	0.013590265082061	0.0141473771034861	-0.0104904734999196	0.0218416868757962	-0.00245924238212175	0.0215563916925297	-0.00652704502488981	0.00598440769669068	-0.00232878484912992	-0.000161792837419992
h1s11	466	0.000600918097210692	0.0128980679591641	0.00933083647441271	0.00620102511646048	0.00275616345310064	0.00356144501450798	-0.00300824334501498	-0.00819823392410613	-0.00458652500099161	-0.00302509623103532
h1s11	467	0.0181159715572315	0.00603184342495948	-0.00962368607905717	0.00612159631119286	-0.00045592020240399	-0.00338798571312663	0.00681103931188453	0.00378219277158197	-0.00662643400365501	-0.0101227544984401
h1s11	468	0.0176590690363823	0.000214931145239252	-0.00398837940975078	0.0127095987082051	-0.000716545703416222	0.000183278650966815	0.00407943605402172	-0.00651557740509578	-0.0148696695767427	-0.00538533750809578
h1s11	469	0.0127932594629806	-0.00862727588757317	-0.000377485609866172	0.0119437765575282	-0.000976363730018984	-0.0105157610754738	-0.00957148804183101	-0.000530612371460237	0.0151858830842876	-0.00161304870826684
h1s11	470	0.00370258755702265	-0.00693558023064994	-0.00839593140676155	0.0043926948292846	0.00239041716291278	-0.0117581684597101	-0.00976598903591805	9.78531269104181e-06	0.0181950020122997	0.00134920989218202
h1s11	471	0.0144518926640371	0.0132571417094367	-0.0131353523303115	0.0207090395999434	-0.00733273443092471	0.0158495279265525	-0.00639615066759846	0.00802734467323524	-0.00174801369099606	0.00451526440345518
h1s11	472	0.0109007118482245	-0.00825572771865784	-0.0109544084512979	0.010489321244889	-0.00371826371138841	0.000487137367800437	-0.00586501832036801	-0.000541583999805554	-0.00339561236434705	-0.00632999309997593
h1s11	473	0.0139738704620916	0.0022814903259906	-0.0114561884283601	0.0159355915960744	-0.000883210129760002	-0.00237682644923744	-0.000675693079527889	0.00203668384987454	-0.00627494042898295	-0.0063801568776759
h1s11	474	0.0142907834714307	-0.00561450439126911	-0.0127150368760305	0.00931980354554424	0.000501854732239539	-0.00711905311166315	0.00221500999903032	-0.00181961426255541	-0.0125846707718299	-0.00934477112831846
h1s11	475	0.0195290540831285	0.00741542696607637	-0.0147316068041648	0.00281216308698017	-0.0032031111870793	-0.00214684377463243	0.000943651431935646	0.000858392151701842	-0.00913455413206476	-0.00810573026477282
h1s11	476	0.0160545821542775	0.00897797270485854	-0.014601898658094	0.010295330722656	-0.00944643003556976	0.0219557155946111	-0.000610217921192683	0.0182347449757406	0.00982848681234703	0.0104984609652346
h1s11	477	0.0161839903249202	0.00861678694996988	-0.00442556272951498	0.00908304978199299	0.00420496822031678	-0.00349330151730198	0.00652021296610126	-0.00133917160826728	-0.00228705255479044	-0.00827583316685674
h1s11	478	-0.032406458568932	0.00895040051361565	0.00494934845763998	0.00874473451124411	-0.0135913841022832	-0.02424143781029	-0.0403420899678362	-0.0175694367014099	0.0243887318518805	0.0079196554069192
h1s11	479	-0.0105836444198378	-0.00362017778908927	-0.0055957803710853	0.00918738004737676	-0.00745651465452174	-0.0163588314959021	-0.0196512444872109	-0.00541042783624601	0.0167906185159157	-0.0032144116109661
h1s11	480	-0.0335988400861598	-0.00204051509351458	0.00541167792650628	0.00389051156261295	-0.0103005595585442	-0.0151246146550763	-0.0183885497724701	0.00159035258473963	0.0261451174104833	-0.00498316658393718
h1s11	481	-0.0276852964228811	0.00488875583369967	-0.00311229197265687	0.0108079275167906	-0.00235737016435355	-0.00708405661663772	-0.0137640158301357	0.00516246839114338	0.0133562786947593	-0.00479008184739632
h1s11	482	-0.0168040907861317	-0.010404090483292	-0.000491014002279389	0.0131371296656587	-0.00780543244774444	-0.00939812633924962	-0.0254064894586283	-0.00701262795107945	0.0094428307492538	-0.00270289473405473
h1s11	483	0.0215016595033333	-0.00687023178151612	-0.0104328012768987	0.00310111903888146	-0.0028639152948329	0.0117671325408916	0.0137559132534062	0.000560512581783855	0.00364021097762272	0.0164842128193941
h1s11	484	0.0179845965809334	-0.00678164308106897	-0.00924775454975926	0.0109773324979977	-0.00633643175698315	-0.00891980572353589	-0.00134228310748247	-0.000111068052372248	-0.00910799733229574	-0.000780832283241042
h1s11	485	0.0176364898051724	0.00757819381850326	-0.00689152559989395	0.0101296605631569	-0.00518860902358511	0.00807524070839231	-0.00196326598316992	0.00320149323179543	-0.00733932184696969	0.00399235173386717
h1s11	486	0.0101594245195732	0.00974879778306379	-0.00452017350505881	0.0133703755212718	-0.0034891594541671	0.00647159492587632	-0.0056716622877576	0.000562057686921536	-0.00771896173768306	0.00248203925657528
h1s11	487	0.0165081594643149	0.00879841611614132	-0.00513646451143812	0.0123843875644487	-0.00377735063504315	0.00698794437870927	-0.00161840142015813	0.000269641211358667	-0.00573982196169456	0.00326969155761429
h1s11	488	0.00398143606707907	0.0128471321515832	-0.00878525636936748	0.017994290271545	-0.00316963616738615	0.0065680456845366	-0.0110061876195171	0.00407238738772696	-0.00754746754696653	0.0105497220676774
h1s11	489	0.0180591342462295	0.00453569648103751	-0.00199221366288978	0.00668724826364957	0.00200053770132929	-0.00315987334347459	0.00287280127163904	0.0102292467099019	0.00363539831808721	-0.00419587218479678
h1s11	490	0.0206134904387406	0.00242796646191009	-0.00641240524297456	0.00447054000913959	0.000997032392838202	-0.00318047657667253	0.00188575747687374	0.00117809140928242	-0.0130534015625594	-0.0117603893012689
h1s11	491	0.0194489015973331	0.00668896859138369	-0.00673805416932286	0.0150468679475241	-0.00405750812397266	0.00108510110232499	-0.0082069281599383	-0.00315595767924894	-0.00662175235289322	0.00478639804109372
h1s11	492	0.00659478758166002	0.0103432398517121	-0.00799407140689968	0.0163230802474404	-0.000344767065567753	-0.00993563847214461	-0.00955213226003217	0.00424274924763041	0.00230996395931469	0.000147406486460134
h1s11	493	-0.00794628290239255	0.0114526316186451	-0.0105182721159083	0.0118024678001691	-0.00416895478609146	-0.00759711294665689	-0.0133397072584187	0.000638702973898616	0.00436323931707575	0.00833468644148897
h1s11	494	0.00748818129153193	0.00206836567246077	-0.00387417082402503	0.0133606200624685	0.0040826789252473	-0.0032679089089104	-0.00454614609981973	0.00543319526241359	0.0151381084412482	0.00487544853608207
h1s11	495	-0.00483590693906791	0.000597430164520192	-0.000466592439239251	0.00438384531185459	-0.0129774854598315	-0.00732943914648142	0.00302521701052471	0.0121477628001342	0.0238868268558535	-0.0133639511265901
h1s11	496	0.0093979306739075	0.011992977215715	-0.00964188313052067	0.00147465673716823	0.00336027432717601	-0.00744513436341149	-0.0105438470573879	-0.00941080005389769	-0.0122181987175706	-0.00505167958783284
h1s11	497	-0.00918782964672415	0.0111851163524414	-0.00142445731903732	0.00503467118749933	0.00157034568995587	-0.00144335086559415	0.00707723000652919	-0.00310946850199845	-0.0135493980477839	-0.0133399648166265
h1s11	498	1.05468446244999e-05	-0.00795873967105191	-0.00548540454834243	0.00757812247140386	-0.00260254688640006	0.00238399551380335	0.00204351702016915	0.00592157145789275	-0.00323108772665027	0.00941425479270331
h1s11	499	0.0119782520419184	-0.00174292174455592	-0.000102222819126757	0.00842351232612393	-0.00139672271694161	-0.00157793528271818	0.011690486051779	0.000871612778601015	-0.00275215802743872	-0.00309139597293885
h1s11	500	0.00390004910722481	0.00740965195680278	-0.00891461323004615	0.0115443300078381	-0.00289841656840578	-0.000894171658954209	0.00187046664856381	0.00856081845852491	0.00409516182510613	-0.00728613826465118
h1s11	501	0.0186918632422743	0.0056627190230231	-0.00828166683168524	-0.00243687725643337	0.000610198776115961	0.00427145204178271	0.00831479331901066	0.00456185351463766	-0.00473185734869923	-0.00495196131142187
h1s11	502	0.00994056208490833	0.00713118685677953	-0.012051886326743	0.00755742937310379	-0.00186720726437854	-0.000603641259853698	0.00636483291004663	-0.000314588129907112	-0.0101446794213606	-0.00762438254494675
h1s11	503	0.00988092239947301	6.54552280786816e-05	-0.00343836314626248	0.00864094457289953	-0.00463525218747156	0.000856261190660426	0.013648425996264	-0.00178509165000737	0.00376942558096001	-0.00603076449293451
h1s11	504	0.00743140430934301	-0.0100355314461335	0.000330576368295716	0.00475981038959196	-0.00450343559690728	-0.0107653993799933	0.00807225175250527	0.0100508102422942	0.0343155672739794	-0.0021777634411243
h1s11	505	0.0153844427791419	-0.0101352593621166	-0.00580205676499879	0.00195139917696966	-0.0047998100413518	-0.0110324138370869	0.00727460779440022	-0.00069965804270634	0.0261576567739021	-0.00423960162993437
h1s11	506	0.0175052135084054	-0.00552891095179779	-0.00780662144435313	0.00478269637872401	-0.0057736408990339	-0.00868513146143486	0.00329322400107263	0.0131148065468587	0.0310295036898981	-0.00443876789686051
h1s11	507	0.0185776421884895	-0.0126190799895522	-0.000102268075273458	0.0111401577320889	-0.00253702334734782	-0.0124737947311044	4.32658999638082e-05	0.015539586554801	0.0437250384629171	-0.00375971433527141
h1s11	508	0.0190647550328938	0.000748324712428128	-0.00470269371333003	0.0108584508707988	-0.00789537414670605	-0.00848256261348946	0.0101148160425144	0.00750234786653605	0.0187227226160533	0.00246275770683463
h1s11	509	0.021284974606379	0.00962358798670338	0.0140378367428856	-0.000167333307401027	0.00897539084858622	-0.00395465098066808	0.00726223838564477	0.00597147208143039	-0.00595348775079276	0.0119602561289569
h1s11	510	0.00859468671402981	-0.00638708585245038	-0.00199914035076973	0.00913800084837996	0.0199297346257216	-0.00328000037009543	0.00138992507041591	-0.00234945681097144	-0.00500409271577721	-0.00428735102341496
h1s11	511	0.0190271215617623	0.00769297441937754	-0.0074273037221288	0.010281240847051	-0.00257277914394532	0.0042944781210649	0.00372039290482266	0.00190100476055667	0.00275152584402111	-0.00400666128845767
h1s11	512	0.00627378566105031	0.00823494923991118	0.0124163335601133	0.000322494797425039	-0.004788025884457	-0.0116820375416947	-0.0160586640549158	-0.019110967349616	-0.00689775303888411	0.000435757409806627
h1s11	513	0.0126611549790921	-0.00400138559521021	-0.00707401709766319	0.00116831942211482	-0.00316952522040671	-0.000117068418149413	0.00760371462744433	0.00828637798148596	0.0108501577308303	0.000825254685888251
h1s11	514	0.0209146068487689	-0.00115489996895193	-0.00181641189810387	0.0103212108956019	-0.00295582172093504	0.00175351492186961	0.00267037168301477	0.00999046919103233	0.00396009964610124	-0.01080016990691
h1s11	515	0.0193212685108773	0.00355147460636864	0.00217793967564636	0.00564572445271476	-0.005672643759555	0.00206573049863437	-0.000910473517585012	0.00692648530565184	0.0233392541881826	-0.00473143620750436
h1s11	516	0.00734202004038562	-0.00850693674889408	-0.0119262066851719	0.00755709269986228	0.00156952471930225	0.0106114937778931	-0.00778532475253757	5.43513044841094e-05	0.00236139581338624	-0.00293484251263677
h1s11	517	0.0170077150615556	-0.0112278193277738	-0.00603908168978663	0.0104467073456236	0.000624680656924804	-0.0063716778655792	0.00188178477519603	0.0118739201720629	0.0189477010000199	-0.00738520182062643
h1s11	518	0.0149159404314116	0.000532547758653881	-0.00448399643476598	0.00707972617517023	2.93061265790915e-05	0.000975756640325792	0.00144256344716339	0.00817427527935511	-0.000448413133454252	-0.00854354631442686
h1s11	519	-0.000572993002690251	0.000882647822291706	-0.00968519719595249	0.00429260647176276	-0.00239039066900424	-0.00778695089346526	-0.000321344936836211	-0.00317509001171889	0.00881992209455756	-0.00526005931465929
h1s11	520	0.0228679359418647	0.000526312857418303	-0.00617020424450664	0.00474922761245805	-0.00508965311805508	0.00683255372659809	0.00626714623029897	0.00246293406448015	-0.00820562392030533	-0.00246834019150029
h1s11	521	0.021198729629186	0.00544170790887144	-0.00882701347909401	0.00592349653591586	-0.0053501336990273	0.00638096477426788	0.00784049707899354	0.00253035457826837	-0.00443908900968355	-0.0117210372051119
h1s11	522	0.0110375368562486	0.0043277454494436	-0.0104589885284692	0.0119120705684066	-0.00307238754996397	0.013158155740625	0.00365976268326334	0.00843073524396406	0.000564063450319246	-0.000936538889357705
h1s11	523	0.00880963887387744	0.00588773723587232	-0.00590851077944444	0.01289121179997	-0.00281698379254361	0.0188697052146639	0.00483801139522588	0.00465149470223098	0.0084848113205881	0.00163443370687293
h1s11	524	0.00453678896511188	-0.00588230144907888	-0.00313779302030904	0.00902757171605489	-0.00197397939048364	0.0124799021101009	-0.00580451460151479	-0.00185429376165643	0.00989756021089818	0.0158307047696643
h1s11	525	0.0160853306521082	0.00798509087813266	0.00873609378561031	0.000167991854256255	0.000147649383846816	-0.0064718013407677	-0.0059318692195837	-0.00352493961400315	-0.0192332979268526	-0.0139016835080072
h1s11	526	0.019565224287697	0.00653254043023227	-0.00403645387590146	0.00102640410901231	0.0016291821351004	0.00848093209463572	0.00923698697280897	-0.0011167255639811	-0.0124931638725844	-0.00147738063600426
h1s11	527	0.0213399420212025	-0.00291913637497636	0.000654599590896565	0.00646931177443534	0.00292027237227457	0.00245012819267609	0.00269008877332722	0.00256846861715354	-0.00575965425846262	-0.00616131627153821
h1s11	528	0.0128133435935173	0.00204221956618407	-0.00255421701960158	0.00835554593773623	-0.00089596179615623	-0.00416357689221624	0.0104213499117487	0.0051457355904156	-0.00295942734725535	-0.00802924663826571
h1s11	529	0.0135726264154421	0.00553657692032678	-0.00426018275135713	0.00884978160702617	-0.00274530918883378	-0.00361753940660067	0.0112081815157802	-0.00704320847050127	-0.00693442825143247	-0.00739819014392543
h1s11	530	-0.0121211251071433	-0.0294316717959203	-0.00893654755448715	-0.0043640845657133	0.00570786568850523	-0.00862187531090501	-0.00350268479475479	-0.00182383340689909	0.00246227922492354	0.00277355127957222
h1s11	531	0.00437092551522751	0.00991339716941813	-0.00612561302265237	0.00828663897912567	-0.0019562284249495	0.00886942778346014	0.00962173187006686	0.00458550735879452	-0.00452419011560871	-0.00991450952517618
h1s11	532	-0.00476720452614483	0.0138149564473118	-0.0083831308963853	0.00777772410031121	-0.00224433574198209	0.00941919604917441	0.0120662468742157	0.0100434901828312	-0.00239598073645283	-0.010403165514028
h1s11	533	0.0145606141622268	-0.00584052184790976	-0.00288861130324773	0.0114002620886642	-0.0018787924828596	-0.00153771692245178	0.00487438004312253	-0.00107471625997062	0.0161724742785347	0.00945276124250482
h1s11	534	0.00856774308757959	0.00318077642312374	0.0010928260305827	0.00291119092352959	-0.000543054333668305	-0.00401794757285601	-0.00889541370534188	-0.00635703609539501	0.00739081856481823	-0.00739068571664603
h1s11	535	0.0107497999057928	0.00663909979430713	0.0296069552779008	-0.0178714481677537	-0.00977573533590917	0.0057872692317919	-0.00746459585659241	-0.0219137236536542	-0.0286483850340415	-0.00347669262036224
h1s11	536	-0.00344004855430945	0.000900617315748163	-0.0142574943741971	-0.00121749534147706	0.000263640234619746	-0.00666397880869691	0.00436830681458271	-0.00310495529886779	-0.00233604968655923	-0.00124968374641375
h1s11	537	0.00583339184341592	0.0139801989682674	0.0116490329657782	0.00500314072259644	0.00283453134656119	0.00382771498030552	0.0024368077665235	-0.0032055187345435	-0.015741111452645	-0.00722395257737327
h1s11	538	0.0210276521941636	0.00390639804615136	-0.00940240701742485	0.0111173286367395	0.000573918640387747	-0.00689675382482694	0.00218131236878566	0.00352377155761457	-0.00563832699584533	-0.00777604036265833
h1s11	539	0.0109291741311959	0.00206661459740309	-0.00802191317867209	0.0127043599373948	0.0119857161384975	0.00249169481564038	0.0155187165466612	-0.0011904118648772	0.00849503682059283	-0.00667902352177821
h1s11	540	-0.0186150923791536	0.0121600808118841	0.00569072847636705	-0.00725626070990418	-0.00025268838381655	-0.0146234613308686	-0.0197596991509186	-0.0096751735257152	-0.00241655845752165	-0.00247343761197104
h1s11	541	-0.0032579244988578	-0.00332342097760834	-0.00657902707377897	0.00857182509673564	-0.00293543910277639	-0.00737872519381458	-0.0160454391125535	0.00209882620857871	0.0178811097258137	0.00205840895221723
h1s11	542	0.0179103236178915	0.00477847603457234	-0.00538031302908955	0.00411130047664378	-0.00593495860997126	-0.00223072406077209	-0.00136806036103502	0.0018168683287291	0.00296652554929475	-0.00396191444760197
h1s11	543	0.019725669563459	0.00614459473394176	-0.0089270547248932	0.00669775890391952	0.00295160141524832	-0.00283362986247776	0.00821855174366671	0.00865847955924181	-0.00754882653620734	-0.00302969459966124
h1s11	544	0.00124189276012836	0.00389159455852724	-0.00408998930893574	0.00648380462162402	0.00132967994741197	0.00555918701328472	0.00531090140029444	0.0087681951864297	-0.00604090637655869	-0.00296597595951098
h1s11	545	0.0166877722927587	0.0102288576905429	-0.00747655369526133	0.00102012228238116	-0.000464751198113842	-0.00476234829555042	0.0114929568548788	0.00334015316322926	-0.0131327050606869	-0.00326242628106133
h1s11	546	0.0193016410057961	0.0030119824796118	0.00294348108630074	0.00280417010183777	-0.00911441243083627	-0.00533361516246489	0.0109377014936438	0.00937100714779799	0.00331766011520521	-0.00726177333661649
h1s11	547	0.0208892849124639	0.00456679922544464	0.00239880851724576	4.15444226098657e-06	-0.00228423884952036	-0.00394727524540703	0.00309847369620925	-0.00129552051622388	-0.0147413196171185	-0.00363597680420748
h1s11	548	0.0206115912042694	0.00253073045401927	-0.00582770998014458	0.0101261128192625	-0.00246581358948892	-0.00159315581672955	0.00164513761824244	0.0013653573502894	0.00813057404537626	-0.00681184404695042
h1s11	549	0.00074142257846564	0.00471057814162606	0.00905424761977146	0.00504116961977848	-0.00198058008376378	-0.014091211314519	-0.0115467653818583	-0.0143657948380995	-0.000690351543945928	0.0113816583343197
h1s11	550	0.0201613363187967	0.00263085669356368	-0.00517653197292157	0.0105003808240876	-0.0032775878137433	-0.00558763462168541	0.00162480116782474	0.00461160260628949	-0.000105084966943316	0.00250890582505634
h1s11	551	0.0215147071228719	0.014043357606968	0.0107218463530337	0.00954455205729274	-0.0033496865350018	0.0207658839087199	-0.000941993245618381	0.00359323373219403	-0.00749112584772684	0.0165751105818506
h1s11	552	0.0161257338679468	0.00590529068990613	-0.0203203432816252	-0.0123211258299875	-0.00268200006389873	0.0138397875837146	0.00218717263790408	0.00344393074109781	-0.000242204998249886	-0.00626054482422833
h1s11	553	0.00835138429616919	-0.00946357375256311	-0.0113427765731589	0.00216649574432131	-0.00448837388696924	-0.00747573047794463	-0.00327231868480452	0.010216622833263	0.0297833814180964	-0.00365761391348636
h1s11	554	0.0078913072778208	0.00308866032621718	0.0164453520616774	0.0053132707399354	-0.0061589236279572	-0.0084534831393821	-0.00351872639833089	-0.0179640390565595	-0.0231648821562408	0.000694963212295604
h1s11	555	0.0126647056912236	0.00738773907392367	-0.00510284272668731	0.00660034470356977	-0.00131053052330837	0.00132735759831552	0.00288257470495366	-0.00735230684549351	-0.00468474211555846	-0.00614064760260197
h1s11	556	0.0112791631791219	0.00250109385654386	0.00654942487004855	0.00442278526268598	0.0065855618459518	-0.00809761155479729	-0.018342357272589	-0.0131946379917726	-0.00340650804829615	-0.00494907432018576
h1s11	557	0.0149227353848844	-0.00278652366603549	0.00451941994193121	0.00775683605580645	0.00392744296386213	0.00509148625173363	-0.0011378250023528	0.000868341922462723	0.00128726168983488	-0.0040937762466085
h1s11	558	-0.0113453797118482	0.00563392760776596	0.00477057973878659	0.00403393119690422	0.00355729725224574	-0.00564532216353829	-0.000395613785547493	0.00522065666627872	0.00929591769416161	-0.00853433886499037
h1s11	559	-0.00156522460832508	-0.00626619295227293	0.0194006104001376	-0.00195404294990019	-0.00459369126751561	-0.00917261923320095	0.0029296910142016	-0.0164692715952764	0.00292395259947888	-0.00266835637173642
h1s11	560	0.010489869459838	0.00535320669799355	-0.00778405882809159	0.0107049809086874	-0.00109002136645719	-0.000485966494386846	-0.000489329012438279	0.00536624342360302	0.000966576458103314	0.00198515026303043
h1s11	561	0.0081070734036076	-0.00283105495979228	0.0109637591240062	0.00231947423087726	-0.0015495616625075	0.00594962881841906	0.00671159422000782	0.0103633581058541	-0.00196079819827842	-0.00784467681083126
h1s11	562	0.0211758805880824	-0.00135347203212073	-0.00810830738241782	0.0144195164988906	-0.00416122957398087	-0.00162768011434519	0.0126697667990446	0.0131148668914419	-0.0110390964245325	0.00891018640078785
h1s11	563	0.00279226797277677	0.0092171196876201	-0.0119607572094001	-0.0105851062148638	-0.000604158645579703	-0.0056256771459794	-0.00582018910029415	-0.00607155953585122	-0.00523683691680538	0.00418547084098281
h1s11	564	0.0208331205603195	0.0051196938268733	-0.00908225067298152	0.0128130722828544	-0.00645913932315246	0.0143550291817105	-0.00227325046576399	0.0073082771158633	0.00487027022630375	-0.00476372444300642
h1s11	565	0.0178370613867949	0.00598006489325278	-0.00809609577713802	0.0100789626387383	-0.00412111131475164	-0.00551694100033665	-0.000106105205233663	0.000583596572266588	-0.0114543745855064	-0.00479625292532197
h1s11	566	0.01883303377951	0.00497155612056027	-0.00721718653440699	0.0126055284255493	-0.000255174018451119	-0.00288357051547652	-0.00341552651668165	0.00364664708541151	-0.00239884567349415	0.0021525291906377
h1s11	567	0.0203547524501635	-0.000965319642229032	-0.00571941997819171	-0.00244043269320731	-0.004555181654863	0.00404334220654306	0.0048747059358985	-0.00377812841879083	-0.00715679476474501	-0.00692744313250857
h1s11	568	0.0188966895814813	0.00907403920665423	0.0100081383445611	0.00179072421049618	-0.00276769798077356	0.0068417806607362	-0.00182499245856485	-0.000644291235426752	-0.00625318935443908	0.000328804794242657
h1s11	569	0.0201873062991267	0.00612074571747771	-0.00960687816798093	0.0111367152758686	-0.000933106176435217	-0.00269675469519463	0.00361386326394171	0.0044563465736161	-0.000251460148025368	-0.00466886698164792
h1s11	570	-0.0274188006215692	-0.0159843863015988	-0.00479202757575894	0.0159432182777837	-0.00863288098860554	-0.0273156707369434	-0.0290281604650948	0.0166188271025455	0.0819968895335188	-0.0108156516977646
h1s11	571	0.0197879932205041	-0.000757076875233672	-0.0122616938238424	-0.00477551545403603	0.00162232605426437	-0.00605038085350465	-0.00522527980682883	-0.00264976079403797	-0.00975586919444327	-0.00971531759457339
h1s11	572	0.00103989800847924	-0.051586666943524	-0.00946051377241098	0.00489475183933164	-0.00901580362457504	-0.0132120920199692	-0.00196266106452361	0.0217874680810112	0.0384228412908188	-0.014138853975179
h1s11	573	0.004829242139549	-0.0282600782364978	-0.0150115701413717	0.00483005785700316	-0.00686070822504178	-0.00181204122944731	0.00715634240252944	0.0183930227256173	0.0215638946740665	-0.00821532327340403
h1s11	574	0.0143346245346589	0.000371184836846247	-0.0117243233331809	0.00555862352060433	-0.000122074387105414	-0.0076623590541896	0.00240459412434961	0.00190100320450387	-0.00793566566795825	-0.00456210700530647
h1s11	575	-0.0127214450082552	-0.0605147691898862	-0.00515537324407283	0.00616287731065942	-0.011498785115494	-0.00989903129741455	0.00648162932263417	0.0247254316577538	0.0443376103542773	-0.0121571174155265
h1s11	576	0.0085832252735106	-0.0267814788308917	-0.0121795187118427	0.00458149920236054	-0.0088324415401557	-0.00756087777043364	0.0038201971660145	0.0217749424511205	0.0228538139810517	-0.0121070023827822
h1s11	577	0.0189565519098629	-0.0121210453877083	-0.00347492058976437	0.00444116634860442	-0.00273739972825373	-0.00353232045705177	0.00497904599319624	0.0127280338542808	0.00443098319646818	-0.00898175751579014
h1s11	578	-0.0269829731595769	-0.0133619788566491	-0.0128455725908271	0.00815411501490904	-0.00564031499051802	-0.0049943230746019	0.00261920682854787	0.0199444064796442	0.0307861673452468	-0.00269300643120369
h1s11	579	0.0127851501147905	0.00234746809002782	-0.00889286136873393	0.00655363413013501	-0.00172142103171861	0.0164479535394077	0.00277768753950399	0.00589620683681918	0.00657115458924546	-0.00616511877087698
h1s11	580	0.0201446722392334	-0.00658010919218248	-0.0108501391297086	0.00893500630851875	0.00288085658433435	0.00392353216770954	0.005767759601932	0.00626277503669615	-0.0033597543838012	-0.00488514344182588
h1s11	581	0.0178915658939732	-0.00636479284471501	-0.00821040185800729	0.00536208188331245	-0.00571243026483138	0.00394091449642525	-0.00172838385479641	0.00835596608247719	0.00525555181890466	-0.00445586144280561
h1s11	582	0.0196941182350061	-0.0095942491930868	-0.00291504077449591	0.00667853109515075	-0.00447711239336949	-0.000553559480931659	-0.000121966363620483	0.010858137911225	0.00915603038487778	-0.00348830908835109
h1s11	583	0.00321708192206978	-0.033712061110451	-0.0154579992124113	0.00409736088692294	-0.00674760989802901	0.00491860036069072	0.00437703766467567	0.0163416721981648	0.0121246635945354	-0.00718865464758395
h1s11	584	0.0196109782625274	-0.0122463136197544	-0.0117427131236805	0.0101464707585764	0.00241377422133694	-0.00489979884380582	0.00610468603819254	0.0108287598673689	-0.00376653205952149	-0.00809208236415773
h1s11	585	0.00527535476297602	0.00867150169600567	-0.00915302128353936	0.013407781608515	-0.00545828363993814	-0.00401505893462657	-0.00208821952410592	-0.0184707406325599	-0.00755733003784453	-0.00340747900420721
h1s11	586	0.0205872138955449	-0.00272780350304332	-0.00791201357611495	0.0134565231652785	-0.00341667295913314	-0.000877367936873087	0.00220292209454943	0.00425381371735191	-0.00510858491649569	-0.0100120041400881
h1s11	587	-0.00149273815261866	0.00971038137527352	-0.00192050922507578	0.00337752899158983	-0.00343298344204747	-0.00013419810830226	0.00349375785007107	0.000160180310681438	-0.015197839653866	-0.00691027241110751
h1s11	588	-0.00561718380127864	-0.0217032437094711	-0.00575204862172846	0.00934907319387047	-0.00606464459144128	-0.0127649518386348	-0.00365967174190314	0.012473921213661	0.0416236658889825	-0.00852336413399788
h1s11	589	-0.0227403091613742	-0.0573411293244985	-0.0121359212796273	0.00608654525851048	-0.0171165525423463	-0.0246221373756538	-0.018768771803561	0.0458496452047777	0.114418233755065	-0.021435680220221
h1s11	590	0.0115054477986718	-0.0369801389892375	-0.0112495642231839	0.0143327418547511	-0.00584596986799416	-0.013303716298592	-0.00821085590528736	0.021455968871648	0.040755407236923	-0.00409638558666454
h1s11	591	-0.0393283980324468	-0.0298953386406049	-0.023610184776382	-0.00342108318376432	-0.0129883209740503	-0.0103640127642467	-0.0194885447465189	0.0289321236527111	0.0750849658555644	-0.0118412839368496
h1s11	592	0.00446316715548659	-0.01944445412391	0.00125618420382863	0.00505031832481318	-0.00946556017114496	-0.00863402483502603	0.00475030754187288	0.0278389406736227	0.0349773310044623	-0.00619049401996897
h1s11	593	-0.0538981696744715	-0.0209792120814607	0.000546857085439816	0.00409097028879904	-0.00366965098759946	-0.00600373647542337	-0.00600620907577426	0.000811641156307615	0.0386093839854291	-0.00369407927779998
h1s11	594	0.00854891121131073	0.00529818849818451	0.0010085052845206	0.0104360572927354	-0.00662886156278597	-0.00343432676787254	-0.00449323057661376	-0.00476697896290281	-0.00971227107297758	0.00342718041695225
h1s11	595	-0.00874130481567874	-0.019168879937446	-0.00738912486301329	0.0121548201933222	-0.0117893801088135	-0.00625933858753253	-0.00763918557378449	0.0178669586100621	0.0593422111578453	0.00241801458954637
h1s11	596	-0.000713544629784842	-0.0137393991652025	-0.0155840022227523	0.00275606122223235	-0.00972356824317835	-0.00893079720440936	-0.00593482522842416	0.0120996087365685	0.030877606931013	0.0190917871803222
h1s11	597	-0.027816830515496	-0.00453143001148139	-0.0132808437783848	0.00939466225265429	-0.010535694885921	-0.00851379805023684	-0.0170425397827988	0.0185446248285901	0.0525156195559791	0.0102461944969164
h1s11	598	0.00936332486372325	-0.00363301264817621	-0.00468035533534138	0.0062724328935566	-0.00298536416273509	0.00128421617542154	-0.00762970349916052	0.00415708573466268	0.00660473591250591	-0.00821057303294156
h1s11	599	-0.0555226468931013	-0.00815033865892201	-0.00423544132393298	0.0032882043782542	-0.00717018333848045	-0.0112822956763149	-0.0101503968826999	0.0178200535234569	0.0541937205405838	0.00533025242819875
h1s11	600	-0.0360779329463618	-0.00754362388880187	-0.00889662032996555	0.0073935886233782	-0.0139220609857428	-0.00689943625732919	-0.0139796628670567	0.0145765660288862	0.0672668439600501	0.0111229296400872
h1s11	601	0.00898632531921663	0.00544412100557879	-0.00942363571612032	0.0100147931085316	-0.00479930298922342	0.0044003262187374	-0.00606439285696593	0.0150597963744434	0.022135882650751	-0.00389732576123089
h1s11	602	0.0128208037674407	-0.0126038135856014	-0.00408970369844166	0.0139162963485031	2.18346885045222e-05	-0.00366324528259153	0.000907073652122928	0.0101798111292175	0.0179236670113799	0.00708012081460171
h1s11	603	-0.00423252522724654	0.00815780681491133	-0.00722743303076794	0.0144028484522298	-0.0102193368540511	-0.00612872853085243	-0.0202005925058035	0.0096703821632224	0.0320385447075513	-0.00408817661867798
h1s11	604	-0.102142269542508	-0.0669010252562146	-0.0269342010193719	-0.00544273882728225	-0.0227393153769636	-0.0452470400234763	-0.0453274071057393	0.0692821018235448	0.205812531298498	-0.0228191535787967
h1s11	605	-0.0547951409229714	-0.0556682345918744	-0.0185215517015872	-0.00139425651109912	-0.0177673288827214	-0.0279380116911452	-0.0305066171377604	0.0618913836917227	0.164018626287177	-0.0228010283505804
h1s11	606	-0.00935114572893739	-0.0223986283128691	-0.025218541514358	-0.00769173485870416	-0.0134207572466714	-0.0216070354668868	-0.020043773937355	0.0527997965811189	0.133361170793499	-0.0249052216546241
h1s11	607	-0.0279046307577372	-0.0214287216782458	-0.0316613842022466	-0.0110833764808725	-0.0129605214601708	-0.0211928410762111	-0.02155921168534	0.0584662099194307	0.136595112053952	-0.03014668020402
h1s11	608	-0.0350403456755476	-0.0287292012398189	-0.028502911914982	-0.00409480091108567	-0.0177245805610578	-0.0210789007968353	-0.0265071580591932	0.066448379693807	0.154548337112089	-0.0335483061619228
h1s11	609	-0.00122527240112085	-0.00744149833982011	-0.0173834530001748	-0.00555717793901057	-0.00736550950611961	-0.0118099106291189	-0.0191953730191397	0.0370241818575433	0.0956044890783569	-0.0249248227841406
h1s11	610	-0.0377740668366954	-0.0124742895092369	-0.0280437079087902	-0.0110587004249537	-0.0148497691953264	-0.0292622209754366	-0.0302602242715058	0.0591648074929687	0.153145149718211	-0.0272037077188282
h1s11	611	-0.0335855763317455	-0.0322633688319213	-0.0286809034722561	-0.00647498969099574	-0.0188896223360971	-0.0303234344265021	-0.0279115755311563	0.0584955744928188	0.148962320690372	-0.0239077644201753
h1s11	612	0.00414135167559734	0.00849455957476304	-0.00663077484725299	0.00937815391537219	-0.00136013153340078	-0.0105799067173172	-0.00203377532461932	-0.0062126123284307	-0.00123713006433612	0.0141036312426006
h1s11	613	0.0184668724328191	0.00429312188095616	-0.0111023714675884	0.0104569848500785	0.00952411041783067	-0.00712418799252832	0.0025662471609327	0.00810504714979226	0.00226691900473042	-0.00467428025446675
h1s11	614	-0.0122483281358874	-0.02522509901581	-0.0178144452068321	-0.0172915953015281	-0.014016788775335	-0.0181332337832004	-0.0268581935343685	0.04570871682927	0.118861267108459	-0.0250278793378485
h1s11	615	-0.0640471928010901	-0.0527861012618218	-0.00731548359488152	-0.0104669943994219	-0.0174417126096009	-0.0254519226937398	-0.0349917948022673	0.0440253272349555	0.137764534458703	-0.0164541508638033
h1s11	616	0.00100531720438459	-0.0291005096097544	0.00103974621539467	0.00767242766819523	-0.0121868241019687	-0.00312255313680126	-0.00794409723796132	0.0147483548965313	0.0660364348453202	-0.00390886156968881
h1s11	617	-0.0031608031368325	-0.0224305890918224	-0.00933613013140576	0.0097192159183195	0.00218661022854474	0.000949539786872634	0.00192720293346304	0.0133023336800724	0.0247607714125514	-0.00287531634207867
h1s11	618	-0.0150188633450481	-0.0310947567883427	-0.00144826511844987	0.00830198846258289	0.000359003844798198	-0.00929976448240538	-0.00451923491010092	0.000900176159806324	0.00941618232396459	0.00436984178972068
h1s11	619	0.00250176236110483	-0.0252996037615484	-0.0100100455184135	-0.00251924230928457	0.00594669987296576	-0.00646350478290641	-0.00163469630023405	0.00768303395171227	0.00755615204149796	3.00562744835984e-05
h1s11	620	0.00455444332167022	0.00228719294522757	0.00518722427481792	0.000223310263560862	-0.00791666285206662	0.00451613644546917	0.010669303865916	0.00892349291821428	0.0170671315283145	-0.00982047429774881
h1s11	621	0.0228470842446372	0.00378031172692896	0.00462272029258992	0.00681628913174501	-0.00480490532023058	0.0109024561808281	0.0105547026733422	-0.00126283539922821	-0.0109549874523475	-0.00417582576421059
h1s11	622	0.00581796249778795	0.00266586984168378	-0.0106304174743697	-0.00256095366661538	0.00933819565340545	-0.00112957713333415	-0.00920052526176823	-0.00496154779588582	-0.00582704885762384	0.00494710718767361
h1s11	623	-0.0210050726352368	0.000813424413327907	0.00465573489369022	0.00184763688637078	-0.000255295176923223	-0.00527434257172385	0.000859480264400257	-0.0128134410031548	-0.00927020100679334	0.00102745049447359
h1s11	624	0.0124771192163838	0.00671131162080681	-0.00503820679079582	0.0108183581059	-0.00354830852609315	-0.0100290511017073	0.0083400374276481	-0.0158549332911888	-0.00230367831267121	-0.00226363743918451
h1s11	625	0.0181246729957233	0.00149104898678797	-0.00647705177720209	0.00755926135927453	-0.000193426792038197	-0.0026844748150185	0.0109378629090896	-0.00247613047431554	0.000308997155627866	0.00440029559067261
h1s11	626	-0.0245744821617008	-0.0144265457748311	-0.00964032123276975	0.0064187447708714	-0.0060944662738469	-0.00997511235757893	-0.0088326574306754	-0.0087186250104502	0.0164355534756775	0.0105568369019162
h1s11	627	-0.00349311783952085	-0.00909881301931894	-0.00169217545107943	0.0121100324259483	-0.00470327669143014	-0.00402898816837499	-0.00310698526794529	0.00779364060232795	0.00169702002109948	0.0184143321109864
h1s11	628	-0.00264203628412632	0.00122685811892476	-0.00805853273153557	0.016952450351541	-0.00788921154532927	-0.0138034222533913	-0.0073100285238577	-0.00358327718668828	-0.00809996935471981	0.00584200734208475
h1s11	629	0.0199113356652498	0.00124354653408664	-0.0116815910551472	0.0132087214993397	-0.00511721458883261	-0.000952491704044452	0.00187157852096785	0.00565299603836295	-0.000331249225875258	-0.0019926457381653
h1s11	630	0.0180026744936152	0.00114304550278591	0.00232121026523043	0.00982028580507584	0.000153087696283229	0.011957887102003	0.00479086855858984	-0.00794516920890479	-0.0088656597616905	0.00459868636765745
h1s11	631	0.0161325542119476	0.00207207722869187	0.00880799039242218	0.000946304467824811	0.00129319535631876	-0.00129399558915503	0.00473488896707737	0.00232821981750205	-0.0130027061192815	-0.00440053586007736
h1s11	632	0.0100607849649595	0.00195337169207332	-0.00529200584977126	0.0109786428793999	-0.00746232337656243	-0.0063383150097637	-0.00312869383803376	0.00779204938357592	0.00270693968251956	-0.0018560744931957
h1s11	633	0.0170430013243758	0.00448391401427747	-0.00754577899531926	0.0109117189543	-0.0054251744511577	-0.00455707809616187	-0.00145539262098736	0.00841915520114065	0.00914556607979273	-0.00375911457543636
h1s11	634	0.0127916791806744	0.00648844629937748	0.0172696917940806	-0.00256793649046368	-8.98694678191607e-05	-0.00697735696378491	0.000991814441885284	-0.00488070819387913	-0.0028270989647541	-0.00466909611468416
h1s11	635	0.0174938323816847	0.00847127568099121	-0.00490852415405299	0.0117478317971576	-0.00140207867572323	-0.00158320872788099	0.00349581906490436	0.00723034379004029	-0.00387567591725298	-0.00418529129162909
h1s11	636	0.0166279227575871	0.00768141507874773	-0.00653058406132922	0.0110227364751977	-0.00246892989773524	0.00142446295019623	-0.00104863865827915	0.00731321245447259	0.00496315359557522	-0.00527347821867613
h1s11	637	0.0196356630375647	0.00719439112701935	-0.00778280950954601	0.00701865932118045	-0.00632012699953426	-0.00609833448587937	-0.00676923619083034	-3.81413939314511e-05	-0.0100539019043351	-0.00167514394600677
h1s11	638	0.0229398585601437	0.00603586038640675	-0.0117645454148519	0.00743409629341801	-0.00039720662070429	-0.0036054433460632	0.00394146741042077	0.00228069189610123	-0.00674003975665717	-0.000590204727394029
h1s11	639	0.0207090752934357	0.00641086533509163	-0.00894932488354123	0.0130140598001319	-0.0052952488112091	0.00056017116602908	0.00342592115430612	0.0111910290093876	-0.00218184115743542	-0.0116461969932741
h1s11	640	0.0207940170775753	0.00674079485998121	-0.00767153148817038	0.0105951760429965	0.00206612024219684	0.00220015627635002	0.00173411124635674	0.0075409604863433	-0.0027455796118734	0.00131520077294731
h1s11	641	0.0208402681322157	0.00157638240599832	-0.00558352037923709	0.0120248313948336	-0.0036018754784461	0.00555630279781315	0.0133134390573636	0.00522419044500087	-0.0101034482171377	0.0014493079676199
h1s11	642	0.0200660811327471	-0.00255143633591557	-0.0057633668511912	0.00664032951748818	-0.00283229056445265	0.0121093961566805	0.00472234944429894	0.00829643450523741	-0.00519220935745954	-0.00377888670534051
h1s11	643	0.0129889155669813	-0.0252087258764898	-0.0106469038047346	0.00409552393768701	0.000416453723804874	0.0032639825640808	0.00989032917076412	0.0100879139940772	0.00707810877618122	-0.00381052309225623
h1s11	644	0.0104653559747035	-0.00646435847071411	-0.000220381097282295	0.00116271078124393	-0.000527978759778149	0.000826226801043636	0.0129086158935093	0.000830025084982919	-0.0181474592368795	0.00237062486262762
h1s11	645	0.0105274483417542	0.00113554489710531	-0.00670193090300617	0.0110289225648928	0.00301902668515302	-0.00620373667444125	0.00143768302743785	0.0065485763230511	0.00687552940736074	-0.00734318864237306
h1s11	646	0.0117969121010485	0.00515309238855079	-0.00865803904243423	0.01205314655698	0.00185450464284306	-0.00560878276082562	0.0071299677382989	0.00938829246455567	0.00352597216703864	-0.00935204264438779
h1s11	647	0.0202759684599591	-0.000296283414971828	-0.00741888339696942	0.0150611050207657	-0.00441360524237155	0.0137076377437912	-0.00992159981382702	-0.00455005112318739	0.00215616948193575	0.00961759382391512
h1s11	648	0.00970915700182768	0.00873026651069448	-0.0093070704613185	0.010706580063902	0.00431493904458219	-0.0112152546849901	-0.00845241589397115	-0.0196314519661746	-0.0114573701949932	0.00123120134688291
h1s11	649	0.00559743283520391	0.00880439977665448	-0.0073035237033391	0.0120004862415803	0.000373218511482922	0.00451498277335559	-0.00674461093192783	0.00156297019564694	-0.00020197418536003	-0.00112779276310854
h1s11	650	0.0167294389359842	-0.00425557176379776	-0.0129336572590994	-0.00364047475604545	-0.000999460591856468	-0.000171177422638545	0.00316934794670278	0.0091572292422683	0.00197435258377053	-0.00632151231740215
h1s11	651	0.0125682713948594	0.0195327234058317	0.0193620782880735	-0.00734192656741907	0.00182889414378772	0.0156643665766947	-0.00528984307887758	-0.0269737673296824	-0.0262236099298602	-0.0143356118115746
h1s11	652	0.00977792334766773	0.00442823910423797	0.00624832107408125	0.00165314078751211	-0.00174889990243373	0.00555943100359606	-0.00573610031159414	-0.00343620083151665	-0.00246101547084027	-0.00794474731574875
h1s11	653	0.00266035980114818	0.0044161161432243	-0.00397961461163907	0.0137444990556434	-0.00444155321661182	-0.00185830967103454	-0.00861498068464458	-0.00857375108600482	-0.00871335398901469	0.0116481286752062
h1s11	654	0.0227784695037882	0.00419908606735128	0.00927344239482608	-0.00283168526350697	-0.00123040786504945	0.0110153609672538	0.00660578588856222	0.00735915572461558	-0.00222170535622918	0.00161067706482771
h1s11	655	0.00266166718487607	0.00334473144256272	-0.0135823308976695	0.00783688958077012	0.00247125089387522	0.000519867293167428	0.0096737795662997	0.00151204820319725	0.000492601081628973	-0.00308211312930314
h1s11	656	0.0213030977162313	0.0075718110719593	-0.00363047263489549	0.00462785299727525	-0.00720077435710724	-0.00373670325914342	0.00918294428038681	0.00249738607015655	-0.00244924923905335	-0.00263874943594114
h1s11	657	0.0207780519029748	0.00282933361150612	0.0234128911247896	-0.00170584845477502	0.0077260734054167	-0.00290418600605281	0.00355491501118538	0.0126715738482113	0.0098384913240748	-0.00160843928109422
h1s11	658	0.0150036090740412	0.00830070984685777	-0.00937398405015005	0.00467161679673953	-0.00368631618542808	-0.00271178721642623	0.000323441195542782	0.00478016451317168	0.000707336082616196	-0.00578699312973392
h1s11	659	0.0167968780274773	0.00749428228584366	0.000733380495796451	0.00953313057319691	-0.0029460523218871	-0.000561275176584773	0.00328040588821312	3.14783384517478e-05	-0.0120819293426618	-0.00921770341103434
h1s11	660	0.0147711216657998	0.0047105368764146	0.0282100584795851	-0.00145809727418058	-0.00832538087026672	0.000758653015034416	-0.00410056463463264	-0.0104326852676789	-0.0200362559079841	-0.00168129030947699
h1s11	661	0.0168374019975218	-0.00279780792831411	0.00203840646334071	-0.000285500957590628	-0.00365728378523134	0.000281600993710639	-0.0019453528854655	0.00248060672522555	0.000965804353903122	0.000944706891721497
h1s11	662	0.0156263822103242	-0.0030197743595038	-0.00796687498596063	0.0101856729493504	0.00280966012309262	-0.00397558913259397	0.00807971063181759	0.00172377948723381	-0.0047058225364398	-0.00494186283666456
h1s11	663	0.0187641063177105	0.0112125433710396	0.0196344997470241	-0.00353183929509776	0.00654307565097275	0.0145430303999599	-0.000164073309188705	-0.011833375091835	-0.0170494384226087	0.000497186644844645
h1s11	664	0.0161109893774691	0.0117132088519027	-0.00178599619243843	-0.00794397545992793	-0.00440858847351071	0.00536639055134914	0.0105708046268443	-0.00420063269616653	-0.00748882996360134	0.0033976013162761
h1s11	665	0.0118972932048007	0.0146543705037282	0.00281995688537324	0.000135591841688113	0.00869831775953098	0.0052976741373812	0.0027515173193311	-0.0181478937777704	-0.0128564172593008	-0.00432020080333355
h1s11	666	0.00999910462168628	-0.00160289850540281	-0.0067129966876094	0.0152542527794189	0.00849015081818518	-0.00448671784430604	0.00701903564013636	0.00322453045842634	-0.00548011897061526	-0.00900625865619427
h1s11	667	-0.00273243559018913	0.00536256515279267	-0.00938217267224732	0.0112724207379823	-0.00305795662071983	-0.00626020974062602	0.00442135590522127	0.00417066661459892	-0.00419051678287912	-0.00284300054659552
h1s11	668	0.0128397678222459	0.0110131631353401	-0.00113726370648071	0.00880613847976672	-0.00380465507651617	0.00231163535403953	0.00960158753112143	0.00782283794302908	-0.00549959719857879	0.00105816150628
h1s11	669	-0.00390930369830922	-0.006767074990635	0.0112954564280109	0.00205216971696154	-0.00982114970529389	-0.002326684786835	0.00666363972147505	-0.00520863837191794	0.00476648554707825	-0.000797426560123288
h1s11	670	0.0178222860524267	0.00829429447509441	-0.00649369685526671	0.00690005412754674	0.00498106915737943	-0.0054786944333958	-0.00191276447110592	-0.00885626103464157	-0.010299334175222	-0.00772161312794059
h1s11	671	0.0227002635148945	0.0103109051124907	-0.0142012662525177	-0.0168330567888986	0.00027374892678952	0.00511292875096282	-0.00237022579951784	-0.00298384668553265	-0.0122786051076936	-0.00825077124157786
h1s11	672	0.0145248683724635	-0.0154269210111044	0.00953786955866451	0.00270230548900933	0.00198256766837604	-0.00924685023050532	-0.00781404399379914	-0.00226869467830561	-0.00479176519641664	-0.00861488950722389
h1s11	673	0.014530689360034	-0.0236615505208279	0.0112541901928974	-0.000399460073537904	0.000559425987616384	-0.00300391621894296	-0.00758327080810484	-0.00256883656432723	-0.00143081473944021	-0.0131487115325834
h1s11	674	-0.00340661071080814	-0.013337095206188	0.000428894789034454	0.00488937888180176	-0.00186419362080154	-0.010184530194323	0.00488852037094415	0.00155090591786038	0.0372696523015868	-0.00607066206921259
h1s11	675	-0.0240075796026949	-0.0349639123668476	-0.012085596549647	0.000901048550879445	-0.00213522150607239	-0.0137521331404171	-0.00708056732828863	0.0303873051610298	0.0678135359771714	-0.0179098226973642
h1s11	676	0.00225955096633148	-0.0156997539890139	0.00064157057641293	0.00676038937325062	-0.0060090566117817	-0.00928317793425697	-0.000265831256235576	0.0172348716562929	0.0205343490582976	-0.0181041113901288
h1s11	677	0.00338034229858068	-0.0151607439767848	-0.0130094639625549	0.00523716428759315	-0.00952207766624012	-0.0154328202948092	-0.00226770986742021	0.0210775051593601	0.0450918292658643	-0.00793558495250868
h1s11	678	0.00595873240509409	0.0118289163841072	0.00142506951568575	-0.00237523198888468	-0.00483680059057135	-0.00744598571168867	-0.00078946571661831	-0.00534441029015673	-0.0178391244965825	0.00273209055240067
h1s11	679	0.0176115708808064	0.00671851680811883	-0.00810758043744612	0.00464634231178264	0.00059045165605264	-0.00314045740829124	0.00506892274634681	0.00339075090811229	-0.0044137368304208	-0.00633885245723882
h1s11	680	0.0131008905951336	0.00553603851216998	-0.0089838262585714	0.0115633006269756	-0.0050149300199403	0.00117695183865192	-0.0019554788421734	0.00231789928107078	-0.000780865182250872	-0.0039265320508232
h1s11	681	0.0142171613371739	0.00125865952864477	-0.0108383090067565	0.0113594265663659	-0.00520971393725537	0.00369282793981489	-0.0021832973467711	0.0085768376522778	0.00836754519002953	-0.00388775183526835
h1s11	682	0.0173991845441512	0.00921547378961237	-0.0108083621954397	0.0116814619884028	0.00180473725470235	-0.00414782149919086	0.00442137407911916	0.0061802253558642	-0.00610572386121679	-0.00147166347988174
h1s11	683	0.0131865194315824	0.0100212100265639	-0.0103852661593925	0.00940043767143877	-0.000562571313127016	-0.00593461362770543	0.00664408994830377	0.00571717341341667	-0.000545967739830922	0.00610762990793634
h1s11	684	0.00547628686235163	0.0136467664726722	-0.00507943898668912	0.0118431295450276	0.00172893288772281	-0.000806723586440467	-0.00146073673718534	-0.00759344800192169	-0.0174443088637687	0.00862338574503773
h1s11	685	0.0202181270483241	0.00627621491626459	-0.00787408413488146	0.0117865207792838	-0.00260555139313467	-0.00579540824528218	0.00915576741451253	0.00183770567049993	-1.58394345453787e-05	-0.0055727380970643
h1s11	686	0.0189484442605596	0.000628930095767097	-0.00268183566501902	0.00312496535152535	0.0064225693198011	-0.0100413271418921	0.00350510401554737	-0.00315048997650986	-0.00573562867924932	-0.012652759473018
h1s11	687	0.0204280574524727	0.00480048137569398	-0.0116801984485847	0.00859133516940792	-0.00304180144360691	-0.00339786545497458	0.00795966978846413	0.00447579650508326	-0.00540459373765902	-0.00876600415247805
h1s11	688	0.0214071219933802	-0.00450146030494429	0.00698691759449548	0.00325094160524552	0.0112112910755796	-0.00147365314860404	0.00858617617542153	0.000983021662632073	-0.0088565157486977	-0.00151306803150544
h1s11	689	0.0152462073347114	0.00648239013628436	2.67197292583082e-05	0.00364168052461747	-0.000153979811053646	-0.00675741069965078	0.00412840179779234	-0.0002047306161187	0.00165340292785226	-0.00391439902835264
h1s11	690	0.0196103158690396	-0.0030403944519413	-0.00980590613998159	0.010865069286246	-0.00498851005052552	0.00196234514589696	0.00500427472628206	0.00464820107687108	0.0110562126540819	-0.0100438291968177
h1s11	691	0.0176799326875601	0.00885023499550034	0.0249468227438222	-0.00163642936677569	-0.00626930876114141	-0.00375073157645035	0.0119987937622878	0.00822170270083722	-0.00971715609781247	0.00457894435762993
h1s11	692	0.00596359696375416	-0.000219796544733873	0.0089925218218617	0.00376289322562016	0.00326177466230905	-0.00280527299708599	0.00278418281641146	-0.000996899854849452	-0.00560905942018832	-0.00809750784490294
h1s11	693	0.00948522994314016	0.00968718752224953	-0.00144219395089389	0.0124297600536149	0.00702340639815428	-0.00485668759744838	0.00344689547292583	-0.0149355921935638	-0.00899265084726829	0.000265057299578904
h1s11	694	0.0221800072816909	0.00191361351971769	-0.0036227130527134	0.00419833831580981	-0.0038265642816817	0.00415386306092487	0.00647569342653083	0.000589279753055633	-0.0117217114977456	-0.00388027401392652
h1s11	695	0.0174656585944866	0.00200129831127072	0.00161797063464856	0.00644892157266531	0.000120589733875799	0.00918041873136973	0.00625961383633979	-0.00349033974287203	-0.00675075579828312	-0.00498425041402259
h1s11	696	-0.000353760592624046	-0.030264138202817	0.00196715481211479	0.0115862029915309	0.00416143719865233	-0.0123543151432948	-0.00697021530731512	-0.00525886755610889	0.00699856581403532	-0.00574095369840293
h1s11	697	0.0124036922072343	-0.0139796262724896	0.00215325982861438	0.00801821337658983	0.0151861693176146	-0.00981547858632389	-0.000540020077474102	-0.0140961524430683	0.00955149261131608	-0.00515499495941975
h1s11	698	0.000467916629342027	-0.0380158271805501	0.00468726095589046	0.00878351564053224	0.00298659998801666	-0.0147480770492393	-0.0144559208779683	-0.00176218746875002	0.0137255640976979	-0.0102651564947785
h1s11	699	-0.03243488256772	-0.042977141463984	0.00291196298351871	0.00895430927116041	-0.00540070426057864	-0.0270605687195437	-0.0379836407650268	0.00829241679493414	0.0733775241645056	-0.00643148890642603
h1s11	700	-0.0256890658289077	-0.0485316387723132	0.00718535040449937	0.00828961498478441	-0.00109870337552439	-0.0261519983567733	-0.0377379931499474	0.0117649652455602	0.0801425466818035	-0.00882670365390089
h1s11	701	0.0122610139133107	-0.0127309071352568	-0.000739601671508036	0.0132724579776025	0.00540000517672193	-0.00928037714078333	-0.00784778740880534	0.00323089561469963	0.0110622673956402	-0.00599032311485743
h1s11	702	0.00672793664512035	-0.0170299182710014	-0.00324585479220842	0.00930395569175872	0.00441223368179341	-0.00920503434631587	-0.00319938396495397	0.00638881865432969	0.0123160542706028	-0.0117638297064782
h1s11	703	0.000477121004509222	-0.00217211321912106	-0.00132854995214161	0.0147448856872293	-0.0113891657230174	-0.00659858150999146	-0.0217144968713895	0.000579785356617944	0.0274441458154365	0.00558108444650762
h1s11	704	-0.0201128262388369	-0.0245750656893831	-0.00345770656967167	0.0113881002633023	-0.00765769906173988	-0.0219103562600854	-0.0298443002014464	0.00691442890987661	0.0537373100418828	0.00226981914914808
h1s11	705	0.0205243366982026	0.00562756694506952	-0.00627246294507065	0.0119139171840986	-0.00142702902166901	0.00733779053448331	-0.00294771637933528	2.59540564081278e-05	-0.00209768324558857	-0.0056586710561818
h1s11	706	0.0220208113118733	0.00695921957517839	-0.00462611613999088	0.00427299890662239	0.00112838404755011	-0.00133480287976036	0.00719905182118114	0.0109224536464	0.000210518110003577	0.00514193233780726
h1s11	707	0.0145491701586899	-0.00280210466431159	-0.00752601162377481	0.00848860323556496	-0.002816813830863	-0.000429952851083135	0.00957371311308417	0.00992849475175493	-0.00489712494923433	-0.00541784911625172
h1s11	708	-0.032498266226664	-0.0154491904475037	-0.000386520553672247	0.00483282839394613	-0.0095592895701133	-0.0331652779717552	-0.0354382006929533	0.0127995556581895	0.0900562003200695	-0.000506958048650216
h1s11	709	-0.00990770931639998	-0.00924061873487819	0.0112366387764901	0.00484201830914614	-0.0113276910541127	-0.00456058032453382	-0.0353060218850816	0.00383124795484444	0.0543458046937246	0.0178487086523795
h1s11	710	0.0172311190666151	-0.00660099607485188	0.00995373465808288	0.00657335143447001	-0.00795807782713639	-0.00300600752405429	0.00353391491761098	0.00640028204426949	0.00122241251567075	-0.0107022637794775
h1s11	711	0.00597237220794748	0.00382635102090749	0.000276286064699731	0.0125208928799138	-0.00376661696946266	-0.0017733684900445	-0.0026608774228014	0.00158854754996175	-0.00555938538923276	-0.0096085163698947
h1s11	712	-0.00977675168930964	-0.0215671209572034	-0.000171818672086422	0.0117628110254742	0.00549691166797391	-0.0121276432292864	-0.0166777990339858	-0.00187176044917784	0.0216232975383099	-0.00990888880437733
h1s11	713	-0.00241650065643037	-0.023210712788574	0.0003842026605594	0.0105608313401329	3.2010882596435e-05	-0.00940480495969924	-0.00852087953108963	-0.00161042425760169	0.0195963744718803	-0.0075208452539503
h1s11	714	-0.00561998033333971	-0.0124425499275015	0.0161451620969128	0.000107178503892668	0.00446541612125166	0.000238748046194313	-0.0181229175118429	-0.0024122744752758	0.0122197088240949	-0.00040025680149932
h1s11	715	0.0194126856332385	0.0124273387951962	0.0228435266974547	-0.0116083613618136	0.012503371128952	0.0102356260511668	0.00271698430267125	-0.0179468736936506	-0.0364971513272053	-0.00951862746866945
h1s11	716	0.0196411659158347	0.00701105576001237	0.011771572987951	0.00566190742800261	0.00298257873908573	0.016931469774824	0.00438578551631728	-0.0109969951377102	-0.0145696892757112	0.0118285898972271
h1s11	717	-0.0102567334825245	0.00760190775784168	0.00200040618992801	0.00878504751743162	0.00701760842068648	-0.00372913523058285	-0.00351073493634091	-0.00781772882759211	-0.0169207078958883	0.00209702200116911
h1s11	718	0.0184515373675558	0.00580814861726838	-0.00394567775659665	0.011249050083217	-0.000356550848611255	-0.000859832047318601	0.00772407527010298	0.00630481802962039	-0.00373097502139159	-0.00791551866534896
h1s11	719	0.00236551577363135	0.0212018025653936	0.0617281745675231	-0.0148209791977735	-0.000819650148271149	0.0225100593711093	-0.00832218200946503	-0.0607670921343495	-0.0538034026394386	0.0102340686218354
h1s11	720	0.0197739089752037	-0.00726821385680546	0.0126211452339308	0.000845879137422609	-0.00321435750352335	0.000622748973200679	0.00444511050446089	-0.0153484343503352	-0.0229485198332163	-0.00539886614853909
h1s11	721	0.0156697811110358	-0.00868425485530295	0.0210651791501247	-0.00167408062940915	0.00170673076542299	6.6051304059453e-06	0.00470546405304791	-0.0203878884602638	-0.0281659120225645	-0.00972671166859369
h1s11	722	0.00424758812374213	0.00996772859223899	0.0296425504868099	0.000905526702399393	0.0044993622831959	0.00639655667987551	0.000129607121001451	-0.0493052897497159	-0.0592026369226887	-0.00609561933224882
h1s11	723	0.00937425700728142	-0.00236094969534083	0.0393572857469654	-0.0248454188365181	0.00267342318074627	0.0149276085463365	-0.00257043752123232	-0.033507138554505	-0.0361740457907759	0.00556092645918139
h1s11	724	0.0118771641887883	-0.0100703557690632	0.00581501044492491	0.00236906272872531	-0.000508244205148293	0.000593647882154807	-0.00104844055378738	-0.00963416213219615	-0.0140351485783515	-0.00673629137639611
h1s11	725	0.0151200254411399	0.00629480514558619	0.0193568177282949	-0.00812643164384175	0.00978036828899295	0.00796932884563988	-0.00633158900843568	-0.0328650408299581	-0.039083048249786	-0.00479390562050597
h1s11	726	0.0112961074650431	-0.0157404680754249	0.0138776095639992	-0.00407836391156385	-0.000561115344865677	0.015196563013082	-0.00848383290173654	-0.0317992942058825	-0.0262600198849142	-0.0054866992616751
h1s11	727	0.0120091515333096	0.000391273298123535	0.0290092885682393	0.00120966021201814	0.00540502147342963	0.00234388746880019	-0.00846351498934963	-0.0375165547052986	-0.0514716409234023	-0.0075651376800137
h1s11	728	0.00963365262477095	-0.00953723205739889	0.0214846922705209	0.00308482133095472	0.00896195868721698	-0.00359890533284175	-0.0112370859855278	-0.0336441875102137	-0.0356199553896542	-0.000232984810869775
h1s11	729	0.0170838055737292	-0.0205306851025408	0.00950348893567158	-0.00213569502361832	0.00492776563187829	0.00209349854980838	-0.00237368407379612	-0.0123386500186585	-0.0200263016402588	-0.00392923301240139
h1s11	730	0.016686597498538	-0.0126239567629789	0.0175115091001747	-0.000660548591002709	0.0030410234244737	0.0123265195707428	0.00561027933373284	-0.0294475134519534	-0.0275931457970381	0.00144586757498544
h1s11	731	0.0200320357495485	-0.0121380512584149	-0.00542013598637778	-0.00682106052159146	0.0021464654906795	-0.00397751799305519	0.00574750573713144	-0.0101310750755535	-0.0103967522652036	0.0023148925299878
h1s11	732	0.00980887178427855	-0.0149878280969862	-0.0108022454402503	-0.00319302918415127	-0.000859167769702169	0.00206661142406215	0.005236722990111	-0.00949492900466406	-0.00479664817567277	0.00398053371772301
h1s11	733	0.00716797617406518	0.00871519753973102	0.0288209660965103	-0.00882994598722191	0.00232968087409669	0.00918195552107804	0.00670965331840759	-0.0358488861274438	-0.0388488164439229	-0.00756048103053218
h1s11	734	0.0183601438374139	0.0199939887046975	0.0573644542335547	-0.0136512193968159	0.00493963156281793	0.0194975526688814	-0.00020723562515694	-0.0560323946250797	-0.0575403960101041	0.00121943311618187
h1s11	735	0.0122468314937479	0.0126665569224084	0.0172310868224277	0.00701322284671727	0.00562311554471819	0.00318574720175328	0.00436188539162419	-0.0209799124611072	-0.0378710523087235	-0.0100362076693903
h1s11	736	-0.0137908254188801	0.00686467447552547	0.0577165919762712	-0.0101007688657566	0.00120484675063805	-0.00618897289672111	-0.012509060810822	-0.0391102551210273	-0.0313277656559819	0.00124832275654049
h1s11	737	0.00514007151342368	0.0184851319109419	0.0684283112146313	-0.011569948361646	0.00372240511980938	0.00545685694933358	-0.00799609359218799	-0.0519537981817184	-0.0414971735629115	0.00125642134580547
h1s11	738	0.0144966391875458	0.0156800144221751	0.0212621299586284	0.00513173386230258	0.00704480470969111	0.0140392747279101	-0.00461146333412605	-0.0358955947645392	-0.0394839700649098	-0.00804667249096867
h1s11	739	0.00288912211848002	0.0109573469962444	0.00540023665450656	0.0102210623555483	0.0105175071369008	0.000226464002542799	-0.00459377219921433	-0.0254425943590882	-0.0308372286952979	-0.00807010607706201
h1s11	740	0.00177472783641742	0.0093221850287654	0.0192498375787678	0.000332156608002209	-0.00320295510474895	-0.00605889677192093	-0.0139300022271701	-0.0102571349594199	-0.00347922043640695	0.00219045634742493
h1s11	741	0.010772825504383	0.00757912050249814	0.00255600977074731	0.0068380153402838	-0.00524919685607867	-0.00291981256287571	0.00562967442513973	0.00659553441324914	-0.0020554688526972	-0.00592265605005558
h1s11	742	0.0158134954282223	0.00672897104816997	0.00577519012206436	0.00466290954628485	-0.00125814595126413	0.00621970416564711	-0.00221232181378786	-0.00961102488741557	-0.00972844952547488	-0.00193274269469152
h1s11	743	0.017970554149027	0.00867629276158783	-0.00306232170302505	-0.00106608315340635	0.00672962063782506	-0.000195245466125905	-0.0011962493379933	-0.00204982406217684	-0.0103642310878547	-0.00442740645072209
h1s11	744	0.00292531551085556	0.0117037475100175	-0.0102359530581576	0.00630144990215123	-0.00631010885739326	-0.00691628474542254	-0.0143761682226732	-0.00625508284287113	-0.00192382840218169	0.00568804853981024
h1s11	745	0.0106720983738242	-0.000527553537818534	-0.000841730000003654	0.00106500261911838	-0.00159561744239019	-0.00255451049101696	0.00201174256359636	0.00493443777425852	-0.00202187717545606	-0.0074883790449709
h1s11	746	0.0207271646669979	0.00636565165343769	0.00111264390132359	0.011810375558825	-0.00286266228845984	-0.000496945159261613	0.00305917742548655	-0.00827161949742634	-0.0127482797853225	0.00787880332949835
h1s11	747	-0.020551250457169	0.0204972369823482	0.0215036148329381	-0.00331579937175867	-0.00100584812216971	-0.00194008163958391	-0.00587092605764996	-0.0139168874332559	-0.0311511914456798	0.00594417266154615
h1s11	748	-0.0169909268976381	0.000884513651616612	-0.00852007448960232	0.0061364082916639	-0.00190931417642666	-0.000442556441036328	0.00764575191239158	0.00833688185794873	-0.0140788495206099	-0.000758616374038432
h1s11	749	0.0180490180726389	-0.0037937516062192	-0.0165985165672572	0.0146688192364062	-0.0012530158300346	0.00179509390247558	0.00996733375811944	-0.00481789994540319	0.0060406963904094	0.000565207830158259
h1s11	750	0.021124285248891	-0.0119589449865132	-0.0173320546305128	0.0156462957553426	0.00300785634523911	0.0144156794011741	0.0124854280929198	-0.0188280933231426	0.0234055461930968	-0.00382511550798544
h1s11	751	0.0126745930052009	-0.00808061327305135	-0.0145250391925949	0.013203104044543	0.00590549507754802	0.0010060258330132	0.00641636975185167	-0.0168103818771646	0.0192341212103783	0.00333563868035363
h1s11	752	-0.0118143110510463	0.00178174872101133	-0.00510021818892085	-0.00864318854862376	-0.00155106325369466	-0.00433332829871928	-0.0145490745623897	-0.00419041502946688	0.00356562161790202	0.00176656407592955
h1s11	753	-0.0395463000865023	0.00832612478980509	0.00243169064438753	-0.00568911165157273	-0.00460517382369762	-0.0148894224902871	-0.0280189084475959	-0.0142854196869103	0.0231495133952343	0.00424152389271758
h1s11	754	-0.00806193462920913	-0.00731189322239482	-0.0046921125463652	-0.000379143944788124	0.00307750032346242	0.000983089214577221	-0.00198158636337415	-0.0146217302473716	0.0212267370837919	0.00608070730920745
h1s11	755	0.0195185354047003	-0.0102642655230602	-0.0197320935231223	0.00739629655816389	0.0123406179405639	0.00281465923172321	0.0155952990283276	-0.0231909805125628	0.0291475670086362	0.00161605065322574
h1s11	756	0.0137547298426904	-0.0200511355282022	-0.0234545672831784	0.00967806144222329	0.00387161996850548	0.00903990867309998	0.0216363231212556	-0.0214535080176464	0.0396847657188412	-0.000388416638857482
h1s11	757	0.0190779007293404	-0.0160534208710397	-0.0164101499059934	0.0114632149209173	0.00664046317596547	0.00804350622212905	0.0180610497359206	-0.0109338785414409	0.0237083204930354	-0.000574586995763338
h1s11	758	0.0177009415704223	-0.0202630747158772	-0.0207204975449871	0.013315185544941	0.000616805852122622	0.00899998553527941	0.0241694083900992	-0.0110510050897522	0.0316228678766299	-0.00631676328401322
h1s11	759	0.0164472870885233	-0.0317696456578402	-0.0229422965405116	0.0115731058790169	-0.00434537962018072	0.0127934313166129	0.0295328318355473	-0.0138000602078043	0.0250944731984034	-0.00677173579899656
h1s11	760	0.0187072150805208	-0.0241832280236773	-0.0268323412098406	0.000865943236757572	0.00596126895346726	0.00671621836671222	0.0206514547827531	-0.0194676925754796	0.0306322939556392	-0.00127028680005158
h1s11	761	0.0157731032128355	-0.015562529505427	-0.0246871269191885	0.00939542517962409	-0.00315097146418646	0.0217773783251008	0.0136562305569123	-0.0157802732489389	0.0341144600573467	-0.00817677760123704
h1s11	762	0.0140390466144444	-0.00405050568998675	-0.0229351330110305	0.00397630131780679	-0.00470000660329054	0.00463426401919576	0.00874057008374355	-0.0139082134285007	0.028893623663202	-0.0054556906416023
h1s11	763	0.0203967366504271	0.00592121387559002	-0.00444979376993344	0.0135014839965793	0.0199142374405031	0.00157081977271062	-0.00372558671502797	-0.0060789865103012	0.00822519406917004	-0.00556324410401488
h1s11	764	0.0174107289296351	0.0050858648578479	-0.00483720496049412	0.0137325287616785	0.0215081616651259	0.00205547460774903	0.00117147034359825	-0.00516119652264438	0.0141834800834509	-0.000292434007385802
h1s11	765	0.0173969934516625	0.0043652406539467	-0.00853168344957274	0.0128759973644854	-0.00354414260220243	0.0136296014552687	0.00937668137407743	-0.00106568297881985	-0.00427860184486696	0.00218414759943044
h1s11	766	0.0143400331905427	0.00974929806203238	-0.00414916253874215	0.000830060961579598	-0.00420552103962375	-0.000774039556070594	-0.00203248204487295	-0.00560048351794776	-0.0111925536321737	-0.00991942194163904
h1s11	767	0.0187411675280873	0.00576616651031318	0.00178211318977279	0.00821579837725225	-0.00463329666147575	0.00856133806052639	-0.00343751693744136	0.00340093078075343	-0.0082084013652797	-0.00453540914673075
h1s11	768	0.0178909577392811	0.00475698787793881	-0.00464503555329269	0.0113248157200614	0.00881985430969318	-0.00352484600667857	-0.00164964890761169	1.10559334575378e-06	-0.00322259522115548	-0.00396734851505531
h1s11	769	0.0177241944231892	-0.0147047279329167	-0.0104089213350002	0.00891426656547822	-0.00222961333496738	0.00485876082186785	0.00152089869264983	0.00654375443085797	0.00767424368946462	-0.00498955261290301
h1s11	770	0.0119490902267656	0.00196623460727475	-0.00467015953597035	0.0107394363207017	0.000432376878165409	-0.00228174309814077	0.00034250820947661	0.00302425818303164	-0.00874810643208761	0.00200076422792369
h1s11	771	0.020543843577952	0.00718308042122249	-0.00358363746481922	0.00736468462996062	-0.0041367575141965	-0.00528099227494973	0.00204547741893346	-0.00134411571792772	-0.0166698928185558	0.0012550547611504
h1s11	772	0.0203727521140054	0.00916461559815509	-0.00428402528284031	0.00277994229914453	0.000604076991562888	-0.00180572750020091	0.00809672096900587	0.00586203206913236	-0.0117688431281145	-0.00403505486187516
h1s11	773	0.0154651527288235	0.00402611540607498	-0.000148717218405994	0.00220582804793361	0.00127356430301835	-0.00173173394518044	0.00624220994592811	-0.000819882879264914	-0.00990065470502386	0.00172223380729876
h1s11	774	0.0086780478022068	0.00955206159160966	-0.0101549073581553	0.0016996823561808	8.72212031271094e-05	-0.00752140828277258	0.00595320396858179	0.00165680604244202	-0.00421327027358854	0.00992435359400514
h1s11	775	-0.00490329391166174	-0.0046404547696531	-0.0130839703722066	0.00446717731223021	0.00822254700271725	0.000386363655405568	0.00757268889922894	0.00844819660259287	1.12023115353467e-05	-0.00397189826493686
h1s11	776	0.00265861319455396	0.0101689859847605	0.00291515149497751	0.00820863951648217	0.00473700473555978	0.00756366520656783	-0.00512250035607191	-0.00831440409588755	-0.00884179261791401	0.00797898238376796
h1s11	777	0.0106110559193758	0.00115068736903843	0.00768478080756938	0.00274570706869761	-0.00624059624412093	-0.00573902152478855	0.002869410465488	0.00618569796052723	-0.000887286494377668	-0.00581749765977712
h1s11	778	0.0188205435362695	0.000718717312118971	-5.77152258240405e-05	0.0101042409704679	0.00148597843885183	0.00632193325644449	0.0111442743104126	0.00497592329960439	0.000291988147177871	-0.00482645715772806
h1s11	779	-0.0017375283440992	-0.00672671628762737	-0.00656212249929441	0.0104777292252539	-0.00119623422084102	-0.00716818593403884	0.0130960073787391	-0.0188664095695639	0.0069639893307559	6.3218198251825e-05
h1s11	780	-0.000740305478353477	-0.0113926656444605	-0.0118535102598294	0.00403614718864011	-0.00336080152671498	-0.00618882925301242	0.00875184003935385	-0.0290432440095889	0.00265723509098432	-0.00294230760094704
h1s11	781	-0.00622899572526653	0.00460698528820408	-0.00275822812809318	0.00786597470581821	-0.00385811853028978	-0.00266572323962286	0.00943053565129897	0.0104756183765559	0.00329379043936734	-0.00315774859213689
h1s11	782	0.00194778975064986	-0.00106055941436212	0.00149666719830259	0.00516644357245844	-0.00182345927831349	-0.00530424557285106	0.0188959647952503	-0.00123475875452333	0.0118009852879394	-0.00115568528340506
h1s11	783	-0.0264970847795839	-0.0136590212219353	-0.00784123519536205	0.00607560346538957	-0.0052310033722611	-0.003140593538211	0.0117559144455203	0.000731338389132151	0.0167244656526304	-0.00224964015059634
h1s11	784	0.00962725294289756	0.00166860571851418	-0.00405245548994113	0.0102856783137415	0.00207811412639773	-0.009164470845768	0.0165843305575196	-0.00324998402099083	0.015950801875205	-0.00524034570192284
h1s11	785	-0.0381819051537976	-0.0225777428813118	-0.00399463412278917	0.00988769979716642	-0.00690135233106788	-0.0171631602471643	-0.00117872926079316	0.00120180806332425	0.0402053626802315	-0.00466572445171642
h1s11	786	0.0105091674971489	0.00215278577791821	-0.0117941966107969	0.0158123936698719	-0.00164317232567233	0.00121242650767552	0.0130077423294135	0.00572990279631049	-0.000581764359672987	0.00708458328101515
h1s11	787	-0.0257899501755696	-0.0118569121811769	-0.00562623478819808	0.00898523055793133	-0.00605241524428782	-0.0115370018822102	0.013145797600153	0.0166749733710466	0.0207893257027298	-0.00197031212501818
h1s11	788	0.00849623992183135	0.00152418005748827	-0.00933915663820355	0.0086301001529007	-0.00337708629817911	-0.0082039306587166	0.0122310184464625	0.000318577127277738	0.0061791334861919	-0.00826526194650341
h1s11	789	-0.0109736971721608	-0.0254205624676826	-0.00482472099245211	0.0104804377125932	-0.00865654281269922	-0.0135933752489148	0.00613420841696789	0.0159935500349248	0.0265804463781487	-0.00215939085321247
h1s11	790	-0.00476641361003897	-0.0129245543786475	-0.00627996983458829	0.00690449209252637	-0.0025871570138389	-0.0128013538659572	0.00856402659676666	-0.00186946867602062	0.0213374051475108	-0.00567161944503971
h1s11	791	-0.00110410672502818	-0.0162571200405556	-0.00853675893953218	0.00971182647801114	-0.00146097174409259	-0.00721535397071406	0.0128829164632732	0.0104361730797919	0.0105870530974262	-0.00643378507300924
h1s11	792	0.00717775581428819	-0.00768774477635749	-0.00597925539053407	0.0105660838380568	-0.00419987014825083	-0.0101149494202536	0.015578416031725	0.00796051345142928	0.0152820994175113	0.00489085324839224
h1s11	793	0.0133295268455345	-0.00371554584274192	-0.00831720556608739	0.0128488644870954	0.00186988610884322	-0.00509940636932765	0.0100800576576365	0.0115625257885111	0.00833555270786012	-0.00185918795628967
h1s11	794	-0.033609865947151	0.0114741315297407	-0.0022574251817412	0.00946836410126907	0.00320410179388061	-0.00583026511391743	-0.0129915966637838	-0.00557402184037138	-0.00417681331307104	-2.43269269485901e-05
h1s11	795	0.0192307807587351	-9.61808156517487e-07	0.000653986274723425	-0.00560969768415754	-0.00557741700086146	-0.00470299833712317	0.00773404864881786	0.00724662412104284	0.0120253301111664	-0.00260785203907128
h1s11	796	0.0176275776047717	-0.00882128319023622	-0.00616860437896345	0.0127690668774446	-0.00412931144528488	0.00335387178932297	-0.00821445022825833	0.00698380994918337	0.0107027542214434	-0.000335460370221783
h1s11	797	0.0189948757296278	0.000280984547993154	1.708193726485e-05	0.00741940654978883	-0.00754150988589969	0.00374739669244793	-0.00287942759694712	0.00824029482646743	0.0109997861827689	0.00368277260557403
h1s11	798	0.0153418574335615	0.00916905578316557	-9.07042165021791e-05	-0.00520334212159062	-0.00558590276876572	-0.00101088195213731	0.00876410906859017	0.00537997148438736	0.000431360125078861	3.19962283668498e-05
h1s11	799	0.0130039358404628	0.0092179792106566	-0.00955943847367935	0.00759142326803643	-0.00753301932325844	-0.00606513342282954	-0.0118902711482257	-0.00150139692152836	-0.00488857348926854	-0.00190500642137019
h1s11	800	0.0142102184105243	0.00239058231033686	-0.00342957698018662	0.0115141478220968	0.00272047509997131	-0.0037347607700555	0.00239154057951842	0.000165507751717686	0.00483725553861254	-0.00475480294974576
h1s11	801	0.00932380357104058	-0.00869021402950978	-0.00493800661854679	0.00685174693447213	-0.00401188253802271	-0.00764826554791012	-0.00243981497461396	9.43865701073059e-06	-0.00999009790904606	-0.00709547653549066
h1s11	802	0.0064497644008762	-0.00340066177289906	-0.00302072168834198	0.00337012772189699	-0.000830966736153652	-0.00430687087765269	-0.00030004551337493	-0.00446136436077562	-0.0075692595121105	0.00281325389033564
h1s11	803	0.013389051246966	0.00587320156015764	-0.0102382996973609	0.000145111091819321	-0.00449559817671068	-0.00802954463245989	-0.0022524285995341	0.00351641383823854	-0.012280659825885	0.006239524358963
h1s11	804	0.00782940374776672	0.0107680434482362	-0.00905337876717424	0.0072095788341555	-0.00423229091909359	-0.0111125082745609	-0.00502467549899316	-0.00866506285111575	-0.0149429988753207	-0.00739887133441162
h1s11	805	0.0163277423200432	0.00955314444635868	-0.00933280126508587	0.0051320034254402	-0.00334963831689319	-0.00708138405420662	-0.00522789813477305	-0.00311887826675325	-0.0195307140229476	-0.00324514849324672
h1s11	806	0.0174285131029693	0.00596196812449693	-0.00969080467015919	0.0093102911212533	0.000227646953038668	0.000898530832676565	0.0047936327960409	0.00552268693297681	-0.00134632627034463	0.00615612669985422
h1s11	807	0.0199691866417802	0.00551703912338313	-0.0084593807683389	0.0132570290600579	0.000487869035385156	-0.00111180396930243	0.00369317796857782	0.000849362065844726	-0.00326073664380126	-0.00488703544093389
h1s11	808	0.0199673055524458	0.00749242681909071	-0.00187574540813164	0.00810426522753726	0.00259802857940872	-6.71499579738881e-05	0.00586015398639462	0.000690480133953058	-0.00690268177173488	-0.00164532966245619
h1s11	809	0.00755764660714828	0.00795851076694732	0.00746052772783864	0.00511112637820093	0.00313562379985769	-0.00025511807229988	0.00507336428366713	0.00253768420036976	-0.0143346213595423	-0.00971505394256647
h1s11	810	0.0111261915084002	0.0116133377148831	-0.00261291688236938	0.0102892526467271	-0.00464204990683872	0.00089581355934719	0.0119199380538233	-0.0085348365589351	-0.00834281217274856	-0.00868375842889417
h1s11	811	0.0182098488321958	0.0072706173926975	-0.00942812986722342	0.00825633068820244	-0.00441866327282199	0.00378329293817875	-0.00204321628635046	-0.00118429172809059	-0.00393222329449243	0.00145689065521645
h1s11	812	0.0193630618227313	0.00813057047713748	-0.00624277196687315	0.00582121240463507	-0.0054246029996999	0.0108624369822481	0.00284975915980694	0.00415746612514612	-0.00442089951642813	-0.0078292600519913
h1s11	813	0.0211911018074479	0.00905003301190135	0.00174377837541622	0.00916724712676194	-0.00483324930895652	0.00256717845359993	-0.00389076833338232	-0.000373941310217789	-0.00939673587797981	-0.0109081890694757
h1s11	814	0.00761250636588988	0.00199466510047224	-0.011810959852555	0.00290282981009258	-0.00792096549282231	-0.00401676351472254	-0.0124563206629698	-0.00895609456187039	0.000395771241987678	0.00165310866940314
h1s11	815	0.0182554888210616	-0.00648673218444955	0.000872114293788131	0.00354046434273749	-0.00579334575160532	-0.00412565445605065	-0.00423894276847638	0.00110020397624306	0.00608756179324866	-0.00470962501478432
h1s11	816	-0.0056703042986827	0.0136322385957749	-0.00769340229544222	0.0138403956539578	-0.00173301424966662	-0.00385427848382293	0.00456731795994168	0.000237787812044301	-0.00708743477916646	-0.000415589131612141
h1s11	817	0.0121942142541931	-0.0027862470156968	-0.00602027806804808	0.00883619839615312	0.000942636958333319	0.00282645579696416	0.00244689905336779	0.000412070306542231	-0.00249761619600593	-0.00780521608587494
h1s11	818	0.0173084772603611	0.00488564046020924	0.0011228680502809	0.010925871502245	-0.00369220369321	-0.0057101433970472	-0.000458621738491159	-0.00239230903779785	-0.00595937765367038	0.00335495127805831
h1s11	819	0.00811075401163395	-0.0164385703567981	-0.00487843453080211	0.00722879249655197	-0.00186956089303146	0.000214513881411543	-0.00753204328366316	0.00158201706542009	0.00490975034083843	-0.00336046279143346
h1s11	820	0.0112445133823014	0.003476441829025	0.00299757499755255	0.0073252843190072	-0.00627839605470425	-0.00828762651804921	-0.00587153808496281	-0.00229859258914593	-0.00138918887838354	-0.00292336479499273
h1s11	821	0.0162048758741051	-0.00156759844267729	-0.0025891304110998	0.00993892285413655	-0.00207458055520808	-0.00472717015479311	-0.00161080407033954	-9.26758781362736e-05	-0.00871080800684338	0.000777447208300126
h1s11	822	-0.000692468243387722	0.01518168467511	-0.0139181020946015	0.00899681978266297	-0.00133470116123797	0.005992499223365	-0.00133830975797019	0.00518143891258796	-0.00411926966321414	0.00306119493273544
h1s11	823	0.013370929772661	0.000860892786491024	-0.00824173321228405	0.0122937321884325	0.00728721882255281	-0.00129021873284332	0.000154951626718227	-0.00777556679537126	-0.00827616721298037	0.000735024352989625
h1s11	824	0.0130731238584342	-0.00219966127262357	-0.0105776414363312	0.00942234150588746	-0.00318665897262302	0.00157929607285185	0.00175155590256977	0.00181598235315959	-0.00570453147766878	-0.0112327058962345
h1s11	825	0.0179841426152564	0.00524638797415672	-0.00527061151869852	0.0100621898842672	-0.00381306121602714	0.00355319502133574	0.00646657597145982	0.00682977734131071	-0.00107857696068728	-0.0122795041033707
h1s11	826	0.0203615340586602	0.0065457092732602	-0.00707552678074034	0.0127650599859994	-0.00494218276277929	0.00318534781973856	0.00506704026346044	0.00662447369208255	-0.0147409103606956	-0.0118330865909165
h1s11	827	0.0109994528260725	0.0104298191955988	-0.0170289384799033	0.00515243943753948	-0.00299771235149864	0.00835725900662192	-0.00516680425269752	0.000365220426561223	0.001362742906948	-0.0066050419571884
h1s11	828	0.0194757107228014	0.00649646507244077	-0.00705634011508798	0.012267492046922	-0.000844510510892933	-0.00571769805784066	0.0049298672097165	0.00713404317100548	-0.00623968826954785	-0.000247476235107449
h1s11	829	0.013410366021828	0.00633854008142809	-0.00420803360176986	0.0133300021610686	0.00179961531997744	-0.00754966237939484	0.00449535020974742	0.0044201950286721	0.00365143272085238	0.00502896839678043
h1s11	830	-0.0154555207517353	0.00279749558448566	-0.000779348624407737	0.00574458247237797	-0.00546846983145608	-0.014196769976398	-0.0165355846213677	-0.00899903858504961	0.00977726259839108	0.00081338214701284
h1s11	831	0.018170275641874	0.00462317181836454	-0.00814696777521385	0.0144107714521849	0.00214803840706948	-0.00251266281204215	0.0083246111785945	0.00484654381227034	-0.00283342543341341	0.00201635192927685
h1s11	832	0.0196548010505097	0.00605441592255976	-0.0136783135582444	-0.00318923210727876	0.0032417058454003	-0.00139143793211196	-0.000297314640588274	0.00337596891890316	0.00406711175099818	0.00176257275454754
h1s11	833	0.00982156392942773	0.0103189858169135	-0.0196908963888044	-0.00281108414745129	-0.00121681697911117	0.00703673725327372	-0.00187888075671538	0.00358501300453559	-0.00185920197369014	-0.00517775237776444
h1s11	834	0.00470585442751711	0.00723446110556032	0.00179832393236869	0.000372125448913121	-0.0051876132334973	-0.00510405373599959	-0.00325466246031151	0.00138778575149269	0.000321090799382351	-0.00524459896652496
h1s11	835	-0.00536532988469527	0.0110399175414851	0.0039325129177891	0.00241947935283336	-0.00420281273379708	-0.0124303934919586	-0.0148399089374137	-0.01213069284192	-0.00464752212889176	-0.0055343770172724
h1s11	836	0.0201587947711652	0.00717147499391737	0.0176566564241055	-0.014468087001034	-0.00252752987996103	0.00195714997756084	-0.016758965970203	-0.0186737650833405	-0.0310055223248297	-0.0142780782197057
h1s11	837	-0.125230812826705	-0.0712091405117866	0.0162826615321784	-0.00722386852340879	0.00175364387816618	-0.0256341817171676	-0.0501029649027439	-0.0118558946933486	0.0906210917450104	0.012493401920614
h1s11	838	0.0199977544589428	0.00629155875294128	-0.000719867680420956	0.00886718473412085	0.00445572463548409	-0.00594533885377027	0.00363635159298626	0.00435589649168967	-0.0068384135368005	-0.00434407088372142
h1s11	839	0.017384616880029	0.00703938122852434	-0.000990788803792488	0.00616773762296116	-0.00622991703116476	0.0034810259737298	0.0019067118836939	0.0048654269138611	0.00165775766225646	0.00956508013519397
h1s11	840	-0.037268088540103	0.00765418267372093	-0.00993630504477216	0.0107163869482419	-0.00676449899287133	-0.0109066952798261	-0.0093583957296819	0.00357031375900751	0.000728056056842322	0.00528692300041822
h1s11	841	-0.0325919605927544	0.00610625191566364	-0.0113758677233716	0.00572672372635821	-0.000566077159281775	-0.00150788436615241	0.00959149148879919	0.00967818678546201	0.00222621553045625	-0.0026526804196371
h1s11	842	-0.00733974543195149	0.0115980611000001	-0.00647645190588262	0.00610216156331846	-0.00524795680869341	-0.00700999063076947	-0.00798617279176096	-0.0112110850881877	0.00666277564029338	0.000641110452025217
h1s11	843	0.0171259497900387	0.00936833740129704	-0.00591295537352664	0.0108742845209382	-0.00383580098939877	0.00387708555975614	0.00456619075291967	-0.00932555897109728	-0.00739092784662203	0.00918054707563721
h1s11	844	-0.0214335224526796	-0.00262739615140586	-0.0105932453028006	0.00336390310592735	0.00101570028724719	-0.00969041985361182	-0.000284039349322587	0.0142510308318376	0.021550713396967	-0.0127988693489047
h1s11	845	-0.0270392860095962	0.0113010365017586	-0.00931492242868476	0.00500709966811661	-0.00625413207754421	-0.00813676828164188	-0.0120128460249953	-0.000817249972232815	0.000582552548118349	-0.000553945880084523
h1s11	846	0.0185302193396567	0.00527860601417301	-0.00732109606917307	0.0109365074418129	-0.00379539437616115	-0.00602668914703083	-0.00190995135176357	-0.00146716330211447	-0.00868753883772716	-0.00153167361407003
h1s11	847	-0.00274959971564587	0.00687004471027039	-0.00636394195111816	0.0133621075625374	-0.00472335195625627	-0.00967300970074185	-0.000841934781122923	0.0109157102000912	0.0140525614935923	-0.00932047783200672
h1s11	848	0.0123495546479426	0.00798934199723714	-0.0123088186279478	0.0101455493468332	-0.00961869317638457	-0.00408864208173865	-0.00439548240522699	0.00463799430001052	0.0180000086853946	0.0014164711392859
h1s11	849	0.00429942701067333	0.00691015963782478	-0.0176151035810288	0.00484301057976867	-0.00238682605349794	0.00392222151576934	-0.016004173454574	-0.00203380065233033	0.0142968533148972	0.0126691101503638
h1s11	850	0.0189104892296982	0.00849385300050146	0.00122646006520934	0.00564884598008268	-0.00930467818409647	0.00907169318662204	0.0063969453459565	0.00506490924985195	-9.72186785719394e-05	0.0067349756958162
h1s11	851	0.00380618366867737	0.0103324379913945	-0.0129444486635132	0.00852627149944104	1.32314006349386e-05	0.0070013219335142	-0.00324671131315445	0.00565897683918424	-0.000459092247011189	-0.0035056650570152
h1s11	852	0.017850286854612	0.00701210125120352	-0.00185042022813389	0.0101801142838374	-0.00314143806156232	0.0138019908445699	-0.0016256066716262	0.00556685134238778	0.00212048304861604	0.000617028158865821
h1s11	853	0.0103467558002586	0.00663289294152596	0.00285573623978384	0.00788243096230394	-0.00561428635605019	-0.0085667357028029	0.00152297203031054	0.00509475136598204	-0.00261718944559102	-0.00352932185541651
h1s11	854	0.0208277411213534	0.00768772303323893	-0.00595670308691898	0.0109605943707798	-0.00254750401516375	0.000303662971570184	0.00333899234103944	0.00396147626983821	-0.000365542071980746	-0.00367784483113221
h1s11	855	0.0163359602441858	0.0051130949168805	-0.00299752642354571	0.00950582857408058	0.000306221113172184	-0.00869088296974688	-0.000970010788942255	-0.000238521550473394	-0.00251641968169793	0.000227298770137534
h1s11	856	0.0138000390563848	0.00680331547845509	-0.00382309942086251	0.0119165983021589	-0.00220774519680832	-0.0015539404187083	0.0135593367308815	0.000567465033284452	-0.00541840816592583	-0.0074229873629212
h1s11	857	0.00270545204157942	-0.00412009445329686	-0.00765419916425847	0.00833027675936938	-0.00249848929167303	-0.00202386379393086	0.00825804095074908	0.0118504892004846	0.0157327979972488	-0.00784676240600648
h1s11	858	0.000807397664024425	-0.0065864114278923	0.00496562307552929	0.00168097567280885	0.00334089293218961	-0.00732181306146126	0.00113293647884534	0.00875179588266915	0.00566679644268264	-0.00188750768820177
h1s11	859	-0.00343123642016143	0.00752686230439343	0.0126491017691432	0.00377124796527979	0.00622266732479055	0.00264560121882418	0.00375110377619686	-0.0171834777463556	-0.0112094201394727	0.00822252439813564
h1s11	860	0.0128011183022294	-0.00122141458853057	0.00466831592223521	0.00131098181720686	0.00296900813192646	-0.0100066790517169	-0.00142984718004408	-0.010770840676128	0.000535321117843058	0.00510478114432943
h1s11	861	0.0210789480716007	0.00533020891310064	-0.00229408585865592	0.0107435921745568	-0.00144462184338475	0.00881083823882145	0.00491068427166823	0.00160357127260578	-0.00829696500068709	-0.00845924605633153
h1s11	862	0.0237498348156099	0.00513054516297583	-0.017126512000101	0.00148605137112855	-0.00461714317620898	0.00261247860413519	-0.00423980640031562	0.00313087603139485	-0.0123287868480553	-0.00236166307507462
h1s11	863	0.0187882857850649	0.00690473516805559	-0.00405001047146809	0.0134070907904127	-0.00670880266497221	0.00228721281558211	0.00297669628812816	0.0157109058261822	0.0076571460641184	-0.000823261871624977
h1s11	864	0.0218037384751836	0.00913994526287005	-0.014193121036593	0.00121989917702321	-0.00316030097854047	0.0011564109730345	0.00195636887942987	0.00511244752187706	-0.0139223716399761	0.00827925002655576
h1s11	865	0.0209782904421065	0.00579356957791772	-0.0125443258419371	0.00517118478388551	-0.00411358293181719	0.000976982506793409	0.0025799872642344	0.00921911901515849	-0.0039716801489748	-0.00397467841924886
h1s11	866	-0.0015250088962606	0.0128209525238046	-0.0201539898885002	0.00524997515139682	-0.00709061115563128	0.0111394189531539	-0.00747935404562138	0.00690871509519175	-0.00867426965275043	0.00659229518361099
h1s11	867	0.0145958548097379	0.00664081360450196	-0.0090726765297153	0.0138657447925166	-0.00290852232740585	0.00367799516082043	-0.00177354620162034	0.0101700691330023	-0.00358219890184333	0.00884719728198131
h1s11	868	0.00634600509882863	0.000866110766085222	-0.0142184159454637	0.00934387288864533	-0.00686344074779858	0.00504193450084654	-0.00844712070779173	0.00717089675248987	-0.00207773943324483	0.00347907177288433
h1s11	869	0.0181013113464856	0.000758720274887889	-0.013190132939594	0.011951732488039	-0.000483852797597662	0.0022424069413019	-0.00257780789414993	0.0102724182152823	-0.000733513585046546	-0.00541722675009506
h1s11	870	0.0154017186904518	0.00665896206795491	-0.00990446446723669	-0.00256926480876308	-0.00640719157101107	-0.00273646964106065	-0.000141637520783719	-0.00134410576860676	5.54035236688424e-05	-0.00819306421334073
h1s11	871	-0.00280810266246904	0.00207231789422037	-0.00355666983461478	0.0141707076580126	-0.00537963620912506	-0.00622765175758026	-0.0150124194767462	-0.00490822971767958	0.0140493845096815	0.00415070599259057
h1s11	872	0.00788860192365388	0.00803630462413084	-0.00061842705668772	0.00740810035868435	-0.0041093347486736	-0.00778847752586223	-0.00567461315211974	0.00164304469135299	-0.00310340069382421	-0.0103865207669053
h1s11	873	0.00969453278469443	0.00976432644347818	-0.00666834407187981	0.0111752287851258	-0.00406968213742939	-0.00418349374562709	-0.0048877980292135	-0.00221958260722251	-0.00957644011294154	-0.00827013443389026
h1s11	874	0.00497957151973115	0.0162518740768297	0.0233251592705365	0.00431877908984537	-0.0111911233714269	-0.00943850640098711	-0.0206366053822515	-0.0411630631501039	-0.0438396770540805	-0.00494446120697069
h1s11	875	0.0085665773546042	0.0136581489837823	0.0218124050173631	0.000991570351080711	-0.00694835332751308	0.00740043583878297	-0.00384923545179192	-0.0163978221519503	-0.0311296403011834	0.00794529927503618
h1s11	876	0.00828603464718379	0.00526374297101608	0.00583306981572607	0.00768048920879338	-0.00645866703998342	0.00454411036115033	0.00310710875165597	0.000995233679474674	-0.0152758682093096	0.00839837093911815
h1s11	877	0.0198363459138054	0.00733104621122783	-0.00339643030403104	0.00325013565964088	0.00247106078370668	0.00270742117592176	0.0143471129609071	-0.00537040919781282	-0.00332228539639951	0.00314141591352762
h1s11	878	0.0102647338421146	0.0101971299740108	-0.00788907885019942	0.00949497215958616	-0.00653259023611539	-0.00518126330594161	0.000160068049183406	-0.00440640583987632	-0.0118416238310089	-0.00358754373664514
h1s11	879	-0.0276670565579038	-0.002644875861967	0.00867703280389029	0.00382114048039593	-0.00743133477689284	0.00306373171686408	-0.00363856211438912	-0.00591005407969485	-0.0094850483420055	-0.00107462478222617
h1s11	880	0.0122846762891991	-0.00165618512270577	-0.0117665735378984	0.00688821624011119	-0.00521773616773302	-0.00128043855729244	0.00421364821409941	0.00268722122726073	-0.00383445629871371	-0.00901892704841507
h1s11	881	-0.00368855240343319	-0.0064706060607437	-0.0108696959137329	0.0113503547590659	-0.0082716910222834	0.00106182651729173	-0.00713683938069927	0.0123192572984759	0.0160938471776998	-0.0148466403711419
h1s11	882	0.0119672240431443	-0.000397516524763407	-0.00405945231720451	0.00884356808565859	-0.00412997006331696	0.00506149435596496	0.000883987800598725	0.000735522791656221	-0.0185373712438762	-0.0119592503697713
h1s11	883	0.00907514940069642	0.00932881261818903	-0.00781588899360975	0.0122271825291459	-0.00512258143876562	0.00894032080583975	-0.00486188793570834	-0.00430543090322446	-0.0094149204960732	0.00554180405375032
h1s11	884	0.0181776116642088	0.00649080264058335	-0.00758414595865179	0.00915671342329577	-0.00144283120162689	0.00182135334117943	0.00553653207749344	0.00427106433404917	-0.018936038489749	-0.0109036200686669
h1s11	885	0.00854748103444954	-0.0168307896434998	-0.00767878609031304	0.0131869435998337	-0.00997370855426069	-0.00342404463717386	-0.00577047300055216	0.00807245322627854	0.00891483201608562	0.00233704333563494
h1s11	886	-0.00264489345738463	0.0148898837215002	-0.00338365623720028	0.011242113776241	0.000947745498675714	0.00172030549044836	-0.0155539243744664	-0.00740863253593573	-0.021183753691312	-0.00760655413020511
h1s11	887	0.0149500768122723	0.00910215316380893	-0.00952226318054433	0.0158845073815008	-0.00668395408707754	0.00297244442548142	-0.0120166732523081	-0.00356923691840914	-0.0176489414070909	-0.000401895943144835
h1s11	888	0.0140993115423836	0.00467259054610403	-0.0124235562188607	0.0108962349454396	-0.00584364894176661	0.0140101427752194	-0.000882277735968935	0.00368936158446369	-0.0158855758981265	0.00766877530328195
h1s11	889	0.0169161180280428	0.00359033664252335	-0.00802730761632398	0.0112694778380768	-0.00512186940257815	0.00556069439077394	-0.00643758368427515	-0.00555536198951143	-0.0300681973917046	-0.00551651456531187
h1s11	890	0.0112862333430677	0.0101892657493273	0.0036809523502126	0.00737779522668431	-0.00395004123601275	0.00298021223101784	-0.00302140183457904	-0.00144660389098308	-0.0262217472468312	-0.00216330646616985
h1s11	891	0.0100821094638469	0.00906438430495217	-0.010720212470993	0.0163886763019135	-0.00293177505984154	0.0056734107733079	-0.000911437972070695	0.00133328008446667	-0.0165113399197444	0.00985612718415905
h1s11	892	0.00644647881561577	0.008806775614224	-0.0119485814113477	0.0137365017708052	-0.00529695232445247	-0.0027580748288974	-0.00380226837026063	0.000922757283774797	-0.0167583531598436	0.0018737574937671
h1s11	893	0.00336578504106416	-0.000670723143153456	0.00317751498098051	0.00896963576840958	-0.00518853493074055	0.00747681822491171	0.00961923791343685	0.0136298288179712	0.00783600596928121	0.0124982415105211
h1s11	894	0.0193412263255128	0.00424286629170378	0.0197880126316861	-0.00193676683309378	-0.0102153473345059	0.0156364695873397	0.00142292801764302	0.00558000453122703	-0.00515268095431686	0.00928441897512784
h1s11	895	0.0179844995932431	0.00516232839304017	0.003042835849941	0.00192447451776747	-0.00249425183221478	0.00138217440787811	0.00540050032642007	0.00175015280082245	-0.0175296402148112	-0.0045603263533907
h1s11	896	-0.00376163036595273	0.00867496736644836	0.00233385777704172	0.00530715589219036	0.00115488033520653	-0.00132794186205608	-0.000541765333983601	-0.0129340899215826	-0.0251636586140713	-0.00305722082031819
h1s11	897	-0.002896277612141	0.00446439436982073	0.00619045813823599	0.00751233537651873	0.000221295361583353	0.00443514580763847	0.00768566664399177	-0.00106322110053968	-0.0272814033767295	-0.00893338461137636
h1s11	898	0.0147620495199566	0.00590400062896107	0.000200734442776986	0.00995125457584811	-0.00235242444548239	0.00787329701751823	0.00769084338083617	0.0040922564929969	-0.024283548653868	-0.00693799345207496
h1s11	899	0.0142551756711635	0.00609173490527674	-0.00274335159797129	0.0120110050216246	-0.00198514915334433	0.00650737988378973	0.0102053099488215	0.00361142307681376	-0.0178026554679944	-0.0105682496591869
h1s11	900	0.00312674881955339	0.0123240394035617	-0.00594478423061768	0.0113342272330963	-0.00347697981064392	-0.00272451577225888	0.0105247286226175	-0.0155182742247503	-0.00858485282194277	-0.00395527834764027
h1s11	901	0.00628392883923281	0.000363702787927732	-0.0206483386460314	-0.0217398039169083	0.00438388549378502	-0.00773760544217655	-0.00413901992465388	0.00973584210686147	0.0262896118900924	-0.00988457720627061
h1s11	902	-0.0110655141538744	-0.00349420030077749	-0.0129451949651563	0.00586114092728865	-0.00570006617000266	-0.00136925625293388	0.000567461861437789	0.0146172593327165	0.00351061543035374	-0.00803699609517406
h1s11	903	-0.0057789977058573	0.000895403232174049	-0.00617179900486608	0.00942345384118196	-0.0086518987334126	-0.00759781660737259	-0.00778460780325791	0.00848150591144255	0.0148807871353349	-0.00409665980727468
h1s11	904	-0.0173043083459995	-0.00396657164744606	-0.0108380210341485	0.0116718427863901	-0.00408951706644246	-0.00467254463687401	-0.00247577889571454	0.0155097048217378	0.014563948566008	0.00699751068205144
h1s11	905	0.0113597277054767	-0.00993567710978836	-0.0146233299344881	-0.00997255700461444	-0.00393075291306194	-0.0152630497632996	-0.00792553555322923	0.0122412155573466	0.041132951840659	0.00276114647560161
h1s11	906	0.0195070042097511	0.00265576287624658	-0.00904659487797205	0.0123413338166531	-0.00344878510900772	0.0107928894178886	-0.00140383071997346	0.00750819175026621	-0.00693794481934504	0.000582113369256641
h1s11	907	0.00547313044038305	3.08761540522681e-05	-0.00284508541969306	0.0081797066541026	0.000816723373309307	-0.00494585942876391	0.00208496434457585	-0.00717645235540594	-0.0262798303985907	-0.0137576454327308
h1s11	908	-0.00622118857723485	0.0103798397345587	-0.0122299669024824	0.00461928324107015	-0.00491913503125137	-0.00522386888940717	-0.00589212443157686	0.000128984393797802	-0.00500310229398421	-0.00441547017033592
h1s11	909	0.0211781371717201	-0.00286098754232497	-0.00855081871462033	0.0148742761100979	-0.0046072777243818	-0.00474985748379215	-0.00621690512481129	0.00561477854133971	0.00318936108354124	-0.00233835468701979
h1s11	910	0.019320922482539	0.00477285482449332	-0.00664826504106421	0.00127389377158577	-0.00204986293287902	-0.00209922054618298	0.0143348390112475	0.00139943682425833	-0.00594074337343698	-0.000806149840910643
h1s11	911	0.00767061088199154	0.000231847825297317	-0.00321519329824976	0.00800018040541389	0.00264964220507425	-0.00252473237062452	0.010975386739466	-0.0037937270853978	-0.00802268618200015	-0.00138458635094537
h1s11	912	0.0186529508406417	0.00860477360442989	-0.00538431531357925	0.00960038622623984	-0.00101154435983985	-0.00469716877955396	0.0145840448817986	0.00465189960746823	-0.00678774169387133	-0.00455551618073084
h1s11	913	0.0186360445450266	0.00855297487567793	-0.00756703822609234	0.00911639849656718	-0.0032260231823298	-0.00426989575008138	0.00459434644077674	0.00245660691393103	-0.00804228925266982	0.00358024949078974
h1s11	914	0.0161312529190075	0.010272683603009	-0.020517230285561	-0.00712825040102236	-0.00328533687867345	0.00411766024765253	-0.00451505895647504	-0.0111365422074626	-0.00943303327555749	0.00655959647281879
h1s11	915	0.0117042454114687	0.0121570238525663	-0.0128737590110815	0.0103121634362529	-0.00707711591774914	-0.00332232381020908	-0.00862482664335322	-0.00504023143345133	-0.00931390343949743	0.0157890248437612
h1s11	916	0.0130915107271103	0.00884961305181564	-0.0109248298259135	0.0106154275469493	-0.00515661924946884	-0.00387441601465563	-0.00647690399666294	-0.0103363074706916	-0.0148995090849505	-0.00340915032478228
h1s11	917	0.00479148376342061	0.0138232131884432	-0.0187656697273251	-0.00416364095209631	-0.00607618350272792	0.00165234115497606	-0.0114291081470684	-0.00612801222600737	-0.0138184089772335	0.0148692210734057
h1s11	918	0.0124183153916789	0.00740130571779817	-0.0166962044229519	0.00901727000741121	-0.00664299924765968	0.00352889292062785	-0.00809269976883686	0.00205026697075795	-0.00544244630030112	0.00870734776698577
h1s11	919	0.0196296422950707	-0.00789821774833502	-0.0115143328491477	0.00741730563648447	0.00165934952088092	0.00218294510778756	-0.000818801724414148	-0.000330147462189528	-0.0143378816116516	-0.0107686695606121
h1s11	920	-0.00640102424757859	-0.00209705182112291	-0.0239979699520031	-0.0142239818188818	0.00554044138719519	-0.0123582227389429	-0.0152812661080543	-0.00551676282732995	0.00542571741013847	-0.00519753049221206
h1s11	921	-0.0123308349459806	-0.00485131902333063	-0.0260781443969991	-0.0123280773447044	-0.00519839310321489	-0.0163838093036119	-0.020074769265282	-0.0101729280361722	0.0059792986026938	0.00254034275492068
h1s11	922	0.016696546430249	0.00165108789970512	-0.0105521923760469	-0.00305497175908407	-0.000994077665459558	0.00143189615443059	0.00646214847365324	0.00789092436041206	0.000252860277942693	-0.00240051299548208
h1s11	923	0.0186671510745649	0.00553800332399256	0.00544264460550172	-0.00223398731279328	0.000944408504734555	0.00558410663430718	0.00546329931476579	0.00327126173825382	-0.0123157246976777	0.00220223189953997
h1s11	924	0.0216851118150104	0.00309679259984286	0.000379881181409521	0.00847171019318379	-0.00029483931370328	-0.00154751532917817	0.00720280513691279	-0.0026368194845138	0.00177081580870243	-0.00285986933564067
h1s11	925	0.0101169508550563	0.00906048523281027	0.0146951993200211	0.000327621071388177	-0.00425172541442833	-0.00379141498255416	0.00222380106027418	0.00309095211938164	-0.00752324703464657	-0.00594218117249942
h1s11	926	0.00699723104286934	0.00385158171595753	-0.00886552668099327	0.0145528559525007	-0.00149499527267883	-0.0123514135969872	-0.0110689249214237	-0.0015008333854475	0.00327405491099686	0.00696445124762073
h1s11	927	0.0149248397029787	0.00363782274267826	-0.00288009899428293	0.0077909423799351	0.000729494698462688	0.0039292206979788	0.00834052217565267	0.00463775945661907	-0.00142337928534521	-0.00603921233697306
h1s11	928	0.0088103742082727	-0.00185615329920241	-0.00751436014260486	0.0120081700073596	-0.00564282278007473	-0.00579695517948348	-0.00177650687446559	0.00627077767069394	0.00302332863122441	-0.00423800204975633
h1s11	929	-0.024204284595759	0.00404716958082597	-0.00314466658624378	0.00726888766307834	-0.00401959591832818	-0.00544891450205847	-0.0102052585044686	-0.0218192259708031	-0.0135371358981958	0.00175447106706589
h1s11	930	0.0217203390387215	0.00138480978290276	-0.0126283205683846	0.0138744090306685	0.00145777750253338	0.00751758483692651	0.00541671612788818	0.0168631641236298	-0.000767979178153636	-0.001084887662831
h1s11	931	0.0201696617881805	0.0030293201916096	-0.00582401605332892	0.0111549167728239	-0.00144689984338958	0.00501020750417667	0.00853274127751476	0.0129267223732581	-0.00996752828289807	-0.00643779226865439
h1s11	932	0.0209883830568302	0.00690331438724771	-0.013727349249315	0.00976351472534121	-0.00215387708165179	0.00497073826580555	0.0110467818694795	0.0146426612436392	-0.00667699875716465	-0.00749478034927232
h1s11	933	0.0119390545617545	0.00711254915203178	-0.012869470979287	0.012552348568989	4.26467500135833e-05	0.0039765381876512	0.00852516693993241	0.0168557356546306	-0.00378697748430716	-0.0108906574722929
h1s11	934	0.0186182872065136	0.00282295522866148	-0.0120011590516145	0.0160903739159152	-0.00321200076671127	0.0108664756186406	0.00593040133987574	0.0162446981715319	-0.00267887956672349	-0.00731366013198958
h1s11	935	0.0210281376651895	0.00486732334989871	-0.0102238101897396	0.0188707537890288	-0.00552985818266586	0.0170256526913096	0.00487884284522745	0.0147507871976891	-0.00320349429770839	-0.00436356303528955
h1s11	936	0.0225944821964394	0.00549157491832835	-0.0110611398412555	0.014915709912824	-0.00302173833284599	0.0067166845937179	0.00703901904827734	0.0141814304668902	-0.0076623399018725	-0.00853537953902265
h1s11	937	0.0168554995221524	0.00348184237458474	-0.00896524864687824	0.0171981289315057	-0.00455272057132369	0.0068004518394688	0.00377338650981474	0.00885825656739318	-0.00345614732833526	-0.00592159742626959
h1s11	938	0.0155392088492468	0.00481071555667105	-0.0108794417679586	0.017581499630985	-0.00303080286546689	0.0174049568880431	0.00272566903272389	0.0170967592986231	-0.00111634386483197	-0.00216592252396856
h1s11	939	-0.00980051679434329	0.0045588259807686	-0.0119925451947858	0.0129733991598046	-0.00642254353324278	0.000289284271385697	-0.00325729988335472	0.00838813996856523	-0.000484150717043432	-0.0109198915654287
h1s11	940	-0.0115784860046597	0.01032086497953	-0.0106366929376285	0.0137794717509132	-0.005582280665837	-0.00278623463730364	-0.00929117441057922	0.000599621748059806	-0.00785032549279902	-0.00403640190324124
h1s11	941	-0.0253586904937781	0.00331569262626471	-0.00513672412225338	0.0108622716557166	-0.00481007823043912	0.00236847505342927	-0.0179202803452861	-0.00525703505535941	-0.0062334505377044	-0.00170794578126354
h1s11	942	0.00326044919766825	0.0106008972428923	-0.00590347971556836	0.00139205814185133	0.00267545017306443	-0.000540831793467673	0.000635499400713092	-0.00757485160629257	-0.00511623133517008	0.00322922807587908
h1s11	943	0.0137520086451258	-0.000832729279430502	-0.010406059218366	0.0149451524369435	-0.00272143578662437	-0.0084826224395329	0.00329022048148991	0.00456058658322161	-0.00281835866817904	-0.00952588652219169
h1s11	944	0.00392940036868864	-0.00701796277379312	-0.0119996212388277	0.0167619551520853	-0.000360830275086107	0.00340956908152727	5.70513098252436e-05	0.00518927921176941	-0.00691570602441545	-0.011124402164394
h1s11	945	0.00938387415140793	-0.00537392696359429	-0.0102333980900385	0.014141618877311	0.00334518037875089	-0.0015671377380934	0.0075563505702959	0.000312454342733554	-0.00766086687825619	-0.00636768646162047
h1s11	946	0.0149395136693642	0.00151880925392605	-0.0143207597952009	0.0155100771245458	-0.00349574781497671	-0.00771022938267022	0.00244542169432006	0.00600156905436974	-0.00495449071549288	-0.0132781919931286
h1s11	947	-1.04168576714542e-05	-0.000780808930642378	-0.0132032888506781	0.0135586046590001	-0.00251758972676456	-0.00286950319641694	-0.000488997178168229	0.00317926003081993	-0.00735222638919029	-0.0107489225085364
h1s11	948	0.00623021087807993	0.00568172928814706	-0.0125627431277678	0.013918541098009	-0.000183273624974186	-0.00537679638225619	0.00134634988345761	0.00305744061973091	-0.00694043887713184	-0.0105653829463291
h1s11	949	-0.00595232103361372	0.0102648890926328	-0.0106774493980425	0.0145147440915121	0.000643491225570919	-0.0108994317597335	-0.00580809522453912	0.00166817402297227	-0.005426506099539	-0.0114268767666689
h1s11	950	0.00939786055325413	0.00171258301785315	8.96028518599021e-05	0.00375881000534033	-0.0020043130928803	-0.00352670881518355	0.00256229536805204	0.00769168954414719	0.00417767050240899	-0.00800484987997416
h1s11	951	0.0187885224073084	0.00270178546670556	-0.0121490866846166	0.00947661306261725	-0.00525890491851641	-0.00647955328127604	0.0039125336372296	0.00608173805715201	-0.00324090406755777	-0.00701958538038155
h1s11	952	-0.0145780147085654	0.00825259951901029	-0.00822378939044623	0.0111455427453941	-0.00363670284946302	-0.00481847179622686	0.000142602188595786	0.00608527119063674	0.00121911372293817	-0.00369070662281671
h1s11	953	0.0179039255725292	0.00151051100468037	-0.00726401237886384	0.011254443659735	-0.00455636142563139	-0.00504417875567479	0.00136200954879567	0.00155143829357728	-0.00657951623761077	0.00574765690315394
h1s11	954	-0.0081182929989831	0.00787267148112682	-0.00564260483704488	0.0131990845096578	-0.0044497950308405	-0.00791363821561138	-0.00292469512605919	-0.00180040649676466	-0.00344931603299129	-0.00142471418620571
h1s11	955	-0.00122027329013299	0.00549530910281337	-0.00727940812663799	0.013699449448633	-0.00489346774864028	-0.00727068469491835	-0.00389023070738486	-0.00282643750210134	-0.00641642821064356	-0.00901586972453701
h1s11	956	0.0179386701415367	-0.00777281407537645	-0.00856908414043767	0.00992764674891818	0.000716003414437846	-0.00506950630526695	0.00972044282053286	0.00634905530920124	-0.010197164936442	-0.0117295354545775
h1s11	957	0.0141385909126235	0.000294018317058746	-0.0084500189193965	0.00970009562360601	0.00345112080799035	-0.004074652914161	0.0119062814194758	0.00530511929200159	-0.0135592968700966	-0.0102007908080271
h1s11	958	-0.0130439817583723	0.0166042754868815	0.00166241408848441	0.00525248931644791	-0.000259097914514847	-0.00540355200397761	-0.00538758779897492	-0.00602552758702703	-0.013405304200832	-0.00673337457322611
h1s11	959	0.00375812577433745	0.000869046149861033	-0.00827114978801192	0.0110558180163676	0.00320705947371238	0.00241370979474565	0.00112665368330131	-0.00349588071810954	-0.0160670495751305	-0.00246514847991785
h1s11	960	0.000157347709451184	0.00602154434759888	-0.008199479665685	0.00363439042119032	0.00241886324013643	-0.003485316552628	0.000627569905802662	-0.00640617209575962	-0.0138075058846937	-0.000751739598995396
h1s11	961	0.0162996418696189	-0.000314095091795679	-0.000773843077006623	0.00388553879278346	-0.00664017588185934	-0.00921249630652781	0.00739017574874738	0.0151107467911063	0.00646408447668127	0.00700311650410686
h1s11	962	0.0215125382175536	0.00549245423085355	-0.00219406808244672	0.00953040326498727	-0.00385003667800841	-0.00478792251564477	0.00727558497952674	0.00849248666857016	-0.00419373322824842	0.00715288730095997
h1s11	963	0.022941808202714	0.00817992825334953	-0.0138232177982013	0.0083463254652423	-0.00298805777497988	-0.00639792355711747	0.00842240426442106	0.00516046723441886	-0.012835404520228	-0.00858371359680577
h1s11	964	0.00399700855435633	0.00950594487815981	-0.0066761299405675	0.0131169314922681	-0.00186756034651892	-0.00572970878256757	-0.00103312077168927	0.00362702275175748	-0.00746494331293359	-0.00974846131241105
h1s11	965	0.0196014391540716	-0.000344105423330706	-0.00458810188583129	0.0111384155279658	-0.00304585107219738	-0.0112265118550655	0.000241442709678012	0.00893367276309213	0.00374054891197255	-0.011080888803396
h1s11	966	0.0031772788154618	-0.00140049074552894	-0.00931442795227625	0.0150407015641515	-0.00307663489463466	-0.0122282871157858	0.00281541955585031	0.0108549185200476	0.0104658545985855	-0.0117104458604708
h1s11	967	0.00050369313924431	-0.0031506964037117	-0.00876082939907105	0.00925838611293662	-0.00580716505726786	-0.00530730896228003	-0.00505958247092758	0.0104352838167576	0.0154779655898562	0.00418042813015942
h1s11	968	0.0133471091329154	0.00505338669416154	-0.012064551770659	0.00888386004765205	-0.00642293100110802	-0.0103640772271879	-0.0050571293024076	0.00540675574199732	0.00176397494266414	-0.00652135587331355
h1s11	969	0.00841671950758391	0.00304882173256349	-0.0114091511520703	0.0117337506586128	-0.00240237254746454	-0.0129350906693043	-0.000180031480398488	-0.00119813310205039	0.00218061442675041	-0.0148307720453235
h1s11	970	-0.0597179856068756	0.00735041384294551	-0.00833598351259831	-0.00947409549869212	-0.00292300425521784	-0.00888583296705358	-0.0265053056935227	-0.0236647576882312	-0.0194799106286412	0.00218959289733991
h1s11	971	-0.0249994547608132	0.0166579698559883	-0.0194719744221927	0.00452287866816631	-0.00473736335801624	0.0159633168199944	-0.00601784618771185	-0.00983097302920423	-0.00199814514476304	0.00647279254289765
h1s11	972	-0.0263528048332987	0.0193765685836011	-0.0213969693973542	-0.00619622671965232	0.000148266815336703	0.00115198097125349	-0.0141583646550657	-0.015711684586105	-0.00709346631402179	0.000220506211639677
h1s11	973	-0.0171094853870477	0.0133872694668807	-0.0135802946709302	0.0105254623791583	-0.00942805725678432	0.00324438608541289	-0.0156484312132472	-0.00235584111200505	0.0106102911697379	-0.00290295684986215
h1s11	974	-0.0042883365398651	0.00859602080055129	-0.0133514360094865	0.0068671943501208	0.00374162989823695	0.00860078158923688	-0.00756811336483582	-0.00822875332207146	0.000450234966284996	0.00693386209771772
h1s11	975	0.0152012471411003	-0.00953048229527429	-0.0179698570929909	-0.00240646534570423	-0.00370030675178055	-0.0137216912866467	-0.0142430227640346	-0.0036411245093838	-0.00122438159534551	-0.000920744116116227
h1s11	976	0.0116659124705892	-0.0178449057449891	-0.00955192459318514	0.00794353861807965	-0.00450048791360389	-0.00766697393624754	-0.00813294051128014	0.00571394075842914	0.012881250824486	-0.00769724444356265
h1s11	977	0.00678597131551562	-0.00955437286800885	-0.0210938935847862	-0.00722164381066382	-0.00605424757004029	-0.0127878951910346	-0.013268407212009	0.0039255182282623	0.0177705881622462	-0.00527652442066157
h1s11	978	0.0180702474234784	0.000288093179824045	0.0110088300967964	0.00209716747388596	-0.0015363153539927	-0.00501445352687175	-0.00628243348234336	-0.00527474803159441	-0.0097255813551826	-0.00689805892681657
h1s11	979	0.021548446134663	0.00514237779636022	-0.0139331979757721	0.00532630236568593	-0.00393627819740221	-0.00547701948544691	0.00747577987673409	0.00565499976382194	-0.00752129200943834	-0.0142179456708743
h1s11	980	0.0112505950751893	0.00860491333727818	-0.0170521610071846	-0.00485242562574317	0.00514869901008137	-0.00844212193314955	0.00144599855046845	-0.00432972487890711	-0.00304467667452054	-0.00534976441617748
h1s11	981	-0.00300047281237317	-0.00169592627992859	-0.0123226821997488	0.012526744638902	-0.00697555387829698	-0.00202252304315356	-0.00767442563278614	0.00493385055536366	0.00708525953251532	-0.00279594025986949
h1s11	982	0.00288959648147471	-0.0118188835961368	-0.00718570614715649	0.00259858129390889	0.00265346377239894	-0.0108347195467207	-0.00711576961671915	-0.00966154193275545	0.00833765902580798	0.00188529139992287
h1s11	983	0.0120218647649171	0.00286325109300945	-0.00410314192789358	0.00280612695629218	-0.00468965888018874	-0.00566105854265496	-4.5655416079229e-05	0.00132103302378057	0.00429537429456803	-0.000474200436890195
h1s11	984	0.0138179862016189	-0.00288831815264171	-0.00538718515965524	0.0101118579279773	-0.00466834897626202	-0.00667830692254523	0.00151145664975001	0.000882901094181056	0.00611669324026909	-0.00947569692274915
h1s11	985	0.0164191235708265	0.00581751393074702	0.00153319948810823	0.0105608257790058	-0.000973300452173697	-0.00175235870385752	-0.00152069159953245	0.00173259691584856	-0.00556631928341075	-0.00787156221836875
h1s11	986	-0.00101310880496645	0.00324635756160391	-0.00109074124343822	0.0100483946339599	-0.0052676416465563	-0.00902733417351554	-0.00332819154433289	0.00371655271719936	0.0277133210452596	-0.00100142304475674
h1s11	987	0.0177020855183368	-0.00275178634541687	-0.00907245038892543	0.0163409435862457	-0.00267640124576094	0.00118216754502383	0.000882848812560456	0.0162176451114332	0.0179289610741368	0.00414883000205168
h1s11	988	0.00927214205871771	-0.0132345401220355	-0.00675640595351735	0.0121495833745501	-0.00533940448229164	-0.000247124876875508	-0.00837799902368503	0.0104344272371278	0.0217540628428324	-0.00517233452476815
h1s11	989	0.0114253875386288	0.0111267922391268	-0.0006529059770333	-1.56273722524596e-05	-0.00317446815167743	-0.00270392114956694	0.00472960448326325	0.00208935560575877	-0.0146368838952422	-0.00273486507978373
h1s11	990	0.00861097228004786	0.00198926596004944	-0.00791660303451074	0.0125946498783868	-2.30695328965619e-05	-0.00753652784438972	-0.0018313013259173	0.00488260564517099	0.0101236726047326	-0.00767726568359362
h1s11	991	0.0061868610646971	-0.0085331925179351	-0.00753675592483566	0.0142378348447512	-0.00281548420588255	0.00614845019955214	0.00476121857851759	0.00760843531240617	0.0153486893207101	-0.0112663378591479
h1s11	992	0.00524960465355614	-0.000297444790437752	-0.00661014350568165	0.0118765575396488	0.00045565549988214	0.00965719073834144	0.00156016402249278	0.00655961861951965	0.00176545769464102	-0.00855646688795497
h1s11	993	0.0164619509840876	0.00255772165525166	-0.00506896400504019	-0.00347903682175156	0.00165848332418013	-0.00188367974555375	0.00340302477388284	0.00695155719621517	-0.00115903036422892	-0.00976339942287624
h1s11	994	-0.00677255824927392	0.0132668823580249	-0.00494829817762587	0.00572430720878618	0.00317626720398686	0.00487177415073117	0.0107483565978887	0.00236443508758035	-0.00143170435379815	-0.0123548515872147
h1s11	995	0.0193845619598965	0.00741328085225348	0.00658647014009641	0.00571284422335665	-0.00536089325030176	-0.00405884418664391	0.00725349794254654	0.00500496519058146	0.00101042044922015	0.00321489512473967
h1s11	996	0.0186595208116069	0.00595000670195899	-0.00865587116802208	-0.000292614740981572	0.000278456500020696	0.00691727888110885	-0.00153517243937534	-0.002820075090805	-0.00339079235532797	-0.00639825819662552
h1s11	997	0.0172315675646295	0.00826194473047845	-0.0116139830437644	0.000491658958006001	0.0067892371871755	0.00389553422986257	-0.00291211328413613	0.00424219906158284	-0.00161570689277043	0.000260377818105062
h1s11	998	0.0220165033384819	0.00280189552295453	-0.00585247621835406	0.00802477017292263	0.00581979684409666	-0.00328891083925597	0.0122171330431015	0.00824164714520279	-0.00942565423315376	0.00883401928142786
h1s11	999	0.000625127945118063	-0.0108061187697805	-0.00832273464766696	0.0131564307378235	-0.00137899336694262	0.00217688739887345	-0.00738222056356563	0.0175448351148527	0.0290565154612449	-0.00128645091725012
h1s11	1000	0.0148350447198677	-0.00279372692736975	0.000790123885195573	0.0017169315800937	-0.00245088111303217	-0.00322158196224772	0.00118834355665851	0.0123649080510057	0.00435931362529352	-0.00784160091131877
h1s11	1001	0.00136039815593037	-0.000236743549098429	-0.00507432825026843	0.00521804122412211	0.00563189483956851	0.00989996976699032	-0.00560459475622336	0.0130108485380211	0.0102352894669946	-0.00648764524179694
h1s11	1002	0.0183754221144042	0.00058246523635759	-0.00480185352949416	0.0106045906005239	0.00329753987460997	-0.00331577626531177	0.00369790962546977	0.00778531180515005	-0.00321931092076455	-0.0061922642180039
h1s11	1003	0.00313134800970581	-0.0155020630750828	-0.00777715814179868	0.00829297156730276	-0.00257315391268293	-0.00479468317651933	0.000677885457801581	0.00938569604852621	0.00897665553635697	-0.000146607386347551
h1s11	1004	0.0149545211861854	0.00860070231942123	0.00727468686384486	0.00331650937388076	-0.00770591113831945	-0.00599487497320079	-0.00421183597822918	-0.00116149276395269	-0.00565520509587894	-0.0146810304200214
h1s11	1005	0.0186712439647646	0.0108110472225083	0.0144883588738861	0.00100752248343385	-0.00908657584951651	0.00356113187091365	0.00434848004655197	-0.00776738877216105	-0.0133156260399785	0.00303820100639487
h1s11	1006	0.00650706116168679	0.00162739953349994	-0.00764625456006497	0.0119953091437847	-0.000827108027498161	0.00619075598226287	0.000577872767362971	0.00381247288981951	-0.00148213716329799	-0.00752837598670516
h1s11	1007	-0.0278289145483945	0.0148896665973481	0.0165079253874266	3.46114809119235e-05	-0.000119614915113395	0.00323099649310943	0.0114130319963762	-0.0202250023444418	-0.00514841136301098	-0.00556716053285097
h1s11	1008	0.00055400147652401	0.00427334330968586	-0.0117008611721319	0.00969094916004649	0.00146208761110563	-0.00238917477617966	0.00684637965764612	0.0150469757062704	-0.00235179405688565	0.0152193155246139
h1s11	1009	-0.0182641255343193	-0.00093304384934294	-0.00800126463926461	0.00505107207434338	-0.000901694240262723	-0.00494366419741202	-0.00457152049166286	-0.00143539622429133	0.00220900186220706	0.00322038057688533
h1s11	1010	-0.0252564493083531	0.0099437155084825	0.00835957931554306	-0.00409955779550317	0.00392414402245458	-0.00739543401793138	-0.00577740680241751	-0.0141379210788862	-0.00718979344034938	0.00656140507256418
h1s11	1011	0.0174996040963431	0.00542398288635758	-0.00794070386928464	0.00569071200336258	0.00493451059100696	-0.00667408042882497	0.00389588463304224	-0.000509883531281831	-0.00579143655839659	-0.00701306066332177
h1s11	1012	0.00393405027985005	0.010498353493763	0.0184229679735067	-0.00370482681680278	0.000697903208582566	0.00296639949521618	0.000435926803308951	-0.0134609422050883	-0.0222725452678637	0.0127772514254213
h1s11	1013	0.00333704139521538	0.0106395482367315	-0.00212494718403602	0.00210167348546171	0.00281021233540531	-0.00675450812988753	-0.000410087634153706	-0.00626904428689207	-0.000334419286931366	-0.00211309053395622
h1s11	1014	-0.0206039592263832	0.00391366065813377	0.00182362536705315	0.00538823831042501	0.000727156173377948	-0.00848878855136434	-0.00557890699646147	-0.000486025812722862	0.00982120717040285	0.0174278465851099
h1s11	1015	0.0214975369830183	0.00441623640589793	-0.00529954516047922	0.0117133880294468	-0.00200827911278903	-0.0020271650201428	0.00122684527067071	0.0067944063706369	0.00564657808322469	-0.00406321264598668
h1s11	1016	0.0182091919298908	-0.00168073107571064	-0.00752607114307369	0.00969021268256828	-0.007014729836299	-0.0110811112867677	-0.010212252590787	-0.000559639585368553	0.0110227134318973	0.00514544362782796
h1s11	1017	0.0169522947061421	-0.00181942496625434	-0.00743668739524164	0.0130973039260484	-0.00139752825571566	-0.00741737478416022	0.00730466236920068	0.0155269392711277	0.0156772937807248	-0.00455478919723083
h1s11	1018	0.00629765345710777	-0.00403336227126346	-0.0109999443349221	0.00870286949784153	-0.00707935129572974	0.00166610065098137	0.0142000341283459	0.000449106963358743	0.0288846530613505	0.00867554633101602
h1s11	1019	0.0111108180879096	-0.00495903679247766	-0.00672060813127726	0.00909873556255516	-0.00367299566650208	-0.00426586539311991	0.00216807762077287	0.00353940698926718	0.014112824321421	-0.000861494096145887
h1s11	1020	0.015495749698016	0.000616670525820647	-0.0107403529923009	0.0134525689800478	-0.00485356204518321	0.000766907485132988	0.00417895179406699	0.00832501619935625	0.00923184077790727	-0.000221531767386374
h1s11	1021	0.0101793889821275	0.00788207848179417	-0.00460206393789971	0.00760127857423935	0.00272887163963181	-0.00283879206307656	-0.0028801712912217	-0.000668316501265593	-0.0091291942818349	-0.00538496349109936
h1s11	1022	0.0107179040275144	0.00740336450324329	-0.0152149400989049	0.00834492106955991	-2.8990091724461e-05	-0.00374160986989205	-0.00246225413764169	-0.00537746097903452	-0.0145646431854503	-0.00858487449875995
h1s11	1023	0.0200293455528019	-0.00687283065711207	-0.003022608361719	0.00189368793688906	-0.00477176106286647	-0.00072098640180442	0.00786451151648375	0.00141136465131279	-0.00379206515233336	-0.0031957823702276
h1s11	1024	0.0182893012461413	0.00326697675848007	-0.00295802454313069	-0.00823112704206952	-0.00391980924946327	-0.00633040904927447	0.00568106573991857	0.0112954214323688	0.00691867511298673	-0.0107008316976108
h1s11	1025	0.0184026118609257	0.00589385816876553	-0.00377091154274694	0.00279819665032768	0.00271077589058379	-0.00277562791976668	-0.00405731866769834	0.00575793906848708	0.00594732196571647	-0.0111977648348307
h1s11	1026	0.0186550644961633	0.00132665925754212	0.000887571400020717	0.000786596490932752	0.000397981883084013	-0.00772784433432228	-0.00457882842161987	0.00991341490822797	0.00690153828239411	-0.00809094499296178
h1s11	1027	0.0182704160423662	0.0083764407451337	-0.0119601501344248	-0.0115736935138444	0.000975205342495956	-0.00553919839038137	0.00358238589970525	0.00675098171296553	0.00813046388180896	-0.0114883577802306
h1s11	1028	0.023423378332234	0.00363021266739366	-0.00871772556365943	0.00154010814484096	-0.00413093438636726	0.00125508475662106	0.00332182352457435	0.0107622810346615	-0.0124602590366814	0.0315257598613142
h1s11	1029	-0.00725839671685025	-0.00526903482747624	-0.00316225325845021	0.00961263099413733	-0.00726193816927985	-0.0132504330150696	-0.016338071257473	0.00172934899304632	0.0214518417014458	-0.00532187935748889
h1s11	1030	-0.0102120305234194	0.000335228850828047	-0.0032770308915954	0.00649818804004468	-0.00446825490823928	-0.0041963846641553	0.00771137432824024	-0.000924954086311274	0.000786505555526088	-0.00862356840280495
h1s11	1031	0.00690955212268713	0.00275688281046162	-0.00395287509864335	0.0116915571934891	-0.00602427091785191	-0.00710624162859097	-0.00430359173525779	0.00890917079084836	0.0132858190880225	-0.00519130010686717
h1s11	1032	0.0202700235464131	0.00397037717992751	-0.000556907665891231	0.00825456737059228	-0.00484983539091299	-0.00515445346368795	0.00992657242067799	0.00356698695990282	-0.00159428058438697	-0.00566797083260367
h1s11	1033	0.0145221211057653	-0.000515871487704804	-0.00679375382894645	0.00981653445017017	-0.00560346454332191	-0.00468554241320166	0.00236486392843494	0.0101071982656974	0.00333299433050083	0.00641577855270962
h1s11	1034	0.00911540488674893	0.0030267391936471	-0.0025153897717839	-0.000838028936220532	-0.000618070690402188	-0.00591394224932878	0.00587470587786546	-0.0173200151988005	0.000741975840031511	-0.00168261466573046
h1s11	1035	0.0196578628033058	-0.000326691845250901	-0.00340045965068688	0.0059359349926065	-0.00455827508463003	-0.00850671746773724	0.00252299587161819	0.0101309703432111	0.00674831796368696	-0.0029308015884974
h1s11	1036	0.00571760692207734	-0.00748190557165268	-0.000706359324339507	0.00553822464976146	-0.00309667456626817	-0.00499996263439349	0.00804071057999849	-0.00402104646257636	-0.00783840636881663	-0.00850654407935048
h1s11	1037	-0.00384484921739712	0.00970689637886112	0.0105865599158608	-0.000425955355707431	-0.0039003154597439	-0.00648366230457117	0.00106468608418285	-0.00279037011995217	-0.0062236110680925	-0.00298924685965586
h1s11	1038	0.0135924635371904	0.00526150033962961	-0.0108963985146301	0.00250163733805069	-0.000421541553834331	-0.00411774613967171	0.0108731972750291	0.00672192224624167	-0.00669274149190219	-0.0119729976948297
h1s11	1039	-0.0209866254906931	0.00859431434704464	0.00846637272609197	0.00111159802169242	-0.000271852968530946	-0.00902307853361079	-0.000348857996222885	-0.00807259506685906	0.00371123907632493	-0.00276521244848225
h1s11	1040	-0.00457336811683999	0.00593554381950212	-0.00334564850622534	0.007147504357183	-0.00214382668052675	0.000318391823965223	-0.0081065685056091	0.00200908528366229	-0.00139912778628213	-0.00263992468584509
h1s11	1041	0.0140890502555794	0.00156355794806759	-0.0115925408322413	0.0145397222734365	-0.00164728284488505	-0.00752413416566701	-0.0041571117067786	-0.00346202606768715	-0.00215155061222131	-0.00901979948682169
h1s11	1042	0.0113769711598396	0.000582319577079982	-0.0106639318965917	0.0165734823653627	-0.00488808215245834	-0.00909167243129926	-0.00267577573297829	0.00665322600548522	0.0103615129097961	-0.0104886264662764
h1s11	1043	-0.00359079290743128	0.00310636688802279	-0.00993823830833359	0.0142198405801685	-0.00427402215792418	-0.00899138492872217	-0.0164751000869226	-0.00289721018208173	0.0065999918387464	-0.00598619389688259
h1s11	1044	0.0208783683133133	-0.00407431463815263	-0.00768215923376607	0.0140389331940419	-0.00012716536928917	0.00339186812989065	0.0055456136260173	0.00353040109654893	-0.00269889240359114	-0.0012227804880059
h1s11	1045	0.0138941848928092	0.000561931194409528	-0.00765201601614616	0.00701639653655672	-0.00521021121908901	0.00136698676046674	0.00461252026280324	4.07323776873448e-05	0.00678438857680698	0.00798185874659084
h1s11	1046	0.00481508352144389	0.00540983996606962	-0.0130320433674605	-0.00434212648543579	-0.00661952711743732	-0.00846367587957461	-0.00568352968739877	0.00795831395427088	0.0102276529729166	-0.00231701691352547
h1s11	1047	0.00880866629540249	-0.00386786913637975	-0.0172050101229734	-0.0107072610658003	-0.00686099291748785	-0.010861299570072	-0.00729025753981353	0.00921610102738228	0.0201673083630508	-0.000176554946831943
h1s11	1048	0.0132711739823257	-0.0158512451739965	-0.0134766781507061	0.00385250845541974	0.00123744499024399	-0.00753438773002566	-0.0028413237322481	0.00821881110585842	-0.00626538849363826	0.014801861892044
h1s11	1049	0.0198537581044505	0.00540949093608152	-0.000993891667304916	0.0110541220066218	0.00716176830372732	0.000792468591888032	-0.00724449450537971	-0.0015178737110606	-0.00263592556820355	-0.0020595675952136
h1s11	1050	0.0166171425659477	0.00945461913720822	-0.00580051944624496	0.0137984261580319	0.00137620966502957	0.00484835231258681	-0.00187706131888322	0.0058931844521188	0.00583162474962419	-0.00591933713791948
h1s11	1051	-0.00416995782770688	0.00401365338463067	-0.0104949898615873	0.0100737083868297	-0.00696744937233729	0.0172310837886306	-0.00360483442666875	0.00724586202633668	0.0107566922611907	-0.00268534649175293
h1s11	1052	0.0182725390152991	0.0131049947644382	-0.0149342437081722	0.0037917075038806	-0.0011384537976284	0.0121497030198419	-0.00323938947371244	0.00157555193579638	-0.00595370893404075	0.0318302971732588
h1s11	1053	0.0071631372085991	0.00280824929515647	-0.00378789275503694	0.00726833101906171	-0.00470531285811039	-0.00361064481056165	0.00736184754125667	0.00342015028250256	-0.00487014557652567	-0.00727553735816226
h1s11	1054	0.0145173828078445	0.00285223790801697	-0.00340860450436454	0.00567939508454467	0.000160485334957446	-0.00323034568234441	0.0090635229436497	0.00557072163376342	-0.00883584491895765	-0.0119697337228486
h1s11	1055	0.0208614012845909	0.00716485472750542	-0.00273711849202386	0.0102877546354844	-0.00389149752864007	-0.00222140821991536	-0.00258914938509414	-0.00472942584766602	-0.00148749399849094	-0.000246310265341975
h1s11	1056	0.0141468155986831	0.00691005205262813	-0.00634547944838423	0.00895274125198734	-0.00351313304735939	-0.00401324088438366	0.00398233326887322	0.00657663999964187	-0.00690318815659527	0.00235394181601037
h1s11	1057	0.0122842798285132	0.00957021100919668	-0.00789031068522166	0.00936178972550115	-0.00293462099032271	-0.00648634411152191	0.00526252904035509	0.00280614419893961	-0.0152806045671442	0.0285975920959015
h1s11	1058	0.0187004601066131	0.00315593788305664	-0.0022545633575961	0.0101158903746213	-7.8762482106272e-05	-0.00393567208573655	0.00811055398834913	0.00507122631021358	-0.0142762522844189	0.0165074728099164
h1s11	1059	0.0189304309703662	0.00603360500032758	-0.0131069997495977	0.00546005597592319	0.00406760093579308	-0.00932989245931297	0.00336519028062543	0.00143878739423085	-0.0131823535662632	-0.00422637986472413
h1s11	1060	0.0179051712827104	0.00953545290724662	-0.000902657581820731	-0.0017008579791485	-0.00172240430318809	0.0078956921789418	0.00301167558411521	0.00761512766843473	-0.00364200842871964	0.0016179088628727
h1s11	1061	0.0120204244605797	0.0100606578127029	0.00664342542553637	0.00508735594039988	-0.00225345444345696	-0.00496154508062586	0.000106906288835609	-0.00348556944171525	-0.0208374992115183	0.00451909595188852
h1s11	1062	-0.0153867250969917	0.00358625210797038	-0.00186531869524813	0.00457532799827769	-4.3543707552721e-05	-0.00130778709772345	0.00269325770109198	-0.00296670845697961	0.000616034929992936	-0.00825643827899397
h1s11	1063	0.00450921555927753	-0.000452322852480516	-0.00283998807147789	0.0131051646962174	0.000107725851841951	-0.00576882806527409	-0.000364932306015613	-0.0321645308256836	-0.015257253867277	0.000202743675367693
h1s11	1064	0.00545477603118161	0.0122204203466858	-0.00139424588947922	0.0122770494170979	0.00221923222815403	-0.00640225441590411	0.00234461753095185	-0.0540489421623524	-0.0048322938446689	0.00678282406272649
h1s11	1065	0.000595471874508939	0.0119997474226546	-0.0118780734242581	0.0160355687361528	-0.00688514702122692	-0.0134098920451829	0.00984579174811169	-0.0652748031840717	-0.000187964068515629	0.00204429427832938
h1s11	1066	-0.00511727436586903	0.0128524963871546	-0.00679776360583266	0.0143308822127845	-0.00855006580369418	-0.013440919957209	0.000641770790732676	-0.0694159102240893	-0.00673706616305844	0.00422949421428527
h1s11	1067	0.00108795870916196	-0.0043811340296899	-0.010281646438948	0.0104816546681339	-0.00638918360741681	-0.0123576986114111	-0.000298950582586115	-0.0442056345217615	0.00202715502391963	0.00177074635918818
h1s11	1068	0.0156896911288803	0.00613682175133338	-0.000223288235977368	0.00406843639038544	-0.00894172668615279	0.0150863537409507	0.000890175921429736	0.0112278758649315	0.00878159068961674	-0.00103566316448512
h1s11	1069	0.00966311038914041	0.00976391945748065	-0.0107420648137462	0.0145830011351323	-0.00489759093740008	-0.00320878964534082	0.00236547935554442	0.00358370959710181	0.00211727328638925	0.003692872718665
h1s11	1070	0.007927219471151	0.00473006710553037	-0.0100785990308303	0.0142757138834858	-0.00423566767824424	-0.00282701153257197	-0.00126465996151138	0.00274794777123192	-0.00617095046159279	-0.00143764784130177
h1s11	1071	-0.0017776414198871	0.00880346015454926	-0.00621941889082403	0.00607651751879757	-0.00692577998313818	-0.000329841501674712	-0.00620909998758794	0.00740543106851999	-0.00115761955239316	0.00947114289399199
h1s11	1072	-0.00960139507821857	0.00697671715827521	-0.00940244415481244	0.00639704792949133	-0.00266110972245686	0.000592343111370833	0.0105952160999327	0.0057778993186386	0.0109537474971934	0.000576104363383301
h1s11	1073	0.015916695324686	0.0129986848954836	-0.00531363293734777	0.00378323026760458	-0.00401059735245501	0.0197046576331441	-0.00949740618200613	-0.00478645885676736	-0.0114209985839863	0.00261658802672828
h1s11	1074	0.018357226490739	-0.0154377521041264	-0.00702227304752056	0.00870256132323736	-0.00971237352307051	-0.00555612716644012	-0.0166229418447525	-0.00794907532425008	-0.00649377195841683	0.00529563827055652
h1s11	1075	0.00454827542081869	-0.00672402184282932	-0.0100893991362888	-0.00451574387088439	-0.00247441748610569	-0.00326827965588048	-0.0125266958973046	-0.00807469295522004	-0.0125105193559336	-0.00822660810600757
h1s11	1076	0.0125792263270673	0.00870450859978839	-0.00164988687404828	0.0112462817329185	-0.00157204916956934	-0.0022879797617534	0.0108903407278685	-0.00440025267653966	-0.0130862161270655	-0.00141887937787551
h1s11	1077	0.0104834609783837	-0.00259652796093298	-0.00349664772432416	0.00601494220855678	0.000141513828688702	0.00422435205515687	0.00160172107906634	0.00847664584479139	-0.00177407472358495	0.000916312599137729
h1s11	1078	0.0018682269307108	0.0114751397279147	0.00363508098562291	0.00798152832436746	0.00446566532717626	-0.00226836301288156	0.0134411264734361	-0.0065763793403378	-0.0156489963869125	-0.00197982299418498
h1s11	1079	0.0146903087935422	0.00969353811621819	-0.00264479493438606	-0.000280549652406636	0.007640431707701	-0.00597742286871441	0.00303101176939373	-0.00171693579978016	-0.0124171485742672	-0.0133136747503874
h1s11	1080	0.0178507117204555	0.00824852097740028	-0.00333279236124879	0.00911052386536097	-0.00286294305062841	-0.00455652173152105	0.00829738014644243	0.00152142510980259	-0.00873622831600473	-0.0129405786050551
h1s11	1081	0.0207130568521254	-0.00211163891944946	-0.00716842293461668	0.0114943055391237	-0.00262249837572964	0.000673434099314395	0.00621229760034156	0.00434012490256846	-0.00922681027483323	-0.00613256179692385
h1s11	1082	0.00956699320715219	0.000925909348260426	-0.00724859324746665	0.0119688354206438	-0.000608516247813734	-0.00742298284004089	-0.00577001717748619	-0.00461283517836585	-0.0332989311469436	-0.00107706614538923
h1s11	1083	0.0094967931724086	0.00953515586002435	-0.00489782246877519	0.00792369663561823	-0.00335671062570754	-0.000886399383703355	0.00683167236805639	0.00522354460846532	-0.00799090066000398	-0.00830958052983782
h1s11	1084	0.0181981688298353	0.0064574085403794	-0.0085704638857585	0.0126214193685262	0.00336619434154718	0.00127051517216955	0.00551748378048033	0.00880599262043367	-0.00629184407484286	0.00358107977023185
h1s11	1085	0.0129539812489658	0.00570226500766294	-0.00839249662923544	0.0130076716087302	0.000550623610011885	-0.00208176208199263	0.0083206152760604	0.00871252420210638	-0.0111003354324558	0.00657916574536174
h1s11	1086	-0.000405209794959869	-0.00595634093156828	-0.0131024823131774	-0.00209212625770117	-0.00941639385483944	-0.0155419399841772	-0.0188507840211535	-0.00946599232057311	0.0142664400105167	0.00542423980627904
h1s11	1087	0.0122814202896064	-0.00113467636824667	-0.0117258390049026	0.0154075570923622	-0.0101835439710404	-0.0157769943062351	-0.0186421753685511	0.00075593894117183	0.015277131801591	0.000675868594848153
h1s11	1088	0.00981602911175015	0.00324203453444136	-0.00221753490293137	0.01281978877535	-0.012290035576159	-0.0193887830152082	-0.0211820296504444	-0.00733513080925497	0.0101215274977465	0.0138814698890475
h1s11	1089	0.0177572775322556	0.00575458733146753	-0.00388792645965771	0.0167572318440214	-0.00397867262804186	0.00405369419021149	0.0016932988509497	-0.00626751074793151	0.000801393558465313	0.0242317096739919
h1s11	1090	0.0157339355524384	-0.00399302231599817	-0.00818953034789181	0.0151389528757767	-0.00848619628051111	-0.00310664830750697	-0.00762312673820237	-0.00283556163385782	0.0121387498764064	-0.00271190819490842
h1s11	1091	0.0197570742947496	0.00526274585449388	-0.00849487468289547	0.0100540226425547	-0.00116298706885344	0.000937360588658407	0.00553150993319376	0.00493068612784487	-0.00272169000005209	-0.00809359852257061
h1s11	1092	-0.00226909926305363	0.00578758783156748	-0.00669071948408468	0.00429943506909228	-0.00514973090576283	-0.00105761370436638	0.00859843267907939	0.0123723611222297	0.00197405024289246	-0.00693469153433395
h1s11	1093	0.0104535646520391	-0.00472755557304781	-0.00650555093865861	0.0167312237581646	-0.00397694956593787	0.0176249703553673	-0.00557413999717471	0.00504254618680582	-0.0123476884911379	0.00916328872950218
h1s11	1094	0.0220066997666404	0.00760663497676002	-0.00583040035974363	0.00053665322605611	-0.00304404950035238	0.00890739497274354	0.0162496640225186	-0.00354343292389137	-0.00647378694386791	0.00713599230195338
h1s11	1095	0.0172612526940737	-0.00217522756600205	-0.00832556289569879	0.0144888548366279	-0.00108216425178161	0.00416591063690193	0.00181355604273303	0.00130048457913695	-0.0124265260333818	-0.00275985567988907
h1s11	1096	0.0199119881799509	0.00202948382564875	-0.0123417498318919	0.00845329057140958	-0.000973352208830761	-0.00102861077310939	0.0075489749239875	-0.00240452713989086	-0.00123307955623847	0.00141204324975932
h1s11	1097	0.019405240509961	-0.00469746981499107	-0.00754724174395784	0.00839101877492422	0.00135829310523059	0.000359453869973795	0.00939522362345864	0.00614357528049145	-0.0135605566166218	-0.0107279989445712
h1s11	1098	0.0203157090052257	0.00362596216188118	-0.0050537759433463	0.000318112499834773	-0.00249169374347326	-0.00443760801118838	0.00582484728080576	0.00277733871580071	-0.0127717395136984	-0.00379602085012193
h1s11	1099	0.0209457119643564	0.00293256156245254	-0.00806663226958237	0.0115644389154299	0.00184115414974607	-0.00530069249647763	0.00545447512362308	0.00300958603176252	-0.0138904687932954	-0.0081835050497392
h1s11	1100	0.012398778663061	-0.00243270353055731	-0.00766624775607431	0.0147734555535624	-0.00116758172717367	-0.00729463395719128	0.0055899095161626	0.0109630568690094	-0.0014572494553603	-0.00903276197049701
h1s11	1101	0.0176942732788352	-0.00302677782738818	-0.00626920144643475	0.0113784040686027	0.000497343295624386	-0.00424635526846729	0.0067960773102142	0.00648304587079224	-0.00711400955434321	-0.00717242901782683
h1s11	1102	0.0203192528858272	-0.000538359876957907	-0.00583613854665561	0.0139780611756068	0.000386342162621842	-0.00419853620398897	0.0107783254174058	0.00323113154204442	-0.0179603854572447	-0.00708150147236218
h1s11	1103	0.0186963269313836	-0.0134740446719007	-0.0127487602629263	-0.00128857054903693	0.000819414644366241	-0.00338512068436655	0.00904444284516325	-0.00921561924951761	-0.0166416401405618	-0.0149845900573985
h1s11	1104	0.00933303581966044	-0.002838876178562	-0.00318947807567042	0.0112457575784428	-0.00506818407465816	-0.00844887539404045	0.00508501877038831	0.00150624467449138	-0.00442974532757954	-0.00848226057403142
h1s11	1105	0.020591713896593	0.00263628272388334	-0.00971895929699861	0.0122336165215556	-0.00297951652030068	-0.0048628522006511	0.00777119427325343	0.00519201327118534	-0.0141796928299154	0.0091594074659738
h1s11	1106	0.0154892257106118	-0.00656199161086103	-0.0116566952893583	0.00462197755698476	-0.00131505387355135	0.0022716618026096	0.0194012885123075	-0.00031043733020902	-0.00956811901871329	-0.00520262485430237
h1s11	1107	0.0136112053609674	-0.00110327640864797	-0.0111484704582153	0.0134065728002065	-0.00156701582668701	0.00178891357722618	0.0128912170096821	-0.000747515713281519	-0.00897570205638318	-0.00855859270288758
h1s11	1108	0.012136201900503	0.00854653774411509	-0.0124658695404172	0.0122130668784497	0.000525672449684455	0.00202307334998364	0.00783998432039376	0.00881916911616107	-0.0050410322058212	-0.00875116559079023
h1s11	1109	0.0217188099214876	0.0054726359873288	-0.00888015470407867	0.0171297746126009	-0.00241195660976322	0.00432170568147438	0.00673034844884338	0.00379859634542793	-0.00342772377033444	-0.00370572141852326
h1s11	1110	0.0196892649625521	-0.000134937479807737	-0.00638511271076878	0.0152544753443005	-0.00558619528997925	0.00157907920858298	0.00273982472022765	0.00902835666977073	0.00205479778041204	-0.00291074893817893
h1s11	1111	0.0204604103829537	-0.00371290323580934	-0.0120970204741337	-0.00139427021185733	-0.000442483321842732	0.00368208921022565	0.00925292861426539	0.00310254208414916	-0.0172494038492024	-0.0067870804584562
h1s11	1112	0.0186463801343203	0.00220662550695578	0.00733689961386191	0.003981691502605	0.00228297587746733	0.000616564156302397	0.0120706298964147	0.00650052813468655	-0.00432175311578014	-0.00198706880155985
h1s11	1113	0.0182662997817004	0.00398367823775266	-0.00834112216479983	0.0115578310551865	0.00356818150648551	-0.00567665437761197	0.0081248688756355	0.00673282870060711	-0.00894911188603921	-0.00470291658220956
h1s11	1114	0.0187845226364879	-0.00833202863525035	-0.00944827031108682	0.0100648302327075	0.00749520439538039	0.00184259873883481	0.0068809272906831	0.0060967353701282	-0.00901929149000823	0.00222658881316645
h1s11	1115	0.0227577530356379	0.000604853732766174	-0.014625783193715	-0.000903249156688803	0.014585857250424	-0.00543719854179479	0.00384619116477249	0.00502808147050926	-0.00358303981355	-0.00763631002683326
h1s11	1116	0.0200983337519548	0.00547271489589368	-0.00431489903301384	0.00875548756688745	0.00187382373044449	-0.00389166942437525	0.00635449263654346	-0.00112827648310105	0.0017504765545866	-0.00178368776916711
h1s11	1117	0.0189014938996851	0.00830494842182259	-0.00687134522693651	0.00436280517553389	-0.00244806952443448	-0.00291045492132377	-0.00163267037423624	-0.00909417279830461	-0.0122537711518309	-0.00297447296376996
h1s11	1118	0.0159690574874746	0.00331393392150733	-0.0114218523884781	0.00448028813211348	-0.00187917118938311	-0.00250802983555984	0.00589845490046637	-0.00226619101228886	-0.00542237586605349	-0.00736402820493725
h1s11	1119	0.0204845831930739	0.00900220925975414	-0.00685494457825526	0.00540646922312152	-0.000837666435407274	0.00827892311303791	0.000708943398809022	-0.00254213090781944	-0.00207869398638907	-0.00190927654726501
h1s11	1120	0.0130692447278713	0.000725592171469409	0.00482479100110304	0.00607245891251388	-0.0073044360505845	-0.000960752866179391	0.000402637089402502	0.00511397606859064	0.00430500830509923	-0.00113070534697864
h1s11	1121	0.0186994765188842	-0.00195394438929148	-0.00949131815811364	0.00529481590466338	-0.00421047098492057	-0.0085230106081002	0.00226717777906043	0.0117550731383833	0.0111161346231739	-0.00478538906517104
h1s11	1122	0.0139087346935414	0.0095798484043949	-0.000900442889838138	-0.00654279990587473	-0.00118116686166608	-0.00825316607811048	-0.00102487339289579	-0.00678628338391821	-0.000382184987804179	-0.00223196470524928
h1s11	1123	0.00879611780370442	0.00714658011610889	-0.00847068293607969	0.00175045170634693	-0.00129959258078728	-0.00653161388015263	-1.04244730798604e-05	-0.0036901756193855	-0.00360627280033692	-0.00520094324636814
h1s11	1124	0.0204141890897808	0.00684106400592102	0.00248835193877328	0.00276631686512968	-0.00621683762934789	-0.00308702575817344	-0.00257010694070535	0.000311429351221943	0.000959605062315532	-0.00444037544719655
h1s11	1125	0.0104998926846664	0.0112297435192568	-0.0167941828013154	-0.0107225846242491	-0.00324391084154825	-0.00579160537479048	0.00763012914386302	-0.00762085375763608	-0.00425142120014404	-0.00691472964311882
h1s11	1126	0.0143131399176681	0.00794438018175979	0.00330097064712698	0.00683103586877475	-0.00668218683668879	0.00970608171674108	0.0141372728935473	-0.00739634885263175	-0.0178245061324535	0.0130392184679321
h1s11	1127	-0.0176685281952638	0.0169624588571291	0.00961103630958449	-0.0087347518611977	-0.00145748359441653	0.0183522949524558	0.0129106483370662	-0.0156861339088438	-0.011661013718453	0.02311592705287
h1s11	1128	0.00820414199606869	0.00881871347264215	0.00788122633005654	0.00411023177868585	-0.00188980859195071	0.00200366661912249	-0.00527635724568461	-0.00514564056028282	0.0015966006286853	0.00784580965010089
h1s11	1129	-0.00445131766186185	0.00189424725466303	-0.00205324228014626	0.000190037684572356	0.000589450777466101	-0.00378751773616957	-0.00795896552518157	-0.00903242589428456	-0.00255261453165838	0.020671169303814
h1s11	1130	0.0136701007093337	0.00109575714576892	-0.0131243450084657	0.00574120283334379	-0.00144135618829586	0.00229860736014185	-0.00239000539007671	0.00386628395131137	-0.00217416750219116	0.0196991443176902
h1s11	1131	-0.00386739359645271	0.0120557184775051	0.00533468994470236	-0.00346400740788989	-0.00414271968126174	0.00574047739790213	0.0110910285175084	-0.0145431322090627	0.000252666251402303	0.022893574788747
h1s11	1132	0.0195113027442677	0.00782699690395953	0.00889313564372297	0.00497915201966586	0.0179191641579878	-0.00510519509650323	0.00440875859931379	0.00434521600499334	-0.00222999619865085	-0.00828348946039842
h1s11	1133	0.0118652277289094	-0.00477534749187613	0.00860169807688967	0.00439815359802715	0.00601813192660647	-0.00712891448834186	-0.010857010118751	-0.00140873487012211	0.0112193562488896	-0.00288150151115611
h1s11	1134	0.00163067146106091	-0.018732391083164	0.0272830236540587	-0.00579951351541917	-0.0156535767591207	-0.00512181154569698	-0.0116350268746804	0.0139981925323756	0.0301015218973097	-0.0152800509900582
h1s11	1135	0.000790604311319069	-0.0343527009667476	0.0139598389438033	0.00110625019916731	-0.0101878795422482	-0.00817101886397819	-0.0180175859584916	0.00848355936377539	0.0360520179245	-0.0108527830550112
h1s11	1136	0.0206273263026801	0.00014047895372242	0.0252068234714165	-0.00713242296454013	0.000239518842876564	-0.0115661943582629	-0.00520302754184154	0.0144942349590412	0.0184733536142673	-0.0139672720876044
h1s11	1137	0.0190377854302963	0.0043541282999653	0.00416939948797556	0.00611277624878427	0.00262563600417303	-0.00783021072079712	0.000943512245243281	0.0113533263168189	0.00574159479095862	-0.00305574005138365
h1s11	1138	-0.0084840360837045	0.0122284455191521	-0.0112016728963732	0.00670811891152438	-0.00479683293166944	-0.00302881718181878	-0.00068611177902647	0.00266762668583523	-0.00287067080177415	-0.00329360817974519
h1s11	1139	0.00831930231300991	4.61254450547659e-05	-0.00226433420368035	0.0113826819930946	0.00246389347833553	-0.00820360401172676	0.00722323382638252	-0.0165597267668455	-0.00151349936882571	0.00219505873678813
h1s11	1140	0.00881426752229121	-0.00578763815259662	-0.013163356344834	0.00959020988529535	0.00288211861793985	0.00861921679857154	-0.0047524172505933	0.00326494180494561	-0.00221233693268941	-0.0151581102400248
h1s11	1141	0.0196311787358848	0.00702335381338181	-0.00296667803408366	0.0076117514251824	-0.00566803567893726	0.00361168536906774	0.00364872994437838	0.00651377213719114	-0.00960836716974406	-0.00533184660644249
h1s11	1142	0.0062030484490427	0.00620063193589132	-0.00788975468605557	0.0090241350846007	0.00242359949458262	-0.00862699777889316	0.000363211682460348	0.00208305011311808	-0.00896269813549991	-0.00397542368776521
h1s11	1143	0.00372060305653724	0.00550419845393	-0.00986754253782942	0.0012688016011406	0.000682961035521896	-0.0109363952756111	-0.00696138614762436	-0.00125496816561218	-0.000946302038261715	-0.00913150444037409
h1s11	1144	0.00943289870045822	-0.00123188892905299	-0.00336504136435822	0.0105216041710593	-0.002098488666354	0.000566659364002144	0.00834863428792866	0.00220510534822016	-0.00573139552729413	-0.00406344830903877
h1s11	1145	-0.0110584991261782	-0.0131683589297309	-0.00539791769559167	-0.00091742561316077	-0.00471691464200872	0.00324138776876071	0.00589050554804134	0.0112573498026264	0.00693847236846353	-0.0125936868980139
h1s11	1146	-0.00252487431723449	-0.00319050225788748	0.0231049120248164	-0.0168654034467335	-0.00872155981560996	0.00242212185089946	-0.00282688145308062	0.0022121588191442	0.00788826777857076	0.00278270459403888
h1s11	1147	-0.0154071147711655	-0.0214507724252289	-0.00312495326839068	0.0105987682886085	0.0105621405943143	-0.000374672838946375	-0.0145150301931082	-0.00158524164369135	-0.0135022695477764	-0.0221949009608197
h1s11	1148	0.00828164651525121	0.0114253319156015	-0.00252531185457978	0.0127132488607708	0.00967276528174994	-0.0014950661092148	-0.00319830455286005	-0.00280969874184213	-0.0155511933491701	-0.00184748787820003
h1s11	1149	0.0194393955977241	0.00428387885746175	-0.00562830535933055	0.00929191570311008	0.0141665412537279	-0.00528472188716439	0.0059235002484471	0.00349809739408655	-0.00469854169605318	-0.0040448662277077
h1s11	1150	0.010600145343738	0.00326204905145482	0.00635061239940894	0.0123205773216509	0.00163393131311728	-0.00740469270831448	0.00159890418554874	-0.0152138724552644	-0.0380640810018675	-0.0182111348335974
h1s11	1151	0.0181357363047698	-0.00792531164860868	0.00147909282400969	0.0130085685777512	-0.0110993315747362	-0.0284298891419907	0.0281143910547691	-0.0102398517722401	-0.0706009396001185	-0.0635967543875589
h1s11	1152	0.0165637748801162	-0.00334999051633706	0.00551365102246369	0.00335063812311621	-0.00875618152112049	-0.0158733574560298	0.0271708995470854	0.00311588045501447	-0.0396762646475563	-0.045538914958267
h1s11	1153	0.0243679298099729	-0.0215713444832646	0.00157242102989688	0.019668842639777	-0.0119577440931037	-0.0302288704926423	0.0378247850998542	-0.00340081263266041	-0.0734022274127472	-0.0748476550148659
h1s11	1154	0.0207140905117152	-0.0154547734641629	0.000911342207359958	0.0172800511488735	-0.0112865095502221	-0.0293576944813601	0.0338127743762713	-0.00851531480522116	-0.0755588486885404	-0.0688767505959378
h1s11	1155	0.0183231793843798	-0.0134163156483232	0.01065871241512	0.0102688793408553	-0.0100930314299672	-0.0163798670898153	0.0213883435646736	-0.00446710436011771	-0.0600707688084377	-0.0471957965212665
h1s11	1156	0.0140610193673087	-0.0352860172249611	0.000893527982185866	0.0158612025740735	-0.0141494973825101	-0.0337888076692736	0.0256579169632234	-0.0135125408006364	-0.0719088520817276	-0.0732192152422462
h1s11	1157	0.0223294194630974	-0.0141949201363443	0.00690526328062282	0.0143947994525571	-0.00625006942590498	-0.0223201804009381	0.0283766109721152	-0.00621933168265402	-0.0724104082301148	-0.0573981032335494
h1s11	1158	0.0181338298676248	-0.0121444390833408	0.00201887673604444	0.0131633850520287	-0.011872797519661	-0.0189809507294327	0.0265679169443147	-0.0014724984943334	-0.0551450383530095	-0.0555987377496055
h1s11	1159	0.0207305329218536	-0.0118814624054832	-0.00590369443826095	0.0168133952015773	-0.0109575540861476	-0.0259736662533041	0.0270046269831236	0.00159028221462504	-0.0524529180461929	-0.0595454606769946
h1s11	1160	0.0129698899388068	-0.016743569544001	-0.00950509518136613	0.0157719806458159	-0.00640857193995638	-0.0205325662581345	0.0256448289101493	0.00161938657857292	-0.0396621318710829	-0.0450172282063615
h1s11	1161	0.00371953071519064	-0.00624724886230287	-0.0120114554540352	0.016371892763356	-0.00983390429797977	-0.018903587077194	0.0288877927587304	-0.005540909290336	-0.0351311493816554	-0.0454607127759113
h1s11	1162	0.0116472547325252	-0.00846453713531446	-0.00655885651449294	0.0127234902205943	-0.00619802492336429	-0.0148349223221853	0.0136295594228281	-0.000557097008334331	-0.0263134658636894	-0.0353714420360947
h1s11	1163	0.013739152934855	-0.0206695725606566	-0.00620129722114201	0.0152560538063034	-0.0119902062076859	-0.0231359143610745	0.0118752928749953	0.0075892632294788	0.00771846207856342	-0.0321199767768769
h1s11	1164	0.0229946896830046	-0.0157244003597906	-0.00781280231146357	0.0183911910302072	-0.00965665889298709	-0.0247877056342809	0.0311165016209226	0.00137457324204016	-0.0412845367050954	-0.0540086332600031
h1s11	1165	-0.0166043000460173	-0.0166874834684727	-0.00255763524024904	0.0167985031612783	-0.00629538159208544	-0.0256389121416023	0.0112716385764811	-0.0124345131722823	-0.0203198766122486	-0.0385537807960262
h1s11	1166	0.010173401589218	-0.0155778175074854	0.00197327024718998	0.0118607108639226	-0.00978996855694092	-0.0244750207234724	0.0130499668589676	-0.00650061049780831	-0.0361199919721065	-0.0406642172968846
h1s11	1167	0.0236592714307376	-0.00602648921235161	0.00479816667928843	0.0116863634874776	-0.00727599199487332	-0.0232733660985841	0.0312570972480378	-0.00683287119076967	-0.0605312445052963	-0.0622592020320701
h1s11	1168	0.0189295254402421	-0.0178863284686364	0.0140905913001998	0.0139798469499973	-0.000684186492343382	-0.0208198231123755	0.0247064712350678	-0.0105531089026255	-0.0666133289277015	-0.0527024471204627
h1s11	1169	0.0241686200544913	-0.00512605608602818	-0.00333904441545603	0.0183612112713164	-0.0109926511248011	-0.01417208697324	0.0277136340498637	-0.00379070360929259	-0.0436036014953101	-0.0523922324235344
h1s11	1170	0.0157154284813808	-0.0200845504530634	-0.00275299073862779	0.0186951818850941	-0.0130533619960562	-0.0294691393484119	0.0279237393408041	-0.0048444598096844	-0.0599751690827247	-0.0686658380656801
h1s11	1171	0.026748987566904	-0.0135747864454741	-0.00684061824314625	0.0221739207031279	-0.0113621636872931	-0.0327471690002786	0.0434261429755811	0.000367251654910795	-0.0862981196064115	-0.0865954765886254
h1s11	1172	0.0266236658185934	-0.0125091490791605	-0.00226863532297331	0.0195200626242216	-0.01026660444366	-0.0281018927717097	0.0406399058992149	-0.00135274541908309	-0.0818769437350506	-0.0826498863140703
h1s11	1173	0.0141994584831518	0.00363704623357009	-0.000560199580544658	0.00774388283996441	0.0173205172635695	0.00615103500525202	0.000850031446443599	0.0043952680955835	-0.00375303978100165	-0.00205249590024697
h1s11	1174	0.00973509719491802	0.00451579686900418	-0.0105414033267828	0.00656769427482987	-0.00156093543238779	0.0049907031761263	0.00253049073839165	0.0103262136344768	0.000563170048979986	-0.00695252843555942
h1s11	1175	0.0160401945488861	-0.00155926906248383	-0.0144592983848044	0.00187743534945646	-0.00123314599215532	-0.00401623038725206	0.00687628162591475	0.0105545879835291	0.000903532521821199	-0.00713848586264071
h1s11	1176	0.0112702827210976	0.000931477215340115	-0.00362553330065181	0.00200507657169186	-0.00460690317163551	-0.00261449498685016	0.00852212200913296	0.0108109052828809	-0.00523396352744568	-0.00422324310856943
h1s11	1177	0.0171136005530266	-0.009986129423072	-0.0167681322786529	-0.00306215739688843	-0.00986406237280771	-0.00982460504199844	-0.00577996621539852	0.00552552521336736	-0.00336679854739132	-0.0100900750745299
h1s11	1178	0.0186522208988883	0.00863934867215348	-0.00214699597994259	0.00989816295096022	-0.00575746671151075	0.0151004014393165	-0.0009412214033131	0.0071060108342469	-0.000833513454901207	0.00271886667297595
h1s11	1179	0.00393568216998488	0.0061868208777627	-0.00668049425940038	0.0115463721937404	0.0106511304241559	-0.000485012957596411	-0.00276551016936138	0.00457628425022123	0.00286527054539124	0.00464565114606758
h1s11	1180	0.0183653117253125	-0.00501629115736948	-0.00420627368089627	0.0084484557964747	-0.00282350957413446	-0.00948254465399375	-0.00443372715239533	-0.00491498499396197	-0.0103643182127423	0.00285426892306104
h1s11	1181	0.0128898532005737	-0.00498832567083457	-0.0088307146684535	0.00983314867508871	-0.0087530545707021	-0.00709779213669903	0.00326826035293658	0.00797167363222711	0.0011342438555942	-0.0101770260510668
h1s11	1182	0.0130446207244043	0.00509273584511602	-0.00502548778497255	0.0094669802357512	-0.00549494136242286	-0.00697883841783491	0.00378513484019693	0.00643378418648675	0.00934715095126704	-0.00853529257519888
h1s11	1183	0.0083236534119659	0.00502873461665061	-0.00359314422023685	0.00371299890707312	-0.0127074834999659	-0.0180633002902923	-0.00264392237633645	0.00634495087398914	0.00706664555095864	-0.0156644863956304
h1s11	1184	0.00960737625224352	0.00346018041326069	-0.001643384389892	-0.00131181393005614	-0.0104470453074228	-0.0160835753899407	-0.00226515712103447	-0.00553561899749631	-0.0139969781343556	-0.0150529337419737
h1s11	1185	0.0135935924618814	-0.00329420548903839	-0.0105657396582531	0.0105009065701428	-0.00887192743243555	-0.0142884034590714	0.00107811887639948	-0.00247447750949418	-0.00665945141204524	-0.0113537785194085
h1s11	1186	0.00304677466982472	0.0107077853685234	-0.00544984384689186	0.00394760094273868	-0.0109157297850953	-0.0180099532867807	0.000443671632893719	-0.00653234786511433	-0.00759275588516629	-0.0148258345590177
h1s11	1187	0.00972853200333358	0.00114154242851553	-0.0103610450512292	0.00766385776975164	-0.010161931396695	-0.0157463845487603	-0.0001922889071922	-4.64510179930608e-05	-0.00230085728141508	-0.0152387581407118
h1s11	1188	-0.0172648373482103	0.0142258203593641	-0.00438108579798426	0.00124654653908403	-0.0143629469982893	-0.0182838303961687	-0.0102783543372583	-0.0049295232017441	0.0124153673356692	-0.0114722195975471
h1s11	1189	0.016353473091004	-0.012487442254423	0.00194751694935301	0.00422652815444296	-0.00713382818560749	-0.0097895720508361	0.008302818289323	0.0145334074334334	0.00220705039695082	0.0164022333961224
h1s11	1190	0.00487500533486917	0.0106588996432492	0.000956869855746517	-0.0059371802759004	-0.012138426878751	-0.0166345928442936	-0.000225607392731482	-0.00262143853405622	-0.0033223740672437	-0.0160116817802095
h1s11	1191	0.00155062455328211	0.0101997239023206	-0.0111082126142097	0.00953993042293826	-0.00467633754996396	-0.0128434646094835	-0.000504598303757705	-0.00323388767374566	0.000845526122356862	-0.00968273986865776
h1s11	1192	0.00601803543262728	0.0044058286640275	-0.00136537164946863	4.91948749928688e-05	-0.0112901269771904	-0.016116267323447	-0.00228353431535335	0.00359283415845588	0.00838754833335681	-0.00773423156161706
h1s11	1193	0.0125590622655077	0.00759162061671084	-0.00373121545588473	0.00148453716211688	-0.0100922942254703	-0.0148302308991148	-0.000879849823076161	-0.00988599429386001	-0.00775557054171789	-0.00524701233131207
h1s11	1194	0.00553204526452602	0.00878598223070317	-0.0138810606544748	0.00104725219309136	-0.00474323567705844	-0.0145225850530251	-0.0102288157889154	-0.00474441959861103	-0.00686459417990817	-0.0022959489104056
h1s11	1195	0.012695494389003	0.00650802421190412	-0.000109872469373835	-0.0141740054394925	-0.00825725599140782	-0.0101290411086764	-0.00346784199914256	0.00144732116381202	-0.013162919368442	-0.0056060814227551
h1s11	1196	0.0118028096401181	0.00735574201622558	-0.0197954218879436	-0.0108340518346119	-0.0033503444686619	-0.0163507694768581	-0.00720967646642232	-0.0119743059055238	-0.0189370371797359	-0.0159046202109742
h1s11	1197	0.0209580084008607	0.00153952270081347	-0.014333112491766	0.00772954603871139	0.00493356159517579	0.0105041829168581	0.00231368447884112	0.00449796462273177	-0.0108464174114662	-0.00235677260414098
h1s11	1198	0.0156643868634231	0.00794765034610019	-0.00911341910537845	0.00854008114243322	-0.00528809294303061	0.017037775498148	0.0026346584680606	0.00390570490620856	-0.00415871051950669	-0.00559777631104891
h1s11	1199	0.0139816977681894	0.00191281920328853	-0.0116881825205795	0.00756607544200923	-0.00345277309670965	0.0155247164064424	0.000549920840131198	0.00147739857833044	-0.00199421704205612	-0.00261576490563034
h1s11	1200	-0.0101092425246682	0.00911683461475277	0.00303386334835271	0.00684886881659295	-0.00528077016367268	-0.00320294773154525	-0.0113087726158844	0.00035397439813886	-0.00239816431213632	0.00316906055723981
h1s11	1201	-0.0173400113749426	0.00116392753351848	-0.00141491353348288	0.0108254818316996	-0.00291312506977766	0.00205076524284978	-0.0137043249632695	0.0126206258023361	0.0274201997129678	-0.0018686400504116
h1s11	1202	0.00728409836630602	0.00378575479571958	-0.00785431824907803	0.00907624494766512	-0.000393258975063212	-0.00280613929842934	0.000781652147261651	0.0104115867627439	0.00860240067483198	-0.00908588541277812
h1s11	1203	0.0199030305224091	0.00530509136166555	-0.012698113236735	0.00700676929532038	0.00191213880439113	0.00105931949712105	0.00410875146735186	0.00862495849393134	-0.00474075869605914	-0.0149246507626569
h1s11	1204	0.0156257302877078	0.000412624724563142	-0.0126601952625376	0.00872920826351205	-0.00324144585347371	-0.00472994704146436	-0.000129719810837387	0.0107188407798497	0.0104061235549909	-0.0121274922433736
h1s11	1205	0.00556910954931031	-0.00344597565010788	-0.0108654730949799	0.0107844369995655	0.00228885819016609	0.0037815449079902	-0.000854157386048052	0.00567149721080376	0.00621812379819764	-0.0109037867667883
h1s11	1206	-0.00365898089492684	-0.00430097984159094	-0.00708195997102746	0.00671660786355877	0.0025436480662995	-0.00280075055648019	0.00787925159601798	0.00633079334646573	0.0103652436134889	-0.00421504578730662
h1s11	1207	0.010368180872164	-0.00637427285257559	-0.0138848720912553	0.00203615048384951	-0.0042296147959107	-0.00376671591740782	0.00823615775398093	0.0119354376931227	0.000798780770841896	-0.00227750437406286
h1s11	1208	0.00462101355114164	0.0127632278574558	0.00847738831023592	0.00709249447938452	-0.00220352801020097	0.00322478519301297	0.00184370955833705	-0.000185699399843727	-0.021987261632115	-0.00202409668499017
h1s11	1209	0.0115969747183448	0.00211473552171479	-0.00264899807197235	0.0123143109552656	-0.00656905259764235	-0.00383080584562391	0.00763190298975975	0.00951177539249018	-0.00658496699517617	0.0168953387948375
h1s11	1210	-0.00277679211714249	-0.0219937258474324	0.0042882779308161	0.00677583449709338	-0.00540685981613346	-0.00905305946201805	-0.00124663811575841	0.00169144592468716	0.0127310646584835	-0.00693263131803459
h1s11	1211	0.00943281714361586	0.00277054634771675	-0.00675857780646012	0.0112138883608611	-0.00589427526958563	-0.0173771782919104	-0.011938860103196	-0.00580671966921725	0.0105979366626673	-0.00118828063368696
h1s11	1212	0.0162139804368262	-0.00690775402103179	0.000203255082453366	0.00416612403225826	-0.00550701451441539	-0.0119856260236488	-0.00623207706140673	0.00281747746345364	0.0167873339737982	-0.00451932089669173
h1s11	1213	0.0190798165482693	0.00875274440411028	-0.0025983974441994	0.0123174807245298	0.00418754547899814	-0.00160273132007492	0.00365916389658131	0.00408211383316937	-0.00240355182871847	0.00849629127544061
h1s11	1214	0.0173028867059223	0.0086879496666086	-0.0101926796445325	0.015179006303245	0.00984560505952346	-0.00963341474401366	-0.0103078455342321	-0.00235312371036833	-0.00775861925845628	0.007162748435359
h1s11	1215	0.00706594334197336	0.00222227851175362	0.00667923896056764	0.00371436492869156	-0.00371810031038332	0.00308596260231247	0.000134239976853677	-0.00310950615637564	-0.00948136980943835	0.00777860581839307
h1s11	1216	0.00353073565272293	0.0069366032406967	-0.0117320587237495	0.0117444638547573	-0.00498620791543905	-2.20239959636857e-06	-0.00535843674505544	0.00493228083796643	-0.0124134461871557	0.0112609921460566
h1s11	1217	0.00339804903097356	0.00956915499817045	-0.00557539138686332	0.0154552466083283	0.000850632078161961	-0.00673872302630205	-0.013092638485279	0.00455164795205004	-0.00144915064907691	0.0117505376415418
h1s11	1218	0.0118896066144969	0.00582449068791302	0.00482874056291776	0.00677047376058132	0.00589327086989844	0.00228573712482676	0.000613352026822086	0.0062367525634364	-0.00496288175022651	-0.00208378775825148
h1s11	1219	0.00740552213368172	0.00223945068706119	-0.00387206827736804	0.0119545146344024	0.00183503430336855	0.0104447230714604	-0.0131401105503387	-0.00200289714680323	0.0025158206743781	0.00286991669214212
h1s11	1220	-0.0128878645908009	-0.00333669444894946	0.0131106201109853	0.00354143451306309	0.000649007642896784	0.00758912438614613	-0.0253712428448551	-0.00864582948403781	0.0130059088420341	0.0157796400678081
h1s11	1221	0.0144121449157573	0.0126203916112009	-0.0113898986403177	0.0142388912046446	0.000582035276724081	0.00874903207724071	-0.0113416352693161	0.00282612796811234	-0.00902537536483411	0.00366930398247768
h1s11	1222	0.0196396778941944	0.0157925870043503	-0.012383088797812	0.0265076891721066	0.000592537335142444	0.00702318619715453	-0.0180508511834268	0.0103747183586497	-0.00344815054147291	0.0274366930868032
h1s11	1223	0.0168556382973702	-0.00861621151284046	-0.00503883520189857	0.0125663562644022	0.00590767031068435	0.00130883756758916	0.00871376308654953	-9.51667648415425e-05	-0.00665882213566504	-0.00660439648410394
h1s11	1224	0.019847670750698	0.0119285620733784	0.000752171567313111	0.0145889387472995	0.00496655117200603	0.00336231777363754	-0.00152073463684806	0.00171501647958511	-0.00756526017209501	-0.000218864991699159
h1s11	1225	0.0259068774531537	0.0118070330894622	-0.00689559403988023	0.0210668111427438	-3.47346794378366e-05	-0.0029175180551146	-0.00882250853282726	0.00875239846311112	-0.00789419525587536	0.00691592054838139
h1s11	1226	0.0228273244073219	0.0109288773251898	-0.00941885480995514	0.0214437616372227	0.00176048485353861	0.000872506693753495	-0.0106472000939873	0.00750927135025495	-0.00107335056268768	0.0205565723758786
h1s11	1227	0.0248997682180796	0.0117501340937429	-0.0149608122927675	0.0161549411412267	-0.00459156286759348	0.0109252977342938	-0.0111294258127991	0.00693716371261526	-0.00379468888117893	0.0184348832459398
h1s11	1228	0.0158594523006316	0.00294645358789015	-0.0168317847330627	0.000193692976185897	-0.00262118588518211	0.0111905271935315	0.0129722471872104	-0.01407065419379	0.0102161535813225	-0.00416597663141504
h1s11	1229	0.015611919692386	0.00692494352519696	-0.0145992228561281	0.00142319175732437	-0.00168910807797812	0.00204352611792167	0.00509548249265709	0.00559771100139522	0.00361287231801621	0.0102599466547961
h1s11	1230	0.023442830797284	0.0106498859237936	-0.0137987485512113	0.0181690634471019	-0.00546137231715895	-0.00224891343414027	-0.00759407600525833	0.00928189160667275	-0.00294499327258171	0.0140401443434288
h1s11	1231	0.0179701833738261	0.0113739847414035	-0.00491191527601752	0.0197342981042675	-0.00970111816367841	0.00122336178514047	-0.0146221845947201	0.00802321881022958	0.00279515253156001	0.0268637268404399
h1s11	1232	0.0189897094336529	0.0129241018348304	-0.00648542652517855	0.0157118382131129	0.00356766090458224	0.00175482702099655	-0.00612395011867858	0.00669913588628294	-0.00790317429990914	0.0106297867722239
h1s11	1233	0.0243091145048357	0.0146401396749182	-0.000634420134623828	0.0207362262629928	-0.00219009201742621	-0.00289410436094107	-0.015502888795744	0.00662283293092051	-0.0085801704282324	0.0285508214551282
h1s11	1234	0.0181611968690276	0.0129115117781597	-0.00146209718713512	0.0150511088291347	-0.00231898565468627	0.00369356478940913	-0.00099605789665708	0.0108064129178508	-0.0066505337857141	0.0231290623496898
h1s11	1235	0.0234189114959216	0.0123926624019094	-0.00377391165742301	0.0186371793072968	-0.00165134955725303	0.000284216656162722	0.000870382428681195	0.0123675175724269	-0.0080333235577981	0.00747263470659703
h1s11	1236	0.0218603665643791	0.00891675396361664	-0.00953101563562233	0.0194888953162589	-0.0095647840288237	-0.000753970843486177	-0.00649979739238386	0.0132245101619019	-0.00136406520617919	0.0297915076047951
h1s11	1237	0.0154509057180002	0.010901960059813	-0.00860081251246148	0.0183573799922671	-0.00565731743703708	-0.00160998331858599	0.000834017064501721	0.00486435500957161	-0.00727139428930494	0.00738499324031178
h1s11	1238	0.0175762309888143	0.0116361881654412	-0.00810832122594552	0.0133956028081953	-0.00219513326038262	0.00963962697437359	0.00914302867701746	0.00462717021643654	-0.00827859576665361	0.0189474207133063
h1s11	1239	0.0212152212106086	-0.000554036961668586	0.00516888105170871	0.00552474783581263	-0.00716500987157002	-0.00826981467498345	0.0101233267338704	0.014355747997538	-0.000230628200276737	-0.00745201046095542
h1s11	1240	-0.00841237700046879	0.00755724555550978	-0.00686399286358245	0.0102200311519113	0.00349480517382991	-0.00101526700461726	-0.00341994645099272	0.0029207366324496	-0.00307837443897248	-0.00412759812463352
h1s11	1241	-0.0112786611069304	0.0146022267007028	0.0205277385205014	-0.00473343677585411	-0.00811027674286097	-0.0107305029923554	0.00205492478160544	-0.00363130278048494	-0.0119221015889956	-0.0149682982395021
h1s11	1242	0.0121242569912516	0.00363644702976069	0.003898715205602	0.00490186526958181	-0.00846256632477809	-0.00592956787272597	0.0123436565340622	0.00622642742864012	-0.00570774018579089	-0.0162723457859773
h1s11	1243	0.00450737828391184	0.00393348911332831	0.0174109059371114	-9.29980914163261e-05	-0.00983801014054503	-0.00855269492859354	0.0105920400345782	0.00192688852658702	-0.0142188847081492	-0.0166151103373507
h1s11	1244	0.00214899766455192	0.00812273807461312	0.00529340518649509	0.0027580487253834	-0.00889674039647378	-0.00722973335051612	0.010293839387442	0.00344226120880806	-0.0094095532069693	-0.0154575184343384
h1s11	1245	0.0102475872886386	0.00622860623451394	0.0166687423836412	0.00092259705665238	-0.0114999612261897	-0.00836101989228001	0.00735543323945786	-0.00151674547800011	-0.0182266189524555	-0.0192363108218875
h1s11	1246	0.00936413233086847	0.00832716646886156	0.0152849003763872	-0.00392355176439961	-0.0108092071579863	-0.00675724795893148	0.00906403592128115	0.00360627290894425	-0.0160988090679149	-0.0168257834128718
h1s11	1247	0.00410240446391004	0.00555710398016959	-0.000450849959058217	0.00690557852231761	-0.0052082384396201	-0.00781707498685218	0.00044631248450712	-0.000661544436448626	-0.00632662008908869	0.00169339570568517
h1s11	1248	0.0118054891506436	0.00285762150700314	0.00862091996877767	-6.44690342028787e-05	-0.0102826398577723	-0.00920573923618809	0.0110713665718107	0.000832400544682187	-0.0215315037729968	-0.0223610069127305
h1s11	1249	0.0139105663284933	0.00880262670501667	0.00938385059755142	0.0015335913962032	-0.0104772744679892	-0.00730264910748462	0.00893826950498744	-0.000106934281232334	-0.0149476513806288	-0.0121712328121021
h1s11	1250	0.0108761156596777	0.00538693656289212	0.00683115605373952	0.00212076743363422	-0.00553839401086038	-0.00255664692585118	0.0136863785711205	0.00442796871299933	-0.0156642894784083	-0.014117569559055
h1s11	1251	-0.00761784347055527	0.00992368326868716	0.0238640456965205	-0.00693168530729899	-0.00823227319364793	-0.00734979928311341	0.00674162229156194	0.00150574305876929	-0.00687064984112782	0.000245167180899837
h1s11	1252	0.0161234649315001	0.00557848615993875	-0.0062381174452871	0.0111193040560332	0.000218124036341931	-0.00196872173805238	0.00750273887368136	0.00921355698351954	-0.00593215913483406	-0.00242140021427528
h1s11	1253	0.0209060448392532	0.000636734532995603	-0.0085338674287994	0.00852497622638979	0.000702724465687922	-0.00256994828168052	0.00932181046388971	0.00695789074878506	-0.00430591191965331	0.0035928044031006
h1s11	1254	0.0189047633863198	0.000114958109454086	-0.0111285130496166	0.00639976377014599	-0.00119100363788013	0.0024911306430298	0.00508393518331678	0.00684504828212642	-0.00281287999857601	-0.00494750357306234
h1s11	1255	0.0164431391816791	0.00381113430495484	-0.00920902054900411	0.00699027130767006	-0.00355142664926198	0.0117589702988747	0.00202688366906069	0.00607448759563548	-0.00650408093431657	-0.00158606196645222
h1s11	1256	-0.016762415612558	0.00276963797076342	0.00245047691974024	0.00616274705481284	-0.00443579243072488	0.00392960360162654	0.0126609456754315	0.0139007205680704	-0.0108028173807183	-0.0160983349000771
h1s11	1257	2.8113024556599e-06	-0.000906520772851989	-0.0103257688311144	0.0105952541576036	-0.00199192126930129	0.00039532236595988	0.00929656278203129	0.000952041319563312	-0.00723464182977875	-0.00449588391394858
h1s11	1258	0.0151909430970708	0.00959255375248751	-0.00388470300882464	0.00403933450175161	0.00560050976199919	-0.00325120774069399	0.0092246902743563	0.00575902804834426	-0.00539107815326273	-0.00651514262242953
h1s11	1259	0.0142769005240782	-0.000457282623832707	0.0094060719420907	-0.015729090574132	-0.00886122198335698	0.00449391896327533	0.00498953374018329	0.00819136414935781	0.00137661805200541	-0.00719570727184989
h1s11	1260	0.0165534050278751	0.0080103561971272	-0.00680744112340733	0.00268131522378863	-0.00458542858925281	-0.00770883260979264	-0.00442190029344992	-0.0016612235205735	-0.00663054934771396	7.47541131717308e-06
h1s11	1261	0.0121211969813981	0.00339873077548657	-0.00970878366143035	-0.00155205203287843	-0.00422036810317162	-0.00842426899101083	0.00891203792260006	0.0163476996238399	-0.00315681754190789	-0.0146413331418231
h1s11	1262	0.0220732955555708	0.0102387836764916	-0.0187299619712774	-0.00517369249774459	-0.0046018256917346	-0.00930074662494531	0.00683599527799235	0.0107046401524165	-0.0130662689069407	-0.00491929873157795
h1s11	1263	0.0175841316907826	0.00327386745220242	-0.00326564852337366	-0.00525093136932293	-0.00445547187686913	-0.00883038384340118	0.00376560532949656	0.000548547505360515	-0.0112689068865154	-0.00800481336113221
h1s11	1264	0.0165326661631284	0.00669875667668837	-0.00859148565555236	-0.0103550863423759	-0.00683927236585512	0.00201428607707747	0.00803547923625408	0.0137351677824763	-0.0139551527332938	-0.00364274769408484
h1s11	1265	0.0090933478637036	0.00765344030714257	-0.0156846526481863	0.000534155448518353	-0.00066191522023508	-0.00549666533444715	0.00252301035958402	0.000150301568301489	-0.0188850472509081	-0.00480104491168384
h1s11	1266	0.00607753571776753	0.00708266412238965	-0.0129346355690051	0.00714572051373838	-0.00494107234451336	-0.00764919573650622	0.00522554800308308	0.0111861570184042	-0.00925453127462833	-0.00561302417113306
h1s11	1267	0.0135568556688874	0.0125880051488357	-0.0184674139812422	-0.0054574554512137	-0.00135435984443059	-0.00825640536379582	0.0055252960034813	0.0113935191751723	-0.0155296821946631	-0.00392625295036324
h1s11	1268	0.0225157454059736	0.00714534275249582	-0.00785004653108459	-0.00736753530246307	0.00128593823992421	-0.0106333177678862	0.00500991662416857	0.00851787664999692	-0.0127995920231862	-0.00338008313416301
h1s11	1269	0.018888177668145	0.0119873574383747	-0.0240329711581281	-0.0157310465439583	-0.00503965260378711	-0.0101053277617484	0.00793723167596285	0.012323159734191	-0.018363400359843	-0.00648434486866488
h1s11	1270	0.00880376767747755	0.0072712878406589	-0.00658362591590894	-0.00131952147289652	-0.00410639213172468	-0.00606656718867181	0.000938339957556442	0.0120005360864144	-0.00895048495792071	0.0043152939663889
h1s11	1271	0.00728476475366971	0.00930978778147859	-0.0152532843434969	-0.0128074790432325	-0.00409751670935203	-0.0102130858296893	0.00102298914394732	0.008913608323755	-0.0152333197424175	-0.00581919396373121
h1s11	1272	0.0192044805978343	0.0036570777906976	-0.00658364380134659	0.0126753353354168	0.00535429046692054	-0.0031712956341196	0.00852891830113073	0.0103751619225047	0.0016093327994268	-0.0055741885264747
h1s11	1273	0.0237958516059427	0.00883122546558385	-0.0175353863425921	-0.0126124416610283	-0.00452541700060616	-0.0138654208289309	0.00164278739593479	0.00666053801684903	-0.0186906208487333	-0.000130349596301354
h1s11	1274	0.021176424839976	0.00694760285008103	-0.0153068605233358	-0.0187164735241387	-0.00267272423146643	-0.00739912227348812	0.00308985691157773	0.00663295246910803	-0.0199248554932617	-0.00501350860466896
h1s11	1275	0.0124240969876813	0.00998165594563434	-0.0062625281271565	-0.000475538003872439	0.00111343399029723	-0.00522977327741841	0.00315598193630511	0.00538479755360421	-0.0200116757418754	-0.00126843188505964
h1s11	1276	0.0185971567708764	0.00560331241852135	-0.0230507495771639	-0.0163119199294637	-0.000835606327246608	-0.00731539697495157	0.00608170496669529	0.00802706008600472	-0.0134684012217947	-0.00980076960883098
h1s11	1277	0.0196933475264696	0.00489610200386223	-0.0023045235433175	-0.0038217495283391	0.00425438241388715	-0.00959675020415758	-0.000683542716465758	0.00137911643255643	-0.0125821483405231	-0.00963837558804834
h1s11	1278	0.0190869714987671	-0.00529310393211921	-0.00713414141811331	0.00702164894647128	0.00149415160961032	0.000116108353530873	0.00533757955696236	0.00533670942106787	-0.00597618746787491	0.00324766152016446
h1s11	1279	0.0189771093733199	0.00154239535004814	0.00334342130191372	-0.00486069149314508	0.01486141943847	-0.00357438699825096	0.00332511944080935	0.0115594231891038	0.00697588871769346	-0.00720388599347951
h1s11	1280	0.0204162044455036	0.00467376110398416	0.0042524160684892	0.000988323945451327	0.0113963474161408	-0.00555808504770624	0.00238236968379993	0.00339748889499883	-0.00649148201615519	-0.00667020211981144
h1s11	1281	0.0189910449077985	0.0080923261608513	-0.0110867624225728	0.0122141840216383	-0.0039429347444791	0.00390562294576132	0.00511124093508461	-0.00772022156046042	-0.0111804709971369	0.000205146478069753
h1s11	1282	0.0171107267197897	0.0030627083875994	-0.007990682885473	0.0117336411619514	-0.00225942349951294	0.0127980901046679	0.00384221212640312	0.00482019491186972	-0.00487564727515981	-0.00303875092005292
h1s11	1283	-0.00313040704344688	0.00620362908337836	-0.00789342787392644	0.0116413289681331	-0.00213129967054503	-0.00518196496148014	-0.00684525509660321	-0.00164675802028391	0.00452547934229264	-0.00279551697226917
h1s11	1284	-0.00947062696166964	0.00970264140126726	0.0120677345422739	-0.00204649582761601	0.00487799973495063	-0.00363076751136576	-0.0096901120550491	-0.00465220306177568	-0.00556211967736139	-0.00391280156092988
h1s11	1285	0.016534842182851	0.00749204745934505	0.00532201796573658	0.00714514609049338	-0.00376467253885996	-0.00645700385894149	-0.000279238021782726	0.000884099638630247	-0.00703078979385672	-0.00383559307587777
h1s11	1286	0.0101674283637309	0.00260710974105509	-0.00582408654282739	0.012382491104407	-0.00357665236189037	-0.00705472130128507	0.00466789509470285	0.00621076822732783	0.0106590020165822	-0.00867008726381895
h1s11	1287	-0.0704652863104035	-0.00419163601231227	-0.00841699038398579	0.0075970942018058	-0.00135042258162033	-0.0159737514294861	-0.0279524107914973	-0.0084438783155964	0.0062363060670893	0.00100293790902356
h1s11	1288	0.0134923107077038	0.00729782697455619	0.00188183611466738	0.00103952855428351	-0.00843020263204993	-0.00430320044354021	-0.000851603613523005	0.00615285384980699	0.00154797450091219	-0.0103863736602164
h1s11	1289	0.0145618236446591	-0.000337639195610384	-0.00370982366570198	0.0093965505240124	0.00267283169525088	0.00263991189519965	0.0097203387939169	0.00696144398110447	-0.0116017892027307	-0.00898840649542271
h1s11	1290	-0.01625299731511	0.00337145577081397	-0.00741632380301568	0.00584407419109284	0.000641609011109641	-0.00733247892829636	0.00148450172757037	-0.0169383148268862	-0.000220403579405239	0.00729007837962223
h1s11	1291	0.0166069839256737	0.00988290156248747	-0.00580885038678475	0.00164279243641662	-0.00254029495924534	8.05209316830538e-06	0.00837000003063078	0.0020657641749884	-0.0052799870672581	-0.000690191583840427
h1s11	1292	-0.0122175197478525	-0.00930769861363346	-0.00868483666462445	0.00719272230419354	-0.00644823260305597	-0.0100604211025257	0.00025087502020361	0.0116933856445336	0.0210300501808437	-0.00899484709120291
h1s11	1293	-0.00145613853021448	-0.0106459560625201	-0.00603976815507397	0.0128087782861597	-0.00559565473024446	0.00669482786692926	-0.00251609697783014	0.0158606044752405	0.0157765603628059	-0.00313102557998217
h1s11	1294	0.0142944517011439	0.0122381158445201	-0.00584987489558307	0.0144631196329483	0.00241604886168032	0.0295211608847675	0.00189163036457725	0.00539393449240087	1.42336689657396e-05	0.00759644136585688
h1s11	1295	-0.00666929550561935	-0.00930016274132693	-0.00356825416268562	0.0099988479898366	-0.0082893525814987	-0.00355739956150317	-0.0130666826219735	-0.00227527129671765	-0.000551360102170654	-0.00182973051958988
h1s11	1296	0.0131134590782524	0.00541549946030304	-0.00789353751702983	0.0148449823969629	-0.00424733780884228	-0.00662828443534401	0.00346566256145987	-0.00377677381856393	-0.000638154990603319	0.0089069743401998
h1s11	1297	0.0132430720997456	0.00849722473074528	0.0068567789261315	-0.00659247631440258	-0.00620887534865618	0.00446837265952742	0.00954452432463346	0.010506678925523	-0.0104359834516907	0.00853875885511299
h1s11	1298	0.014454796244747	-0.0115763537910463	-0.0112723698353938	0.00485343135493457	-0.00901507085277987	0.00875407372895462	-0.00274331745061616	0.00536880145892947	0.0126718463165346	-0.00237378575992593
h1s11	1299	-0.00206394444044742	0.00606310579682958	-0.00201357963834865	-0.00723338923424001	-0.00175532994244966	-0.00498231074063152	0.00163245649521189	0.00655370032940951	0.00117214743612459	-0.00281268452201762
h1s11	1300	-0.000446512604901599	0.0109371097945607	0.00683354173207988	0.00241304241994542	0.00207176564844775	-0.00376798015069237	-0.0115936191385081	-0.0176389318317785	-0.0225497628943354	-0.00551146114526551
h1s11	1301	0.0141107625201464	0.00201874213909055	0.00506110163929301	0.00520215194768399	0.00484383198982655	0.00582665904187673	-0.00190913091465972	-0.01669597548879	-0.0156869768711683	0.000162522365280797
h1s11	1302	0.0201564523686262	0.00136839126349473	-0.00276235770375236	0.00136678760779307	-0.00493821226809794	-0.00286332469238236	0.0104914519888539	0.00616993284673873	-0.00397877539215463	-0.0034768738081419
h1s11	1303	0.0203480000347678	0.00285822216738934	-0.0163525766748737	-0.00124347416801491	-0.00371908629265964	-0.000480987245545249	0.00447091703930903	0.00590200291317926	-0.00355956819743354	-0.00338936826650353
h1s11	1304	0.018448182588703	0.00945129729064148	-0.00554872950244792	0.00407812900309386	0.000194803098191224	-0.00318339567353234	0.00558986163943736	0.00253833842663728	-0.0135631808021787	-0.00470514007421525
h1s11	1305	0.0159533801494382	0.00869042287994058	-0.00296931660623061	0.00769555192135248	0.00770528504792624	-0.00046815533831463	0.00691767793586699	0.00753403487786623	-0.00505294451026564	0.000637012019014855
h1s11	1306	-0.0128379627113917	-0.016832057946674	-0.00792520113465324	0.00889985963604405	-0.00573634924087637	-0.00633614492732792	0.00242992201796359	0.0104729274042	0.00644219797719739	-0.00972087196598559
h1s11	1307	-0.012927244071708	-0.0360662118799386	-0.00411945779107578	0.00995110870574213	1.67364529678452e-05	-0.00685269359773002	0.000335216695019696	0.0167821944243055	0.0205318789558256	-0.0142439822714988
h1s11	1308	0.0220326613569641	0.00474415943195149	-0.00444822283444468	0.00284352386982007	-0.00167138965711724	-0.00284693172698358	0.00940621956523954	0.00564059556602674	-0.00848249522376144	-0.00297247829550373
h1s11	1309	0.0178149930873184	-0.00428664355718304	-0.00893483915869689	0.00114799122400768	0.000164390728571933	-0.00149841687678334	0.00547997996321787	0.00468514519310707	0.00326819170812242	0.00710357259395105
h1s11	1310	0.0150003420490716	0.00893619217368166	-0.00773467495250984	0.00777034990674815	-0.00122229561167068	-0.00622868575184545	0.00584771974144473	0.00249465050633168	-0.00766679685497517	-0.00741995996485404
h1s11	1311	0.0193959363719692	0.00374153499799212	-0.00420614347473816	0.00880395625695054	0.00796047972834899	-0.00386523165289974	0.00602904486068136	0.00846517975826454	-0.00632033628197896	-0.00752190744849764
h1s11	1312	0.0168116372748438	-0.00441614209931636	0.00891410847702345	-0.00234725790660635	-0.00744711407111182	-0.00309363443080321	0.00983835758358084	0.00225553277405274	-0.000997545380771906	-0.0086367663770123
h1s11	1313	0.0204536509707974	0.0077088397681672	-0.00655419126780528	0.0135137869738602	0.00412752943480802	-0.00068938624523784	0.00511350708639721	0.00920806115253781	-0.00510675008945202	0.000912030773826245
h1s11	1314	0.00207278850345768	-0.015980110648975	-0.00162468285070648	0.00951419939036775	0.00497378476688958	-0.00904924488063335	-0.00172162117784261	0.00726941559083448	0.0221972439766041	-0.00354202402009312
h1s11	1315	0.0203249508762046	0.00784998728414077	-0.00843901277714425	0.00898417061762811	-0.00578911734936027	-0.00215033486273083	0.0103744213968669	0.00313762514222435	-0.0081128055739988	-0.00203496065771021
h1s11	1316	0.00741217564869331	-0.000997501479640725	0.00382412361357996	0.00595181399263232	0.00280380749918285	-0.00791990686050097	-8.58327351033728e-05	0.0012908646186699	-0.00521330851021003	-0.00365679296337294
h1s11	1317	0.0143248808559437	-0.0167573556143108	-0.002775985544195	0.00315349625643935	-0.00325023925657274	-0.00238020484432804	0.00996158281848942	0.00729808797796105	0.00393467064113188	-0.0092038028714013
h1s11	1318	0.0160201176404344	0.000975476661867905	-0.00699538590036815	0.0120982726133426	-0.0061695314264862	0.00150552577931931	0.00416750659064116	0.0124006053437804	0.00260084612007179	0.00749036575428083
h1s11	1319	0.0150017324937346	-0.00353110033753527	0.00583220458998766	0.00533913629913691	-0.00187043657068225	-0.0056411351736134	0.00810943325204209	0.0010369236295906	-0.00971133932408039	0.0141160740801038
h1s11	1320	0.0164794953176692	0.00708178445660348	0.00851918477220396	-0.00694305359065579	-0.00276097595830937	-0.00249646770423465	0.0120695421884059	0.00734772771388887	-0.0098063520119923	-0.0062500513815324
h1s11	1321	0.0093669745165674	0.00464818095440992	-0.018347365159753	0.00149161662886397	-0.00194839734280064	-0.00195118761320906	0.00280963011529662	0.00173524428646497	-0.00706405399217254	-0.00110196808297939
h1s11	1322	0.0168223628071834	0.00318524678387466	-0.00229663590105438	-0.00945380180861319	-0.00389016679047092	-0.0049371759831291	-0.00162701047208925	-0.000836535564833418	-0.00256561848840518	-0.00508523713967458
h1s11	1323	0.01134774241956	0.00181176401886682	0.00981186096353744	0.00478694928560584	-0.00790721826027592	0.00570986385082589	-0.0019059015564411	-0.000774299844356831	-0.00620087232424689	0.00627239981063864
h1s11	1324	0.0184213902563752	-0.00305464826076947	-0.00527259996268558	0.00879038492475678	0.000547204694963759	0.00108287848981253	0.00662516864954124	0.00239366301883266	-0.00936325498146462	0.00160898006621701
h1s11	1325	0.00077338414224127	0.0115578489898768	-0.00425439325796697	0.0086125197718627	-0.00313139212101454	-0.00376751769251712	0.000533788659882309	-0.00137679836235924	-0.0146156792132673	0.00288933638834349
h1s11	1326	0.0031932043861181	-0.00501576334528874	-0.0137142587330308	0.00523597213263096	0.000748322067344799	0.00660966415348536	0.00574112481503328	0.00902067892225872	0.0061485272863896	-0.00155639472240419
h1s11	1327	-0.0135331011207336	-0.029835638197917	-0.00885119563586258	0.0109385049444354	-0.00680961747236625	-0.0047868688715808	0.0010354964326933	0.0150455867969844	0.013703910416069	-0.00703496527678263
h1s11	1328	-0.0245937647228431	-0.03843850228594	-0.00934545198347528	0.00460740855946775	-0.000641859862540319	-0.00620744097118296	-0.00149418762777003	0.0120503507751348	0.0202988599177117	-0.0103967051580891
h1s11	1329	-0.0226840293852125	-0.0234250685543054	0.000165518744458314	0.00193202805539482	-0.00674844868509432	-0.0031943271221405	-0.00266875655258893	0.0120682640156237	0.0147440392488468	-0.00730146002897525
h1s11	1330	0.0143454477704792	0.00635339474085824	-0.00488923833019744	0.0108043021091188	0.00254741878101146	-0.000178682918517433	-0.00197860384074649	-0.00918811302256966	-0.00569430941497621	0.00345708914997011
h1s11	1331	0.0114078851445913	0.00851466994047649	0.000511463714461112	0.0114714225853785	0.00446400747787876	0.0127176835568116	0.010691436699615	-0.00707626942981889	-0.00364590382399958	-0.00792832552851483
h1s11	1332	-0.014639948794213	0.00441688188293519	-0.0112910255944668	0.012973530172738	-0.000274330457913442	-0.000728645752831281	0.0106420286002413	0.00238002063541149	-0.0049360509694476	-0.00480146284144231
h1s11	1333	0.0170439025640135	-0.00192470201528173	-0.00572092329633739	0.00954985679950074	0.000282646254401791	-0.00540318140954841	0.0107179825391194	0.0083555065758415	0.00353235661945714	-0.00637851115686613
h1s11	1334	0.0107189072915007	0.00739331569994961	-0.000105885698701953	0.00744287000530374	0.010548220392009	-0.00516056593568144	0.00525346360137973	0.00818049208589565	0.00305552868269703	-0.00675907265502003
h1s11	1335	0.0141481463039078	0.00737345798295521	-0.00662163083466093	0.00268140954716481	0.00282842183036128	-0.00636062464967988	0.00684937883123051	0.000707382983104369	-0.00558514734633797	-0.00701967798311616
h1s11	1336	0.0100796196406217	0.00918726947444141	-0.00293384094119589	0.00874036030417374	-0.00429273515646329	-0.00188706037392666	0.00651074045133332	0.00731535954028987	-0.00475049856072879	-0.00762355547376405
h1s11	1337	0.00985677571072201	0.00870409594781267	0.00777495898620801	0.00577246014864503	-0.00405982629858131	-0.00329262893545408	-0.0185690609591116	-0.00632420939853124	0.0164397565133165	0.00467440041610137
h1s11	1338	0.0167386296234414	0.00811951581169879	-0.00488358024971447	0.0169097293046438	0.0158331692085215	-0.000251875208267433	-0.0176912216822918	0.0019303723899807	0.0159085288494984	-0.0033053275421402
h1s11	1339	0.000768153083292768	-0.0082890454224821	-0.00345493747143079	0.00902375376767697	0.00879124190756441	0.0116211237622497	-0.00605880607173887	-0.00541521416627137	0.0140876260275473	-0.00219473179872321
h1s11	1340	0.0071080874784374	0.0068948174264247	-0.0046377816608955	0.0124130914142959	0.0103317889377339	-0.00830021121734233	-0.00674507613496424	0.000458854427146653	0.00816587626984378	-0.00123647175159235
h1s11	1341	0.0177944166263236	0.00756052787743245	0.000434090021429898	0.00813943831009226	-0.0025766117224887	-0.00375117207119845	0.00867122283723467	0.00853971324652417	-0.00816406017495872	0.00886426168583432
h1s11	1342	0.0185074999603752	0.00227359203953922	-0.00644406219622882	0.00883611080750953	-0.000817563306593443	0.00139397572917803	0.00358901827897412	0.00295517879137527	-0.00289936429227132	-0.00271829278486738
h1s11	1343	0.014134771324955	0.00363986459041084	-0.00668012078200051	0.0131553877564717	-0.00238911452386722	-0.00388231855456921	-0.00112906005531374	0.00369816479754519	-0.00290535058550097	-0.00149420660524363
h1s11	1344	0.0101313532060702	0.00842011299496978	-0.00921999966596906	0.00185373028675332	-0.000782053546423444	-0.003642986650059	-0.00117972353167858	0.00274470066395924	-0.00503108129502708	-0.00225691796492548
h1s11	1345	-0.0197468173435991	0.00481564213719472	-0.002445706500672	0.00991874315631136	-0.00273841282232274	-0.0117241757333933	-0.0147638189522957	-0.000109346758948276	0.00216608518248327	0.00914538846574759
h1s11	1346	-0.00945541905853112	0.0107814104858395	-0.00446714634946357	0.00735105234126219	0.00411813332736789	-0.00677012572114725	-0.0126219575456156	-0.00417307985549927	-0.00170718484946275	0.00834935649685098
h1s11	1347	-0.0389598577610014	0.00329814044593414	0.0104587383802694	0.00287950841949419	-0.00380264924462744	-0.0163746808193798	-0.0221185113032992	-0.00436284366979716	0.0133952038116236	0.0188236412657604
h1s11	1348	-0.0173157134692254	-0.00856306943589437	0.00273232681536416	0.0113170930377408	-0.0118468445107662	-0.0191138351037724	-0.0158145511310375	-0.00815629222222977	0.0378574842964365	0.00945421057587111
h1s11	1349	-0.0309061900058886	-0.00902567972847402	0.00492983642788052	0.00762574054383539	-0.0119003229084683	-0.0212402098486043	-0.0158308528891233	-0.00777891074125347	0.0422571539605694	0.00444092491171234
h1s11	1350	-0.00561947870479064	0.00353643657448271	0.00938809007056817	0.00435748210202164	-0.00445046744494563	-0.0123755154484828	-0.00748200725931114	-0.00522072172177886	0.0146122301277617	0.00639484718250279
h1s11	1351	0.0188059270930603	0.00629713754910097	-0.00554625754865624	0.00978682153949418	0.00218636741087308	0.00135108539085679	0.00518364690663196	0.00479718701858462	-0.00269521592444656	-0.00831220314635684
h1s11	1352	0.0151238660574155	-0.00171073689988964	-0.00652236853600386	0.010506933937972	-0.00644864049293693	0.00244065513894032	0.000271190442211569	0.00741208960887855	0.00638924427438769	-0.0101903358938796
h1s11	1353	0.00774665778866303	-0.00824893530290068	-0.0110635342428518	0.0105463842565259	-0.00389304521167812	-0.00258427107782372	0.00510699828729514	0.00739064283275363	-0.013300023185464	-0.00512061815247135
h1s11	1354	-0.016635803207991	0.0040681724405076	0.000111600535979459	0.00426352245496083	-0.000506929006675265	0.0154165775072125	-0.00674938689719955	0.00963541303379469	0.0112054818428464	0.00399954452206405
h1s11	1355	-0.0430120783722244	-0.0207224860099442	0.0335031476370662	-0.0171835599808528	-0.00722487886808552	0.0169154319412561	-0.0171676785653977	0.00181064752761531	0.0373987027978785	-0.0022686438765915
h1s11	1356	-0.0445926171404724	-0.00884286895028074	0.0174207631810823	-0.00866223671245832	-0.00803587953794371	-0.000722860681179712	-0.0149354910960704	-0.00473752455003964	0.0336334167707672	-9.21839817921453e-05
h1s11	1357	-0.0416218652918362	-0.0109527798895291	0.0163433918758206	-0.00497760919380802	-0.00591465083404432	0.00312668729640503	-0.0138774744271573	0.00307633340395761	0.0293324518976277	-0.0071777396313848
h1s11	1358	-0.0254940630902405	0.00894302408597937	0.0299002039652446	-0.0184319783156385	-0.0112254600420347	0.0114022998242295	-0.0042717570379349	0.000107614669564915	0.0119811270835002	-0.0056419437725672
h1s11	1359	-0.0678837097604684	0.00372126374660902	0.0468172776983859	-0.0219290739615903	-0.0116554991317765	0.00580379753680525	-0.0226621724032498	-0.0074402026229088	0.0168492253350658	-0.00175716449926505
h1s11	1360	-0.02278081401537	0.00752759141327734	0.0388902320193587	-0.0215507115144653	-0.00749498281313526	0.0184088396025939	-0.0154785690727727	-0.011848742893899	-0.00363657311222952	0.00206890579006124
h1s11	1361	-0.0628465979374005	-0.00953373379315136	0.0518763575657648	-0.024594472057037	-0.0133699347740654	0.0115940836536138	-0.0199372903075586	-0.00173847374746079	0.0218308693663567	-0.00275165337288003
h1s11	1362	-0.0336729855015281	-0.00617496715308869	0.0386053279785532	-0.0227696384323483	-0.0119182731536927	0.0011111081847076	-0.027131778862714	-0.0146201836383588	0.00595373929231059	-0.000554431456431182
h1s11	1363	-0.0812394038666669	-0.00940160334652653	0.0464759056984216	-0.022339499574781	-0.0107018209821682	-0.0203226510794914	-0.0519484402733301	-0.0340029953664805	0.0167574793985052	0.011173899878807
h1s11	1364	-0.0818934720018014	-0.0267481908289551	0.0350053114165064	-0.0144960333470238	-0.0101986702878902	-0.0144773737316596	-0.054639053964918	-0.0234260895072366	0.0253574841635447	0.0079239872402123
h1s11	1365	-0.0831636382856845	-0.0259481630516327	0.0286754878679417	-0.0231291838291894	-0.00736654251439579	-0.0205657471225337	-0.0371809218168623	-0.00918061742654076	0.038932039666692	0.00432214888165104
h1s11	1366	-0.0851175471078579	-0.0240778394681564	0.0351316712650473	-0.0148534874069807	-0.0104151579504322	-0.0217017102855581	-0.0552404444356054	-0.0227102713050005	0.0339563613816281	0.00944573771647535
h1s11	1367	-0.0776105429607328	-0.00831950512213394	0.118371339930574	-0.063768480251476	-0.0206887675510329	0.00290806634760406	-0.035905953888129	-0.01826161502294	0.00759299633397812	0.0104948464746079
h1s11	1368	0.0070489364117217	0.012263347265499	0.00770257872553197	-0.00718096265076072	-0.00523142189864414	0.00392331798207226	0.0110406644755208	0.0123212462287359	-0.00778508581057493	-0.00631002017715842
h1s11	1369	-0.0059297439135	-0.00199774972361836	0.000603845561014569	0.00220105759968889	-0.00573697661026322	0.0192775221279603	0.0145672372304938	0.0136615131512371	-0.00465155931061172	-0.00251454909469316
h1s11	1370	0.0117416791938514	0.00296615911133381	-0.00767087620138863	0.00903685711974623	0.00118778129205312	-0.0040622844543495	0.00768473068482492	0.00839692301940659	0.00673549851276011	-0.00330033658527155
h1s11	1371	0.0125200763743282	0.00833848523413542	-0.00651286013741536	0.00416430500489825	0.00244971215273371	0.000241384540715365	0.00464020213108941	0.0011569668897151	-0.00381432981733885	-0.00489226738603216
h1s11	1372	-0.00222408625927143	0.0137514904264686	0.0125541780294132	-0.000767546341624723	-0.00647860578205336	0.00727292643607918	0.0144372901585961	0.0120971647415345	-0.00319983428917226	-0.00344858288773025
h1s11	1373	-0.00959523214898857	0.0159280789982286	0.00879268335535812	-0.00281351177787664	-0.00366264357248876	-0.00012401377993541	0.0124457346781403	-0.000943600057118438	-0.0135973305149201	-0.00674086217519159
h1s11	1374	0.00610605006682115	0.0129825614054324	0.00985570530521039	0.000392898452521595	-0.00719852307621589	0.00948194257792498	0.010468733422551	0.00993608070989006	-0.0081463153162877	-0.00941256327426538
h1s11	1375	-0.00995240256887166	-0.0132208600788364	0.00585924797807629	0.00182301161482202	0.00904499518906035	-0.00799270706614455	0.00105658219253291	0.00193336183269523	-0.000388495680259086	-0.00702350855435116
h1s11	1376	-0.025907554523152	0.00324008741829516	-0.0011192406952233	-0.00961537427072121	-0.00420440388048039	-0.0118046046381185	-0.0127350659989478	-0.0101018462734001	0.00096098050091529	0.000588608416802631
h1s11	1377	0.019807369938804	0.000849995480203304	-0.00542541255484838	0.00443835687114011	0.00182051324393237	0.00715506021432782	0.004175344192225	0.00709905076716252	0.0109769770195258	-0.0099948626007945
h1s11	1378	0.018698052351668	0.00149234966573867	-0.00858802613597773	0.00844546976408645	-0.00185893990164384	0.00687015096785315	-0.00297244307141802	0.00941968978344846	0.0192468846219563	-0.0103427238752962
h1s11	1379	-0.00518298557863315	0.00872570828427565	-0.000161509027831217	0.00311029296270832	0.00855367839934295	-0.00643995735242464	-0.00182211586610728	0.00727636246157233	0.00667347729829736	-0.0103092767762471
h1s11	1380	0.0182529662730705	0.00318881721442959	-0.004893399324343	0.0107580465000212	-0.0029849484124506	-0.00404523104589159	0.00486415793096107	0.000976725876821024	-0.00960446131227921	-0.00764872715825414
h1s11	1381	0.0239366764454072	0.0089218605043125	-0.0100765409291297	0.0060840047667655	-0.00468593200542613	-0.00245279447754059	0.00987800185934793	0.00746153152217627	-0.00869818834456876	0.000226038736336972
h1s11	1382	0.0159204370510587	0.00641738870914015	-0.00302551406063861	0.0100433362998337	-0.00379012976423519	-0.000837176334802213	0.00685803387294527	0.00306770011599897	-0.00222763526859953	-0.00214973528844736
h1s11	1383	-0.024126243605124	0.00191140890276749	-0.006172778689899	0.0101940702762886	-0.000812710982017657	-0.00940567858044406	-0.0188490046209135	-0.0109347065858795	-0.00803785748379915	0.0067453701648385
h1s11	1384	0.00923953648924033	-0.00362320287529829	-0.00846268854363988	0.0110819482803047	-0.00445824072231452	-0.0070531179427297	-0.00149821951071375	-0.00568734355834095	0.00561688467919021	-0.0046086921722208
h1s11	1385	0.00766051815240793	-0.0173937326923107	-0.00421214471023813	0.00735790193264468	0.000599248557957598	-0.00730184739970363	-0.000547342984804626	0.000141548780385019	0.00942963291465345	-0.00649923885069203
h1s11	1386	-0.00846294891089729	-0.0330368964615972	-0.00720986525611044	0.0068631242373707	-0.0084227442665981	-0.00849857891711927	-0.00961721850219859	0.0192869160859559	0.0566461957646654	-0.00827730157785271
h1s11	1387	-0.0041162676264426	-0.0137095255418757	-0.00826177808755971	0.0136335395505659	-0.00352468551307741	-0.0128327083297009	-0.00811517813336187	0.00942497930229806	0.0165101015357179	-0.00147837572551082
h1s11	1388	0.01518942078839	-0.00353640446170553	-0.0045780943704198	0.0125991566306403	0.00154001856073629	0.000876229598404063	-0.000931821966514577	0.00891557741753659	0.00487481980549995	-0.00775393016979944
h1s11	1389	0.015057095453354	0.0015585052643752	-0.00733450177826658	0.00525473054872025	0.000981127715538951	-0.00277897387506776	0.00560720173570917	0.00361813899486318	0.00219974096069565	-0.00518760946318836
h1s11	1390	-0.00319343755843077	-0.0105138764935442	-0.00799657936701611	0.00458228495545333	-0.00531164493043097	-0.00938873200178244	0.000744434875974924	0.00788391814277458	0.014525992687095	0.00929260580972173
h1s11	1391	0.00313259541410847	0.000826307693982646	-0.00415394180073149	0.0101704568329776	-0.00313472717864403	-0.00741928109817793	-0.000922415227231902	-4.15735528404303e-05	0.00748355674564737	0.0140793361874713
h1s11	1392	0.0106892432616184	-0.0187495333888239	-0.0100802904140008	-0.00510049962750682	-0.00202282944756163	-0.0152544081594673	0.000574918537160007	0.0111739952508994	0.0211115783652011	0.0214138609241559
h1s11	1393	-0.0108356418439654	0.00728357093809412	-0.00445713885049124	0.00708478167330455	-0.00761058837415998	0.00665033902315539	-0.00728869989107691	0.00757239005283922	0.011103861628786	0.00135985264357899
h1s11	1394	-0.0151230514633082	-0.00650025431381763	-0.0144858081098483	0.00119863692131474	-0.00627010228550003	-0.0105561089428237	-0.000890176801691724	0.00284881117004434	0.0175520773298632	0.014957146953986
h1s11	1395	-0.0029798405647972	-0.00798283884441798	-0.00999742625576464	0.0103031700263998	-0.00228002289726828	-0.0025190668772469	0.00677139556377882	0.0141369824700495	0.0136882400646895	-0.000802575953949812
h1s11	1396	0.00773484238842599	-0.0160978020687368	-0.0122775205003316	-0.00259665448465857	-0.00255101756438085	-0.00266345643492601	0.00807257216434574	0.0155280533677833	0.00914664858432259	0.0118065913401738
h1s11	1397	-0.00853506170978531	0.00895787756738239	-0.0119992218720683	0.01397250263481	-0.00576052148929615	-0.00294569368644633	0.00109317401565537	0.00278580188452636	0.00473888191740925	0.00562567848029448
h1s11	1398	-0.00254603561738477	-0.028219430742935	-0.00475701444369738	-0.000231701897490164	-0.00944916732456046	-0.00740471524776715	-0.00247899404605599	0.00538035643426048	0.0328272008265925	0.0230771900526399
h1s11	1399	-0.00143992286706386	-0.0210287212296601	-0.00743195653164179	-0.00231873746463498	-0.00315938824401449	-0.014733977602378	-0.00294678176035623	0.00731571491402881	0.023650393656533	0.0129209174050345
h1s11	1400	-0.00346642944709877	0.00124343186884102	-0.000330122782243136	0.00177078582572315	-0.00478561393024207	-0.0065133104572252	-0.00730082501914093	0.000219121280475323	0.00885028678111554	0.0024140957560675
h1s11	1401	0.0216615184279318	0.00174749638817604	-0.00509110321166944	0.0128252309242317	-0.0011874222359525	0.00876196009316823	0.00260742999270206	0.00507143305344406	-0.00382464190594367	-0.0122573124131034
h1s11	1402	0.0183521072509708	-0.00392490199728023	-0.0027998370776103	0.00352708146742035	-0.00602163665955878	-0.00328879199871101	0.00741777456581897	0.00591188117212334	-0.0030353409271707	-0.0068596633294324
h1s11	1403	0.0212027445870836	0.00379344050511205	-0.00387494273752893	0.00868346894964683	-0.00275246195316438	-0.00709889911393808	0.00128094256547072	0.00308281976587164	-0.00272904623821801	-0.00883985882473461
h1s11	1404	0.0135360669279581	-0.00698264814844999	-0.008805250424253	0.0110675773683314	-0.000621187210466283	-0.00737707323781954	0.000799358351511483	0.000797277696044575	0.0085506698040615	-0.0108472401983548
h1s11	1405	0.00401056737161155	-0.00958438996179933	-0.00418760205496674	0.0140746877762877	0.00538073562741426	-0.00953520181611521	-0.0101334748131699	0.0020830059407011	0.0110962724091162	-0.00355393635275052
h1s11	1406	0.00943948340373679	0.00952009274426258	0.0225895860550456	-0.011808890621312	-0.00122001222620853	-0.00536805132675731	-0.000365023402575442	-0.00210354498960651	-0.00845877101576423	-0.00488977825321176
h1s11	1407	0.0155355816939925	0.00138773556721854	0.00696189750855606	0.00583047596935805	-0.00467302477385109	-0.00202810510551115	0.00202169314747539	0.00111141982638468	-0.0100164597895757	-0.00412312623747866
h1s11	1408	0.0162299178060776	0.0103336006203007	-0.00598636218136971	0.00890542611334038	-0.00631773461187424	-4.10071127325768e-05	-0.00349828656938972	-0.00296967989324561	-0.0141836164143956	-0.00647288720507729
h1s11	1409	-0.00721326318348628	0.00845889588705005	0.00567868210724924	0.00563219512812472	-0.0055598124802838	-0.00519832132025969	-0.0130969461859105	-0.00690491550929458	-0.0119099803419637	0.00197619882104583
h1s11	1410	0.0111900745390955	0.0103490944873007	-0.00609290161554605	0.012766835338148	-0.00483040726942618	0.00487131559410913	0.00596057310193455	0.0055628105660724	-0.00906339565739984	-0.0114439885159559
h1s11	1411	0.0219977157125237	0.00852435297413085	-0.0028512461500194	0.010069318570212	-0.00100574311738119	0.00333316278221629	0.00663628538750494	0.00477958553275723	-0.0120064891239553	-0.00931480321109225
h1s11	1412	0.0195023698838185	0.0023949634383805	-0.00552342529340423	0.0106531865902713	0.00113324039954365	-0.00285894675770519	0.00572800841765638	0.0026514230627319	-0.00465367730407319	-0.00806754904745412
h1s11	1413	0.0190471661351575	-0.000310712477814135	-0.00410639331458596	0.0121186461588187	-0.00282357571093243	-0.00670959264491227	0.00434184090000204	0.0116812404701844	0.00275377426706522	0.00529171773319311
h1s11	1414	0.0166603342182366	-0.0143211460903958	-0.00994437153489794	0.0063792231965532	-0.00496214013645372	-0.00647359317371785	0.00687645959654094	0.014034905681639	0.0040459568502188	-0.0014935475062285
h1s11	1415	0.0176112976206294	-0.00684088742879484	0.000403202695968402	0.0112603470852078	-0.00605242161177312	-0.00371460580563889	0.0040188659905145	0.0136026219375936	0.000655191325123306	0.0042010048532515
h1s11	1416	0.00527724205617634	0.00489861845438449	-0.00929607819563411	0.0100686086047957	0.00225388432610373	-0.00952298831520794	0.00575530209208493	0.00643792499239822	0.00553474312908445	-0.00423263220791783
h1s11	1417	0.0133525153000746	0.00685291460618143	-0.00418829928816488	0.00934363135708242	-0.00159522684986015	-0.00843565049653229	-0.0026607270529449	0.00729557230285186	0.00352433286820726	-0.0106575890573124
h1s11	1418	0.0156653658621426	0.00555574635923403	0.0130339483401333	-0.000800458425040351	-0.0040163443491636	-0.000327372186048861	0.00575276016550866	0.00694289939492858	-0.0082421267407983	-0.00579723067011485
h1s11	1419	-0.00723659859914911	-0.00862703707290844	-0.0109477020436339	0.00340451390827599	0.00428778119589176	-0.00921489253864324	-0.0088144781263217	0.00613451352289635	0.0219341438606502	-0.00553674945212534
h1s11	1420	-0.00659752792044775	-0.00671012724858633	-0.00674125038504858	0.0136334159361514	-0.00810197715087538	-0.0177024185614842	-0.0133247219227536	0.00679754325415723	0.0272934894986019	-0.00052024688564867
h1s11	1421	0.0165119669501273	-0.0123220461379795	-0.00855226667089279	0.00845272980019813	-0.00497073731400593	-0.000317006995916754	0.00315198428316727	0.0122045624913546	3.5705940183152e-05	-0.00180621188548663
h1s11	1422	0.0186763419219034	-0.007467612224713	-0.0015963311716629	0.00045806789316756	-0.00132686457261297	-0.00249276134492133	0.00886314057717478	0.0173683369870475	-0.00051867693675811	-0.00440205134040601
h1s11	1423	0.0143839957585508	-0.00288768464953492	-0.00660272138117177	0.0111480160203343	-0.00437544543718357	-0.0053665972069181	0.00764100630058102	0.013096072164861	0.00179220162396815	-0.00169176475683215
h1s11	1424	0.016382947963439	-0.00496555547857027	-0.00653088616210985	0.0146412195231238	-0.00274975766578488	-0.0046137406302024	-0.00189524817895392	0.0126697893284748	0.00928579180071328	0.000924146398860276
h1s11	1425	0.0132613707235146	0.0100889451229271	0.000537111550277119	0.00739428010034293	-0.00619281525132853	-0.000685072380880473	0.00387212961045947	-0.00252552778019862	-0.00807623893069214	-0.00492913821458288
h1s11	1426	0.0200152542179305	-0.00356823824019673	-0.00702813313336012	0.0101561164691234	-0.00284722703835927	-0.00464598946555688	0.00487073033529558	0.00946394551100465	0.00120653573179772	-0.0121796716666447
h1s11	1427	0.0108127030692259	0.00614197468142225	-0.0130318709799567	0.00325697607606422	-0.00122852597547934	-0.00203467855322465	-0.00531486614739202	0.00361300792467799	-0.00513342072459352	-0.00342180739434898
h1s11	1428	0.0216849335741023	0.00527703685058055	-0.00364866576645021	0.0118646982177845	0.00247269652458307	-0.00154009781014999	0.00610514626023616	0.00359874493494442	-0.00757895053351629	-0.00973325473369941
h1s11	1429	0.01698508394979	-0.00851918001281117	-0.00852894059934094	0.0150825418357801	-0.00240987593884971	-0.00604067366073927	-0.000701323410549725	0.0142549149607464	0.00535316402316726	0.0125387782493806
h1s11	1430	0.00854836782268002	-0.00611327620736384	-0.0060478584389915	0.013371492622869	0.00253543574386866	-0.00194652037539111	0.00499274242068536	0.0125611229004378	0.0169227473046621	-0.00364702837398859
h1s11	1431	0.00714346524033787	0.00753750927844627	-0.00721146953043635	0.0100318184863627	-0.00352846476326025	-0.00837987415604201	-0.000789526312835118	0.0063524938778825	0.0288302517111353	-0.00684024695485836
h1s11	1432	-0.0109228751818461	-0.00400835314275984	-0.00188616812456234	0.0117645869787432	-0.00621163116904003	-0.0123755048648312	-0.00995029633915258	0.0166557132710995	0.0446083679479782	-0.00553364030290818
h1s11	1433	-0.0331453425946184	0.0158071458064201	0.000292505564731616	0.00775113256553747	-0.00519489870419729	-0.0154587293768338	-0.0186472354605498	0.00183379330266265	0.0359899992354981	-0.00675413329595347
h1s11	1434	0.0187364289851765	0.00847624137094181	-0.00537847503302738	0.0110910547979216	-0.00151535527140716	-0.0026074144557961	0.0102346465266944	0.00268960309561154	0.000289270064924421	-0.00286983528070045
h1s11	1435	-0.0128318524561412	-0.0332220705394335	-0.0035838581153537	0.00599464017429638	-0.00568476691360815	-0.00720751469787613	0.00508678192064682	0.00176279314844118	0.00473547000795188	-0.00122689821903494
h1s11	1436	0.000698275456641739	-0.00786198684929041	0.012885903123356	0.00475911723329677	-0.00100308492791556	-0.00925589020139279	1.67797557037975e-05	-0.00513561103005121	0.00949248267649302	-0.00319887318110533
h1s11	1437	0.0136123762814237	-0.000874420039372063	0.000569383492953433	0.00400254697798197	-0.00191687204026052	-0.00576756745325101	0.000405235228070872	-0.00365104348951662	-0.0103342043739232	-0.0012913794330551
h1s11	1438	0.0144340228664228	0.00576297531065993	-0.00876291355798444	0.0112301722311089	-0.00446256516082985	-0.00151707497684064	0.00243725233388959	0.00794377084161141	0.00583257645543643	-0.00633046662954502
h1s11	1439	0.0203664155341227	0.00215510854816135	-0.00640261368457855	0.0109199012767429	-0.00276463210676672	-0.000875954305608715	0.0145504913652201	-0.00496598042244949	0.00332030013566156	-0.00657657114310179
h1s11	1440	0.0106812010121025	0.0189228376255402	-0.00369183883997681	0.0195666628134323	-0.00524432050836655	0.0326915498391762	0.254022850202075	-0.317460043703637	0.113957655511489	0.0270066202392817
h1s11	1441	0.0207821680716986	0.00195238577243929	-0.00575194068168415	0.0139190627435028	-0.00303332095664888	0.00282836109288079	0.00497955316006382	-0.00101053594355844	0.0145415481920536	-0.00728022886578539
h1s11	1442	0.0128130679755967	0.00436534777058509	0.00424591610372167	0.00775563424851643	-0.00476422782260777	-0.00159760765746334	0.00253242044340789	-0.00168878189348702	0.00187689467498091	-0.00943462462118713
h1s11	1443	0.0205734860034265	0.00655018581203178	-0.00346040530599591	0.0117415121895651	-0.00197945172175779	0.00309495368622561	0.00788386094962406	0.00230823058761442	-0.00664082794699387	-0.00287430139179744
h1s11	1444	-0.00355398057208125	-0.0297615989887114	-0.0129705216537715	0.00533417338182584	-0.00797434111731926	-0.0107835588150244	-0.00853481380099554	0.00600856900179596	0.0395719030887359	-0.00104234871476188
h1s11	1445	-0.0462862034613344	-0.073985801176885	-0.017430774956032	-0.00606814994740078	-0.0201164841234349	-0.0367776917519912	-0.0336001612736765	0.024428328526037	0.130775992252349	-0.00215619986670045
h1s11	1446	0.00594880071150708	0.0113762335471171	1.8408623862906e-05	0.00551473304093232	-0.00529936369767928	-0.0073616461404245	0.00793541787048369	-0.00436883781583178	0.00297692444963847	-0.00988859561211605
h1s11	1447	0.0204018331106496	0.00780907201874322	0.000685767812482567	0.00495258206983142	-0.00641597963677564	-0.001202905868543	0.0148028652127138	-0.00570968152406489	0.0150616414600926	-0.00583243899701059
h1s11	1448	0.014850705601098	0.00134955937045086	-0.00742960409014435	0.00904661780433315	-0.00250512723578411	0.00415816451947845	0.00057473745211622	0.00538553083817193	0.00306091888487143	-0.00482462523619829
h1s11	1449	0.0105600696369307	0.00796530695768746	-0.00282586209048468	0.00451359964973353	-0.0029611179257752	0.00149606968635053	0.00304181774008152	-0.0117348909580947	-0.00384162363008615	-0.00586227593916097
h1s11	1450	0.0197094770237521	0.0124582902856789	0.00285802257573064	-0.00355133212358139	-0.00334140014171306	0.0155227175835467	0.00312839490943576	-0.0026626371966474	-0.0038103799226032	0.00535078040434279
h1s11	1451	0.0205363813008346	0.0122023260881926	0.00865038394028445	0.000436527612532867	-0.00624823699187388	0.00279527773862912	-0.000810000138504993	-0.00544426958976635	-0.00169116714944346	-0.000523088016738403
h1s11	1452	0.0179716438773167	0.00530534785293311	-0.00382230711903281	0.0108343683056392	0.00235756938715269	0.0203564797454568	0.0017302155302422	-0.00420515656259306	-0.00142945337710481	-0.000885294545261655
h1s11	1453	0.0130049436839128	0.00401613125869365	-0.00141409945493066	0.00268706770590162	0.00397859737329439	-0.00154286120101099	0.0011363805407058	-0.00601036958365911	-0.00411933262682436	-0.00549805307596388
h1s11	1454	0.0131530488694706	0.00527140657603166	-0.00136367129732831	-0.00329521847044116	-0.00372175414841821	-0.0033182806185558	0.00747060607215023	-0.0135691816467506	-0.00347154193231064	-0.00324244124847571
h1s11	1455	0.00111727658565694	0.00374368480182387	-0.00554469283687082	-0.000315194089524235	-0.00278665745377932	-0.00301764075323737	-0.00590398831724816	-0.00682152987816211	-0.00296594318438693	-0.00667479663801034
h1s11	1456	0.0211671582845176	0.0066587467986786	-0.000425185270565164	0.00532589571868993	-7.00214945830019e-05	0.00210440350910715	0.00436843271114508	0.00849329896332945	0.000721151501946801	-0.00493162401592603
h1s11	1457	0.0195668612462116	0.00945884141834455	0.00789464218410637	0.00740052457989737	-0.0064491275349697	-0.00300582784830029	-0.00106708714900819	-0.00787396262476524	-0.0225125228518289	-0.00947626257747162
h1s11	1458	0.0171675776371397	-0.00306326430489974	0.00579215185361078	0.00188281186855831	-0.00249710791897627	-0.00552673354302094	0.00457884852599748	0.00953722422770245	0.000728998017674488	-0.0076728908865782
h1s11	1459	0.0165243263169987	-0.00531047170436746	-0.0134700039168676	-0.000415192542407981	0.00554719139585167	-0.00327484158963134	0.00571230814699041	0.0139880079840062	0.00648938462802755	-0.00588661469472857
h1s11	1460	0.0158197162869644	0.00133753252344281	-0.00653749869448792	0.00568975567931407	-0.00295614230758816	0.00237844116279053	0.00714388612578167	0.00583167788771198	-0.00177614093447781	-0.00818154264008958
h1s11	1461	0.0189265791972702	-0.00397668745886775	0.00430104546008449	0.00635620928228229	-0.00374195103919167	-0.00269726222225591	0.0041628809423706	0.00456298983096822	-0.00937788418271119	-0.00349505545669256
h1s11	1462	0.0171775946707515	-0.00469938604635133	-0.00596239843911407	0.0126201306006812	-0.0039502427556552	-0.000229021502420651	0.00526728519892212	0.00479886048020051	0.00471261370343706	-0.00507945111486504
h1s11	1463	0.0178001418051957	0.00130404393349132	-0.00138487344593887	0.00741982774043035	-0.00729144294779289	-0.00435277807298237	0.00231850163802407	0.0100501775757196	0.0103480080419407	-0.00253451877437128
h1s11	1464	0.0204014099067983	-0.00190867435926634	-0.00587156496530058	0.00496992368692368	-0.0048209976995388	-0.00424249771937905	0.00636231860594748	0.0103966999496365	0.0126374969826641	-3.63820269970821e-05
h1s11	1465	0.0209370057138781	0.00879409463664719	-0.0121500317739383	0.00513149844797161	-0.00059327538780344	0.00619901861227366	0.00815440187033274	0.00968191204047404	-0.00460435231728894	-0.000655254374255383
h1s11	1466	0.0222997171781429	0.0078961403901612	-0.00741658044441146	0.00441060248387678	-0.00204199984425149	0.00359547089644142	0.0102839014035953	0.0107860759033901	-0.0046716227155917	-0.00188836535517758
h1s11	1467	-0.00480564786442773	0.00838711093017335	-0.00811232082691502	0.0126051568149664	0.00542837988394686	0.0139987487841269	-0.0034400038393037	0.00228765784432423	-0.00395453281651646	0.000940494729949146
h1s11	1468	-0.00366447415570406	0.00221889932856819	-0.000523336309256511	0.00668829693532986	-0.00582882744859877	0.000508909273372075	-0.00440820593384371	-0.0105638777081759	-0.0180897089470708	0.00195277082614557
h1s11	1469	0.00621412916566762	-0.0148308688572476	-0.00793150639151882	0.0105633183585821	-0.00520897193609926	-0.000835851104729864	-0.00731118137834014	0.0110967609407402	0.0156567955024465	0.00150709763601618
h1s11	1470	0.0227524891594267	0.000443641122036578	0.00232207068287574	0.0104646192977245	-0.00442467563871587	-0.00129673137702295	0.00732502206626448	0.0116175733510356	0.00619069559560767	0.0107032225798235
h1s11	1471	0.0220489362880267	0.00621494699733339	-0.0130648821206577	0.00207698103988865	0.00184057505493751	-0.000264880035021689	-0.00205545593925319	3.15232229164277e-05	-0.0029253864238856	-0.0043188373254459
h1s11	1472	0.00689437622487654	0.0032174271028274	-0.00970477401153655	0.00394651985381232	-0.00248465179240775	0.00835147750825287	-5.18964698852199e-05	-0.000814923487071186	-0.0168641897469784	0.0114973718149491
h1s11	1473	0.0107217215882938	0.00850008116633342	-0.00480199157405926	0.0130460737988138	-0.00172197311116807	0.000385248343584274	0.000536176629598274	-0.00383001380816515	-5.96981051131293e-05	-0.0023709319879623
h1s11	1474	0.0172203413393635	-0.000495959893393188	9.77836787113737e-05	0.00324993408000385	-0.00411818952520429	0.000824919420793792	0.00322048527775376	0.0049078119602912	-0.0076468627817967	-0.00942644240754882
h1s11	1475	0.00958912153984569	0.00729103593768816	0.00255528586142665	0.00618143342302307	-0.00325135593306746	-0.00157097228895087	0.0125169223052071	0.00709013395482111	-0.00891947411085447	0.00749859515365125
h1s11	1476	-0.00102055121752266	0.0112493581157707	0.0132281803142729	-0.00273787326622936	-0.00618928510151095	-0.000609512821607486	0.0147538655550257	0.00210029201293419	-0.0120454491228067	0.00315453093600827
h1s11	1477	0.00681571822909586	0.00430336405691747	0.00102090307044053	0.00485309853837098	-0.00282139330468019	0.00406869224815843	0.0210190736086483	-0.00461976204747924	0.00060135175482595	-0.0107323499071897
h1s11	1478	0.00769333846144001	0.00715947906716996	0.0112526138355797	0.00202195191208071	-0.00223032864664684	0.0135410180957023	0.0228571941155051	-0.0232932275346873	-0.0065099995843393	-0.0101517403366936
h1s11	1479	0.0109740442134768	0.0104803342510357	0.00398036679294094	0.00553906016956065	-0.00453697237739733	0.00542836084237398	0.0289043988402887	-0.0285162294873699	-0.00422874407552171	-0.0118006089918728
h1s11	1480	0.0146226306671096	0.0103131283531946	0.00857389660577108	0.00571411984427648	-0.00428464517401715	0.00138102899073145	0.0221763600179196	-0.0136760208209657	-0.00552114285506405	-0.00997962403629555
h1s11	1481	0.0138778348624186	0.00466952766387287	0.00880444268935459	0.00439284459703298	0.00296214048872555	0.0027635276098629	0.0272138092431434	-0.0166423101400915	-0.004358002775879	-0.00597308878786192
h1s11	1482	0.0203936224967017	0.00874995860126865	0.000646492705878329	0.00940725204471413	0.0119969495670537	0.00278415254998226	0.0241124915727623	-0.01431798514327	-0.00129938288855896	-0.00117758754164853
h1s11	1483	0.00398069627743301	0.00939737462552013	-0.0044025494618729	-0.000180260544300486	-0.000693844964908507	0.000683463333382966	-0.00908917542466064	-0.0136943185669772	0.000720141592026937	0.00610858139785093
h1s11	1484	-0.0587479031058807	-0.035902852528691	0.0196799178073742	-0.00128667921551984	-0.00601968451796679	-0.0116847577446537	-0.0136924080395653	0.00989630714582315	0.0421052219283434	-0.00490587547336117
h1s11	1485	0.00189961285011322	0.000985480541750678	-0.0143302027714352	0.00612682394676927	-0.00977645331776636	-0.0164605161283031	-0.012068280504837	0.0042006938996029	0.0215275790730243	-0.0029179765519716
h1s11	1486	-0.0180843852687252	-0.00691521153418378	-0.018078146652971	-0.00214906956710113	-0.00184724172808875	-0.0123551469494461	-0.00067960540445279	-0.00339884434508554	0.0160353087941727	-0.00375004079128999
h1s11	1487	-0.017602190815346	-0.00459222438358003	-0.00446261489585509	0.0068945096999397	-0.00551329487453587	-0.00624700983906031	0.000713270270967446	0.00907584615255524	0.0237732892711771	0.00428599543574629
h1s11	1488	-0.0467138595257691	-0.016471248984773	-0.0101922976343015	0.00957341277500085	-0.00733363638197061	-0.0114017102181623	-0.00864186844589618	0.0109548734787784	0.0274588424470214	-0.00696778583610382
h1s11	1489	0.00248834130483847	0.0101920602504256	0.0115156162091523	-0.0094432296406615	-0.00165640210744819	-0.00929013030281595	0.00217184047501531	0.00747657810901454	0.00939976322230314	-0.00649688051537379
h1s11	1490	-0.0495033760108864	-0.00896363419179979	-0.00189887603923425	0.00623130010717541	-0.00827491349531804	-0.0160769659033078	-0.0179487592671754	0.00351023569147542	0.0276102132748092	-0.000180367672010586
h1s11	1491	-0.047962213679345	0.00795284697714537	0.00924148831886543	0.00221908542679964	-0.00903824379400983	-0.0123888559369517	-0.0202299848298154	0.00611404080780729	0.0316170978165264	0.000154374443926261
h1s11	1492	0.013691041164227	0.00467300465270397	-0.00728857587599697	0.0059900292478732	-0.0042016481352682	-0.00707757731946407	-0.00226208041314781	-0.00527579367319935	-0.00777801272451043	-0.000107685123189256
h1s11	1493	0.00556403386153999	0.00840376725105241	0.00594011103873967	0.006034937857406	0.000466995111427538	-0.000153930030760099	0.00775689145183964	-0.0117984885221132	-0.0108339998816494	5.98342986405521e-05
h1s11	1494	-0.012268996912502	0.0128253531407344	0.00427036510384131	-0.00206796103615439	-0.00228124759172463	-0.00653215036123796	-0.00312041203723092	-0.0235682905845552	-0.00934819318832201	0.00623548017457624
h1s11	1495	0.00555030578186426	-0.000855628106250351	0.0313788959367403	-0.0162847872102843	-0.0123062034073168	0.000857225942298643	0.00984195394682752	0.0226897847700254	0.00763444408456255	0.0120720299306873
h1s11	1496	0.00403582460406483	-0.000257472197059092	-0.014868936434479	0.000987777471020021	-0.0055382725898452	-0.00800841335161077	0.00612800980139714	-0.001298559122198	0.00696511722324496	-0.00391093958756658
h1s11	1497	0.0200788833735031	0.00588771198109905	-0.00806916650687214	0.00377992555010057	0.00721140885616958	-0.00412514603456157	0.00458645858949445	0.0065724136074683	-0.00907661194615631	-0.00535486037445478
h1s11	1498	0.0113045345883204	-0.00355662329342879	-0.000425589638288936	0.00223627393732772	-0.00138025920645666	-0.00159887524859465	0.00924529063135397	0.0125805804420583	-0.00913665865732398	-0.000298908153553745
h1s11	1499	0.00985057519898219	-0.00399820671324364	0.0067156061554104	0.000435930188430079	-0.00427656759985361	-0.000129760293880628	0.00649057704992901	0.0120209064992583	0.00172520207689603	-0.00743792720404531
h1s11	1500	0.00648823626898482	-0.0106268460622119	-0.00649314062397655	0.00865227804768313	-0.00418323918270438	-0.00284570615105199	0.00171993762391472	0.0110936087809228	0.00474923207448042	0.00109285398352981
h1s11	1501	-0.0306140359549681	0.0123081247129383	-0.00370924865043282	0.00325665817969586	-0.0027145065337367	-0.0121725696347081	-0.0166024763019913	-0.010168777341856	-0.0101360595056132	-0.00464948263702891
h1s11	1502	-0.00557921012896044	0.0078336844100626	-0.00909079890806373	0.00252432408052834	-0.000842499511007395	0.00101554545854074	0.010054560698637	-0.0068227306321755	-0.0145548231394358	-0.00685071146541898
h1s11	1503	0.0193800592071387	0.000366154193031805	-0.0105144002609593	0.012346869995684	-0.00487047655603744	0.00112815952023003	-0.0012158002799557	0.00647432090630304	-0.00710770219168941	0.00778602595387424
h1s11	1504	0.000414889126343038	0.0122294908059911	-0.00555419184505557	0.00907823354999756	-0.00783024927225779	-0.00623107197240069	-0.0100038808913584	-0.0032863458054252	-0.0111348936506171	-0.00728210440611134
h1s11	1505	-0.0159433128555828	0.00944776682833369	0.0454896550390124	-0.0252836881531941	-0.0139764010299465	-0.0051162389268856	0.00684769182042674	0.0146352781449983	-0.00542034559514405	-0.00824692363179265
h1s11	1506	0.0104455211770428	0.00819170479622212	-0.00266190257910299	0.0120797079077287	-0.00379150622772147	-0.00631852244059787	0.00791798018459395	0.00554178722581023	-0.0116507915019429	3.12919322991513e-05
h1s11	1507	0.00693255408100705	0.0087004284368191	-0.00581788878333382	0.00858421197669953	-0.00630232081024578	-0.00998005756298371	0.00122027639988521	0.00402881549843287	0.004599042986128	0.000317190664160111
h1s11	1508	0.00878914248867333	-0.0221196277277965	-0.00835561222005594	0.0115644882295739	-0.00826185859032696	0.00651853437429754	-0.00701379068831734	0.00468898607216014	0.00624423623884438	0.000110016310572049
h1s11	1509	-0.00961576617164466	0.0142129682803232	-0.00845948604644947	0.00450827926714229	-0.00672773619720157	-0.00660820511565252	0.0044075302476247	-0.00295742661696359	-0.0142245456082204	-0.010460299247899
h1s11	1510	0.0154895106066395	-0.00818480584098752	-0.0099466295350848	0.00135617379219184	-0.00203539839969733	0.000585480290127989	0.00984661132547461	0.00492903363128336	-0.00860760747498271	-0.00306532176299867
h1s11	1511	0.010118625006306	0.00398475778866187	-0.00716225174880764	0.00526703989327015	-0.00984297158896072	-0.001365969345163	-0.00400136908904867	0.00243148905856754	0.00247234914247845	-0.00578556101180045
h1s11	1512	0.0150647106388819	0.00633536449718078	0.00734014446022973	0.00366399281570284	-0.00294700000587165	-0.00236834303292507	0.00443160637595646	0.00693918369372601	-0.00826960607036341	-0.00368606752961065
h1s11	1513	0.00353726052536865	0.00706700351937298	0.055171900392654	-0.0252493308860255	-0.0141824099735136	0.00270972359420918	0.0128090358641956	0.021672732931992	-0.00167456085465067	-0.00185218682973728
h1s11	1514	-0.00430322600779963	0.0136028339778494	0.0620637652445085	-0.0279486420256888	-0.0176423717673491	-0.00302685281326361	0.00876864525568469	0.0180327157747931	-0.00574973437213812	-0.00810537486422747
h1s11	1515	0.0156955660408954	0.00592735203993347	0.0150433007433086	-0.00349501636293524	-0.00964277532869313	-0.00287008747663584	0.00902517123169009	0.00726149875050672	-0.00195449014416303	-0.00775758977223319
h1s11	1516	0.0190281788452975	0.0112536310995613	0.0404845293614191	-0.0166790066875749	-0.00952682681135378	0.00188722409603719	0.0120477790559133	0.0147112287680972	-0.00406527001333507	-0.0012432821369214
h1s11	1517	-0.0325586836502692	-0.0206082306305142	-0.00912450059223753	-0.0012093420394345	0.0032330281578121	-0.00585496993291464	-0.00625378694008816	0.00714848171716725	0.0195394147938908	-0.00483089732768476
h1s11	1518	0.0221191948616416	0.00471930947919711	-0.00995707716825363	0.00789523960888877	-0.00344307451021971	0.00331133461313842	0.00471116117334221	0.00486730709847387	-0.00498100016299989	-0.00135234499109632
h1s11	1519	0.0182060713295765	0.00575967608890599	-0.00422829578297786	0.00908665526639215	-0.00141001926457329	0.00298991843782005	0.00479314831286779	0.00572778202141034	-0.00152909136595802	-0.00888182825654083
h1s11	1520	0.00489963861797715	0.00482515066278125	0.00178895248621678	0.00634574670977346	-0.00659897900237395	-0.00401747670228409	-0.00359580998499062	0.00177404692234047	-0.000371279650270312	-0.0101788686306201
h1s11	1521	0.0165664598171203	0.00178039653678357	-0.00598031604688033	0.00578025946995162	0.000507814925673184	0.00672147179136718	0.00395913152095938	0.00694063825810437	-0.000221121090600795	-0.00858702950045511
h1s11	1522	0.0204986379528281	0.00742201360903432	-0.00237238247826056	0.00997885138082895	-0.00497966742410334	-0.00567015265333126	0.00891737267489945	0.00996153708938383	0.00567256034829162	0.00592754644762145
h1s11	1523	0.0211055007876867	0.0042267455559001	-0.00371246820565018	0.00760674726256926	0.00640653251591487	-0.002788716150034	0.000936582817856928	0.00356807010748411	-0.0105943594782973	-0.0131156576100889
h1s11	1524	0.0211609408856524	-0.00693131915908529	0.00399980254699956	0.00363280921450015	0.00398097923813059	-0.00565306187169151	0.00622941842896231	0.00615979845257524	-0.0159030441424414	-0.0113435770310121
h1s11	1525	0.0194304926019718	-0.0127747852062087	-0.00165650038508018	0.00660102620793577	-0.00155297138624851	-0.00497229860796895	0.00016409675717079	-0.000374941217242926	-0.0186394928355049	-0.0105905920267447
h1s11	1526	0.0141217160526744	0.00603425535475612	-0.00879821917692112	0.00847410440012041	-0.00345111052437482	0.00200216328148306	0.00600301377241896	-0.00181698300722435	-0.00994284145592854	-0.0057124489991886
h1s11	1527	0.019608054503743	0.00512182613628884	-0.00128461496328885	0.00520303263398952	-0.00454300711261792	-0.00832226945290575	0.00776852327526615	0.00952322187026129	-0.00160631061310633	-0.0113656030393583
h1s11	1528	0.0126930445736155	0.00419472070300762	-0.0109843463871001	0.00360749734621924	-0.00323331291091913	-0.00513171984249034	0.00173997930852575	0.0154301852842468	0.0187540727220804	0.000263520592963547
h1s11	1529	-0.00441924101284634	0.00615769465079908	0.00678051964280408	-0.00603884979499347	-0.00179994148955088	0.00287393918021965	-0.00197270973592179	-0.00143500672831565	0.0141738589349632	-0.00600269317191371
h1s11	1530	-0.000750184218159408	0.00676812826994598	-0.00240160073334669	-0.00361113908667052	-0.000465596233896946	0.00407637517848729	0.000171300445354897	0.00673606630120847	0.0137266653083875	-0.0110582502476699
h1s11	1531	-0.0107303253513065	-0.00794254885370361	0.00947062782932631	-0.00262875388766899	0.0107394678785293	-0.000237083958856338	0.00112144239584804	0.00310670679461961	0.00207251982129672	-0.00348691350923976
h1s11	1532	0.0115347328360045	0.00248575364024173	-0.00947456586524631	0.00543154991073759	-0.00164731268771519	-0.000977153764951827	0.00378274301389976	0.0111627220954638	0.00837925446067662	-0.0125965259942019
h1s11	1533	-0.00562227972028307	0.0143395589657016	-0.0156038680419252	-0.00402776756454202	-0.000411344483117896	-0.0095725530033785	0.000216280902163564	0.00710682064236295	-0.000572336204591443	-0.00986452900118649
h1s11	1534	0.0159857900350374	0.0092572851145101	-0.011873203636451	0.00103423422826391	-0.00401167558172305	-0.0101091973550061	0.00129201276678853	0.00363601698538411	-0.00240222223665871	-0.0119505205251493
h1s11	1535	0.00250943376524091	0.00826475570091529	-0.006786211578734	0.0121707904319704	0.00236109971910097	-0.00491318290333731	0.00222148924931535	0.0019176325164447	-0.0010481332521957	-0.00719047641131466
h1s11	1536	0.0105728152156994	0.0049108544934979	-0.0111986101197903	0.00926277294171097	0.000656374944007757	-0.0003267846931804	0.00117478524729025	0.00109523164194189	-0.00656573618286627	-0.00734190732135458
h1s11	1537	0.0208887247066511	0.00837559195753943	-0.0124942790744684	0.00396057995009445	-0.000370741696076494	-0.00225184387410972	0.0042110722230583	0.000659471118642495	0.000318706474605248	-0.00197112694965219
h1s11	1538	0.0147506275589104	0.00521324884924823	-0.0132184385245778	0.00201439425343466	-0.000615819263820974	-0.00437550540673632	0.0089238863136175	0.00463531804943427	-0.004629031573884	-0.0103899401331807
h1s11	1539	0.0118803362115632	0.00875458092020793	-0.0120529578585884	0.00500066337329412	-0.000953295705900161	-0.0085807106723417	-0.00305744737713201	0.00299806445724398	-0.00191412219330584	-0.0109396214436598
h1s11	1540	0.0189266018413084	0.00496153253841576	-0.00388899111261923	-0.00203155107328319	0.00201546303251651	0.00144929454252814	0.00433063188926826	0.00413547278505071	-0.00336260012576525	-0.00654513414503483
h1s11	1541	0.0186454996707799	0.00725094127979779	-0.00885393198816067	-0.00296729727391675	0.00293346783984456	0.000323948118030287	0.00171496123494919	0.00370035111798015	-0.00255899234401738	-0.00396755647620548
h1s11	1542	0.0203207595105133	0.00810301378855756	-0.00722022342205886	0.00952086185865671	0.0106743609360074	-0.00413046734713644	0.0127553728688551	-0.00414731873758841	0.00108430380771138	0.00231766624874769
h1s11	1543	0.0165417523168721	0.00444858747967037	-0.00592868839372728	0.0107274854712936	-0.000426474323175626	-0.00425272215852176	0.000753423237269167	0.00366389535795661	0.00105453412700909	-0.00100284730073962
h1s11	1544	0.0171844579353773	0.0121829728485237	-0.0170344008931572	0.00413935988950894	-0.00284501456160515	0.0195042434297551	-4.78391011792916e-05	0.00106749253058797	-0.00438517802376536	-0.00516784895202983
h1s11	1545	0.0182685045904686	0.00454032487387559	-0.00848016980950158	0.0125917875857316	-0.00208231633895599	-0.00851789025962435	0.00204459045853949	0.00931209975509284	0.00573702189888617	-0.012191456618477
h1s11	1546	0.00633721260428003	-0.0029450340124959	-0.0101707982527687	0.00167144228981117	-0.00987585269510276	-0.0040471808093255	-0.00917382195952721	0.0102640385271271	0.0315217614058968	-0.00675034030603337
h1s11	1547	0.0186035073759991	-0.00512985135350092	-0.00156710387274687	0.00985207141877309	-0.00197516958727404	0.00194834353184915	-0.00136315106105192	0.0075013240564391	0.006698827183488	-0.00423387714360857
h1s11	1548	0.0228451690637736	0.00685149950841834	-0.00119381564059894	0.00776590220620437	-0.000171513817445544	0.00166025160699766	0.00337530752090433	0.00723616127448915	-0.00158304620156184	-0.0025677749223274
h1s11	1549	0.0202996981229868	0.00904782547618425	-0.0084424023665634	0.0107404464965163	-0.00803792483980121	0.00166062774244325	0.0033869072539173	0.0076413605700035	-0.00637774669906119	-0.00329356381637689
h1s11	1550	0.0240655851738119	0.00693669492592348	-0.00863691710873478	0.0127669554106717	-0.00579205481900352	-0.00222433455687466	0.00643196326232286	0.0120738610300294	-0.0061568652050818	-0.0100173374986422
h1s11	1551	0.0164458016463166	0.00817348317964714	-0.0073432193199445	0.0153968600480152	-0.00319688884138087	-0.00526756863280311	0.0063040661754343	0.00860961333520012	-0.00943032611230481	-0.0109299276926673
h1s11	1552	0.00128991807207008	0.00790119643331948	-0.00577356775240649	-0.00843658151425953	0.00179226981869948	-0.00674945702541693	0.00029164178816154	0.00906746006961272	0.0196195467764487	-0.00568005108605565
h1s11	1553	0.0088295784982306	0.00677471469518384	0.00671295148917383	-0.00104932804209478	-0.00343892405774205	-0.00108775214332056	0.00781546835175423	-0.00352565001541542	-0.00626641297432756	-0.00416179041638541
h1s11	1554	0.0230369465925239	0.00594521391734009	0.00919801296026917	0.00451699758239513	-0.0104083265210792	0.00397037111757302	0.00442996513148328	0.011848839432695	-0.000913658957099142	-0.00550533617128047
h1s11	1555	0.0235155090337913	0.00497382415300637	-0.00486721516942834	0.014737756526041	-0.00818450456687755	-0.00222897480947381	0.00305572734127633	0.0113793091695902	0.000286167363075186	-0.00685105979936251
h1s11	1556	0.0216137758800185	0.000942612967725088	-0.0082944747383042	0.0119238301272315	-0.0030685635394063	-0.00259091407217459	0.000853432896614299	0.00941048864886913	-0.00316846970224711	-0.00505696418074416
h1s11	1557	0.0198168384161191	0.00369627320331336	-0.00574555478082259	0.0140679205457154	-0.00743589183978605	0.000268500993031962	0.00331661294940267	0.0105041652065347	-0.00527863134938201	-0.00440294097296446
h1s11	1558	0.00878326576801657	0.0025322882300174	-0.00441144447932011	0.0100808480079785	-0.00538832100560424	-0.000859311661464865	0.00616513164946245	0.00625762760080657	-0.0129089975129341	-0.00664929060027227
h1s11	1559	0.0136311245155339	0.00785646671712487	0.00274786919700351	0.00989110735703095	-0.00638441562750021	-0.00318378392889564	0.00582698740212439	0.0063861700381548	-0.00815440492487825	-0.0110815638202028
h1s11	1560	0.0108324654732713	-0.00268254258828211	0.0032346676176128	0.00532132889576794	-0.00226752221743337	-0.000694682397405407	0.00535875981653725	0.00838804922597297	0.0042125450842988	-0.00533774596088149
h1s11	1561	0.0168854730239104	0.00277799389472298	0.0030048328048746	0.00248049538561836	-0.00340751390618608	-0.00434044918981347	0.00219793253143095	0.00570856761467899	0.00964657769642059	-0.0083656040175959
h1s11	1562	-0.00556283694698301	-0.0106834958834462	-0.000657176348180251	0.00821163216545684	-0.00309211420790887	0.00561278117946886	-0.00734855486344323	0.00678285226394671	0.00617925763499347	-0.00231800430433912
h1s11	1563	0.0182903876940855	-0.00147234576993607	-0.0139832635980071	-0.00151738248287918	-0.00291489042275615	-0.00016358027100166	0.00849901489583134	0.00787614492778677	-0.00504209161898913	-0.009086848636959
h1s11	1564	0.0189302362810627	0.00749785623153698	-0.00615964897947385	0.0100196649106633	-0.0023183111614269	0.00723083129448661	0.00477708063030585	0.0116231526505584	0.00971183053321936	-0.002727338469044
h1s11	1565	0.0208369856784707	0.00459635047379837	-0.00948704264448814	0.00939117543935628	-0.00208901160898347	-0.00293182262662053	0.00758588356855792	0.00850750727287685	-0.00124864271700492	0.00234504385594305
h1s11	1566	-0.00200063848882892	-0.0102029638866418	-0.0033782283877946	0.00344373025529626	-0.00116247497752983	0.000292102421343608	-0.00839830538761499	-0.00444067069779771	0.00372746892711795	0.00229785714424494
h1s11	1567	0.00313919786401918	0.00656028605329773	0.00463001075007243	0.00725757563769244	0.00200826604324668	-0.00779325529090426	-0.00349057501226965	-0.00345180309787317	-0.000565654346799834	0.00414914298924655
h1s11	1568	0.00615212532627699	0.00465398713854782	-0.00226928931620602	0.00920209624170876	-0.00311544972397369	-0.00483559268809608	-0.00254735765621168	-0.00407629989951002	0.00824727781165311	0.00295648416031112
h1s11	1569	0.0128852530787654	0.00280093773970565	-0.00965289584291362	0.0133771830825175	-0.00127447557599896	0.000848464051739031	-0.00130224563121041	0.00905166886849644	0.0121385302702091	-0.00710403589437742
h1s11	1570	0.00501313627490421	-0.0150886988180983	0.00357717793812433	-0.0011492159776933	-0.012552462071251	-0.0180671267379869	-0.0142873692599765	0.00334183457443178	0.0329946249018906	0.002723484772796
h1s11	1571	0.0198974442999317	0.00552151850156086	-0.0119096175452358	0.00471657310771411	-0.00127690554473125	-0.00396109868979469	0.00967605265709089	0.0145808681812844	0.00975175159410544	-0.00478708526982139
h1s11	1572	0.0221731168535345	0.00542619059905703	-0.00453572734847079	0.00926875367888909	-0.00628919750428695	-0.00296550537505711	0.0104522539015776	0.00867794954800875	0.00129521381221162	-0.00914553610510553
h1s11	1573	0.0168971619213809	0.00202934469344445	-0.00220207451517901	0.00880695510093624	-0.00597709936193945	0.000651768515064575	0.00723372320293438	0.00600403871955127	-0.000932803132968581	-0.00972613183390536
h1s11	1574	0.0212424651340996	0.00696100315609329	-0.00791067422423514	0.0100143596037298	-0.00541980186476715	-0.00125820734250582	0.00943999313630126	0.00536716353884406	-0.000873251683665652	-0.0111426939591739
h1s11	1575	0.0210252058120368	0.00249199490847549	-0.00644813146595099	0.0136909486375149	-0.00432535463827915	-0.00370203462625668	0.00682061209600263	0.00646731007482246	0.00229455256913904	-0.00959362624331134
h1s11	1576	-0.0215105087708221	-0.0117566879873231	0.0467790801954637	-0.020739546556649	-0.00785234919087455	-0.00659777749506299	-0.0124239178426815	0.0039756214148641	0.018292415938595	-0.00475652611921603
h1s11	1577	0.00562354950023527	0.00509160753751646	0.00426938252784025	0.00400605197412408	0.00150620439150648	-0.0052380329092031	-0.00288215494328594	0.00121246483914716	-0.00614731059763212	0.00434773622132714
h1s11	1578	-0.0251415524363712	-0.0278802944626761	0.00225666943514523	0.00470834762739997	-0.00834669837744911	-0.00636738445519791	-0.00294438176518138	-0.00065565787961505	0.0181033612758194	-0.00060479186925339
h1s11	1579	-0.00572613352193813	0.0154002853373033	-0.0075003685178036	0.0126289526865458	-0.000302104161056067	-0.00363749849786142	0.000550278047343631	-0.00147229229224448	-0.0102794383815523	-0.000999874596891182
h1s11	1580	0.0153856785944779	0.00576467463118369	-0.00498068386254584	0.00805921060556141	0.00293094355163182	0.00173245733301764	0.00599710350176932	0.00339494270226181	-0.00545708790710668	0.00663289873950175
h1s11	1581	0.0135255133250323	0.0089158251370016	0.00331730070051802	0.00642776982308868	-0.000235038854470508	0.000980752804085429	0.000565484478621321	-0.00945498083854551	-0.0101696332447382	-0.000959989315484006
h1s11	1582	-0.0883343750885647	-0.00749298370769635	-0.0204185217931964	-0.0196165659063431	-0.00905473653177876	-0.00509910675560289	-0.027367148474051	-0.00529519812501063	0.00675604408828249	0.0106635412094027
h1s11	1583	0.0154806132467676	-0.00258334829227764	0.010464322611534	0.00455566695567052	-0.00448744282381872	0.00534584284682176	0.00781533104176462	-0.00116757051531858	-0.00526114446445084	0.00117516649517322
h1s11	1584	-0.00311517332523504	-0.0082948384533879	-0.0199008200482058	-0.00770913835522518	-0.00609104527564754	-0.00889407447353573	-0.0095387294680663	0.00843072008251199	0.00960637793653519	-0.00236247880486197
h1s11	1585	0.0209451334492973	0.00726486592635627	-0.00437458876660743	0.00926548651654475	0.00147812957692238	-0.00243583865287586	-0.00259760036189059	0.00329302883211914	-0.0036395566062818	-0.00471928474776085
h1s11	1586	0.0215574418702859	0.00632015359218133	0.000123864607077028	0.00214828440262672	0.00284561604807905	0.00362899921815676	0.00850632429569932	0.00550658296070969	-0.00205109552690793	-0.00807848988624892
h1s11	1587	0.0176745397902903	-0.00286083406036091	-0.00472403607551069	0.00629379769726346	0.000226338242135658	-0.00225683644034043	0.0066411743369229	0.0074731248480983	-0.00567715160869447	-0.0046932577463932
h1s11	1588	0.0132469753723065	0.00672845410869642	-0.00311079446606668	0.0101519383407821	0.000519842116861646	-0.00226357922642456	0.00493616073489718	0.00540773487154658	-0.00660624390350328	-0.00718830271037814
h1s11	1589	0.0132246472788194	-0.00264373865805368	-0.00723585564911739	0.0118532983925854	-0.00181725639054533	-0.00223950726695747	0.00889041817440315	0.0105887856236162	-0.00649765538473702	-0.0119114164557574
h1s11	1590	0.0108259776719425	-0.0126770434408948	0.000648796429702405	0.00301112229883039	-0.00661834185151856	-0.00168841917864193	0.0050704666380216	0.00497226831381818	-0.00197589109151399	-0.0109331460842327
h1s11	1591	0.0169002433545401	0.00658650406191031	-0.00521883140551664	0.00754022325459395	-0.00309583009238141	0.00193949302592702	0.00423192836669135	0.000371339519456621	0.00289740260879762	-0.00823217167881795
h1s11	1592	-0.0219201995316868	0.00285778170179972	-0.00252967526035704	-0.00155608927005886	0.000943728483707085	-0.00568439630535595	-0.00196139934093061	0.0100409943003468	0.00542391427506718	-0.00318487404236655
h1s11	1593	0.0201519801188935	0.00263801078056204	-0.00714914536958569	0.00282967062753276	-0.00492333653004454	7.01913003965922e-07	0.00456292061524974	0.00606019971804904	0.0134783050228116	-0.00394424610961589
h1s11	1594	0.0191693098422162	0.00472260482649421	-0.010203244313174	0.00300435927204459	-0.00252566438377006	-0.000986342250999276	0.00418143473418187	0.0077290479202454	-0.00548376564094181	0.00794811759742062
h1s11	1595	0.00191459244895234	-0.0376418761162082	-0.00694051069384593	0.00816534849157359	-0.00534937778956991	0.00353128035840632	0.00242837104312365	0.00854595863540812	0.0108356304401895	-0.0115080415166743
h1s11	1596	0.0108462370840861	-0.0127245206185684	0.000153908321091076	0.00362923377801815	0.000240119550274802	0.00366587443549513	-0.00110143871488115	0.00703715950011134	0.00472159158161442	-0.00845791365318234
h1s11	1597	0.0196904296149407	0.00610984558199091	-0.0077741499823579	0.00648403761837641	0.00420451805884842	0.0245809694560412	0.00265467210273243	0.00545567386770387	-0.00243181543681928	-0.0035281863111518
h1s11	1598	0.015717327809654	0.00489522942419524	-0.00421083458566068	0.0102779712972217	-0.00122407364909976	-0.00384626084527368	0.00481988122779599	0.00439679973137871	-0.00797420167764428	-0.00592142990095195
h1s11	1599	0.0138333284094187	0.00259577576934149	0.000355255219180648	0.00935751396361218	0.0061581511967312	-0.00021034809797057	0.00185898717059668	0.00487193301749065	0.00673048134767805	-0.00431765091549236
h1s11	1600	-0.0189789141459843	0.00645609367778887	-0.00821083698644563	0.0116481914061158	-0.00215409146462202	-0.00215386702748481	0.00687982446634219	0.00522463986678357	-0.00496708703771028	0.00812104568527248
h1s11	1601	-0.0103599640981179	0.00749389905046895	0.0208670783192849	-0.00409439372143232	-0.00661454162797025	-0.00722300134736264	-0.00244464931963783	-0.00807456782257071	-0.00807689261288164	-0.00449010602407891
h1s11	1602	0.00899529548273803	0.00697766691295216	0.0162846033125423	-0.00296497118309222	-0.00811647299478315	0.00220867753086456	0.00711922280367223	-0.0043460935570911	-0.00761256142253823	0.0013722160244124
h1s11	1603	0.0129435565580741	0.00809415382975617	0.0173360130714243	-0.00178072320867719	-0.00803503529462251	-0.00152855775855766	0.00835962036032192	0.00573223603045889	-0.00707046048811094	-0.00541937354864036
h1s11	1604	-0.0623521765160823	-0.0270041763928786	-0.000711183409391913	-0.0167358605743306	-0.00978967076510207	-0.0202759491084541	-0.0237833065787707	-0.0280966017699381	0.0117477230350801	0.0153729914742536
h1s11	1605	-0.0102326622740095	0.00832387761137019	0.0039730666476259	0.00216858252344482	-0.00209088510794509	-0.0025585001206149	0.00137930511195232	-0.0136007062155729	-0.0169567067534754	-0.00176093958120403
h1s11	1606	0.0187632132787916	-0.00518289506346891	-0.00143892841067798	0.0101381971286515	-0.00511900800595773	0.00293517484537713	0.000347221826643087	0.0084164840125284	0.00130097472085271	-0.00492955782823425
h1s11	1607	0.00139358787771835	-0.00333824487537508	-0.00042847480016509	0.00934338675457182	-0.00371398282498825	-0.00264102905500345	-0.0106120645282879	-0.0118841695206704	-0.00105031822462774	-0.00123753143339746
h1s11	1608	0.0222595802049918	0.00764219156714727	0.00340605170724031	0.000630384066398198	-0.00149867973441389	0.002142962024678	0.005582549124741	0.00609736702336019	-0.00877267415258009	-0.00969061511827112
h1s11	1609	-0.0102284835799664	0.000174044909906344	-0.00505610255117537	0.011416005003332	0.00223345164431676	-0.00184785526598063	-0.00128324947508592	-0.00921830247410705	-0.00271072592742042	0.00309127942126814
h1s11	1610	0.0182612063692056	0.00775558762273099	-9.98644172533929e-05	0.00862729694551172	-0.00529798224769695	-0.00352881427837033	0.00939335792254261	0.0055016547137466	-0.00593504434474043	0.000652553427024946
h1s11	1611	0.0200392506770783	-0.00824057244656765	-0.0122544726167597	0.00581946359183976	-0.00316373717298715	-0.00116283427355003	0.00671228844229973	0.00537856332574759	0.0130131611823395	0.00478142740197772
h1s11	1612	0.00536660690510894	-0.0102822281399248	-0.0121583734200862	0.00495024521536785	-0.00556771577162821	-0.00815660820451846	0.00040254072335476	0.0146132541866132	0.0109164250589485	-0.0110143523275133
h1s11	1613	0.00609395423604683	0.00865464209851973	-0.00390157751347552	0.0100727851399184	-0.00327176356911397	-0.00746673275632394	0.00242698780939451	0.00472994524109266	-0.00704277659522031	-0.00554683976947733
h1s11	1614	0.0183093907588116	0.00817499311501994	-0.000290637278422047	0.00796872374926815	-0.00372896853472012	-0.00477696642904298	0.00981185990404737	0.00699467185984242	-0.00456860931124004	-0.00803936754504132
h1s11	1615	0.00903182469830031	-0.0150985669176912	-0.0114190051401606	0.00652233752209045	0.000993186306218871	-0.00484359077956636	0.00444482040529931	0.00685268547012193	0.00759819979982083	-0.000642834159572635
h1s11	1616	0.010791238032509	0.00843127027952068	0.000866428273177694	0.00902826729644329	-0.00294829858298929	-0.00740574762926828	0.00773905924789056	0.00705620528182312	-0.00170697068915101	-0.00910887519181505
h1s11	1617	0.00236537602366495	0.0112140013880076	-0.00490516968513964	0.013876949717117	-0.00163190875508124	-0.00406226610327468	0.00996952898732353	0.0111486940173398	-0.00182233241334968	-0.00562631725287823
h1s11	1618	0.00832405759857068	0.0160943403350414	0.0265772427980077	-0.00555144200905432	-0.00143110702497681	0.00247687131044734	-0.0066890520596832	-0.0124714022043989	-0.0248533631443246	-0.000974153610165
h1s11	1619	0.00925082255529579	0.00472449879181065	-0.00282349520334671	0.00935425386505451	0.00515253425485868	0.00216105078216431	0.00789792604537722	-0.00292463460798352	-0.00710548590414805	0.0030057362094841
h1s11	1620	-0.00645993190599717	0.00826203218809646	-0.00914469333346801	0.0141429456559138	-0.00424193518488594	-0.00137165312784641	-0.0026828901034346	-0.00315245935584058	0.000885701600989089	-0.00504167964237492
h1s11	1621	0.000250007102632597	0.0119672017840645	-0.00803381176352836	0.0114368176429808	-0.0026393376406255	-0.000707188687413162	0.00760856183306966	0.0073542300080105	-0.00652566216000105	-0.00950107511882971
h1s11	1622	0.0173491656089457	0.00770774009789302	-0.0110349992459648	0.0108846443615698	-0.000229622344928699	-0.00474160228123473	0.0101546255816013	0.0110136849551964	0.00861978016474215	-0.00568175757941911
h1s11	1623	0.0207265274611594	0.00782481825390544	-0.000277146863554168	0.00778583230576483	-0.00201574892265624	0.00499561944652693	0.0118985271836853	0.00293028230861576	-0.00893991193083128	0.0138224049867372
h1s11	1624	0.00182472199424238	-0.0093118269167438	-0.011045778425084	-0.0055483212670857	-0.00614137680376466	0.00269750428931762	0.00322056727386547	0.00790732068093345	0.00376232896311841	-0.00452419983288663
h1s11	1625	0.0106608554935141	0.00153723769737186	-0.00401347062179889	0.00497377202381489	-0.00257694613167899	-0.0021486673361783	0.00401677151410812	0.00500294185294948	-0.00882103335676186	-0.00534411049380102
h1s11	1626	0.0177289691039756	0.00315844040333075	-0.0116368168203968	0.0048463739278741	0.000774407824674182	-0.00158772873460275	0.0046639891295843	0.00403738571555443	-0.00906574532661511	-0.00633063083388035
h1s11	1627	0.0199727315348909	0.00451607956775504	-0.00963489822354978	0.0137228575743446	0.000356282769862346	-0.0014273979175358	0.0114290714946662	0.00621265070279188	-0.00489467796691413	0.00474782186053563
h1s11	1628	-0.0367233223335978	-0.021191626890083	-0.00908804467046267	0.0104014712682106	-0.002951590665073	-0.013648831603566	-0.0104861015002983	0.002995380656163	0.00924774505678914	-0.0063964443230995
h1s11	1629	0.0054501070954042	0.0110600664879486	0.0257834314482671	-0.00640262321265082	-0.00110870990525161	0.0102401678152645	-0.000489051882864927	-0.0047847758866287	-0.0197880680591123	0.00346600819758217
h1s11	1630	0.014846196146838	-0.017115639054873	-0.0114319206775318	-0.00315579817732869	-0.00519333252934015	-0.00148925672530839	0.00632529018848771	0.0112587230581312	0.0044596370332058	-0.00667541280313976
h1s11	1631	-0.00677027632307579	0.0136520737249612	-0.00899051162243749	0.0127324384773896	-0.00532830980080868	-0.000509499204903626	0.00179162503021092	0.018570580885459	0.00957113485233131	0.00603624132364724
h1s11	1632	0.0172520646548289	0.00630756603024782	-0.00732216112008511	0.0123229319944977	-0.00230180627859669	-0.00841017859630997	0.00320118557835999	0.00883786130773317	0.00135368650525553	-0.00186941925321589
h1s11	1633	0.0106429149244139	0.00390662193812807	-0.00345277823857853	0.00980701309445728	0.00278548071307389	0.00772324828787604	-0.000419784396671892	-0.000826549452749439	-0.000594282585390425	0.00617588133465806
h1s11	1634	0.0196503733957868	-0.00397844742941349	-0.0115266259343942	0.0092231100923153	0.00350732593564793	-0.00487096056163156	-0.00181936080485346	0.00190807567410504	-0.00928722219214299	-0.00429004239204849
h1s11	1635	0.0223329153621123	-0.00255169051164658	-0.0121717989003309	0.00943980625315445	-0.00505292382396924	-0.00196777522149222	0.0127673150300905	0.0115684292137959	-0.0123500394934792	-0.00697320439434569
h1s11	1636	-0.00497499405431077	0.0131755646433	-0.0026715276624272	0.00617025344331548	-0.00595671102061665	-0.0078916755088182	0.00176297980838208	0.00491382282597053	-0.0123960763670563	-0.00153827050760208
h1s11	1637	0.0209927141797275	0.00570491958998272	-0.00289516837352451	0.00948565600440305	-0.00387410761453527	-0.00354255090967934	0.00994740329835012	0.00570806309201188	0.000756508871527645	-0.00664052855055088
h1s11	1638	0.00720292862802784	0.00433897785565965	-0.00377587165061726	0.00330537866290386	-0.00289045516724955	-0.00483349955231128	0.0076579413989864	0.00631510791121974	-0.0244543938830973	-0.00231345086525713
h1s11	1639	0.0224350578654323	0.0109110784547641	-0.0104222828468675	0.00722258580635462	0.00177557602542563	0.00912849756667419	0.0157853217952987	-0.000424094924704122	-0.00432197071319321	0.0140170739756807
h1s11	1640	0.0215977479364538	0.00550870049589806	-0.0125259309686161	0.00370824189350606	0.00282220379148158	-0.00159022497949791	0.00460279539685957	0.00436039825043493	-0.0114863807010598	-0.00916587294118005
h1s11	1641	0.0227463734112631	0.00635193012254358	-0.00588733902686816	0.0118653834482271	0.00471650799708228	-0.00038064787503553	0.0032620282614335	0.00743792758077027	-0.00555741116680963	-0.00563248157602926
h1s11	1642	0.0186796061932943	0.00399926751774318	-0.00420891411033875	0.00747154045220848	-0.00470670859446791	0.0127677365866209	0.0142308420020545	0.0130139420730507	-0.0272327797738895	0.00950801899124917
h1s11	1643	-0.0152650177513716	0.012906489982861	-0.00230316553957036	0.00759379299240034	-0.0017068279035958	-0.00691534235683562	-0.00213895453166735	-0.00491649837744779	-0.0178853951849612	-0.00398493981547122
h1s11	1644	0.0207711963351786	0.0090614021372448	-0.00442615913614436	0.014085825760555	0.00413233528386976	-0.00256456287717604	-0.00226351493162042	0.00164184716563772	-0.0101323547861756	0.00423219615612494
h1s11	1645	-0.00264702575832099	0.0167312971307025	-0.00283813958356204	0.00925674367953785	-0.000986706916926737	0.00160678485284371	-0.00503771750580166	-0.00794610020492703	-0.0185093851543537	-0.00276053861103368
h1s11	1646	0.0150789757506199	0.00976594002347263	-0.00125676515734376	0.00864248423531551	-0.00366453234583253	-0.00350672101059439	0.0107221331372684	0.00991516527432138	-0.0208108713416962	0.00344148466969584
h1s11	1647	0.0220398244647231	0.00601663983601335	-0.0051412003811764	0.0109778881852421	-0.00749389692743964	-0.00122478604651739	0.0119670928316416	0.00973543222751528	-0.0150450764608497	-0.00207201211080272
h1s11	1648	0.0117864397934125	0.00334873595133411	-0.0117405100844513	0.00860669105733028	-0.000888243683116816	-0.00339005570339781	0.012199515762895	0.0144478743526217	-0.0114643880389218	-0.00942456313686435
h1s11	1649	0.0241827473570293	0.00811467909164668	-0.00407312249495301	0.0140615290709532	-0.00639450601193704	-0.00594611040138858	0.00821496774537776	0.0133779485853954	-0.0136129706897453	-0.00251928792876041
h1s11	1650	-0.0910077788088793	-0.0327373362960459	-0.00870844738933265	0.0137742867065648	-0.0182925188700404	-0.027085194837127	-0.0501640147059732	0.0202578612001903	0.105242785169911	-0.00318573224062102
h1s11	1651	0.0201899529853236	-0.00381822247683189	-0.00358918432827071	0.00279449410319153	-0.00460121892996005	-0.00395465609451946	0.012424597069815	0.0139855321719666	-0.0157091853582305	-0.00691162934322713
h1s11	1652	0.00996695066895936	0.0123520993378042	-0.00723542720837937	-0.00451174580448602	-0.00445602450645006	0.00198487640567731	0.00457965381119453	0.0102156582939218	-0.00230984035930616	-0.0114050237638478
h1s11	1653	0.0101992649323258	0.00770361139968646	-0.00931921476825902	0.00774123304796146	-0.000321770607839454	0.00148642020432667	0.000398333884996161	0.00805196254572838	0.000203695848684889	-0.000677680791479331
h1s11	1654	0.0230503447125755	0.00275662737672876	9.00779037244506e-05	0.00154262060501861	-0.00318097362886478	-0.000752485371201881	0.0141669422157488	0.0114771312141714	-0.0139655267896575	-0.00812239289990841
h1s11	1655	-0.00347204625834808	0.0141857239320497	-0.00261661681352895	0.00398580895374004	-0.00423836512781586	-0.0074118594293957	0.00341270855289107	0.000849554958671769	-0.0191658183889903	-0.0104539559398443
h1s11	1656	0.0186909389102957	0.000325376974045308	0.00282829419306355	0.00317943379095886	-0.00408112124036833	-0.00474766385227965	0.0121426512951154	0.00696229250920564	-0.00818654710617135	-0.00732590315883359
h1s11	1657	0.00660611824302373	0.0108927424360217	0.00122179762855548	0.00674216517578139	-0.0019210563473162	0.00338615535592798	0.00359336257886561	0.00448393947431824	-0.0123720805290278	-0.00379897972245566
h1s11	1658	0.0224267246553681	0.00730378631169768	-0.00411241145265356	0.00862242630144313	-0.00471215885193505	0.000693302177559274	0.00591774368812505	0.0162913507610005	0.000992066402535859	0.00610604074991599
h1s11	1659	-0.00125560490054227	-0.000409935491730373	-0.00301034123135001	0.0103245686030696	0.00528036624138502	0.000493519333512318	0.00672229452146502	0.00775652869025035	-0.00292772291170342	-0.00275820473097579
h1s11	1660	0.0110460368075672	0.00832816837661445	-0.00906136360455579	0.0116486363177273	-0.00127105370449523	0.00470764537630022	0.00775094363825738	0.00494672735814972	-0.0137925227949144	-0.0116670532616313
h1s11	1661	0.0224303162088452	0.00699583264458997	-0.0107552365277634	0.0136098541368996	-0.00149129875906146	-0.0013132739766659	0.0101704916192096	0.0110761427060344	-0.0102453300729647	-0.00452581735320555
h1s11	1662	0.0207417378284994	0.00741920353029957	-0.0110314669484974	0.0120439279219605	-0.00538876511061896	0.000296625307897716	0.0123202586052106	0.0144876905992391	-0.0128935289758914	0.0129708863772603
h1s11	1663	0.00872559104961823	0.00372188814149475	-0.00738261083963825	0.0074954922238303	-0.00344665752962156	-0.00626474094143919	0.00128726003447407	0.00114759213395856	-0.0154787147919575	-0.00961653253478341
h1s11	1664	0.0210778005094975	0.00126222072226223	-0.0105458664475986	0.0130129396944573	-0.00410982002652963	-0.00253162240491542	0.0153580149435265	0.0172112613447506	-0.0155930342108364	0.0108681874039264
h1s11	1665	0.00389444905352811	0.0138149180836077	-0.00467063300205537	0.000388274539014024	-0.00380918174396527	-0.000495506849328143	0.0022204972740654	0.00266241372323807	-0.0104946806319039	-0.00918279800753131
h1s11	1666	0.0120675820633202	0.00230453552448328	-0.00816252752953124	0.00361252297590865	-0.00379012026813815	-0.00382370508413784	0.00513299691376461	0.00277319524335778	0.00619294526327709	-0.0025180824991982
h1s11	1667	0.0128967466423917	0.00359867705290052	-0.00624912294915575	0.00406683742104809	-0.00466313908263522	-0.00252449393349956	0.00224062540289397	0.00227742143673581	-0.00402332485165391	0.00542444106385406
h1s11	1668	0.0211527728711662	0.00654682929003977	-0.00625617475608335	0.0121919321590371	-0.000725374395212909	0.00623423368772118	0.00241648096343882	0.000376037904995996	-0.00144719603845017	-0.00322506539999414
h1s11	1669	0.0161253638617233	0.00158517952266898	-0.00587324785299739	0.011762600286767	-0.00598938289375041	-0.00508596413204272	-0.000192681974186156	-0.0073206918508663	-0.00414752273145507	-0.00581661656194771
h1s11	1670	0.0172621243743121	0.00554179900819422	-0.00977512224049864	0.00618687652678603	-0.00483639170885339	-0.000928231458439511	0.00855813583463873	-0.00558042636107763	0.000894056055927941	-0.0039793717411428
h1s11	1671	0.000767075175082567	-0.0284603082288608	-0.00385431702092441	0.0011745029025873	-0.00133131141756332	-0.00969944185929754	-0.00064850827861685	0.00149803114142057	0.0082856169330907	0.000516410277695061
h1s11	1672	0.0178399364344639	0.00347558760781255	-0.00542777724718616	0.008842272465878	-0.00103642088935212	-0.00261603573748843	0.00583139872488775	0.0100540533466153	-0.00294515628091579	0.00174043471422663
h1s11	1673	-0.012101229273945	-0.00652630350916698	0.00374784569039394	-0.0033963022208336	-0.00418528162737354	-0.00290368700859607	0.0124228944881225	-0.0105069037628707	0.00846295876755901	-0.00298670768847366
h1s11	1674	-0.00398838959123088	0.00476815670482367	0.00228939882352721	-0.00512021610511489	-0.000572042183503201	-0.00752205145375765	0.00822526330980921	0.00289338547098751	0.00566725468023274	-0.00684980188777041
h1s11	1675	0.00224101102932055	0.00715927204159779	-0.00344974527509103	0.00810463241289227	-0.00197739869828959	-0.004613262416879	0.00601131285154467	0.00159263847790292	-0.0134516605029321	-0.0106876881012066
h1s11	1676	0.018572404172806	0.00289844321545751	-0.00429400579241918	0.00730756602772999	-0.00325837566096989	0.0152562722395243	-0.00579958999789574	0.00628552340725402	0.00741308108001327	-0.00693760301794895
h1s11	1677	0.000193000505515227	0.00803954506638206	-0.00770991253043067	0.013960132050423	-0.00019882635126419	0.00143802122827372	-0.000917951854129456	0.000635497320958675	-0.00666831240693114	-0.00725075011832805
h1s11	1678	0.00406908013555855	0.00813347866709232	-0.0118103914069633	0.0165699110534039	-6.21895303374106e-05	0.0124590193133638	-0.000203853461063747	0.010314089486265	0.00537057071521733	0.013884100720504
h1s11	1679	0.0102021129966867	0.00941265531391731	-0.00931854318297319	0.00906589700733323	0.00482979318822416	-0.00105529042538972	0.00677569073402648	0.00528624007095808	-0.00227468054901007	-0.00958673747118239
h1s11	1680	-0.00165043013371939	0.00620072287510169	-0.00842000058784232	0.0102237541598249	-0.00542748041966409	-0.00840046965429016	0.00477212305408741	0.0204335605843895	0.019756626479547	-0.00486693034439865
h1s11	1681	0.0102878495019653	0.000470653178983428	0.0149079449382484	0.00148365632440222	-0.00814839188942047	-0.0097229792509545	0.00558247675395483	0.0269994221738958	0.0288614269474937	4.98511690925049e-05
h1s11	1682	-0.00174237758034187	-0.0128309412618703	0.0154843074904313	-0.00171893578119831	-0.00935076895298623	-0.00657060320633048	0.000608825979063643	0.0294876436781397	0.0487490759514407	-0.0110466757350362
h1s11	1683	-0.0457537835083891	-0.00576629634516918	-0.00236986078055813	-0.0024983008617964	-0.00830883433904152	-0.0144335347905195	-0.0139785088343993	0.0256527844559114	0.0662212000145823	-0.00986592228273226
h1s11	1684	-0.0036189522553664	0.00990518868407771	0.000462926828447493	0.0104916268888785	-0.00389361391229363	-0.011662786705832	-0.00670520040910962	-0.00799247219752671	-0.00220700381759513	0.00148967403170671
h1s11	1685	-0.00997117789292329	0.00511963262078485	-0.00228193602633077	0.0115563730730365	0.00152354889085093	0.000142187062406777	0.00315629065337053	0.0197373928886922	0.0252837858076411	-0.0146486440286281
h1s11	1686	-0.0136922006086265	0.00165996849767433	0.000511547484041342	0.00611026160707275	-0.00557074491315279	-0.00165797818898854	0.00449814670505484	0.0276494280959921	0.0316063057789888	-0.0150739226454317
h1s11	1687	0.00472581964742472	0.00352568567129623	0.00330313285039705	0.00312973884142006	-0.0066677281596924	-0.0031015247666513	0.00555203260106758	0.0239130231936724	0.0227792157394451	-0.0157463018220505
h1s11	1688	0.0129398115849301	0.00317082523704338	0.00495749500572217	0.0043388709551715	-0.00378237497247819	-0.00134339562931638	0.00510018409122393	0.0169626070322166	0.0157209868163415	-0.0144165995730794
h1s11	1689	0.0133163438219631	0.00856025056223271	-0.00510962428730191	0.0127494996310775	0.00609451015155472	-0.00215294724277805	0.00322168256518101	0.00939352308709642	-0.00562827956965721	-0.0126401650562566
h1s11	1690	-0.0221945982399346	-0.000495251438072168	-0.0117795034526263	0.0042407065510994	-0.000277979548885384	-0.00252825600718924	0.00448654714783658	0.024391767716287	0.0238035015033364	-0.0128690999092642
h1s11	1691	-0.0254446334952701	-0.0152272377458322	-0.0143582646836861	0.00966810339532049	-0.00459243888711567	-0.0123124065891642	0.000204848944204818	0.0226635603027064	0.0233720098082177	-0.0149825508609341
h1s11	1692	-0.016744916705274	-0.00989368811247408	-0.00629049916944694	-0.000106280176431291	-0.00926261219131629	-0.00880546009501441	-0.0100586565779592	0.00156114990007465	0.0205642770916598	-0.00552051984051769
h1s11	1693	0.00203495656282472	-0.00823734822332398	-0.00409694628822828	0.0098571948990623	-0.00690536155276577	-0.00791412612989377	-0.00358118464230599	0.0108926037552033	0.0151102695530685	-0.0138981046097153
h1s11	1694	0.0181156838214728	0.00684448078414862	-0.00207503366027339	0.0109326223226435	-0.00503776332535101	-0.00373524361285788	0.00477126884412451	0.00661050493664644	-0.00505618995507944	-0.00263294837174339
h1s11	1695	0.0192558261444401	0.00579379771987136	-0.00310245847611877	0.00846114825559652	-0.00379670910305554	-0.00236556442844829	0.0077183281024602	0.00805739953830749	-0.0100717796255697	-0.00244078263856609
h1s11	1696	0.0179886704201486	0.00790673636574045	-0.00983969034587307	0.00640106081165227	-0.00354807419703031	-0.00449674928852179	0.00774767686053488	-0.00241093224045327	-0.00696178906433587	-0.00933270176120589
h1s11	1697	-0.00371741226386098	-0.0283636062551003	-0.00688037151378059	0.0092562333256472	-0.00689561546000238	-0.0140844556568026	-0.00549769920227205	0.00828693944630609	0.0186704557581615	-0.00243311399127474
h1s11	1698	0.0205290179220157	0.00786784975389853	-0.00384778810345426	0.0125264906849389	0.0110248460049825	0.00194759294710801	0.00162770771062476	-0.0011417478860733	-0.00812905903263499	-0.0103973139873917
h1s11	1699	0.00240979959381817	0.00523265683670676	-0.0120240719744739	0.0090347199680639	-0.00582203877391923	-0.00417710752677614	0.00345761305375971	0.014440549270608	0.00309204373825574	-0.00929923264707318
h1s11	1700	-0.00236611915488771	0.00154351679683389	-0.0119444501876145	0.0131114640525515	-0.00939271888216473	-0.00889797997096343	-0.00159596313270653	0.0147977282883039	0.0161595879998372	-0.00817203541861951
h1s11	1701	0.00398095055501421	0.010821743237216	-0.0107296087846961	0.0112633875167623	-0.00798425014666277	-0.00276082614566987	0.0075464368489471	0.0148215071050932	0.00667875851588142	-0.00866087610502926
h1s11	1702	0.00920411405995365	0.00175370430899127	-0.00944211122145122	0.00591638838991339	-0.00631761475856285	-0.00480796830219431	0.00628942591459457	0.0109640141090474	0.00352289486077599	-0.0117083116270048
h1s11	1703	0.00257150330492519	-0.00471961603470525	-0.00199123995253164	-0.00168535509404487	-0.00508548324593406	-0.00946265506182553	0.00205380586535286	0.0106968540712687	0.00456019423838809	-0.00908867964545991
h1s11	1704	-0.0180064654251659	-0.0056715569409772	0.0117337523911814	0.00391629409224776	-0.00966746962677826	-0.0108667022219821	-0.00472535733389154	0.00870218843598206	0.0262939579543169	-0.0112235070179603
h1s11	1705	-0.00231231650333734	-0.0196312707956463	0.0127507921547693	-0.00326405580455639	-0.00567826970632565	-0.00781388006040279	0.00381424560227029	0.00725253769688184	0.00558830970751713	0.000561028822686379
h1s11	1706	-0.0180677569929922	-0.0162028086613476	-0.00486851779851419	0.00733714856282678	-0.00608023898809726	-0.00242345197800488	-0.00979172987128277	0.011371512533139	0.0193840876192148	-0.00225495134982656
h1s11	1707	0.00976354819179258	-0.00902920627455675	-0.00432225175990699	-0.000657264887225819	-0.00691695101615188	-0.00636466293264638	0.00561182956338275	0.00669878671060853	0.00711657322234092	-0.00718797765859287
h1s11	1708	0.00156972581281522	-0.0173377837709068	0.00460503619903725	0.00419887095151201	-0.00425015542980894	-0.0095525488181318	-0.0044258003469801	0.00156118380702672	0.00330057488362532	-0.000582410260671372
h1s11	1709	-0.0720304299831748	-0.0796208483689853	0.00077301933715434	-0.0134214514522999	-0.0209991671242414	-0.0313982285635446	-0.033667265038712	0.0341996525059265	0.104988416016894	-0.00504643745634531
h1s11	1710	-0.0544993464593731	-0.0889104600958782	-0.00177639767943601	-0.00287955754762505	-0.0156170462473348	-0.0264094901716317	-0.022275119027433	0.0321192649884882	0.0915801775392294	-0.013043635970191
h1s11	1711	-0.00779009284672144	-0.0495761418731668	-0.00547199366293329	0.00196159636970653	-0.00865032742118805	-0.0145676287469914	-0.00146409165988087	0.0204368006275798	0.0340254035372351	-0.0171270575002428
h1s11	1712	-0.0909545403840826	-0.0841633999111451	0.00593430043578735	-0.00846287362711971	-0.0147350104057621	-0.0322895896792946	-0.0397861669316474	0.0230096095040613	0.0982830883497564	-0.00329664853504159
h1s11	1713	0.0136665753691644	0.00245513139832667	0.00150638354614213	0.00177220339202912	-0.000419090341719837	-0.00373931051661039	0.00665732541771605	0.00762261711869187	-0.00144525377243344	-0.0131308766032319
h1s11	1714	0.0105200492098918	0.00227858911144133	0.00197641158536507	0.00252347734023914	-0.00814952161174276	-0.00554189792681492	0.0090344862693176	0.00247156480922553	0.00520364649287597	-0.00658238456852267
h1s11	1715	0.0188590606569368	0.00260890757614304	-0.000989005619172702	0.00790917372595874	-0.00466493893314535	0.00651288989543844	0.00603913736326789	0.0147241108935506	0.00420759786118131	-0.00145842629170978
h1s11	1716	0.0163684984627531	0.006302748672961	-0.00915751390675562	0.00589701416110325	0.00260986615262962	0.00765597717352538	0.00857495285850037	0.013074582401212	0.00806279453587193	0.00241924111910833
h1s11	1717	0.0213252856135278	0.0044346084306734	-0.00792668710572819	0.0016079885014455	-0.00534381734572975	0.00532045113606402	0.000687322770357789	0.0159670284628617	0.01560061382911	-0.00249906719140194
h1s11	1718	0.00634576473499313	0.0108191842035168	0.0135422369731631	0.00169255112152802	-0.000668793739324367	0.0106963128078451	0.00140496676333912	0.0121199207207189	0.0138172856336677	-0.00521632351457424
h1s11	1719	0.0169502560495998	0.00855602672605393	0.00321727012149278	0.00456688761274564	0.00281930008631636	0.009609099596252	0.0028956263374024	0.0154725136293168	0.0144929261841475	-0.00619801759877156
h1s11	1720	0.00831970925253755	0.00772627560964376	0.00884374532124466	0.00642208544073089	0.00117064459355429	0.00282706777796933	0.0070663912671981	0.013216918769599	0.0025556988562887	-0.00271405948389255
h1s11	1721	0.0144547345184926	0.00527162446470965	0.0143411203413048	0.00245820305501573	-0.00468273728653254	0.0052750632596629	0.00157742228749145	0.00454356716939352	0.00236703027725828	-0.0080109077637654
h1s11	1722	0.0189699590383833	0.0098792982319721	0.00131971487463679	-0.00633944842337603	-0.00397409060610503	0.00562942280990597	0.00966941988106677	0.00689156382136862	-0.00468323997277804	-0.000982347204720855
h1s11	1723	0.0197371093593118	0.00837270597722293	0.00470331015071511	0.00465639948115278	0.00999903565916362	-0.00631372843525049	0.0132643259811117	0.00709829107152643	-0.0117869494463515	-0.000636014887804333
h1s11	1724	0.0146650140109033	0.00278506605040683	-0.0036496918311876	0.00562008678356476	0.0011248950957937	-0.00615424849117259	0.00952792731528062	0.00156483910770611	-0.0105363837089171	0.00497078079586108
h1s11	1725	0.0220459014185775	0.00869312638432163	0.00213642878839191	0.00772233858065709	0.00103976169711227	-0.00495297157360019	0.017659061286257	0.00577498349546154	-0.00952894700799776	0.00164805257413586
h1s11	1726	0.0216661710365197	0.0062828100326143	0.00632082773396805	0.0024089620470369	0.00623018052508374	-0.00256290058662651	0.0129177172645937	0.00644067773399584	-0.00438209162685743	-0.00244749660325806
h1s11	1727	0.00745373741382587	5.27976735583033e-05	-0.00922017229525913	0.0132785112543907	-0.0035514054927309	0.0213576657863027	0.00289322646876121	0.00325824994994427	0.000375605622489888	-0.00296339220638563
h1s11	1728	0.0135948327651855	0.00846823374494659	0.00070373514274935	0.00780434719151735	-0.00283845572484765	-0.00124284194791042	0.0012479567613004	0.0034207211955919	-0.00864233890637065	-0.00600559320139171
h1s11	1729	0.00200466434934287	0.000155567468987071	-0.0107026579040016	0.0116703492029785	0.00433473648457898	0.000571912564519139	0.00645545352751743	0.0092202755499665	0.00781843146747291	-0.00789659992207802
h1s11	1730	-0.000659275773524735	0.0169778233285437	0.0265962173760199	-0.00782882030261468	-0.00893602034143267	-0.00133152813604227	-0.00104870032912141	0.00263188169266765	-0.0159885463488007	-0.00657603092692606
h1s11	1731	0.0118192236016223	0.0103019361989814	0.0233689835353276	-0.00552759951428226	-0.00596055458124155	-0.00275073390276762	0.00837572136279405	-0.000480975293929025	0.00156324085096637	8.96486132188025e-05
h1s11	1732	0.0194850740794319	0.0072089897765152	0.00692006355486264	0.00430264033015555	-0.0033049698027795	0.000749449732499017	0.00773069005987918	-0.00824650908865219	-0.0112638178197416	0.00629641194517163
h1s11	1733	0.013009791974627	0.00240018770949114	-0.00243067337076051	0.00577684591455176	-0.00055242023221465	0.00200072570813633	-0.0157707471561284	-0.0105402906245617	0.000828347849954042	0.0103929789612643
h1s11	1734	0.0185922015487067	0.0030994279002163	0.0123757718758795	-0.00184888297428368	-0.00462375462680549	0.00924481987711074	-0.00374590148204367	0.0073302355761355	0.0116943063100552	-0.001499536766144
h1s11	1735	0.0137729377619134	0.00451266944780346	0.0110786754793435	-0.000621175769591478	-0.00390262939252567	0.0213150170720129	-0.0100717368403341	-0.00251386941138168	0.0166800628315843	0.0146954583246512
h1s11	1736	0.0186031079789448	0.00398548488059881	-0.000712114981506634	0.00548019203291828	-0.000270739110981407	0.0147013949889967	-0.00759352164404535	-0.00688140436321294	-0.00241545205207873	0.0106786631206099
h1s11	1737	0.0172349861994686	0.00413015284237052	-0.00833979995761876	0.0112015843176655	-0.000447199335226295	-0.00345699459769033	0.000912530017701524	0.00205591047558276	-0.00839508741705096	-0.00583353941113414
h1s11	1738	0.0170843890292397	0.00345868651807	-0.0039401595943153	0.0111758103088013	-0.00597683769946226	0.00191919758038042	0.00626298447212139	0.00424074302510548	-0.000795787913126602	-0.00932639499576023
h1s11	1739	0.0209530676478541	0.00636914622127702	-0.00192102138301405	0.00652956974743677	-0.00381025307367677	0.00441637438577422	0.00679670489133145	0.00659719648376842	-0.00656328753220856	-0.00956646489658522
h1s11	1740	0.00522832137877745	0.0127631445518818	-0.00981595537743274	0.01023701145704	0.000837852091848575	0.00372516039389087	0.00550079317470565	0.00541219004898905	-0.00652900998543304	-0.0119426441880164
h1s11	1741	0.0150807724039209	0.00529398322243846	-0.0105874383161236	0.0125683678063194	-0.00451821101376988	-0.00569209542630116	0.00789824424325906	0.0100565613273311	0.00141442085992877	-0.00387827844713725
h1s11	1742	0.00875010327219102	-0.00140953529521435	-0.0109914868203627	0.00908377927922189	-0.00423072804129652	-0.00408481690903717	0.00264393638291272	0.000309706042380207	-0.0122064894354101	-0.00916456665669987
h1s11	1743	0.00809560186329389	0.00185674118414118	-0.00696507734736383	0.00902599273178098	-0.00281871053347116	-0.0048743999189498	-8.47452505265147e-05	-0.000442326695184128	-0.0109985724003092	-0.00438305871758945
h1s11	1744	-0.0228548549915582	0.00729270554756982	-0.00668957788013583	-0.00352537664455618	-0.00435747805151013	-0.00599482239935619	-0.00857960550162432	-0.010208651529547	-0.000269226973298546	0.0128243501001303
h1s11	1745	0.0178889564730009	-0.00737820057443217	-0.00172903407747364	0.0101381080705865	-0.00382475496348544	-0.00735988356876428	0.00277725400951045	0.015132136019414	0.0162306015059651	-0.0109511155502807
h1s11	1746	0.0134238842366641	0.00513115413610397	-0.0127887918959106	0.000853953269782002	-0.000849885281476394	-0.00449922600415946	0.00387237174876649	0.00497611399547419	-0.00757710232476729	-0.000147587224245258
h1s11	1747	0.0157701111932632	0.00972994285463923	0.00106536239405698	0.00643648400349722	-0.00483681149285409	-0.00100470687398759	9.81973192185592e-05	-0.000116702423131062	-0.00996801479338049	0.000451174742940724
h1s11	1748	0.0136938207067868	0.00278536333228285	-0.0103056080777044	0.00613952845089827	-0.000246200983406757	-0.00540626419151991	0.00144231235063014	0.00226141348912768	-0.00447413889317245	-0.00412981126689842
h1s11	1749	0.0139436466655267	-0.001460647614193	-0.00210462892343739	0.00547764043260467	-0.00193431898862187	-0.00193608314106125	-0.000924776288129521	6.72486411792673e-05	-0.0130119813485707	-0.00362722991748563
h1s11	1750	0.00705524011562988	0.00301914997137141	-0.00103364048596772	0.00649665374397701	0.000209085412227535	-0.00628679087538131	-0.00173436214398078	-0.000744716009584809	-0.00442581278839283	-0.00390654937775712
h1s11	1751	0.0119633540904789	0.00776086641539827	-0.00702487350791226	0.00974995864754078	0.0014523457751208	-8.19593098008476e-05	0.01239440544277	0.00855355103695913	-0.00686896297100843	-0.000838182047454021
h1s11	1752	0.0180208108333149	0.00290617026720243	-0.00925122868218799	0.00532757322892358	0.00223070606340503	0.00423217578385567	-0.00095864859695659	-0.0019445574187757	-0.0117947311827457	-0.00333610058348471
h1s11	1753	-0.00492287951947997	0.0115003143810659	0.0166223761364618	0.00014654796022829	-0.00348477213858171	-0.00347402182681467	0.00829723572915117	0.000703730225135829	-0.00034178378419998	-0.00612527350498008
h1s11	1754	0.0182696045938893	0.00556589324560761	-0.00164341322536905	0.00845492759107828	0.00243074935169716	-0.00615621470779369	0.00538070856051414	0.00817791671641595	0.00120418092443724	-0.00357414510506948
h1s11	1755	-0.0103130525199517	0.00108653345062543	-0.00983756358630551	0.016462502336503	-0.00577057360413384	-0.0104748790717213	-0.00806139783120015	0.00990939742994701	0.0271299146565374	-0.00306903124245395
h1s11	1756	-0.00260319449819252	0.00117944168588259	-0.0107741131500819	0.0135255877066293	-0.000408738695819994	-0.00630340780338529	-0.00196947085232307	0.000730776100518309	-0.00709597454611583	-0.00248637380430615
h1s11	1757	0.00372315990314734	0.0050470477249944	-0.00840695169349379	0.0154645839358625	-0.00169886962967853	-0.00264951163322887	-0.00203396180142912	-0.00410438740542665	-0.0101902928831239	-0.00496202629244588
h1s11	1758	-0.0388009250390901	-0.0308437288893552	-0.0147501890972037	0.0120330640609497	-0.0135490804663594	-0.0245277132032326	-0.0149220767084534	0.0176655835188834	0.0824980772187729	-0.00548982847093522
h1s11	1759	-0.00879889741730134	0.0043347095389988	-0.00736622706901338	0.013621535578594	-0.00326518113407317	-0.00447947514724182	0.0109222586549721	0.013441511023956	0.0161836463578317	-0.0125364141166751
h1s11	1760	0.0192873157510158	0.000243791914479569	-0.00693393584151645	0.0112719184637423	-0.00293941306069103	-0.00426584834631471	0.00640744567410279	0.00188978547949676	-0.00467110655293767	-0.0122401663846527
h1s11	1761	0.00816257335286802	0.00535001129848342	-0.00504928799900425	0.00971318893542306	-0.00190081782299499	-0.00256485355110874	0.0107896582648702	0.00319992426244382	-0.00675782646399757	-0.00736917070959915
h1s11	1762	-0.00311043445693524	0.00248639720846493	-0.00926840563791002	0.0150131062603723	-0.000710313602497604	-0.00197378338152267	0.00538277581522695	0.0109606745371336	0.0105493158055532	-0.00633875139007764
h1s11	1763	0.00508798667910328	0.000323062375110651	-0.00586415292536551	0.0115922918873473	0.000193199954231258	-0.00120384730505215	0.00965059305560564	0.0106595872348739	-0.005836860107321	-0.00361027165185471
h1s11	1764	0.0106065992837829	0.00771034101845834	0.0120795551653854	-0.00174015834202225	-0.00860522819851645	-0.0017551952381906	0.00262251876390957	0.00675552379593939	0.0151236056141191	-0.00530821622580964
h1s11	1765	0.0200502109276315	0.00804778893284504	-0.00317808662551504	0.000964943443213799	-0.00112835621709239	0.00091361475375675	-0.00288619089374618	0.00221713719876048	-0.00913694326005666	0.00364033560693956
h1s11	1766	0.0199942020514496	-0.00289605331416075	-0.00884501787741593	0.0139207829640755	-0.00253261782054453	0.00251885442922489	0.0106616124040878	-0.0041658344914663	-0.00137931484260403	-0.00910237979596663
h1s11	1767	-0.00289922025154263	-0.00897722596234597	-0.00165284332008887	0.00491234856008553	-0.00311780699489013	0.00653304226087109	0.00166836628410266	-0.00536514385262637	-0.0072374354511976	-0.000266934439328438
h1s11	1768	0.0184847052177644	0.00743011299803616	0.00212965279197115	0.00552765708921038	0.00534356836433485	-0.00152154427671673	0.00661171248030712	0.00835697819346216	-0.00383706972872312	0.000880801782693635
h1s11	1769	0.0145349682298301	0.00786408408066442	-0.00244504917538287	0.0110789160208648	-0.00537663671187055	0.000193429041238833	0.00422707737012239	0.00506583949633105	-0.00657416162474635	0.0132984773640895
h1s11	1770	-0.00301636761455599	0.00330796709810978	-0.00473864237268353	0.00235585538337889	-0.00398392812012388	0.00981747275382134	0.00833840404149782	-0.00420855898482061	0.00768574755743668	0.00341091038575437
h1s11	1771	-0.0185182164341998	0.0119720226983509	0.000161064902549387	0.00376804026767914	-0.00724056968067299	0.00181279027706056	-0.00463595667661485	-0.00682589400854846	0.000288031660666028	0.00106934503060423
h1s11	1772	0.00830059614033971	0.00910652706352155	0.0100843332374793	0.00150193189299166	-0.00978019919512406	0.0145551004821644	0.00286345928681876	0.0194545622051521	-0.000319890180853214	-0.0144423189424741
h1s11	1773	0.0222560406522666	0.00719596589494346	0.0387223031609111	-0.01650334513226	-0.0129265618507365	0.0118549815183753	0.0123099456441549	0.0227894922161141	-0.00104324921450605	-0.0147686262277312
h1s11	1774	0.0172565478826072	5.92445556167372e-05	0.022492853903322	2.89592516585038e-05	-0.0164812152543214	0.00921061823057749	0.0080284653173249	0.0251181116201057	-0.00809170463807321	-0.0212120757043155
h1s11	1775	0.0144481441868384	0.0071997136254566	0.0214851798548223	0.000450443923747037	-0.0148152460992197	0.0118547194490096	0.00633436334561953	0.0199514843197993	-0.0126531801860632	-0.0153073856842119
h1s11	1776	0.0209275985845181	0.0019201850493513	0.00850309767266837	-0.0021384245252071	-0.00662209246756493	0.010853643524723	0.0129565012026144	0.00483537324291672	-0.00642609541555611	-0.0103175081591288
h1s11	1777	0.0235938869249107	0.00633485117679677	0.021875911484635	-0.00488038102482678	-0.0155061948085134	0.01622111307222	0.0038573587661805	0.0165784945125722	-0.0133065521054998	-0.0166103454452217
h1s11	1778	0.0186309338174086	-0.00128906978930641	-9.70658499066053e-05	0.00818754441115241	-0.00159265603320571	0.000610594317949818	0.017209363024102	0.00296532185490126	-0.00511711400174746	-0.00714877946110873
h1s11	1779	0.0208228817571361	-0.00399034216402852	-0.000155462201825251	0.0119811799087192	-0.00443670728838325	0.00579935035294385	0.0126617006704851	-0.00179468713107452	-7.82319459031037e-05	0.00506382579861874
h1s11	1780	0.0178018533368874	0.00920495080985742	0.0142927884237232	0.00553461184869422	-0.0151107920014322	0.00971335380058254	-0.00114287062981798	0.018705552587594	-0.00757449307272176	-0.0112111394734165
h1s11	1781	0.0255261593184974	0.00877196636591735	0.0351180591197449	-0.00534074761336265	-0.0147415468987902	0.0103258666085043	0.0109184573794344	0.0273238199824199	-0.0148097232735177	-0.0107983335922271
h1s11	1782	0.00942654864455603	0.0140324167001489	0.0114322784457139	0.00687288258976276	-0.0125518804059172	0.0104198644315568	0.00525710981441714	0.0225234300284516	-0.0120860895222628	-0.0139021601624621
h1s11	1783	0.0080625766298638	0.00926813919513342	0.00904195119050486	0.0105175643189563	-0.0135897888943142	0.0282526740241985	0.00356682725850556	0.0271020111593017	-0.00638009583967838	-0.0032821534540694
h1s11	1784	0.022380249379247	0.0105583220987787	0.0113795931636437	0.00743025494364102	-0.0137480049642688	0.0256893845475865	0.00398360082700927	0.0206484858075254	-0.0118219697873788	-0.0169594312579487
h1s11	1785	0.00553477444132633	0.0123573500108167	0.0253878504887793	-0.00324606037381024	-0.0171715123629217	0.0171321489191281	0.00547927826505632	0.0303025462650954	-0.0041481024546966	-0.0208965970488667
h1s11	1786	0.0088102519960781	0.0144436834839985	0.0144781668717219	0.00776634530893143	-0.0158072472131739	0.0119342433317649	0.00737897653235576	0.0156971454830982	-0.0122279365817687	-0.0204155820750731
h1s11	1787	-0.00600673526435886	0.00655142404091296	0.029083914612496	-0.00298833840003201	-0.00917432655701357	-0.00437773487531936	-0.00843879278606451	-0.00749580337562687	-0.00501386632773051	0.00734388424431123
h1s11	1788	-0.00257442646350069	0.00722908086819995	0.0155328760045986	0.00695603821257187	-0.0168841016136131	0.0116865800340977	-0.00030922400812319	0.022006537326206	-0.00433993915786545	-0.0195167610130552
h1s11	1789	0.0179261201999535	0.0125059949167344	0.0272042245744366	0.00455837375278148	-0.021847991063646	0.0168231259755869	0.00636009928148305	0.0309624036173986	-0.015846538613242	-0.0168551130764467
h1s11	1790	0.0143901476613025	0.0109339506977991	0.00490315496019348	0.0067327343457811	-0.0155013700517583	0.0102567668081218	0.00609814624486725	0.0228838117792675	-0.005867984861402	-0.0180354849299678
h1s11	1791	0.0240855401088561	0.0100469223652299	0.0239772586287997	0.00503802553962223	-0.0183122732669272	0.00952252524663595	0.00346534989546065	0.0196859352219198	-0.018478263197905	-0.0174544677111253
h1s11	1792	0.0190419149875213	-7.8082917857022e-05	-0.00541593358022763	0.0124224288025567	-0.00778592231354147	0.00149329604733904	0.0079101437274634	0.014427016156142	-0.000121972823475149	-0.0149005250680214
h1s11	1793	0.0210068907339912	0.0014580621673219	-0.00388556784759956	0.0151268008965169	-0.00453371374993468	0.00798542567330686	0.0103561980027677	0.00663847971711238	-0.00688865118107348	-0.0138745453088093
h1s11	1794	0.00527072424965811	0.00171605677832911	-0.00780125974386674	0.00829622199146106	-0.0063057814282056	-0.00550010515619546	0.000475053624029604	0.00558260710350549	0.00957460922408521	-0.00756371197044867
h1s11	1795	0.0198121909753753	-0.0012519090279012	-0.00842844334551592	0.0133932610141231	-0.00264538012271028	0.00896151234347312	0.00281009845141546	0.0056425841835861	-0.00844777463138802	-0.0132854866439082
h1s11	1796	0.0169301408681476	-0.00211973582145244	-0.00562064338855997	0.0101226480346541	-0.00495957637237401	-0.00230782568518558	0.00871975431305682	0.00666328352212864	-0.00856768382947133	-0.0146291722558306
h1s11	1797	0.00930288391489382	-0.0026381673682963	0.0043948891145107	0.0014885622121015	0.00239268552094971	0.00338847557683302	0.00798652370924443	0.00903103265207194	-0.0065583086508463	-0.0088425104853853
h1s11	1798	0.018282617618844	0.00241111116741903	-0.00271540862396165	0.00947895706764781	-0.00456217320986691	0.00358518671981421	0.00757900414338987	0.0129221362789611	-0.0160184730585919	-0.00920346782384161
h1s11	1799	0.02163474709696	0.0036691328795748	-0.000913902962648003	0.00946919585071005	-0.00849576117900862	0.00351807512397853	0.00952507135477094	0.0136305288872607	-0.00871941095851424	-0.0143153435364807
h1s11	1800	0.0170407305443642	0.00398457656850837	-0.000898089702038911	0.00928818561677121	-0.00299086502132022	0.00455577699905291	0.00923351839911118	0.0141151176297701	-0.0090723474162178	-0.00679460759988011
h1s11	1801	0.0146232298142683	0.00499898489698027	-0.00849725541479768	-0.00056748170254805	-0.00296741130950103	-0.00317807011450562	0.00990781587375761	0.0122331581670081	-0.00636294668880901	-0.00188505031314406
h1s11	1802	0.00816949164935359	-0.00815174963532072	0.0478083687641546	-0.0312769901781827	-0.0158455099435826	-0.000619569767319422	0.00469262169670445	0.00210258447630327	0.0151458090412513	0.00469092524601468
h1s11	1803	0.00340910573910734	-0.0224180722484403	0.027465384783952	-0.0243440692962997	-0.0119932476945349	-0.00746521782908954	0.00484357560153067	0.00363828847856243	0.00658206993966674	0.00178206678731016
h1s11	1804	0.0210150869089974	0.00991935305994119	0.0210883822934104	-0.00604051420229893	-0.00987476501034886	0.00973620226048443	0.00762686738266924	0.0109705088471154	-0.00452227943898603	-0.00446192281803476
h1s11	1805	0.0130527992805927	0.0115851128897221	0.0114176017488386	0.00431304377272495	-0.00788537409413116	0.000876172070561782	0.00341385978874228	0.00476332707243598	-0.00877090060462891	-0.00253581595473515
h1s11	1806	-0.0220335854141378	0.0142161722146702	0.149124177045047	-0.0692408206113123	-0.0159160911146883	-0.0026897613609542	-0.00356929383835424	-0.000309151154726333	-0.0107078529758424	0.0059829276895226
h1s11	1807	-0.00904233560678522	-0.0204989344279545	0.0267620968063775	-0.0102100724899211	-0.0142639405171215	-0.00643989532314117	-0.0135321276988758	0.014197914972929	0.0251930682239024	0.00640314079933353
h1s11	1808	-0.0463145655072098	0.0188982582927707	0.405872582216332	-0.22118331764621	-0.0551485861470483	0.0114364751017972	0.00410376023351355	0.0270191674970278	0.00882133801559675	0.00160906031514321
h1s11	1809	0.0145859799623674	0.0143758856152218	0.0785294827710225	-0.0433539489245135	-0.0108997691573178	0.00282330499893288	0.0137599689407602	0.00579242328710273	0.0005463247614189	0.000194612436392263
h1s11	1810	0.0108621189421731	0.0144519797638622	0.0705932953172166	-0.0433172454888391	-0.00567030291030835	0.00735743837878776	0.00423290284521253	0.00651000761365808	0.00025641446450275	-0.00541703075255039
h1s11	1811	0.0155569525894159	0.00759570709871887	0.0252265860761311	-0.00545972689738803	0.00648228860893249	0.00452993055383792	0.00920789163113915	0.0128245772449357	0.00082784891119842	0.00821183791112355
h1s11	1812	0.0206910618845499	0.011646494786717	0.107999000163271	-0.0536084262916507	-0.000832511482641319	0.0189912803713903	0.00939796678389627	0.0176082052432335	0.00334644621108471	-0.00744750826501601
h1s11	1813	0.0164373596876419	0.0100565038350217	0.00116152373919436	0.00692588908787579	-0.00256204223065052	-0.000304233579462155	0.00319895803159523	-0.0049059111700956	0.00012113501079995	-0.000252106255779084
h1s11	1814	0.0155669062662309	-0.0146850652526295	-0.00659759246503535	0.0097852164424698	-0.000171334535777043	0.000687601613636475	0.00299530344917392	0.00288339268937398	-0.00624161584360659	-0.00534894797472444
h1s11	1815	0.0209004966091592	-0.00237092265490239	-0.0044038975167167	0.00651213408463566	-0.00216689492426316	0.000613741083560063	0.010027625094468	0.00717188529986008	-0.0083107137558835	-0.00783255410723952
h1s11	1816	0.0133227144035839	-0.0100186947816013	0.0198253024557903	-0.0112110531394759	0.00367910157874905	-0.00374365615971043	0.00807521966611641	-0.00492917876148115	-0.00935581164801589	-0.00403199081542794
h1s11	1817	0.0073126790885368	-0.0161020730406387	0.0109688377632938	-0.0092402742206858	-0.00288047082750335	-0.000581301434246642	0.00658687971318172	0.0104136689271487	-0.00444981697075566	0.00594514296203546
h1s11	1818	0.00215194133678643	-0.0123039059582076	-0.00515621391364691	0.0123223807794258	-0.00398832078389708	-0.00634093130209481	0.00172640039249199	0.00479194748531802	0.00523146562430493	0.00174396299287108
h1s11	1819	0.0169185629278192	0.00861205916715895	0.0850535172847597	-0.0501319099054991	-0.0210556413029759	0.00977250048049662	-0.0129777179732591	0.00896581166355948	0.0160403886489421	0.00321439087532644
h1s11	1820	0.00401539003167366	0.0229791171602512	0.247591652888732	-0.134054345116874	-0.0308986280085648	0.0246529134323298	0.0137338564291768	0.0186292865949087	-0.00597319545018749	0.00943903392399731
h1s11	1821	0.00172993080051741	0.00933606661053733	0.0578119145137891	-0.0304954458236116	0.00278727297154114	-0.0083692273196899	-0.00898332084963296	-0.00505747700392967	0.0153856216655037	-0.00212485437175475
h1s11	1822	0.00989247300931212	0.00881914282219327	0.0405156606775403	-0.0184095667983158	-0.00263446715431051	-0.00464853428029963	-0.0115205936779492	0.000744410833626992	0.00838541966596946	-0.00439179134012408
h1s11	1823	0.00619380517007936	0.019314385616435	0.311469785561646	-0.182607965106335	-0.0518560407630672	0.0163483596206798	0.0136526179424069	0.0308166210690195	0.00417839224781102	0.00366281620708739
h1s11	1824	0.00519489644444349	0.0153110090264261	0.207128977699058	-0.124411531005424	-0.0286494587565182	0.0108748377114319	0.00215939937036374	0.0159219609587092	0.00353408681444732	0.00199330223780392
h1s11	1825	0.00119903747610949	0.0203080099800467	0.187600045783004	-0.116083332391377	-0.0346634579781431	0.00176996906891473	-0.00420206902885072	0.0146072118813473	0.00682418536837522	0.00374161231031872
h1s11	1826	-0.00500466855940566	0.0154440221178016	0.154384867490588	-0.0976098936118614	-0.0276122460213236	0.00202191758135833	-0.00339663914318051	0.00142341104499863	-0.000509329213785698	0.00188788852717439
h1s11	1827	0.00466653757175752	0.0201565260015306	0.107517473900412	-0.0652857949931783	-0.00772001946021129	0.0188994113239441	0.000396544592671562	0.00402784489669485	-0.00130479401035093	-0.00908448231666142
h1s11	1828	0.019984593916705	0.00663532369214676	-0.0114881618763487	0.00955469467363642	0.000716283719874035	0.0013461957672528	-0.00542092598252297	-0.00306229354061605	-0.0085002613235638	-0.0011939096672888
h1s11	1829	-0.00446315464677352	0.0144871023652365	0.0632647714095495	-0.0546573004718041	-0.0177785911889486	-0.00135309413517503	0.00268468288415028	0.0021600590975009	-0.00568501236091236	0.00179424369019688
h1s11	1830	0.0201321998448067	0.01077406885115	0.109879871758265	-0.116971417720492	-0.0207960839292247	0.00676537120377501	0.0177195912350936	0.0305238526491475	0.00762853259820005	0.00812151081107526
h1s11	1831	0.0052105367058798	-0.00326730049969498	0.136945871087641	-0.0808773620511892	-0.0185162485315892	0.0173829941915608	0.0102463914584005	0.0185437830035121	0.00628355902519629	0.00218363246412688
h1s11	1832	0.00199183124241808	-0.00294103030081765	0.271545852565751	-0.144653758859842	-0.0456443251294809	0.0108736691578152	0.0104553504060447	0.0316927747673929	0.0189491401721627	-0.000305886196696866
h1s11	1833	0.0182920814689455	0.00958337020475473	0.0334037696005837	-0.0090061319207575	-0.000199044436491898	0.00119283954651091	0.00814502117732721	0.00542053186499129	-0.00092648243588314	0.00900773957801902
h1s11	1834	0.0164337721307266	0.00799557094474132	0.000392214334996667	-0.000696597805760965	0.00321863723605381	-0.00381302092395304	0.0174737923592295	0.00761422339760362	-0.0062892891415812	0.0460610920611205
h1s11	1835	0.0146613286726823	0.0109878907131202	-0.00680865966639079	0.0094187401676207	0.00205695066612798	0.000376043983823364	0.0106958843121346	0.0148104859972774	-0.00991292448846651	0.0293038197176383
h1s11	1836	0.00858084367225578	0.00756663734862231	0.00684030402333622	-0.00298541522971084	-0.00310064428922913	-0.00411610704358052	0.0125594443872876	-0.0145014282104465	-0.0134449083846721	0.0345086290889305
h1s11	1837	0.0118405578789434	0.0115508540989681	0.0209504536825354	-0.000676633768914886	0.0076934237583985	-0.00689484725445604	-0.00253189620995184	-0.00264862304810378	-0.01265137143084	-0.0053044893519756
h1s11	1838	0.0177911991062418	-6.21059076760455e-05	-0.00314485597939349	0.00834960084042747	0.0218465512383422	-0.00998636873042406	0.00467644942782547	0.00713166554012734	0.0114158869987037	-0.0115366544944375
h1s11	1839	0.0119534785847618	0.00781714566193027	0.0252047196683303	-0.00699982913723496	0.00998716247372129	-0.00601931775030635	0.00695065364305546	0.00871457457340456	0.000999388644768307	-0.00911944762951886
h1s11	1840	0.00130746510795488	0.0269311254951707	0.255971874069735	-0.141980008871805	-0.0330747419483266	0.010820403782801	0.019711218887302	0.0283307556395629	-0.0069553703948875	-0.0113850827040791
h1s11	1841	-0.00869958648302229	0.00722167809286017	0.00273443042336955	-0.000322384705294577	-0.00501323969454019	-0.000427737762828821	-0.000344464854719827	-0.00289659586565437	-0.00616111691858668	0.00364702281461104
h1s11	1842	-0.0142501661007024	0.00966615484925446	0.0140300731079663	-0.0102175963593446	-0.00298085789828146	0.00476522757338242	0.000756551326719864	-0.00629868527806378	-0.00699545625218723	0.0024834261132603
h1s11	1843	0.00344894216533239	0.00641016241006425	0.0221999543110372	-0.0029844038550653	-0.00150016752411724	-0.00640350783372767	-0.00336262027789631	-0.00576128270923516	-0.00568345442359918	-0.00107557484383198
h1s11	1844	-0.018895188364258	-0.00357927721988858	0.0298373737177052	-0.00579623833351234	-0.00178526026333241	-0.0079161157022137	-0.0166042719405081	0.00471056450667086	0.0256740290989337	0.00173704385384077
h1s11	1845	-0.0305969969306385	-0.0311937381756667	0.0309697698623122	-0.00956833070242985	-0.0127512260249559	-0.0123946342096579	-0.0184894928487187	0.0154247903718938	0.0509064643823377	0.00178383225709517
h1s11	1846	-0.00664271304322172	-0.0190125258102223	0.0222309014898724	-0.0033960692686442	-0.00866465334375418	0.000519905037535087	-0.0025038354567382	-0.00180062401977216	0.00994296965127374	-0.00144205998059897
h1s11	1847	0.00216726245837517	-0.00710704473427971	-0.00620842671022854	0.0117607033303414	-0.00635397381871411	0.00607933947740719	0.00787960048299595	0.00818426634625965	0.0169739000898594	0.00109961277599044
h1s11	1848	0.00897571297865265	-0.00512845309249536	-0.00344063260532794	0.00386908320334764	0.000303999286941409	0.00189810716633095	0.0108383497487445	0.00596574917341835	-0.0045324764877176	-0.00507273811065703
h1s11	1849	-0.00127228740595912	-0.00208778570524427	0.0229711789143929	-0.00465017952136486	-0.00658172477746118	0.00147653332626811	-0.000960220505132014	-0.00786175507489959	-0.00293950506682971	-0.00268960650878795
h1s11	1850	0.0169192678722977	-0.00348403277983181	-0.000687240904769437	0.00635240093618513	-0.00459484059067734	-0.00346078741423355	0.00870013386407523	0.00108674231854146	0.000279829610323005	-0.00382885264284793
h1s11	1851	0.0133963850151434	0.00188583800739421	0.000111516729315945	0.00746418747770949	-0.00379035143616453	-0.0020993515090555	0.00988664785595775	-0.000445434381993117	-0.000939114001949737	-0.00416480033604411
h1s11	1852	0.0178677767255715	0.00239568415165434	-0.00410779164737385	0.00804586901340758	-0.004026552621224	0.00308326979245857	0.00165468128024117	0.00688775382960201	0.00442307875842146	-0.0115980856565654
h1s11	1853	0.0124695365419297	0.0152948881308718	0.141031188839973	-0.0711824181576825	-0.00597309285604059	0.00427161392012753	0.0126462857117776	0.0107983861275626	-0.00820526718164454	0.000143170990422386
h1s11	1854	0.00919174960399634	0.0233891574830315	0.146656137433132	-0.072339152274073	-0.0263998672086118	0.0163474665838791	0.00432842166310691	-0.00394627219108019	-0.0199651420190073	-0.00625799007858037
h1s11	1855	-0.00178716679358029	-0.00407778872488568	0.0972515707928122	-0.0449829369737322	-0.024190936078999	-0.00434858338887477	0.00103027244908286	-0.00852854993075502	-0.0119998848952561	-0.00647798650511993
h1s11	1856	-0.00321986786801676	0.0174709683265808	0.0938883170517767	-0.0521426983319577	-0.0230329303866093	-0.00367682494861239	0.0022760903372893	0.00914169280323452	-0.0116913090980952	-0.00587425482022581
h1s11	1857	0.0184254454686947	0.00845780084441799	-0.000310506581670436	0.00776622237044497	0.00652682623898528	0.00216171985076179	0.00195143731584454	0.00270870054376806	-0.00968159573486366	-0.0106849777772066
h1s11	1858	0.00862797900129365	0.00515187943198168	-0.00323699264522584	0.00771772415025527	7.50029495429087e-05	-0.00947006844529547	-0.00044077579996204	-0.00332796092990065	5.25138246488391e-05	-0.00543980967582517
h1s11	1859	0.00888817277331287	0.00758851567089328	-0.00451810785255844	0.0107435527839944	-0.00283625562386877	-0.00590869471856284	0.00428939649090545	0.00563938156206474	0.00438560451704734	-0.00778602560223873
h1s11	1860	0.0163702800153515	0.00678326947807377	0.0320466967181536	-0.0151566689429898	-0.00200027171354775	0.000985702536843806	0.0106101928167836	0.0163071742175775	0.00108328881106847	-0.00877033444191409
h1s11	1861	0.0115123480947848	-0.00186795371570058	0.0024352763047138	0.00685513862917223	-0.00146519392799022	-0.00743846106541686	0.000830000566944047	-0.00342685302978375	-0.00684891505579935	-0.00361595366380195
h1s11	1862	0.0130172457329772	0.000646659265815371	-0.00290149601887644	0.0084528644254134	0.00844932605832372	-0.00594050474009766	-0.00115806403530814	-0.00232282730887807	-0.00597106600175818	-0.00636045929647783
h1s11	1863	0.0169343781574113	-0.00166457901942861	-0.010940369884182	-0.00638474914323218	-0.00128884560612724	0.00283997446044741	0.00864492023801879	0.00616390256459732	-0.003793353291908	-0.00496916821231788
h1s11	1864	0.0191791600794747	0.0046787511582174	0.00466387321697075	0.00252398959082815	0.004754528312389	0.00638678719422039	0.00726956515908481	0.00673339314193745	-0.00286150621534471	-0.00761043829201277
h1s11	1865	0.00683610915769286	0.00957776651181465	0.0447439396437402	-0.0158853351891218	-0.0153867814876784	4.29052194759118e-05	-0.00276636868723402	0.00336970821412617	0.00412448713069784	-0.000712250214538362
h1s11	1866	0.0207996228975448	0.000815329560345217	-0.00111710168715316	0.00148619219496208	0.00193029065480514	0.00400389689216	0.00940521203239809	0.00545681423633331	-0.0117039899635351	0.00527280961848878
h1s11	1867	0.0133884924716118	0.00930200099073995	0.00606013848427689	-0.00135476882100184	-0.0066729771851366	0.000876177858803839	-7.75907814172457e-05	-0.00648091118597744	-0.00997146798744816	0.0070616724911484
h1s11	1868	0.0152845110399484	-0.00411974954688306	-0.00715874978104003	0.00742468065584998	0.0106388290227745	0.000734380989248869	0.00789301937486641	0.004586920609094	-0.0103291088362065	-0.00589114550389581
[truncated: 4,647 more rows]
