# Supplementary material for: Large haploblocks underlie rapid adaptation in the invasive weed Ambrosia artemisiifolia
Source: Nat Commun. 2023 Mar 27;14:1717. doi: 10.1038/s41467-023-37303-4 (PMC10042993; doi:10.1038/s41467-023-37303-4)
Supplement: Supplementary file 6 — Source Data [file 41467_2023_37303_MOESM6_ESM.zip › battlayetal2023-sourcedata/battlayetal2023-sourcedata-fig4/h1s7-mds_coords.csv]

chrom	window	MDS1	MDS2	MDS3	MDS4	MDS5	MDS6	MDS7	MDS8	MDS9	MDS10
h1s7	1	0.0129149996965588	-0.0115696781961931	0.00103031890225152	0.00678763812139255	0.0144919322160086	-0.0216935184665227	-0.00773379938826679	-0.00339040833084991	-0.00630712231902426	-0.000135139301792828
h1s7	2	0.00867739122358824	0.00248248267741621	-0.00430245176697874	-0.00769282143616742	0.0143968704037039	-0.00626942453387169	-0.00156482520463851	-0.00371168619282085	0.00414989587284931	-0.0041546010104419
h1s7	3	0.0156878977736565	-0.0130157151746192	-0.00612861953383089	0.00425424653399732	0.0120201716973539	-0.00489735134217776	-0.00497339461977029	0.00801739823867476	-0.000641080473672045	-0.00162207267011819
h1s7	4	0.025704777005901	-0.00964828101305987	-0.00572030957758896	0.00366132473191684	-0.0150913464909027	0.00128543067461035	0.00025141742244901	-0.0020773923572039	0.00291281915111408	-0.0092647154172321
h1s7	5	0.025356864874066	-0.00438504732221833	-0.00727420033244574	0.00280230945331597	-0.011544275636874	0.00316776778238292	-0.0028151701993814	0.000435415810514817	0.00553426260567484	-0.00780164347023774
h1s7	6	0.0267809352735812	-0.00577594089229457	-0.0113396622203122	-0.00205176066062605	0.00759941852000695	0.00620717876633765	-0.00129394650446747	0.00143820317162707	-0.00446475067526603	-0.00172900416447843
h1s7	7	0.0250720161854285	-0.00313830531557006	-0.00866845909551392	0.00225649903098481	0.0165745385354634	-0.0102390838317875	-0.0048151177893866	-0.00369103354037491	0.00339468045091097	-0.00426273318997597
h1s7	8	0.0253638244969739	-0.00706765591670527	-0.00958623802762569	0.00847881144836542	0.013364244381889	-0.0192296613108567	-0.0158488510925367	0.00716354443029605	-0.00321797964621568	0.0255566098097792
h1s7	9	0.0119074651166882	0.0151579851302533	-0.00220883411237486	-0.0134327484395048	-0.0106761486697521	-0.0952991885264531	-0.0133833612221414	-0.00427227331482147	0.0357040469555583	0.0231080533399525
h1s7	10	0.00293973482650255	0.0230417619920644	0.00632981937079498	-0.0303528196117475	-0.0363647445904475	-0.0653021863233123	-0.0106149168251486	-0.0126398005595871	0.0378642569321384	0.0224216216502367
h1s7	11	0.0126849691981474	0.00292786488043795	-0.0034055669288532	-0.00256863737625597	0.00134970800406389	-0.0527511703666204	-0.00933295812664642	-0.000288575352085125	0.0189169207526057	0.00164277313238698
h1s7	12	0.00442055240625908	0.0155319284553765	-0.000853801899614797	-0.0168339123881088	-0.0302678277394052	-0.0355041021338768	-0.00582158155004349	-0.0068372513693355	0.0318856841815985	0.0142611976216734
h1s7	13	-0.00417508551684134	0.031026056042538	0.0125021231608229	-0.0192220984367637	-0.0260705427430759	-0.0603718356734757	-0.00680518658401061	0.000836622670533868	0.0314011109378312	0.0180122845865371
h1s7	14	0.00625952771402718	0.027467718063761	0.0101690985738215	-0.0143432076811488	-0.0229079514971867	-0.055728534479875	-0.0109943467341367	-0.00338049575774582	0.0285029318006056	0.0118143696699264
h1s7	15	0.00545950789285981	0.0160743878380231	0.00324300480522843	-0.0103378128089919	-0.021032431880832	-0.0645597928360012	-0.00455881904479411	-0.00912267100181417	0.036396905868467	0.0188385230812006
h1s7	16	0.0232198695468954	-0.00562644555580724	-0.0103339985310605	0.00160095592654692	0.00856751068485792	-0.0442215054856065	-0.00996870071187949	-0.0035187444020171	0.0202270355102563	0.00769325382241376
h1s7	17	0.00767714732852505	0.0162182770678425	0.00491291423455235	-0.00737767062375644	-0.00778146044278637	-0.0813288383049577	-0.00729530277771382	0.00930378704589316	0.0243492598295751	0.0298298689832485
h1s7	18	0.00629758509000291	0.00881265120650877	-0.000610436747564437	-0.026157486399058	-0.0358067463390247	-0.0379691885399152	-0.00202783718918329	0.00192996545439548	0.0216067454971177	0.00586187119783381
h1s7	19	-0.00447643981906175	0.0194693278666316	0.013626804639461	-0.0187334348328863	-0.0200548681644841	-0.0546017801745469	-0.000988927655348322	-0.00457972007395666	0.0300148604143646	0.0130916696088688
h1s7	20	0.00122765847040281	0.00760501983357579	0.0112074532978606	-0.0179836589795025	-0.0240700592001608	-0.0905699235158792	0.000452323785215587	0.00292033544130829	0.0212848906299994	0.0188535868213264
h1s7	21	-0.000630432181203806	0.0177625024010225	0.0012356846115344	-0.0119428806579049	-0.0146260397021334	-0.0661250624589095	-0.00762831492425994	-0.00458921039393132	0.0327281488427421	0.0378057533984021
h1s7	22	-0.0164057047333687	0.013668868382318	0.00443139469463581	-0.0459243752887513	-0.0303788861588948	-0.0920379914144637	-0.00965043573550317	-0.0126687017167671	0.0371764417988248	0.0263833175679748
h1s7	23	-0.00284649368331864	0.0134322748595814	-0.0061245954160099	-0.00299075781928506	-0.0207552059467178	-0.0152715012560958	-0.00558694725688169	-0.00689919981605506	0.0186541509526131	0.0149579609645008
h1s7	24	-0.0257349468983129	0.00130558849860757	0.0209834013893034	-0.0196133387338237	-0.0567147162231424	-0.0918754183306143	-0.00700495407606105	0.00302557421057794	0.0404159195625536	0.0177732326665556
h1s7	25	0.0215020401034198	-0.00302136375056306	-0.0127304968691109	0.00235993323983803	-0.0275008256112306	-0.0130572572303082	-0.000472629933737634	0.0100973742218882	0.00833425236167439	-0.00139280789341131
h1s7	26	0.0276791102317859	-0.0109132184872024	-0.0138957924676472	0.00595558122724156	-0.01850925674063	0.00681270972891063	0.000795974844560916	0.00753681470000285	-0.000659155605622695	-0.0061717706166191
h1s7	27	0.00398078139088072	-0.0117698337190418	-0.00789296752382034	-0.00302045752776253	-0.0315494547406265	-0.0346298452440843	-0.00349006792278963	0.00499367233420605	0.0107261047334491	-0.002151629166588
h1s7	28	0.0105734631728839	-0.0146073372047625	-0.0125287829628352	-0.00492561579452799	-0.0201239472014278	-0.0343649215749465	-0.00534510969413808	0.0025163104473027	-0.00333170669732751	0.000994566130813952
h1s7	29	0.0192580572481723	-0.0127223734747616	-0.00840466493434905	0.000977947788503508	0.00693271348004848	-0.0191752854948683	-0.00212610545120188	-0.00235479973919052	0.00183037164837375	-0.00451223823806721
h1s7	30	0.0207644067083665	-0.0149830911346181	0.00408320822393898	-0.00084007131248286	0.00651708738895094	-0.0560473533575833	-0.0125573326047893	0.0031170474281561	0.0111786728478081	0.00952754242134552
h1s7	31	0.0209951315700067	0.0028813789163469	0.00417611372831737	0.01001984565649	0.0120443350619833	-0.0330954179934017	-0.00878627296209724	0.00219427327639346	0.0109021771835918	0.00624529040558011
h1s7	32	0.0229998433302171	-0.00346729370149034	-0.00906269974597802	0.0105029868590983	0.0168436802316537	-0.00461156002907708	-0.0039743524169594	0.00113367828974406	0.00548829824396519	1.74426109157593e-05
h1s7	33	0.0247359081692517	-0.00877312272489705	0.00236673666565432	0.00812378004960139	0.0122273729000169	-0.0329483821210649	-0.0106491489357445	0.00200970833624259	0.00955816631026649	0.00873870314729299
h1s7	34	0.0109009044312767	0.0506473065952609	0.0144909548284083	0.00313698211124182	-0.0275243497212087	-0.00729192215330836	-0.00732226285208041	0.008702175682054	0.0115371834571323	0.00596775650879078
h1s7	35	0.000342580608671155	0.0234394812186738	0.0155751025193878	-0.00183811836125352	-0.0282784227839399	-0.0331119526477928	-0.0135876885617145	0.00121408893752195	0.0165513612397844	0.0167475720652103
h1s7	36	0.0162006956929467	0.0296582193234303	0.0137677892830499	0.0105285495118112	-0.01765661560349	-0.0101489662848382	-0.0126393474160269	0.00667448849024834	0.0105985912938765	0.00768557655498791
h1s7	37	0.00130833048930032	0.045193898266364	0.0170017556641573	-0.00107133594122708	-0.0436458796517976	-0.0185267373517071	-0.0126644364278321	0.00480547084179321	0.0223880838881781	0.0121256241402083
h1s7	38	0.00802242847064506	0.0435316961752839	0.0109975665508946	0.00452682862366859	-0.0286968053723618	-0.0129433937387862	-0.00884520062450828	0.00151105326872768	0.0156311288487496	0.0114319876472991
h1s7	39	0.000546758717489182	0.0380907220132198	0.0170898482407721	0.00215309464972859	-0.0291946865461168	-0.0176064062147607	-0.0126758827156514	0.00773752143012178	0.0134843184432463	0.00604572404664048
h1s7	40	0.00580710178523202	0.057098312326671	0.019384367559692	0.00266313420768396	-0.0284447875943349	-0.0147032071682645	-0.0115488390729637	0.00928793541726516	0.0121578678780462	0.0104860389083799
h1s7	41	0.0054704983986381	0.0387449318218569	0.0137506342010826	-0.000659431997269025	-0.0346139706636195	-0.00411380441450496	-0.0109059035338933	2.16046595823055e-05	0.012960881370671	0.011606233186809
h1s7	42	0.0166892595061386	0.0210852600648004	0.0179571626753801	0.00456688482714544	-0.0126120217263355	-0.0320602485665698	-0.0100112477954277	0.00643659173077433	0.0127367616441874	0.00666899105883989
h1s7	43	0.0274647019191621	0.00758977969496138	0.00938913697621827	0.0138848685086719	0.00271187773933852	-0.0200924794468978	-0.00873946769632255	0.00216414885017763	0.0132029016436086	0.00767967243369997
h1s7	44	0.0186247232789765	0.0246133608958937	0.00965461014815932	0.0099788610940529	-0.00278619363764834	-0.0293652869203444	-0.00659183535932678	0.00403054628471764	0.0101208449622433	0.0132302607970872
h1s7	45	0.0259307317386588	-0.00789966887781622	0.00141769183568672	-0.00562852079605822	-0.0178635506838231	-0.209955700403608	-0.0125798066997911	0.0402385441637341	0.0141378045145422	0.0383005455136574
h1s7	46	0.00727847400188284	-0.00838842706244429	-0.00124389950402644	-0.0532251802556501	-0.0224996258956888	-0.592936312122031	-0.0227297280378326	0.107747943088119	0.0279630278045042	0.102383265398531
h1s7	47	0.00755712388685038	-0.0101525214611048	-0.00551118071744673	-0.0364377277250021	0.00143130474165494	-0.442157279932936	-0.0118159773601532	0.0900317592976502	0.00703404210592383	0.0686461532422482
h1s7	48	0.0101225203708606	-0.00855682592597164	-0.000723428225100572	-0.0430596740589737	-0.00961547827174394	-0.444959577407722	-0.0141629624673351	0.0863515606983717	0.0128512852276573	0.0717515161587294
h1s7	49	0.00381850580276782	-0.011920332221461	-0.000642931992428187	-0.0533799892653056	-0.00999379071160825	-0.466499811215734	-0.0167382945076935	0.088128040409799	0.0208228464268817	0.0792660268497828
h1s7	50	0.0198891448434818	-0.00786877894812339	-0.0106786639779796	-0.0201594112882286	0.00940345809450169	-0.399117087324451	-0.017648607331975	0.0794335183008962	0.0134656803325814	0.0651793375547561
h1s7	51	0.0158047392394231	-0.00957011206338384	-0.00393694947645966	-0.0474502807361222	0.00280344149596834	-0.519137769496351	-0.0135557663075341	0.10590440891402	0.00866178896055697	0.0829017544846159
h1s7	52	0.0214993778402983	-0.0163834538602255	-0.00573219845488841	-0.0492825633152731	-0.0046650675961852	-0.545602955622334	-0.0210427135703524	0.1096056479729	0.01319872099298	0.0861271793067234
h1s7	53	0.0220451246912192	-0.0080943760262839	-0.0093552232715975	-0.00225219782992752	0.0101397951771094	-0.140649762569907	-0.00869567985769995	0.0207272636696968	0.00575076170212906	0.0220247226056772
h1s7	54	0.010917150508998	-0.0169066455663297	-0.00475913790570454	-0.0608710837104692	-0.000189522584371364	-0.585002087395521	-0.0161990216024629	0.1173700981202	0.00152270511722393	0.0901838125439413
h1s7	55	0.00375970502279528	-0.0178234668136635	0.0082247972356593	-0.0677254448356704	-0.0027510835783936	-0.630053142667046	-0.0174864304776321	0.129313935877346	0.00368206716578852	0.0978435170821993
h1s7	56	0.0112678981664598	-0.0168987137560341	-0.00414665517274506	-0.0555331633782733	-0.0135573794698865	-0.638508874701025	-0.0238593857916257	0.11741061018487	0.0252857162962222	0.108182331526661
h1s7	57	0.00680157664611191	-0.00661540731983157	0.000494105892107535	-0.0511697925781111	-0.00359236452253763	-0.62790404035099	-0.0199998852721563	0.121635786559846	0.00820416386210862	0.104485856661886
h1s7	58	0.00969454060650979	-0.0115990371020262	-0.000988362862680581	-0.058969901980836	-0.0204410431874475	-0.63053831686487	-0.0253971046471492	0.117692301071646	0.0258760087694351	0.105261252093041
h1s7	59	0.0103184665656643	-0.0045922128734563	-0.00417258330941409	-0.0440789746300276	0.0030670934057461	-0.465279667049243	-0.0137981568203219	0.0900865063521118	0.0107962796639268	0.0752241761946202
h1s7	60	-0.00985104536500636	-0.0162996007279714	0.00583475377334215	-0.0212720588431854	-0.0180021759711098	-0.206639043370375	-0.0133168279004669	0.0362679485190238	0.017460468208656	0.0345255330502055
h1s7	61	0.0136385559989816	-0.0146803486337679	-0.0066448761934874	-0.0421573160985467	-0.0127816552218846	-0.54038692846256	-0.0199098330560239	0.109449078402864	0.0100798860145899	0.0908086204966111
h1s7	62	0.0274572330686719	-0.0137533963379817	-0.0123403239840245	-0.0255910918121328	0.0114734406685066	-0.361122871705641	-0.0179445045686319	0.0717510548552689	0.0149171059891819	0.0637210274521668
h1s7	63	0.0259521458758093	-0.0160094629834015	0.000873144622398975	-0.0461743249289358	0.00180862683158419	-0.600178509116542	-0.0203468291654073	0.119198505631933	0.0120891219172855	0.100552159863789
h1s7	64	0.0232004243792095	-0.000207489687716896	-0.00787277413018884	-0.0352949947604202	-0.0411489141710034	-0.459230401519978	-0.0145692958865029	0.095341130085184	0.0126371783769096	0.0732841789592265
h1s7	65	0.0270444471303615	-0.00856101722819049	-0.00662344061208669	0.008201700410331	0.00615179723769968	-0.0188416774055953	-0.00463576832909882	0.00477396820832785	0.000142920028928234	0.00342780329714435
h1s7	66	0.0153277594572823	-0.0113120773579299	-0.0108564095946076	-0.007538492300808	-0.00556265009327686	-0.027012224776883	0.00253278265211513	0.0112494738358433	0.00338617483885914	0.00466288059681433
h1s7	67	0.0160568225106399	-0.00893032966540214	-1.45961884016307e-05	-0.00542502089669241	-0.000839471759283434	-0.0330407207830191	-0.00216760992009199	0.0101883081126376	0.0058924104386502	0.00303254843227885
h1s7	68	0.0273082938575082	-0.0177472861613884	0.00211058371681515	0.0015281436233571	0.0150115660356771	-0.00382045067854535	-0.0064026715187676	-0.00877685082025241	0.00238528575638695	0.000451932295502092
h1s7	69	0.0276501123862355	-0.0115966180060646	0.00187733996886355	0.0107140202897593	0.0133179707851957	0.00185384327870884	-0.00427846965638208	-0.00282891871784791	0.000119805658897327	-0.00366893641569912
h1s7	70	0.0239105339768728	-0.00704130548094972	-0.0117995179076854	0.012355159648256	0.00857724825197103	0.00421770844979211	-0.00768213849864749	0.00446685371033527	-0.000828972516271479	-0.00623489578038858
h1s7	71	0.0176863894158291	0.00751744032580413	0.000779799466380301	0.00845709902107031	0.00818026325930428	-0.0116487324638061	-0.00387189683473855	0.000392179351142773	0.00128099199849379	-0.00555007432834509
h1s7	72	0.0223844049999734	-0.00657863939682311	-0.00764765021510382	0.0122957398013636	0.0101895547098642	0.00485268843946329	-0.00677180937959039	0.00637088857645944	-0.00277031433233251	-0.00234179577464775
h1s7	73	0.0214012664505225	-0.0063843933910417	-0.00970895634778417	0.0132755318505326	0.0125738024128118	0.00503951193263753	-0.00560519793665768	0.00591744214650117	-0.0025810868468104	-0.00479636278908975
h1s7	74	0.026430858351045	-0.011683834369707	-0.0105759668042078	0.00771824239854859	-0.00205925396883438	-0.00471477389140875	0.000876501905489523	0.0108853212131224	-0.00648199830617363	-0.0120979681213015
h1s7	75	0.0179119230080653	0.00699244764724227	0.0130982872327176	-0.00643365341335769	-0.0531991011190874	-0.00673818967049221	1.61559418152234e-05	0.0253155408305876	-0.00125029600679117	-0.0114910685721269
h1s7	76	0.0259563591203196	-0.0120366357360109	-0.00960477885043818	0.000546341497331765	0.00859169149343281	-0.0295540421505917	-0.0086730567120578	-0.00308584812899336	0.0135463925961089	0.00849866397971906
h1s7	77	0.021629761566457	0.00357463006161019	0.0114804815487735	0.00294243734182083	-0.0183047175818105	-0.012532533390669	-0.00562745730929597	0.00462776039237523	0.00267104609796829	0.0156981876431927
h1s7	78	0.0232206294146953	-0.0135608982699272	-0.00819725063350744	-0.0225846312619656	-0.00743742137665309	-0.00574867519904538	0.000351441477850065	0.00478710058464168	-0.00340052115546642	-0.0124576738223063
h1s7	79	0.0235507229097986	-0.00424331921648561	-0.0132660110585616	0.0059302758998984	-0.0162113495891341	0.00387607029181546	-0.0124613866382784	0.0027541888033034	0.00439730086882054	0.012581631402403
h1s7	80	0.0261718834493683	0.000915429591517227	-0.0118727073943492	0.00400087783005834	-0.0170306635390143	-0.00228960542686306	-0.00999601192010225	0.00293255084978323	0.0062518790017911	0.00843458326639721
h1s7	81	0.0254011975591163	-0.00309026956637455	-0.0115613893917713	0.00571282663836613	-0.0190875348451365	-0.00215310812639606	-0.00631350522210412	0.00622152521162696	0.00602094194610647	0.00543643162657233
h1s7	82	0.012566124863517	-0.000254902102940919	-0.0114381951660096	0.000736720176104737	-0.0165370389715188	-0.00250665132282666	-0.00474826179213231	0.000510386396027118	0.012361001530713	0.0100734740429769
h1s7	83	0.0213132583434628	-0.00285236217294473	-0.012786396545941	-0.00303780234425194	-0.040387768205471	0.00854343646623372	-0.00901699624840223	0.0130289490472168	-0.00091164204800595	0.00056347667555151
h1s7	84	0.0233083302270004	-0.0115817199195809	-0.0132146213666838	0.00881656641467904	0.0133172289728264	0.001191244813532	-0.00847130882808127	-0.000774709693723846	0.00462023690925295	0.000722904595749733
h1s7	85	0.0179245906139358	-0.0037267662126669	-0.00953634611023557	-0.00182796099311019	-0.0385756910398202	-0.0267108878963537	-0.00539876173946962	-0.00934790442755035	0.0167521248803897	0.0147636351045837
h1s7	86	0.0166888415525543	0.00321421677459123	-0.00153475058636755	-0.00765660895984117	-0.058433402570487	-0.0166731295731218	-0.00346615602758633	-0.00338713873306154	0.0117242243750435	0.00556689834800612
h1s7	87	0.00158661645174399	0.0179654450128231	0.00574515696575343	-0.015436435580882	-0.0540017517016794	-0.0313828935653204	-0.00364351574712554	0.00103366296547206	0.0147191570241269	0.00688313280054639
h1s7	88	0.0117855424737552	0.009166709472998	-0.00219578126740144	-0.00992842029822957	-0.0546228379817735	-0.0152304387833797	-0.00109626180170717	-0.00149058537160329	0.00275757574199825	-0.00254416803516651
h1s7	89	0.000863810273169802	-0.0092433380938592	0.0043037181586394	-0.0165649585111169	-0.0800870166058519	-0.153288084201179	-0.0184541223360772	0.00218570375297097	0.0701014566691781	0.0390269473961804
h1s7	90	0.0230340089622396	-0.00338732378878195	-0.0056765983852076	0.0112008962787974	0.0061936739156367	-0.0158324063363638	-0.00684974115141648	-0.00603760512106227	0.0114504478855839	0.00344693039062808
h1s7	91	0.0193509086354553	-0.0124982250149022	-0.00372825946977559	0.00412150639543346	0.00705288391563732	-0.0170601316014128	-0.00226871320302917	-0.000895424155017048	0.00520987263413025	-0.00425171824256283
h1s7	92	0.0190248753680349	-0.00728736305469061	-0.0105994110294453	0.00247070753466256	-0.0201781566960075	-0.0384920309629579	-0.010886272673303	0.00342341376449244	0.0147881596637281	0.0117876109559104
h1s7	93	0.0142391853653712	0.000540962078580449	-0.00934326884382714	-0.00991761987714057	-0.0590912613900553	-0.0347232927008449	-0.000279231707045739	0.012994462838075	0.0165091777273152	0.00884466674373371
h1s7	94	0.0150664522999476	-0.00320914042778945	-0.00944205713922546	-0.00988565757963651	-0.0654084871615841	-0.0127563882007888	0.00306341613641124	0.00251956307970414	0.0144173191501098	0.00927903575197287
h1s7	95	0.0120899874567603	-0.00719198231460377	-0.0104300776863259	-0.000652642277250375	-0.0125275967200364	-0.0229570452875569	-0.00159709137134429	-0.000297740754104194	0.0133047631337053	0.00201008335670553
h1s7	96	0.00509538823825045	-0.00804070344731083	-0.0157649693782291	-0.015439149553595	-0.103871868850081	-0.103940013301322	-0.00294524133184064	-0.0045788434175808	0.0503967224931108	0.0361008346213253
h1s7	97	0.01462158906181	-0.0094557432723251	-0.00318491902450578	-0.0211298763739911	-0.0720206209375265	-0.0252089373993001	-0.00741468768277674	0.00914384422614424	0.0221087820104343	-0.00510470020266981
h1s7	98	0.0165276250722877	0.00184922068024811	-0.007920473778524	-0.00274377534340331	-0.0550036318513983	-0.0144301719314771	0.00516924188529793	0.0195886449865555	0.0159863441607094	-0.00616877390038763
h1s7	99	0.0092155035928726	0.00746620797522875	-0.0096749896022313	-0.00496677755317597	-0.0542698095896903	-0.0386574358039548	0.00121957808824455	-0.01564955187375	0.0327018049011916	0.0172586671400551
h1s7	100	0.0225545325714488	-0.0119240014678232	-0.0120799950903813	0.00180842688701484	-0.0191883039452213	-0.0299521702285944	0.00970687315882894	-0.0078522895122508	0.00498904078186426	0.00632919686330398
h1s7	101	0.015952107531842	-0.00902491067905753	0.00170093452691801	0.00668230477613861	-0.00184914588191805	-0.0229040011515172	0.0147414048134699	-0.00415213521816814	0.000910906345702645	0.00211687421476567
h1s7	102	0.000614663524863495	-0.00186341145481611	0.0103373910708396	-0.00919345685907653	0.0111807868528055	-0.00193850048462631	-0.00183595695135976	-0.00751894767939726	0.00928181694971803	0.000528472250000044
h1s7	103	0.0184504351137673	-0.0199673446486138	0.00213494723000128	0.0032879277861784	0.014058383690351	0.00103099099749348	-0.00344974497991105	-0.00392790384901845	0.00486947168449104	-0.00471458562472535
h1s7	104	0.0230147872031136	-0.0121185491014331	-0.0136203704503738	0.0109406312835348	0.00309406799468866	-0.0181717626148053	-0.0024125414778358	0.00359570492752389	0.0124077957866027	0.00176550757960345
h1s7	105	0.0219337965974344	-0.000641589024219182	-0.0118875580892501	0.00528084751609462	0.00322366161540354	-0.0222352939037873	0.00951674906154937	0.00589244260040253	0.00887740611949761	0.00888471093760057
h1s7	106	0.0238995496105118	0.0115416340611953	-9.77133181529138e-05	0.0111668546362603	0.0112578477149364	0.00586915573798967	0.00074152121055426	-0.000542425237314741	0.00128201092407038	-0.00682632148848711
h1s7	107	-0.0206180008288811	-0.0148797006526713	0.0118529371835761	-0.0249448178868186	-0.0122517513056622	-0.00508919021015811	-0.00769506789920833	0.00359020955671409	-0.00148613633699982	-0.0126520291217178
h1s7	108	0.00699032254228253	-0.00348104813308108	0.00903491995657814	-0.00730273441588451	-0.0147874154848135	-0.00245603962975006	-0.0037718628554154	-0.000932052923899691	-0.000545849927196142	-0.00112732191482321
h1s7	109	0.0244191711962094	-0.00932022584294723	-0.0113925373452734	0.00154014943430118	0.00901057179660294	-0.015729012785971	-0.0056489072274829	-0.00224819646208196	0.00659176166390351	-0.00304850091130607
h1s7	110	0.0105895849098443	-0.00943106988909193	-0.000548402401963657	-0.00791110788023015	-0.0212890470497988	-0.0139556331078906	-0.00188093859120886	-0.0016486168221946	0.00336253379364926	-0.000862733408645072
h1s7	111	-0.0211811731266091	-0.00598804015094386	0.00576379270339283	-0.028820390117043	-0.0781449561408044	-0.0108210910826044	0.00263882463883023	0.0171228830905315	0.00558163043754648	-0.0219803797126975
h1s7	112	-0.0539365720499238	0.000382434458729347	0.00913847653943902	-0.0235299596176489	-0.0629750944184885	-0.0142455818197599	0.00574537690095885	0.0230604434503754	0.0191877824388495	-0.0123244875240799
h1s7	113	0.00989947307056545	-0.0146086133503232	-0.0124161032368322	-0.00281057726235095	0.0193833528199515	-0.00332950889631955	-0.00361390975048627	0.00107099667766678	0.00521798659922168	-0.00289401169900854
h1s7	114	0.0199432961657379	-0.00472489832731183	-0.0048514315683693	0.00516248465969053	-0.0207575133682453	-0.000772300982299573	-0.00611333129315293	0.0178815372329998	-0.00653268389226387	-0.0117931656798988
h1s7	115	0.0198947848222992	-0.015804965298131	-0.00686255233298333	0.0093993068161841	0.0138187659344203	0.00177210408777924	-0.00853408788126848	-0.00326575132421076	-0.0057493655381171	0.002483528757123
h1s7	116	0.0183861352402173	-0.00475413471628792	-0.00715276337314766	0.00918514581657934	0.00043964326702625	-0.00169136210053888	-0.00862717579504045	-0.00146299063153185	0.00833500496631735	0.00996016888234031
h1s7	117	0.0172543829865414	-0.00814875354560923	-0.0111203935583941	0.0044486199115195	-0.00991459969842678	-0.0117394435424409	-0.0045510536957528	-0.00265486495908938	0.0105702828898603	-0.000724559369413944
h1s7	118	0.0140364425555149	-0.0129831476140864	-0.0140357311192529	0.00452724934931389	-0.00443228963657792	-0.00693107305029715	-0.00190156601101756	0.000903105738626411	0.00342168633171289	-0.00438758972080173
h1s7	119	0.0242589568759459	-0.0127226327390617	-0.013417920340092	0.00500381745064495	-0.00253245322506307	0.0026067921665842	-0.0015158624847478	0.00167593129573337	-0.00981574990878964	-0.0107651671794039
h1s7	120	0.022733317488663	-0.0132361474050882	-0.0116061036827575	0.0116045885887854	0.00135902686033368	0.00581344598322141	-0.00174205311196291	-0.0171479454897585	-0.0103656574457816	0.0018925062271626
h1s7	121	0.0189267750879284	-0.0145208934254727	-0.0113870208531812	0.0103072081238324	0.0169780869342305	0.00628187586793905	-0.000152833101588986	-0.00215407365883712	0.00311471577994479	0.000854101299543389
h1s7	122	0.0260627608632727	-0.0111514202992812	-0.0081874238644853	0.0101896835538792	0.0111070737082694	0.00426359672906979	0.0107562126534089	0.00011768841141341	0.00330628514383518	0.00132067888352223
h1s7	123	0.0246833858435458	-0.0116615206161063	-0.0131977600250134	0.00897139961593912	0.000860530040194151	0.00806407753880418	-0.00342794152043732	-0.0102683495247466	0.00356380107587162	-0.00814058484720544
h1s7	124	0.0177973233740036	-0.00750168318221788	-0.0106629359706088	0.0116338034047443	-0.00359658300372793	-0.0240068378569042	-0.0106850473313663	0.0072406930301986	0.00993815453498629	0.0062258970327486
h1s7	125	0.0170530880802451	-0.00978969916506323	-0.0138729046101923	0.0121071051347372	0.00489028862153668	-0.0151098349254399	-0.00910242668696776	-0.00529396644994079	0.01648354841579	0.00417620578682511
h1s7	126	0.0132057433049601	-0.00494536609492409	-0.00787059722768846	0.00853774043848968	-0.000321739660771532	0.000301730156281617	-0.00675880804934309	-0.00291984670787365	0.00845317853815065	-0.00110636580778561
h1s7	127	0.0105272608434891	-0.00759430090681716	-0.0142014086600929	0.0130305075414125	0.00811552004288304	0.00533684842979608	-0.00483133439613438	-0.0136646524368085	0.00830835854085289	0.0125848225046757
h1s7	128	0.026021081448356	-0.00723245774627152	-0.0139012866160167	0.0118863931148982	0.0158684041100562	-0.0172504216274213	-0.00761370552693317	-0.003834630315846	0.00956660456721627	0.00377043241460072
h1s7	129	0.015144324242417	-0.00200714487295921	-0.0116379083010175	0.00352553254281141	-0.00753005906753865	-0.00624752065351643	-0.010305189392479	0.00992841125720257	-0.000981728236438659	0.0148359989961032
h1s7	130	0.0170618509331933	-0.0025351562785113	-0.00642447242719294	-0.00296903976493319	-0.0272314577509476	0.0122165914920691	0.00330881432982425	0.000324962857085114	-0.00234268331706193	0.00534588208917504
h1s7	131	0.0272040895448045	0.00849708748016325	-0.00312310087815273	0.0118729581982183	0.0152938429399412	-0.00108874607383474	0.0102412589324323	-0.000916240860480738	0.00196175119607168	0.000834692840985086
h1s7	132	0.0254725682904209	-0.00582901527418062	-0.012909158018951	0.0105399521384425	0.00606108410627583	-0.0300788074744966	-0.00813125300439258	-0.00330026543778864	0.0167467218553996	0.00510337349484998
h1s7	133	0.0228105161811185	-0.00482911541798992	-0.0112769741859136	0.0108997998163698	0.00145428393042057	-0.0010116240054208	-0.00215905068506812	-0.0179111728432827	-0.0116463051116335	0.0117767846821445
h1s7	134	0.0242934771663764	-0.00115063295156904	0.000769800811677725	0.00341229399881289	-0.00634386734904123	-0.0028142392069617	0.00980150153638736	-0.00626601040034577	-0.0037150359160237	0.00236272621248936
h1s7	135	0.0235460290194719	-0.00924475302285583	-0.0129618850293983	0.00678912446498108	0.000392789394032594	-0.0578450369852578	-0.0129004906289493	-0.000296967151697416	0.0211114582979218	0.0118822738272032
h1s7	136	0.0186005457963463	-0.00495144298312408	-0.00129661377981506	0.0010664260532737	0.00469008995838002	-0.013556067928372	-0.00272715262934253	-0.00611204427167724	0.00447071434541365	0.0029606102209419
h1s7	137	0.0254608296456594	-0.010644290570603	-0.00925947075175731	0.00580919580032086	0.0065623385693831	-0.0164197286625503	-0.00979337338090437	0.0022243164662727	-0.00554655033798943	0.0064566139678032
h1s7	138	0.0254824068545931	-0.0116580430823293	-0.0109292727901329	0.00579515686772715	0.0128398827802527	-0.00434745737989693	-0.00489662472644407	-0.000757517421377315	0.00385350581291774	-0.00448234819584493
h1s7	139	0.0234877545939201	-0.016303220432853	-0.00312883174678445	0.00462813773766723	0.00964203690453576	-0.00110855464248773	-0.0039704300322259	-0.00306801554765436	-0.00876738770493625	-0.0101863028444921
h1s7	140	0.0120857745026052	-0.00487659081096667	0.0177268354988811	-0.00374237108446443	-0.0406761001102839	-0.0350391185235614	-0.00109959017579381	0.0025262145164121	0.0258151821733068	0.0144935373961033
h1s7	141	0.0237150320433582	0.0151086435437119	-0.00659158109318977	0.0088610077982384	0.00321456280558243	-0.00074663289708737	-0.00401897877901387	-0.00317266887735985	0.0103974675593854	-0.00077052184444448
h1s7	142	0.0254214913893046	-0.0143781905392784	-0.0112103095493796	0.00708178298415555	0.00168496119952674	-0.0184224360707535	-0.00373275633137243	0.000894235910381393	0.00871425182404985	-0.000777498683064211
h1s7	143	0.0241880741589979	-0.00947067892223457	-0.0132914259397034	0.0104211999209682	0.0151960834925151	0.00836868778996368	-0.00999227097435228	0.00948590335878756	-0.00243834731201508	-0.0027947821433677
h1s7	144	0.0133966423380503	-0.0149305601889949	-0.0125818600585396	-0.00222741654070437	-0.0153240280069566	-0.0899205756327135	-0.0119114586816258	-6.63620916337636e-06	0.0319185781205461	0.0179410390283356
h1s7	145	0.0249691007230302	-0.0127778132957171	-0.0141915158475086	0.0106707125718718	0.0140919284570293	-0.00114836240136981	-0.00484502077206193	-0.000213760816682844	0.00491613225211219	-0.00707714996028453
h1s7	146	0.0200165983809439	-0.0181465968143452	-0.00446319757095655	0.0132830919724818	0.00785416757942998	-0.00707389828841316	-0.0037915611278061	0.0008386318799234	0.0035836693378166	-0.00326181201400239
h1s7	147	0.0219861524256628	-0.0106751032628931	-0.00721265816485874	0.0121360872512941	0.0106582299271808	-0.0145433030081371	-0.00598741968474179	-0.00236704009637638	0.000496199740903288	0.0068033350716757
h1s7	148	0.025974099125071	-0.0127021616350175	0.0037600640132299	0.00704016093256316	-0.00211741526678442	-0.011071776230354	0.00143798114769173	0.00103811956871106	0.0103428329933052	0.0117711640961076
h1s7	149	0.0199434540934157	-0.00696750251647538	-0.0047577772366958	0.00961507355569596	-0.000512241757844293	-0.0126690564041766	0.00185206526911284	0.00123677232184235	0.0128413989197512	0.00733072420751284
h1s7	150	-0.00150334061021868	0.0142721553270239	0.0189379541575217	-0.0287177543408804	-0.0598272348824635	-0.0313381983469815	0.000333281255186075	-0.00352538259420225	0.0222318169497967	0.00647861150252399
h1s7	151	0.0107497621779889	-0.0108961279600845	-0.00433130456989281	0.00757912477159093	-0.0058960108429755	-0.0415344907419906	-0.00778122225885781	-0.00619004434735564	0.0258634165624562	0.00899039858097817
h1s7	152	0.00840495027008638	-0.00184471268181143	-0.000227697441507449	0.00172193215362893	-0.0103832840092875	0.00518210631644637	-0.00294588069980301	0.00332425017387876	0.00738838432509772	-0.00649915546274229
h1s7	153	0.0173819598892846	-0.00776696674949	-0.0084291065197363	-0.00577590245672849	-0.00435559800727789	-0.00920232741275184	-0.00455565558642299	0.00533385455036796	0.00572851874962398	-0.00470366393957699
h1s7	154	0.0162108508923326	-0.0082301414645543	0.00320915020338005	-0.00593531882019168	-0.00935615389024864	-0.0240757479349993	-0.00134735123611037	0.000495925455293	0.0042399860096478	0.00178664214914632
h1s7	155	0.0250042077015863	0.01023651765415	-0.00705993514484944	0.0110874362038463	0.0207808165590176	-0.00280586039431089	-0.00581669157378238	-0.00763111359175942	0.00500986775485325	-0.00605013946703492
h1s7	156	0.0250514273221375	0.00257684984794179	-0.00832265311221667	0.0124856421707518	0.0183286321218218	-0.00968510841757476	-0.00619584103434337	-0.00729836751392382	0.00430308086597153	-0.00148157461425171
h1s7	157	0.0260950713786806	-0.012201584982849	-0.0164626957482583	0.00518172713126337	0.00371409740700128	0.00856656588602512	-0.0045253688445162	-0.00453575614180227	0.000363952959329061	-0.00507256170877314
h1s7	158	0.0269732630090972	0.004725219624003	-0.007193813141681	0.00861823223711007	0.0142040853826089	0.000259510288644532	-0.00218735213441207	-0.00935122926872	-0.000191933088082619	-0.0019083143862604
h1s7	159	0.0274891232554746	-0.0123235061608828	0.000191046598909555	0.00964176068497177	0.015620926424752	-0.0022618007042358	-0.00480050827343883	-0.00466719943830056	0.004650984238975	-0.00150435266089558
h1s7	160	0.0197037418181007	-0.00364467412526663	-0.0108628139374774	0.00324988154687265	0.0148764941781458	-0.0380132170770758	-0.00570032997973301	-0.00259640896844602	0.014316617756375	0.00481471840033948
h1s7	161	0.0216936188942651	-0.0124182903107369	-0.0156680801851405	0.00370659571900387	0.0158851028582214	-0.0295258499577925	0.00239451435130377	0.000421729100808753	0.00702463184315414	0.00509000264126945
h1s7	162	0.0193959841289766	-0.0136616501872938	-0.00884310260418454	0.00522985650128497	0.00942194053728915	-0.0131771955407795	-0.0056950385219421	-0.00472026272957009	-0.00315244181385432	0.00713286501212903
h1s7	163	0.0265501947603553	-0.00134668364623801	-0.00532804089177391	-0.00131069399452445	0.0151723594161506	-0.00263555590923146	-0.00331320624044162	-0.00355415235134328	0.006044832447326	0.00405578055291628
h1s7	164	0.0117095762742596	-0.0129040700085626	-0.013675271830608	0.00808376781257921	-0.00938726161139758	0.00936103485704483	-0.00538974869355792	0.00935083375701313	0.00392508393272664	-0.00756730132243201
h1s7	165	0.0209614047153364	-0.00612060672251608	-0.0115671295159066	0.00918540497858994	-0.00526258751016593	0.0074071532316748	-0.00742381960957304	0.00207160276836001	0.00103681419945712	0.00411890332778188
h1s7	166	0.0270467228841801	-0.0123002538634705	-0.0140391813313723	-0.00557680742790915	-0.0143542569767342	-0.00450730457365426	-0.00101272461966636	-0.00347777011822555	0.00201065204023603	-0.00337156625513781
h1s7	167	0.0154274743695827	-0.000376080294785869	-0.00916294062978153	0.0112459183696332	0.0181774663623556	-0.00448174329750542	-0.00501184049722538	-0.00949124934653877	0.0090044845443931	-0.000567982042556152
h1s7	168	0.0220021215162927	0.000259275917948485	-0.0110455505785801	0.0144834035741829	0.0186307001349622	0.000849046226240579	-0.00557813981697359	-0.00605336696247801	0.00997828398647455	0.00204254382881452
h1s7	169	0.0224643315890937	-0.0187882997581089	-0.000285901974300928	0.0132205100113969	0.0070624438162183	-0.00578290537552612	-0.00475083769780617	-0.00889462093842322	-0.00823187703090541	-0.00144396531305601
h1s7	170	0.0257003878998748	-0.0145272106739891	-0.00157382677410717	0.0092775911956535	0.0153824033942598	-0.000797061979866304	-0.00516305021887835	0.00435923201970291	-0.00247662826558095	-0.00278461053619478
h1s7	171	0.0241048187736369	-0.0129809442371466	-0.00715691971440841	0.0125554499614953	0.0162401157480874	0.00152643082450136	-0.00260671441962598	0.00315332147511377	-0.000503874056637846	0.000382970668528329
h1s7	172	0.00834395912440135	-0.0125568066224513	-0.0104588398072843	0.00575969835104787	0.0158064643404921	0.00261404017498367	-0.00483845426986072	-0.0130342379733284	-0.000743843025916657	-0.00396602561256821
h1s7	173	0.0245347556874954	-0.00298510068252864	0.0102682868370464	0.010520109844565	0.0136067714411346	-0.0031063316348195	-0.00739720629036811	-0.00777523392208512	0.000403773698624329	-0.00200453258129658
h1s7	174	0.0251780188070432	-0.00264765330477681	-0.00990399101335751	0.006002848880298	0.0129010411248438	0.00871057357124832	-0.0121281052489663	0.00162068273982859	-0.00343973098843574	0.011730347793302
h1s7	175	-0.0490205848993226	0.0117648474998494	0.0187735484443492	-0.0664394033698091	-0.0894196949885087	-0.0604209325631704	-0.0068939468363754	0.000187795219132811	0.0520319990456848	0.0217559979348078
h1s7	176	-0.00673530325374368	-0.000533315495282603	-0.00214225110091731	-0.0350848169326258	-0.0274512212007287	-0.0121374945826513	0.00722194535689402	-0.00863201791030466	0.0267530436222559	0.0111256204610049
h1s7	177	-0.0500201250027094	0.0303513665362707	0.0284511235222643	-0.0799643087423132	-0.0968655237837538	-0.0376485358698307	0.0025003816969731	0.0030665934665029	0.0426942554998567	0.0117408988571791
h1s7	178	-0.0713998022963191	0.0224019590982602	0.0248558906510668	-0.0928365911631122	-0.0773810541941887	-0.0417646121035434	0.00571552365241444	0.00261760101365928	0.0465602448224549	0.0107617447208739
h1s7	179	-0.084669793872678	0.0243265316327701	0.0242903464874938	-0.0771541977907087	-0.091231029201842	-0.0332686657962601	0.00361711775561539	0.011806111369955	0.0419322102551011	0.00550669333821075
h1s7	180	-0.0493443232953834	0.0247998423872465	0.0240065258521805	-0.0611526677616828	-0.0830525465981169	-0.023986902100332	0.00432674589670119	0.00531138785951662	0.033539448050211	0.0121481943465105
h1s7	181	0.00033532732516835	0.0130897335838225	0.00307704364833558	0.00880087708989446	-0.00665042322503086	0.00705508662500731	0.0060868461545005	-0.00224144268279321	0.00575772020521414	0.00644168470150139
h1s7	182	0.0164264636219615	-0.0130980683122161	-0.00780997249028873	-0.0428044290428042	0.0264218144739921	0.00377062583413739	0.00246205075951547	-0.00587983518395224	-0.00495704632994196	-0.0027271007744673
h1s7	183	0.0118661483103621	-0.00946015449095198	-0.0134065834337936	-0.00290517483610527	0.0200913012834574	-0.0132187918530234	0.0177631656221127	0.00703528779397405	0.00287958503061623	0.00439762775487168
h1s7	184	0.0239758870469425	-0.0135426676351707	-0.0117409220076176	0.00999732227533329	0.016609034579799	-0.00419336712540557	0.00674073218202837	0.00513980288138407	0.00146432486280098	0.00135231084444309
h1s7	185	0.0213688050053958	-0.00994574066095282	-0.0128550554561802	0.00534853197173827	-0.0110049310543859	-0.0126258653213143	0.00671970243935252	-0.00724301979988003	-0.00245223707817112	-0.00483165068131814
h1s7	186	0.0231418302917188	-0.00166994517178443	-0.0109561164263486	0.00336289261259592	-0.0238145727584538	-0.0301575327134902	0.000123717685924464	0.00398454246257982	0.0210931071011104	0.00288573834216884
h1s7	187	0.0265826931383505	-0.015175219167706	-0.0108217152395254	0.0120732400058268	0.0141485300695021	0.0107021169455163	0.00160943106693116	0.00218687433434643	0.00348706379230289	-0.00211462255790611
h1s7	188	0.0242452717273032	-0.0126653342545874	-0.00652770655407023	0.0114762902115639	0.0122942986479045	0.00960066109660366	-0.00485918244032936	0.00434058558239899	0.00480571032476631	-0.00783161700096457
h1s7	189	0.0225882670691759	-0.0135376792912919	-0.00903887717217676	0.00979411664488073	0.00723802155365323	0.00610702107178852	-0.00288167621314106	-0.00292846716139056	0.00962998389327003	0.00150092578564792
h1s7	190	0.0264539137700226	-0.00743368031828542	-0.0111965795806144	0.0106575028957351	0.014127529260477	-0.023181102236335	-0.00675378519056336	-0.000297929036529522	0.00709778344815805	0.00204003778111934
h1s7	191	0.0238837130661717	-0.00821135967104298	-0.00838403148305167	0.00603192709785062	-0.0108283975769537	0.00431796042430933	-0.00509444711371396	0.0157566879764452	0.00651775088440133	-0.0151218687971992
h1s7	192	0.0263198789177008	-0.00886722571462113	-0.0114296015323544	0.00677448410482316	0.00511045608067086	0.00231150539116924	0.0116367037305757	0.00496600827038548	-0.00264625914459164	-0.00831233992838147
h1s7	193	0.0162030717786997	-0.0126269687188573	-0.0116849759898701	0.0129925099874464	0.0242161764264982	-0.00619855328961757	-0.00737520425529933	-0.00887011350989043	-0.00108732685421442	-0.00766321474625401
h1s7	194	0.00632632139914669	-0.000954378100145793	-0.010344015171233	0.00698310650094233	0.0133595158488293	-0.00974764613596486	0.00279313503114785	-0.00929824321383864	-0.00453967897494695	-0.00604094032705568
h1s7	195	0.0162654738654087	-0.00962882438158892	-0.00929253117860024	-0.00539410978038935	0.0147082260029837	-0.0162284599704918	0.0094842677729543	-0.00450909865842688	-0.00573133175747197	-0.0028368669543329
h1s7	196	0.0216700194131509	-0.0065545568559488	-0.0140340623524246	0.00998026714674227	0.0191202300043656	0.00178428085036527	-0.00119057329317336	-0.00703887507791137	0.00386696954023864	-0.00510650580874357
h1s7	197	0.0153201457510182	-0.00592978119015705	-0.0124121194016703	0.00149651397754875	0.0238529092460823	-0.0116533990482224	-0.00537603017779821	-0.0014343699766365	-0.00374695436955308	-0.00583625888912617
h1s7	198	0.0167096637766436	-0.0130796984628014	-0.0115066203738629	0.00573712933674672	0.014951365622256	-0.010601652985789	-0.0035242787014774	-0.00689071425727027	0.00405910743455983	-0.00156328002746589
h1s7	199	0.0152758795175152	-0.0096333145819555	-0.00775907854763269	0.00117103423967318	0.00924260028935626	-0.00831750019044873	0.000728643855286927	-0.00381578077974895	0.000952814581383787	-0.00498181501702883
h1s7	200	0.00864071596890062	-0.011742934288349	-0.0101338849814524	0.0035044863674673	0.00778144461739418	-0.00590394432176864	-0.000482069420573403	-0.00808171536399088	0.00356440267371871	-0.00344166718521513
h1s7	201	0.0211709887612385	-0.0135002061176467	-0.0116693873925808	0.0100736918644087	0.0172771310423806	-0.0008743782942032	-0.00486859131333545	-0.0048580606554238	0.00598158917429313	-0.00246671094052739
h1s7	202	0.0170918913304768	-0.0131412825271905	-0.0171242561831523	-0.0147807123327703	0.0118999982243688	-0.046653434359856	-0.0070699147198775	-0.00249544690620302	-0.00722597236705013	0.0051926613765847
h1s7	203	0.0103640302039627	-0.0115098293777917	-0.011041599398255	-0.00516291039327137	0.0135564623472122	-0.0119609912517278	-0.00350085305176936	-0.00561136719581018	-0.00704821502880599	-0.00564857013368546
h1s7	204	0.0274016081305058	-0.0101770710671579	-0.0160093477554166	0.00673522189971998	-0.00920836693483129	-0.0130386829174833	-0.00137875672658979	0.00128739203728812	-0.00260972584612636	-0.0107439973821013
h1s7	205	0.0239405123624807	0.00480405333890597	-0.00817491478480698	0.00612267275877124	0.00810943491142804	-0.0351172860327809	-0.00270259209225674	0.0034870426641555	0.0155021023505303	0.00700440457272925
h1s7	206	0.0216291809987661	-0.0128103867070634	-0.012323411244675	0.0112263179698092	0.00934765588768443	-0.0175765271587325	-0.000648643434823247	-0.00976219560006109	-0.00635755128834586	0.00321222142481703
h1s7	207	0.0220286455351384	-0.0145024135606289	-0.0114325161444564	0.0118174266951015	0.0105563317001251	-0.00729822683696133	-0.00264521510905424	-0.0126877601572374	-0.0193087512574797	9.32400446920619e-05
h1s7	208	-0.00526787490097483	-0.00615193926469186	-0.00886625629617092	0.000717345184279272	-0.00522503233508166	-0.00695456548806489	0.000970835195287788	-0.00996026923564738	-0.010082141152979	-0.00551278145355448
h1s7	209	-0.0018956299547763	0.00104213539068888	-0.00920422198940853	-0.00943096417142111	-0.0170420964020687	-0.0636898699615761	-0.0105006796137525	-0.00537407434170495	0.0321112147068727	0.0132054335131609
h1s7	210	0.0219867366226114	-0.0126634823383169	-0.0142926041090749	0.010200175257153	0.00678817076029044	-0.0131497524546442	-0.00648716127589305	-0.0120595731499771	0.00760987507724281	0.00264298619095319
h1s7	211	0.0173314416208167	-0.0129972617349303	-0.0156603496779383	0.00992311170868959	0.00693227849426322	-0.0312904033052068	-0.00797177607057745	-0.00642310934455159	0.0150511322805189	0.0035307674189342
h1s7	212	0.0223178042491209	-0.0135270147731199	-0.0153807044607161	0.0105839736967959	0.0154152235925876	-0.000157241007868037	-0.00712027148910143	-0.00442778276381525	0.0064994162555189	-0.00129233391714823
h1s7	213	0.0219895055224453	-0.00722227153884401	-0.0113166541838908	0.00797592898900332	0.0056268086259504	-0.0182327167211486	-0.0099029169168696	-0.00484444649175978	0.0143276632916792	0.00891159071754651
h1s7	214	0.017919102137389	-0.0113874062097627	-0.00455372886478669	-0.011095751754819	0.0150930131835859	-0.000245464745672797	-0.00524213536054615	-0.00301795166062598	-0.00478391335097542	0.00392098937167
h1s7	215	0.0134500767194802	-0.0140859630377016	-0.0123654345737009	0.00595080708281624	0.0116082176211193	-0.0111040742688856	-0.00962081721072232	-0.00111381388829342	0.00360899769064275	0.00204584996819798
h1s7	216	0.0177220347609272	-0.014760103797752	-0.0146135207508687	0.0033724720446309	-0.0105343752505959	-0.0979083114146496	-0.0131062167952983	0.000722405242148362	0.0320636945138066	0.0214835319872684
h1s7	217	0.0240037312529865	-0.0126791367353982	-0.0089010118684616	0.0103368474170008	0.00810174808412772	0.00599423885470274	-0.00479634415821915	-0.00240722612416905	0.00291349647111957	-0.00689835038018326
h1s7	218	0.0267711544889097	-0.00353110633015884	-0.0125239443405003	0.0108798094134248	0.00782128390262465	0.0063025111936114	-0.00504170375033653	-0.00343107376903811	0.00251133970233546	-0.00434217027995444
h1s7	219	0.0222639099091427	-0.0052178226338113	-0.0137578121584126	0.00534655680245006	-0.00123005497215375	0.00530317004175233	-0.00280146090634794	-0.0197421662455689	0.00871648752491619	0.00609640514065417
h1s7	220	0.0157194543304451	-0.00891629192871187	-0.00995653916328329	-0.00219845350869158	0.0013398299143124	0.00666605796267944	-0.00443345703565873	-0.00101079749463889	0.00744645228208636	-0.003494944098667
h1s7	221	0.0105819705810104	-0.0122466575132637	-0.00971757485372679	-0.000383008547021327	0.00117241363132112	0.00545114608539016	-0.0050119148183667	-0.00429586652316352	-0.00533392077254659	-0.0122985377813221
h1s7	222	0.0229408866314595	-0.0127287405103004	-0.0125218472409335	0.0110873333047357	0.0181248572959097	0.000349703145820869	-0.000271472368592192	-0.0040933824160026	0.00544331242567883	-0.00178614326255827
h1s7	223	0.0245056413641962	-0.00484341743566729	-0.0123807370847895	0.00780326009314145	0.00599134558348431	-0.00163825215522111	-0.00699033431591769	-0.00468374886755042	0.00657896007602832	-0.00193321851361839
h1s7	224	0.026119375594979	-0.00584193837857986	-0.00994624194246855	0.0123602283207753	0.00892775380690261	-0.00282444977109301	-0.00754049720135626	-0.00345195828365038	0.00386601129210927	0.00146168826776731
h1s7	225	0.0242270531133106	-0.00804232321569103	-0.0142433733184891	0.0109615114182068	0.0152889251542083	0.00355383063703069	-0.0048612133634167	-0.00991267302307076	0.00272714521425078	-0.00320922584661438
h1s7	226	0.0217504709900795	-0.00857270454070827	-0.0121360882394939	0.00628337111312949	0.017107400647569	-0.00393264993276983	-0.0040731554022137	-0.00241531102913638	0.00894898769828473	-0.0018221033592137
h1s7	227	0.0242104458268008	-0.0118890731351065	0.000292368849308577	0.00917371495190403	0.0113188004198596	-0.0127264101422265	-0.00496863385472834	-0.00385295136906451	0.0076315603490263	-0.00276494970846018
h1s7	228	0.0230875252159621	-0.00864849194045384	-0.00178899774292825	-0.00418523771704379	-0.00707071072757654	-0.00638248915984485	0.00201185922537156	0.00236286792620926	0.00126860554341736	-0.000119480664540892
h1s7	229	0.0191138440582055	-0.00998498625968308	-0.0114600053935544	0.0128708902630061	0.0141943056029883	-0.00527052016826307	-0.00637914464264368	-0.00534436672454276	0.00225301832962094	-0.00530880690030449
h1s7	230	0.0223893722987897	-0.00908843427694475	-0.0133493644182765	0.00604510111227105	0.00511153444076654	0.00487413390369564	-0.00754409394724054	-0.0141591155931323	0.0095458295380743	0.0127099275830333
h1s7	231	0.0247029228559075	-0.00596241558911709	-0.011203338928446	0.00578623463821689	0.0144705120686315	0.00347605046182222	-0.00761888636505982	-0.00701326254837641	0.00519005412565522	0.00635113781325807
h1s7	232	0.0220032117124764	-0.0025499938010928	-0.00713468950275831	-0.00374039657096766	0.0128474809971733	0.000262944084738452	-0.00623526035617671	-0.00717092975477458	0.00888738344661804	0.00624869794912259
h1s7	233	0.024378787711552	-0.00644152483511063	-0.00829071583058731	-0.00458309865655192	0.0155122375754656	-0.0106675460882057	-0.00473513882052154	0.000995997113594008	0.00823575796369393	0.00183226198579501
h1s7	234	0.0210360009506085	-0.00634230645016123	-0.00241067413584832	0.00941716627307258	0.000533084926734445	0.00218589740122951	0.00374834742805199	-0.00577167061025064	0.0122145239445302	0.0040045369903534
h1s7	235	0.0214481085285971	-0.0141259718025824	-0.0087984969749385	0.00527173653545342	-0.00348033908080982	-0.000349141533240085	0.00567893497157839	0.000589336309468284	0.0138822772977937	0.00212317959228413
h1s7	236	0.0175495561702818	-0.00293252996638816	-0.0069826287098268	0.00257170822196843	0.00308698908907672	-0.00793413570521795	0.0167855210955874	0.00730943559628662	0.00712807723968227	-0.00151286706553872
h1s7	237	0.0120173309728088	-0.000885015225306755	-0.000214119228913381	0.00288129864205644	-0.0146056813288548	-0.0138638386544128	0.0153464641141477	0.0088944385095881	0.00981983915160765	0.00192266618896234
h1s7	238	0.0134800358469423	0.0154962189480218	0.000274447898686452	-0.0167686901621589	-0.117243597987583	-0.0135343681262139	0.0243206182658539	0.0136144978937755	0.013996687463785	-0.0015418212848495
h1s7	239	0.0214834848254125	0.00510116098490939	-0.0059134297539723	0.00294652478060495	-0.0214697872462864	-0.0154593218893704	0.00448038228701257	0.0118274150283508	0.0132078494331355	0.00246805668778787
h1s7	240	0.0256030152995101	-0.0105575525603808	-0.00659601221941076	0.012629520994338	0.017458976750965	-0.00135628947721208	0.00284659505568533	-0.00353821421923843	0.00694782623568915	-0.000305467814891104
h1s7	241	0.0114315164582745	-0.00875675510740619	-0.0032599646190432	0.00469316525236476	0.0130337443919957	-0.00175175752794531	-0.00454772411303905	-0.000220571516084195	0.00402121516906404	-0.00317357350878042
h1s7	242	0.0210868674326777	0.00316369089133896	0.00465577306653317	-0.00266476909569866	0.00308607520287215	-0.00745405732483386	-0.00359829271438789	0.00557885291880708	0.000503642459235574	-0.00585609230339117
h1s7	243	0.0174261541484779	-0.011669465004758	-0.0104735456798939	0.00490041376995025	0.0158078497804902	0.00824768246583472	-0.00560671642928242	-0.0104535427682333	2.64498059297065e-05	-0.00335515336761023
h1s7	244	0.0220804474218423	-0.0132626667736618	-0.01262599602419	0.0101620833295445	0.0171175161612455	0.00318408423304286	-0.000831154005995586	-0.00621019423566502	0.0106446123635843	-0.000147644239368827
h1s7	245	0.0118255110673859	-0.016759529698507	-0.0139508230763995	-0.00261893523417529	-0.0335707373607556	-0.10521896376251	-0.0153220801630678	0.0111735180735194	0.0437027289494103	0.0250566265866327
h1s7	246	0.0274482932411105	-0.0156227212515069	-0.0158638688751844	0.0126393335052431	0.00587897800903969	-0.00164389985857714	-0.0172141813598542	0.0147552284588713	-0.00191889798821008	0.00408617666954712
h1s7	247	0.0213712938464494	-0.01053707254115	-0.0142137131502749	0.0145775756364335	0.00725033474262548	0.00390390188242666	-0.0132506487860862	0.00589284864727213	-0.00338015614371751	0.00559805670637117
h1s7	248	0.0248468048774917	-0.0129677717504553	-0.0165364199427586	0.0147486461913312	0.00996790101246278	-0.00418320386802207	-0.0148819239631308	0.0155028655516266	0.00468518238905261	0.00106446877930733
h1s7	249	0.0234590555685975	-0.0136005041294284	-0.0158917867888954	0.0112361643570414	0.00201506919657194	-0.00186270668272971	-0.0197704580032905	0.0193306047289418	-0.00230271661786113	0.0159242707970441
h1s7	250	0.0270850032571124	-0.0148293200504392	-0.0120806901848365	0.0151918073321667	0.0136687503248627	-4.89196800260396e-05	-0.0175657416266523	0.0129287679985645	0.00206597502544183	0.00764162530077712
h1s7	251	0.0267873372552914	-0.00871718468079077	-0.0152378542428447	0.010611046079667	0.0080369371473207	-0.0121503570377587	-0.0101142339215752	0.00755645397474659	0.00981332031806628	-0.00374028212522814
h1s7	252	0.0202201880653759	-0.0154406283321091	-0.0137256818539884	1.88587651315192e-06	-0.0252647759721071	-0.0181524624140973	-0.0144249068406993	0.0257538474749585	0.00814055909246295	0.00171028153192823
h1s7	253	0.0221985218357951	-0.0147031064949915	-0.0175280856264159	0.0128772105361319	-0.00148191034450856	-0.00236366568824436	-0.0150004510064468	0.0175289971700658	0.00565463070287316	-0.0027347266817963
h1s7	254	0.0240851142680032	-0.00954682351815486	-0.0140363616153414	0.00997369845152876	0.0101348335043443	0.00755971601314548	-0.00648692076770191	0.0014805245292347	0.00481029584131624	-0.00471757152185917
h1s7	255	0.0272507977296168	-0.00943508739863226	-0.0150936209434195	0.00840683905198311	-0.00502429972336954	0.000351969346393418	-0.00875419362705429	0.0150526504277113	0.0111703094866708	-0.00773252497741212
h1s7	256	0.0260315493587117	-0.0126311253732861	-0.0157082353476677	0.010283482031214	0.00477909568430859	-0.00125877820804879	-0.0126071527358576	0.0100202612006057	0.00114097336000791	0.00603272928948765
h1s7	257	0.0117908941508964	-0.0122639381349822	-0.00135025787988007	-0.00576269080372986	0.00761226950533549	0.0103731748308025	-0.000478361922114879	0.0097106609712594	-0.000668296412170971	-0.00520064769198091
h1s7	258	0.0224449349426183	-0.0117039931062005	-0.0172183121050644	0.00793056276627877	0.00117078872617933	-0.0184214573293368	-0.00762208700994298	-0.00136389039144477	0.0112213520003435	-0.00235027824781625
h1s7	259	0.00129868478105594	-0.0177518534801721	-0.0127801204517956	-0.00377950219103656	-0.0336727713400142	-0.103710053572388	-0.0149596573299245	-0.00841291188569895	0.0436684010720734	0.0279428746175677
h1s7	260	0.02376906309777	-0.0152777990876875	-0.0093104559543784	-0.00595014248078549	0.00350992488826836	-0.0222052404846329	-0.00808940995191289	0.00178220109347972	0.0125973673005893	0.00371927683441792
h1s7	261	0.024725876450788	-0.00934053179918373	-0.0126838903460478	0.00730515617473144	0.0115442366496847	-0.0208323234288594	-0.00251717559076414	-0.0100551356670595	0.00305780193121184	0.00047877740387795
h1s7	262	0.0216630056900372	-0.0125358967457217	-0.0119897423285556	0.000502432630315092	0.0137454071313994	-0.00271153324956815	0.00163223813788589	-0.00237911852439037	-0.00039524532737664	-4.2753550899016e-05
h1s7	263	-0.0157829469408332	-0.00701072680305789	0.00242904629377071	0.00824800262807416	0.0144843525563872	0.00517142256475785	-0.00212005513479141	-0.0035853457906083	0.00553067023506111	-0.00333807303669615
h1s7	264	0.0267315488668498	-0.0114248967318895	-0.00492990570762184	0.00839501977853481	0.0139404728270206	-0.000656615606478241	-0.00432047441667551	-0.00519931267732613	0.00767774149935911	-0.00227103347711962
h1s7	265	0.0194111721303251	0.00341651618099245	-0.00528947985475439	0.00492541096286017	0.0147636847074763	-0.00571609012748616	0.000300181791211907	0.00136953639762668	0.00690015964070549	0.00832727045861876
h1s7	266	0.020404968985676	-0.00295819766301713	-0.0130220892179022	0.0110430234763659	0.0175596447669903	0.0112425732094649	-0.011627136278083	0.00944784755530044	-0.00694068575440902	0.00736490683984247
h1s7	267	0.0199353495065291	0.0051741504767242	-0.00494255803982033	0.00302898838446603	0.00499776938719452	-0.0194970241265988	-0.00905959860869908	-0.000637189559581739	0.00497796463936548	0.0139579792575414
h1s7	268	0.0248524626563958	-0.00626700540408272	-0.00933396216022313	-0.00442590841333799	-0.0461207963335016	0.00630227614267452	0.00752476099053296	0.010762168887402	0.00988709726262132	-0.00947931184505859
h1s7	269	0.0184560492172536	0.00653098070458823	-0.00295254747610193	-0.0153937664423247	-0.0430687581088583	-0.00276857848432618	0.0188361853855476	0.00828532527472053	0.00329826284813929	-0.00710834157978649
h1s7	270	0.0228822810425867	-0.0112433271881258	-0.0108494744516896	0.00250229175362288	-0.00517566721680509	0.00828755066635798	-0.00510897204384182	0.00433509498622892	0.00463869237970811	-0.0104188605415167
h1s7	271	-0.0232253226565008	0.0038769481126503	-0.0117782308150143	-0.0194446868455863	-0.118753318450847	-0.00521187154851479	0.00837423801019452	-0.00204892646049625	0.00509078853429034	-0.00392828901593345
h1s7	272	-0.00589839667297008	-0.011332995183863	-0.0133154271373722	-0.00881249354320295	-0.0570706011960631	-0.0198037641204434	-0.00236676223721211	-0.00185234878202424	0.0111713172920369	-0.00457932883154402
h1s7	273	-0.0280240098644017	0.00541984298866984	-0.00251880951075384	-0.0533113280365	-0.255723980049042	-0.0106017617738877	0.0168273350744145	0.0161670069891723	0.0325324458145588	0.00372867435671644
h1s7	274	0.0162431109960094	-0.00462768973298283	-0.00218869800074029	-0.0216233973954168	-0.0325874934948851	-0.03610007693759	0.00149979340165619	0.00206663289360865	0.00508144639972661	-0.000419484346720304
h1s7	275	0.0275297701743078	-0.00213051737116299	-0.00187744734342179	0.0104051748649894	-0.00500610301235144	-0.00342805220064356	0.00225877910931883	-0.00965386796570682	0.00716739224894957	0.00287893521340123
h1s7	276	0.0258449423138574	-0.00738572585215872	-0.0119721033259843	0.00603398223288823	0.0158045459816564	-0.00755455789136532	-0.00306401987518468	-0.00431810435542826	0.00578001017133759	0.000495642314244592
h1s7	277	0.0251123504224178	-0.0128490714084071	-0.0138045057003253	0.00995308905812608	0.0129785032512885	-0.000593161258672505	-0.00233056394043256	-0.00635760387113872	0.00182245672167434	0.00375651868069433
h1s7	278	-0.0479799749211747	0.017195058177327	0.00685884284589305	-0.0503207888363637	-0.280778543847435	-0.0255658586865608	0.0160044062263229	0.010266792677719	0.0498825884700305	0.00746267965061993
h1s7	279	-3.05058013494685e-05	-0.00208678475948585	0.00158497828036015	-0.0246744504211478	-0.126471165670876	-0.0109884744397914	0.00775548453523357	0.00526619589060807	0.0235780632815222	-0.00261359023518067
h1s7	280	0.0268259605823759	-0.0117761397656925	-0.0148273660988291	0.00853415295969468	0.00608025663669252	-0.0018274160572991	0.000790496743130455	-0.00248694895796531	0.00160249255070741	-0.000128747258665836
h1s7	281	0.0250958891782687	-0.00854877981111002	-0.0126304813965443	0.0133332432076778	0.0140901517783609	-0.00506230055122784	-0.00069736790735862	-0.00960625298859361	-0.000788159052953104	-0.00101813799132358
h1s7	282	0.00746334494019477	-0.0084747775675729	0.017073918297086	-0.0303700108297742	0.0179568324583403	-0.0254171264017065	-0.00337230709579068	0.00741161251786895	-0.0171937704624044	0.00691573276373409
h1s7	283	-0.0404006739102585	-0.0116360911542179	0.0319926061142752	-0.0593303976574941	-0.0577066939202306	-0.0243915028156404	0.00555591364464428	0.0294094084449882	0.00208494594889921	-0.00654747056184822
h1s7	284	0.0203831114141596	-0.012888409181417	-0.0160133659450112	0.0124305068251366	0.0114157099795161	-0.00029854702967835	-0.00455796858509723	9.10236379481213e-06	0.00544253600381303	-0.00472785813118791
h1s7	285	0.026065664081436	-0.011917938088267	-0.012965561336031	0.00585126864654788	0.00847528252071034	-0.00088457698527447	-0.00351876118687078	0.00168495917995041	0.00364659704181876	-0.00695612613394707
h1s7	286	0.0181470918358869	-0.0140175902768388	-0.0119521021382891	0.00731858586879948	0.00525295304523852	0.00234128816978397	-0.00351432089478897	-0.00239165386431194	0.00463050411889802	-0.0039578303492565
h1s7	287	0.0124944184263125	-0.0131978041218113	-0.0121181078063852	0.0079275321449375	0.0182375917638704	0.000763761013140188	-0.00179058616794404	-0.00427603991283763	0.0021537238587157	-0.00638095590500629
h1s7	288	0.00621614017416444	-0.0191860210068425	-0.00332008880608178	-0.000926400194305342	0.0111862489531824	-0.0162502060121427	0.00681737340226869	-0.00405629410844523	0.0126101357192414	0.0137658685025603
h1s7	289	0.0228550610725871	-0.0141306022522553	-0.00180427006662873	0.00994525327426768	0.0191283781453655	-0.00249351068510773	0.00450238533782477	-0.00458925063401922	-0.000232460000885361	0.00869330121375547
h1s7	290	0.0196435081769583	-0.0148605176048655	-0.0115521823712586	0.00462556023446705	0.00914743657160063	-0.0113810071583693	0.00741877522644527	0.00708971824287228	0.00399920812927528	0.00462025492938131
h1s7	291	0.0214408267659962	-0.0165987498963048	-0.0119054016914348	0.00264582258405314	0.0153947937924602	-0.0164555622878732	0.0114711538223778	0.00436377610440179	0.0024414399891178	0.0192518798916325
h1s7	292	0.0149936571017539	0.00648790268107584	-0.00784611353555279	-0.0128352765864691	-0.0213523155609274	-0.0102743998318873	0.011201745763411	-0.00184572936668958	0.00656415459516528	-0.00223085362826775
h1s7	293	0.0229672255647463	-0.00730723038088293	-0.011937768470954	0.00948609510750362	0.00703762229546916	0.000785627065698905	-0.0107232390758735	0.00399548335145092	-0.006123852518715	0.0114481041672887
h1s7	294	0.0222287150253407	-0.010105663570884	-0.010602928163078	0.00574075410678875	0.0179058847551714	-0.00571828733945577	-0.00541643928072334	-0.000567991291498271	-0.00156836629744265	0.00710732453088096
h1s7	295	0.0208294221433356	0.00235212194234033	0.00382124743741025	0.00355194822753034	0.00685197268470952	-0.00458871590813301	-0.00482420387720222	-0.000365712407183189	-0.000951942031141373	0.000903528882264346
h1s7	296	0.0267111453658503	-0.00469106947560663	0.00605397650932202	0.00689058531905245	0.0210146851012101	0.00214193107373152	-0.00519832814659742	-0.00504259159802898	0.00419136372595138	-0.00131284191406191
h1s7	297	0.0267566058723519	-0.0100664538736398	-0.00523291708171385	0.0104386401897167	0.0112963951385535	0.00827044396558958	-0.00596563227117614	0.00325778495892368	0.00322552635221375	-0.00262127498799809
h1s7	298	0.0256078430447105	-0.0115192849646551	-0.00837490105405952	0.00836269306040672	0.00940160601878803	0.00766478629218591	-0.00326588311818021	-0.000303790474761927	0.00288185320673624	-0.00725298347536507
h1s7	299	0.0268516583153651	0.00368865739448821	-0.0095667764948328	0.0117376387705873	0.00235298202668321	0.00848810907200707	-0.00432478963273231	0.000635418524571435	-0.00334513164151757	-0.00442695912657804
h1s7	300	0.0221835953015458	-0.00626134378325542	-0.00947971360844524	0.00916260332900297	0.0101077422274937	0.00708250329984889	0.0084070689647257	-0.00739102417938502	0.000630497707271199	0.0069407911747311
h1s7	301	0.0230423954184904	-0.000870402890446354	-0.00945078849830474	0.00283077169568676	0.0135121330709924	0.00872070658380998	-0.000174197907580797	-0.00236016493830478	0.00623019750327883	-0.00339304193069957
h1s7	302	0.0179633539021799	0.0114102070358797	-0.0010858776321869	-0.000920954982176672	0.00191953361420921	-0.00669627762575029	-0.00351769030728575	-0.00421095163792127	0.00548406848945239	-0.000145641485365763
h1s7	303	0.0153930385007137	-0.0142903539486375	-0.0120373566551987	-0.00555532877383449	0.0169409987336525	-0.00243762317785897	-0.0017736562529236	-0.000536495197271127	0.00371224993716925	-0.00462147292463307
h1s7	304	-0.00439683801792599	-0.00636188370559505	-0.00651801610914005	-0.0268858770743148	0.00209131840809672	-0.0213486162674368	-0.00544289180103818	0.00754415489615071	-0.0033465000172936	-0.00704112677156678
h1s7	305	-0.00134699169132815	-0.00885004836434992	-0.0128225098697431	-0.0028557413030402	0.0116564669763017	-0.00859887401973236	-0.00578646583932252	-0.000657337146668251	0.00481647442861147	-0.00721323350953587
h1s7	306	0.0188714893983527	-0.0119582731408267	-0.0160792329639818	0.00545140123745654	-0.0107407238358563	0.00778886581730373	-0.00233815459895558	-0.00665750671833199	0.0125835996236903	0.00131749320945113
h1s7	307	0.0223773798387643	-0.012402926271703	-0.0147036266534288	-0.0145069153097781	0.0199295416343063	0.00262816917772779	-0.00710545480786449	-0.00264426605532269	0.00353298661874235	-0.000667874341845544
h1s7	308	0.0188753484051606	-0.00877828625127475	-0.00564321217483948	-0.00166787523762708	-0.00210568701308404	-0.00782845760350927	-0.00785759849712802	0.0015371297128139	0.00325043081934049	0.00333800610984126
h1s7	309	0.0218099834669049	-0.0139103849130356	-0.0134201071371439	-0.000808525412138128	0.000847894670429572	0.00194059368506159	-0.00844819697345284	-0.00805554272086713	0.00339423853107238	0.0193309493467993
h1s7	310	0.0170241050903318	-0.0128331700046373	-0.00979603083702277	-0.0116175109907389	0.00768524105604791	-0.00868079844616333	-0.00747333187098887	-0.0117534331691278	0.0131222279877458	0.00484585619323208
h1s7	311	0.0217498698958478	-0.00626122010222825	-0.00753751553558067	0.00278968448616099	0.0144911681832209	0.00273891385393007	0.00647048830637467	-0.00527501435953429	0.0075190957180054	0.00463346703330028
h1s7	312	0.0155874204794187	-0.00127134502712199	0.00384942409440806	-0.0105892076179274	-0.0155337311478249	-0.00156846300483902	-0.00296286665569579	-0.0143227338064504	0.0191369843061142	0.00835046232565889
h1s7	313	0.0162539621922736	-0.0172437966487593	0.000463947605424013	-0.0117168995951101	0.00580152881272188	0.00793854752573689	-0.00627937469891234	-0.00100168776602309	0.00295338831593743	-0.00326819827344737
h1s7	314	0.0201090735198757	-0.0131478588253752	-0.0120986214630019	6.7820772370178e-05	0.00765649855505262	0.000306714974409243	-0.0084661232022456	-0.00526122803214404	-0.00316616754646136	0.00278521967448042
h1s7	315	0.025638463648797	0.00127096438707872	-0.00859260865094108	0.0138916707311646	0.0109030386415223	0.00148999387973237	0.00270560003997221	0.00812249691926893	0.00435869108434543	-0.00387451330851516
h1s7	316	0.0232995614935783	-0.0138325798357362	-0.0167709825154283	0.00756870346681702	0.0122672439362443	-0.0197185457530315	-0.00366662363579865	-0.00665725820387271	0.010714151281341	0.00244678611838901
h1s7	317	0.0261785763932125	-0.00317982543408756	-0.0126819911100218	0.0141665587754934	0.0165413037327687	0.00366592177943037	0.00779774253252348	-8.85287280623098e-05	0.00671905049727892	0.00301751400076888
h1s7	318	0.0253576085795366	-0.0104565047748065	-0.0149143981689051	0.0134461880290744	0.0210351624524769	0.00297840192290306	0.000117221330565133	-0.00313009954654354	0.00430996609341389	-0.00117606408740136
h1s7	319	0.0262218957864334	-0.0105408427301356	-0.013798130963036	0.00953552024716114	0.0179549776951	0.00424778314469863	-0.00407837734162047	-0.00084937440674409	0.00490772103788996	-0.003219296580376
h1s7	320	0.0219506815494098	-0.0107306468668208	-0.0114984714168941	0.00789317089291373	-0.0047631073509706	0.00252248010581011	0.00688304648822119	0.00605986217428344	0.00874464420042197	-0.00214258698488411
h1s7	321	0.0100929613741798	-0.00958720474101313	-0.0129954119212853	0.00329457043562721	-0.0228204483807372	-0.00521548570038285	0.0062731645407088	0.0082767798342558	0.00900912516594687	-0.00534939310045095
h1s7	322	0.0270441888157906	-0.0112545709587557	-0.00454623861642536	0.00103254535411093	0.0106267911287669	-0.0396014143122473	-0.00746729930693732	0.00119400582586832	0.0123976921909179	0.00423304319419999
h1s7	323	0.020639943741723	-0.00987196594179945	-0.0115721971845924	0.00580060595583069	0.0106841137533659	-0.00179749792586894	-0.00067462545013515	-0.00244787170102359	0.00769754195916026	-0.00223759734279495
h1s7	324	0.0201113981372279	-0.0121711664109137	-0.0168588456196149	0.0115484761977	0.00146765962030597	0.000159924813555128	-0.00594099818672033	-0.000587652251257659	0.0106398980451071	-0.00472808533251469
h1s7	325	0.0225505043149069	-0.0106289683526122	-0.0141352571176272	0.00685213497083222	0.0155234240253105	-0.00263904808076556	-0.00435047317481685	-0.00578911542504246	0.00857759979504839	0.000917965790402307
h1s7	326	0.023798727209293	-0.00318096561772579	-0.0100122136559831	0.00751630873591937	0.0157514532915697	0.00538468958008877	-0.00370766531356263	-0.0121531007384874	-0.00355810609328613	0.0035969165321027
h1s7	327	0.0265443485763789	0.012989254630595	-0.00417330095548057	0.0135970474529506	0.0167811207442385	0.00103441686389843	-0.00310209646250662	-0.00607975503383871	0.0068914943738405	-0.000941327458205291
h1s7	328	0.0248627487786698	-0.00583094396751334	-0.0119075446384591	0.012196548108106	0.0193368544028483	0.00469433184434638	-0.00419526029092224	-0.00777898830221061	0.00448501380046385	0.00184155385528458
h1s7	329	0.0199748413484041	0.00666109972056968	-0.00910090612319767	0.00650202591614087	-0.014886693359766	0.00248418020947853	0.00495739876537171	0.00585903431859839	-0.00326152532635144	-0.00673694607507562
h1s7	330	-0.0375624307476111	0.00604923609763103	0.0121528346235594	-0.0297324843975073	0.00102257151165538	-0.0132849749407688	-0.00451813670479721	0.00237086606911996	-0.0110931078886411	-0.0109949414592624
h1s7	331	0.0246914352250912	-0.00839469843218501	-0.00964492903809543	0.0132704313251798	0.0164733090170258	0.00118141487650684	4.8088668078347e-05	-0.00484335292231261	-0.00108011736056074	-0.00170394041908769
h1s7	332	0.00925712214121864	-0.0119815226135929	-0.0147534413371946	0.00596287004738217	0.00113354321996741	0.0114376303260706	0.00087365553701501	0.00299741025984593	0.00682587120404732	-0.000408128637533409
h1s7	333	0.0195773105656523	-0.0127052125729454	-0.0137354955981993	-0.00920562055408052	0.000289364706280492	0.00217274074659456	-0.00750698292573028	0.00389507922938125	0.00421542716165092	0.00158796707798817
h1s7	334	0.0268841995587559	-0.0134267636566954	-0.0145429423061126	0.00977655413340715	0.00737913308645441	-0.000253185565671185	-0.00445331713806006	0.00379804626540054	-0.00357626491931093	0.000599283017620781
h1s7	335	0.0250946931459527	-0.0147812110802647	-0.0143879636854288	0.00111669433987276	-0.00489201174415912	-0.00597532743683558	0.0040832846744973	0.00578034124232256	-0.00618400831131083	-0.00887349276601091
h1s7	336	0.0157751383710227	-0.00703871885546805	-0.00931051216586947	0.00451241055769036	-0.00317910039458208	-0.000948139008515992	-0.000664859059702275	0.00896887254747381	0.00041559946673815	-0.00973566712876554
h1s7	337	0.0177381528400927	-0.00894155293737716	-0.0126104793408529	-0.00785260858005362	0.012957197241491	-0.0239536506111979	-0.00457286194256978	-0.00281805959947637	0.00916315855984949	0.00900127231832904
h1s7	338	0.0224703710517762	-0.016585673486005	-0.00676951739223732	0.00720799688841156	-0.0134172898267399	-0.00737754356006525	0.0026018806735933	-0.00287978809949492	0.012972054585455	-0.00037437774569061
h1s7	339	0.0216746153720256	-0.0139453250462543	-0.0129932604316573	-0.00224289681029443	0.00203223072883317	-0.00371856432580265	-0.00367539592456068	-0.00209215136365839	0.00978741072168651	0.00744959242886102
h1s7	340	0.020393293686752	-0.012538553169166	-0.0147897521700253	-0.000638124728333323	0.00400699461523878	-0.00398434270623305	-0.00461163994212884	-5.07586937093484e-05	0.00710486939748097	0.00155472667691557
h1s7	341	0.0187382053326639	-0.00842580556636437	-0.0143437468662393	-0.000822308304289019	0.00914836182836092	0.00752992833692252	-0.00321055236861467	-0.00182110097987585	-0.000906290012666823	-0.0027316443034787
h1s7	342	0.0260378419817544	-0.00982458963351771	-0.00924538642953497	0.00812070733816745	0.0149473401817199	0.00028881725213907	-0.00517607343549569	0.000645720329659744	0.000933869443955498	-0.00290316280391077
h1s7	343	0.0095273847189563	-0.00355070586125545	-0.00191142316994136	0.00148909091988609	-0.0332336350094823	0.00903157330173615	0.00951083324620601	0.0115393644442467	0.00168723482101917	-0.00771023423469822
h1s7	344	0.00316793079957006	-0.0117032835718957	0.00546452527508871	-0.00700398511338311	0.00364349040890623	-0.0106955853813633	-0.00216386680269777	0.00333071932655519	-0.00194543676795521	-0.0119643504059068
h1s7	345	0.00331453233909724	0.0191804051436921	0.0105122048122827	-0.0243595919166913	-0.0241772833297281	-0.00170329315023893	0.00101773042577421	0.0136515255271864	0.0017873671093134	-0.0144530151920619
h1s7	346	0.025450126995545	-0.0112022912957718	-0.0141099876580758	0.00933409248359129	0.0118782823394352	0.00471205063875483	-0.00197278876355248	-0.0078352438701861	0.00408018080531555	0.00381463839834302
h1s7	347	0.0241887265658887	-0.00948455371909632	-0.00893984238072153	-0.00562281452343688	0.0221437688808544	0.00203366511063903	-0.00601325861294273	-0.00175760120854101	0.00207375388435823	-0.00205354167009826
h1s7	348	0.0170834097486604	-0.01451120721153	-0.0136428218132886	0.00946024324481931	0.0120379758096065	0.00014945377214554	-0.00602738355494355	0.0019529226430986	0.00222712669137077	-0.00384199968888306
h1s7	349	0.0191948745977421	-0.011155493582477	-0.0121639344721872	0.010979203696622	0.0160679038073243	0.00400674080213238	-0.00289905248815763	-0.00334330402405948	0.00540293722266877	-0.00603947725659345
h1s7	350	0.00585226600397735	-0.00547003323503331	-0.00925986358830194	0.00676203626821648	0.00318968290681396	-0.0336074249654435	-0.0054762703719924	0.00129782685045681	0.0146573785045772	0.00195436144095602
h1s7	351	-0.000246935318641651	-0.0181334700913459	-0.00760178226974768	0.00246354547763798	0.0147935928314434	0.00693274566406406	-0.00519578106394859	-0.0194475853396282	0.00391078111107967	0.00520996859374087
h1s7	352	0.000339909941830861	-0.0110119097659868	-0.0112079968009278	-0.0035923600916452	-0.000770149301162628	0.0120278087413688	-0.00504929130132364	-0.0266061284090683	0.00493923961568909	0.0105175111674295
h1s7	353	0.00765261052265078	-0.0123272486735391	-0.00941799748782389	0.00323860371386733	0.0104235883628988	0.00321142111847861	-0.000104631940927532	-0.00926279360658532	0.00233297045176968	0.00150764129479239
h1s7	354	0.00947517156925207	-0.0147067158090278	-0.0135960130173814	0.00861297640662438	0.0173604115661334	0.0117579887883292	-0.00645664060541103	-0.0155004755435975	0.00535932963506797	0.000545300548723987
h1s7	355	0.0161523988143024	-0.013811865453076	-0.0123846777134619	0.00446268520710427	0.0117444485338936	0.0106228800706761	0.000192257155486551	-0.0199496364915743	0.00117354048849082	0.00474097022870028
h1s7	356	0.00558616762944296	-0.0130036174876546	-0.0126933264943087	0.00934715146756543	0.017461944835355	0.00755607795224085	-0.00682129529596566	-0.00973452462682273	0.00470355651022288	0.00079071992143545
h1s7	357	0.00275968411434015	-0.00869001333259564	-0.0104272514469346	-0.00354475799649715	0.00299619853220993	0.00771210873950893	-0.00563063925036199	-0.0103535511042704	0.00209552775196169	0.000226191890151711
h1s7	358	0.00427220325341187	-0.0196276745935063	0.00681665591757922	0.0106606514471847	0.0131682784294348	-0.00247030187060675	-0.00271886694447934	-0.0032518752248416	-0.00554967579765213	-0.00729415923161
h1s7	359	0.0165342872948631	-0.00876566059978303	-0.0132138154060773	0.00929535671685252	0.00505670617005623	-0.0227018150156283	-0.00746641205552091	0.00497596939669295	0.0164820199217987	-0.000486092502322357
h1s7	360	0.0228897035758519	-0.00529869398411872	-0.0108404141170618	0.00423516598142925	0.00992786670776418	-0.018883326782164	-0.00177849345033546	0.00836563065898177	-0.00148966903825738	-0.00865919635197833
h1s7	361	0.0195141439935801	-0.004903823037545	-0.0126589497883572	0.0109339005654697	0.00645820943956456	-0.0107205789782908	0.000731892616647737	0.0124556895653283	0.00624689114731982	-0.0105216126525178
h1s7	362	0.0262503488366275	-0.00703011916030313	-0.0143684136961256	0.00981892142806314	0.00436483040790545	-0.00277912350351533	-0.00180704459002515	0.0107995536673728	0.00159088017063264	-0.0114984032651082
h1s7	363	0.0202496519068661	-0.00876754673199269	-0.0107385433857923	0.00236995122608394	0.00379666084044296	-0.00659362401729224	-0.00449562727748629	0.0163422743833681	0.000720774924636128	-0.0137595083185496
h1s7	364	0.0256609844580485	-0.00819179143474586	-0.0149468970792203	0.0104272760286205	0.0121865245830234	-0.0110775122121636	-0.000222922698102996	0.00712208212466892	0.000753576962026481	-0.00849272020424526
h1s7	365	0.0240318368860509	-0.00797666858408686	-0.0101891781855895	0.00408284230773978	0.00858966367555725	-0.00197756883931682	-0.00242290674591233	0.0112094307547467	-0.000725027777695867	-0.0102938272827143
h1s7	366	0.0176299085077691	0.0175193007274984	-0.00233674988284993	0.00379013473141197	-0.000170868641523369	-0.00534921460745268	-0.00411814541228669	-0.000270514703130532	0.0103240006554116	-0.00109599679639593
h1s7	367	0.0253766560795099	-0.010210648916177	0.00339914515404768	0.00832120226812365	0.0134038250056094	-0.0250815860705811	-0.00674570326112359	-0.00410202693981059	0.0107278884279691	0.00375141409691
h1s7	368	0.000448147356571163	-0.0100371146728393	-0.00268007376366369	-0.00713404733757717	0.0112947971843638	-0.00308573926253008	-0.00626721698680331	-0.00608760089157046	0.00444984270960635	-0.00199365281884763
h1s7	369	-0.00226456292073058	0.00767820793299428	0.00314456913830722	-0.0121973318283506	-0.0738881508967223	0.00852680802476171	0.00844421698551259	0.0169278291533044	0.00403876571611388	-0.0161940160655827
h1s7	370	0.00630452482515593	0.0078917111517786	-0.00549263910457439	0.00559992356078496	0.00548761707617176	-0.00533014812220904	-0.0123658989201154	0.00564748144848329	0.00471662312683831	0.0081058621379889
h1s7	371	0.0209253182699332	-0.0122236489022207	-0.00944152529958003	-0.00213698119206368	-0.021246600623536	-0.00783849055630706	-0.00714557963705613	0.000709400162695164	0.0101328860299944	0.000137104304914579
h1s7	372	0.0241355001995114	-0.0136200596737821	-0.0143849700836203	0.0052231040470324	-0.0216283935070344	-0.0456480727683545	-0.00372128762048597	0.00238531891189762	0.0236354983025023	0.0108635861581695
h1s7	373	0.0254322491953748	-0.0117477754404392	-0.0133403548151143	0.00407507347007277	0.0127219037338471	-0.00833565971481962	-0.00426181902287527	-0.00163068793489743	0.0115537486583113	-0.000578810579245621
h1s7	374	0.0166488229802868	-0.0104129679463764	-0.0117013008919797	-0.0160099467070531	0.017191142578792	0.00329470936796826	0.000915529693693131	-0.00507416891168291	-0.000338137097857263	-0.00692373340517221
h1s7	375	0.0155492142854022	0.00115880430301355	-0.00589311592067165	-0.00263602376129225	0.0190564524930894	-0.0127108091737241	-0.0022290354175299	-0.00504663091977762	-0.00169743076162736	-0.00609764326664062
h1s7	376	0.0127656429789646	0.00123732963357179	-0.00650235217387557	-0.00335979186776506	-0.0158453192044642	0.00218799688077267	-0.0021748661275901	-0.00614721016869468	0.00594537097642769	-0.00020984038591865
h1s7	377	0.0199215243851082	-0.00593380166932325	-0.0126746480623112	0.0040687481324775	-0.00764617860484447	-0.0219091724543255	0.01068913272162	0.00146142491120485	0.0193784748115509	0.0110311018155822
h1s7	378	0.0152307300820613	-0.00361749914105495	-0.0028482889569246	0.0097461896531947	-0.00741609989932671	-0.0407266817672532	-0.00737851715538175	-0.0084416047876093	0.0266320222425978	0.0188300957501774
h1s7	379	0.0263257631209756	-0.0137329038628506	-0.0102850588690805	0.0109106852600751	0.0201073162455953	0.00266230980426736	0.0043226298701512	0.000173583645896249	0.0057272486323073	-0.00161594134874912
h1s7	380	0.0169908208401461	-0.0185185336041761	-0.00197657414132289	-0.00138716202429671	0.0171084465183131	0.00702603143744126	-0.00547651317115752	0.000547423563016878	0.00488426373856017	-0.00722162895013529
h1s7	381	0.0245942562529126	-0.0106856787044933	-0.0041200676681681	-0.00205301594770255	0.00656935496621833	0.0014513980310099	-0.00436087779340966	-0.000315822462072485	-0.00215619364314813	-0.0134155770252296
h1s7	382	0.00302624803949989	0.00355135000742605	-0.00700414513226231	-0.00254710958643132	-0.0430177874927764	-0.0104294613345703	0.00339043491593884	0.00208418083478514	-0.000420625371652995	0.00651411425179482
h1s7	383	0.0143855284875573	-0.0105530723707156	-0.00409536343850448	-0.0165433629017293	-0.0117494939175899	0.00561712116871213	-0.000358625529564911	0.00562807483690578	0.000714032682639016	-0.0133449474258881
h1s7	384	0.0151032376120019	0.0005413413561426	-0.00568001328041274	-0.0100644170441466	0.0101548174897572	0.00182830866756547	-0.00718973731614962	-0.000260589735810128	-0.00960235302471596	-0.00580286894181724
h1s7	385	0.0215171178112276	-0.0082601827973729	-0.0129260178403302	0.00907235663187321	0.00928548507642551	-0.0127286700818537	0.00235115006001037	-0.00472251102649509	0.00360289421518261	-0.00181796932455885
h1s7	386	0.0274108415673892	-0.00804511530575066	-0.0138694295606774	0.00923483361257056	-0.00773916824909192	-0.027075889558691	-0.0112212182583475	-0.000580284507940367	0.0155928428350879	0.00702494889245581
h1s7	387	0.0254316828223169	-0.011029534098519	-0.00807974006574628	-0.00354826917863545	-0.0110193746977675	-0.0226614809921352	-0.00314004329016955	-0.00550917566328033	0.00164148141239586	-0.00168095641965348
h1s7	388	0.0278072404569084	-0.00183296040365332	0.000609301333714221	0.0106416466688169	-0.00656556464114093	0.00808578740375361	-0.00860505013311978	0.0018661446953954	-0.00106323519623155	-0.000490151170811828
h1s7	389	0.0101397356073152	-0.00576848163031242	0.0120193878652073	-0.025910256181766	-0.0345073431687703	-0.0266694161396014	0.000534272394321362	0.018561608481378	0.00227042607920626	-0.0120642223671965
h1s7	390	0.0127081873863386	-0.00226016590921581	0.0055817965684166	-0.0174432693579235	0.00349046345068797	-0.0735728988755639	0.00656768099289289	0.0089375231259344	-0.00781119046747994	0.00559620983455061
h1s7	391	0.0192450103064889	-0.00811433413955821	0.0042835415814145	-0.0173668706400747	0.0150586536435935	-0.0619364195752076	0.000692118595010777	-0.00572101652473274	-0.0261254527400051	-0.00469827088781633
h1s7	392	0.0123174212858607	-0.0141340976379932	-0.00101037390658474	-0.00920912584945022	0.0195952393078498	-0.0248550322368507	-0.00455274379014324	-0.00668871470144763	-0.00499426347362505	-0.00773766655611224
h1s7	393	0.017033766253497	-0.0112555214074486	-0.00487438591255418	0.00335266645721264	0.0130450119332087	0.000914695856551663	-0.0067237733597561	-0.00436515839833777	0.000854168093557939	0.00573103480147638
h1s7	394	0.0247504060115071	-0.00443626961489939	-0.0052800905843293	-0.00437476003929711	-0.0376357493284742	0.00790179172762244	-0.00166278877463811	0.0113403417275701	0.00920040468453191	-0.0101622789043379
h1s7	395	0.00907963415167315	0.00742073034954208	0.00367662489148812	0.000239899241100183	0.00271125897198435	-0.0314676713866699	-0.00703910628257756	-0.0152646805326243	0.0147303168026755	0.00823476270858166
h1s7	396	-0.0280942352214355	0.0251167748540671	0.0077495310079539	-0.00671372762415506	-0.0521837120744733	-0.051524569875405	0.00519639285712149	0.00716637576766027	0.0297215373302398	0.0244647364252906
h1s7	397	0.026020626309976	-0.00778519091566178	-0.00670261198323532	0.0159809460091522	0.00872446376129865	-0.00724113252506707	-0.00925899118134838	-0.00300325202293583	0.00692857538316555	0.00216461803430506
h1s7	398	0.0281934775316444	-0.00646609571230943	-0.00918266195812432	0.0153713989068401	0.00214145229051538	-0.00824016589291872	-0.0118703627038947	-4.27060352569467e-05	0.00260152387062313	0.0133510172994991
h1s7	399	0.0267306149767355	-0.00317251454833294	-0.0104468857598929	0.0148333545806032	0.0146273900527527	0.00301801513858753	-0.0135536895557055	-0.00124269038421038	-0.00116291624863078	0.00975650220916652
h1s7	400	0.0243222340620536	-0.0064698391223441	-0.012503734516171	0.0101743773145055	0.00423215238097255	-0.00174066981304128	-0.0105327704542889	-0.00110281350935774	0.00303597223032463	0.0174300555098692
h1s7	401	0.0221764521255478	-0.0175249644023109	-0.00181561775312752	-0.0197155569673225	-0.0108726613947695	-0.0269691295019709	0.0113124910845477	-0.00347427119387541	-0.00350839350270522	-0.000788766715837367
h1s7	402	0.0249798681516966	-0.0147294575930118	-0.0140513772869035	-0.00277759261505814	-0.00234258130948639	-0.0169444543903012	-0.00452050317161311	-0.0041119910125848	-0.0062179740680909	-0.00126432534980159
h1s7	403	0.025025274099274	-0.0132448772684901	-0.0172571137604824	0.0081019072618581	0.00336217405676755	0.00474112588766156	-0.00762248844312384	-0.00731662553269249	-0.00120967348063975	0.00392356932920751
h1s7	404	0.0238358142234645	-0.00997122368902363	-0.0151935948965951	0.00826416274178617	0.00543727491149178	0.00137022993424422	-0.00880768075781596	-0.0106490631192062	-0.00250021961628114	0.00631208150810229
h1s7	405	0.0161385060846956	-0.00459757425374435	-0.0080724842628701	0.0104365245547661	-0.00096254113406649	0.00832891196392727	0.000743609768311844	-0.0117303485086809	0.0121682436085507	0.00621244253136848
h1s7	406	0.0149978948265448	-0.00220532200425409	-0.0041842211951332	0.0102612748485954	0.0188250534241623	0.00576914150676315	0.00132575178885932	-0.000423635557345841	-0.00528654267508821	0.0013394182891019
h1s7	407	-0.0148312131486584	-0.00529462168824883	-0.0114105458580428	-0.00290907820250558	-0.056564387345759	-0.0967562594875566	-0.0107233920042106	-0.000506463925717845	0.0322433045514749	0.0217875996927923
h1s7	408	0.0243780023903565	-0.00390111752321101	-0.0090263240657877	0.00853853487399645	0.00604046355634106	-0.00495433657023414	-0.00328445400509321	-0.00358372777219709	0.00565897880072059	-0.00463342460323093
h1s7	409	0.0162582885255987	-0.0133648608614008	-0.0142365114579236	0.0122947696818754	0.0107104642510442	-0.00457456606973423	0.000258285445694099	-0.00773087647422928	0.00876540675345958	0.00161879896458551
h1s7	410	0.0153800640767384	-0.00533726021344866	-0.00920273177819931	0.012886822666219	0.0151083537001272	0.00340371365057496	-0.00599612957703368	6.73864904767891e-05	-0.00119125350904069	0.000295046540254422
h1s7	411	0.0227173370545716	-0.0131048291335757	-0.0126781150713603	0.0130464278389182	0.00733674558684378	0.00716066617335801	0.00316894432557488	0.00563518056490623	-0.00150486182320675	-0.0137868461541616
h1s7	412	-0.0256591282389337	0.000709557709093638	0.0238461777369132	-0.0495683539042676	-0.00918507278475117	-0.0174685456450427	-0.0045056439489425	-0.00431956248823197	0.00490573909760751	-0.00885025293060004
h1s7	413	-0.046781413323597	0.0254683910567429	0.0485189896682061	-0.109105544238586	-0.013383050631011	-0.0204603244213933	-0.0075393125891115	0.00485921704778364	-0.00447703967587319	-0.0141596490142241
h1s7	414	-0.0414567607230599	0.0314610583628893	0.0195815266504343	-0.0937969411378311	0.00448400745793388	-0.0107417951519613	-0.00122646722077957	-0.0104044930601169	0.006514050241128	-0.00560947583622697
h1s7	415	-0.0591591114340691	0.0188346573897229	0.0302447978111195	-0.0646736162739506	-0.0124358652458447	-0.0315202362635577	-0.00728935515471329	-0.00634780374067201	0.0145000232598113	-0.00626217996048876
h1s7	416	-0.00877736606189259	0.000688705625534837	0.00507202907606567	-0.0199995203376919	-0.00168330793884644	-0.031744762424635	-0.00819134505004462	0.00353610172239117	0.0058936598769877	-0.00866044608342668
h1s7	417	-0.0904036384882016	0.0332763696698714	0.0305329254077144	-0.128436039137594	-0.0242686217609964	-0.0281597747371057	-0.0028899665345006	0.00167732608440171	0.00333369715082548	-0.0149591948885545
h1s7	418	0.024629368391443	-0.0127986898282439	-0.0123772288387262	0.00921924478786631	0.0120025121599405	0.00376142948067869	-0.00541522592118315	-0.00483592832554018	0.0067103496532938	-0.0056385440299469
h1s7	419	0.025195221516954	-0.0123248887236824	-0.015308914326955	0.0107623120468841	0.00866248761862026	0.00130237191956957	-0.00162338986229	-0.00185920712129414	0.00805172014753174	-0.00351203337816969
h1s7	420	0.00358882004622074	-0.00675459983547589	0.00253878304883374	-0.00518038357442432	0.0115118046840704	0.00194113164729069	-0.00583936628437754	-0.0120494808809429	0.00594826735840558	0.00675101526381568
h1s7	421	0.0115723632723591	-0.00945025393097212	0.00152893245010722	-0.0193656012751085	0.00968668323016225	0.00751143794687633	-0.00678935503444541	-0.0127627185480973	0.00858593833844726	0.0143068239980899
h1s7	422	0.0127529852044671	1.28956353030389e-05	0.00112385092234174	-0.0156606442182823	0.00389267218856988	0.00697231550138056	-0.00926573327496018	-0.0102395787772581	0.000582070408500325	0.0179498656231294
h1s7	423	0.0236262511278965	0.000395114884527251	-0.0111942821336468	0.00476975477761365	-0.00304230912175735	0.000763524304655567	-0.00428364600734915	-0.00237398990580739	0.0105845258615962	-0.000201158731618888
h1s7	424	0.0257658524993554	-0.00480954251802924	-0.00872547229541745	0.0079329370195564	0.00438594583746092	0.00339983847100056	-0.00319170176047712	0.000457681551727849	0.00897622346144221	-0.00409228717753254
h1s7	425	0.0235677782377349	-0.0122593279659552	-0.0136493237940149	0.00783875292113195	0.0168090118281954	-0.00458049538997882	-0.00908836137253461	0.000287898257483901	-0.00132626364456933	0.00295431363131392
h1s7	426	-0.00569075374195455	-0.00931901288472976	0.0116574186919084	-0.0336044518662996	0.0026756771387687	-0.0161238378048857	-0.00902013161731954	0.0218510694664216	-0.0148346120493151	-0.00348047479709542
h1s7	427	0.012406720435702	-9.18044928257968e-05	-0.00657947416399824	-0.0132855167975296	0.00453764271370131	-0.000438221998204722	-0.000497353623780457	-0.00508016580446616	0.00323612214809431	0.0029395018659303
h1s7	428	0.00999462369535013	-0.0110200467751817	-0.0124108866100732	0.00334226947182764	0.0140824360785781	-0.0079666258601873	-0.00606208475538712	-0.00352085857168849	0.00235957226767402	0.00712444398624035
h1s7	429	0.0274696370082753	-0.00935726434126048	-0.0133199196460416	0.00775869530491432	0.00842102864239168	-0.0244300968743234	-0.01830600203027	-0.0184208762819739	0.029897987478894	-0.00304570445663556
h1s7	430	0.0162184874929785	-0.00894725270058179	-0.0129505262152415	0.00491693253535311	0.0128629412629417	-0.001904600152119	-0.00213735135309639	-0.00682098921643731	-0.000816728806399937	-0.00614136671800304
h1s7	431	0.0169113574807033	-0.0154330185834988	-0.0117997397719925	0.00371917175494774	0.0146934510414386	-0.00693314147979166	-0.00437956907925447	-0.0094214972237306	-0.000138014353133918	-0.00232072253202883
h1s7	432	0.0226792333237671	-0.0130507660422978	-0.0112658015172775	0.000104333922331017	0.0150804516169299	-0.00397481544362983	-0.00352188937127331	-0.00525875987571135	0.00345587769102057	-0.00337356579770198
h1s7	433	0.0108769230920794	-0.0161526875093678	-0.00815996820225584	0.00504854246453067	0.0200257034849601	-0.00988722998512893	-0.00355647141075522	-0.0068267682154556	-0.000642412705903646	-0.00561579223332679
h1s7	434	0.0242387269839973	-0.0126014324313625	-0.0107758534327806	0.00536087840639674	0.00978927730954574	-0.00325254168875105	-0.00363937998773177	-0.00116551969879061	0.00322026625504763	0.00412296391217379
h1s7	435	0.019619158780788	-0.00970863130854847	-0.0136189114426365	0.0136143153972133	0.0112595589457312	0.0092222015411147	-0.00440002315246558	-0.00467967684830403	0.00731356762373084	-0.00425985267839223
h1s7	436	0.013368444986455	-0.0175202531849552	0.00326425511463113	0.00736511103525515	0.0170809477458751	0.0025524123717093	-0.00270670032194493	-0.00146270777707296	0.0013706886519143	-0.00893083018537369
h1s7	437	0.0248117038536842	-0.0151709205007146	-0.0041479167375251	0.0088091852252295	0.0105897508582404	-0.00280747366059747	0.00471329462495011	-0.00372315436433576	-0.00849241322813435	-0.00385466659139398
h1s7	438	0.0168162597982053	-0.0090876602440606	-0.00667043584191095	-0.00266498647608242	0.00313900942901605	-0.00986958839243941	-0.00414481409910409	0.00155130796387263	0.00251720483908168	0.00955022624230043
h1s7	439	0.0109238895499777	-0.0116272305461943	-0.00961059197804529	0.00339336966491877	0.00913513207718716	-0.00722438095743601	-0.00717246889776906	-0.0040028125178506	0.00564609311160482	0.00457289895880818
h1s7	440	0.0151810637073566	-0.00662847500383306	-0.0142357559627604	0.00202659253353362	-0.0297473805254451	-0.0523200944186679	0.00303146541975625	0.00808326556503044	0.0317686212528304	0.0127011377026025
h1s7	441	0.00986229361865996	-0.00656557506891684	-0.00270236416489241	0.00954701684106009	-0.0202265584539202	0.0159604241195176	-0.005927346906283	0.0102226958896619	-0.00652356510749652	-0.0103984739360409
h1s7	442	0.0186903211678384	-0.0143362090421094	-0.00672995938849567	0.0135124217248295	0.0077679055738291	0.00514217791932567	-0.00714178791720943	0.000276894297967707	0.00370716084413316	-0.00761614127481344
h1s7	443	0.0102940412655425	0.000209493196350937	-0.00948547741621343	0.0106587567518983	0.000468862138221379	0.0100183934082375	-0.00715795325924434	0.000332748007579115	0.0051767467807319	-0.00662727174201733
h1s7	444	0.0196380688031135	-0.0017948595724407	-0.00331238311998727	0.0103160589043344	-0.00525275192319598	0.0133883077474245	-0.00315388149054576	0.00654345753212328	0.000677749257739499	-0.00244167341238638
h1s7	445	0.0266618991369403	-0.0107042878741246	-0.0102641666899333	0.00918622405447085	0.00441165087735542	0.00805483963685549	-0.0107027780744837	0.0137956290495033	-0.00179746247138953	-0.0130895254362953
h1s7	446	0.0266022715914421	-0.00968424044756309	-0.0125520367072704	0.0068702568302741	0.0151795507443788	0.00648244399107409	-0.00493052580932301	-0.00345312146375216	0.00281683735378218	-0.00900674159378942
h1s7	447	0.0162019702980789	-0.0160701639400841	-0.000711442373527708	0.00788874504218341	-0.00466674832554187	-0.0281759535526294	-0.00723373986976844	0.000360121583976118	0.00466150972040667	0.0106861241852593
h1s7	448	0.024017525093286	-0.0124771573694971	-0.0136657672510014	0.00773772070651077	-0.00603173851720789	-0.00690285023374079	-0.00823703088349076	-0.000869547123717456	-0.00700238024633088	0.00473656395562266
h1s7	449	0.0212778105233633	-0.0134251820763357	-0.012365643776244	0.00418889402384322	0.013064519432039	-0.00190158509101047	-0.00581633949164198	-0.00468690787915949	-0.00309374629481338	0.00508797773338912
h1s7	450	0.0115215216095872	-0.0158428044944431	0.000259620760904376	-0.00541046669575753	0.00687106608670261	-0.0277803181581138	-0.00728120515783192	-0.00595895415970945	0.00573225844889039	-0.00131307184875132
h1s7	451	0.0228375986378111	0.00140682856976039	-0.0104015688133174	0.0119235826345249	0.0189606082547705	-0.0126005754208101	-0.00987652982925201	6.5887777852509e-05	0.00697116236272124	0.000512424190305249
h1s7	452	0.0246711151353639	-0.0119935841681912	-0.0123664779762037	-0.00156026957281585	0.011026339419223	-0.0101733335320457	-0.00569647806342792	0.015065181743727	-0.00308478904506028	0.00400046122612342
h1s7	453	0.0251659742238547	-0.0139165769523626	-0.0138561171183961	0.00950020557792378	0.0134055308035843	-0.0165919356201369	-0.000482261820189726	2.35800771835227e-05	0.00324383687007183	-0.000872123780083586
h1s7	454	0.0227059172421454	0.00753972033594202	-0.00968596134203552	0.00682913712085106	0.00299661779373194	-0.00260009059974835	-0.00428184469800393	0.00274677191715802	0.00981652966006731	-0.00975485164508484
h1s7	455	0.0131837488486586	0.0193133348326627	-0.00258466896993776	-0.00318499703267236	-0.0179561647919659	-0.00759000322269445	0.00632767695108992	-0.000732365957868429	0.00992814121726667	0.00476153613022464
h1s7	456	0.0173553710835296	-0.00603653323162535	-0.00690810837061385	0.0118453046371938	0.0154963034657814	-0.0223370780522846	0.000786327698681683	-0.0035834353161022	0.00892557028420392	0.00403522532575473
h1s7	457	0.0221117300248635	-0.0105181849929723	-0.0124421476911711	-0.00764181986128291	0.0101416940121162	-0.00759940203428991	-0.00140418643502987	-0.000752206695275882	0.00540487952678878	-0.00381581233455591
h1s7	458	0.0169338436115189	0.0142526560087048	-0.0018830174715765	-0.00546629275978582	-0.00171960499294198	0.000244926286857716	0.0063034255793648	0.00458050499766369	0.00478403638703748	-0.00314810821520415
h1s7	459	0.0137961658019002	-0.0113934574701453	-0.0130694317355237	-0.00389508097707843	-0.0244839321310116	-0.0582684531409885	-0.0122542908953267	0.00592606139020789	0.0225786894731631	0.00934247461941582
h1s7	460	0.0263033593018019	-0.0135905790590512	-0.0136478071508502	0.00970712389759214	0.012308719060458	-0.000626446546151637	-0.00130934669261155	-0.00487775259442301	-0.0029407085315512	0.00255855815626335
h1s7	461	0.0218522222501356	-0.00834848131791252	-0.0135050540488409	0.0027307932716345	-0.0100390456460344	0.00458744051952588	-0.00494217364910619	-0.00444305453672663	0.0110194675945162	0.00764197143314095
h1s7	462	0.0243890026889923	-0.0102834200243785	-0.0158526228301922	0.00352056470005353	-0.00163193332478016	0.00323312368234989	-0.000972938414276233	-0.000436523980149779	0.00278391346949054	0.00670053740624211
h1s7	463	0.0189449534559298	-0.00871608616224128	-0.0106109515549333	0.00214937926920082	-0.00457046018922667	-0.0151292058092969	-0.00479357051256651	-0.00202142063801452	0.00826876467572394	-0.000842097742020099
h1s7	464	0.0254832507393456	-0.0102628951023327	-0.0135472663977789	0.00742190092870342	0.00598220323153758	-0.0207327869698819	-0.000320646551316304	-0.00415895527481112	0.00343327614206876	0.000786252658542629
h1s7	465	0.0160522188530389	-0.0128231031402956	-0.0153544858839976	0.00953386960053414	0.00112178463574069	0.000646642664824124	-0.00391009151405808	-0.00159798404274181	0.00241940064359644	-0.000520791185851811
h1s7	466	0.0185007396258296	-0.00591134244194043	-0.0121465660113694	0.0102692872054087	0.00348186982404619	-0.00172557416082194	-0.00700312916702971	0.000177509615356875	0.00544724857905289	-4.59718057171126e-06
h1s7	467	0.0187150086732474	-0.01052940738937	-0.0133008532959249	0.011266687169855	0.00908614689850234	0.00263506693029635	-0.000464780318686444	-0.00236381626359045	0.00603711849405259	-0.00495590936147286
h1s7	468	0.0200391809277272	-0.0106031531020671	-0.0131045820093142	0.0126733225195933	0.0112287981778991	0.00223757681650142	-0.00305051319983818	-0.000944501378713627	0.000685843780093487	-0.00694314867848791
h1s7	469	0.0013041334431096	-0.0124647465381823	0.00152421573541677	0.011341403259759	0.0111076714954888	-0.0123197419850761	0.00908770156672223	4.07191697713096e-05	0.00309210704849192	0.000257397126824252
h1s7	470	0.0173689384335994	-0.00856593106386151	-0.0161653350793891	0.0138484578539157	0.0133639152476494	0.00150348465011818	-0.00449755780762575	-0.00381315696822976	0.00883407236806605	-0.00214877332060311
h1s7	471	0.0117082173299834	-0.0159442721769262	-0.00297525445911338	0.0100655364021508	-0.00255255379589379	-0.00587680391594232	-0.00239803654465818	0.00200416856519566	0.00938207457275999	-0.00501345073568114
h1s7	472	0.0242677057985323	-0.0106789044387196	-0.0152596962177005	0.0118322908102538	0.00373752794752372	0.00594858606252523	-0.00448139447937965	0.00033719314011389	-0.00372902068685562	-0.00811928920785708
h1s7	473	0.0248390024420741	-0.0129874457972193	-0.0139182591182753	0.00898130228166288	0.00920988337584586	0.00535438081885106	-0.00367629827470954	-0.000169909068636651	-0.00336993130509645	-0.00119921221190349
h1s7	474	0.0252699901328869	-0.00540450797617122	-0.00693905718215884	0.0105347245890911	0.00258508690796608	0.00101544605289703	-0.00639410319719509	0.00345167052435095	-0.000615616703897736	-0.00165703131365368
h1s7	475	0.0255057239124944	0.00564523058317673	-0.00981368842889795	0.00761012924478051	0.00658588462219169	-0.000599991700667005	-0.00340512131661905	-0.0101532245834336	0.00910150822139996	0.00621057834730259
h1s7	476	0.0244022554534109	-0.0102330602064043	-0.0102925713127297	0.00851248611291566	-0.0063877225064714	0.00291190765324009	0.0158143184285867	0.00238702890071785	-0.00176248865712816	-0.00341295435013764
h1s7	477	0.0211957943439323	-0.00943793689166215	-0.0139099743187096	0.00472581880534518	-0.0330636576297358	-0.00956876309698091	0.00263805507207478	0.000548120583444276	0.0101943342077956	-0.00393562499119713
h1s7	478	0.00313331795861958	-0.0143894943599271	0.00143901405223931	-0.00422395854616725	-0.00702496343474815	-0.0510069706029356	-0.0045295349218057	-0.0157427002842072	0.0112213464452897	0.0103114883466531
h1s7	479	-0.03316718704865	-0.00882898424956428	0.0114255431150565	-0.0498367952326158	-0.282325235702111	-0.0677872550882014	0.00714418914157868	0.019722993069452	0.0737079249324031	0.0132463958431443
h1s7	480	-0.036086246819118	-0.0104183279173782	0.0193830735339524	-0.0559435778554021	-0.264283562866427	-0.0780601972603909	0.00545918919646044	0.01229885989915	0.0745390753466379	0.0197282198314903
h1s7	481	-0.0146728928957086	-0.0040727997261037	0.00648625414109317	-0.0414148574404978	-0.281535726051711	-0.0697005445599421	0.0052861998115848	0.0204997180512737	0.0708115872186028	0.0180613909235176
h1s7	482	-0.0236904017815605	-0.00242699862224902	0.0102479831440399	-0.0536559241310397	-0.305061758212016	-0.0660490830056121	0.00978790542848358	0.0126424500050423	0.0766898550142022	0.0209812740807785
h1s7	483	-0.0104923345547035	-0.00860015586594245	0.0149377107092042	-0.0410103730256241	-0.206595557010362	-0.0452340180170261	0.00367538973230283	0.0106576897128723	0.0535198471009322	0.00940064101528729
h1s7	484	-0.0128374014520425	-0.0142983809946629	-3.78681432388401e-05	-0.0268215245268365	-0.0450384257694293	0.0029201098033827	-0.0051935070926106	-0.00738918011090531	0.0204310308653546	0.00437309233440115
h1s7	485	0.0166575801500698	-0.0149641143544496	0.00146517085092627	-0.00804780116602457	0.00338986918461081	0.0044278254641299	-0.00563830403545401	-0.0109545172940503	0.00657088239380008	-0.00125149050275805
h1s7	486	0.0252581185938718	-0.0153056388591652	-0.00273846020576225	0.00740230600243573	0.0121630209674538	0.00538271822437499	-0.00845340542745574	0.00494541000203895	-0.000938544619903219	-0.000845362286960026
h1s7	487	0.0158977409502627	-0.00173360373463764	-0.00640655088468031	0.00562250091686196	-0.0122873787394711	-0.00896146221936847	0.00109058617066667	0.000560491302369483	0.0125974685542873	-0.00317537403732704
h1s7	488	0.0189188943986033	0.00040336101704797	-0.0047622025867947	-0.00341477188874098	-0.0101801545707146	0.0098156856356959	-0.00884720157458182	0.0165996943747518	-0.00473155833790361	0.00957663320365577
h1s7	489	0.0264232600163021	-0.0135484766801928	-0.0144778767429946	0.00383119996224452	0.00967239631389943	-0.0180121869796653	-0.0075531405644919	0.000788334944131943	0.0103169167633089	0.00277923558146163
h1s7	490	0.0177175051189389	-0.0111759736223644	-0.0136514723313957	0.00717229542544116	-0.00104701540930724	0.00755949290976295	-0.00592515270376181	-0.00495098192080931	0.00384373040885963	-0.00761811224755405
h1s7	491	0.019393775153707	-0.0145445543681892	-0.0058711773119025	0.00606529738620774	-0.00410771550799897	0.00475840367821295	-0.00384534960903971	-0.00457132212107056	0.00305165613876106	-0.00566880145788108
h1s7	492	0.0186469456141789	-0.013259228874945	0.00181963593490054	0.00195390142041484	-0.0074898862765471	0.00267931004289881	-0.00287666645038601	-0.000100613426776169	0.00693848714035051	-0.0098162653308567
h1s7	493	0.0275990324718168	-0.0106191950023798	-0.00610495100879791	0.0023246096584085	-0.0021642829366686	-0.00252659676346091	-0.0043583750755488	0.00355550400534935	0.00458173064526211	-0.0030576705532734
h1s7	494	0.018611877336561	-0.00444975192888013	-0.00868725214893556	-0.00299327643822347	-0.0150239965693959	0.00980033643850135	-0.0123841076728839	0.000440991352619568	-0.0116150536121237	0.0223046321833482
h1s7	495	0.0247062562983427	-0.0151873082867428	-0.0105475563885703	-0.000310684012536133	-0.0225116709394664	0.0130023556000705	-0.00247655642278437	0.000122394616387733	0.00811050382444895	-0.00315002520064754
h1s7	496	0.0254255934005845	-0.0122165031843179	-0.00917645738551822	0.000528734551900756	-0.0286288638796331	0.0017395839840467	0.0145555876708124	0.00419416523618002	0.0107316436515786	0.00285453234315079
h1s7	497	0.027371045986211	-0.00549254951555775	-0.013858226892495	0.00949341739409422	-0.0144351060987508	0.0115642895674064	-0.00222821463369798	-0.000993157539467426	0.00512915357670898	0.00288149451251972
h1s7	498	0.0255194444231855	-0.00947919128628481	-0.00844993257429968	0.0109347115149709	-0.0035152176868564	-0.0125578101853987	-0.00889781148120837	0.00475783580617817	0.00513881831466163	-0.000351022910487438
h1s7	499	-0.00195592188368861	-0.00402918830890699	-0.0101927027825951	0.00281856538353226	-0.0126047194475774	-0.0048104967034751	-0.00205316061491539	-0.00405875699497054	0.00718491252796249	0.00325438408966653
h1s7	500	0.0164698419248799	-0.0105915533780632	-0.0132316095682097	-0.00385160327660413	-0.00965906024583037	0.00584665086472717	-0.00326485477582712	0.00256239678342899	0.00638699958649227	-0.0025276616527872
h1s7	501	0.024774997203118	-0.0123514857197607	-0.00992841313460582	0.00659910084232756	-0.0427644002152845	-0.000301290283756184	0.000552419711065217	-0.000181389839559447	-0.00108044928671164	-0.00431641519562785
h1s7	502	0.0126522518588843	-0.0164182756413428	-0.00767079792865337	0.00854798704873813	0.01699282670644	-0.00301899953477547	-0.00794634197018759	-0.00259158103248789	0.00567017349441808	-0.0020567662592748
h1s7	503	0.000250307878028354	-0.00579793931993687	0.00489950250861443	-0.000310456206742452	-0.00851863394536822	-0.0162940215494625	-0.0077361676954287	0.00546692079441338	0.0123518053650933	-0.00692669463774318
h1s7	504	0.00562466083331048	0.00303133301258223	0.0212422770826231	-0.00765394866242293	-0.0257622829339186	-0.0248130307488336	-0.00413507008601266	0.0058525655323063	0.0177331360948083	-0.00222959995367696
h1s7	505	0.0252498689404444	-0.017566986014192	-0.00492975710525074	0.00434254823842236	-0.00970204057358059	0.00648716367546022	0.00166490056085266	-0.00500692128875893	-0.0113236232504849	-0.00879093834301017
h1s7	506	0.026511158761495	-0.01187882932244	-0.00906288591254911	0.0101524656156716	0.0127814924649448	-0.000656716124115157	-0.00146368322721576	-0.00544295384408475	-0.00186372264767127	-0.00151210788436044
h1s7	507	0.0179273300479608	-0.00591914443423454	-0.0120284159406869	0.0129018791617006	0.0143862516087409	0.00450364500880205	-0.00327608224230048	-0.00634096704857489	0.00651246373821575	-0.0034531287706111
h1s7	508	0.0186573718110495	-0.0116958801879938	-0.0153222356587111	0.0116482692834327	0.016218057455826	0.00330565877235958	0.00391501944827223	-0.00779613305551015	0.00129005028998518	-0.000520778191043927
h1s7	509	0.0224647282341565	-0.0107470873282156	-0.0116002941837387	0.00733376606544779	0.0145866812105246	-0.00245642211407653	-0.00340339729968738	-0.00983288824895772	0.005233613024213	0.00374656615898051
h1s7	510	0.0267925184627084	-0.00869379453922449	-0.0131698856404313	0.00650658864232117	0.0123445168070138	0.00293368243364551	-0.00276386594962703	0.0198766775399219	-0.00317750511431662	-0.011233692668757
h1s7	511	0.0179750716467655	-0.0080625334160675	-0.0131928337259024	0.0137301734587523	0.0116730994472276	0.00336568763888279	-0.00604129910133586	-0.00703109554092224	0.00457417214240447	-0.00337029287682377
h1s7	512	0.0261948319263639	-0.00359561859534357	-0.0109612003789524	0.00929645602064919	0.00987754790271204	0.00264503343350985	0.00268693205941943	0.00185438699745347	0.00383149696993917	-0.00130023614926129
h1s7	513	0.00731642888905476	-0.00490494985057512	-0.00819948252802375	-0.00349478833212798	0.00826247977608341	-0.00702494566076629	-0.0037121225165352	-0.00592985204966961	0.00623107581455173	-0.00213159412508968
h1s7	514	-0.00396484371485592	-0.00666956429189736	-0.0120809649135276	-0.016212383373322	-0.0528217872683845	-0.036552110118562	0.00235399500952192	-0.00505310881568149	0.0256046672528291	0.0161243156947044
h1s7	515	0.0164451747277546	-0.0152984870663168	-0.00575977225624159	-0.00571184143326154	0.00713217961152879	-0.0113449357615944	-0.00712619906674959	-0.00184665962573157	0.00349647393161408	-0.00745344064197773
h1s7	516	-0.0200844525540809	0.00947928857212811	0.00975020407321987	-0.0450033179865944	-0.136174840290133	-0.0109007787796609	0.00968688063572921	0.0165247983039673	0.0145852067338607	-0.00823914613608398
h1s7	517	0.00557910743049393	0.000440560474993657	-0.0149622275086542	-0.00716723166582981	-0.0925152253666221	0.00775166261545746	0.00093467566598272	0.00116369398943291	0.0215295209919663	0.00335959669948196
h1s7	518	0.0146586343309065	-0.0112846063495682	-0.0156762070747421	0.00126624320469239	-0.0306184820213141	0.00750282495162959	0.00206343914681836	0.00350641627589818	0.0168747583732885	-0.00524055651604663
h1s7	519	-0.0354015031131443	-0.00220855288731141	0.00266836836719539	-0.027840254229294	-0.134622143118149	-0.00728991450630694	0.00547076182023951	0.0195653136531572	0.0240152602421106	-0.0126246162329544
h1s7	520	0.02155030577305	-0.00794063456433325	-0.0124496606429458	-0.00678196816950853	-0.031696891650349	0.00173687075364705	-0.000863982068541062	0.000470432424904846	0.00380112937656099	-0.00864178641061668
h1s7	521	0.0161772416133126	-0.0128772927735167	-0.00875493703995108	0.0106164805981806	0.0154181852376212	-0.00174724715671166	-0.00397260844470619	-0.00355533782480611	-0.0147904209135693	0.000939846188444933
h1s7	522	0.0259051089194001	-0.015334370912736	-0.00231555078233305	0.00915318532701078	0.0142505560137469	0.00207777794311917	-0.00436509718650978	-0.0044596649768781	0.00499431936493696	-0.00379978288263795
h1s7	523	0.00718052866386128	-0.0102051396019445	-0.0108179935364054	-0.0178394063147592	-0.103001489234546	-0.0256437696045188	0.00155994899899132	0.0129669464825768	0.0213726585360268	-0.00247685807290476
h1s7	524	0.00345802670649495	0.00298699140612039	-0.00589765627460292	-0.0313388383568048	-0.188035279248524	-0.00694224618715711	0.0136144973590585	0.0214374072860593	0.0109629674481995	6.34904754311377e-05
h1s7	525	0.0230102005665589	-0.00205707744368691	0.00176763798604695	-0.0226033286886984	-0.0758809017912175	-0.0125329828224673	0.00443906265223596	-0.0140034778642389	0.00657018909144416	0.0158523540369875
h1s7	526	0.0247801237015624	-0.0149462738439403	-0.00149962261948765	0.00792901560621951	-0.00334921356473819	-0.00830471595175466	-0.00547888708373117	3.10717548623013e-05	0.000286713828652639	0.00354933297908903
h1s7	527	0.0238035213247953	-0.01422731695687	-0.00853318056990288	0.0105608762271054	0.00911856868533878	0.00144174279636145	-0.0011306826783511	0.00248724141071306	0.00562514889634221	0.000493769042100718
h1s7	528	0.020170756346946	-0.00963574145318164	-0.00105046251205539	0.00819998586351612	-0.00171534275854432	-0.00634446358002079	-0.000315324434271192	-0.000939992323775327	0.00312167536685554	0.000441171783120948
h1s7	529	0.0223251996868952	-0.0106194588832256	-0.00691195596496123	0.0148232370233488	0.0130983125722149	0.00486254472761035	-0.00135653113650614	0.000406907182758599	0.00151923650338429	0.00381754723175463
h1s7	530	0.0271039018644583	0.00780160955816227	0.000693546471575496	0.0133605516789264	0.0141992351338096	0.00265948073479932	0.0017805221750671	-0.0010920132839707	0.00198795103879058	-0.0101453083591101
h1s7	531	-0.089101480942327	-0.00273759758037165	0.0145118873460231	-0.0235362412421599	-0.021036105413818	-0.00755054489407381	0.00958522735867659	0.0105512766783044	0.00257640543478417	-0.00589306534811348
h1s7	532	-0.200813574083965	0.0209711286160743	0.00962866899439482	-0.00791905969679307	-0.00237861188269492	0.0011567183256627	0.000469410563100084	0.00542079258701	-0.00609110199262913	-0.00656615319092288
h1s7	533	0.0213901017161069	-0.00800419481098777	-0.0109241089967799	0.0045940998546397	0.0076714036305825	0.00311413077862031	-0.00679486965512951	0.00652409475376293	-0.0136246273658387	0.000171328003675838
h1s7	534	0.024419467384931	-0.0107129078305239	-0.013569869258607	0.00363526214813015	0.00735347870828175	-0.00432214817260461	-0.00470060027557751	0.000307487754477497	0.00439355332495723	-0.00136907682856476
h1s7	535	0.0258995059090981	-0.0140598982962201	-0.00588161103989479	0.0108204903478974	0.0106834077895531	-0.0103444431136669	-0.000970940250972324	-0.00315398803852504	-0.000785496828722407	-0.00423550237484082
h1s7	536	0.0247692931079576	-0.0128232654708307	-0.0115486902216928	0.00889219812179343	0.0100762585420384	-0.00317998762693276	-0.00627604926660916	-0.00981985473323549	0.00457505031179774	0.000360998670608196
h1s7	537	0.0160099678401609	-0.00623183606878383	-0.0112294579335125	0.00818500282783622	0.00164338510483339	-0.00244413799029229	-0.00312615386725374	0.000719467704511822	0.00800431284219882	0.000429710209563742
h1s7	538	0.0268681594105321	0.00406131576688868	-0.00574788532828216	-0.000225177146759211	-0.0237315208470103	0.00457217672660415	-0.00622451961120929	-0.000588238473466437	0.00638269420425089	0.000607690987322511
h1s7	539	0.025490365296052	-0.00316206281957028	-0.00993120064942505	-0.0200367272260436	-0.0171140276171705	-0.000206872328243818	-0.00929568641976274	0.000691026697574234	0.000167484870288896	0.00561366463666273
h1s7	540	0.0183560796843938	-0.0115173845944051	-0.0144561139946027	-0.00855941784159869	0.011249741267285	0.0090040701865612	-0.00819173997383651	-0.00494689184602202	0.00363993769197583	-0.00239673086889975
h1s7	541	0.0249013340527688	-0.00994433821718449	-0.0102539788183179	0.00423145432029658	0.00994608995293977	0.0066109516542669	-0.00466487501578541	-0.00181683330707573	0.00522522810570288	-0.00026192123977785
h1s7	542	0.0245103769755081	-0.0100785538983557	-0.00736772063216831	0.00965539505167112	0.00494679202255577	0.00902193759931379	-0.00286602600392987	-0.00610794153126567	0.00571773949800319	-0.00123455647121932
h1s7	543	0.0266876415436473	-0.0120227566524886	-0.00399304766827377	-0.00107707024117016	-0.00100533961739513	0.00801954816694853	-0.00420882559139304	-0.00746815217414574	0.00662668688620134	0.00619438748588379
h1s7	544	0.0197360751953721	-0.00719193942851448	-0.00104278043035072	0.00296610378310479	-0.0380672545060617	-0.0477575472264167	-0.0143380402587938	-0.00343349753005354	0.0281245850447596	0.0314352244410598
h1s7	545	0.0173940140210467	-0.000138474707700041	-0.00476106852729443	-0.00161295394309298	0.00350274207121094	0.000441950344552645	0.00131514440672604	-0.00267887967597244	0.00233066841470001	-0.00318565095353633
h1s7	546	0.0161167359032339	-0.00830458290982717	-0.00709032385174064	-0.00530328977613398	-0.00700943178101734	-0.00250040371331415	-0.0043768923059141	-0.00245596016532731	0.00667163275915042	0.00185026032372943
h1s7	547	0.0179629597450048	-0.00698819294190645	-0.0119670583962351	-0.00351206758778856	-0.0111142899090176	-0.0126212728606611	-0.00129971409216682	0.00670435533987451	0.00699731309294012	-0.00666219517403836
h1s7	548	0.0264814264071301	-0.0165766492698415	-0.0117958498996749	0.00825044268393973	0.0118787864425213	-0.0140996768881919	0.00267354875339425	0.00107220321427449	0.00747521934437614	-0.000986336963719372
h1s7	549	0.0270820661041702	-0.0137799590991707	-0.0139032061354102	0.00124293427850179	-0.00712922393248736	-0.011453755763358	-0.00121765044324385	-0.00192618838888647	0.00491379344141494	-0.00199536697448637
h1s7	550	0.0247307335249749	-0.0127480431136529	-0.012935012474901	0.00439384114655596	0.0114278528572085	-0.00698845659298717	-0.00466194388741707	-0.00740548951535288	0.00932910856680411	-0.00167427742975532
h1s7	551	0.0275250559182557	-0.0145102125040406	-0.00976038921434594	0.013893995571753	0.0143364437395476	-0.010661079467628	-0.00458699936745621	-0.00813147762242585	0.0137605868627887	0.0048137546782479
h1s7	552	0.0191863878476078	-0.0051610725226782	-0.0110353580406983	0.00542981601222236	0.00763626002917397	-0.00863025823555362	-0.00854954149272487	-0.00408013321041666	0.00398863328755913	0.000893769780454106
h1s7	553	0.0209389939670549	-0.0104096530787868	-0.0146927956617983	0.00214661630973903	0.0141907768706802	0.000275730011512048	-0.00515518982419801	-0.00601874125752119	0.00908804711368997	-0.00151911290716647
h1s7	554	0.0190616424797033	-0.0149196790538378	-0.00702141724086102	0.00868522853378651	0.0126396825170692	0.00236971336670338	-0.00709295618050735	0.00302455061276193	0.00751669108088047	-0.00632836992783072
h1s7	555	0.0144594172212327	-0.0115084413059926	-0.0108373099741452	0.00748954917920197	0.0195830724704085	-0.00752758641801294	-0.0117436543196544	-0.00195262275450346	0.0065518079972027	0.00917948063115872
h1s7	556	-0.0132120607672411	-0.0031966049867632	-0.00661893324648451	-0.00952049198070367	-0.087391448460351	-0.10684982356764	-0.0134149353371504	-0.00236057768071051	0.0618818977480561	0.0369709646871284
h1s7	557	0.019296473535457	-0.0159720150344791	-0.00402102152113992	-0.00162220634698161	0.00739062055832859	0.00515630415188095	-0.00489411285659887	-0.00187531462613793	0.00244374702690526	-0.0108084110644006
h1s7	558	0.0123623234410758	-0.0120320012813215	-0.00370290160153923	0.00498158214572773	-0.0217003408491342	-0.0850156953986652	-0.00575424631441675	-0.00775279679901174	0.0389892843585165	0.0298375270671584
h1s7	559	0.00967164469002237	-0.0147118565527478	-0.00884297145046739	0.00770011679546247	0.01484078787039	-0.0142281403216887	-0.0024464538274008	-0.0057025097666246	-0.000593163870411256	-0.00396367902258685
h1s7	560	0.0091543339834633	-0.0113184354043796	0.00207160577866984	0.00237383088576588	-0.0160030519803811	0.00520875865925573	-0.00161501612581807	0.00422018233518223	0.00152586897569449	-0.01270044457765
h1s7	561	0.00855131731263223	0.0142074013594664	0.0152957887176884	-0.0256568003321439	-0.00613735796092621	-0.0240603722048764	0.00144934900169351	0.00329208156925814	0.00351707148933878	-0.00674814213122257
h1s7	562	0.0274260781274894	-0.00823062827095062	-0.010660525651597	0.0117235805488215	0.0124826328735859	-0.0140120668697654	-0.00542149882065954	-0.00299956744638908	0.00561151565488756	-0.00130917919211415
h1s7	563	-0.0201432524460438	-0.01655118057402	-0.00267091324703022	-0.0353351060588531	-0.0799309895584352	-0.025827451972195	0.00826022489245622	-0.00232521915438137	0.0228831839677523	0.00509654880461409
h1s7	564	0.015814151084851	-0.00673857109177948	-0.00724393651526357	-0.0107564541067069	-0.032011906875055	-0.00907448473909393	0.00420016980696248	-0.00863476015401699	0.0117834739413867	0.0181613988319665
h1s7	565	0.00410078558880296	-0.00304885944332728	0.00424732966259289	-0.0156864684891227	-0.0196233705221579	-0.0424611315545591	-0.0012908385744892	0.0086039110044036	0.0132490430168895	0.00224930756619372
h1s7	566	0.0131644157438705	-0.0118690405132284	-0.00758475858658187	-0.00606864709295626	-0.0219039963157589	-0.0190499308677481	-0.000250556308848693	0.00773163788262503	0.00237980984583807	0.000332247835938909
h1s7	567	0.0250627138179422	-0.00625963278011253	-0.0146411487668364	0.00460474778169087	-0.020628606014125	0.00866264233364966	0.00904052104152491	-0.00861621254824536	0.00825301616285688	-0.000464743743420211
h1s7	568	0.0184153606303226	-0.0135348993848821	-0.00830136548924434	-0.00951717204496095	-0.0267408902874733	-0.00363387944002853	0.00244362649135306	-0.00809996639914182	0.00944787930850133	-0.000751733103504685
h1s7	569	0.00426610140730812	-0.0157650394629661	-0.012790151803958	-0.00751836396362987	-0.0314194808904732	-0.0161645009926148	-0.00408088865455589	0.00315771004228618	0.013284562703677	-0.00594914199486765
h1s7	570	0.00957392355866098	-0.0163404241419927	-0.00502248126886426	-0.00228514695572219	-0.0319030862885016	-0.0368004632255948	-0.00368677022575032	0.000412307689030189	0.0216170751703734	0.0064268314977859
h1s7	571	0.0190589585001655	-0.0167602818339788	-0.0130964000837917	-0.00514653519666663	-0.00148997975959985	-0.0186364600537285	0.00140740450529617	-0.0144403493021426	-0.0071676053524611	-0.0101280825961099
h1s7	572	0.0208015986852009	-0.0120572322368779	-0.014701370402014	0.00274029236787579	-0.000290183966358456	-0.0141984471832179	0.000955201718478976	-0.0148959428777319	-0.00356958201727354	-0.00760277655153632
h1s7	573	0.00875641624390808	-0.0142915923368697	-0.0135655885399844	-0.00295690074978463	-0.0156314074849167	-0.00943441691242676	-0.000913927645855622	-0.0115955009011378	-0.000277745189620965	-0.00949520591655516
h1s7	574	0.010829705627875	-0.0141261283754971	-0.00876905248930101	-0.00042306618393654	0.000810489039709985	-0.0154445597959271	-0.0022526887158454	-0.0149047009693593	-0.00680289531935126	-0.00998990992781957
h1s7	575	0.0105242871130607	-0.0143866461880429	-0.00724112294415056	-0.00660931745165455	-0.0311807687274631	-0.011660706311911	0.000517858817156498	-0.0132406082588521	-0.0013158614501393	-0.00825072703137029
h1s7	576	0.0142317132772144	-0.0102517441529289	-0.0130770986415384	-0.00543157908321117	-0.0339808983027641	-0.00853267315393804	0.00462965718211525	-0.0102899310980613	-0.00573733524408344	-0.0142863019649311
h1s7	577	0.0260796869668759	-0.0121726174855206	-0.0111630359873796	-0.00421079380899572	-0.00736209285167497	-0.00936063363578543	0.00118774406312323	-0.0119918580564962	0.00263143849386896	-0.0101112093809279
h1s7	578	0.0224223423393858	-0.0208587674381128	-0.00346781014349056	-0.00169713297485542	0.00378614234588803	-0.0222921319258154	9.34142109160376e-06	-0.0167570449141906	-0.0115196901724319	-0.0105732415809031
h1s7	579	0.0223911937873879	-0.0171406756927514	-0.00250422201951431	-0.00110940675053481	-0.0017641098078528	-0.0222250919195604	-0.000141459056055939	-0.0140048142003511	-0.00813876026169551	-0.00911053515727467
h1s7	580	0.0273529594147085	-0.00996412058956473	-0.0134382636437487	0.00199302145003115	0.00363969190779356	-0.0135896015181642	-0.00539972392756468	-0.00694607634658526	0.0134100470929771	0.000898901393401332
h1s7	581	0.0216262272759313	-0.00806754342623072	-0.00763642909924354	0.00401675297601651	-0.0120954402057236	-0.029039685745013	-0.00668896563920808	-0.0110253337066826	0.0167179786685386	0.0133728370461566
h1s7	582	0.0156322283234169	0.0111844498770815	-0.00651581574264388	-0.0110208772745573	-0.118357601339336	-0.0856924503059029	-0.00298351943178905	0.0121588547520119	0.045737429231081	0.0196617398334782
h1s7	583	0.0139219273773791	-0.00843866890074206	-0.00749129596107768	-0.00436556436033211	-0.0283467951148755	-0.090128597993244	-0.0132601091735419	0.0044646864047281	0.0374911041188836	0.0208427432942619
h1s7	584	0.00125932335469797	-0.0161157723847376	-0.0111384823415167	-0.000255326352180361	-0.0253179431611101	-0.135620145220924	-0.020492664830049	0.00248757504131971	0.0487275263177369	0.0290871906850482
h1s7	585	0.0258341169584728	-0.0104965894651916	-0.0132130937469576	0.00286304642283524	0.0160463830904498	-0.0215335139826905	-0.00471776180398598	-0.00422890207559496	0.00910476356741925	0.00360734900697893
h1s7	586	0.0147741392405864	-0.0145306535363395	-0.0130251433339281	-0.000826618170897312	0.0125954140808802	-0.00484217791416132	-0.00369722993068154	-0.0067503917989487	0.00349280366491165	0.00442384738523769
h1s7	587	0.0241750866295136	0.0128955249032999	-0.00361468095900316	0.00804659426710974	-0.0147537732104463	-0.00409937887171772	-0.000476174266505194	-0.00218901345107507	0.00885418489992053	0.00322074467452447
h1s7	588	0.0248517101826211	-0.00828539100720503	-0.00319675581497607	-0.00461698333730504	0.00344619129203796	-0.0222826469801056	-0.0112578859911323	-0.00159641380371904	0.0176565100207937	0.00798786079222579
h1s7	589	0.0186966819424691	-0.00220382758698034	-0.00387770236105228	0.00705615409067296	0.0110800437600926	0.00880789939853681	-0.000105176775678974	-0.00089396468619373	0.000521021481549627	0.00388658721549308
h1s7	590	0.0268771184830094	-0.0096367621934876	-0.0131942072182203	0.0118578445763837	0.0161732749672194	0.00656665689515079	-0.00705676620418768	-3.84006053026012e-05	0.000815501334089858	-0.00503416787703725
h1s7	591	0.0230235917941753	-0.00923606392010133	-0.0155207079465553	0.0161873097824804	0.0205440266857664	0.00404825851138745	-0.0045313263559074	-0.00644496435332521	0.00310755171370983	0.00245040318846326
h1s7	592	0.0211111577911378	-0.0117236023344112	-0.0145743402948567	0.00354124781302827	0.0158295618774013	0.0013093890760142	-0.00294491904587754	-0.00220066963500322	0.00235614146117534	-0.00266052201600261
h1s7	593	0.0214797004306728	-0.0154988737163792	-0.0118899689313413	0.00726431761620397	-0.0327736914968069	-0.00144479307083991	-0.00972310861618318	0.00285744744398301	0.0107741968386286	-0.00973765104799561
h1s7	594	0.00374460807908255	-0.0076010079659535	-0.00405976305963193	0.000555282545682386	-0.0953765099693109	-0.0143474128552993	-0.00515161353953658	-0.00337180053271579	0.0305961062833143	0.00299009707741688
h1s7	595	0.0186366341574743	-0.0111591686270461	-0.00929375647057996	0.00736001230137213	-0.0373882107309122	0.00570444975385292	-3.04766323214655e-05	0.00612108363411026	0.00273607304503572	-0.00888019596632699
h1s7	596	0.0176708993122229	-0.0114982109788051	-0.011493140515528	0.00794280697606209	0.00456025719299902	-0.00577171941139177	-0.0093947685823319	-0.00273153530471509	0.00713325474397389	-0.00175268582587394
h1s7	597	0.0274381819653503	-0.00888880947048113	-0.0174371408531236	0.0112997607047874	0.00247588934358314	0.00407927654306899	0.00244596247869689	-0.00890471607192867	0.0124171724424949	-0.0062941406904871
h1s7	598	0.0196765728674955	-0.00786573191612117	-0.0134054065345117	0.00840196615812555	-0.00624640654243659	-0.0100145726607326	0.000109652910148511	-0.00735262936433814	0.00615219463523424	0.0103537120724824
h1s7	599	0.0165193819558142	0.00528235447951943	-0.00733502139465621	-0.00767909755048968	-0.0187080095754277	-0.00280801537215916	-0.00666488512764972	-0.00301993606376722	0.0124078071213805	0.00404742148032803
h1s7	600	0.0186812125822732	-0.00526247297904199	-0.0128065358017271	-0.00465289590660289	-0.00658339611494636	-0.0123336146179255	-0.00669128128717329	-0.001061039216861	0.00791506191871203	-0.000807839955243025
h1s7	601	0.020134131856002	0.00375167931606764	-0.00802406011799554	-0.00931141303405191	-0.0205643778944904	-0.00816063795900097	-0.00454175011504533	-0.00398012598860591	0.00835818650133903	0.000516489835203352
h1s7	602	0.022225421648009	-0.00271913302278773	-0.0117460862693147	0.00665365078226271	0.000741943155076469	-0.0117436010393439	-0.00248387890232429	-0.008582544063303	0.0119080072467786	0.00343715721664449
h1s7	603	0.0235486714173237	0.000440606674211768	-0.00757853862039372	-0.0022955755563714	-0.0036935680471014	-0.00999202054822081	-0.000809739238336397	-0.0121077391968651	0.00721580280561478	0.00112536906675302
h1s7	604	0.0188695109623054	-0.00111947818377107	-0.00270054132464154	0.00419275903796819	-0.0291922370084822	-0.0122498241091554	0.00354166217163321	0.0119536148001385	0.00644076158454465	0.0100934117144877
h1s7	605	0.00905147593807524	-0.0139684179901332	-0.0103495797238217	0.0121040162877231	0.015416682562023	0.000191008911389276	-0.00934549128165201	-0.0141356054169364	0.010524233616343	0.00482687364705519
h1s7	606	0.0263871924711688	-0.0100695975237525	-0.0124641654962435	0.00952209293428783	0.0162182914925897	-0.0109677841741546	-0.00677402218767349	-0.00396967052618933	0.00363017955044338	0.00459073900299162
h1s7	607	0.0226707010852603	-0.0137366992840702	-0.0131519161774048	0.00586088867227826	0.00739751324174398	-0.0198732927031828	-0.00488803117683677	0.00186240639449404	0.0128413057332291	0.00267482613053926
h1s7	608	0.00316846301649436	-0.00385825405147717	-0.0059042554124582	-0.00441924519157235	-0.00532544458178922	-0.01906270853993	-0.00767595885819789	0.00214671308122488	0.0194332590946771	-0.00320669702546102
h1s7	609	0.0126805189984096	0.00537062079567557	-0.00332973624059064	-0.0113969983590035	-0.037243231019197	0.00441969753844962	0.00268516765332418	0.00453296407728175	0.00326134439879768	-0.0151876334551739
h1s7	610	0.0176231584220234	-0.0072210503734314	0.00355470481263036	0.00409945205104325	-0.0112109243601856	0.00113870485094693	0.00568573917077234	-0.00125590315777608	0.00806836958991071	-0.000706237795237919
h1s7	611	0.0177582276659407	-0.00771837927915614	0.00107596728157792	0.000990118906000442	-0.0179418930759531	-0.00783313673038622	-0.00209854538409167	-0.00394618043154646	0.0115015129235159	-0.000484594282398357
h1s7	612	0.0255253307755757	-0.00448853328186308	-0.0143380998499828	0.000149606967511076	-0.0514552860389892	0.00877438404907975	0.000535830492250634	-0.00235820250169591	-0.0082169665076452	0.00431642349859482
h1s7	613	0.0227207629389606	-0.00587093684891723	-0.00935045974228809	-0.00286321316679137	-0.00617729393344617	-0.00312914219181876	0.00480976115851906	0.00429171341787582	0.00442515267712231	-0.000411850269572157
h1s7	614	0.0178673677870252	-0.00845624068441604	-0.00335524251533714	0.00709482932226402	-0.000221610883337204	0.000482870657301299	-0.00347698099211318	-0.00306536131754478	0.00670851815963792	-0.00111755003357914
h1s7	615	0.0159659954365983	-0.0113116475839243	0.0214733681909908	-0.00342428364185434	-0.00252193331521834	-0.0300147928596864	-0.00308285992370299	-0.00189878545149873	0.000951129982827068	-0.0018238467612487
h1s7	616	0.0179579790179177	-0.00189688421720364	-0.00730475124378932	-0.00236416868909817	-0.0331570568245432	0.00750815464240919	0.00172201177160708	-0.00661979160518155	0.00182243054681627	0.00340063820203063
h1s7	617	0.0264089355947304	-0.0123048166556274	-0.0124304191845533	-0.00209376810151177	0.0222922103603367	0.00265377364323811	-0.00391742559298252	-0.000987876641728625	-0.00499505198880964	0.00395199991299122
h1s7	618	0.0239515204041825	-0.0115191886286766	-0.0114435292353055	0.0109994466347993	0.0165877195925709	-0.00831216321151543	-0.00415516966277616	-0.00323156835252071	0.00542336101023271	0.00440736368402126
h1s7	619	0.0210939846375846	-0.000264037863776286	-0.00483887678945988	0.0050202575240883	0.000956885366243953	-0.00458175246810147	0.00219322392690307	0.00144650068039782	0.00672918004484829	4.24697878300578e-05
h1s7	620	0.0151693158807297	-0.00560750296015773	-0.00682452425134582	0.0029101403404413	0.00248021616493783	0.00617376873344501	0.0119075125225557	0.0112846711487887	-0.000418892836808024	0.00328645811871267
h1s7	621	0.00719584929905062	0.00359490554358986	-0.00584962504890713	-0.00236574673401385	-0.0149302982775562	-0.00753527777835141	0.00549597825168553	-0.00113245037249879	0.00505110127397722	-0.00365983647712482
h1s7	622	0.0225450901629751	-0.00332354176736876	-0.00482634968591281	-0.00215807051107858	-0.00856542964161146	0.000553895243724149	0.0102423898291107	0.00555247642858293	-0.00831907350852787	-0.00341632488419708
h1s7	623	-0.00246939622006055	0.0131391091552915	-0.00228477704669852	-0.00647580873957424	-0.0544477774390495	0.000928690662525386	0.0174697635757493	0.0242608182248734	-0.000880954239849004	-0.00652206718981996
h1s7	624	0.00170494836628974	0.00224527033465433	-0.00570148170480403	-0.0033885458991709	-0.010498481594836	0.00489786621695342	0.00162575590954952	0.00357006447118352	0.00689565951280698	-0.00205248045729633
h1s7	625	0.00640161243253579	0.00238557963731979	-0.0062545857095863	-0.00172696776401249	-0.00832810826134411	0.00450075089949117	-0.00302687669878357	-0.000385101523715463	0.00862597519342174	-0.00665897363703022
h1s7	626	0.011319370746176	0.0115325982373629	-0.00282651628089655	0.00865808712741652	0.00269858561940446	-0.00674566881857664	0.0164278376659394	0.00116158927358727	0.0133068028169902	0.00342589834029525
h1s7	627	0.0164734799976735	-0.00287084564367719	-0.00728540923610497	0.00542232026912418	0.0117979217249436	-0.00728929624335698	-0.00164282958110818	0.00573923050852038	-0.00200228455762038	-0.00686735992734171
h1s7	628	-0.00428479847920112	0.0110969133511895	-0.00418264102307946	0.00332213239163582	0.00731171767485609	-0.0123903858322673	0.00886992197122048	0.00656175603820472	0.000615551739061006	0.000922836257430137
h1s7	629	-0.0108118371871397	0.0264016251673845	-0.000112460894651639	-0.00662827827769334	-0.0438524235051089	-0.0218612470914655	0.0190568258295519	0.020397512889657	0.00615052549780593	-0.00498891921226041
h1s7	630	0.0118851623089965	0.00290606765737747	-0.00766367933040527	-0.00284217684283184	-0.009127001903477	-0.0128176060895144	0.0144816422221227	0.0177531523895623	0.00362385898172822	-0.00668144550136167
h1s7	631	0.00416873319821549	-0.00427139604283493	-0.00890233963154174	-0.0104222126770363	0.0168242382416036	0.00024445751695974	0.0107381001433492	-0.00263239349966025	-0.00127704185272145	-0.00176795099881838
h1s7	632	0.0260604851839988	-0.0130572590447999	-0.0147046466253873	0.0046928077214133	0.015154106182553	0.00249420549379711	-0.00555891065616645	-0.00553780933993093	0.00629101543900832	0.000273818917683257
h1s7	633	-0.00601848426403566	0.0142218258321292	0.0150858059280582	-0.0183188290946528	-0.0758510510723722	-0.0773494449522887	-0.00223404175770328	0.00886108355218038	0.0495071168483639	0.0252426468633618
h1s7	634	0.0187478296698353	-0.0104535397499589	-0.0092160576412905	0.00581975011825662	-0.00290588510754094	0.000404302648423214	0.00244346128558833	1.68601674014781e-05	0.00990023939170138	0.00721808447303199
h1s7	635	0.0126027163335393	0.0121012279388612	-0.00728101491230596	0.00533246422063999	-0.0280171003915905	-0.0186177784694446	-0.00590566336930582	0.00599669815968269	0.0132698249516291	0.0194100596478805
h1s7	636	0.00744467457298678	-0.0133754912581444	-0.00628194272504133	-0.0221844599921204	-0.00211673995261911	-0.0205674152731142	-0.00169201439175475	-0.0111559001496551	0.00469629053756095	0.00714360563156863
h1s7	637	-0.00152973756085196	-0.00940232183750696	-0.00259602802127538	-0.0282934190627557	-0.100615729306743	-0.00998850090405796	-0.00457719778084327	0.00771020122405043	0.0246962342461104	0.00606948775841812
h1s7	638	0.0117479440059722	-0.0140917844277387	-0.00814268569601323	-0.00642356868299376	0.023435947593562	-0.00103642353335242	-0.010668128630173	-0.000311877248934224	-0.00235822549473128	-0.00080450341986606
h1s7	639	0.0259132108974336	-0.0139972463176994	-0.0103565925097886	0.00664013654511712	0.0103854095818586	-0.000676750987271642	-0.00026681400589543	-0.00469165093847625	0.00423176877445215	-0.00201975020178178
h1s7	640	0.0229253420148487	-0.0150599492841976	-0.00911349977942479	-0.00365537914881863	-0.00056798200665833	0.0060284600377841	-0.00716478275800277	-0.00464173018129999	0.00772845652416243	-0.00140864868919124
h1s7	641	0.025177439504865	-0.0149809790040469	-0.0171677448353734	0.00624577099992323	0.00791135638225202	-0.019846315432762	-0.00747948996106799	-0.00444545201477937	0.013771808115141	0.00203677941657934
h1s7	642	0.0279925303411319	-0.00796695578125503	-0.012641779194732	0.0112994768162701	0.0141334453546614	-0.00305630175609222	-0.00852519610643294	-0.0056609911087396	0.00533876400167723	-0.000154712883465899
h1s7	643	0.0281083600881415	-0.00878207078092586	-0.0135568734193802	0.0131103537507236	0.0140558369474976	-0.0147658203815908	-0.0112974935704571	-0.0105230138469124	0.00901820495373929	0.00267162682769982
h1s7	644	0.0109104491654579	-0.0158846204960478	-0.000404439682128705	-0.000901124347800423	0.0072611858181424	-0.0144100943655562	0.00544737883960389	-0.00708768838409007	-0.00212890427915569	-0.000957997242163812
h1s7	645	0.0102589871773221	-0.00598254671366807	-0.0110898718955695	0.00397696531507022	-0.0042463985640819	-0.0854963734327215	-0.014758749685455	-0.0041072466716649	0.0373214408052949	0.0176784641470175
h1s7	646	-0.00318497444639512	0.00482916119256367	0.00487923125665634	-0.0054967691502944	-0.0184062890575117	-0.0279589176671383	-0.00555604812363045	-0.00190724724437939	0.0209386047565509	-0.00114805799603181
h1s7	647	0.0116538796858602	-0.0149081703377792	-0.013820219015317	-0.00372872508969033	-0.0148136467322597	-0.0270137409132566	-0.0100743748334076	-0.00734336109640407	0.009540475282169	-0.00232271388137636
h1s7	648	-0.0180270133324153	0.00650911080676122	0.0158326635218316	-0.039011438213425	-0.054353729588623	-0.0166901732186627	-0.00477453840219887	-0.000850444777291852	0.0266988292959276	-0.000740002971381341
h1s7	649	0.00645643647550285	-0.00468020419723556	-0.00560386328059194	0.00304475189754364	-0.0198379726434752	-0.00746619189282365	-0.0117834341677448	-0.0051547779554326	0.00848724529996034	0.00228989323085082
h1s7	650	-0.0113967119453334	0.00651794351591697	-0.00282194503296126	-0.0139699830733788	-0.0657545250416513	-0.0080680284132107	0.00228331224373108	-0.00216673160897503	0.0144177760523996	-0.000341857186838925
h1s7	651	-0.00104063713265576	0.0135077046970561	0.00742086218074402	-0.0109263042013915	-0.0507817142666008	-0.0766278225580634	-0.00500464056750261	-0.00305249457025514	0.0525924051963843	0.0246456706395524
h1s7	652	0.00851030259335081	-0.00468379806115406	-0.0129294614069437	0.00597669697015132	-0.0156117833050746	-0.0234257551783972	-0.00672453332573476	-0.00549430846386209	0.0225168471319321	0.00416005340607221
h1s7	653	0.000429990068920374	-0.0107851750048667	-0.0101790139603357	-0.00296207892978789	-0.0174775073613018	0.00128989487405483	-0.00894525207075664	-0.00155193795178113	0.0174812792579285	-0.00158998320288978
h1s7	654	0.00599513332088208	-0.00495793885376988	-0.0111839805145142	-0.013481946848924	-0.00815896553166628	-0.0209264649400969	-0.00177348808915266	0.000194641943413465	0.021114849836566	0.0068037163296679
h1s7	655	-0.00607280486082521	0.0083788813644205	0.0140536438053186	-0.00513621928064346	-0.00938287676313166	-0.0259639223903203	0.0015219617985593	-0.00355585999469755	0.0220477786255323	0.0058824926091991
h1s7	656	-0.0132489554212097	0.0221035287062921	0.00760986921075571	-0.0152556982552009	-0.0747680375687583	-0.027170751040823	0.00381670585682055	0.00371933604131171	0.0258533850561841	0.00327590348433692
h1s7	657	-0.0082465850552827	0.0129572537603075	0.00868643438487752	-0.0273410212019659	-0.019998052674268	-0.0123781490262988	-0.00676710833414713	-0.00481553697827869	0.00339080996490967	0.00236369745609021
h1s7	658	-0.0223646021526487	0.0252374277890513	0.0386620274441664	-0.0217207024512935	-0.0293967831654476	-0.0465549423360449	-0.00533595961116169	-0.00558066166639096	0.0133216260833295	-0.00396458171250139
h1s7	659	-0.0868730318758717	0.0358633158994581	0.0307378825400907	-0.0684976332007864	-0.0913987579278633	-0.0658134974593953	0.00100865146327185	0.025390344648054	0.0266652435993792	0.00606392515094028
h1s7	660	0.0231953364769754	-0.0119427710887151	-0.0155922612558508	0.0101248116007106	0.00419092868464686	-0.00575965909734978	-0.00106984936377222	-0.00985323890508871	0.00711483092362519	-0.00337967838669739
h1s7	661	0.0198755198441909	-0.0105863827400159	-0.0123044076664744	0.0127081231032129	0.0128415910715879	-0.00620475406967147	-0.00395002379234681	-0.0106056432127513	-0.00862841656420505	-0.00496556173144102
h1s7	662	0.0112749226490336	-0.00356367434471018	-0.00799589552278588	-0.00604819616337698	-0.0163619178842474	-0.00178363800748105	-0.00450190292079895	-0.014871543276058	0.00579279434306443	-0.000157378351769181
h1s7	663	0.0247052747150091	-0.0123475612256617	-0.00857994960859317	0.0138510018230738	0.0122482561234781	-0.00537986735984676	-0.00589262620335995	-0.00777031345520284	0.00633838159680443	-0.000522627564324594
h1s7	664	0.0203905875032336	0.00517439887016509	-0.00276775749205945	0.00918959594164078	0.0176073833299206	-0.016876953499186	-0.00900375801753571	-0.00642769611306852	-0.0132257356378173	0.00419651709692475
h1s7	665	0.0149077878840002	-0.00894415938846927	0.0048784301502351	0.0057926505302566	-0.00344534624793672	0.00972276675647041	-0.00691299674255921	-0.00285574340694592	-0.0028551528113266	0.00848953839140175
h1s7	666	0.0206494449799647	-0.011980814675572	0.000499505591496089	0.01354689517248	0.0126533478499004	-0.00383936329931774	-0.00499085178904101	-0.00683424530025944	0.000519813467737638	-0.00321029696218847
h1s7	667	0.0177081191736466	-0.0101206861273502	-0.0104529984341665	0.0125948325069063	0.0165042586487511	-0.0112675621547073	-0.00473009379958365	-0.00264304345312085	0.0031412891689029	0.00534491714687983
h1s7	668	0.0254123191723807	-0.0149919578560531	-0.00619931850229976	0.00741379875454614	0.0169405766265501	-0.000927053211352835	0.000203617107363817	-0.00289999250743582	-0.0139233376366047	-0.00109944342084026
h1s7	669	0.0238961271035728	-0.0140924460997347	-0.0123798467298323	0.0095614787050799	0.00962670119836353	-0.00161049579171765	-0.0053175511965268	0.000990175529115062	0.000488278538174541	0.00143509002849208
h1s7	670	0.0197606697847866	-0.00659463223097138	-0.011043416525338	0.00257934375401985	0.0157183324090041	-0.00820164046287605	-0.00176166292713865	-0.00327967914932131	0.010881176248213	0.000264100673602075
h1s7	671	0.0166474996197221	-0.00528209184496251	0.0241463680348135	-0.003541530598241	-0.00186970173570606	-0.00525210852670318	-0.00543990532298385	-0.00113012161652941	0.00453833918431164	-0.00402195352898086
h1s7	672	0.0211333758865747	-0.0116318518020189	0.000622210841106721	0.0101948382570109	0.0222724266245575	0.00708634860798393	0.00450410806832216	0.00623189068368852	-0.00505637009913898	0.00604396300365204
h1s7	673	0.0214794445691344	-0.0141767318753914	0.00175638171337377	-0.015591122937644	0.015684589245238	-0.0289897842928189	-0.00508684644701834	-0.0053945389526497	-0.00799881255508071	-0.00236539028989283
h1s7	674	0.0150286176216698	-0.00546901931119124	-0.00952162577505	-0.00192393416088125	-0.000865577498442199	-0.00846842871724217	-0.00766902060220067	-0.00886246995068976	0.00421295123843454	0.00527007723272012
h1s7	675	0.0237569536224504	0.000721709756201105	-0.00498267854975268	0.00561757491026906	-0.00341622045471963	6.33105253987912e-05	-0.00247067677594583	0.00596275540939983	0.000103691869842034	-0.0151856609332794
h1s7	676	0.0183777915059818	-0.0136482910245131	-0.00682399583402564	0.00474124238077591	0.000800988400976869	0.00362164817305086	-0.00377378064187344	0.00370294623726448	-0.00138196395964636	-0.0114546034553836
h1s7	677	0.0237596845939991	0.00933292684645211	-0.00644403720502708	-0.000637723966741169	-0.0196953586139897	-0.0152922297024808	-0.00191527489961542	0.00190086348279085	0.0116218298151658	0.000192906055527387
h1s7	678	0.026004305597323	-0.00816682250556584	-0.0100961493139735	0.00750165057881423	0.00476277073120407	-0.00257552806214408	-0.00395999762580771	-0.00395147018835704	0.00791170801261067	-0.00344714431267985
h1s7	679	0.0218158707667257	-0.00519813717047979	-0.0116960317419158	0.00393213030815106	0.00577248734713547	0.00785009967073684	-0.00239060154279023	0.00216265110875829	0.00410199347057429	-0.00455554735778809
h1s7	680	0.00328489029504864	-0.0193792149400901	0.00347071868528549	-0.0428247052760196	0.0305427466116477	0.00418048671600746	-0.00331403742312781	-0.00855360946541256	-0.00566044482198703	-0.00405567009188218
h1s7	681	0.0245850602822007	-0.00400859098612433	-0.010388400127433	0.0128594407189368	0.00909340481338011	0.00330669905225579	-0.00359619447668485	0.00295590664219157	0.000701610432025964	0.00770534971833283
h1s7	682	0.0101017213970145	-0.00780005092681117	-0.0127618450904859	0.00509388809629466	0.00428698353970668	0.00288172452739731	-0.00691435908294352	-0.0032002273787035	-0.00100450057504132	-0.00450845327638653
h1s7	683	0.00816922243874255	-0.0138927336807916	-0.00275898037236811	-0.0167521882163531	0.0217361093527667	-0.000239013360953952	-0.00464741682326553	-0.00799362569663356	-0.00181263457390286	-0.0046659327167979
h1s7	684	0.0181572235414732	-0.009382858869396	-0.016108609853207	0.00954621720759527	0.00669987575618661	0.0156361623298042	-0.00348733129281979	-0.00886160432625452	0.00459875324939234	-0.00513107395021471
h1s7	685	0.0256992708931659	-0.0109898867036433	-0.0133652807572931	0.00727735167769236	0.0138253277213989	0.00719752941449021	-0.00512946151070451	-0.00781878826478575	-0.0106661710727746	-0.00386402859440066
h1s7	686	0.00981810648756968	0.00293158345258438	-0.000626003719244179	-0.000575766979064915	0.0136684977373572	-0.00411338072292007	-0.00344827321278835	-0.00603870798591138	0.00305405761733896	-0.00628682852846831
h1s7	687	0.0092138806293971	0.00257962842897722	0.00473239427555955	-0.00837481250406967	0.00154090579844489	-0.00199364570610656	-0.00310381265728922	-0.0103983834414938	-0.000300740422614261	-0.00553035944318765
h1s7	688	0.0107828832976507	-0.00730895447883343	-0.014414559862188	-0.0105419577950582	0.0157890703025205	-0.0278270993728727	-0.00782449611704561	0.00350660104103795	-0.00267984119614659	-0.00294458918047285
h1s7	689	0.015563644731524	-0.0117381668555195	-0.011761874165328	-0.0271159093804614	0.0133926766122906	-0.0305979642229181	-0.00755899709882173	0.00692202567820706	-0.00209704240209283	-0.000504839238995262
h1s7	690	0.0167992137297239	-0.0138607832210909	-0.0134109249269413	-0.0158264210414327	0.00964527539364466	-0.0413007724144367	-0.0060155078459691	0.00834963938184253	-0.00374086906246159	-0.00376599918019455
h1s7	691	0.0217409439405655	-0.00934833247536884	-0.00750511824648829	-0.012214397649166	-0.00024036691094844	-0.0223823473006594	-0.000326372060723324	-0.00652266512051727	-0.0139691204656035	-0.00208252082611016
h1s7	692	0.0267697203041414	-0.00897066126358134	-0.0113904729427817	0.00143977475704661	-0.0346607152076437	0.00796483500500303	0.00246982882040636	0.00456851814214953	0.0049103669578915	-0.010361495505602
h1s7	693	0.0207294422606796	-0.00987583641758232	-0.0161016935994908	0.00867284130807158	0.00666331416798416	0.00471207032667433	-0.00015571998043392	-0.000497691933268392	-0.00659339421115288	0.0116942656313449
h1s7	694	0.0254363439344593	-0.0127903178691906	-0.00705896531794972	0.0121212467850224	0.0142241381431075	0.00252594004278724	-0.000980931783478411	-0.00707021470343105	0.00609592743824269	0.00284511485185622
h1s7	695	0.0225991154612149	-0.011274249393487	-0.0136950743564803	0.00145492947781632	0.0183379213682104	0.00617312455438275	-0.00740712422368451	0.00181625569392016	-0.00125163413819803	-0.000989724806975225
h1s7	696	0.0239178760354536	-0.0118102181856798	-0.0139669328328596	0.0126224746364326	0.0089910684182359	0.00365422217247224	-0.00453196611987587	-0.00808774795884025	0.00493353841730563	-0.00758470447686837
h1s7	697	0.0252971006752716	0.0040940258552121	-0.00696221136321026	0.00914834184953021	0.0169249172743289	0.00252386176179891	-0.00700865337843488	-0.00493778289047159	-0.00209719463838582	-0.00325489088801541
h1s7	698	0.0257304373771487	-0.00886032283767556	-0.0149208023242738	0.0122451501638581	0.0134444328439976	0.0031902423282425	-0.00955110922384082	-0.0041751222521085	0.00956274751949006	-0.00397402813986091
h1s7	699	0.024406345327502	0.00404819147891412	-0.000768423725530909	0.0166840541751497	0.0219366438974751	7.30074275792309e-05	-0.0115939495229601	-0.0082073507786845	0.00107339778064183	-0.00228415105628306
h1s7	700	0.0194172139505914	0.0123109238090041	-0.00293449611644114	-0.00359019939977996	0.0278882643365693	-0.00191578181694859	-0.00503254649763509	-0.00473534754821871	0.0085964435517418	-0.00391138315683504
h1s7	701	0.0271056358466333	-0.0143308663829406	-0.0115579443414108	0.0105162023119892	0.022468080514446	0.00425488511079149	-0.00278939784335611	-0.00217502050320431	0.00641139337437733	-0.00165556887162927
h1s7	702	0.0246399705938131	-0.0127350271665568	-0.0128420604230211	0.00878538334982001	0.0136443617524012	0.00169985803714687	-0.00151580424122455	-0.00133434895749055	0.00378967837320289	0.000899655943431779
h1s7	703	0.0269459862167169	-0.0107996641086339	-0.0156865819919835	0.0114542717079925	0.014928587226268	0.00255659215568814	-0.00428135532893962	0.000272314346193528	0.0082432385262516	-0.00741753190060365
h1s7	704	0.0257285957747732	-0.00836417234147408	-0.0138124114585521	0.0131103351263631	0.0188941627170037	-0.00222766962981109	-0.00428899952490887	2.96140627567477e-05	0.00768183957577012	-0.00527446862360383
h1s7	705	0.0262137606762178	-0.0115617282945485	-0.00777198828709697	0.0113767048048432	0.0169555695520223	0.00503399857171514	-0.00835714456235135	-0.00036556076647463	0.00495065488455553	0.00160456085601794
h1s7	706	0.0148201937567141	-0.00954094747425536	-0.0174078490338024	-0.00586071370502277	-0.00836617752645684	0.0109609251549166	-0.00391045512366298	-0.00409724903100945	-0.00289834441181456	-0.0145085890049215
h1s7	707	0.0164619544639074	-0.0122912126888289	-0.0119514052950507	0.00272234387973632	0.00564485848148485	0.00907669202826215	-0.00552056700955923	-0.0046162352603412	0.00421473853891825	-0.00522525022926809
h1s7	708	0.021561847733145	-0.00797714435265018	-0.00286605220844169	-0.00768921402373562	0.0149040344865611	-0.00618980839869306	-0.000879800167442436	-0.00195226860601675	0.00705692321910387	-0.00211118475340857
h1s7	709	0.0217167962690238	-0.015296246231875	-0.00131614084197262	-0.0115543815656458	0.00760917025485583	-0.0246022115832076	-0.000849492563811332	-0.0324301883868172	-0.0172390095358615	0.0112304153493738
h1s7	710	0.0215605673227451	-0.0140632168315419	0.000982903746782312	0.0051801765942598	0.0111602698548285	-0.0119026350270655	-0.00311520683877987	-0.0139207899217452	0.000767378570895771	0.00493975499780285
h1s7	711	0.0241085856542131	-0.0139156575242923	-0.00310092968376371	0.0118120009505223	0.000465737159049341	0.00794534492755758	-0.00568657639802292	-0.00743886313236896	-0.00181481124190275	-0.0057516435886649
h1s7	712	0.0157935951580396	-0.00608434924410496	-0.0115260473275741	-0.00730449318530858	0.0104061213402368	0.00111149413627411	0.000810066926572794	0.00239291617391922	-0.00280010230439605	-0.00969064447992962
h1s7	713	0.0232930819836762	-0.0146899660367675	-0.0082965078590851	0.00591990337217278	0.0172546822005395	0.00335374964295971	-0.00554322381219	-0.00811323395802491	-0.003519916663434	-0.0109353454680253
h1s7	714	0.0211924095289443	-0.00396566031259054	-0.011673314926618	-0.00380970761025481	-0.00442107845498261	0.000572533806917735	-0.00343829613256722	-0.0015814650762035	-0.00132831232863684	-0.00613671449377773
h1s7	715	0.0251962619133753	-0.0115085708903649	-0.0147541178243122	-0.00581277342891679	-0.00584162666156499	-0.000875740874316383	0.00732873846567175	-0.00351555577186876	-0.00669788845789456	-0.0123023748658717
h1s7	716	0.0282975276023143	-0.0108584343963782	-0.0112754973293043	-0.00445448675041695	-0.00273186078801791	0.00508693062013736	0.00586818134331998	-0.00552510672502007	-0.00284376416341643	-0.00809950063453397
h1s7	717	0.0245077639080078	-0.0180189846937683	-0.00473067896161136	-0.0037882863352893	0.000253132136171221	0.00465413934646433	0.000114996298351748	0.00192982510904441	-0.00509721219037215	-0.00433405797058236
h1s7	718	0.0272596167576066	-0.0159075709423036	-0.000498895632991389	-0.00529240001642924	-0.0180145387046749	-0.0168187646557395	0.0159026689336099	0.000887275044311834	-0.0117518150748827	-0.00647379063958666
h1s7	719	0.020739714641567	-0.016804597424685	0.00722850121981765	-0.0146052400673438	0.00166956964541083	-0.0537714631684055	-0.00207777653704388	-0.0064933409959567	-0.0103164001518443	-0.00560162595682976
h1s7	720	0.0221415591421722	-0.00593905723910325	-0.0079601122592328	0.00293501080779205	-0.0118406716194141	0.00259328243367173	-0.000382047520221874	0.00146639689059058	0.00920182824210215	-0.00508914701703084
h1s7	721	0.0204328466955216	-0.00428861813865043	-0.0101938056743633	0.0016634764412875	0.00702890199049368	-0.00181649633378459	-0.00120387428297398	-0.00597991212165831	0.0074968369112885	0.00306453382123557
h1s7	722	0.0246964217021746	-0.00526969859347954	-0.00720051240658528	0.00281146742735239	-0.00275216795477675	0.00320833017708428	-0.00637328047721695	-0.00451616512587597	0.0105501893563674	0.00368955600675022
h1s7	723	0.0271025083077997	-0.0055079537561068	-0.0145768560465522	0.007014754147262	0.00798711990738333	0.00661689025313678	-0.00871584862676768	-0.00102198830344982	0.00593382148766067	-0.00079139461589331
h1s7	724	0.0266441696571447	0.00810493275994194	-0.00735767494287165	0.00818361615466629	0.00898158809379159	0.00232718976537711	-0.00528102662563546	-0.00218955720316347	-0.00157111997195257	-0.00738163587196672
h1s7	725	0.0234475205232636	-0.0109849630107359	0.0049375694974157	0.00241180171636435	0.00900987568124666	-0.00134984407785802	-0.00287659610110572	-0.0141614436338959	-0.00832577779034901	-0.00461758115326698
h1s7	726	0.0248916684449305	-0.00308262891986357	-0.0105148242689066	-0.000345228530984292	0.00779882114853561	0.00409897982391436	-0.00498240031694469	-0.00853068762047059	0.00418098752992957	-0.0011332798266322
h1s7	727	0.0245073147630923	-0.000167848336888789	-0.0100771658994911	0.00577061201839806	0.00915705176888997	0.00105151009703574	-0.00581363983437433	-0.0076937466349217	0.00768169199793226	-0.00134159403851595
h1s7	728	0.0173378762189665	-0.0202846487726294	0.0117972325751389	-0.00290528507383488	0.0192929666797656	-0.0167166325044244	-0.00222875914300531	0.00675762814221274	-0.0174205195124392	0.00619836041505121
h1s7	729	0.0182630734343579	-0.00619711641958465	-0.0108267643069811	0.001470514281761	-0.00655248788113196	0.00509030281455121	-0.00247213181995623	0.00617339807966375	0.0040752198913839	-0.00956438596364486
h1s7	730	-0.00274243188675415	-0.00561821089940685	0.013573771299497	-0.0100229806573778	-0.000409754695539138	-0.00265939480187587	-0.00415552978709372	-0.0093458646231413	-0.00634568261825573	-0.00774464311515835
h1s7	731	0.0195238755290662	-0.0145034317058086	-0.0176503811911965	0.00228358920181645	-0.00553762031218168	-0.00915422931433095	-0.00600865607106735	-0.0092208616668563	0.00782240673385767	-0.0041108134096306
h1s7	732	0.0271696330785068	-0.0131402653915437	-0.010928060160226	-0.0176528617342937	-0.00108748756092287	-0.000181739941475819	-0.00224278926264961	-0.000590259042034012	0.00391218438534872	-0.000101362569671523
h1s7	733	0.0187279450114291	-0.01774039160392	-0.00515773027104275	0.00463910624225451	-0.00813184071748205	0.00331136151533505	0.00189110763939633	-0.00540282751360709	-0.00309363863419802	-0.00895520931636549
h1s7	734	0.0203122574772627	-0.0108642784183783	-0.0079406880638709	0.00538336660333823	-0.00225517729280487	-0.00650061956041727	-0.000453257673375495	-0.00257966073712487	0.000757086733870594	-0.0117523759889398
h1s7	735	0.025256541436045	-0.0118821794276999	-0.0105939938257353	0.0106325095759418	0.01666170663852	-0.00681541891724509	0.00416987049786717	-0.0116262138719379	-0.0243639841264988	-0.0048266255320203
h1s7	736	0.0227876859622965	-0.00798310662353917	-0.0092271966449619	-0.00655570105373924	0.0172861560002465	0.0118269561093124	-0.0108782474350951	-0.00254389331908524	-0.00108199717412544	-0.00061950951542668
h1s7	737	0.0258406139046919	-0.00264887585135145	-0.0105819009518946	0.00771956068559625	0.0132598345162324	0.00634450518150249	-0.00236481260676965	0.00303293201670235	0.00178339917780383	-0.00265779262294537
h1s7	738	-0.00464456122166011	-0.00656115312326771	-0.0047367800690174	-0.0159477328667604	0.0139595843465164	0.00459444917789913	-0.00355086774261276	-0.0082933163353581	0.0017484282193484	-0.00211247550845711
h1s7	739	0.0207977563803736	-0.0128152250964346	-0.0167975330843019	0.0102448265289619	0.00567789956403497	0.00232360531722978	-0.00526873994913432	-0.00944790575291721	-0.000622561315823706	-0.00622219931725878
h1s7	740	0.0181890686662687	-0.0107849584275841	-0.01728278869987	0.0089366377331364	-0.00261017743995975	0.00871788700884812	-0.00244071650143073	-0.0034027432638161	-0.00314022355943414	-0.0106002394749763
h1s7	741	0.0258721733672782	-0.0135867241896977	-0.0151868031670098	0.0105919229362652	0.00881582533550981	-0.00406665801352927	-0.00289469688379854	-0.00570746695627169	-0.00703556831634045	-0.00621943279650973
h1s7	742	0.0240002430779696	-0.00890773642555487	-0.0121539287443872	0.0130437795808	0.0162657550812587	0.00170365534955425	-0.00849024969626888	-0.00765287537441086	0.00588544509940523	-0.00456720248670341
h1s7	743	0.0209830428215159	-0.0170262960474103	-0.00958221190919972	0.00822131677503698	0.0150026983610945	0.00773425472150525	-0.00535234199175869	0.00533603066256576	-0.00851777981777139	0.00620122389818902
h1s7	744	0.0237524288812964	-0.0140924143625817	-0.0108417073858989	0.00911781495509355	0.00702103837071376	0.00627304777242315	-0.00412816910461655	0.00239731816583636	-0.00474090648622704	-0.000875542261225938
h1s7	745	0.022390054833037	-0.0148252768743977	-0.0147690076164821	0.008015711433948	0.00865708588631238	0.0109889421942067	-0.004032302521711	0.00328220332192532	-0.00281432937466401	0.0072102212113461
h1s7	746	0.0246787118496161	-0.0148327398818823	-0.00959974470587243	0.00625675044605346	0.011790756663832	-0.000513446161822162	-0.0098700047211068	0.0013681122891829	-0.00468433155719344	0.00236515524736546
h1s7	747	0.0243867046167107	0.00712342180459632	-0.0052250869237223	0.006474393491122	0.0145153319309845	0.0052504332639598	-0.00571175149211965	-0.00607784808697955	0.00115974307272528	0.00177445861543295
h1s7	748	0.021044196961488	-0.0141467393702436	-0.00636526598430958	0.0109263344836229	0.019568935214072	-0.00354233620675329	-0.0107659046883334	0.00760178730523193	-0.0032119271948663	0.00663628907389512
h1s7	749	0.0231376277426133	-0.0135408659553356	-0.0164611726110845	0.0120900633006106	0.00650116961375902	-0.00339785583253649	-0.00679826615083894	-0.0132710347697515	0.000483760464482601	0.000734438132698131
h1s7	750	0.00235006771754131	-0.0115107605497112	-0.0137801528348567	0.0102801500226496	0.00774037748149683	-0.00515912588789872	-0.00515562130876223	-0.0053571447901184	0.0113221168662421	-0.00638514879259339
h1s7	751	0.0155796762781819	-0.00608964641542696	-0.00500927240497208	0.00537117499802888	-0.0020026277321427	-0.005722475002234	0.00785335397867828	0.00516186761290179	0.00130311553198601	-0.00680981363983479
h1s7	752	0.0270053683991848	-0.0139769416552883	-0.0120350059898255	0.004105599593228	0.0110424745587692	0.00101844006573614	-0.00439518719624432	-0.00291404269251183	0.003982201766229	0.000505001240130661
h1s7	753	0.0278441124526136	-0.00624370173302159	-0.0103310744043757	0.017524226788642	0.0236291541819032	0.00637368369576224	5.34716247406075e-06	-0.000677158086614192	0.0153686395469931	-0.00212138586645073
h1s7	754	0.0275078966899956	-0.00028335137247417	-0.00374922278075992	0.0194922968540026	0.0297859022542418	0.00281920803521173	0.00434093404716623	-0.003002902076697	0.0254040560738375	-0.00679302004007892
h1s7	755	0.0289823916683828	0.000878148254799706	-0.00262501621606815	0.0222144521948041	0.0281017771308423	0.00294245799607818	0.00220537439174591	-0.00276598327018299	0.0258374378906098	-0.00750634925282802
h1s7	756	0.0292611937459079	-0.00640464002642421	-0.0068223830643541	0.0170835505867818	0.025883840000327	0.00569854452877361	0.0015546602097378	-0.000189472728001542	0.0201556635667063	-0.00498076964705189
h1s7	757	0.0198258082472417	-0.00667031629021085	-0.00579178988973735	0.0205297140109023	0.0201223076957334	0.00309506102649089	0.000686134622230616	-0.00508789114704358	0.0206856085520013	-0.00725881674144839
h1s7	758	0.0229040383714754	-0.00634701337981384	-0.00952667420321281	0.0198307356211829	0.0187147462304609	0.00574077512458601	0.00264325120942302	-0.00397784500178047	0.0190410482389944	-0.00630402937766489
h1s7	759	0.0294953238684572	-0.00519806023049786	-0.0126264977291409	0.0184584981505304	0.0251476270211882	0.00501838306017051	-0.00357128836483313	-0.0139375820132615	0.022250676512365	-0.00104492115114483
h1s7	760	0.0268790602512593	-0.00126474822024181	-0.00308074360160888	0.0176124793763583	0.0246550245967866	0.00121221937981245	-9.48367626937977e-05	-0.00435803715858705	0.017460674612186	-0.00463971709121279
h1s7	761	0.0233530617907961	-0.0111090345440946	-0.0114124682813773	0.00175786826775201	-0.00906497885437115	0.00482017188117383	-0.00616153626395789	0.00416804688278538	0.00250195061706028	0.0016254416356741
h1s7	762	0.0249115540142938	-0.0161153126301771	-0.013953102751523	0.00972988991046202	-0.00043959313308741	0.00509842984625378	0.0129169222653207	0.00331416397706139	0.0112967368267857	-0.00382008714673788
h1s7	763	0.0236016488831291	-0.013032130054854	-0.0122875432677894	0.0110524151695725	0.0167536434961485	0.00568927347811137	-0.00476821074911445	-0.00010263720727168	0.00412968549854507	-0.00370677795119614
h1s7	764	0.0152570968647182	0.00295716975334195	-0.00665712065393584	0.0131711435141335	0.0149616246472221	0.00934338001365911	0.0013938006322304	-0.00216975056434425	0.00281560214808832	-0.0028239774569889
h1s7	765	0.00535585495570524	-0.012691887370577	-0.0121675444384883	0.0110551470693439	0.013266524657413	0.00237688105854982	-0.0063330900404411	-0.00500046409119344	0.00505654845420586	0.00434743955135167
h1s7	766	0.0226503700579737	-0.0130357406062778	-0.0107078717720299	0.0113240292838598	0.0198575206180342	0.00533303193822591	-0.00366100342747464	-0.00725628335781969	0.00717823223790458	-0.00325960803255995
h1s7	767	0.0264815113315013	-0.00233607383153841	-0.00827295967662608	0.00383007610114938	-0.0549340210588605	0.0131898191581918	0.00671830186042195	0.0135868368541716	-0.0180586431788526	-0.00209190329225781
h1s7	768	0.0127693197913812	-0.00872626675928836	-0.0107620273206445	-0.000264109563809204	-0.00425963285412168	0.00817026275919852	0.00421658237766535	0.0119823504112053	-0.0140361587159252	-0.014366849579847
h1s7	769	0.0176603402983942	-0.0132020574836342	-0.0135117646526127	0.0084529890455194	-0.00399974648079558	0.00559975456195988	0.00455077409476648	0.0108610493569928	-0.00459768677834861	-0.0108744521293485
h1s7	770	0.0214843113216829	-0.0127126931318869	-0.0149214034209097	0.0115206248998958	0.00769636988307283	0.00815084276266872	-0.00366293979743962	0.00723818010955141	-0.00241049160636503	-0.00467070150392501
h1s7	771	0.00952408884960841	-0.00757005903548397	-0.0133182568826087	0.0051909973549224	-0.0136204358505487	0.0159830801160556	-0.00194796025451861	0.0174436311599373	-0.0116091877211103	-0.0211669860206997
h1s7	772	0.022360870848978	-0.0114561586531221	-0.0121601721787508	0.00488918803626601	0.00113807796199833	0.00817141631374706	-0.00189130424838519	0.00253563249147023	0.00490372109110172	-0.00436523373259357
h1s7	773	0.0212570344446702	0.00326361590821149	-0.00138012730353749	0.00568410255260493	0.00303492657405799	0.0058128981710193	-0.0012639711878755	-0.00234109596819264	0.00601007559225203	-0.00200290233329049
h1s7	774	0.0271193481668883	-0.0117139330360373	-0.0034273595570756	0.0124889641209471	0.0190197577433196	0.00545316846918821	-0.00489248404822498	0.00181318995248226	0.00338587080558205	-0.00643507239313158
h1s7	775	0.0242940695794055	-0.0107153707766776	-0.0139246648292656	0.00864763980860581	0.0071687758209198	-0.00507699396751676	-0.0058181759766679	-0.00806426452981648	0.00223580560112618	0.00161866891238219
h1s7	776	0.0220508465241403	-0.0138265586613782	-0.015057254929592	0.00943407592766571	0.00917050720857308	-0.00241479073080057	0.000633129537796107	0.00355966218426532	0.00627382699864428	-2.01791012570035e-05
h1s7	777	0.024020531546964	-0.0119209368918388	-0.00911681144875505	-0.00260333134286606	0.00280153896449953	0.0140474277651325	-0.00961950015411858	0.0052205451121662	-0.0142479770930519	0.0017262051990817
h1s7	778	0.021784848808853	-0.0104343777465336	-0.00115017475415289	0.00807387114973732	0.0135086679336011	0.00743803009407864	-0.0103113378359895	0.000739858120957295	-0.00501498025506702	0.000780920321722084
h1s7	779	0.0255587430293257	0.00345757895430423	-0.0103396139783886	0.00911629571007237	0.0171495241010407	-0.00141060327698175	-0.00812631645436677	-0.00448020524049582	1.03767995862734e-05	-0.00163691700503429
h1s7	780	0.024481016317482	-0.0122632027788958	-0.0149915130829343	0.0108044700131543	0.0106153588728931	0.00491574582865059	-0.00428364193751091	-0.0034852098793826	-0.00172891204902496	-0.0113681965591623
h1s7	781	0.023043821552379	-0.0161390546048919	-0.00763340751423483	0.00971732773382502	0.011762850386444	0.00229643948718812	-0.00524713337452133	-0.00334536369968022	0.000878247867277079	-0.00855489191220262
h1s7	782	0.0131072807949355	-0.000895535672315815	-0.0120861015439706	-0.00881929268812105	-0.0731428184286568	0.0159345626124702	0.00248808906269958	0.00571651980549032	0.00155537818972255	0.000275878872696462
h1s7	783	0.0254541055300114	-0.00908543788359382	-0.0119486403338022	0.00810587594032905	0.013025731368143	-0.000490448361360347	-0.00711375295545302	0.000109877047968347	0.00207361731027793	-0.0072860896519973
h1s7	784	-0.0489114679896826	0.0165070318188593	0.0253991981660065	-0.0565039090987808	-0.0387897574457072	-0.0170691596383538	-0.00727887895588256	-0.0173841909422412	0.0333512006860467	0.019282007884173
h1s7	785	-0.0702774849829008	0.0403468163945695	0.0323708588179042	-0.071751005868371	-0.0849556421424422	-0.0205070715528097	-0.00365493606134888	0.0158395675114084	0.0158450280548898	-0.000571802619886487
h1s7	786	0.0160727579666289	0.00317795544140358	-0.0108052128194525	-0.00167459400052603	-0.0363670683245354	-0.00228295256062504	-0.000568259033703505	-0.00350373235967319	0.0161395466962877	0.00838619254021064
h1s7	787	0.0248758841171161	-0.0121727056469886	-0.00901462776734621	0.0121430253255742	0.0165983915931515	-0.000141517129294052	0.00326275033256455	0.00110828518171355	0.00416578635175854	-0.00122059082985749
h1s7	788	0.0252058666207974	-0.0142538115003806	-0.00973050951668252	0.00148080154746035	0.0144449219152117	0.00763756282890814	-0.00341545863901793	0.0037791117534405	0.00310497897625889	-0.0027224946406389
h1s7	789	-0.0193852608234275	0.00197014302328595	-0.00704759219787927	-0.00535419828970636	-0.0313476252887367	-0.00670339810013362	-0.0043004346057966	0.00451013975351483	-8.62477748882215e-05	-0.00570245255979711
h1s7	790	0.0214549632208413	-0.00652481399135506	-0.0114985856975766	0.00129337848198162	-0.0165067984156205	0.00240114318302898	0.00339036049764476	-0.00326767969480173	-0.00842881482308475	-0.00793724909500562
h1s7	791	0.0253140458682869	-0.0097139554735229	-0.0120363411853682	-0.00112947032525175	-0.00920385961568078	0.00142719951835842	0.00421531770359842	-0.0250201167718971	-0.0203948618547393	-0.0101397301728564
h1s7	792	0.0264200076300932	-0.0106732959745094	-0.0134536433084436	0.0133141752103042	0.0112405431014108	0.0108642629885157	-0.00404483786688061	-0.00827342281989815	0.00670867291491602	-0.000601765453587879
h1s7	793	0.025973683501349	-0.0147757806720081	-0.014542630374752	0.0104002919184262	0.0103993303527963	0.00943235423502027	-0.00859896121683107	-0.00645320886183363	0.00610905502747633	0.0090762847527487
h1s7	794	-0.112172898326124	0.00761897092818519	0.00781883253041163	-0.0162884533458523	-0.0178604811943628	0.00864423978927521	0.0130244175731658	0.013232058604023	-0.000283383346416963	-0.00100031015145349
h1s7	795	0.0110089428493529	-0.00611466955641445	-0.00520087264662927	-0.00228006060459845	0.00581667470308478	0.00814462281471245	-0.00335538156801525	-0.0135912157582115	-0.000416890889568992	0.00585624907384978
h1s7	796	0.016570362285116	-0.0138422000892266	0.00119941162896836	0.00990369400720835	0.0143493085781309	-0.00903302847940542	4.16228984753937e-05	-0.00417797324104788	0.0114742873180445	-0.0038582784078152
h1s7	797	0.0272739385466436	-0.0123291935224344	-0.0120509234628567	0.00709963987925108	0.0126652389253717	-0.000517660081331729	0.00124856430809355	-0.0143739013978791	0.00135648107624464	0.000275392584960844
h1s7	798	0.0249640216768821	-0.0127496803061479	-0.00613872923325197	0.00829769971027299	0.0127571913071603	0.00105070380655424	0.00915410504583007	-0.000738295935385062	0.00266295130665151	-0.00290487885525044
h1s7	799	0.0256583604042197	-0.0119379035686447	-0.015491495209721	0.00640998202180558	0.016064951028048	0.00749820278434266	-0.0018489469449291	-0.00821985340578242	0.0119059778773705	0.00366490664844578
h1s7	800	0.0198737011053062	-0.0120142574869358	-0.00612007224560886	0.00794601750932906	0.00245325665722488	-0.00131688012487958	-0.00862854105197032	-0.00550202275710906	-0.00231742204270639	-0.00171928866409076
h1s7	801	0.0243006018134582	-0.0147852213280874	-0.0173524971361005	0.00542662637499225	-0.0462094602330708	-0.00286747225542943	-0.00521346502091514	0.00661561323287123	7.52502638212176e-05	-0.0148534485083927
h1s7	802	0.0257419228281848	-0.01334028260907	-0.0104921683063847	-0.00784727954876858	-0.0245300889120602	-0.0184496536819202	0.00171785069151424	-0.0125591480244951	-0.0119660603329726	-0.00734565071867885
h1s7	803	0.0291543948184635	-0.0144657179507675	-0.0204859315012182	0.00946217497882298	-0.0310966350408267	-0.00110671407378484	-0.00205058676347312	-0.0137121093263342	-0.00278450738043014	-0.0111812860560532
h1s7	804	0.0288490286563199	-0.0131137799453288	-0.0124921498876761	0.00839747129407186	-0.00914510510256718	-0.0157783037171105	-0.00237804758612607	-0.0132813407480914	-0.00294655025755799	-0.00226581728773015
h1s7	805	0.0275530955529035	-0.00880438791205848	-0.0151987841004864	0.00722548572534729	-0.0384481146298933	0.00156941232290157	-0.00136455692902702	-0.0125650685548701	-0.00159281389625822	-0.00282147024591915
h1s7	806	0.0277743714049124	-0.0154319340153832	-0.0182815761738814	0.00438945333965529	-0.0257876134941376	-0.0191309684328932	-0.00297627029047837	-0.0172156465169367	-0.00673282790128283	-0.00706276726912671
h1s7	807	0.0261676427234715	-0.0105457308792731	-0.0101066972786179	0.00771638252075011	0.00112503980158791	-0.0133805234319821	-0.00597062745203975	-0.00987345727882177	0.00502471716129305	0.00576857077061615
h1s7	808	0.0220022414751685	-0.0134968852189507	-0.004421152084661	0.00507039066888068	0.00563906419299704	-0.00537761912522739	-0.000473633164038504	-0.0135689468799406	-0.0137112368741559	-0.0117749685748514
h1s7	809	0.0253493978839527	-0.0129083705247297	-0.0145904745162037	0.00850786809506942	0.00740833706829393	-0.00365545270075765	-0.00158646739116691	-0.00864832278365562	0.00598193300362881	0.0028813479289762
h1s7	810	0.0226156331096488	-0.00585386453485512	-0.00885871774134686	-0.00365537914324191	-0.0052372601400591	-0.00898495237604544	-0.00408543826319664	-0.00815014862357999	0.012365799434494	0.00429056670179383
h1s7	811	-0.00920166129351774	0.00330537280505108	-0.000526128926200061	-0.0102808919874006	-0.012927280533034	-0.00914562892194033	0.00194995634565012	0.00483150147008444	0.0044530665294944	0.00183869783483733
h1s7	812	0.0183773589815805	-0.00803754032988482	-0.000835191167135517	0.00176842702207179	0.0132233049331391	0.00111158582414678	-0.004685287883302	0.000746623273262067	0.00240256994421495	-0.00743132148082846
h1s7	813	0.00810186358420282	0.000913738387900654	-0.00975014107785927	-0.00664121096260405	-0.00204179668504841	-0.0137230108189151	0.00142784442459219	-0.00336855561430791	0.00407488244914506	-0.00371924073024856
h1s7	814	0.0243432284561586	-0.0079131493177955	-0.0110555331316036	0.00413337008822278	0.0191989249267555	0.000523454622142998	-0.0105334649741827	-0.002217471041973	-0.00448935597530555	0.00291649737253484
h1s7	815	0.00899409024586158	-0.00846039633557127	-0.0126220508798285	0.00402897417918828	-0.000147013848830047	-0.0151458331366187	0.00484006721919889	-0.00410409609747018	0.0156935439038287	0.00206240180634216
h1s7	816	0.0259595956726925	-0.011199284899238	-0.0153668273512644	0.00073793045657088	0.00710799865490087	-6.65537784315053e-05	-0.0110543009653473	0.0098427145907737	-0.00542397951773114	0.00270769972847175
h1s7	817	0.0282240422385725	-0.00988585505257676	-0.0164577547408112	0.00974641855801728	-0.00854583842786177	-0.00605075313932434	-0.00756031513455021	-0.01799376230797	0.0184335509653379	0.00426992935002102
h1s7	818	0.0226177961944987	-0.00674867524014564	-0.0150987514604881	0.0102688923253577	-0.00490910174243832	-0.00501703823656789	-0.00519273946301189	-0.00817119694168457	0.011233995713226	-0.00115201065167899
h1s7	819	0.0249873956113665	-0.00594762932905545	-0.00196532796554239	0.00881785547590714	9.03245282875726e-05	-0.00989165021667416	-0.000503463724989155	-0.00552069116217741	0.00625900707689745	-0.00310487683711743
h1s7	820	0.0113574961750753	-0.00229540769263693	-0.00835971671871086	-0.0135818052409663	0.0254018854614323	-0.0211997879745792	-0.00259605215338231	-0.00385761868738498	-0.00192934144388255	-0.00185809944578288
h1s7	821	0.00878645825402832	-0.00691999791407325	0.00457460761580768	-0.00970252947218572	-0.000668966435831591	-0.0416694593586716	-0.00581704492719249	0.0167680408992264	-0.00354213714265065	-0.00589950118619593
h1s7	822	-0.0356283093627685	-0.0126087105697343	-0.00398873244760112	0.00607164365021718	-0.025322207905831	-0.0102592531518172	-0.00343974254207856	0.007053742320408	0.00633881833610483	-0.00789235173360669
h1s7	823	0.0238955637180858	-0.00714922364730991	-0.00943068559122735	0.0136199661134374	0.00756848169230542	0.00268299678419303	-0.00279135688022025	-0.00805591927485671	0.00990446880585079	-0.00131770213032879
h1s7	824	0.0142043651338536	-0.00813331994471607	-0.00469709206365332	0.00194466472887875	0.0185039630196626	-0.00480247554524169	0.00355321494222277	-0.000214935575840061	0.00554790633384145	-0.00167421381353294
h1s7	825	0.00956260176933612	0.0165275433237451	8.06336161300219e-05	-0.0082379002010132	-0.000295625798067202	-0.0185074612748749	0.0176630398064985	0.0118399745665774	0.0021105865689682	-0.000206599273160522
h1s7	826	0.017856606148829	-0.0034958200047794	-0.00628043229703758	-0.00822413473966035	0.014467621859372	-0.0160458417247322	0.00115469950569056	0.00625127928766308	-0.00161374235055515	-0.00520392028548813
h1s7	827	0.018910738289229	-0.00547899147710022	-0.00623137903605707	0.00892718269527718	0.0169711107165024	0.00202215252671223	-0.00294812219636298	-0.00618196188990307	0.00702234506601932	-0.00394189428899565
h1s7	828	0.0229931380958177	-0.0110610779274265	-0.00779968178036794	0.0122000485263308	0.0201838248330018	0.00367341375834919	0.00400332012671257	0.00172078130999121	0.00634847080417014	-0.00522787377970068
h1s7	829	0.00985373686444671	-0.0170159128312403	-0.00923469105297797	-0.00180081290604352	0.0132731737776277	0.00330978143929573	-0.00805699906265964	-0.00649782877574848	-0.0142465323382852	-0.000374771032069759
h1s7	830	0.0237366647963636	-0.00759830952612001	0.0038834029816087	0.0024382866975548	0.0124873029860654	0.00100105200486265	-0.00310191543507285	-0.0115717660061073	0.00259931879144162	0.00248855780949065
h1s7	831	0.0166162288657515	-0.00235912681665098	-0.0096358553668127	0.000207530772613756	0.0113378939473935	0.0104953534118862	0.0027664843349141	-0.00899002903071448	0.0100533961739534	0.00408966674979265
h1s7	832	0.020516714463344	-0.013786043843112	-0.0107081994954925	0.0109961539157056	-0.00241223214881117	-0.00967547716132526	-0.0108778972014934	-0.00726197382503416	0.019320554987441	-0.00686635905819248
h1s7	833	0.0177615011304656	-0.0109834637840008	-0.0173359115812223	0.00505232998434538	-0.0146689450443363	0.00653477361482088	-0.00351562552851749	-0.00410857804981486	0.0168116928980534	-0.00351046476207685
h1s7	834	0.0143151669643597	0.0151540005507379	0.0127941430322199	-0.00238531417479481	0.00483875626887635	-0.0135241323786453	-0.00443028900510208	-0.00803064281716838	0.00648210868515501	0.00419821883230732
h1s7	835	0.0171725921335121	0.0164958460568154	0.0128105006127887	-0.0100929365747142	0.00289678244181225	-0.0173928272691671	-0.00615934913192938	0.00268055548051534	0.00358279874230632	0.00544559285277899
h1s7	836	0.0222674696453676	0.00105657087950225	-0.00448809544537528	0.0059541848187266	-0.00841935318390441	-0.0128702820496844	-0.00351403705919241	0.000867508831829604	0.0092602400719978	-0.00811375425661419
h1s7	837	0.0240099679748502	-0.0101606406694107	0.00355794329211681	-1.41163593166492e-05	-0.000569632794773682	-0.0172684218821587	-0.00561834451287096	0.00109344039040849	0.00954508160024831	-0.00486465331943484
h1s7	838	0.0258689970391862	-0.0153068828619511	-0.00724461293335947	0.00640011196747114	-0.00396034980317365	-0.00932881724887517	-0.0115046282175786	0.000336200892299713	0.0043202094464385	-0.00258753198152634
h1s7	839	0.020366087217303	-0.0116876606673674	-0.0123621665014633	0.0146857648224202	0.0089780563282801	0.00388486738335117	-0.00157183707593089	-0.000938974024623256	0.00457120074734167	0.0107834843732118
h1s7	840	0.027946414407918	-0.0114841595080191	-0.0163322827224329	0.00920422592901373	-0.00140533396891259	0.000141297846500905	-0.00721256469263169	-0.0239151984373885	0.0234845574068143	0.0117182072885189
h1s7	841	0.0268269223620532	-0.0059585519605602	-0.00748098044189928	0.000331447178789141	0.0180390775252338	-0.000324692006346774	-0.00929741751306715	-0.0112798727738222	0.00884757077430776	0.000756638145790936
h1s7	842	0.0203027308482338	-0.017045166851376	-0.0167539447516503	0.00759975578406847	-0.00173607307021293	-0.00712709569740684	-0.0175650494031675	-0.0149179500011404	0.0287346639303664	3.92243602248146e-05
h1s7	843	0.0171166200935037	-0.00993982255705908	-0.011407865917133	0.00549377559367157	0.0185330906521545	-0.0176905294618094	0.00257268052529354	-0.00151467380629345	0.00732100525909817	0.00222758553992376
h1s7	844	0.0233313889868883	-0.0122529937408182	-0.0147406759284313	0.0124707082785008	0.008925084261733	0.00308913421048068	-0.008299463369242	-0.00378785432141385	0.0036109044233929	-0.000194383030347717
h1s7	845	0.0253591081038728	-0.00932825135832699	-0.0107490767428207	0.0129496190374407	0.018173029431066	0.00112128335195496	-0.00590306304163363	-0.00168488193847791	0.00451605722821585	-0.00155064666779702
h1s7	846	0.0236250544431913	-0.0122090057658721	-0.00964461196896379	0.0120332525426165	0.0139893600828757	0.0011699118506719	-0.0064465306966381	-0.00418166747035543	0.00557291311322966	-0.00314382911363228
h1s7	847	0.0204982215358352	-0.0133947583100282	-0.0109016425162121	0.0105910378612463	0.0133044630097804	0.00322202316106897	-0.0106053582632821	0.00634005261610072	-0.000609160339709363	0.00192014141450677
h1s7	848	0.00136608154303646	-0.00153843688282259	-0.00179411123357942	9.13721465933541e-05	-0.0815887755979288	0.0110611001624809	0.00473906566516913	0.00651406703746067	0.0118414420620635	-0.00569758766658208
h1s7	849	0.0207105364280927	-0.00674051647266028	-0.00939552968034952	-0.00301322387535318	0.0195143721298164	0.0107796838158947	-0.005186457445455	-0.00618662916726257	0.00831946628274264	-0.00160334676553926
h1s7	850	0.0232543516030355	-0.0145346808809766	-0.0153249425698889	0.0109019377001144	0.00422405973510492	-0.0172895364345788	-0.00931768491267039	-0.0175891980190667	0.00660063226717203	-0.00490217885631109
h1s7	851	0.0195954487066645	-0.0153009844494012	-0.0127755980372646	0.00171078183389967	-0.0105798598602416	-0.0279820443995329	-0.00806433773545849	-0.0091027261014942	0.0194108170665606	-0.000154709674154784
h1s7	852	0.0215055514987235	-0.00833268423638082	-0.00330548667542836	-0.00039270197426734	0.00345524298989035	-0.0110298045407054	0.0016463308138784	0.00295195540505814	0.00349743356445945	-0.00377996339427215
h1s7	853	0.0275573232597193	-0.0118553668202817	-0.0166055424945154	0.0122610058915231	-0.000160708825092233	0.00406719198405881	-0.00707203804941032	-0.00231937605320413	0.00692880496460159	-0.00507748028114004
h1s7	854	0.0219295913253805	-0.00893624264385298	-0.0135310701633212	0.0130340714442083	0.0133384687424341	0.00307099988230886	0.0022426351516811	-0.00508890840016637	-0.000761802440915778	0.00355890415141428
h1s7	855	0.00901573873797858	-0.0195461114832151	-0.0063037133749601	0.000718855164866482	-0.0287409096220381	-0.0244879049228328	-0.0161141774160535	-0.0114358386850161	0.0350851848746361	-0.00789311654559062
h1s7	856	0.0115714425915502	-0.0142671299428997	-0.0158249285798703	0.0141885770644391	0.0211855714789007	-0.0168410182747337	-0.0235487632857423	-0.0301825228660658	0.0280976294025012	-0.00594454001772589
h1s7	857	0.0177912568126058	-0.00998756356079094	-0.0162832854092091	0.00741453754986147	0.0166176255109212	-0.00742856277684862	-0.0147004665365069	-0.010590348892777	0.0145546339912633	-0.00395949888961836
h1s7	858	0.00686144364976679	-0.00964505521111804	-0.0133263602150568	0.0125885605454489	0.019382991426321	0.00257946425382906	-0.00994758154451681	-0.0109178695058333	0.0111097483098733	-0.00709993748151913
h1s7	859	0.00938935681401776	-0.0158581807720105	-0.018915934985051	0.0116735691510505	0.0167955645120528	-0.0163541773320617	-0.0256351460118074	-0.025405487062246	0.0338552717591206	-0.00764512476471888
h1s7	860	0.011600272492924	-0.00947717473723628	-0.0158301194985037	0.014755596710227	0.0161389277368644	-0.0104353111035529	-0.0202466058375082	-0.0229398658412333	0.0202524154878286	-0.00651400644282353
h1s7	861	0.00789505204759449	-0.013251786019049	-0.0176838992697622	0.00735635080292631	0.0168983224039976	-0.00751925803385804	-0.0169180899591724	-0.0147147630582452	0.0167796080082475	-0.00837788812046075
h1s7	862	0.00897814215198368	-0.0140845347852713	-0.0115352065215939	0.0106351384361388	0.01613331273825	-0.00800809663605494	-0.0115293569638394	-0.0215764054117938	0.0146048953007419	-0.00483898141530178
h1s7	863	0.0156549650252049	-0.0105399286385649	-0.0147497988990099	0.00753098603034902	0.0171496902430206	0.00218635133826615	-0.0103782867342571	-0.00986972763891814	0.00786192524800554	-0.00781499870789648
h1s7	864	0.0185609207617928	-0.0118147406300606	-0.0161454686335454	0.0136060293125824	0.0228262066734467	-0.00529889769682873	-0.0161593726541539	-0.0246796712853488	0.014070432623128	-0.00554283493501192
h1s7	865	0.00351939232238746	-0.0137250774617411	-0.0122222996417509	0.00464475939112357	0.0117663517306679	0.00126195506602441	-0.00995799435748834	-0.0124583856671911	0.00300288108052534	-0.0106905853442149
h1s7	866	0.0284033399470122	-0.00401262561367606	-0.0137547394277361	0.0151048057236608	0.0144766683193895	-0.00801873987090975	-0.0165345879493114	-0.018633912423717	0.0207987869691869	0.00104721352718558
h1s7	867	0.0175433079707028	-0.0123800733740165	-0.0179354394332485	0.015020485726996	0.0229333029450322	-0.00925677424239989	-0.0165920490085766	-0.0213761987136928	0.0207143623051376	-0.00625917897887872
h1s7	868	0.0176117496655872	-0.00815136127588571	-0.0149637630892463	0.0148001791517516	0.0119617605246068	-0.00797451414504468	-0.0174369330769615	-0.0142781514740018	0.0220251076320577	-0.00715598119172293
h1s7	869	0.0233956164229709	-0.0160072486427664	-0.0190361199133483	0.0109468594251402	0.00885804709916335	-0.0187413377324717	-0.0203136471639564	-0.0124812022952901	0.0191728032916586	0.00567025623867102
h1s7	870	0.0259208248797566	-0.0136095473183815	-0.0102194756784751	0.00946434767918423	0.0161669780379788	-0.010836309575056	-0.0100738189420404	-0.0189515146900839	0.0123694507724582	-0.00329143096349429
h1s7	871	0.0234221704697603	-0.00842935182032759	-0.0141977247700036	0.00533260759962369	0.0139966800202873	-0.00788807301640677	-0.015259824117692	-0.0163750256569165	0.0136444233334419	0.00394372224820505
h1s7	872	0.00400735813019321	-0.0009342267479333	0.0017271850555588	-0.0192065853042664	-0.0281096516743777	-0.0392649381418566	-0.0110770896970833	-0.00264532689532947	0.0202058304899811	-0.000958444452419339
h1s7	873	0.022249395916861	-0.0121880037680876	-0.0135837188126463	0.0111351640996896	0.0121461998778458	0.00403003820120543	0.000681225728700119	-0.00599778625117398	0.00716709910280438	0.00211563908480385
h1s7	874	0.0122105279955995	0.0043570852244928	-0.00710399401031862	0.0131572479949259	0.0163179067617109	-0.00164654018067816	-0.00461627742549099	-0.0100133281691324	0.0154039037249702	0.000280493972890874
h1s7	875	0.0238880194171119	-0.0116584060504876	-0.0157822632805851	-0.000409060199728062	0.0197785420461529	0.000687814516230584	-0.00753510554577971	-0.00827428523073867	0.0093904221612198	0.00264810297568693
h1s7	876	0.0252321746539522	-0.0077202335282286	-0.0152436754582249	0.00949764544371176	0.00415209176805518	0.0042854735236513	-0.00431277088404515	-0.00927299284498634	0.00941687373512203	0.00313546532636985
h1s7	877	0.0272424829840034	-0.0153160397136416	-0.0184451317833945	0.00842830675679529	0.0124811882820284	-0.000794055028325955	-0.00661619598123135	-0.00630013409887821	0.0120000669940464	-0.000271512096000721
h1s7	878	0.0274799308179911	0.0169689283565974	-0.00386455234862769	0.0116072411133048	-0.00100603601425781	0.00546998182188851	-0.00422406597149584	-0.00351962782707235	0.00612085881946163	0.000763958231414229
h1s7	879	0.0226401010073932	-0.0101616767619911	-0.0111777545528139	0.0104510721006608	0.00673807088366741	0.00449118318594273	-0.00340096323566733	-0.00480776838691081	0.0024989008817192	-0.00632656584079042
h1s7	880	0.0183464424927657	-0.0156798291755933	-0.00894641914031139	0.00723798021980515	0.0200772604721853	-0.00134516159090928	-0.00596888884571172	-0.00773496753997713	0.00363322259927297	-0.0065774110540964
h1s7	881	0.0209792116136092	-0.0165951824919784	-0.0095989718970844	0.0145093642362494	0.0174044216905878	0.0028625174481163	-0.00582358470200275	-0.0109790649448463	-0.0024660494699186	-0.00763251202972702
h1s7	882	0.0206536513798938	-0.0107361864550294	-0.0108180427373504	0.0120652254197823	0.0162101434351404	-0.000567442001606034	-0.00156337371126488	-0.00271130268555459	-0.000349873699586331	-0.00471802859058547
h1s7	883	0.0182571422950487	-0.0134603547754246	-0.0143464017076746	0.0137302955219881	0.0210934455518535	-0.00877665684237855	-0.00391841036993657	0.000556359830989145	0.00946147001774611	-0.00332483273958175
h1s7	884	0.0277703084196733	-0.0141106253609585	0.00193020415210211	0.00974316263915668	0.00166384326003793	-0.00949591014949425	-0.00528509490279853	-0.00674055957130357	0.0176849018735686	0.00254198667440109
h1s7	885	0.00533937677891464	0.00529251770911076	-0.00791445740096889	0.00885457038585174	-0.0112318203694723	-0.0150546925396376	-0.00310262818348911	0.00233957811717574	0.00296379392219869	-0.00141821322159717
h1s7	886	0.0260854389798013	-0.0116211836667281	-0.0133109527568167	0.0014284099354415	0.00527578224918236	0.00365046295846136	-0.0034626313052389	-0.00973846209263608	0.00685974259290894	-0.00257651767912714
h1s7	887	0.0235855940968398	-0.01390896550992	-0.0151435794737805	0.0123224579114073	0.0146350045751482	0.000962594496043765	-0.000545202405995001	-0.00810721189219884	0.0108159830809664	-0.00233558200203231
h1s7	888	0.0294986538613295	-0.0181224841622079	-0.00517561269561614	0.0118703669641485	0.00718497838757471	-0.00744578434063314	-0.0106665927675159	-0.0185131061973679	0.0121894000375749	-0.00279513034459204
h1s7	889	0.0274390729978284	-0.0175066189827531	0.0034608276353324	0.0107273790997154	0.0171431492759462	-0.00744867137095893	-0.00708148419611512	-0.00755595867491102	0.00761866109807676	-0.00508537261553124
h1s7	890	0.0281232403785403	-0.0148750017720931	-0.0131702601585864	0.010535748163465	0.0118093382424784	-0.0142182613303949	-0.0087798233106734	-0.0155348087999228	0.0204286824809691	0.000201403867252793
h1s7	891	0.0258866921547009	-0.0125949024875819	-0.0157478753560927	0.00832836241773849	0.0157149267446382	-0.0193802310070967	-0.0121046661047322	-0.0189953887647099	0.0221980568416591	-0.00112834490967168
h1s7	892	0.0243561146227955	-0.00706449052727296	-0.0128894692212824	0.0117927999924729	0.0100465550267347	0.00183278879930816	-0.0109555942058783	-0.0120428411139157	0.0141645920665343	-0.00466176293656937
h1s7	893	0.0267697609127984	-0.0113320607657893	-0.0140691202133903	0.0150572848064085	0.0115903696356896	-0.000735729641748947	-0.0102674760217308	-0.0117505413642955	0.0115604810230538	-0.00285946819729595
h1s7	894	0.0256398459253903	-0.0138340584323366	-0.0167281919108652	0.0116991802140363	0.00842325704982284	-0.00899717963667773	-0.00811143078899449	-0.00801224645975097	0.0180670006937516	-0.00074102213275313
h1s7	895	0.017518603484598	-0.0123841233191296	-0.00680382624338302	0.00379416017006404	-0.00143968373474627	-0.000850730925731164	-0.00565126336259907	0.00771252616058328	0.00296315426909798	-0.00448239702941834
h1s7	896	0.0218513112579992	-0.00993524618318993	-0.00742478528871805	0.00970921611454513	0.0149455818250835	0.00428621073803761	-0.00729796689351087	-0.00406576291043722	-0.00119348403382844	-0.0038572705241115
h1s7	897	0.0197112809220518	0.003795408719185	-0.000987416908650982	0.000543537135701192	0.000670236979684969	-0.00322253458159246	-0.00645085070287659	7.41635319929887e-05	0.000718972312458622	0.00115728298064765
h1s7	898	0.0220808081975821	-0.0145320333041074	-0.0100688084348402	0.0108279056400267	0.0134307003655548	-0.00766338212583968	-0.00933861820040132	-0.00777969646572134	0.00842078582263035	0.00315613564523405
h1s7	899	0.0119201864615433	-0.0210869547799127	0.00251659534689629	-0.00626634166898768	0.0137873639134627	-0.00880940684093699	-0.013311318218104	-0.01224389724293	0.0135294957077354	-0.00630408385849682
h1s7	900	0.0174220578296397	-0.0124836152861857	-0.0134305715500827	0.0141399283601707	0.0187022703034824	-0.00757614096382467	-0.0187308051793656	-0.0176187387351506	0.0172428476349692	-0.000895176923568565
h1s7	901	0.0193704560381813	-0.0171420457237489	-0.01544658837229	0.00599757182089834	0.0068152433811697	-0.0235487500751579	-0.0232803715818678	-0.0211666264825387	0.0299356830067626	-0.00296522606334282
h1s7	902	0.026417476685941	-0.00365575435752092	-0.00939790339943459	0.0106474658978397	0.0174352711620457	0.00267706944570114	-0.00150033687365178	-0.00577383791657355	0.0058214937977095	0.000398042952833402
h1s7	903	0.023483411572187	-0.00706307735310116	-0.0155364892584013	0.00435498575853589	0.00221702308554494	0.000324908087870133	-0.00506494568779882	-0.0127674453091574	0.00960054804974854	-0.00486987721709734
h1s7	904	0.0226921912436807	-0.00991596762022618	-0.0169931483218058	0.0118593753759515	0.00482242114539985	0.00264983916240323	-0.00822119610718414	-0.0141333885854567	0.00728000273152696	-0.0016823147061911
h1s7	905	0.0274606260019043	-0.0146456807439031	-0.0184081477568488	0.0128775877484629	0.0165560946012117	-0.00677521071968781	-0.0127449569697859	-0.0148216899121619	0.0197093931664011	-0.00479385617620227
h1s7	906	0.0208607851406412	-0.0117555556779247	-0.0165379082190668	0.0141126977473897	0.020703495971286	-0.00419916078421525	-0.00513903486085497	-0.00964397634976725	0.00862555522925854	-0.00440889884658937
h1s7	907	0.027544298168902	-0.0148539052092168	-0.0129339407866375	0.0123110507927653	0.0128370538740065	-0.00478772398525686	-0.00887100882691285	-0.00439218160711727	0.0116130894458989	-0.00507734830838405
h1s7	908	0.0240475217268696	0.0074703570879961	-0.00847212278995435	0.00827643910588112	0.00895773276038452	0.00166623820149533	-0.00571660041489609	-0.00593128897670161	0.010690380098112	-0.00229449338853495
h1s7	909	0.0231376846638334	0.00786201418467857	-0.00958096510391315	0.015028615180175	0.00877155912857615	-0.011097911870484	-0.00532852376433534	-0.00905640741730501	0.0206769217162237	0.000854549063710074
h1s7	910	0.022153318867147	-0.00338144863982584	-0.00887541820653416	0.00323718299218699	-0.0088555650954368	-0.0105278735404154	-0.0137239439724012	-0.0027085578509044	0.0287945285622147	-0.0063460019480923
h1s7	911	0.0220589311172777	0.0117985164152239	-0.00458965204514068	0.000790669821609788	-0.00346565627854164	0.00755944919242954	-0.00353507326910407	0.0140792373153191	0.00992014239516145	-0.0130146229095914
h1s7	912	0.0281232354329186	-0.0164981939246466	-0.0145524268768826	0.0120664212949047	0.0146038170244777	-0.0134950567478294	-0.0122423433916146	-0.0236154619545898	0.0261732585989185	-0.00210783403426139
h1s7	913	0.0244229784271953	-0.0191411769440535	-0.0131121707922593	0.0123591680108271	0.0171802880855106	-0.0146297119030351	-0.0193017891015767	-0.0201920766007195	0.0263868378538491	-0.00428793419291085
h1s7	914	0.0290933939176157	-0.00882991483676202	-0.0186337911078592	0.0174141550957632	0.0118704973993338	-0.0017866485287177	-0.0130852072818794	-0.017799598162186	0.0226996071932614	-0.00429152907867433
h1s7	915	0.0264404464476632	0.00362805946748687	-0.00944882539850005	0.015682129245985	0.0122147909995729	0.00271175947429842	-0.0066296327575628	-0.00732836855497621	0.00905846885669962	-0.00096129331418004
h1s7	916	0.0276625019443104	-0.0158504077466352	-0.0157497923721715	0.0128298992857053	0.00873977902121302	-0.0085271011279155	-0.0162082894526005	-0.0170190805392582	0.0226284291636384	0.00189020238831467
h1s7	917	0.0279306901210944	-0.0126747452057191	-0.0146979092059896	0.00991282598202057	0.0149768503033064	-0.00951802277507338	-0.0178760477859388	-0.020307523809823	0.0288790234223981	-0.00105323993441704
h1s7	918	0.0252371437394729	-0.0172679700230352	-0.0184091090383651	0.0153547701183324	0.0124839081818324	-0.0192468088920886	-0.0221627191648796	-0.0219510025865472	0.0299642940396198	2.1637764727786e-05
h1s7	919	0.0237115323996521	-0.0162866729679432	-0.0184398076821036	0.0140913587048799	0.0122291641544973	-0.0158329945630132	-0.0225239013862782	-0.0242940301772506	0.0320545087953331	-0.00137315294075424
h1s7	920	0.0243907363930311	-0.00757782828509577	-0.00992635262283039	0.00340106048740882	-0.00262700083021064	0.00327644583519915	-0.00287620152416196	-0.00416836675669699	0.0101451061003553	-0.00504374087972684
h1s7	921	0.025097768686741	-0.0154863199860413	-0.0178663553638121	0.0143867920627022	0.00691323706685426	-0.014765122249514	-0.0186961524466473	-0.0172925379320045	0.0250568276454502	-0.000834606351772363
h1s7	922	0.0265034934165341	-0.00668587132700164	-0.0154402893504369	0.0111661560491669	0.0159321473674245	-0.0220606850454662	-0.00735615905307244	-0.011748800276801	0.0139606579197362	-0.000228528799962645
h1s7	923	0.0179281314002166	0.0030932775179402	-0.003700507634577	-0.00194752671612694	0.00746071754641022	-0.0250926512643061	-0.0106876625845353	-0.0103591772335937	0.0166801506934724	-0.000830992239683393
h1s7	924	0.0210841130397717	-0.00937072450587922	-0.0116108695552922	0.00364111117741319	0.0180980140619315	-0.000423047677840219	-0.00834296557001164	-0.00311142177826025	-0.00202691419683952	0.00276349569857196
h1s7	925	0.0196976349882217	-0.0106873881877984	-0.0125083896799472	0.00450417148674137	0.0117508480698525	0.00187360203880492	-0.00383713146448159	-0.00328817863731623	-0.000654738854791228	0.00175455609544587
h1s7	926	0.0263739815500059	-0.0125854582346322	-0.00813296961016243	0.0104482154869047	0.0124881151630918	-0.0164810895187422	0.000210549185568297	-0.00867514749458471	0.00285892316810056	0.00327116360323012
h1s7	927	0.0138910447410386	0.000925749441656053	-0.0086598843987786	0.00801098995660358	0.0149858310971088	0.00220903540873062	-0.00411749481479569	-6.78677819444749e-06	0.00247391880363259	0.00186521111963109
h1s7	928	0.0281856576257763	0.0196336583859759	0.0116915039287358	0.0153584699754182	0.024514166325059	0.00502612883900886	-0.00190843493257974	-0.0131820993509507	0.00572114534186325	-0.00403329454929612
h1s7	929	0.0186231345564211	-0.00868843257907825	-0.0101744443959064	0.0151667204231417	0.015027770338311	0.00732378497477919	-0.00145957778313705	-0.0032043742626306	0.011707439224373	-0.0023719125009397
h1s7	930	0.0268211291372758	-0.0166867589588293	-0.0113587408344614	0.00700484662706237	0.0171685090322411	-0.00625858268510774	-0.00434390771525635	-0.00951247772204506	0.0114087829534302	-0.00260450654621348
h1s7	931	0.0242435771956138	-0.0114598120430671	-0.0169014204008683	0.0184299580839635	0.0173994933741099	-0.0121124417650484	-0.0165122599732459	-0.0204539134360726	0.0224354397205488	0.00266501590259818
h1s7	932	0.0277528606007224	-0.013935225890042	-0.016952623698069	0.0090276621938045	-0.000327000455251627	-0.0222174035683587	-0.0181773757132444	-0.0180379633345126	0.0296805433833611	0.00730690942007481
h1s7	933	0.025187824085352	-0.00750881242283101	-0.0064340825562893	-0.00486532078791005	-0.00252424657958862	-0.0126032617461843	-0.00551692830589288	-0.0108327292402119	0.00787422984818966	-0.00751448771872126
h1s7	934	0.0259331123671998	-0.0135968214618055	-0.0113483523242031	0.0111997128614117	0.00346222792531996	-0.00117870360625817	-0.0014202104644278	-0.0072789170648362	0.00601160644179062	-0.00396085609598255
h1s7	935	0.0248104597704078	-0.0149316665924618	-0.0113618131881563	0.00854079941633125	0.00723051926977361	0.00650876428229148	-0.00708341223243379	-0.0018676882455986	-0.00411049909717594	0.00555666983855059
h1s7	936	0.0235531002413168	-0.00452012009908164	-0.00501197986311841	-0.00584965495486706	0.0196444973808498	-0.00106468547194653	-0.00236224123974056	0.00246161228550388	0.00139130368474466	-0.0012301936285172
h1s7	937	0.0162414719663382	-0.00676861877343852	-0.00975338814867473	0.009359832624426	0.0160691242543125	-0.00130087213374171	0.00182227147852152	0.00341346103156165	0.000900736194053598	-0.00502720339102188
h1s7	938	0.0158197864317528	-0.0108968450560393	-0.00194435251496885	-0.011521490859093	0.0195674275334552	-0.0166115744635745	-0.00817042571594789	0.00144268222502906	0.00378371428991599	-0.00546540701541134
h1s7	939	-0.020009458252463	-0.0123638744935427	-0.00515924318058606	-0.0519500419661895	-0.0539685234408818	-0.0069938571925981	-0.00516926680622785	0.0125175459740903	0.0194801951092301	-0.0138106127910781
h1s7	940	-0.0109472063813446	-0.0162193240010208	-0.00109137054300495	-0.0240830192871577	-0.0191701279630903	-0.0289728849721522	-0.0100783024873349	0.00519940060284204	0.0106941243509141	-0.0122509269992119
h1s7	941	-0.00162029870854211	-0.00682080529332534	-0.00535227780835665	0.0122570620347659	0.01371073510702	-0.00305390895441508	-0.0112085176646828	-0.000904749959802286	0.0065597541278327	-0.00662049895052186
h1s7	942	0.0263004945575592	-0.0150020687498523	-0.0146563989813303	0.00360898101640256	-0.000425394389382667	-0.000641431787412873	-0.00397312554825748	-0.00657132577616039	0.00281449138143618	-0.00440511888008732
h1s7	943	0.0238999493489298	-0.00613749170141345	-0.00886143726159506	0.00477172118551084	0.0189655357449818	-0.00240637921880456	-0.0034657077947365	-0.0063800470790641	0.00474395993754329	-0.00582271260190971
h1s7	944	0.0189146461606011	-0.00644608538517238	-0.00523532354041416	0.00908438215412245	-0.00910295531461176	-0.00297673496721818	-0.00650409782989971	-0.000685475048138413	0.00388758171816188	-0.00336435742829615
h1s7	945	0.023283277376963	-0.0113722311314707	-0.00855833868872646	0.0091503492687944	0.000761707267111978	0.000189558087089298	-0.00452371712166315	0.00381461686185427	0.00329822256138719	-0.0116149767302581
h1s7	946	0.014830352663301	0.00310043372201141	-0.00709889030934808	0.00269403225654141	0.015256999478294	0.00136307887162613	-0.00264828923544274	-0.00502163017178014	-0.00145163237888911	-0.00525162227434913
h1s7	947	0.0289399389856341	0.0196594846520833	-0.00375594162122505	0.0204389131128843	0.0250789718274628	-0.00328125165639706	-0.0113598498818783	-0.0157829513088725	0.00877984788247384	-0.00206931748534143
h1s7	948	0.0294740717194805	0.0204342323369685	-0.00510575705773077	0.0192798513084941	0.0258771996544159	-0.00439498325264459	-0.00957716206592154	-0.00514400516519285	0.0118960133449998	-0.00438974076869738
h1s7	949	0.0229591101487702	-0.0116008334932842	-0.0147140531689826	0.00432646473295333	0.0107074727386975	0.000714872323276253	-0.00475726089262847	-0.00190349133675428	0.00619053566789298	-0.00758883885384937
h1s7	950	0.0263658439304163	-0.00968411818115386	-0.00859467487755853	0.0108606292240481	0.0117951275584203	7.23495686574638e-05	-0.00420947131955161	-0.0100464129377272	0.00238634882796071	-0.0075984619843064
h1s7	951	0.0181208345909757	-0.0108965970774209	-0.0136196129731371	-0.00671005786156118	0.00464540170459776	0.00558371778412398	-0.00390600609585048	0.000107281507592078	0.00261676706738248	-0.00732771511230888
h1s7	952	0.0217318165222454	-0.00808378925372996	-0.00872247679903453	0.00366324312347801	0.0102232005444147	-0.000312180404921787	-0.00433690966372292	-0.00065527547382539	-0.000676845630692491	-0.00775535152445789
h1s7	953	0.0266207173274467	-0.00356515969889817	-0.0137153502741882	0.00985759006130713	0.000848556862901577	0.00340104574265169	-0.00430667982611181	-0.00656089207426344	0.0060583745110715	-0.0016161221461317
h1s7	954	0.0222598460681016	-0.00583961475835316	-0.0114548047654922	0.00513423017391141	-0.0218679999577436	0.0139424170787233	-0.00822242590654525	0.00622335027559081	0.00937673220944132	-0.00871634832265723
h1s7	955	0.0267081328177169	0.00548243976759301	-0.00807951345192845	0.00992223348487628	0.0151372156529713	0.0039251665506244	-0.00396464684173441	-0.00809829962856389	0.0105743227665352	-0.000771214737971385
h1s7	956	0.0253124704887784	0.0175911861884313	-0.0026602714648557	0.00233113659948814	0.0186671613229131	0.00556939878363719	-0.00517331416143869	-0.00385174899363259	0.00257489766046407	-0.00358200559780839
h1s7	957	0.0257903561141403	-0.0130787175713316	-0.010077866117198	0.0105386949622596	0.0175513562680403	0.00493208126402032	-0.00557240145309848	-0.0082273474395838	0.00624396080500248	-0.00337878377187061
h1s7	958	0.0108752328826928	-0.0103424512132883	-0.0131605235794617	0.0106527097622014	0.00621298175100794	0.00842187247642501	0.00181821090350208	-0.00141107613227597	-0.00941750894602194	0.00189148318830569
h1s7	959	0.0209611104184557	-0.0125428959048149	-0.0142565935797074	0.0126827469105211	0.0102040708905449	-0.00373762548403941	-0.00570689889918365	-0.0106493012829871	0.00242786755940908	-0.00556628786861557
h1s7	960	0.020932582116928	-0.00775896344941296	-0.0134142618780433	-0.00293228903370819	-0.00284313873873333	0.0104140242684234	0.000952357044334125	-0.00313011720332042	0.0117564618678052	-0.00572794343486639
h1s7	961	0.0247079852249516	-0.010560589688668	-0.0170676008045522	0.00980882897924902	0.0193088283899676	0.00460758413695377	0.0125666134757892	0.000580691396740662	0.00814621568775267	0.00960361983225955
h1s7	962	0.01528518464927	-0.0113436453951729	-0.0116906653909529	0.00388712077902173	0.00040220457593417	0.00515370217828173	-0.00182589151648261	-0.00669460057749805	0.00418163219390607	0.00390996298064775
h1s7	963	0.024335620526818	-0.00154219639397838	-0.00767306161108734	0.0140011612452634	0.017749133516161	-0.00454717746244857	-0.00559100157575883	-0.0042527321697646	0.00734813169164751	0.00674116867610126
h1s7	964	0.0200261726044113	-0.0116471404034352	-0.0134450686447225	0.0124476697795475	0.00952301394761161	0.00807090760081115	-0.000533140564924039	0.000347220573957376	0.0026291197731754	-0.00233089324261217
h1s7	965	0.0243175956010753	-0.00491201122517628	-0.00965538013224288	0.0141481182087926	0.0207877960935542	0.00734079173942694	0.00950186635354743	-0.00346451870486884	0.00443464675520608	-0.00044715652260619
h1s7	966	0.0278034761423478	0.00485326119452371	-0.00466721342131144	0.0136799181195725	0.00985297039182744	0.0066078376705525	0.00638568392453074	-0.00223575363539634	0.0090476347606848	0.00611669422147134
h1s7	967	0.0240233783471568	-0.011034692222139	-0.010888100175291	0.0143977388956827	0.0158663427884647	0.0063573230048124	0.0118229936995485	-0.000826234491854114	0.00877231600725865	0.00378805782672193
h1s7	968	0.0265698713789106	-0.0075905387277428	-0.00946087468809796	0.0125970330161249	0.0131759732848376	0.0062106769377583	0.00369048296609936	0.00239431284098387	0.0022211753243441	-0.00286169949742749
h1s7	969	0.0275154599521539	-0.012870835358967	-0.0130351000762586	0.0118288014178631	-0.00472221212988243	-0.00229717728880345	0.00126107112970215	-0.00455104165771284	0.00979641799441318	0.00317363675026426
h1s7	970	0.0274991235245987	-0.00892732517670885	-0.0144846757366589	0.00592877728289612	-0.0272992194311989	0.00819683452919577	0.00280233066845551	-0.00730879340519846	0.00819844198080517	0.00780056488455299
h1s7	971	0.0234404525242139	-0.00424833032115835	-0.00815886891846813	0.00382486709331351	0.0181516181293892	-0.00177727839506905	-0.000139309139088678	-0.0116020452582216	0.000946077266698719	0.00295956901438566
h1s7	972	0.0112027104425023	-0.00541089866904265	0.00199999070044618	0.0118668920693262	0.00919943570541513	-0.00298055677657168	0.00279777577379475	-0.00792618805490183	-0.00482230215112569	0.00576104299257419
h1s7	973	0.0177929423219821	-0.0101359877801998	-0.00888704687587796	0.000698761601468919	-0.00992755798825156	-0.00771973521905154	-0.00379923436682271	-0.00832362349386208	0.00681475664400303	-0.00569332841048698
h1s7	974	0.0220093389393574	-0.0156118897550719	-0.0133851348191022	0.000776158891833507	0.00298257558046152	-0.00723920001736875	-0.00605926336502691	-0.00112199655719653	0.0132583157271656	-0.00499826060537382
h1s7	975	0.0250405767931322	-0.00388987678776199	-0.00787153353942131	0.0121814407972668	0.0175492442241138	-0.00318518075922364	-0.00739007615554874	-0.00282611249866248	0.00467390812117483	0.00185274491262006
h1s7	976	0.026809728693894	-0.00737106312640869	-0.0118046946025651	0.0109264707344012	0.0160885130495949	0.000951943941731483	-0.00244614370838481	-0.00230961002413783	0.00789415019213013	-0.00374841364296441
h1s7	977	0.024104627640902	-0.00625133169900712	-0.0114848337266539	0.0135239444865765	0.0168935714144509	-0.0016333167722952	0.00753965596825234	-0.00255526049731861	0.00946615865004708	0.00211792518515551
h1s7	978	0.0188537719269205	-0.00977045541425689	-0.01558800492771	0.00492812606507191	-0.0288710951131135	0.00315641019454405	0.0033489829425893	-0.00879786391680921	0.0122820864750213	0.00500844533471914
h1s7	979	0.0245766473975802	-0.00979349801694417	-0.0117256094130741	0.0103619269488173	-0.00148225302194133	0.000577092816626586	-0.0036675868392339	-0.00811779860133972	0.00990881249467131	0.00583412672127255
h1s7	980	0.0260138204790039	-0.0126770324224953	-0.0153512775211289	0.0091737031855195	-0.00517003986621738	0.00160498099937831	-0.00144205885653232	-0.00730119960701148	0.0111538099732104	-0.00108923405739047
h1s7	981	0.0268403793174578	-0.013191096974368	-0.0168333920896958	0.0091684597366212	-0.00793697629200086	0.00219660738395723	-0.000652156562856341	-0.011651028040055	0.00114347914135163	-0.00315041451051644
h1s7	982	0.0260094008840074	-0.012173645369802	-0.00745708833426344	0.00945258453657682	0.0120280375443008	0.00549691972466581	-0.0052920117302278	-0.00256046478538543	0.00243433780693266	0.000592259174343782
h1s7	983	0.0256910919272995	-0.00341302086322831	-0.00949828187599932	0.00428372174838698	0.0160123700686973	0.00585112353207831	-0.00843685427446302	-0.0083411152267705	0.00408999459159171	-0.00470638637667128
h1s7	984	-0.00151513561178748	-0.0120041656681554	-0.00586123314910934	-0.00120475201885554	-0.0348788645008299	0.00129976464675549	-0.000956884357814612	-0.00302022840756532	0.0136252675200829	-0.00298188576796056
h1s7	985	-0.0131625378171751	-0.0117970618123202	-0.0120364754221106	-0.0123631235370342	-0.0670306130649071	-0.00118129466888119	-0.00339299900204465	-0.00156321030051428	0.0227184176797907	-0.00379528852741866
h1s7	986	0.00929085295755465	-0.0124140449869675	0.00116951662699534	0.00124829971136708	-0.010550489419288	-0.00527915027634239	-0.00727802929340776	0.000492683023239898	0.0146232757112425	0.00137232699456489
h1s7	987	0.0166665938326459	-0.00407349798653648	0.0145804929774985	-0.0163821005802333	0.020710047060085	-0.0214667070061067	-0.00364686406606037	-0.00214014044313877	0.000318808547754556	-0.00209966942224765
h1s7	988	0.0255622107149457	-0.00758586003677168	-0.00763591678795158	0.0107364094222826	0.00951410999025903	0.00280151240355153	-0.00515812828852875	-0.00347005769315666	0.00635121693463045	-5.15190634301689e-05
h1s7	989	0.0253578131438106	-0.0115037333588745	-0.0120135643874856	-0.00833041236091343	0.0181923536313677	0.00450350806043644	-8.14070671157479e-05	-0.00661869639180619	0.000201183174148905	-0.0038242123572939
h1s7	990	-0.0101627719052601	-0.0073182729428251	-0.00217406260693662	-0.0111031280269474	0.000281017250514201	-0.0179061117919352	-0.0106447910410602	0.00141615719132818	0.0158405834895551	-0.000662726529281204
h1s7	991	0.0200005015314724	-0.00627489982675202	-0.00721708549661882	-0.0111001385712244	0.0199492615559268	-0.0163550995550951	-0.00660448840837847	-0.0036081764378846	0.0049245221124601	-0.00586389088444859
h1s7	992	0.0246869194146418	-0.0120523095375668	-0.0113864874724632	0.00285870490998733	0.0161463721761291	-0.00266984010770961	-0.00867853999935177	-0.00227211389662869	0.00357558658423436	0.00232552488771451
h1s7	993	0.0272976908109726	-0.0132818905054197	-0.0132386121511028	0.00836408088842103	0.0169504186727296	-0.000420042340525848	-0.00262104105919109	-0.00253460902329707	0.00451032947647112	0.00118261868598293
h1s7	994	0.024146097131432	-0.0145686711469917	-0.014208306577215	0.00679469983383251	0.0194873937874901	0.00201340411507442	-0.0010416505803759	-0.00318492020826648	0.00101266382110846	0.000493218853928588
h1s7	995	0.0182514518189193	-0.00492413112290787	-0.0104374479541153	-0.00089260729898619	0.00828481396602166	-0.0105039967667531	-0.00775959396457879	0.00102578720503355	0.00738813037647545	-0.00713155694876002
h1s7	996	0.025252772290188	-0.0106721595168145	-0.0111760627060998	0.00350727824275524	0.00191203990146853	-0.0121021184651502	-0.00760372339106562	-0.00182287416166661	0.0142531881147066	-0.00403915397488426
h1s7	997	0.011423554339791	-0.00786400695632457	-0.0112319334988525	0.00752100561728108	0.0236234512977787	0.00477008652834044	0.0129104213445821	0.00476344066953569	-0.00288625410339133	-0.00253496778073966
h1s7	998	0.0245091192205868	-0.0125539893290144	-0.0116736349472996	0.00818105466826099	0.000123169858685762	0.00163776481647469	-0.00411024912917832	0.000217877891764574	0.00140953074249818	-0.0109068190284232
h1s7	999	0.00416884178699214	-0.00689855825751259	0.0290963097875253	-0.00802168542225009	-0.0240062888391982	-0.0239263027756703	-0.00379392427418409	0.0124002095248158	-0.0063016995360656	-0.00624292541249272
h1s7	1000	0.0220806861625724	-0.00696894595927102	0.017221543557873	-0.00099095100894246	-0.0430326922376949	-0.00495272870876656	-0.00385080141390635	0.0105252216608927	0.00479586980662333	-0.00248859119284148
h1s7	1001	-0.00530695781055935	0.0216448613905108	0.0152685208001146	-0.0313619231888538	-0.0658924221227297	-0.00637914918982301	0.00179861906878758	0.0217686510457137	0.00731401883680798	-0.0169236474044426
h1s7	1002	-0.0063738679796098	0.00299214395464117	0.0146249384086087	-0.0184776691997776	-0.077551497074551	-0.00336447251748429	0.00108713359814389	0.0196632450860325	0.0088094509108777	-0.0147414987429872
h1s7	1003	0.00170646333053582	-0.0120310514937661	-0.00580339500080585	0.00226516201855108	-0.0223202315944367	-0.0141499924375393	-0.00921025490279798	-0.000351877749334362	0.0230184005799492	-0.00594715484529498
h1s7	1004	0.0217297557403933	-0.00570362975732741	-0.00949626234420121	0.00413757404484894	-0.0198720627364408	0.00506512051264004	-0.00402282426508763	-0.00682176819208309	0.0154451593888198	-0.00437359708609935
h1s7	1005	0.0055348684993296	-0.0163669207964921	-0.00715775910537773	-0.00406673287652365	-0.0459088288475821	-0.00837533221902718	-0.00558562270191288	0.00105811164434261	0.0256423034716519	-0.010734973484941
h1s7	1006	0.0266076290482112	-0.0108104124110032	-0.00732034671444095	0.00795740856596147	0.0149951749276844	0.00188109222593	0.00354708897935063	-0.00745424500201826	-0.00436219966164232	-0.00329551387454271
h1s7	1007	0.0270727747314825	-2.90467484266472e-05	-0.014886397345928	-0.0260613372215659	-0.11069344442453	0.0265744474537703	0.00814213752794697	0.00513289206835433	-0.00311489982210324	0.00647538882040334
h1s7	1008	0.0277846551972422	-0.00156139694397939	-0.0156569000221361	-0.024857044331874	-0.135668595086919	0.00798300842376951	0.00941544172881395	0.0195081869552967	0.00168571698362215	0.00446285017781928
h1s7	1009	0.0175475680573323	-0.0170943778809915	-0.0104820663231261	0.0038196121689545	-0.0388175909592394	0.0185712464002073	-0.00814287783598441	0.0133469740423951	-0.00316457218665018	-0.0132674709909565
h1s7	1010	0.0128278864054805	-0.00402106071446776	-0.00546782978291317	-0.00193237660942519	0.00023568650718645	0.00241205864366906	-0.00330225293507915	-0.00543182068686904	0.00673085010898301	0.00348086381644726
h1s7	1011	0.023047041133864	-0.010801971764042	-0.00617110781268854	0.00660453911374435	0.0131183153094891	0.00341632311747231	-0.00621957563540077	-0.0108108309495067	0.00945368357725195	1.67569044473583e-05
h1s7	1012	0.00625256883478003	0.00352722981508859	-0.0061431038378812	-0.0131979309754453	-0.00710325852834538	0.000278542729406776	-0.000584995276384378	8.05209456601468e-06	0.0170128306189299	0.000819529947829541
h1s7	1013	0.0225956288786344	-0.0116778894880288	-0.0118567316691998	0.00224843566002783	0.0132088633156957	-0.00254128668677386	0.00100547829572904	0.00203748615434261	0.00289336958377429	-0.00582301729515862
h1s7	1014	0.0199434429810015	-0.0104760447772316	-0.00476385788393112	0.00618753087631741	0.0186374533630491	-0.000631310016228992	0.000133882517489041	-0.00181539390364294	-0.00380887443098303	-0.00252190336938885
h1s7	1015	0.0210905359296812	-0.00469436034106008	-0.0131621489214869	0.0109760843470215	0.00786950377723736	0.00572428186181211	-0.000136083734665967	-0.00465649236747542	0.00294359407789774	-0.00484561181671736
h1s7	1016	0.0273691588158491	-0.00310550842741767	-0.00726895498120919	0.00901335702725589	0.000546151125915448	-0.00282162245036609	-0.00341826233936737	-0.00619246410531451	-0.010972663091839	-0.0071671144247999
h1s7	1017	0.0220481181994239	-0.0116319274012507	-0.0142083329963463	0.00360575243526106	-0.0196572619025125	-0.0210849817284011	-0.00233977712532127	-0.00807455783305263	-0.00892102681409232	-0.00766305727221913
h1s7	1018	0.0181814224104752	-0.0139952190134083	-0.00252122195943969	-0.00144560835202545	-0.0131388143190491	0.00382106811740114	-0.00603723948076675	0.000589283053048441	0.00470582522914335	-0.0030967595216856
h1s7	1019	0.0135364657657113	-0.0134896353212542	-0.00356188202890326	-0.00514577815824031	-0.0313467128791883	0.00180487555382519	-0.000619151171802464	0.00396988127724989	0.003724653372193	-0.00807731129209968
h1s7	1020	0.00274794789353882	-0.00285707231495237	-0.010450964801537	-0.00508717865182282	-0.0509033535942778	-0.00138569187884827	0.00214394657045595	0.00251408047278275	0.0143084851746987	-0.00536131316854344
h1s7	1021	0.00612833395457514	-0.0138749976766532	-0.0157085898490115	-0.00414794685860077	-0.0402830200704012	0.00292584879335703	0.00252554997834185	0.0051914029689185	0.018337890349801	-0.00663720624417696
h1s7	1022	-0.0162513006994662	-0.00621382790498139	-0.0106963750722496	-0.00528683767175971	-0.0284814164386316	-0.00528305182473269	0.0185929973520729	0.00228314024030447	0.0184409736466424	-0.0010720018236971
h1s7	1023	0.00350476862816587	-0.0063691848494509	-0.0126138503123276	-0.00159431209317102	-0.0224855831896832	-0.00485074494032033	0.00544911119301314	0.000517509451184204	0.0140096414137064	-0.00330161971507615
h1s7	1024	0.0141009293521497	-0.00454067928711702	-0.00769403340872987	0.00482770510588079	0.00156978028916888	-0.00555715815631758	0.00976514199818484	0.00355600025223156	0.00770261755892189	0.00140025620780706
h1s7	1025	0.0235562547741757	-0.00517292793455346	-0.00588816840193759	0.00534513162468618	-0.000698164985335974	-0.00410196596289013	0.0074807134724774	0.00207514346186668	0.00965241068936724	0.00341783478692968
h1s7	1026	0.00715292121001151	0.00456454699857378	-0.00302036082295576	-0.00721710802567322	-0.01399550284015	-0.00410700042782918	0.022066874089101	0.00218649237034167	0.00513732052517408	0.000447100761165612
h1s7	1027	-0.022050078034191	-0.0142835824622196	-0.00325594503939134	-0.0166607079784232	-0.0619298161396405	-0.0272280608958281	-0.0121532787728419	-0.00215929507217574	0.0361894210303322	-0.00202508576220067
h1s7	1028	0.000188614963552554	-0.00943750383265698	-0.00363723036467969	-0.0153331966789618	-0.0656414724480719	-0.00356285962023381	-0.000170188132740001	0.00139536710443685	0.0181116415153054	0.00722909989336897
h1s7	1029	0.00931558711528338	-0.00426500829279072	-0.0121312739996068	-0.0081166235964754	-0.0404657407861319	-0.00198754122597473	-0.000447397271962456	-0.00544149689548289	0.00994829173263171	-0.0010581912456292
h1s7	1030	5.51762294186884e-05	-0.0179148790999126	-0.00847983922830241	-0.00130366750034381	-0.0291733221977262	-0.0113306973892688	-0.00855564397649146	0.00769229463144949	0.0199989596047777	-0.0122971739800195
h1s7	1031	0.00393046562754845	-0.0171228607588316	-0.00795981802770436	-0.00877988988307653	-0.0160510853717556	-0.0382520355010519	-0.0140301584685902	0.00153254278357276	0.0265997834471301	-0.00392122097793233
h1s7	1032	0.00265226973314213	-0.0150174951280776	-0.0117290007810496	-0.00451487510583252	-0.023078576565312	-0.0280643142320963	-0.0120305659039459	0.00140620217332814	0.0236941192429228	-0.00540666070520937
h1s7	1033	0.0192227800445044	-0.00767448724118516	-0.0145062587660604	0.00498950423917089	-0.00170112767070674	0.00301769823851152	-0.00148849991990608	-0.0104864895548836	0.00584972269151364	0.00260142782107592
h1s7	1034	0.0221207250983266	-0.00621113773461871	-0.014176125747168	0.00756056151686959	0.00129245053837661	0.00269503925404186	-0.00252181943830846	-0.0122753873321315	0.00492560267171496	-0.00024583943496442
h1s7	1035	0.0217430704787775	-0.0109037362069342	-0.0144903947039247	0.00987780815345138	0.00900042867264789	-0.00225240573839007	-0.0026863843964633	-0.00220559975665097	0.00401457280233806	-0.00674430810325791
h1s7	1036	-0.0186419716146323	-0.00719263125562671	0.00239820490797656	-0.0120368116206346	-0.0478705326895785	-0.0237470737044621	-0.0062850246293912	0.00216545601298733	0.0122246965108324	0.00500586196903026
h1s7	1037	0.0174435354131513	-0.0129622858163924	-0.0121139707937752	0.000244328244248427	-0.0181003773287109	-0.0166936616561445	-0.0177760816674672	0.00470982791282127	0.0211453034108815	-0.0059467547318257
h1s7	1038	0.0113451579995816	-0.0124110760491892	-0.0132295072089504	0.000295184163179506	-0.0293267823965612	-0.00531794896663236	-0.0164604379303455	0.0117736512440855	0.0164539254081981	-0.00492986413591816
h1s7	1039	0.0215457577550032	-0.00962540039674612	-0.0112485572513671	0.00416508127802444	-0.0152844039468102	-0.00721549342632649	-0.0158871160894231	0.00534580793825935	0.0136676101905703	0.00434148311918989
h1s7	1040	0.0196525023090823	-0.000364130728391014	-0.00334959531378281	0.00610169042788641	-0.0205456605000567	-0.0133401647458232	-0.015768604863092	0.00258609003131177	0.014963133099233	0.0050510238713501
h1s7	1041	0.0242780286594822	-0.00965326591107232	-0.0137678879114597	0.00996589706021242	-0.000116428434824328	0.00100757726886032	-0.0167145941928122	0.00740489680986992	-0.00111400443712487	0.0131109839714705
h1s7	1042	0.0270311931614585	-0.0070808096150125	-0.00770236522565396	0.0147111647553492	0.0146614173614881	-0.00179303320449722	-0.0139090785104571	0.00305538886297972	0.00402364595116076	-0.00253808927899484
h1s7	1043	0.0159924349832358	-0.0123356182599137	-0.00928935775792506	0.00320696479455199	-0.018623914993846	-0.0145919455994035	-0.0201262533148931	0.00931703058286737	0.0177223424211892	-0.000677634497517986
h1s7	1044	0.00905287161757862	-0.0107785087786606	-0.0136292073305093	-0.00873023723754347	-0.0412895854741896	-0.0158090115463711	-0.015350011538235	0.0036674187099394	0.0259695255037103	-0.000471903508037822
h1s7	1045	0.0101224198513655	-0.0162952662146517	-0.0100620974332751	-0.00566256610679177	-0.0229546790662795	-0.0191458618573968	-0.016280038345062	0.00488570788373249	0.0227449323429608	-0.00540718536764055
h1s7	1046	0.0267305780123049	-0.00967432716492334	-0.00720057218605824	0.0121028384522061	0.00737610689027436	0.000198622478517035	-0.0166708625003663	0.00539031669040373	0.0084653784861394	-0.000482329665286932
h1s7	1047	0.00275428471541137	-0.0143982958047139	-0.0120492345424938	-0.00454459937314516	0.0114740662676722	-0.00220173207772187	-0.00490831041316514	0.00177973273116616	0.00815381656850536	-0.00361202033100188
h1s7	1048	0.00639493783186775	0.00477495297379194	0.000398576209202438	-0.0199005489135856	-0.0147170063487776	-0.00239837421509961	-0.00542404674065334	-0.00511273755235858	0.00387533960725524	0.00215696608626047
h1s7	1049	0.0125219892107623	-0.0091701251571693	-0.0126039230784537	-0.00370947761038467	0.0186977277300121	-0.0022090467988558	0.00413722576155661	-0.00413193901861931	-0.00459736255120543	-0.00527470059885466
h1s7	1050	0.0235012798090836	-0.00837414516799011	-0.0147564492353321	0.0107068895411341	0.0139050687059589	0.00669034685969419	-0.00691054881211786	0.00140834823217658	-0.00528121604167769	0.00661745329973655
h1s7	1051	0.0164876540063388	-0.00141324799330036	-0.0104495791203538	0.0146042637938304	0.0138412368922504	0.00484807305922681	0.00528175759359577	0.00316306227372773	-0.000457938978262238	-0.00110686837917368
h1s7	1052	0.0190548006319781	0.0039936720338172	-0.00790052535435426	0.0148661674739411	0.0169004383840508	0.00764389890620542	-0.00273381501320553	-0.00175945916721521	0.00478580060379364	-0.00491500108854013
h1s7	1053	0.0106555031405049	-0.00699866503345306	-0.00126287454855531	0.0142789521602899	0.00830289816100954	-0.000847431167112468	0.00290281703694758	-0.000431692327426161	0.0104262595874513	-0.00107005195232996
h1s7	1054	0.0235952842965616	-0.0112179461002771	-0.0120192778327046	0.011714852586238	0.00853608583464998	0.00875755269790326	-0.00297653896322643	0.00801508224930867	0.00251949418860779	-0.0111781872751334
h1s7	1055	0.00456876366646982	-0.0137492451174433	0.00457861028685225	-0.00288948207084065	-0.022634308857941	-0.0120687731518482	-0.0129304152645879	-0.00906666701946738	0.0270435715790373	0.00151268533310035
h1s7	1056	0.016671507304689	0.00362387512284204	-0.00878719452672447	0.000610945146316392	0.0107660319240646	-0.00583551326819401	-0.00501170807288757	-0.00516974342848762	0.00898002181417965	0.00025351350942848
h1s7	1057	0.0243285556091639	0.0101128508445266	-0.00303663042098603	0.00239885881741423	0.0150349752817354	-0.00517296187830694	-0.00478160518916874	-0.00634830481212056	-0.000392001360688502	-0.00242471237680657
h1s7	1058	0.0270096466376657	-0.0062515256763475	-0.0103850676024697	0.00849730330738411	0.0152643803959301	-0.00840560985563726	-0.000383687505429797	-0.00589450084286594	-0.00435366455506585	-0.00127237971232329
h1s7	1059	0.0282007189841869	-0.00189977585729228	-0.00700722944736338	0.0113634781234254	0.00422909637001401	0.00540004593185295	-0.00275124318525369	-0.00163137377042937	0.00952076672906695	-0.000680705058909093
h1s7	1060	0.026028867621021	-0.00686173459375555	-0.0159098808008707	0.0130044511848245	0.010314537585499	0.00590071962842882	-0.00350341741738782	-0.0131153268401505	0.0142045437418932	0.0208621038185071
h1s7	1061	0.0260273320764361	-0.00963281863702145	-0.0163869108781961	0.0117754044907262	0.0107209578428852	0.00397638684173587	-0.00332736935171392	-0.0218413460480733	0.0163817156687546	0.0144985124042658
h1s7	1062	0.0245640275834349	0.000617844593701966	-0.00781100292853528	0.0131401372471339	0.0122232281113566	0.000687133431898688	-0.00798464563350611	-0.0158828429314527	0.0175684793612896	0.0110219018828665
h1s7	1063	0.0276908822770332	-0.000892948290471478	-0.011212496604652	0.0146896348426314	0.0167543934679018	0.0022981530232643	-0.00482220393454913	-0.0156829432610219	0.0155763239938159	0.0112578627875421
h1s7	1064	0.0271430829111324	-0.0106088212332226	-0.0131368392472815	0.010936273844344	0.00588461631838415	-0.00115331039236077	-0.00775686055231789	-0.0118286150521277	0.0175386866922702	0.0154127676321035
h1s7	1065	0.028222565523208	-0.00936077795843136	-0.0112444988521323	0.00840102265233434	0.0127537759196083	0.00279065632804446	-0.00266497111180329	-0.00575400126121137	0.0107312477440806	0.00835282423674412
h1s7	1066	0.0241171530257661	-0.00917160217218666	-0.00742913478239857	-0.000234901395147568	0.00977045475207325	0.00652243694027553	-0.0104573384254103	0.00172573163207426	-0.0058813474480921	0.012682431604944
h1s7	1067	0.0238172164512771	-0.012411124486561	-0.00944816827780062	0.00605967085965365	0.0122071742992561	-0.00491472433982154	-0.00949569847239662	0.00362476243638782	-0.00204115778377036	0.00281818089769447
h1s7	1068	0.0143399365154695	-0.0112352307725295	-0.0123089222074639	-0.00997463740355996	-0.0146635511065021	-0.00242166321574199	-0.00229203264009539	0.00478775124319909	0.00922705652040299	-0.00676659059985496
h1s7	1069	0.0253883602406869	-0.00879684082136041	-0.0132152087068583	0.00905395304770889	0.013263221843212	0.00200551244951016	-0.000134883119450098	-0.0097254134074346	0.00868851545209775	0.00273751433298295
h1s7	1070	0.015873832541136	-0.00831111047770506	-0.00663179464447979	-0.00308145116726426	0.0111408109628188	0.00156037585430229	-0.00900382118745719	-0.0023574739431136	0.00578356110982841	0.000559779130600015
h1s7	1071	0.0229391072321828	-0.0118577076660623	-0.0132587386564571	0.00859133023084188	0.0197878288826263	0.0128767165974576	0.0128553533701446	0.00371459507912305	0.000397749801819292	0.00526507391265985
h1s7	1072	0.0184236094899446	-0.0152810103144197	-0.00426327481061338	-0.00419479622978238	-0.0541966684412857	0.00965047163263536	-0.000847315771056699	0.00872083390709763	1.47229296641348e-05	-0.0232810034932383
h1s7	1073	0.00542475742225797	-0.0106145507668039	-0.00128456351307337	-0.0305595203306225	-0.0871186577771684	0.00877181195202585	-0.000994235595691585	0.0147894112369736	0.012353075666684	-0.0167984803712622
h1s7	1074	0.012767894327843	-0.016244313211464	-0.0118912206901066	-0.0108784941069285	-0.0380815819339307	0.0147617534658141	-0.0028330428615681	0.00972542440808514	0.00786571480084427	-0.0185001949244482
h1s7	1075	0.0175728800191558	0.0065473270508071	-0.00422742987472114	-0.00788663021066013	-0.0136653713324229	0.00379265135501028	-0.00586857651626403	0.00424541873354471	0.0120130523602607	-0.00465578114191818
h1s7	1076	0.0280054794404793	-0.00348091710926279	-0.0123039935947676	0.0136342708879715	0.0155338420097776	0.00294641720929269	-0.00698283958690935	-0.00290634920213852	0.00573530923764318	-0.00649859601811584
h1s7	1077	0.0216324261241698	-0.00499305472100339	-0.00533808094088891	0.00901384618519642	0.0056573686262737	0.0051486990221325	-0.00862357536519289	0.00345033859775737	-0.00238018883811272	-0.00464151748547
h1s7	1078	0.008167679426249	-0.0188687968238453	0.0166887386815606	-0.00932428400748693	-0.000999639084398238	-0.0113884408618259	-0.00878569444158489	0.00259910149829519	0.000913754360761413	0.000190958389025237
h1s7	1079	0.0237366424869595	0.00773783242481699	-0.00167930186244664	0.0150083116332903	0.00077474922148262	0.0115960242266531	-0.00678139770645004	-0.00618121200664618	0.00673760064142941	0.00966187635399757
h1s7	1080	0.0158054724520106	-0.000421276143391999	0.00128098768725684	0.0118963290891259	0.00790196519329506	0.00640004529712532	0.00164202939605666	0.00398884596581915	0.00304905265787557	-0.00621212598764281
h1s7	1081	0.0285253087686441	-0.0020737313563071	-0.00766401343675347	0.00965756523722318	-0.00723474013077859	0.00327469761195546	-0.00587602627396359	0.00358008321567228	-0.0137241026040159	-0.00317955702108226
h1s7	1082	0.0200121055085839	-0.0105217693903218	-0.0151605262203184	-0.00325084496995893	0.00445782059887959	0.00723653006076644	-0.0116375934447384	0.00864890951665338	-0.0117067431177001	-0.000664983295175906
h1s7	1083	0.011134379354891	-0.0168951141774702	-0.0121094955871958	-0.0111371306875777	0.0106870263790284	-0.00539168847263957	-0.00859820780591071	-0.00457336502437326	0.0110879103511849	-0.00643075461189482
h1s7	1084	0.0222304483374311	-0.00974645456912387	-0.009274383783169	0.00779029805972051	0.0142406121870304	0.00287980527059338	-0.0043731011929896	-0.0126351357418725	0.00982312355931221	0.00261486904919636
h1s7	1085	0.0199092432528537	-0.0128515449718699	-0.0140072480489205	0.00773890778454282	0.0118496943382361	0.00924902018611568	-0.00302165593994039	-4.33075419615221e-05	-0.0135039088935512	0.00351331897390189
h1s7	1086	0.0211421410769323	-0.0138190633096618	-0.0122635245393489	0.00941802883740266	0.0138593037480198	-0.00065497562819838	0.000457229782075377	0.00314375776984536	-0.00291537192648298	-0.00114135435345659
h1s7	1087	0.0123942812941268	-0.0147377166999113	-0.0122487546690191	0.00586477614940807	0.00526725572586071	-0.0148076477406317	-0.00320170224316563	0.000839284625160978	0.00921565824338366	-0.00814747389201204
h1s7	1088	0.00734143141205809	-0.00628530854548476	0.00736239023281447	-0.00948354005925923	-0.00102677133255728	-0.0402599382868303	-0.00759824172657415	0.00402170454144876	0.00434989910099625	-0.00738952264144322
h1s7	1089	0.0220913601343886	-0.00219499172470466	-0.0102510603484651	0.0047917619881853	0.0121074567079902	0.00649404561494665	0.00059425725835987	-0.00617959625454666	0.00254018224875558	-0.00296507885527952
h1s7	1090	0.0149335740196331	0.00697424279435003	0.0167245201474665	-0.00776004590795452	-0.0141847894400527	-0.00539823139457451	-0.00463905179742618	0.00794510040641924	0.00577000527881247	-0.0104530609275665
h1s7	1091	0.0120714182898674	-0.0101938920507401	-0.0129150078138835	0.0128246799065683	-0.00369373995547783	0.0082673733936676	-0.00702347735365938	0.00319081786191924	0.00644619505365823	0.00924437045620953
h1s7	1092	0.00549575494354192	-0.00365473916678963	0.0170404748786155	-0.0122954250317126	-0.0289995842493706	-0.0011192542079712	0.00734649143319144	0.0132659072266745	0.00372316669480157	-0.0115558883495441
h1s7	1093	0.0113801079537259	0.00195275617768484	0.000531524691374906	0.00903733378657035	0.0150100952978408	0.000890214174260352	0.00242975738470009	0.0106494471879448	-0.0100890465922754	0.0125297287198245
h1s7	1094	0.000366308684910219	-0.00680563261565674	-0.00831488010202333	0.00439673353466022	0.0162585258374661	-0.00226487772520176	-0.0112409674180764	0.00819599908364504	-0.011366079273229	0.00416376626761724
h1s7	1095	0.00946927762158645	0.00880602593402735	0.00217837725358108	0.0110408003607467	0.0174577537315253	-0.00535548395548931	-0.00566972718119174	0.00498348124509456	-0.00291353504463479	0.00793388893451989
h1s7	1096	0.0209471789999305	0.00244364953671314	-0.00762446693754764	-0.00121527855605964	0.0118655685563062	-0.00346831098185465	-0.00170787190615213	-0.000538606740836158	0.00747816970750043	0.0037396560209168
h1s7	1097	0.0186117278398737	-0.0108166309179363	-0.00860783239126111	0.00339363121686704	0.0124912033340684	-0.00341824571029472	0.00265236466132948	-0.00113504085295776	0.006532032902518	-0.00150377016682957
h1s7	1098	0.0211149917170592	-0.00959637177674597	-0.00909664521697325	0.0117664025655686	0.0103577123762631	-0.00328277761225059	-0.000254888977522593	0.00211481560614207	0.0108709646160377	-0.00278663344381415
h1s7	1099	0.0261789705932201	-0.00912142575150219	-0.00566774988211727	0.000421811146747125	0.00677455879702488	-0.00163631734870603	-0.00460381474982775	0.00283310246762235	0.00572793435118517	-0.00609775134018516
h1s7	1100	0.0217633420517098	-0.00923771106600225	-0.0128682539714932	0.00992621964740725	0.00553279825026995	-0.00472381916191415	0.0146832713537652	0.0063795606959735	0.00734393711217846	-0.00209164134365403
h1s7	1101	0.0276484552264505	-0.00204396076288331	-0.0125341992322306	0.00683733164580094	0.0192932007106419	-0.0068250507671907	0.00873626296634109	0.000358742592405012	0.0055121029783522	-0.00291587255043008
h1s7	1102	0.0128274509323618	-0.00864756295815884	-0.00847349293490589	0.0054365761776801	-0.0003093782913662	-0.012874086474248	-0.0116557421507738	0.00246352116233677	0.0145363653121363	-0.000644303692313604
h1s7	1103	0.0269245372072388	-0.013790411114535	0.0114192084965793	0.00469956456579462	0.00860044745618547	-0.00380846175119757	-0.0062993236498853	-0.000645364037605714	0.00701742271643551	-0.00723323414582524
h1s7	1104	0.0283007135441403	-0.0100156304650081	-0.0136215671228642	0.00115417225111961	0.0186097458189786	0.0047987081894318	-0.00677009126105292	-0.00319112134283255	0.00517585131251526	-0.000640270215684449
h1s7	1105	-0.000960054449155965	-0.0100586225323691	0.00415049527397039	-0.00145064060276587	-0.00169017998425883	0.00295877880371999	-0.00177877154810502	-0.0071246371994608	-0.00722598865019478	-0.00957354592775196
h1s7	1106	0.0157050081267575	0.00435618840703509	-0.00826263422177371	0.000229404334356364	-0.00349136400094225	-0.0158926198334086	0.00329464936876638	0.0111121202477893	0.00482741510900465	0.00168536052959247
h1s7	1107	0.0183643022627336	0.00297201929779468	-0.00798405048669373	-0.00357744289814388	0.0170602315491425	0.00121146109485533	-0.00585367221880333	-0.001851360540418	0.00134460562613211	-0.0025353402338803
h1s7	1108	0.021992860060235	-0.0110364140577132	-0.0127660182183074	0.00865014829146577	0.0144897050983852	-0.00580558311582803	-0.00186884627478779	-0.00369752185235283	-0.00301747629628258	-0.00702124146819134
h1s7	1109	0.0187578800534702	-0.00591849896633767	-0.0089112487103155	-0.0121840357901095	-0.000538018812188273	0.00795344880523208	-0.010618412219511	0.00920744276510245	-0.00205438367694276	0.00205315136422078
h1s7	1110	0.0238555908212861	-0.0145242563549585	-0.0163518927710791	0.0107714411354694	0.00487744833984047	0.00483648898847426	0.0132146154759272	-0.000550187840018885	0.00238167700727149	-0.00467054219310175
h1s7	1111	0.0269272036889479	-0.0114316615376486	-0.0101919138513235	0.00036916974282991	-0.0094649619804698	-0.00729008131406234	0.000197986696835818	0.00349732717828671	0.00363199205952452	-0.00781318607787783
h1s7	1112	0.0226248470091959	-0.00820883825086577	-0.00744414880229438	0.00649248388646248	0.00635190798116762	0.00261269053367139	0.00121726142711264	-0.00398626197197173	0.00208977541923351	-0.00108176164297596
h1s7	1113	0.0186567398881526	-0.00652493645265022	-0.0107187265934789	-0.00162061715708967	-0.0251754010919671	0.00676097580906404	-0.00121283565738947	-0.00625780218532555	0.00177573914525514	-0.00513007051532947
h1s7	1114	0.0196178448529782	-0.00816713225386632	-0.0015966279726035	-0.0188761695580873	0.0242644044387099	0.0058300638049969	0.0032421675897438	-0.00150288663006483	0.0047628564753928	0.00410204694350521
h1s7	1115	0.00635894240293287	0.00678987190214493	-0.00557777330021719	-0.0220645489696652	0.00904628760662663	0.0117001796468024	0.00307238576380573	0.0013564538022807	0.00633774510798393	-5.7850311381934e-05
h1s7	1116	0.0154704116165619	-0.00217487249422641	0.0089069900585986	-0.0130917931786251	0.0147420365926385	0.00968965015183683	-0.00210228194963223	0.000703022771914332	-0.00154311994872263	0.00520071202168093
h1s7	1117	0.0246838620533646	0.00674635458619084	-0.00798825866660699	-0.00656525878205723	0.0142459999501848	0.0069243187583988	0.00244374253734234	-0.00253937631336369	0.00017771381814701	-0.00647076726738857
h1s7	1118	0.0266904313325391	-0.0124200198225469	-0.0148126270176443	0.00394556199313135	0.00101523642339063	0.000890048498654666	0.00988219602093558	-0.00109994951356335	0.0118891386457451	0.00181476389567421
h1s7	1119	-0.00741389024077379	-0.0151720666240098	-0.0116621924556516	-0.00963261823978553	-0.0833332356473315	-0.0170239376553834	0.0044432769298235	0.00897819146588502	0.0212932171624975	-0.00412034458104471
h1s7	1120	0.013629749141261	-0.0144218018389103	-0.0133728617336059	-0.0117176488564813	-0.00767239252507123	-0.00797667345455213	0.0174802938203726	0.00808387788255525	0.00566520355470504	-0.000966830819908689
h1s7	1121	0.0164233095140837	-0.0138111493920233	-0.00710135270958968	0.00680466877865235	0.0113162910088568	-0.0152907676974374	0.00841854581249717	-0.00212867396502165	-0.00133272883471596	-0.00155038810679654
h1s7	1122	0.00191682917505987	-0.014488967858176	-0.0071255890685443	-0.00508937457824649	-0.0679480699906279	-0.0114954221069014	0.0116098036573003	0.00671076322473621	0.0190697246059656	-0.00399416798000312
h1s7	1123	0.0258656558010353	-0.0129814455214878	-0.0137117732554069	0.00761391846525924	-0.00287123009671417	-0.00583034293025204	0.00700457660643638	-0.00227912959917877	0.011010414804986	0.00586218829994501
h1s7	1124	0.0196173204234471	0.00756976024700018	-0.000856820539388038	-0.00682275003447766	0.00483320511662178	-0.021828693466394	-0.000207212757143374	0.00355197788243785	0.00374263451009358	-0.00546341031993069
h1s7	1125	0.0194134440211711	-0.00103907505748009	-0.00888382088765125	0.00769372951187753	0.0127346182679723	-0.00510243948422358	-0.00519353990007987	-0.00636414803031014	0.00190219786171207	-0.00284532529064183
h1s7	1126	0.0180454708179913	-0.00988979236393252	-0.0109254380134047	0.0128625468396434	0.0181496687112692	-0.00999159502847331	-0.00301170915556788	-0.00438694894290789	0.00118254345379014	-0.00475035252365322
h1s7	1127	0.0261315096930589	-0.00903868103759182	-0.00537384492190393	0.0108402442922486	0.010528826126708	0.00595552468275501	-0.00739673637019838	-0.00189663518771305	0.00381761159563808	-0.00471340918050302
h1s7	1128	0.0145027400880963	-0.0142437184270312	-0.0158988408396692	0.00639729614116975	0.0102256298797506	0.00117888114467857	-0.00652671341702047	-0.00608089965126319	-0.00503536449392405	0.000759980851232087
h1s7	1129	0.0258846922941096	-0.0139445105180149	-0.0141805660476858	0.00779529557585725	0.0103663197153682	-0.0114600237595704	-0.00055898989235486	-0.0146970672694215	-0.0119170948444905	-0.000503522064017839
h1s7	1130	0.0227148446007491	-0.00870583768935078	-0.00794708310997923	0.00265022516567208	-0.011629050938083	-0.0196532096523974	0.00261094939493901	-0.00649926987522827	-0.0177869263113019	0.00439353135847038
h1s7	1131	0.0152917603955277	-0.0216499752837425	0.00946565931291761	0.00540347206995335	0.00485648352908155	-0.0131272641745203	-0.00810225066449091	-0.00067164750205401	0.0026329032372401	0.00546407827379796
h1s7	1132	0.0142638504609501	-0.00503901628185438	0.00763660815289005	-0.00611560811212249	-0.00041138372861807	-0.0141537857778502	-0.0020675043727282	0.00176507467802794	7.68688435749425e-05	-0.00939734166990857
h1s7	1133	0.0180794636174884	-0.0110637720084574	-0.0109878678908487	-0.00265869491822167	0.00941893746481035	0.00530674354472635	0.00874151108534858	0.0142479539007227	-0.00778979654629532	-0.00198323899116259
h1s7	1134	0.0209732390528308	-0.0123080951038494	-0.00712521212619555	-0.0157937700843147	0.0148728861170296	0.000776440645311006	0.00644451253982432	0.000190484483260791	-0.00667917544613045	-0.00156198690996117
h1s7	1135	0.023743173867881	-0.0121120549715309	-0.0132636906287651	0.000484474540249262	0.0123516866630786	0.00462012200073434	-0.00392143429249616	-0.00373763622871947	-0.000740028030788171	-0.0057734384238858
h1s7	1136	0.0247801631999477	-0.00830310877636346	-0.0090227378448645	-0.0066842444799823	0.0157826118137034	-0.00787665505200214	-0.00735442486875659	0.00362033693634576	0.00273929180579014	0.00242814270966704
h1s7	1137	0.0227573799651594	-0.00487335651720451	-0.00103611515633996	0.0110604610925919	0.0142748474622542	0.0036004832791975	-0.00365193519427343	-0.00521887926116532	0.00594754394967252	-0.00438760386624115
h1s7	1138	0.0172990792928031	-0.0100990129488511	-0.0077721667914964	0.00434692470969	0.00103532556397126	-0.000526602980748247	-0.00260043760152554	-0.00847821841469844	0.00280482665293601	-0.0034819780718736
h1s7	1139	-0.0213189590510149	0.00741285120005773	0.00231234592702448	-0.0289872166549226	-0.065862108239552	0.00263315504720701	-0.00115795592668553	0.0204137386179846	0.00932595103166162	-0.0119342371880147
h1s7	1140	-0.00661781024348006	-0.00280679191721172	-0.00898437286568554	-0.029939491480106	-0.0101723016841993	-0.00945478687690388	0.00662394765529717	0.0113998081533194	0.00822823934699172	-0.00658045750392863
h1s7	1141	0.0111989031259946	0.000611365372872858	-0.00478352546951164	-0.00849314823154781	-0.0844163278323697	0.0109396792444178	0.00270727371691093	0.00153016766160166	0.0045591187665641	-0.000310197804108262
h1s7	1142	0.0191686001692625	-0.00802137644475491	-0.0109182015207223	-0.00896121999017765	-0.0427504348883079	0.000188234054925166	-0.000423671653895336	-0.0157596776862361	-0.00325077181418318	0.00810279607323568
h1s7	1143	0.0262227703411014	-0.0104354602628249	-0.0127612813888587	0.0089793544549071	0.0100160627587666	-0.00535680518946815	-0.00117439231251134	-0.013689660265093	-0.00109582444018169	0.00807259306722226
h1s7	1144	0.0259733723652985	-0.0115653687969259	-0.0112398194121179	0.00912538846819995	0.0093889171027437	0.00117448249187322	-0.0041863646198992	-0.00278034128423779	0.00202934114344536	-0.00431229002518255
h1s7	1145	0.00267253511789615	-0.0126328643702907	-0.0122663317874001	-0.000628966778052659	-0.0216809021936681	0.0103758953528357	0.00690143311481787	-0.000574619418165662	-0.0198246260569032	-0.013998340170724
h1s7	1146	0.0110510703172048	-0.0125444188866927	-0.00761471872034743	0.00696431536509046	0.0129594673579641	-0.00298679468278552	0.0032338018773398	-0.00670826445480252	-0.00867321922962779	-0.00815559198264473
h1s7	1147	0.0221019891276972	-0.0104978870412253	-0.0123532186625179	0.00286741396814525	-0.0452986617297886	0.000575299991401417	0.0129785789762425	-0.0217017925135995	-0.0155962206483072	-0.00292933085330185
h1s7	1148	0.0235995821231944	-0.00588077213387758	-0.01452528604563	-0.0224463196715913	-0.0658512635483732	0.00820430437295015	0.00396349734499023	-0.0223555455154827	0.00174064591494484	0.00141085440415472
h1s7	1149	0.0176834588753147	-0.0189574144718475	0.000101479175006889	0.0107850522724654	0.0168994971085043	-0.00681310133327042	-0.00301611396251468	0.000370566587231448	-0.00226408138257077	-0.00566980012900875
h1s7	1150	0.0234702054586386	-0.0113764486279373	-0.00945678661270202	0.00646928712339234	0.0110214577905166	0.00147357536726237	0.00696010890787349	-0.00287999150337959	-0.00814979295565404	-0.000637319251892025
h1s7	1151	0.0139017700828822	-0.00929031890677488	-0.00761375995852953	-0.00478121044349796	-0.0300032762191892	-0.00580636244529671	0.00345562784051017	-0.00356565971879694	0.00430449297590712	-0.0140033584028082
h1s7	1152	0.0140537012215527	-0.0158499462325974	-0.010711428088329	0.00235040338324636	-0.0106428039605087	-0.00173980261339345	-0.000794415353733532	-0.00636773058020679	0.0109768410242009	-0.0069523042868002
h1s7	1153	0.0189079943412199	-0.0124261487944194	-0.00836864572310596	0.0066570344154112	-0.0125773093309947	0.011542107004629	-0.00744267578759221	0.00975752443685301	0.00518786956156991	0.0013903303452465
h1s7	1154	0.0256895724474618	-0.00612690281665146	-0.00801574639785111	0.000898271951737428	0.0130781106462473	0.000281380930616982	-0.000516524220982918	-0.00545629296398018	0.00387503986696388	-0.000241986064539353
h1s7	1155	0.0163008210749618	-0.0101442403506231	0.000956246342785284	0.000244107521427367	0.0165434487363636	0.00257897768166527	-0.00407729039765631	0.00128466421101106	0.00765328718267228	-0.00750020352041141
h1s7	1156	0.0257916464529087	0.0016807496837538	0.000129573350421964	0.00334842645013871	-0.0343310177124037	0.00657602638047746	-0.00103934187052146	0.0243247891356678	-0.00422561778781214	-0.0189350846511338
h1s7	1157	0.0262654580651745	-0.00631039564612874	-0.0056100656464191	0.00501487964837024	-0.013772758783132	0.00909248092096766	-0.00274959249564135	0.00837391541223001	-0.00674490194440142	-0.0085959654779825
h1s7	1158	0.0246651515406713	-0.0127462105673006	-0.0114207048151147	-0.00319912920514543	0.0137956915210816	-0.00566167611758916	-0.00675775053242346	0.00409242762268716	-0.00127641085584772	0.00879086218035422
h1s7	1159	0.0224061181187652	-0.0152680922855059	-0.00474304828651927	0.011492663229713	0.0138778175178478	-0.0233984926481199	-0.00403801185022997	-0.000999760776355705	-0.000305062955179219	-0.000503916902226778
h1s7	1160	0.0171850010122218	-0.0125827068579447	-0.00586735678254084	-0.00275528077501264	-0.00149402636006253	0.00428328209506771	-0.00211766921204102	0.00585744671460457	0.00559266163230483	-0.00923743671556575
h1s7	1161	0.0185209700760154	-0.00959804403270708	-0.0115340780391154	0.00405054177397721	-0.00184395457296445	0.0057564183362609	-0.00404443638255264	0.00776396493094746	0.00144256037081991	-0.00135660080831076
h1s7	1162	0.0187102254710318	-0.0112123061285198	-0.00935179251425134	0.00367176739939576	-0.00363047069826082	0.00163237258643172	-0.00185100573744669	0.0105650864888073	0.00302725285274259	-0.00820705289826119
h1s7	1163	0.00820890204490048	-0.0140544786117024	-0.0109994398529797	0.00166740232376136	-0.00763251051580435	0.0135077606062421	-0.00712930686141265	-0.00609332143870482	0.00625753777365986	0.00488611445525874
h1s7	1164	0.00693217970504659	-0.00117811795411807	-0.00917120831859043	0.00244277302232524	9.05661376869967e-05	3.26770141849897e-05	-0.00398991017961957	0.00119338601636801	0.00109592125932968	-0.00335487313511007
h1s7	1165	0.00533904810878925	-0.00158739729725434	-0.00360497626708975	-0.00475798734263205	-0.0129103521731342	-0.0153199083335994	-0.00110509536036968	0.0109691382791074	0.000780379361735365	-0.00206925842995429
h1s7	1166	0.0232706328476867	-0.0135871262126224	-0.00809831811808949	0.000530384496403603	-0.0047570574489445	0.00813974236010632	-0.00936575011755555	-0.000662446150445737	0.00664561520396002	0.0141266349325909
h1s7	1167	0.0264562949040481	-0.0108376204150707	-0.00599757807920066	0.00878576254524837	-0.00333372068302655	0.00783739931164185	-0.0028092273777046	-0.00469130367164923	0.0046660413349534	-0.00356832696115723
h1s7	1168	0.0177227012137786	-0.00860414434213164	-0.00396999152982604	0.00819584242768814	0.0122401519364018	-0.00123810010543054	-0.00266836006558114	-0.00435350594370415	-0.0141433993006532	-0.0106466104781337
h1s7	1169	0.0214831760802865	0.0118608978153082	-0.00493723662628331	0.0107782783597459	0.0130064416887876	0.00257092446755531	-0.00441169336573602	-0.0042048812180048	0.00506468615370774	-0.00186806127414783
h1s7	1170	0.0244194221496481	0.00521206354018921	-0.00893590054076828	0.00621687492680048	0.00808162673714307	0.00693331270695705	-0.00639323561391113	-0.00141618412496224	0.00286413797524441	-0.00204565567339436
h1s7	1171	0.0217782600621661	-0.00438066131986703	-0.00755340289491296	0.000379356353627708	0.00273428106286918	0.00401244307508411	-0.00244747346232298	-0.00482299030877651	0.00404854072753059	-0.00232655888833796
h1s7	1172	0.0235762179969707	-0.0120511557509364	-0.0148547036737643	-0.00910414045482771	-0.0294287234239819	0.00231268965433649	0.00254144519030053	0.00202492070462315	0.0101862932880306	-0.00843493788618083
h1s7	1173	0.0272803464313104	-0.0161090365553778	-0.0140401751716425	0.00241827946199717	0.000400847174519557	0.00191904047516133	0.00409637307791442	-0.00158173690198127	0.00953330063178975	-0.00262903584777269
h1s7	1174	0.0281868962544089	-0.0139521646912271	-0.0146425509189739	0.00425129859589653	-0.00441805596920756	-0.00235256743419367	-0.00280959180946376	0.00333413536322131	0.00857868793771579	-0.00594920228106677
h1s7	1175	0.0243797447904477	-0.00954652340749887	-0.0112876357021478	-0.000124564585499054	0.00963798604811008	0.0105357906597388	0.00440706052042723	-0.00575766799487354	0.0051379854724138	0.00133626227689946
h1s7	1176	0.0232639338220123	-0.0109863115290477	0.000888567120733145	0.0141090636893658	0.0177230117278935	0.00103042908295367	0.00177722692659694	-0.00439172770092028	0.00810625915010581	-0.00106393731980839
h1s7	1177	0.0238103739392816	-0.01359208605009	-0.0110526085971913	-0.0017349281861506	0.00387256637724177	-0.00933187602751877	-0.000824817316237461	0.00466344702140328	-7.61719219364203e-05	-0.00193700825883225
h1s7	1178	0.0258139891268349	-0.0115717749620918	-0.0129138051919983	-0.00185983197988625	-0.0118488637568287	0.00192020257906184	0.00132564914122976	0.00221073650301862	0.00294615263077884	-0.00933715384823759
h1s7	1179	0.010160865616053	-0.01151339035231	-0.0101743242196406	0.00916377886325053	0.0232743986152177	0.00470122769057719	0.0177324170080458	0.00215537524196458	0.00352148642803915	0.00446542429702263
h1s7	1180	0.0189545507762601	-0.0140689315598823	-0.0144094922007804	0.00371715543089804	0.00917362177414755	0.000391815223136514	0.0259146139263295	-0.00373235374028989	0.00658355167827694	0.00597235428747989
h1s7	1181	0.0262542697201993	-0.00250571037454633	-0.0102954424761322	-0.000844927663059982	-0.0210055097856532	0.004865657490099	-4.3517356264602e-06	-0.005057412198891	0.00772353557595324	-0.00400208659179993
h1s7	1182	0.0255054579865001	-0.0103899092523763	-0.0133456801151917	0.00124616332471829	-0.0183498789572175	-0.0036758274191978	0.0120594002049793	0.00553167024677137	0.00913075410507124	-0.00225914155779072
h1s7	1183	0.0269585950160083	-0.00651480481215518	-0.0112948206750838	0.0141479956704388	0.0170986029994756	0.00484163924732525	-0.00567401495021006	-0.00466594301697686	0.00346969017980442	-0.000633394555704756
h1s7	1184	0.0176968033158802	0.0048752847429273	-0.00820352024522119	0.0038223209331189	0.0180412565934713	-0.00635241496977176	-0.0041518593577672	-0.00727199666835546	-0.00861789357772801	-0.010359176168101
h1s7	1185	0.0150077279400479	0.0104143818670551	0.00417050215342782	-0.00871532564744342	0.0191417136466853	-0.00523524204688405	-0.00418101059066729	-0.00195811639280608	-0.0103593016824173	-0.0126289879262211
h1s7	1186	0.015817266883784	-0.00928937608393332	-0.00210184484343752	-0.00159105064819976	0.0170966047119564	-0.0116609191235528	-0.002951416617924	-0.00685210153317035	-0.00946995404196652	-0.0115027784912535
h1s7	1187	0.0211090866239435	-0.0112979340740716	0.00077363903484555	0.000748486662433677	8.71479446894329e-05	0.00600036123216887	-0.00432040042565242	0.000773895317059743	0.00849392698700646	-0.00331118504724848
h1s7	1188	0.0256456061107134	-0.00621313636900204	-0.0123839727710928	0.012291241273402	0.0174482136864043	-4.70938533346089e-05	0.00511737552863212	-0.00943231104921642	-0.0072089251718314	-0.00223818117368927
h1s7	1189	0.0260071287935119	-0.0173916775668461	-0.00494299959391661	0.00690375482451085	0.0201715947943597	0.00625852705371775	0.0015621242531693	-0.0020079070776262	-0.00117661509527937	-0.00583677339091529
h1s7	1190	0.0134891321810501	-0.00337432339377331	-0.00433111279841004	0.0097263646403793	0.013554126301786	-0.00148027872100442	-0.000934908521091959	0.0051377062136817	-0.000318628718728413	-0.00342637355497888
h1s7	1191	0.0251959734547169	-0.011331743727722	-0.0141025020410018	0.00119016105102922	-0.00759616889310035	-0.0110703961191749	0.00162473452048846	0.0033108613129499	0.0059577070731179	0.00924751806625347
h1s7	1192	0.0155017686496256	-0.0102119936650551	-0.0105209876711179	0.0110094848686341	-0.0122161497251497	0.00634213881764873	-0.00224822612034895	-0.00373520964989244	0.00598839580341528	-0.0121569687859771
h1s7	1193	0.0163373251437156	-0.0239938556836199	0.0198525151518498	-0.0470394649031163	0.0081269742838328	-0.0208847654591527	0.0006998114320861	-0.0277675332763495	-0.0281245700898078	-0.00228835478623014
h1s7	1194	0.0227336805851291	-0.0212989584571653	0.00969267590204436	-0.0128657960390574	0.00734834947494786	-0.0234302281186518	-0.00205244262679323	-0.0137474643298717	-0.0113353414131982	0.000406489198885668
h1s7	1195	0.00450119483616671	-0.00441743164248433	0.00250579595958529	-0.027366939772812	-0.0529649468937719	-0.0104874999611537	-0.00291515519937581	0.00543220143931558	0.0127664614142401	0.00811548736481602
h1s7	1196	0.0223658760854451	0.00481498158278334	0.00354928669944682	-0.00737172667866139	-0.0360021405072599	-0.00255235568627151	0.00465010442239196	-0.00232801753848289	0.00222329277775225	0.00234871367743501
h1s7	1197	0.00778291493003593	-0.00145861797319056	0.00183546417491818	-0.0234685052444118	0.00286856121747651	-0.0273851573041907	0.000435992274037818	0.00776346235200413	0.000835178346126313	-0.00287433318842471
h1s7	1198	0.0101161574522715	-0.00979952085590936	-0.00519358200461323	-0.0241377217541775	0.0245681785176032	-0.0100999488289858	0.00343792772366085	0.00107028502905464	0.00381239009271861	-0.0040599566618305
h1s7	1199	0.024268089231697	-0.00500054551223559	-0.00799857229902977	0.000322430284327996	0.0173763008029556	-0.00345735619154515	-0.00380756684460016	-0.0118157488880296	0.00466965555814532	0.0045367283094626
h1s7	1200	0.0210359295832973	-0.0079485796085985	-0.000840274074290849	-0.0281779242053379	0.0252374821206076	-0.0258866620085716	-0.00170525162061875	-0.000747071611086356	-0.00488368686996125	-0.00504632938053093
h1s7	1201	0.00725155598595002	-0.000456902657064054	0.0114833731137059	-0.0508149005860239	0.0185264342836981	-0.0486405701131971	0.00502242584221844	0.003335995074379	-0.0110908377052925	-0.00658463729897783
h1s7	1202	0.0216919208612632	-0.00876734779023943	-0.0123629299056482	-0.00269554738290842	-0.06860178782544	0.0221149177888019	0.00148896619579249	-0.000225984294882149	0.00264447101735304	-0.00123566057689344
h1s7	1203	0.0224139016911858	-0.00603587046361935	-0.0120413951120335	0.00061234792685869	-0.0357132548341011	0.0101578212098596	0.00690768249432238	-0.0201968305444171	0.00522255780114632	0.0108748545693357
h1s7	1204	0.0136028765234868	-0.0102942335394528	-0.017026380872265	0.000132243708235321	-0.0611609820479425	0.0172053568585168	0.00222981203398275	0.00240078458372659	0.00350420130859142	-0.00315501882694762
h1s7	1205	0.0246528251277102	-0.0120476506756722	-0.00823952487361272	0.00598656127297161	0.010853166456661	-0.000902167553963927	0.00448806950511877	-0.00105944989875536	0.0035664811493819	-0.00312375614198121
h1s7	1206	0.0176452396224042	-0.011309133982352	-0.0115970683376394	0.00854703193593675	0.016781348984927	-0.000246186693306438	-0.00552075412876974	-0.0106381115261582	0.0064279634226848	0.00359617759836578
h1s7	1207	0.0165622124898352	-0.0126783164423124	-0.0121386787041397	-0.00234965112554939	0.0120526553057368	-0.0056641625705009	0.005652622129919	-0.00344768635812035	0.00365894541921907	-0.00399556973570944
h1s7	1208	0.0211253747684486	-0.0155508350640856	-0.00772877682346642	0.00548249607235159	0.00780855735427392	0.000580156546768436	-0.00118963347438426	-0.00383845242548136	0.0101397295161377	0.00433417824949838
h1s7	1209	0.0268072195849842	-0.0115831202144123	-0.011007590652387	0.00780224616391711	-0.00280085496772038	0.00515744669523426	-0.00561355994577752	-0.00495952147438958	-0.000712885595646236	0.00156863438120371
h1s7	1210	0.0199866580133454	-0.0119673971837926	-0.0114982317305014	0.00266553325004788	-0.0282189223005645	0.0114075652689043	-0.00319330716459016	0.00440638911472555	0.00770925844697801	-0.0141386115782087
h1s7	1211	0.0230948887237792	-0.00306763619556807	-0.0126926591196562	0.0120792905350435	0.00439392476092336	0.00704499713654827	-0.00490865321471836	-0.00603242462413927	0.00592752063375896	-0.00706003118628715
h1s7	1212	0.0197720392364285	-0.00766570678297564	0.00134696339482239	0.00323188224335311	-0.0371649842894818	-0.00302053682203179	0.00238213141983147	-0.000667434037514791	0.00453362229805661	-0.00678167280914085
h1s7	1213	0.0149264419751507	0.00430167178500285	-0.00905030155128824	-0.00727131228402271	-0.0813559288422991	0.0161377872435183	0.00511122817382024	0.00399861795757566	0.0088042224899048	-0.00130965608218545
h1s7	1214	-8.81787692881408e-05	0.00606517679760643	0.00697648922551745	-0.0234497143723255	-0.104520486258381	0.0136721089484939	0.002997001740807	0.0246462472449609	0.00978108209698935	-0.0252605175753897
h1s7	1215	0.0249647142902067	-0.0123645457549477	0.00995160844039908	0.00432588042491003	0.0190119144764727	-0.00985016073470231	-0.00983638458882187	-0.00144996443980137	0.000474860393005467	0.00034260246163548
h1s7	1216	0.0234784651059324	-0.0160813052988054	-0.00729898369675515	0.00246430469785121	0.0139327001789998	-0.000869706148916365	0.00129480375992662	0.000492567238222034	0.00421226595053661	-0.00302211050012432
h1s7	1217	0.0239846743016501	0.00178374318117483	-0.00475672763652411	0.0129157126813792	0.0148179727264503	0.00165702024845081	0.002453683700837	-0.00297517579202877	-0.00026834399074207	-0.000550188563150822
h1s7	1218	0.0133642432904239	-0.00553329817973584	-0.0111569485038412	-0.0160799088220664	-0.0178517592619324	0.0137743457717081	-0.00830692316176077	0.00841849747467903	-0.00232453672534304	0.00976609815031677
h1s7	1219	0.00248625465783148	-0.00180418383478846	-0.0113996214422361	-0.00655046822127187	-0.0690226591745308	0.0101386115937482	0.00895579181369261	0.00974161401013359	0.0128647759707884	0.00553407960906128
h1s7	1220	0.0221305504529285	-0.0152874657519471	-0.00998510080021568	0.00838418136367631	0.00227592164083746	0.0059226957105288	-0.00681163395491103	-0.00760965265717427	0.00331455006643725	0.0030073739283807
h1s7	1221	0.013753189547311	-0.00748096862055359	-0.00701852583130477	-0.0115815791831491	-0.0117650641243615	-0.0166317068772025	0.00285269952748395	0.00579022289029088	0.0105404274475231	0.000359426779035793
h1s7	1222	0.0139386220830405	-0.0102142948812178	-0.00861944699397127	-0.0264064287427679	0.00312792853311379	-0.00143868367118592	-0.00602168159351749	0.00326286687371391	0.00562929244304196	-0.00970915560595079
h1s7	1223	0.0241721302334933	-0.00452681161087363	-0.00523518676895737	0.00248008328106948	-0.00700795903249192	0.00335789501701956	-0.00184017034143117	-0.0043038147920269	0.0148078698320149	0.00467644770223341
h1s7	1224	0.00201991261927331	-0.00465949981394819	0.000566426699521813	0.0036192597662749	-0.00853549752875871	-0.00917479873556677	0.00396638641828527	0.00613302471533018	0.00448776596026513	0.011485517087272
h1s7	1225	0.020152203839419	-0.00742872268464154	-0.0113069925214955	0.0059108837367602	0.0101818309131042	-0.000551025145578362	0.0161526939826738	-0.00479620893122064	-0.00144807356436954	-0.00367337777299516
h1s7	1226	0.0249992652632701	-0.0109989483896721	-0.00233876836370148	0.000112892896418244	0.00874915626358255	-0.000488888850103404	-0.000959731856840071	0.00032212514296645	0.00315749915562807	-0.00346386460536716
h1s7	1227	0.0257427800711535	-0.0143011478749053	-0.0152530502493727	-0.00200359143478052	0.0126939031213705	0.00761497110141775	-0.0118677836624082	0.00746509784692295	-0.00574718687540065	0.00549975447179655
h1s7	1228	0.0234958249391819	-0.00596981167285149	-0.0103979232891771	-0.0141383365947574	0.0170544348869762	-0.021511694590901	-0.00272967884918806	-0.0116961177326561	-0.00676854005193018	-0.00972498594820279
h1s7	1229	0.0259314663810019	-0.00900441669243566	-0.0103670218665728	0.00446099905252963	0.0214413265089144	-0.0067820627270904	-0.00588609266169501	-0.00869927515813207	-0.00104820137328262	-0.0107184044547889
h1s7	1230	0.000811048068572839	-0.00614658901995948	-0.0144798967285451	-0.00153830625194794	-0.00691888711985196	-0.0101186367491094	-0.00372434942107173	-0.00243036379502274	-0.00513121462391746	-0.0163046559528262
h1s7	1231	0.0246649083346841	-0.011053607550345	-0.0132481821058868	-0.0080960338151385	0.0169432744101786	-0.0171533891000093	-0.00594046498784059	-0.00885373437007372	-0.00218381300811754	-0.0123528830966496
h1s7	1232	0.01429683689089	-0.00396852140597073	-0.00913305821440833	-0.00910596199237651	0.00865992478443928	-0.0148677017071	-0.000582812660109657	-0.00754487170294977	-0.00572181715454443	-0.00997339557832586
h1s7	1233	0.0192889128766503	-0.00505567366236708	-0.0114426352892553	-0.0184407714766596	0.0200416418801456	-0.0208847474166264	-0.00768201112153039	-0.0129334142401254	-0.0101500699880594	-0.0162716537972096
h1s7	1234	0.0171242841599354	-0.00918793467048539	-0.0119533964224248	0.00374601112253514	0.0166764352187148	-0.00389440181898213	-0.00853167128266192	-0.00611344634961913	-0.000919465723555046	-0.00572530730919473
h1s7	1235	0.025606203723411	-0.0133462708438336	-0.0106556820983437	0.0124853938005185	0.0166998154570899	0.00377029959601794	-0.00454574283674124	-0.00501107821429256	7.41720320754033e-05	-0.00727119533521419
h1s7	1236	0.0250903282634768	-0.00971558302415531	-0.00816944212479573	0.0130675838495655	0.0162341565377213	0.00462662052231501	-0.00131332248531593	-0.00435585075140632	-0.00551080150384968	-0.00733078476047348
h1s7	1237	0.0180128223794487	-0.0112684521874654	-0.00721229346560962	0.00751268687755144	0.0160003958643298	-0.0031791877765815	-0.00547152437632771	-0.00385717694567215	-0.0102134856636874	-0.00894016373311173
h1s7	1238	0.0220974133150403	-0.00928243870858235	-0.0158673947530666	0.00222841221552077	0.0165410972014615	-0.00912910683599295	-0.007144983668505	-0.0104373080042809	-0.00441176159464236	-0.0070487188571998
h1s7	1239	0.0133850090718765	-0.00548817568601322	-0.00855634743484879	-0.00354336855241291	0.0112932120215572	-0.0129351676599923	-0.00412810205180753	-0.00660076546604846	0.00129185640174192	-0.00457863017706827
h1s7	1240	0.0247997585347197	-0.0124739953896106	-0.0128070828980628	0.0103713932758614	0.00870046604089464	0.00537184430357346	0.000621756732653999	-0.00387438550914821	-0.0125308399603631	-0.011579246657684
h1s7	1241	0.000446501774092222	-0.009711345832572	-0.0116480268258565	0.00522208017699785	0.00226586644258759	-0.00582491413377426	-0.00727722928982659	0.00388658733523767	-0.000925562232418178	-0.0107397494299632
h1s7	1242	0.0218479978949252	-0.0136342437748932	-0.0128255175946105	0.011285901788667	0.0182940732637544	0.00260986709913991	-0.00446306861481568	-0.000973699576706486	0.000928325822254831	-0.00879282035298951
h1s7	1243	0.0237979960891614	-0.00667810140349088	-0.012067319364162	0.0103523412363131	0.0190437066197986	0.00390201451572334	-0.00173514565245579	-0.00105895065647698	0.00520160047380526	0.00281357397257343
h1s7	1244	0.0253792029633005	-0.000151696423670938	-0.0119635751631436	0.00205730498929732	-0.014735656058819	0.00135037428304413	9.46372795154979e-05	-0.0010138706624173	0.00583264022909267	0.0108249088363885
h1s7	1245	0.00995438395856067	0.00361345562936569	-0.00531509990534243	0.0033070931933248	-0.0270837570561964	-0.00604195921836512	0.00638001144533715	0.00109864180686602	0.00874634528610072	0.0126282183677842
h1s7	1246	-0.0146122346811359	-0.0011160652724612	0.0365528950525749	-0.032372796357551	-0.00905298587265495	-0.0129195068557074	0.024460696428263	0.0096213492891754	0.0075406468129334	0.00142241919836325
h1s7	1247	0.0269984363589591	-0.0132440488389821	-0.0166880947377961	0.0118692684358729	0.00771410357929611	0.00187245030033015	0.000976173052481047	-0.0159630582095959	-0.00244972574107784	0.00092771897222972
h1s7	1248	0.0141217341226311	-0.00637742800645107	-0.0170330460053948	-0.00290548809036239	-0.0680900285246155	0.00834682353113745	0.00187176817767884	-0.0114181619276481	-0.00297895448799919	0.0206873109616135
h1s7	1249	0.0155458334680005	-0.0135439582821942	-0.0175241185290597	0.0070449297924021	-0.0273831085754498	0.0121651716797301	-0.00195317928583822	-0.00485697075397182	-0.00689702967886803	0.00597607590233744
h1s7	1250	0.00629963123890547	0.0107451181789652	-0.00541060513610979	-0.00291274573592081	-0.0351638903687319	-0.0110235284136186	-0.00712521358681495	-0.00676040238445353	0.0281319107629119	0.00787796747839379
h1s7	1251	0.00545859428788307	-0.00190025607851576	-0.00129753922191832	-0.00549626274621491	-0.0235511457495278	-0.00587903626020784	-0.00610313773111976	-0.00594414480261755	0.0183445656194988	-0.00145600883483427
h1s7	1252	0.027409183415583	-0.00453326517066168	-0.0129633212441936	0.0112895751680112	0.00409401724096836	0.00581207460362487	-0.0026151683334221	-0.00131535119062146	0.0124177516037515	0.00627154123422088
h1s7	1253	0.0261846764217009	0.00603370007971426	-0.00128976042957152	0.00829130624615611	-0.00733397746845146	-0.0268673889279851	-0.00679573081320296	-0.0103306070337851	0.0295113275713097	0.00902277665217886
h1s7	1254	0.0201280116429076	0.00469470997994441	-0.0104425534799032	0.0100796485969323	-0.00672242134064921	-0.0109592347501204	-0.00890327775709078	-0.0152213979325016	0.031280067042986	0.0146526115700578
h1s7	1255	0.00622141217250604	-0.000954606454802941	-0.00894150595359954	0.00127467896316547	-0.0260030269870716	-0.00337410563034919	-0.00870444520640032	-0.00805603146959835	0.0267715281882402	0.0129232704093379
h1s7	1256	0.0236581567479296	0.00677174821098238	-0.00990197140998397	0.0179296625570801	0.0128198400711781	-0.00118966769499896	-0.00123552400382348	-0.0124931446291392	0.0316404530777606	0.00790350124067798
h1s7	1257	0.0240781782944725	0.00245755822284965	-0.00885588708086796	-0.008214250451951	-0.0234967896657594	-0.0168773666391753	-0.00116192657795757	-0.00871314081723013	0.0363445263969657	0.0110393242524399
h1s7	1258	0.0274652069917409	-0.00135009995812246	-0.0128373558233755	0.0132352574079317	0.008018506688895	-0.011958237025255	0.00116977543632539	-0.0114994823363155	0.0329832321254371	0.0119808213015302
h1s7	1259	0.0253949308166048	-0.00230927505852273	-0.00821974274199849	0.0111943288866103	-0.00167493963619712	-0.017920199590127	-0.00264066915848744	-0.0077108683767941	0.0309187280266489	0.0115065505203485
h1s7	1260	0.0260863897056683	0.00367558329513943	-0.0103899342300635	0.00623126177438779	-0.0182453232824828	-0.00450270827172894	-0.0048328676622999	-0.0109208822332741	0.032454592960912	0.0122841461058196
h1s7	1261	0.0252973086808952	-0.00684499467980161	-0.00849709416777553	-0.00175667239851318	-0.0219090728507662	-0.00901417827787492	-0.00562987463572882	-0.00719445111001603	0.0271525045402798	0.00434652160909766
h1s7	1262	-0.00511579671994343	-0.00237592268065283	-0.0111711191675169	-0.00277820807654132	-0.0406409037470529	0.0179959601102009	-0.00827607725821206	-0.0049490748047405	0.00703415535013606	0.0190075397941641
h1s7	1263	0.0264308845097163	8.82176757676898e-05	-0.0111191505292918	0.0142922535706175	0.00331159025896639	-0.00537568027628279	0.000827191232879598	-0.0102390688979044	0.0310378591898192	0.00835353546470759
h1s7	1264	0.0190207285594269	0.00211104236488456	-0.0090314948218255	0.0173845036436324	0.0124249858210979	0.00550016080383245	-0.00314863828762268	-0.00454676886093916	0.0126189732816233	0.0242506861326074
h1s7	1265	0.0251942138657752	-0.0131259719777304	-0.00698314744999647	-0.00134265139437994	-0.00339644153650484	0.00290657109664616	-0.00367985931458892	-0.00334774185781204	0.00779491045202871	-0.0073042175932321
h1s7	1266	0.0248933497832929	-0.009686859604147	0.00366323369077414	0.00657477296264189	-0.00145861015836495	-0.00227107313118271	-0.00529932724783358	-0.00757466703764193	0.0165216054780636	-0.000543564408579356
h1s7	1267	0.0212058996271978	-0.0112071759862885	-0.00558516651574274	0.00021472647064158	0.0145313663528428	0.00200362321734572	-0.00311407320128109	-0.0065574030070819	-0.00241278222116113	-0.0102743036460814
h1s7	1268	0.0243713923035537	-0.00244249490600021	-0.0141567064296786	0.0139626142417643	0.00904205114985363	-0.0141299565883497	-0.00491010189705377	-0.0084930210983523	0.0194280863888505	0.00319434253456683
h1s7	1269	-0.00446649544789396	0.0042678368022187	-0.00917674529003968	0.00865080924109111	0.012126479967845	-0.00311152668995872	-0.0018098811625424	-0.0114154725242963	0.00908632248743526	0.0090159000668177
h1s7	1270	0.0113072395267701	-0.00311999203907638	-0.00531678586552759	0.00982219740634379	0.00457972808230976	0.0013594315188245	-0.00468607911442263	-0.0135719723134808	0.0186570787015818	0.00804442509125795
h1s7	1271	0.0054146504004899	0.00880555074962248	-0.000985187811839068	-0.0208336871597278	-0.0615756387244841	-0.0335150859703299	-0.00777175643453176	0.00490700007837603	0.0178630013524839	0.013532787707075
h1s7	1272	0.0211020559710132	-0.00344854666523727	-0.0118575740794887	-0.00217932140648811	-0.00804583818663167	-0.0183395042555132	-0.00693426496533792	0.00466830252382719	0.0135716744019841	0.00922247881422973
h1s7	1273	0.0263948015848323	-0.00377080143949248	-0.00594922953885419	0.0114005762543506	0.00999099482058481	0.00602159424671811	0.00114568486954048	-0.00586652117302369	-0.023538704388374	0.00496555433367303
h1s7	1274	0.014344164780579	0.0294225855139831	0.0256408253422088	-0.00782646161541235	-0.0272744078762425	-0.00822295792051049	-0.00317697413477382	0.00590444600197761	0.000946724251861245	-0.00246344027278873
h1s7	1275	0.0217734175254921	-0.00232191796849831	-0.00678387221619592	0.00291625454119284	0.0104022859795916	0.00420100393014103	-0.010865743743592	-0.00183799087534287	-0.00239176310021189	0.00966241106196424
h1s7	1276	0.0219672063559575	-0.0105476332572862	-0.0115369005090324	-0.00258302054235664	0.0166697455779109	0.00664445786700952	-0.00523034719408393	-0.00378418697098925	-0.00237075575536801	0.00306847360879075
h1s7	1277	0.0189960677557163	-0.011593270415362	-0.0117357536853376	0.0103989074202953	0.0122635749068687	0.00224530813466344	-0.00140934063682392	-0.00111438076520647	-0.00312551467862775	-0.00836567053555272
h1s7	1278	0.00957793028046262	0.012878789607496	0.000597918672318775	-0.0156077128068885	0.00384950066632233	-0.0182965914893114	-0.00407032786062341	0.00698609145256018	-0.00580949554149059	-0.0122294706727094
h1s7	1279	0.0196206138608876	-0.0129530814051611	-0.0108140455793643	0.0119089501575189	0.0151743790050475	0.00258971180334699	-0.00331042098388592	-0.00376216345790119	-0.00220349214720084	-0.00369479214347121
h1s7	1280	0.0261723597384371	-0.00766019764948975	-0.00964570446972554	0.0123529598843683	0.0179762626789943	0.00135692270051513	-0.00674483720874308	-0.00435187684515683	0.00138925776171437	-0.00290310539240662
h1s7	1281	0.0138435740099487	-0.00469622151811041	-0.00665687737706512	0.0147695353765442	0.0203345936248243	0.0062402347833683	0.00972960105973267	0.00124405242553321	0.00290009102199254	-0.000619625501764643
h1s7	1282	0.0127858931767934	-0.0118041077537083	-0.0105054131089097	-0.011288450555517	0.0126310039152016	-0.0151418481402949	0.000684988330609271	0.00679707396688594	0.000746721456269476	-0.00232132201641249
h1s7	1283	0.0210596307225026	-0.00612699323988852	-0.00795358977771364	0.00875204912123797	0.0138130857883956	0.000618813920210523	-0.0056623799568808	-0.00268854018842158	-0.000759730858685185	-0.00269131692726836
h1s7	1284	0.0267802943553043	-0.0111993103340166	-0.00985655428774653	0.00111700085334251	0.00624964641201091	0.00049494852558048	-0.000438032763401853	-0.0107534766676278	0.00566880398467558	0.0117813076509878
h1s7	1285	0.00313333020889872	-0.0124530131153103	-0.00350461825370713	-0.0286053574949338	0.000905493503341015	-0.00241994886996744	-0.00483970959378384	-0.00524017729979862	-0.00151228349254214	-0.00635720645398948
h1s7	1286	0.0200312427744001	-0.0139461846819553	-0.0126064677904848	0.00384264258758056	0.0141293370999048	-0.0042151143229851	-0.00569394267953961	-0.00615610102113334	0.00109141196815918	-0.00350394542520471
h1s7	1287	0.0229169898467047	-0.0114564515906645	-0.0153039051749462	0.00795195089057181	0.0062061334380906	-0.00237555127530499	-0.0110194998616211	0.0157119770121524	-0.00460961007714939	0.00447117013515381
h1s7	1288	0.0243913988030643	-0.0132938660331416	-0.0128667477240268	0.00950589146903104	0.00993007618172197	0.00505315489553609	-0.00771804354594095	0.00501154667373622	0.00253895137802495	-0.00452326101655094
h1s7	1289	0.0267252449051465	-0.0136046585953938	-0.0157885726287051	0.00902335046343397	0.0138118177577806	0.00620921282664277	-0.00866900912959667	0.00823404706864083	-0.00277016430170257	0.00330831445207355
h1s7	1290	0.0267663439183126	-0.0110353554513854	-0.0134203707677658	0.0104838479822117	0.0113880135000212	0.00218497495262823	-0.0087926605626819	0.00933131927646783	-0.00378549905632271	0.00289319033075929
h1s7	1291	0.027230283560621	-0.00773379284040365	-0.01479163948655	0.00880052359086852	0.00561679243984185	0.00462658514924392	-0.0120081099135688	0.0132883293934558	-0.00207720912657121	0.00249773869143628
h1s7	1292	0.0274158369585145	-0.00783456508468791	-0.0118764580646009	0.00691865704210948	-0.00318737262581357	0.00163134949389757	-0.00219292805340434	0.0108410217685485	-0.00732843537455305	0.0071653240553441
h1s7	1293	0.022696266771406	-0.0160421547718754	-0.0107981460899637	0.00746908311316065	0.00581204499314354	0.00390292920519657	0.00172918331605206	-0.00675690922878645	0.00547093958065618	0.0030995315133428
h1s7	1294	0.0185309274569636	-0.015215913639502	-0.0137267724092167	0.0105047766701367	0.00642010122004636	0.00575916319978306	-0.00277378301889901	-0.00974373702585048	0.0106184735078636	-0.00664254198908976
h1s7	1295	0.0245108012594718	-0.00864838433788285	-0.0100953402683329	0.00214939722111646	-0.0268243784014437	0.00896736469935842	0.00424956477438654	-0.0159227713203273	0.0109869959134304	0.00895310906174545
h1s7	1296	0.0260649998794292	-0.0121502684778184	-0.0136417448281012	-0.000478625345704513	0.0157182860595653	0.00285142746030667	6.38954960507407e-05	0.00139079357672302	-0.000202088173510789	0.00570743918123186
h1s7	1297	0.0223405132969073	-0.0100536898615028	-0.00993306636735267	-0.0118204558540079	0.0120924463297729	-0.0121717456992922	-0.005000365776059	0.00201235759565642	-0.00321114672743095	-0.00105825341195975
h1s7	1298	0.0247971007313192	-0.0115060125188677	-0.012979011702236	-0.00416034178822761	0.0136722508187628	0.00275570358766501	-0.00863961625180314	-0.01085673108658	0.00396712316266152	0.00515184770721771
h1s7	1299	0.0240910870668509	-0.00846911825863981	-0.0113646691729344	0.0116929501335857	0.0154061321426195	0.00184038792518003	-0.00325782358916415	-0.00139619677308782	0.00442027059452362	-0.000979967926953732
h1s7	1300	0.0168306956627216	0.0118384905011021	-0.00478433514706779	-0.00849679297405406	-0.0374658671186935	-0.00102905790380751	0.00128233508974112	-0.0134086253756926	0.00870436097593332	0.0127176609330717
h1s7	1301	0.0248544157088343	0.000586952523307553	-0.00664386822010745	0.0139150504671366	0.0186278406800434	0.00517259851491095	-0.00355145287007456	-0.0039123351703892	0.0055051948350012	-0.00430341868710468
h1s7	1302	0.0231468957528572	-0.0101644366005647	-0.0047278557739659	0.0104394076184271	0.00987472304462427	0.00222003979579778	-0.0074902419785068	-0.00854352743690687	-0.00160127107579265	-0.00575940383581072
h1s7	1303	0.0210982506317519	-0.0163807921754523	-0.0142500687503019	0.00493146624365941	-0.000382012484232372	0.00712184682864446	-0.000211244933069576	0.00135614542038146	0.00408285779504512	-0.000698239872954326
h1s7	1304	0.0234455184971858	-0.00859743770251653	-0.0130406293398179	0.00944277871107989	0.00783653889439928	-0.00311381506492638	0.00207399970503514	-0.00303596316475275	0.00257099401909827	0.00438790984771531
h1s7	1305	0.0205165386680684	-0.0113775970106169	-0.0116865310268925	0.00520337421902989	0.00790176377100534	0.00389325211397093	-0.00810243967541458	-0.010226408763179	-3.1844557876802e-05	0.00852427774333614
h1s7	1306	0.0227138270613364	-0.00851306646389184	-0.00882280608674963	0.00536452156997039	0.0142753841603343	0.00868007445222447	-0.00534324933336239	-0.00686157162993543	0.00421650425753576	0.00195183309073192
h1s7	1307	0.0249052979396226	-0.00312635001371109	-0.013522871942208	-0.00102496936062078	-0.0134681370529457	0.0101160719398384	0.00149389958100487	0.00816360392601086	0.00110670186787587	-0.00332037366481675
h1s7	1308	0.0238246414310031	-0.012131549115686	-0.0134328650661615	0.0062372061202942	0.00658407056716889	0.00628887808246961	-0.00537143669599626	-0.00879365267947444	0.00280544016823035	0.0042757215104031
h1s7	1309	0.0240009096538627	0.00247187343908916	-0.0092780584250203	0.0029122930746248	0.00902800866053266	0.00832928629689522	-0.00698865661151215	-0.00622173766558967	0.00457632958800783	-0.000277210258549286
h1s7	1310	0.026480103892138	0.00163868065307265	-0.00462808589038952	0.00333993058350042	0.0218274302401185	0.00259486144755315	-0.00317306863405719	-0.00849456896539528	0.000592836875209225	-0.0012070615701764
h1s7	1311	0.0225935457549692	-0.0115671697878922	-0.0104648534700848	0.0124983542818027	0.0100982896978623	0.00409454819008965	-0.00233168717885321	-0.0047042024914287	-0.00140521079196995	-0.00338317799670714
h1s7	1312	0.0229609734139185	-0.010374468355418	-0.0115787101607684	0.00711197132060038	-0.00723642552986535	0.00218663859623786	0.000660088137964465	0.000107139392322231	0.0076605069695746	-0.00802914846423487
h1s7	1313	0.0235367651997247	-0.0113624469939541	-0.0154804216153647	0.011300452317555	0.0167971780110251	0.00924673234664673	-0.00321795257948646	-0.00802401063797687	0.00613707727071462	-0.0024481497882635
h1s7	1314	0.0197245635190494	-0.0145027741029604	-0.0101968844224292	0.0100778774185852	0.0141269210006772	-0.00556367898091795	-0.00294082636412028	-0.00252248130569216	0.00471280778352106	-0.00677296257566494
h1s7	1315	0.0241772168147943	-0.00794067307095007	-0.0142003259495101	0.0138532493277241	0.0168208859498124	-0.00144499167742879	-0.00427492928187087	-0.0051508790673465	0.00332330638694226	-0.00740745881349
h1s7	1316	0.0252123726616466	-0.0162121453552355	-0.00148870498633697	0.013335094578475	0.0143765163524827	-0.0066618649248404	-0.00313151470910852	0.00505487742331985	0.00399951313668515	-0.00771259911107705
h1s7	1317	0.0261056711220701	-0.00741932779969848	-0.0138293046102752	0.0127878715725504	0.0179648988883779	0.00200370012164672	-0.000186248262317851	-0.00383300360668462	0.00302330327998116	-0.00334058500576709
h1s7	1318	0.0268946120107676	-0.0135705369032649	-0.00959364257965257	0.0137018312511251	0.0140985492267663	0.00371193331038377	-0.00237860731954532	-0.00139155233200958	-0.000887362590978488	-0.00187334183302721
h1s7	1319	0.00744005942333913	-0.0156269760092674	-0.00665409963406611	-0.00439011453046782	0.016800957122861	-0.0107733166134145	-0.00572319574837558	-0.00463342460956893	-0.00616055102899286	0.00572274189726186
h1s7	1320	0.0250312558519556	-0.0114552238515534	-0.0142025497008163	0.00837050474969736	0.0120943906385915	0.00538598506079351	-0.00714897485068001	-0.00168926911437673	0.0022763912097422	0.0064210080259435
h1s7	1321	-0.00418528862352629	-0.000844063439475123	0.000311413375298553	-0.00264740157729122	-0.0211766463280205	0.0044953954964732	0.000379121648005645	0.007664848780198	0.00438840083502733	-0.00142825816684914
h1s7	1322	0.0156469330878424	-0.000405549876824205	-0.00989806842346414	-0.000787695604579507	-0.00524929107855454	-0.00491078672057028	-0.00540634302643179	-0.0075767086551466	0.0140351530370399	-0.000528121159769639
h1s7	1323	0.0122899196031408	0.00338308401170783	-0.00232715250354755	-0.00445078781676983	-0.00486085145736103	-0.00423518869808484	-0.00596923327300562	-0.0102550857744561	0.0119401658300447	0.00716561970891931
h1s7	1324	0.0252893171999866	-0.00852734856157007	-0.0103046096965344	0.00466465096921333	0.0163434840412233	-0.00222551519861003	-0.00492371600700063	0.000893440340044353	0.0092042462870345	-0.00513577409962416
h1s7	1325	0.0112310353545464	-0.0102024145091961	-0.0132586820469339	0.0018294358996687	-0.0184414462340068	-0.00307394581585985	-0.00715510654786622	-0.00352854562327186	0.0148371451434853	0.000317295929597777
h1s7	1326	0.0263683553954936	0.00840457162247901	-0.00578668931586378	0.00805986577570808	0.0191741426955886	0.00382523957452313	0.00966645730039446	-0.000510133348180646	0.0120120495943922	-0.000685133805372297
h1s7	1327	0.0222661049488174	0.00014620593749188	-0.00515088814332467	0.00888851208947653	0.0167124133653384	0.00444220092373039	0.00688819145894676	-0.00284941084612397	0.0124127859818509	-0.00184980612741588
h1s7	1328	0.0258544502812602	-0.0114024433814608	-0.00537442324995825	0.00783189388695751	0.0199438615690162	0.00422944084405245	0.00489404339995211	-0.00313283690889246	0.0111643370037785	-0.00153022894475434
h1s7	1329	0.0208388293882908	-0.0104266113375925	-0.012428556267743	0.00693530866646167	0.0150131802512015	-0.00119630939319188	-0.00562798277084131	0.00170612704478156	0.00689349754903712	-0.00499348762289289
h1s7	1330	0.0256019638281682	-0.0135841944764691	-0.0121280837716187	0.0105852221412112	0.00970354008032273	0.00339249050335685	-0.00142053570082153	-0.00368302199099981	0.00485478244635748	0.00201708504559759
h1s7	1331	0.0231876032395961	-0.0130344072998665	-0.0128897758403251	0.00735369907546709	0.0130740020379194	-0.0012559107987129	0.0060908973589175	0.00345490709971572	0.000765907569752807	-0.000296603952944427
h1s7	1332	0.0176316112429332	0.0148360304784023	-0.00269756228916922	-0.00310634435940134	0.0262414903168652	-0.0015861716002811	0.00504075027341536	-0.00914409392965826	0.001835782722791	-0.00559561027314096
h1s7	1333	0.0178075272445261	-0.0132412382352959	-0.0122769513201617	-0.00386654572073431	-0.00773225015070154	0.00404625822237814	-0.00640519064660387	-0.00609214359744291	0.00644767596994694	-0.00838675712868969
h1s7	1334	0.0267351081115906	-0.00213679105055654	-0.00947897957012134	0.0109074598845108	0.014193226075232	0.00288278493086943	-0.00578214115795281	0.00198554667794648	-0.00133397034496288	0.00605923731632646
h1s7	1335	0.0233698458056145	-0.0124855799932811	-0.00728211694849945	0.00675189665397317	0.0127405567387491	0.00569207499347044	-0.00645568462474347	-0.00307014259769881	0.000128083728313748	-5.18746580130895e-05
h1s7	1336	0.0251608169996168	-0.00554203163519651	-0.00861260705573489	0.0123036427900133	0.0180439120362734	0.00685901608427271	-0.000348974936582295	0.000539947654485043	0.00217256468098994	-0.00259644225626278
h1s7	1337	0.0260649086096149	-0.00546403395059439	-0.00492561181589485	0.0104479782128227	0.0173270271708835	0.00746636840734642	-0.00315018700726904	7.66910183557271e-05	0.00428508298674532	-0.00337554244156168
h1s7	1338	0.0101910241571155	-0.0149797995632821	-0.0107476227539891	0.00178396639916815	-0.0362201351927769	0.00496719691995153	0.00608378137229072	0.00511974030388223	0.00261983679252448	-0.0103498340518094
h1s7	1339	0.0221751955237071	-0.0132891515519364	-0.0130938763207853	0.00832829281575583	0.0130762686377173	0.00371980500574296	-0.00814633029300329	-0.00227906505584803	0.000658412142441126	0.000296991847155523
h1s7	1340	0.00752399285424669	-0.00509693700176338	0.00254188840161376	0.00610489387529118	0.00712242164948845	-0.00251074708272945	-0.00606756584998618	-0.00728817458452938	0.00679470774392256	-0.00552548098114362
h1s7	1341	0.0251670139087823	-0.0175370857142695	0.00772892197072295	0.0121327003572587	0.00388956583312673	0.000299857005207085	-0.00211039745199463	-0.0052853720864438	0.00500632904086772	-0.00615949776380694
h1s7	1342	0.0234015675063205	-0.00807111684344736	0.00237234847623862	0.0102875929714264	0.00276468486811998	0.00969715603613028	0.00115837132934575	0.00724301225385615	0.00424435676730636	-0.00980613683943923
h1s7	1343	0.0263844277738824	-0.00601450109103684	-0.00756286022000806	0.0138751978924872	0.0202058267711006	0.000386180748690559	-0.00155860419342045	-0.00783465745267914	0.00521431892977969	-0.00310193455058791
h1s7	1344	0.0267057323926433	0.00640657273033472	-0.00192196682572969	0.0166099284695674	0.0165742777909636	0.0035955781869813	-0.000401216635122167	-0.00247073631313697	0.010199537464214	-0.00503740480126021
h1s7	1345	0.0227451487904202	-0.00347932355078292	-0.0116477096628189	0.0125286236329461	0.0035534373728459	0.0123858872405617	0.00975617143167753	-0.0108036910387401	0.0160153177806898	0.00160946001151138
h1s7	1346	-0.00434548935565233	-0.00600382639931762	-0.00660778222966178	0.00520899447249145	0.0196273265051411	-0.0323193152036077	-0.000718865162760864	0.000313944474298486	-0.00109706230380311	0.0034886765120591
h1s7	1347	-0.0017004394222793	-0.00625903518773759	-0.0111005159270348	-0.00662466284374565	-0.123778910165933	0.0188906780514519	0.00485431456956181	0.00990630328577741	-0.00421689392446593	-0.00409724572081895
h1s7	1348	0.010794782527657	-0.00649987206141704	-0.0127457845035554	-0.00134620795262351	0.0123636578489327	0.00608983953724222	-0.00726835291656852	-0.00798509436976489	0.00819712344490313	-0.00136955198842408
h1s7	1349	0.0181401342001105	-0.0125012022389973	-0.0107251587047549	0.00780357366024806	0.0142935052643741	0.00365102186225491	-0.00761709818673685	0.00163868573995935	-0.000116264087856052	-0.00558603718593684
h1s7	1350	0.0244700100162367	-0.00742361915270224	-0.0116010029818238	0.00458306429146883	-0.0251359327767529	0.00636365414019014	0.00204275780871272	-0.0150607415316115	0.00263254237283153	0.00692145355532795
h1s7	1351	0.0266547177134394	-0.0110064693529679	-0.0126151685821455	0.00778724493037648	0.0134216891516522	0.000703864967738045	-0.000775683763022236	-0.00290094220310763	0.00579627925727938	-0.00707014511127561
h1s7	1352	0.014358058234389	0.00992439677508644	-0.00538404518021452	0.0178199257907004	0.0208002297955613	0.00453909411478511	0.000925681480197924	-0.00542202282622515	0.00129078668686042	0.0043186835131067
h1s7	1353	0.00951029587633745	0.00289694517921477	0.00869206769869686	-0.00637070000073852	0.0121636649363789	0.00147525962762205	-0.000558509722737716	-0.00575182358055679	0.00849767177604819	0.00350199210486438
h1s7	1354	0.024324047380736	-7.12952171131404e-06	-0.00817894459206531	0.00330271278562848	-0.00417775421643654	0.00321577839982556	0.000309110890119898	-0.00108957064160203	0.0048906719447736	-0.0053298781833741
h1s7	1355	0.0266122575573486	-0.00851402277051919	-0.0138703797155474	0.00276243744517169	-0.00250245055707092	-0.0160725418748591	0.00825019716886027	0.0045394664052279	0.00530815553100931	0.00165384964701108
h1s7	1356	0.0231556389737558	-0.0111177158573451	-0.00965575553218307	0.00509214941816997	-0.00880559495073159	-0.0017260754555999	-0.000737494943571311	-0.00243248090092126	0.00661529411364347	-0.000676382814883601
h1s7	1357	0.0169116941873906	-0.00990664363430641	-0.0125819661841382	-0.00139444852059395	-0.00484465452416273	-0.0136067701934055	-0.00472802336406431	0.00319702249804309	0.00546769656349758	-0.00247396210052983
h1s7	1358	0.0230250534426298	-0.0119947292824302	-0.00940000447563448	0.00526706580742808	0.00918614822191584	0.00203329000908289	-0.00419695151565684	-0.0040715967802273	0.00112049601323523	0.00345602874498893
h1s7	1359	0.0183152648924693	-0.0105824309049029	-0.0151839692771023	0.00317519796661411	-0.0158999910868594	-0.0102859149988217	-0.00620170531218279	-0.00582647782209095	0.00701530787129505	0.00811175898475302
h1s7	1360	0.0174007480226636	-0.0139750720714672	-0.0098774118891588	0.0110370523249981	-0.000626829544966266	0.0052534116592847	-0.00670804980402348	0.00575384129718423	0.00659889673734845	-0.0130273645280274
h1s7	1361	0.0259523125542059	-0.00413759594972922	-0.0125046381967415	0.00993891492429981	0.00793552406167418	0.00495488512991524	-0.00212571521833766	-0.000106929799733837	0.00192266111429621	-0.00151035465369984
h1s7	1362	0.0268228440222311	-0.0137444402726814	-0.00449618726415749	0.00177060569424917	-0.021548822684482	0.0173446169396213	-0.00616419701338666	0.0119203147421107	-0.00570956693632521	0.00446418119201372
h1s7	1363	0.0231758970120825	-0.00804426420375392	-0.0119464353624719	0.00280092574346045	0.0178534418718831	-0.0114389148833623	-0.00189018737075834	0.00188940814500648	0.0046947233642737	-0.00387408684654952
h1s7	1364	0.0210913512379395	0.00157587433324125	-0.00296600869430432	0.00412864038135208	-0.00325332319959239	0.00627148045009357	0.00899254963398774	0.00508214827003764	0.0018636623354271	0.0100789637653324
h1s7	1365	-0.00305182834945663	-0.0120989913784913	-0.00641482809807734	-0.00483490471293478	0.00791456490668328	-0.0028662674939146	0.000232722896419012	-0.012112719749489	-0.00392912808000337	0.000818138471082732
h1s7	1366	-0.0028030956838557	-0.0205888086212759	-0.00232225877710637	-0.0233975954149749	0.0159182013681234	-0.00449658403763189	0.00123687694579164	-0.00282655772260311	0.000935519166572628	-0.0005108130849021
h1s7	1367	0.00810148250643825	-0.01882211151983	-0.00345767290722049	-0.00909044213588931	0.0201723774612529	0.00443894766244195	-0.00451532198418048	-0.00471920748214635	0.000873272504267332	-0.00538089257879014
h1s7	1368	0.00303204527420874	0.0125726332216876	-0.00425442522604085	-0.0150731973356814	-0.0452722863543859	-0.00467323277112634	0.00375694197276744	0.00232866199330194	0.00670697942223054	-0.00506240882354722
h1s7	1369	0.0114531439745994	-0.00793912670812689	-0.0119329242496307	0.00889117062201639	-0.027379429093254	0.00815490780669007	-0.0070366453489799	0.0197359998230681	-0.0108685981251312	-0.00444749085494722
h1s7	1370	0.0194916654190882	-0.00683800024066081	-0.0102239337415421	0.00518011201329701	0.0130432585050887	-0.0124113965558698	-0.00794879983920613	-0.00938712004838835	0.00835245097786277	-0.00357563405630022
h1s7	1371	0.00556240650983076	-0.000513709859463236	-0.00151387511317046	-0.0103450343071103	-0.0707332577103622	-0.00615860364683526	0.00297664619198739	0.0102322630684379	0.00366604099357426	0.0092421810533734
h1s7	1372	0.0218225754318858	-0.00331153197473642	0.00106911977472968	0.00433934621428589	-0.00104337914281282	0.00531847821447449	-0.00281396968759121	-0.00111395371120937	-0.00308424706171793	-0.002079180062508
h1s7	1373	0.0144872182614867	-0.00689798801986358	-0.0115773228775916	0.00333531178713322	0.00457167034706772	0.00542428530956777	-0.00392464260928086	-0.00821461303502036	0.00905172434657262	-0.00551313218679527
h1s7	1374	0.0174475238539387	0.0140465256208455	0.00114301943590468	0.015397818060375	0.0166155161063068	0.00655311808409449	-0.00395168504893183	-0.00111563902922061	0.000546988669005172	0.00505460145530913
h1s7	1375	0.0266224488671069	0.00372191603447871	0.000732638466547257	0.0138792458736932	0.0209934496605036	0.00844224750704611	0.00212494747076062	-0.00727947654255745	0.000967197298793628	0.00625323767216944
h1s7	1376	0.0170100969067926	-0.00659645890463808	-0.0129776828874941	0.00773101507400493	0.0163531638513326	0.00803785277157738	-0.00469219063851748	-0.000871730847643269	0.00028132332796305	0.00275132465108243
h1s7	1377	0.0223509122349265	0.0179587888508038	-5.92515874399594e-05	0.010980322131623	0.0211801064729268	0.00180836199201918	-0.00551659612447273	-0.00455074921799208	0.00286757392713338	-0.00342157663499562
h1s7	1378	0.0238297032600809	0.00985462756560662	0.000363905895716491	0.0148247814830048	0.013280049832117	0.00242052290459919	-8.53343333606e-05	-0.00475622911187825	-0.001294913075488	0.00011619937331281
h1s7	1379	0.0221448139888249	-0.0127339833404547	-0.0108885467210489	0.00767070956883304	0.0018307626136661	0.000511039032436489	0.000225459427028843	-0.0105467037849916	-0.016347163140554	-0.0144874469117532
h1s7	1380	0.0247975068709271	-0.000835901879766642	0.00278595919334322	0.00509035644269694	0.0151228083864602	-0.00434305400295192	-0.00617332985185175	-0.0112258360677425	0.00388886477443083	0.0033477344533413
h1s7	1381	0.0176996440035529	-0.00938292137364889	-0.00660673127336315	0.0119494235524956	0.0125244548643035	0.00365002353876641	-0.00615881986288799	0.00125104582377746	-0.00622330210075474	-0.00970628943408763
h1s7	1382	0.025659947442848	-0.0128096465357627	-0.0125741763469957	0.0106891823473256	0.0137715551652367	0.00276033840896892	-0.00177405247435121	-0.00274376786213378	-0.00384192484123828	-0.00845969121477305
h1s7	1383	0.0238184080666323	-0.00828143565333178	-0.0126262606191952	-0.00096541265167701	-0.00485288881319268	0.010711236833584	-0.0040448987647496	0.0047937161023378	0.00105315623435128	-0.0144384128228612
h1s7	1384	0.00760327206110251	0.0103039579794676	-0.00360883731156502	-0.00106015160121978	0.0114137557691374	0.00349993654066894	-0.0102004459584995	0.00393544583621262	-0.00421918203539729	0.00413821853288756
h1s7	1385	0.0240715251106079	-0.00743966690277112	-0.0136017547519388	0.00218668363680044	-0.00948062776574739	0.00532870229508427	-0.00509068217823187	0.00943422213969035	-0.00261035130450236	-0.00379518440924593
h1s7	1386	0.0268302324331457	-0.0144221742557256	-0.00104538364406142	-0.00541777022127561	-0.0409147650849711	0.0111405198626228	-0.00689532758577124	0.0108891541958465	-0.00217983043592131	0.0050333271257464
h1s7	1387	0.0277956317779762	-0.018526459653098	0.00125534093431246	-0.00271782485589258	-0.00252981001073733	0.00695119575390277	-0.0083247626761909	0.0071238112586465	-0.00498291879334917	-0.00299611149131803
h1s7	1388	-0.0303262632822643	0.0119459996726535	0.000693106229135345	-0.0157238153451043	-0.026528612179792	-0.0248919618646936	-0.00369467506026438	0.00164768507013499	0.00330759725641084	0.00403475940545273
h1s7	1389	-0.000432066517487372	0.00196118370302618	-0.00481863942396249	-0.0154187492867387	-0.0239057431869038	-0.00795217320883501	-0.00624551185582929	-0.00670086722818124	0.00914949947040648	0.00412987812668938
h1s7	1390	0.0257984850751097	-0.00959980109077387	-0.00940520616219411	0.0115125276177168	0.021892946086737	-0.00120267867438605	-0.000719499448746925	-0.00492038306872837	0.00706217037888238	0.00292070983246296
h1s7	1391	0.0260784000101362	-0.00841275525893264	-0.00640311193229927	0.00804280491103906	0.02222668848784	-0.000832880237333306	0.0137185970439301	-0.00233768596463882	0.0104142297401552	0.0105473408481837
h1s7	1392	0.0266038175559782	-0.0116568252980492	-0.0101551996497513	0.000947826229189385	-0.00566012910871139	0.0139730416592917	-0.00345393219114076	-0.00110105924560505	0.00254076999968345	-0.00181081943948769
h1s7	1393	0.0270952234996747	-0.00573948570642932	-0.0161490931796871	0.00024010519484827	-0.0250791668246556	0.0157977673371355	0.00116789322456926	0.000893446636328044	0.00248958683870415	-0.00116448548972131
h1s7	1394	0.0219214590692355	0.00638018317595551	-0.00576825449018034	0.00817505447826617	-0.00232174311033188	0.00659472130814362	0.0040614988415836	0.00152073416551615	-0.00165529476382475	-0.0102327716757081
h1s7	1395	0.0147867191041481	0.00812605497551491	-0.00052739020361321	-0.0241651120351896	-0.0605683455110408	-0.00557822155087388	0.000577545782130857	0.00851646656877362	0.00419109948402627	-0.00765120508443485
h1s7	1396	0.0242531649938571	-0.00743524961236528	-0.0122780097070408	0.0116522481538748	0.0156476097127665	0.00269647308267852	-0.00401977179081121	-0.00600413114070674	-0.00318070963243991	-0.00617802646651332
h1s7	1397	0.0240272226312561	-0.0149588397772562	-0.00888070361490411	0.00980561913280869	0.008338799659273	-0.000785550121882517	-0.0044514935162955	0.000229746849364502	0.00143040109734869	-0.00984188492428687
h1s7	1398	0.0198325357166383	-0.012922153101557	-0.0126754042143594	0.00762184340733456	-0.0029798097672805	0.0077786834998508	-0.0030639317308851	-0.00392617500282237	0.0113735849111876	-0.00901558396976685
h1s7	1399	0.0231730371841403	-0.0088622073211197	-0.0112400057474359	-0.00528150251124273	0.0152743121786685	0.00645592020158948	-0.00773886383410634	-0.00937161252829027	0.00481785196932643	-0.00156971578130042
h1s7	1400	0.0171819335026427	-0.0134626919749803	-0.0115484188120651	0.0119176101954248	0.0165235935982225	0.00217337584024996	-0.01003485304299	-0.00792003086950755	0.00503836534237487	0.00055040265523835
h1s7	1401	0.025600331988201	-0.00841383170647885	-0.0117084016989673	0.00853940617553814	0.0174479571287807	-0.000380227435772713	-0.00670731530458932	-0.00539622695923964	-0.00228244288936422	-0.00640561584563227
h1s7	1402	0.026310296166051	-0.012610864902045	-0.00750395702476958	0.000295324127946579	-0.0234705726989026	0.00458480107950451	0.00293864735492736	0.00135273926451714	4.62844646936814e-05	-0.00939275193680683
h1s7	1403	0.0243193072739847	0.0115804845216638	0.00409223040288134	0.00185476042630575	-0.0100610664041123	0.0116624110591484	-0.00364833065939052	0.00340269215507482	-0.00780728932869487	-0.00289073647695056
h1s7	1404	0.00848299876041529	-0.0105005164184226	-0.00147261447977307	-0.000287566046222954	0.0131869803056766	-0.00795055287369801	-0.00651557979908387	-0.00509531546186327	-0.00465046713156916	-0.00134677237508731
h1s7	1405	0.026063877940605	-0.00799449896745482	-0.00814760181697058	0.0105154205755594	0.00904240743761173	0.00324744752226985	0.00672677258029051	-0.00748208189332191	-0.00311470843480007	-0.00298245583977097
h1s7	1406	0.0126789063663634	0.00700942307841423	-0.00199714595244623	0.0037913844312361	0.0103853940981521	-0.00840877789834519	-7.77063183593755e-05	-0.00731923706037089	-0.0065628441264196	-0.00550809931993973
h1s7	1407	0.0197477144275396	0.00178898288060227	-0.00493485764867819	0.00728418008632971	0.00381589784888634	0.00247715526661946	0.0108303085949105	-0.0090632640133247	-0.00403389350726803	-0.00337368473468023
h1s7	1408	0.0205583693797733	-0.0243274996739586	0.0188172307461265	0.00488376275665867	0.0147064637360745	0.00235367542960163	-0.00328828659585935	-0.00497658636204305	0.00919945168061981	-0.00291875725768705
h1s7	1409	0.0272643846009383	-0.0235435974532113	0.0137428343900594	0.0116114973268527	0.0149600239570584	-0.00635184820755967	-0.00251097322796064	-0.00524642120669677	-0.00442360168119129	-0.00793838594249516
h1s7	1410	0.022604473295338	-0.0123412515413621	-0.0129517206778742	0.0107533629893402	0.0108435728112692	0.0049745537735027	-0.00270836544636224	-0.00479494632100727	0.00424062522956227	-0.00126590741023143
h1s7	1411	0.0231013461501938	-0.00858368612294133	-0.0073347745273253	0.00921372074540446	0.000382699314663808	0.00633770428776591	-0.00192562932393131	-0.00154374813225315	-0.00601308550868493	-0.00663319783157964
h1s7	1412	0.0261239389028753	-0.0132442989377601	-0.000417731488931096	0.0115364332299789	0.0173225049007592	-0.00468538042864372	0.00874836237474145	0.0046612309093926	-0.000695046738978051	0.0025626499038679
h1s7	1413	0.0255013455052909	-0.0112828883954277	-0.0135713553251096	0.00998540041997252	0.0144341530359726	0.0097542396710347	0.00475045576660946	-0.00145076647459196	0.0091419941885443	0.00181955799884707
h1s7	1414	0.0111520189442361	-0.00939908593081189	-0.0118590035720893	0.00439177869899449	-0.00120343098171467	0.00665436880294848	-0.00262254508180966	0.0163675571587639	-0.00157179786242592	-0.00660854133272367
h1s7	1415	0.0269763272247854	-0.00694224294691257	-0.0127595018899032	0.00849223640152961	0.0153212819965901	0.00374530589069569	-0.00274010025428728	-0.00365966864162081	0.00184157187821612	-0.00408863855728226
h1s7	1416	0.0191632226732371	-0.0121523476874269	-0.0125816149144066	-0.000373189711514389	0.0110475393934919	-0.00282748178788273	0.00180391887322825	-0.0027481822925085	-0.000310521037237794	0.00168107520664038
h1s7	1417	0.0264267377811482	0.00912897185643453	-0.00414762390739923	0.00767445569446868	0.000271966354124492	-0.00452402427059576	-0.000812259169420954	0.00343657082394259	0.00477311061879438	-0.00528824674639987
h1s7	1418	0.0214902233216001	-0.00900527255078025	-0.012008175234084	0.00919494311066643	-0.0115295028891454	0.00978328361775144	-0.00297547851344927	-0.000693790693468326	0.00382322824543032	-0.00244172164485279
h1s7	1419	0.0205067460791565	-0.0050313913735492	-0.014393210979623	-0.00405716876910991	-0.0651481637079847	0.0134381949618094	0.00495456383948673	0.015542328491557	0.00274728184236625	-0.00479183178433764
h1s7	1420	0.00380088211970254	0.0158869955380435	-0.00528872287676967	-0.0236557659298061	-0.138047010233204	0.0142575568252258	0.00116358591700084	0.0217104675279874	0.000706264512247803	-0.00937403675357773
h1s7	1421	0.0103185969929384	0.0111984251159329	-0.00261903999953736	-0.0167896468283819	-0.105094323031713	0.0145124078050192	-0.000152282330957669	0.0127552399082435	0.0042413004423119	-0.000177786221345056
h1s7	1422	-0.00539555313797752	0.0359081323636097	0.0117727183056817	-0.0366175121296669	-0.147285211567194	-0.0066177155855198	0.00657751291923875	0.030746853542955	-0.000363783001177124	-0.00609491100269486
h1s7	1423	0.0263180252608542	-0.0112158146207111	-0.0089467429701278	-0.00644255042179598	-0.0647590490783061	0.000701590833244353	0.00117079942442783	-0.00363408466766699	0.00272587228970594	0.00968995131723163
h1s7	1424	0.0124185332840199	-0.0127607320586952	-0.0127133458981128	-0.0150536066786539	0.0057910089188204	-0.00960639757184961	-0.00393637004919242	-0.00561873769576662	0.000363173017145642	-0.00641292474370283
h1s7	1425	0.0172004588376689	-0.0151606548187296	-0.0134621330088913	-0.0038116917543588	0.0160928057057611	-0.00351646614196298	0.00427314569759986	-0.00556831140177684	0.0040129556943768	-0.00219231192562856
h1s7	1426	0.0184582712900608	-0.014772258769122	-0.0132220236717893	-0.0112162079023003	-0.00475788065088119	-0.0115320780457549	0.0216639045192905	-0.0578836274231752	-0.0890526628423776	-0.0297647439712581
h1s7	1427	0.00933234597780728	-0.0151690600079206	-0.015466438243759	-0.0333479141950396	-0.0385878025890285	-0.0191237367466434	0.0258388762730712	-0.0711729624714931	-0.0978572767764429	-0.0276974924326755
h1s7	1428	0.0172124580988825	-0.00682515272981403	-0.00843121933568325	-0.0284765053493025	-0.00292022184998487	-0.000826660567606777	0.00467892610044951	-0.0315870089208492	-0.0109989809481083	0.00699897157880233
h1s7	1429	0.0240603923611315	-0.00949141738169756	-0.0117246815102994	-0.0121189992329406	-0.0141209954366508	-0.00963210709063993	0.0228614862935308	-0.0554844951878579	-0.0785892440936289	-0.0254660771095239
h1s7	1430	-0.00321381644784338	-0.00326611250907552	-0.00692254967763911	-0.03004483176467	-0.130681782515974	-0.00696967170078257	0.0379492332429703	-0.0412341064712362	-0.0832930574776145	-0.0349631722831037
h1s7	1431	-0.0276256769926814	0.00434628397956179	-0.000598169066843323	-0.0620492607124177	-0.0493890092358818	-0.075923058673928	0.0299998280970029	-0.0528069960095848	-0.106504799782585	-0.0242428153118059
h1s7	1432	0.00719585681829123	-0.0115580450613992	-0.0138036882373301	-0.0382057383547736	-0.0920361565495114	-0.0742438940473105	0.118492532772768	-0.211600389755657	-0.4330106116574	-0.110660801983821
h1s7	1433	0.0162841534193758	-0.00914084295092086	-0.01315275338813	-0.0196895479574623	-0.0652006232482744	-0.0544445439245204	0.0921414700946433	-0.172479627553702	-0.351800066487099	-0.0892628807973808
h1s7	1434	0.0229669671344547	-0.00875161310015299	-0.0113442423431728	-0.0148818688380023	0.00257279523831014	-0.00786364501350028	0.00615066441648334	-0.0100962347142733	-0.0244838674737683	-0.0137106872433075
h1s7	1435	0.0260365797428224	-0.0160152064812391	-0.0186692894882733	-0.0340803337962914	-0.0481773879673479	-0.0547021748910273	0.0713890414902165	-0.129297347693239	-0.272326339078599	-0.0727442583985751
h1s7	1436	0.0275910005909888	-0.0160724983759009	-0.0217198460682306	-0.00970016116103285	-0.057775130590495	-0.0447558134533814	0.0958202046212269	-0.204804461065307	-0.378735057067451	-0.0991489819951691
h1s7	1437	0.0309438258046793	-0.0193981557998862	-0.0241461643662298	-0.00876011667497959	-0.0816781349807383	-0.0629030391407295	0.13895667568859	-0.295768472769171	-0.542307766528658	-0.131580848863365
h1s7	1438	0.0128857794209804	-0.0164241949107783	-0.0181356681571973	-0.0295207514509972	-0.0975357491228504	-0.0747415008339646	0.143181215195499	-0.276597105241172	-0.527777700183239	-0.131137599886864
h1s7	1439	0.0158345303908016	-0.0198374716350505	-0.0138402802793762	-0.022238923851052	-0.0362970865912222	-0.0782751572245355	0.0960808627634917	-0.208997073954513	-0.413228837691919	-0.105844195666107
h1s7	1440	0.0259632694761797	-0.0194612442265112	-0.0154980057820579	-0.0144396602270896	-0.0470273864329111	-0.0785378065945446	0.123678700136154	-0.24822038359371	-0.481855326545663	-0.116533579387545
h1s7	1441	0.00687298712783858	-0.0138521294773615	-0.00915220008600129	-0.0256913842244271	-0.0312743441690279	-0.0623676721624502	0.0969089490590983	-0.204015802798343	-0.404975914186105	-0.107510901932907
h1s7	1442	-0.0355218330040166	0.00276777426575683	0.00748860063135284	-0.0531992759887199	-0.0750721385044951	-0.0668288773052459	0.0863062545955611	-0.175057709386916	-0.365254968644147	-0.102954257492143
h1s7	1443	0.0205370179292414	-0.0109790623198994	-0.0159854083269482	-0.0162580939393711	-0.0982655479666035	-0.0520069312152088	0.112011235713687	-0.219224892977804	-0.416840839626525	-0.112990013165747
h1s7	1444	0.0182997201195156	-0.0166858680330831	-0.00160615789203478	-0.016335130516825	-0.0621958731703968	-0.0422691769263557	0.0838854350745331	-0.169528271092597	-0.330100224947752	-0.0934344245822495
h1s7	1445	0.0212248762351933	-0.0182937405647208	-0.0205413289423299	-0.00828676797674404	-0.0637413404047772	-0.0644254049807033	0.129458996746156	-0.250522170704552	-0.495204979477432	-0.129035528323868
h1s7	1446	0.0265034869095699	-0.0204436918772413	-0.0187427965593565	-0.00508479929285845	-0.0564728992965971	-0.0556480413427549	0.121684969569537	-0.258025074464476	-0.496248718184897	-0.133296388260874
h1s7	1447	0.0284377203374774	-0.0179209745586067	-0.0221087067146578	-0.00249796448947025	-0.0480582797141703	-0.0505354982233646	0.114764209323035	-0.239806927868009	-0.460445734540276	-0.117453082166925
h1s7	1448	0.0248783516228863	-0.0172343951078699	-0.0195406728242452	-0.00380077879249916	-0.0416588526329461	-0.0363051586539397	0.0994891203989711	-0.188026960828302	-0.362859184498702	-0.0902144523174959
h1s7	1449	0.0222619087056486	-0.0158105126645803	-0.0187396951727129	-0.0248364416424048	-0.102769799967839	-0.0619640374758456	0.143655231806826	-0.255170099995634	-0.503668214541985	-0.130582815639429
h1s7	1450	0.027093794562435	-0.00926854776202471	-0.0154317695657602	-0.013444337804527	-0.0911187300234855	-0.0709123235254098	0.137870977844297	-0.288177670666253	-0.532620326622444	-0.133573810576663
h1s7	1451	0.0195137427581143	-0.0186600311010679	-0.0187297146173642	-0.0227673875816644	-0.0905836191039295	-0.0607692606984324	0.121182360416255	-0.245916187218281	-0.471561607801966	-0.122608346922349
h1s7	1452	0.0311166782177389	-0.00750458957697461	-0.0184528340494772	-0.0101651069270162	-0.107764409098355	-0.0517132221892914	0.122593807673685	-0.250683402759913	-0.478707768183482	-0.118253137507954
h1s7	1453	0.0199068643852653	0.0076569189243276	-0.0124623817918626	-0.0221477808839294	-0.154799034627657	-0.016311194633701	0.0796571529667659	-0.137308642944002	-0.297797866650863	-0.0862012061500676
h1s7	1454	0.0168559027278506	0.0140380475273013	-0.0119485501179422	-0.0112475829909964	-0.121863182752105	0.00969035304562236	0.0357482313604349	-0.0642172537956354	-0.199526571342638	-0.0305428898251136
h1s7	1455	0.0185816135719243	0.0149015144191251	-0.00887450485298171	-0.00631422624178004	-0.0787101189417601	0.00375483893812623	0.0244147980224084	-0.0539171235010873	-0.152318305735243	-0.0247728167491044
h1s7	1456	0.0252768965059116	0.00411099584883595	-0.0109813981135577	-0.00164496844502279	-0.0640732331742128	-0.0120012804950232	0.0467939627883848	-0.0865120881519923	-0.227468144908306	-0.0560384017467925
h1s7	1457	0.0209542272995344	0.0172783571486449	-0.0103464702322681	-0.0154314898401084	-0.133751669912538	-0.00770877216926329	0.0531924925314695	-0.0764501964055342	-0.19832042543621	-0.0594437045954884
h1s7	1458	0.0201920097256242	0.0244545704115272	-0.00384959982355859	-0.01346385230912	-0.0936052009325019	0.0214116214827625	0.0215297749368579	-0.0169214745220256	-0.0861344067208108	-0.0168028654919483
h1s7	1459	0.0158953355967276	0.00365288271768967	-0.0105789592498191	-0.0086729403092084	-0.0592699082652085	0.0088758733811517	0.0224582777316017	-0.0276461139684553	-0.0924090810594504	-0.0216690187422651
h1s7	1460	0.0247911250185496	-0.00433572639635885	-0.0056182614496708	0.0024747096226857	-0.00241577841907438	0.00373624071901275	0.00497943248468893	-0.0160790244807633	-0.021952843440768	-0.0139502412729234
h1s7	1461	0.00108134080122926	0.0319731326860891	-0.00493516555919691	-0.0330861168986258	-0.187430909756247	0.0168278007865931	0.0402665181466064	-0.0333142956367304	-0.14003964384617	-0.0414762610222715
h1s7	1462	0.0209059106425195	0.009071304625332	-0.0109844891711323	-0.0165884045182259	-0.103917180187362	0.00210216270602868	0.0353756592332355	-0.0637167718526085	-0.150896958095466	-0.0355529438921118
h1s7	1463	-0.0153533726513087	0.0152930004067488	0.0151951922204746	-0.0794123409921903	-0.148191649170862	-0.0321925102969154	0.0294090286886127	-0.006684790553103	-0.0672627239811612	-0.0289487848765387
h1s7	1464	-0.0108037293069735	0.00943566398007417	0.00375712491736323	-0.0932970765648935	-0.250638765323233	-0.0292526641323869	0.0459241026625089	-0.0129206868849092	-0.0984043964335712	-0.0344975650238616
h1s7	1465	-0.00177044157581936	0.0207706615844597	-0.00350958856060151	-0.0600563781315843	-0.258220431290542	0.00838844816749899	0.0522755592333442	-0.0108917003552333	-0.0976729125646806	-0.0391557783993498
h1s7	1466	0.0131625062444653	0.00420676798671673	-0.0043494458361256	-0.0295970077846771	-0.056919511575313	-0.0399868861901176	0.0399190677413724	-0.0674560166277248	-0.161839035022027	-0.0446888497579042
h1s7	1467	0.0204347450695255	-0.00924615794430515	-0.0157780880233458	0.00460979331342833	-0.0305368547421367	-0.00684058465785003	0.0337913716120168	-0.0645907169202868	-0.136393642888192	-0.0447543995144008
h1s7	1468	0.0233079202557161	0.00617382125369454	-0.0132653986890919	-0.00648903329757596	-0.0887920571941885	-0.010085688969547	0.0436851909227576	-0.0861915066897725	-0.173831337151595	-0.0530877280131644
h1s7	1469	0.0143843971248814	0.00355039471417581	-0.0111711695576395	-0.00340899073759706	-0.0578738673687301	-0.0047024209150497	0.0144623564373808	-0.0239150075632804	-0.0614686029397972	-0.0193641634967446
h1s7	1470	0.0107026895081388	-0.012966456649477	-0.0153562118076852	-0.0125823617980913	-0.0775165988730935	0.00517641696603656	0.0150343054381598	-0.0484463595273704	-0.0156335121761833	0.00818784278607478
h1s7	1471	0.0129572382624824	-0.0122020075671832	-0.0140437735831098	-0.0220992369240125	-0.046602922147138	-0.0130682374224723	0.0157508350447092	-0.0484534242306989	-0.0563224471783525	-0.00613066095451983
h1s7	1472	0.0237033837498779	-0.010070283280601	-0.0150352690961376	-0.00620535568579257	0.00208375783798291	-0.00516893907731292	0.00865428407870068	-0.0256523302761752	-0.0283905790325706	-0.00841381717598364
h1s7	1473	0.0101906993830989	-0.0108842195369779	-0.00754912126216488	-0.00388931977821072	-0.00476417296177742	0.00593648830122605	-0.00254790440895657	-0.00826058255968357	0.00601688174793459	0.00261430915943564
h1s7	1474	-0.00972462304596561	-0.0145245250520491	0.00408390257543933	-0.0154880605340371	-0.0182524051823976	0.00228789378008681	-0.00223245160781791	-0.0122915293011835	0.00283063701823937	8.13672517789841e-05
h1s7	1475	0.0044715627066227	-0.00633165291851517	0.00472279322553374	-0.0265405058964132	-0.0148232230426084	-0.0235096911654778	0.00599017044587306	0.00901582205619153	-0.00202790283050094	-0.00612292231328504
h1s7	1476	0.00984622190720216	-0.0140747834773239	-0.0143891420922641	-0.00607197700481195	0.0177202798518095	0.0056932987975039	-0.00398869338046837	-0.00299228698045834	-0.00027511447993568	-0.0083869786439041
h1s7	1477	0.0151539414663359	-0.00211482080225233	0.00103787342891781	-0.0111738004027495	0.0166507331574424	-0.0239068015656034	-0.00585703340507299	0.00794846725603592	-0.00618631545497938	-0.00954539475100325
h1s7	1478	0.0221609032187692	-0.0129407677059071	-0.0122516829309656	-0.00902568194071498	-0.00453283148017204	0.0114113592235908	0.00585130346423772	-0.00341639165846354	0.00214288974373857	-0.0050341370269864
h1s7	1479	0.0283695614469943	-0.00718749616078819	-0.0155616852820752	0.000490112502110909	0.0151132913290562	0.00765224370943136	0.000285489540916927	-0.00374391047787746	-0.00189609727858839	0.00652273532345317
h1s7	1480	0.0236784720562575	0.00592489755489535	-0.00959513001256594	0.011935727333364	0.0106955436998859	-0.00264944405289701	-0.00928302275015894	-0.00461518275767607	-0.0144801315354309	0.00885829512501652
h1s7	1481	0.0143971835764022	0.0204696446897662	-0.00308896494940603	0.00961164006280709	0.0119639467536617	0.00189195730883246	-0.0110144982831018	0.00633765712371053	-0.00742833538573472	0.0194015792614353
h1s7	1482	0.00683431036968807	-0.00358774342542763	-0.00471906263510269	0.00957344582318458	0.0114265516029302	0.0101148668876498	-0.0128227140941305	0.00870215758637818	-0.0123950828578351	0.017066777283495
h1s7	1483	-0.0183236368376497	-0.0106557169435339	-0.00634680774989805	-0.0147707955958807	-0.0102710464009441	-0.00270038658730888	0.00221849990110455	-0.0100854140349565	-0.0139241168265424	-0.00412177844778723
h1s7	1484	0.00779443106815837	0.0183489187280512	-0.00429645144951903	0.00558100648518272	-0.000185660764135879	0.00616054217000097	-0.0171261650033964	0.00912552114649986	-0.0163524229234251	0.0247018440334284
h1s7	1485	0.00481033811650984	0.0159393141069147	-0.00717823814383028	0.00841321272492508	0.009892462528569	0.00802528761793775	-0.0177920994796323	0.0106529658030402	-0.0193245394131128	0.0226080550304246
h1s7	1486	0.00436208142801449	0.0284698852454708	-0.00428825566821858	0.00979026153918347	-0.00578141486202119	0.0138137623573262	-0.0198176350895509	0.00827276472888671	-0.02009624079922	0.0396581232527704
h1s7	1487	0.0157061813738449	0.00958059358267907	-0.00943182025649295	0.0137695502404854	0.00411468296824022	0.0166788962057239	-0.0198919042499578	0.00577010563896016	-0.0178154638330257	0.0389341069955812
h1s7	1488	0.0230212301529488	-0.012793288983669	-0.0148288458734926	0.00712577513779134	0.0107033951705143	0.00602919841108756	-0.00174229247167708	-0.0107150225487111	0.00370008269727722	-0.000212615530447864
h1s7	1489	-0.00435370036792844	0.00399868476207892	-0.00706707477887671	-0.00176995070997787	-0.0312200618032695	0.00511066046577441	-0.00216095640183104	-0.01282607071206	0.00408347099155112	0.000174695175119408
h1s7	1490	-0.00301015107748965	-0.00870455388608249	-0.00568918576270256	-0.0111602924123357	-0.0654211936603354	0.00503166521776984	0.00381954708674872	0.00217104215732191	0.00219447795472843	-0.0151924698170639
h1s7	1491	0.0263172225066954	-0.00854532202729667	-0.0140625571688565	0.00925609058358867	-0.0174823221741081	0.00597821229761523	-0.0019418101611086	-0.00792113248793544	0.0089071910967991	-0.0116417753575118
h1s7	1492	-0.00905971384537777	0.0705892938467319	0.0204099938502143	-0.0304942331830653	-0.050451687894271	-0.00350707642621251	-0.0103586918215081	-0.0108274358947763	0.00924882507618816	0.0260317243516295
h1s7	1493	-0.000560498598160276	0.067439385560099	0.0185466743241973	-0.00855612265697477	-0.0298363598577949	-0.000626599698232996	-0.0042562352224595	-0.0101596314613369	0.0112298929481275	0.0286413237538352
h1s7	1494	-0.00189619671397735	0.0409059291578	0.00339469974409714	-0.0222843296826503	-0.0622848731229019	0.0112661429195482	-0.007394779946828	-0.0163747067579905	0.0246101255707874	0.0295325951650335
h1s7	1495	0.00840902116204745	0.0420013628935938	0.00703777155580639	-0.00381864510805423	-0.00578115681305993	0.00136980990328447	-0.0100319137117443	-0.0205607711234814	0.0182303992910526	0.0225483923201117
h1s7	1496	0.0121057140454326	0.0103905195154615	-0.00657082156540947	0.00316612057971915	-0.000468631335701244	0.0138458384607694	-0.007657756588185	-0.017446957370695	0.0154047020710826	0.0116673109513886
h1s7	1497	0.00720807172918706	0.0219555858900914	0.000280059947140332	-0.00620242922063924	-0.0057065152546175	0.00649051920690942	-0.00869301989444203	-0.0242754267661149	0.0123100537653176	0.0197853814362802
h1s7	1498	0.0176671234264075	-0.00223458726747791	-0.0124152382786377	-0.0048511233638987	-0.0193226409449953	0.00625137393469864	-0.00378766429889717	-0.00361599288922273	0.0115638300137297	-0.0074633038457505
h1s7	1499	0.0267977103038238	-0.0098511037105047	-0.0146397538969255	-3.25182470759272e-05	0.00556675141681761	0.00217596938432815	-0.00451568131167321	-0.00592485741158073	0.00458661018268976	-0.000702848313722842
h1s7	1500	0.0236379688215198	0.00670214610144992	-0.0108045555562582	0.00703711193749688	0.0135206581451083	0.00874721370972391	-0.00964107933089212	-0.012329439191498	0.0121661096552021	0.00135413064542018
h1s7	1501	0.027992755541819	-0.00613000916444397	-0.0163787099305937	0.00372376430547599	-0.00514083392138103	0.00985705665877027	-0.00782127896327209	-0.00468188096576612	0.0137595780560995	-0.00709203888240389
h1s7	1502	0.00564595702675479	0.0515839172237262	0.00555608894235513	0.00376985301280812	0.00483924443662129	0.006174920332554	-0.00766157717864247	-0.0169781990509915	0.0201401624254186	0.0178842269177852
h1s7	1503	0.0150171218272799	-0.00154098349781681	-0.011515213170064	0.0116218200016057	-0.00342028467756541	0.00570290173546148	-0.00578406280131548	-0.01600005458545	0.0128202423909279	0.0120919593793699
h1s7	1504	0.000808222759773452	-0.000138247981192106	-0.00918972696500988	0.00378548705526138	-0.0197502672710102	-0.016893675512712	-0.0037751318351225	-0.00545202981475968	0.0152366676213462	0.00920113266349351
h1s7	1505	0.0084573082196488	0.020412096155619	-0.00481593094800579	0.00993977008314305	-0.00136471137294335	0.00972535159212135	-0.0037792231552843	-0.00996594427894811	0.0139162574936258	0.00626724781389248
h1s7	1506	0.0255731874755241	-0.0119688866566303	-0.0151796817993746	0.0115800190458294	0.012173961377883	-0.00226564207292652	0.00179470781882118	-0.00226639533444259	0.00853300290565043	0.00388984323019192
h1s7	1507	0.0228851503566157	-0.00386461739926056	-0.010528394765442	0.0100558496553556	0.012600921790969	-0.00736892871218486	-0.0031934606174239	-0.00596028765918011	0.00968757756066508	-0.00217156581927522
h1s7	1508	0.0160167556275022	-0.000586114444548852	0.000273954396810883	0.0119380408156736	0.0169303801407364	0.00192050568294283	-0.00695501014618851	-0.000733870917689761	0.00769923060607368	-0.00485004509671608
h1s7	1509	0.0205931479633687	-0.0137589609575748	-0.0142971393742072	-7.54781741924903e-05	0.00748883788518011	0.0114258173576364	-0.0110333592651207	-0.00737851127289293	-0.00394136444750253	0.0145067260213047
h1s7	1510	-0.0356207248287448	0.0091814268470246	0.00918224439245349	-0.0187610347734681	-0.0202507572253211	-0.0266817508165717	-0.00625689848352108	-0.000924596297678383	-0.00695877022289287	0.00863985901178473
h1s7	1511	-0.0208356691153154	-0.00394938365194515	0.0105880486062309	-0.0108027035065488	-0.0189813365057821	-0.011648124887272	-0.00495301997388476	0.00271953375544209	-0.00359703955869081	-0.000882535244318025
h1s7	1512	-0.021341348645161	0.00246518048658703	0.0122179111141231	-0.0196806442521717	-0.0174960474421745	-0.0108540244493281	-0.0016867781171147	-0.00459072988239067	0.00174181534564602	0.00468529345981079
h1s7	1513	0.0259406988754277	-0.0139112635970633	-0.012252560579053	0.00466860498062021	-0.0235295420490478	0.00906158585248216	-0.0047620937695343	0.00969628054173883	0.00956111763879658	-0.00665585074666218
h1s7	1514	-0.0910171339043002	0.0169983413310102	0.000328221092368644	0.0117346345519891	-0.0277770628972262	0.0103629969884441	-0.00900939051657259	0.0049114025522915	0.00354801402521819	-0.0056726385770346
h1s7	1515	-0.172293969980862	0.010268455129257	0.00790977179202132	0.00956851308163571	-0.0223950833983933	0.0122911728770011	-0.00757752155192671	-0.000505777582284873	0.00448446676338842	-0.00315063810404685
h1s7	1516	0.0164522944220177	-0.0116902862580581	-0.0132395935256271	0.00958527222395195	0.010496227585828	0.0046482805101218	-0.00237303288046256	-0.00255550979949733	0.00116712174407565	-0.00800819075388951
h1s7	1517	0.0212248711988506	-0.0131408154052196	-0.00946669144247331	0.00498919286400753	0.0101324341473289	3.80354092192324e-06	0.000482524455561222	-0.0100599930116757	-0.0125435049113374	-0.00767373522325338
h1s7	1518	0.0254613132120744	-0.00260617563514932	-0.0106651575851661	0.00692737543500415	0.0196627097386759	0.00225318891112678	-0.00681243734168996	-0.00455582325101812	-0.00282481792734698	-0.0014834477390075
h1s7	1519	0.0265342626674815	0.00438772411452454	-0.00454696928578725	0.00738094987092497	0.0151691524748731	0.00821575550387169	-0.00528873731462944	8.23494048069277e-06	-0.000909819628387894	0.00248581332644681
h1s7	1520	0.022964617968972	-0.0130864219095283	-0.0105457252504609	0.00875069325692649	0.0155598019257546	0.00122117097490863	0.00558696730606021	-0.00527783412408963	0.00658375239004763	0.00257440590539111
h1s7	1521	0.010459751137608	-0.000530957393403125	0.00156980989236362	-0.00383256131385234	-0.0187904668123012	0.0172827911923563	-0.00584519250785591	-0.01481481775198	0.0100636703307168	0.00869504859579841
h1s7	1522	0.00290459699231926	0.000873593557741819	-0.00818152226195066	-0.02113170379467	0.00347731908273272	-0.00177561872754166	-0.00595756486251504	-0.0152388357308536	0.00354903347258199	0.00519275208083227
h1s7	1523	0.00866681637874015	0.00420545274822158	-0.00943418155637637	-0.00724898626628278	0.00424338407769313	-0.0109644530785325	-0.00522347815047796	-0.0171077258901407	0.0094140365942573	0.00654046312799485
h1s7	1524	0.0266719193098709	-0.00718048144556696	-0.0103938756592341	0.00624640364298895	0.00222555160116002	0.00293973454311531	-0.00296603805947898	-0.00662987394399784	-0.0008381550670388	-0.00404408443653613
h1s7	1525	0.0271314639174563	0.00867389027196971	-0.00460223443636539	0.00101631979219221	0.0158458626526371	0.00196179175539261	-0.00763866393167885	-0.0122032130863556	-0.000890490047953712	-0.00554241118119851
h1s7	1526	0.016194755877901	-0.00653800544780889	-0.00433681276882417	0.00258750063665036	0.0189843528228153	-0.00577434903872954	-0.00793347584053273	-0.0120096643379532	0.00423858255662333	-0.0044895169088344
h1s7	1527	0.00535370556754877	-0.00947896040363271	-0.00686915900255336	0.00652605952711647	0.01880113957657	0.000762311392069642	0.0120500418126124	-0.00189367679369666	-0.000572447992902619	0.000902747152915251
h1s7	1528	0.0227138662893166	-0.0129919830300541	-0.0135918196854859	0.00128193343681544	0.00185951053487221	-0.00105158690492377	0.000783461147869429	7.74487847024471e-05	0.00527256561712541	0.00460047717422788
h1s7	1529	0.019186498510889	-0.011798140597918	-0.0142864487911667	0.00724923101537178	0.0072217112182249	0.0138764598786062	-0.00568058566286886	0.00717652120752419	0.00486187594316206	-0.0085024580345706
h1s7	1530	-0.0280416909376912	0.00955705985220848	0.0271029180042565	-0.0842007728441082	-0.0679726401193384	-0.0391032859346538	0.000974013153377661	-0.021900259221179	0.00747291777959173	0.0180658755156425
h1s7	1531	0.0235097502205041	-0.0163319010913893	-0.0127486735433904	0.000620103995188593	0.00582772213678218	-0.0496758833288528	-0.00657768582441455	-0.0143704146941869	-0.00299559476403789	0.0133105639376952
h1s7	1532	0.0257554451406466	-0.0117324483459639	-0.0133280640854306	0.0105131523720365	0.0110902412955566	-0.0259959704792219	-0.00808393144399935	-0.0171022838074662	0.00278079084604673	0.0137245758544682
h1s7	1533	0.0147086068801269	-0.020651897565843	0.00025681849863355	-0.0135997751972817	0.00617403060599712	-0.0645473515187485	5.04343588330367e-05	-0.0103820517263528	-0.0148509054084832	0.00428265464486726
h1s7	1534	0.0237787911965355	-0.00735238318753063	-0.0124260481128722	-0.00242535241579385	0.0122410477795472	-0.00615853126232696	-0.00608846925834012	-0.0104361414699837	0.00649003659273712	0.00834720415598257
h1s7	1535	0.0109163441853505	-0.000245049299320778	0.0109927121154101	-0.0143909208177335	0.0114455958654186	-0.0047056335743457	-0.00790777430530485	-0.00070831274874853	-0.00638875416092512	-0.000437784771560501
h1s7	1536	0.0262084106314867	-0.00914784255183918	-0.0109532126482505	0.00517565285565571	0.0192945165517474	-0.0105950425864071	-0.00911846989957142	-0.0110286846197994	0.00426273180138261	0.0110796304656888
h1s7	1537	0.0263931960298924	-0.0142912233751004	-0.0137192558868608	0.0056778692509564	-0.0152045391988933	-0.00284221854176253	-0.00447332609237453	-0.0298108890686096	0.00460936962550258	0.0179334861188855
h1s7	1538	0.0241597284198944	-0.00573744670936808	-0.0059226533766742	-0.00888880174509133	0.0113394110610388	-0.0085774275434605	-0.00652610259825759	-0.00254095740642786	-0.0135306368439493	-0.00296416163710896
h1s7	1539	-0.00226725547327646	-0.0109792861898912	-0.0141442876328812	-0.00100359668234338	-0.0266101465479902	0.0077039293579098	-0.00664301981864076	-0.00828823508784692	0.0122093099831865	0.00186131050884319
h1s7	1540	-0.036154806464287	0.0067469247922219	0.00640122001241951	-0.0211481604647728	-0.0393542920682522	-0.00630361917734626	-0.003651437442211	-0.00659904528853646	0.00990255776841938	0.00175039636034997
h1s7	1541	0.0195026784873734	-0.00344427766587638	-0.00758170520794198	0.0101192589525277	0.0137297298978905	0.000491022914400354	-0.00592740719689896	-0.00580714410203222	0.00355159465682819	-0.000521423217269228
h1s7	1542	0.0261036112872261	-0.00864109964575215	-0.0111995740629472	0.00164410482903626	0.0167156022703101	-0.000427502463157852	-0.00174792260776498	-0.000951931015694385	0.0057875026532033	-0.00167589269790112
h1s7	1543	0.0203947862297991	-0.0112354780814456	-0.0136669520753927	0.00215554409918171	-0.011264053174364	0.00510899861964571	-0.000677047451990449	0.0085629071088123	-0.000390375621632376	-0.0063105566661633
h1s7	1544	0.0213604184478624	-0.012815271197235	-0.00603099276636205	0.00576742486600617	0.0134703981704911	0.00272219964049173	-0.00531671906504588	0.000544653976911994	-0.00157195281107033	-0.0049603774590453
h1s7	1545	0.023509334107936	-0.0057536013689691	-0.0106954237802882	0.0107363578629259	0.0113348678850829	0.00760769494453091	-0.00425594766285208	-0.0116531253199128	0.00815225145454834	0.00241791249885053
h1s7	1546	0.0252148732516257	0.00608807918656612	-0.00361425812091923	0.0027280523211749	0.0153727637647359	0.00670784568405919	-0.00366570783427239	-0.0143023327599011	0.00783432584834442	0.00414740012656856
h1s7	1547	0.017602390172684	-0.01388052905773	-0.0148667527751212	0.00175287150079291	0.012433662177542	0.00729456414781314	-0.00357461931374327	-0.0068965127488381	0.00275544481212652	0.00241928354365547
h1s7	1548	0.016410532108989	-0.0159196980775839	-0.00240492611287007	0.00523372797455171	0.0136449282931937	-0.00695629130887407	0.00707671886716122	-0.0143583450381635	-0.0119777217770455	0.00331757694134064
h1s7	1549	0.0226918398247841	-0.0067114993532803	-0.00319039034610326	0.00260780149850782	-0.035512240217366	0.018748809577622	0.000197728254597464	0.0179114849961401	-0.00251237824980407	-0.00430945274860642
h1s7	1550	0.0188563294173416	-0.00335715570811907	-0.0120666801210887	-0.00592475801774042	-0.0102539802199473	0.00514559088412037	0.000454154428780193	0.00428898049725869	0.00493957162604384	-0.00552979787497208
h1s7	1551	0.0179465777192464	-0.0128924106288811	-0.0112893114772248	-0.00145910802815387	-0.0163727395537849	0.00597895562093322	0.012965529927147	-0.00416982198217204	-0.00317380672762711	-0.00476524936512848
h1s7	1552	0.025856306678425	-0.0124381442387919	-0.0171660292561474	0.00847624872488495	-0.0176156335975388	0.0183331949013531	-0.00954278691785585	-0.0337962430862016	0.00108208633696067	0.0363854306275395
h1s7	1553	-0.00515388991230894	-0.00200499864523574	-0.00421668708551813	-0.0610941344507746	-0.056099428178264	0.0132752418851726	-0.0067606196274338	-0.0317468462042096	0.0132481348933104	0.0414100430643629
h1s7	1554	0.01955521236486	-0.00694201030319038	-0.00476977515164107	0.000384209583703066	-0.0195777757740534	0.0135376906337361	-0.0102215127877527	-0.0533070521909451	0.0157224693741262	0.0505897275219243
h1s7	1555	0.0260184660449585	-0.00411887420970106	-0.00455133295679128	0.00488041517330143	0.0139979488401926	7.17735621645917e-05	-0.00433363134905712	-0.0160073100533257	0.0062333030403501	0.00528761703761551
h1s7	1556	0.0238758367937954	-0.0153045813303972	-0.00919067099694616	0.00288159241146975	0.0137087297193377	0.00479561534829011	-0.00394585207158102	-0.0153409197369565	0.0022613125794422	0.00756599153854401
h1s7	1557	0.0187126555138689	-0.0163528718672239	-0.00044809025563293	0.00365407870242388	-0.00441572337959235	0.0036792200815045	-0.0105829681169437	-0.0417223324679724	0.0154460436241789	0.0359918468651524
h1s7	1558	0.00467433895518584	-0.0020216750234611	-0.0128479801498664	-0.0259081746538725	-0.129418689552091	0.0782099727489744	-0.0158455942752215	-0.223922480643025	0.0809913978044566	0.229592058176846
h1s7	1559	0.00542768715747829	-0.0137453482656364	-0.0136208419079917	-0.0378633158714513	-0.110588284763624	0.0735283692121612	-0.0105550950685476	-0.197740920675604	0.0689500684029666	0.199626558067763
h1s7	1560	0.0146910545075401	-0.0119304480512209	-0.0136434748010649	-0.0107165653147517	-0.0595576835144761	0.0335680061347893	0.011393681013829	-0.0655522982054585	0.0279644591034599	0.0607616781830633
h1s7	1561	0.00556678764011986	0.00677883035180328	-0.00986919655497149	-0.0269283818361094	-0.154466945727907	0.0865582330933072	-0.0175429977907884	-0.25785815666191	0.095310084171588	0.270363707400311
h1s7	1562	0.00648049755042367	-0.00366130987592572	-0.0147335692777993	-0.0196805458755368	-0.135464835927342	0.0948451124782415	-0.0205552223496563	-0.257445491322628	0.0863663968078188	0.270561087731552
h1s7	1563	-0.0117234927562251	-0.0038438908094153	-0.0118122289008034	-0.0371754557497614	-0.140119514632576	0.0863998396909731	-0.0118176700590851	-0.186075340805133	0.0703221294520735	0.188595404070564
h1s7	1564	0.000402520414995018	0.00268698730790258	-0.0153153321892929	-0.0184771995822648	-0.15711982413674	0.100377956512599	-0.022444137944391	-0.275649449196733	0.10588909089082	0.291003986254003
h1s7	1565	0.0162164612006743	0.00611236062768369	-0.0125283352047779	-0.0183401119527315	-0.14120016235102	0.0876261920491955	-0.0146408059670128	-0.255646877170913	0.092946651886133	0.268545572435266
h1s7	1566	0.00687521641607204	-0.00621566507331972	-0.00554847792391073	-0.0220834640848252	-0.15071378530948	0.103592279847977	-0.0206834323455856	-0.28124621944538	0.106678855688035	0.293378672353227
h1s7	1567	0.000332120528317174	0.00544493784013973	-0.0100278192450957	-0.0264274643597487	-0.153417273521906	0.0967015755952195	-0.0203060967651337	-0.262626296864321	0.0973608546100594	0.276745445885662
h1s7	1568	-0.00778195113183064	0.019282345680893	-0.00617766314667754	-0.0238443016029258	-0.166424440880772	0.0657030614947085	-0.0106842810868379	-0.18664760351308	0.0703647520745826	0.198228288119762
h1s7	1569	0.0149800630773038	-0.00241511797898933	-0.0135753808450876	-0.0150621467755376	-0.141242642795028	0.0679017578051737	-0.0126062397732745	-0.183451312868269	0.0754693171194581	0.193835458148274
h1s7	1570	0.0109376277632255	-0.000688206059765542	-0.0125164118265492	-0.024441667261701	-0.174029328939509	0.103321337310981	-0.0154320844456087	-0.265511814853077	0.0989674330173662	0.282288908619161
h1s7	1571	0.0154094078120839	-0.00393359206154968	-0.0120199362023552	-0.0211976230199363	-0.137271103056772	0.0871558417200954	-0.0161408407856879	-0.227286209000892	0.0811396275029769	0.240187400412268
h1s7	1572	0.0266811856798351	-0.0024296516997629	-0.0180118874476468	-0.00835786590249763	-0.0872335842675609	0.0585689227955477	-0.0117727116315541	-0.154049930446028	0.0467960197165454	0.167702784218781
h1s7	1573	0.00978307807961462	0.000266345488423071	-0.00824172686767068	-0.0383024216276412	-0.147113285795694	0.0816061636299671	-0.0144419216465285	-0.192436303799112	0.0782410077461888	0.203886719225281
h1s7	1574	0.0213134349284314	-0.00900826725940635	-0.0128211082097198	-0.00929055734615035	-0.0821742712485666	0.0563413064163473	-0.00979626547808229	-0.131158185439613	0.0416922746823021	0.151209938845328
h1s7	1575	0.00491400272207429	-0.00632568286059098	-0.00689700973164442	-0.0267815302429924	-0.152605834396248	0.0757643162685877	-0.0120552874732737	-0.18124460013456	0.0664466385909498	0.191367365999352
h1s7	1576	0.0174827508822224	-0.00943275960739378	-0.0134760275403372	-0.00881708082607483	-0.0823412229594643	0.0566067281979837	-0.0109150160147005	-0.171532087026934	0.0641246259121681	0.184240819943968
h1s7	1577	0.0161506639286546	0.000664229086419265	-0.0118922192197506	-0.0178827058151576	-0.125917725418072	0.0930573498577946	-0.0163422830951524	-0.245586937414336	0.08355622130055	0.250807382363437
h1s7	1578	0.00905309415940075	-0.00222779075556432	-0.0194412482166479	-0.0155545226310649	-0.148820896265001	0.10295035695949	-0.0214606726779962	-0.283012604486789	0.100601057986999	0.294145347880026
h1s7	1579	0.010854847657293	-0.00441104866747671	-0.0149558657598357	-0.0202210567120605	-0.129451318365633	0.079981020463779	-0.0134505203399171	-0.236991376087172	0.0715052447292839	0.242879101285046
h1s7	1580	0.00841874176991743	-0.00185413607998225	-0.00918956344367994	-0.0152947320959728	-0.128812430907363	0.0826338291259981	-0.0198149944324816	-0.227037028305702	0.0773513721484219	0.243184334210023
h1s7	1581	-0.00977007614722923	0.00311124107202565	-0.00268490471039821	-0.0222115107586443	-0.144136346491434	0.061727980898219	-0.00550193925465933	-0.14935759808957	0.0458097568116517	0.155009147134484
h1s7	1582	0.0160841742268668	-0.00338357974976742	-0.0160708201525607	-0.0220445117798788	-0.153925661442309	0.0945350981587684	-0.0173235733637659	-0.255631388530335	0.0909272097734187	0.264501984303563
h1s7	1583	-0.00796798975211329	-0.00150323257781987	-0.00834877143807125	-0.0318885621335806	-0.135953386430802	0.0623138078378148	-0.0117611480126855	-0.183617876991846	0.0620205997495797	0.189427621578504
h1s7	1584	-0.0043672435618585	-0.00490875132625286	-0.0119927688057136	-0.0113614954287968	-0.115525811677887	0.0545188316610949	-0.00325080062501782	-0.1698891884875	0.0461004580573276	0.173291955079586
h1s7	1585	-0.0100392119035	0.00372094069631729	-0.0116438017683013	-0.0144651038962657	-0.111794396648706	0.0714973235098239	-0.00381360511385283	-0.219091044640771	0.0711871616472117	0.219109261100515
h1s7	1586	0.0233596788554078	-0.0136889197077779	-0.0162694920812253	-0.00790341638998892	-0.0315959771843439	0.046612495742038	-0.00314788319259019	-0.117490539723268	0.038762652979667	0.127552541783272
h1s7	1587	0.0166692739983911	-0.0206044169885831	-0.00223224035031051	-0.0065347113741837	-0.0515036988746009	0.0365674399205119	-0.00896836734264683	-0.133472918588945	0.0381674987585729	0.137039599355119
h1s7	1588	0.0168870110441979	-0.0146880828012426	-0.0143429320829095	-0.00637524503219841	-0.104900787634132	0.0537729819414534	-0.00819551539417507	-0.168514560723639	0.0534149008807071	0.17230667737563
h1s7	1589	-0.00381828728167342	-0.0096497007590967	-0.0136294241399644	-0.0084340293198551	-0.099549609381042	0.0591417508647586	-0.000886167474128559	-0.187352001101996	0.0627838137364905	0.189681473017708
h1s7	1590	-0.0319793632940456	0.00285972831409724	-0.0152637393354426	-0.0306553485998085	-0.15488300258574	0.0700399203854754	-0.00816529901219453	-0.223542648129989	0.0779657999230311	0.22838852913234
h1s7	1591	-0.0163744727918577	-0.00253205103645046	-0.0212949908567774	-0.0297413903932492	-0.224204379887736	0.0832234920890263	-0.000901412923050025	-0.205735248100463	0.054220897174796	0.197211778637947
h1s7	1592	0.0240275778764704	-0.00692142499527831	-0.00707161230563504	0.00783221842670508	0.0077584911221486	0.00827733533394372	0.00565518775520516	-0.0150024025166896	0.00948829631638379	0.00839535648300813
h1s7	1593	-0.0119335788442665	0.0159919514001851	-0.00745189838478075	-0.0235922176597005	-0.192321717278967	0.0255720098240148	0.0061766024083892	-0.0103973289844167	0.0197577510259686	0.0199132271481001
h1s7	1594	0.023890817358622	0.0239662010744221	-0.00466923694037816	0.0055157156259526	-0.0365777499618814	0.0194635446769754	-0.00625641298526042	-0.0434788660825453	0.0144550663981572	0.0353675081368226
h1s7	1595	0.00666951455881275	0.0271315672810764	-0.00270647649159731	-0.0135448627753527	-0.140575119829187	0.0374419555891272	0.000273929871543073	-0.0560411107623592	0.0189093638948737	0.0537077651869322
h1s7	1596	0.0140040445504381	0.0199413975377347	-0.00508314995377897	-0.0137087411971803	-0.111700962286016	0.0320021459510836	-0.00263743800350113	-0.0597210163178162	0.0162040907259537	0.0505534375759975
h1s7	1597	0.00947447466109205	0.0304212926448067	-0.00355158179674334	-0.0183643045391945	-0.157981519892523	0.0415293595477803	-0.00169367037035735	-0.0592253326897075	0.0180877501266947	0.0560991327011998
h1s7	1598	0.0112915083064501	0.0235229982477286	-0.00603146914722889	-0.021193713158475	-0.181376118364594	0.0410782404856924	0.000944154359377673	-0.0524644985847967	0.0171941627633784	0.0479351677258453
h1s7	1599	0.00492951115861914	0.0341349674044205	-0.00177676504353	-0.0239068324596365	-0.180037097839845	0.0377447503843986	0.00489576025305156	-0.044694315883018	0.0148550383466937	0.0422254380899315
h1s7	1600	0.0256337044205902	0.00311287562045599	-0.0110125817026704	0.00278931027140103	-0.0374952349113434	0.0225512160896867	-0.00618303689190702	-0.0397663881329728	0.0126959644576342	0.0343722785812222
h1s7	1601	0.0230398617416782	-0.0102238641962251	-0.010235613144584	-0.00395022404005698	0.00704136203846992	0.00670129668306538	-0.00204649460070695	-0.00330594215800965	0.00475304405157623	-0.00256757201773178
h1s7	1602	0.0240117464870309	-0.0149011006799849	-0.0115530396017852	0.00238938257615819	0.0165917153607278	0.0052250158101165	0.00258767539411891	-0.00554604421069262	0.00367158187734656	0.000534835006846349
h1s7	1603	0.0203749185511179	-0.00604499875271968	-0.00427555009251988	-0.00711430243019666	-0.0213704407286377	0.00360294234062888	0.010570087938046	-0.00035057667965227	0.0121124963535572	0.00368482951228858
h1s7	1604	0.00769277843928389	-0.0161354337405741	-0.00587944893646587	-0.0130023264939116	-0.0155709995499807	0.00638135128056068	0.00821418971777471	-0.0115458500373339	0.0115978533991259	0.01682082321888
h1s7	1605	0.027176072573427	-0.00160427179666095	-0.00841010719975382	0.0123795209049249	0.0110895757743247	0.000161494299499617	-0.00393939684962965	-0.00548054384101443	0.00806955819268083	5.70179492707657e-06
h1s7	1606	0.0127804266036793	-0.000979172225832511	-0.00975959424414308	0.00415230774324216	-0.0338459156463968	0.00882452495371358	-0.00436388659580757	-0.0192249326644996	0.0118107648763141	0.014886471643327
h1s7	1607	0.00467728837188653	0.00934692637645492	-0.00543050397530459	-0.017534277794798	-0.107138821420156	0.0207855823707612	0.00522775699938117	-0.0388727085551254	0.0189230039300814	0.0364000297550412
h1s7	1608	0.026066643016101	0.00753233560734496	-0.00419188592502898	-0.00178375753862948	-0.0133195334893217	0.00838324528618917	0.00774689610345812	-0.0143631658953367	-0.00126954480070953	0.000516876367479649
h1s7	1609	0.0238986903704827	-0.009591127466078	-0.0105313845827824	0.00163127132041171	-0.00893430555325009	0.0170776815914294	0.00194905745678802	-0.00213546753810945	0.00524871229446217	-0.00196219054399287
h1s7	1610	0.0257278765419245	-0.00914442010071242	-0.013053435915271	0.00444984456469123	0.0077551277127597	0.00204183534414207	-0.00250689310934188	-0.00781846481756294	0.00117894853444443	-0.000685755256073927
h1s7	1611	0.0237976078281507	-0.0120689995097952	-0.0101733791789635	-0.000693200803329482	-0.0119815958374592	0.0163266040464404	-0.00647210276997491	-0.0162043340906087	0.00125908224915617	0.00502826970656544
h1s7	1612	0.0254199327445713	-0.0136704211197294	-0.00931144901926731	0.00797763970292661	0.00778176880698782	0.0039142353000058	-0.00189583173195707	-0.0030740598090928	-0.000640406357383117	-0.00684116840541197
h1s7	1613	0.0178519568979294	0.0308953176290079	0.00428584260081411	-0.0323186382424215	-0.14899555374639	0.0110071002585308	0.0282979823750465	0.0127918208207446	-0.00138214018024193	-0.00664627556986244
h1s7	1614	0.0268936781690801	-0.0141036863864122	-0.0154608708678919	0.00871200991522994	0.014978390118128	0.0119743269499487	-0.00135376782633099	-0.0138084835610563	0.00150309158696715	0.0151486510182287
h1s7	1615	0.0269600212058413	-0.0121909780582698	-0.0147142198188734	0.000799274055351778	0.0167722905072835	0.012688586028355	-0.00306899775069613	-0.0193130489233769	0.00701411510301893	0.0119124831292585
h1s7	1616	0.0243690780146248	-0.00695395735217332	-0.0142082618083284	0.00893119987311364	0.00179629682688247	0.0018079289416454	-0.00731916038521254	-0.00463134854433649	0.00115721929400209	0.00219462888121319
h1s7	1617	0.0206271801067272	-0.0112328332910023	-0.0102050498982265	0.00464217487275908	0.00597824734439424	-0.00678706925176968	-0.0067385570498176	-0.00350920521568847	0.00605955028213429	-0.00516897487972178
h1s7	1618	0.0210344667887217	-0.00783628674721333	-0.0128228157431937	0.00229099202486287	-0.025854748997912	0.00952471495744887	0.000964889711226261	0.00110829902039799	0.00317438380702682	-0.0105322623818986
h1s7	1619	0.0105124608656497	-0.00706407051487051	-0.0133461516975659	0.0113896000881608	-0.0052868436997646	0.00973921698058616	-0.00489765359400834	-0.00538757900851556	-0.00258856163386828	0.000629210851618748
h1s7	1620	-0.00213442819422488	0.00392407530151078	0.00194242382981972	-0.0434154168750504	-0.00696891183230633	-0.0294283503201784	-0.00715035064752866	-0.00432354045133791	-0.0138731662764833	0.00255540575435848
h1s7	1621	0.0208675498742583	-0.0128748072524808	-0.0147019697284055	0.00773240535208783	0.0131588396934519	0.00790063269619826	-0.00492740514273525	-0.00458232588926297	0.00128299976311294	-0.000342147478510306
h1s7	1622	0.0273425915526255	-0.0102593454862424	-0.018346298922584	0.00708142878561866	-0.00588701028369145	0.00514472762069227	0.00129934739391658	-0.0266011425348413	-0.00386216086070078	0.0118864158571309
h1s7	1623	0.0259010443120327	-0.0116387953029133	-0.0161439670464792	0.00843285893909549	0.0102099372655509	0.00666508167483004	-0.00662203521456946	-0.0153843604116173	0.00321911541308324	0.0130158786855954
h1s7	1624	0.0182458043157706	0.00163292775590139	-0.00433667940597037	0.00749030212223737	0.00266189447818511	0.00937853947748806	-0.00451335333581519	-0.0112930778855036	0.00730009207510575	0.000963206552878006
h1s7	1625	0.0204315417715421	0.000781842689698947	0.00195480665610025	0.00950149034681204	0.00843054570481148	-0.00916108450495351	-0.00862436892610975	0.00200792262111804	-0.00467109473401437	0.00582891022179384
h1s7	1626	0.0269717842143155	-0.00571755968926714	-0.00362485712363235	0.0110304047889742	0.0151371933335107	0.00216499392443879	-0.00527159616468599	-0.00334939654949086	0.00440481911398049	-0.00591399003432197
h1s7	1627	0.0126348249045006	0.000954694838244076	0.00361467275561234	-0.00407793865604025	-0.00179356734686792	-0.00817690453314639	-0.00229416824786352	-0.00172515952414412	0.00338154248422745	-0.00641145860207359
h1s7	1628	0.0191520951712326	0.0106260797007657	-0.00111781122604949	-0.00125274627370536	-0.009982834459427	-0.00374584326782449	-0.00403072746219631	-0.00406845766967967	0.0060861021545131	-0.00086725885422054
h1s7	1629	0.0205966566302562	-0.00301109187299819	-0.00041193388173965	-0.00200076201622109	0.0122392174064138	0.00689466195525065	-0.00553997528220748	0.00531891738019009	-9.37657471820893e-05	-0.00209110264097293
h1s7	1630	0.0141454883438139	-0.00493728718137075	-0.00739373741852643	0.00361159499426558	0.00292034240794588	0.00281912991656155	-0.00766654183290777	0.00476072014089442	0.0015008821165904	-0.00338977827693689
h1s7	1631	0.0264770743086667	-0.00831696925166513	-0.0146171878588313	0.00775231761436649	-0.0038703977710903	0.00434668661647072	-0.00469137394489859	0.00292916111059146	-0.00546420659161559	0.00224692033151641
h1s7	1632	0.024644016271962	-0.0127437654562274	-0.0151725397334714	0.010606779558914	0.00701929076484919	0.00394605995681995	-0.00698214464903992	0.00210799455407205	-0.00221927478724508	0.00924836588435499
h1s7	1633	0.0251196518358523	-0.013533553182503	-0.0128158231985912	0.0101879898184031	0.0122456910899712	0.00523978498327229	-0.00361820734554983	0.00390144294901953	-0.00397667931450517	-0.00729471387036152
h1s7	1634	0.0252087606429607	-0.00890485089157166	-0.0141081726545333	0.0105648268559894	0.00935189511814025	0.00349139254794946	-0.0058937797583196	0.000173541895852594	0.00393961410112167	-0.00541348480515328
h1s7	1635	0.0231837966423299	-0.0108130317066049	-0.0142584126862595	0.00103624690504609	-0.0248685641149833	0.00174113365948771	0.000784785724608625	0.00745280275197819	0.00381628231928917	-0.00981553055052005
h1s7	1636	0.0136346468802065	0.0131670052307404	-0.00959251807248237	-0.0326367032673659	-0.232426288809268	0.0254763790874777	0.0152500075609241	0.0366119449090561	0.0194316394044206	-0.00868421485723687
h1s7	1637	0.0161424066107878	0.0131557025462271	-0.00776910034812265	-0.0626166947963993	-0.381364512349312	0.0200283361216574	0.0370333908714249	0.0649908559198033	0.0361341993632658	-0.0305294081194593
h1s7	1638	0.0194860815819111	0.0168849402594752	-0.00632462419811764	-0.0674990231373565	-0.352709028569457	0.00548232798972518	0.0344986496499588	0.0545817979237056	0.0351460890167064	-0.0124359636129727
h1s7	1639	0.0128509251209465	0.0215318993072191	0.00445265705861088	-0.0471922889567083	-0.177450649504515	-0.00969292070588559	0.00947499958840864	0.0208266052837123	0.018298985670981	0.000735824185340603
h1s7	1640	0.0257770739884461	0.00864575119797866	-0.00832448829499262	-0.0444421499842141	-0.270100607927329	0.00488498067664726	0.0280223724045476	0.0529749810396412	0.0275784974076357	-0.0221109962423986
h1s7	1641	0.015815352075928	0.0193372673448648	-0.00521364301866091	-0.0539130066186592	-0.35526551316059	0.0164047343381203	0.0332306986133283	0.0571556268475954	0.0453546488996038	-0.0212895325670163
h1s7	1642	0.00896749884772493	0.0200423641139182	0.000218365903542041	-0.0582565626155655	-0.358266046288363	0.0222645042098391	0.033620611814677	0.0660185887326882	0.0354016071290393	-0.0306990711611951
h1s7	1643	0.0270865791377723	-0.0023217847032717	-0.0102442526912988	0.00517339681526482	-0.0104179231914528	0.00321988081488434	0.00445067657016293	-0.0051349691005954	0.00575461170206669	-0.00110353402155185
h1s7	1644	0.0157126792881734	0.00600849568184678	-0.0147201640421251	-0.0365454520397129	-0.209801568617106	0.00502394260137157	0.0197825298220119	0.0151042304019772	0.0428720106776482	-0.00440943899064081
h1s7	1645	0.0168889658688154	0.0145231448545968	-0.00270330695098839	-0.00507009411928107	-0.116386543078513	0.0246307785727078	0.0158483700619041	0.0241394542468402	-0.00792639614967172	-0.0289038182325694
h1s7	1646	0.00609305834048475	0.0179047145215653	-6.410767547829e-05	-0.0178970863492132	-0.162569906767439	0.0235740710037345	0.018129559028455	0.0320312676427507	-0.00439669572597302	-0.0358419269216133
h1s7	1647	0.00719335454396714	0.00531138729688352	-0.00556673694258366	-0.071133139066927	-0.34789027656588	-0.0153097305976572	0.0340960898365609	0.0402576802790811	0.0546673692705449	-0.0175513913613364
h1s7	1648	-0.00574357127997665	0.0195979378662026	9.12026667113124e-06	-0.0711529892994219	-0.325741625873792	-0.00963828446711096	0.0297226938266137	0.0338348589540519	0.050695998789416	-0.011612613168511
h1s7	1649	0.00203973216417338	0.0138889557704726	-0.00931865488421248	-0.0777129961845674	-0.355933763358774	-0.00775052097300966	0.0330366492675294	0.0364841733485453	0.0701322435308224	-0.00841588291570534
h1s7	1650	0.00963007546080756	0.002343573520903	-0.0116959006471916	-0.0579486922039164	-0.264761096504802	-0.0034193365100725	0.0272500226790557	0.0189514623443018	0.0423395687529256	-0.010271814676385
h1s7	1651	-0.00011465233633212	0.0206038125662885	0.000786868093946143	-0.0578770906343178	-0.309393911627911	0.000983665220419934	0.0243652103024543	0.0461313328985012	0.0375877979921895	-0.018159238399045
h1s7	1652	0.00300152591153148	0.0142767472451232	-0.00944208221416084	-0.0496344262263774	-0.303546720609774	0.0264288743872796	0.0297656183202544	0.0490912214128108	0.0326032356317525	-0.0283952894349875
h1s7	1653	0.00893774843268737	0.0323354013079218	6.05063361522517e-05	-0.0670471710226944	-0.355109348485655	-0.00241009579673523	0.0351453728230703	0.0281163514190399	0.0539341301639679	0.000683464676566746
h1s7	1654	0.00933690656828459	0.00360007695483179	-0.0130930795288402	-0.0356584839671804	-0.231003044297529	0.00507294593015995	0.019892280157491	0.0204506553946595	0.0527273701604251	0.000167675767205207
h1s7	1655	0.0274691352359779	-0.00563426013943271	-0.0120135718851106	0.00979669336534384	0.000777671405254393	-0.00288262307782901	-0.000209905557556671	-0.0060414360590965	0.00657830445054563	-0.000841847030596303
h1s7	1656	0.000189428229623121	0.00551195850740945	-0.00558951207696751	-0.0382050876687272	-0.246211714223984	0.00416132967707268	0.0171246410685231	0.0199867317294417	0.0498275429310306	-0.000489594018848334
h1s7	1657	0.0071392998150155	0.0163613562778037	-0.0140836158137429	-0.06421682870874	-0.3692876664002	0.00776530671385023	0.0357914892242598	0.0514701745882685	0.0566557693815004	-0.019089639181595
h1s7	1658	0.0263484621065837	-0.00368018084758349	-0.0103072490059829	-0.00325561512754617	-0.0451887157452615	0.00557738993095575	0.00401620658536838	-6.93707160773632e-05	-0.00156898579398799	-0.0164197026797088
h1s7	1659	0.00278014330832017	-0.0132718933410459	-0.00480183602630601	-0.0110266844256586	-0.0291389413574878	0.00402286094440057	-0.00226754334302549	0.00514574709378272	0.00163777638263294	-0.0135620816937603
h1s7	1660	-0.0313999643152461	0.027151901971156	0.00465641517915742	-0.0630206647597407	-0.229349898632357	-0.0240520091427242	0.0160841771916231	0.0135305439183953	0.0351758750513808	-0.000976144776872943
h1s7	1661	-0.0584394622719241	0.0631646630103501	0.0230301356481621	-0.065693940170068	-0.203609531911684	-0.0137518762543089	0.0107681311299246	0.0287979910653352	0.0229549053887352	-0.000887763647319098
h1s7	1662	-0.00439404283155876	0.0429475964231875	0.00741441831479017	-0.0465722418434971	-0.21392030499451	0.0135911885359032	0.0134037722281553	0.0373246769287917	0.0187680293304764	-0.0128814542429464
h1s7	1663	0.00823826960774013	0.0403816780102803	0.00463752997546161	-0.0423030089362955	-0.288304086501885	0.0251870310557101	0.0265883332789913	0.0659651893818762	0.00170664910944815	-0.0350347600976221
h1s7	1664	0.0245458288311599	-0.00389866645841342	-0.012935563411801	0.00296047727423162	-0.000266032736111064	0.00689633734588741	0.0238408014687924	-0.0116147247993276	0.00262302304264643	0.00390504024755374
h1s7	1665	-0.00904983205241666	0.0265607740803787	0.00275717497155902	-0.0330683259982503	-0.248431507629006	0.0242550028243641	0.0140116904804609	0.0543828813593785	0.0150724282091891	-0.0223068180444425
h1s7	1666	-0.00195480652919604	0.0178880511542711	-0.00114901074272428	-0.035997608347282	-0.241026501980472	0.0279967875394557	0.0185005181453269	0.0468871043398268	0.0209633588759238	-0.0235741248745008
h1s7	1667	0.0137063745848405	0.0696600421076336	0.014962050069031	-0.0125945105170616	-0.121464504759444	0.00418097850988762	0.00548169664835729	0.0367098539665214	0.00710099630142264	-0.0120851301582866
h1s7	1668	0.0133383498527436	0.0178962339732318	-0.000567410324590173	-0.00899984746836299	-0.0787169937210992	-0.00104643820309369	0.00487502242520664	0.0164985632840923	0.0142052398232586	-0.0128686584141411
h1s7	1669	0.0194014285358738	0.00135173534462194	-0.00965583030234676	-0.00559096179672327	0.00211726200486965	-0.000104253144259805	-0.00173464241087041	-0.00424054876426689	0.010585720037423	-0.00271637851720745
h1s7	1670	0.0117582245877814	0.0282401867790116	0.00372737414360591	-0.0338948747996196	-0.143464861324711	-0.0102176225659419	0.00927337461152074	0.023670046262605	0.0160727494510028	-0.0102656585227176
h1s7	1671	0.0259078064477769	0.0044597158738995	-0.0116055370495081	0.00366874266190923	-0.044634791011025	0.00151924166168607	0.00569582205814499	0.00371338941042905	-0.000221571685977632	-0.00653677414505698
h1s7	1672	0.0225327693625192	-0.0067351880274206	-0.0129343866229447	-0.0109245667465051	-0.066964380128193	0.00395117089434953	0.00805908359705293	0.0110855917688289	0.00992685293163049	-0.0137975089629083
h1s7	1673	0.00545218237242263	-0.00179113207025829	-0.00843776972759777	0.000605295245767672	0.0145039024262806	-0.0121416881532218	0.00130960946603999	-0.0005399946160245	-0.000901192398019824	0.0015183909864504
h1s7	1674	-0.00892225930223465	0.0389512349003187	0.00925031066138779	-0.0258887738235278	-0.0722860470705114	-0.0282265027850541	0.0160572471329496	0.0158402811514556	0.00326732252940703	0.00347151064032641
h1s7	1675	0.0183742203427891	-0.00452326889365032	-0.00999932820293915	0.00504493398482469	-0.0106302954698248	-0.00148736757444629	0.00485493210544742	0.000825564111122938	-0.00060946547584708	-0.00856501444928358
h1s7	1676	0.0254526226437424	-0.000613323035146051	-0.00687730402480814	0.000959842195765737	-0.0467606616563877	0.0144183981972307	0.00221656200144507	-0.00359481402766464	0.00597675233975023	0.0108205861483701
h1s7	1677	0.0141000755704356	0.0435715968364249	-0.0018233032541291	-0.043544182814409	-0.24713412794219	0.0110062985593364	0.015817157935559	0.0100547122723885	0.0212671638473234	0.00772716471642566
h1s7	1678	-0.0155906020132213	0.0154568429111928	-0.0174363687696757	-0.0596897443871175	-0.307312522397642	0.00515735557868433	0.0161352642759746	0.0099762714893312	0.0391007999421027	0.0245277395970041
h1s7	1679	-0.0144548514650978	0.0233480100166536	-0.0127978298143351	-0.0587143084785648	-0.344545693490565	0.000166713084222101	0.0270231241518362	0.040013200119654	0.0225571107451463	-0.0142642144072678
h1s7	1680	-0.000358507449138865	0.0167433104586024	-0.0131208688393129	-0.0475364369771171	-0.311134467998145	0.00819957712303542	0.0276120051735608	0.0301790199705388	0.0291608912484908	-0.0159213003079223
h1s7	1681	-0.00756752390035152	0.0399120247215014	-0.00706663567261733	-0.0523798081544988	-0.35193031291279	0.00755862504281263	0.0333435428685808	0.0599983914456419	0.0255224612169047	-0.023810114768687
h1s7	1682	-0.00173374472749643	0.0356981475468096	-0.006692536455821	-0.07789665310413	-0.390948015663365	0.00731905716675564	0.0350905128503601	0.0472092028289685	0.0197878169032762	-0.0229321621088776
h1s7	1683	-0.00209934341257767	0.0234172898161428	-0.0140450217260296	-0.0662441247811608	-0.347103610580706	-0.00653294408547623	0.0310088317735538	0.0388745807488018	0.0302057185585607	-0.0174918935931392
h1s7	1684	0.0279280130902893	-0.00403345948137741	-0.0116467088134023	-0.0051965533480026	-0.0661594575124559	-0.00209903543137915	0.00996637968853291	0.00303824987987811	0.010375486947995	-0.000852843471014957
h1s7	1685	0.0209817777337486	-0.0071148213451774	-0.00775177077419525	0.00518325340307735	-6.00618700106182e-05	0.00584944733393045	-0.00510777962710566	-0.00292107755576279	0.000287370764003893	-0.0060916904720714
h1s7	1686	0.0211471319511706	-0.00225469176048758	0.0111826099252727	-0.00310148910491547	-0.00564479809179135	-0.000479331107922466	-0.000889018470502552	-0.0088545225182785	0.00345131519188422	-0.00228594991252442
h1s7	1687	0.0265097698789877	0.000679790447559673	-0.00243319479660455	-0.0102692515671053	-0.0818624889071823	0.00105364919863536	0.00730650390857773	0.0179895069645519	0.00967329788868988	-0.00855308231616031
h1s7	1688	0.0249347111417502	-0.00617633051525266	-6.9530365265991e-05	0.000892784508818258	0.000243682960406029	0.00565663806806625	-0.00337723288378298	-0.000147987502749248	0.00594954031137925	-0.00323194480202278
h1s7	1689	0.023590751988831	0.000630551212240321	-0.0071674432247454	-0.00587693658232819	-0.0130575861221246	0.00573161493671263	-0.00329138824457208	0.00140313620267325	0.00428405497808325	-0.00400891272694395
h1s7	1690	0.026041638091452	-0.0120894920365143	-0.0101837988155801	-0.00281291579015934	-0.0185985031142417	0.00518140542654934	-0.00742840344670494	0.0086303192958606	0.0073076779447851	0.00279929501171132
h1s7	1691	0.0277001025180027	0.000336996535943116	-0.0118870715797169	-0.00091610810346484	-0.052630166950177	-0.00340261273768323	0.00369534477288598	-0.00293541421610256	0.0198846670439933	-0.000912277609781372
h1s7	1692	0.0222696586081156	-0.00983147882450658	-0.0116777866339997	-0.00364048755798957	0.00133667329105653	-0.0111647632316196	-0.00364633506887617	0.00186803782042101	0.00511580986316229	-0.00254972244485118
h1s7	1693	0.00859610697722385	0.0204773664041418	-0.00657044795896198	-0.0464611722770998	-0.105659061769358	-0.0133841181738656	0.00747109407897295	0.00245379828667453	0.0174505324353083	0.0018092058718455
h1s7	1694	-0.00107197989229715	0.0333814591608511	-0.00405523568169006	-0.0562246103679871	-0.335292818851039	0.00403420599765305	0.0374768857598492	0.0489347260704242	0.0232220335468141	-0.010866540053697
h1s7	1695	-0.0282357008099049	-0.00342555788201465	-0.016407284843484	-0.0413761469284579	-0.162804202334401	0.0160845541582808	0.015061145535977	0.0222344032711565	0.0175606651179858	-0.012572837945406
h1s7	1696	-0.0140219275078433	0.0362551439019304	-0.00841709962339881	-0.0736300039720376	-0.4041205938243	0.000324374331818836	0.0334254467662761	0.0478218118815507	0.0279967235135877	-0.02066895430705
h1s7	1697	0.027463980691804	0.00205855240240875	-0.00628622855087227	0.00260168395052757	-0.0368311965094269	0.00607281379034916	0.000393039390559838	0.000631287329183332	0.010831058371425	-0.0016887474247587
h1s7	1698	0.0182263928504576	-0.0078803195659207	-0.01404829183869	0.0111343596634228	0.0155987193990757	0.00605640189771375	-0.00192941866417443	-0.00518385678461263	0.00322822330256184	8.5435616265235e-05
h1s7	1699	0.026099242713399	0.000782857961868296	-0.00275949584191581	-0.000886411783852655	-0.0233634489407096	0.00416786676192817	0.000311621353365032	-0.00411181321396643	0.0055304084250558	-0.00580757002724023
h1s7	1700	0.0258091522743077	0.00434719340438161	-0.00535833675440985	-0.0194622602592003	-0.0947689935394674	0.00506198083834417	0.00647541449606413	0.000934194008623431	0.0128100448485953	-0.00754276416353696
h1s7	1701	0.0215640365829252	0.0237543633543725	-0.00430096457412301	-0.00174968398352822	-0.0788685104388174	0.0161155410613416	0.00246166510901448	0.019086074894769	-0.00328073092120088	-0.00629616746230372
h1s7	1702	0.012885534095886	-0.00741891278459664	-0.0120228037233908	0.00951118465990313	0.00298419235805908	0.000271063586454553	-0.00558263657114161	-0.00643187108083257	-0.000109521984709098	-0.00690584517161634
h1s7	1703	0.0223319955698974	0.00204047386691735	-0.00614529721890416	-0.0103058382637028	-0.115087535418231	0.0235623138501625	0.0253742897898846	0.00862642771060774	-0.00412928959013168	-0.00698575099114134
h1s7	1704	0.0153214426356678	0.00237317614932507	-0.0128968926335336	-0.021130010639937	-0.109999642699695	0.0211524039758663	0.0115763377285487	0.0166812683248369	0.00450416098760904	-0.00104517448740792
h1s7	1705	0.0252574738323929	0.00813771697925355	-0.000228725964270564	0.0061258491976589	-0.0166963355136411	0.0115224117699566	-0.00110544104348268	0.0171547470148451	0.00547440549484971	-0.0111730726377702
h1s7	1706	0.0200772376481836	0.000991128767429449	-0.00698801076308547	0.00528909908812726	0.00495419615777385	-0.00452314110641689	0.00349283915238303	0.00883805238308913	0.00766955584645858	-0.00139556461045331
h1s7	1707	0.0191304672957314	-0.0110016382225814	-0.0108541196615834	0.0108105329171579	0.014891649387071	0.00596330288955878	-0.00262539379407608	-0.00666621330447756	0.00440967959376459	-0.00542476844346732
h1s7	1708	0.0237735345201409	-0.0130810177896226	-0.0136911401747998	0.0105430690372984	0.0084574919045342	0.0104873041494042	-0.00506122702829474	0.00543398468096259	0.000439850380584976	-0.0102604230179455
h1s7	1709	0.00701749740493637	-0.00726984143584541	-0.00680382340059151	-0.0128853302769905	0.0162131963049719	-0.00282986527233114	-0.000860890521898715	-0.00950257458911859	0.000148116199921608	-0.00206300746145894
h1s7	1710	-0.0281287018103486	-0.0101358249035603	-0.0100442283541312	-0.0153381658480923	-0.0104901622266657	-0.0007723592060266	-0.00818154820655782	-0.00689548260998791	0.0149998879769302	-0.00263523059673866
h1s7	1711	0.0122001208814273	0.00111709932021854	-0.0110288357000129	0.00626311409766048	-0.00526343502526051	0.0146116330197884	-0.00662136122347973	-0.00669693904295362	0.0082650672801157	-0.00335212767888901
h1s7	1712	0.0223396032755705	-0.00941327274694536	-0.0108449406224826	0.00791236926004171	0.0147489696272578	0.00256524739421069	-0.00570125923741003	0.000276351487017427	-0.0024741473261273	0.000298020738455574
h1s7	1713	0.0236654957846325	-0.0103670093058987	-0.0106044640086045	0.00590614727436248	-0.00548258345694144	-0.00109911882651861	-0.00191513865521328	-0.00820983073049576	0.00199258870668115	-0.00231072304554744
h1s7	1714	0.0154926202546571	-0.012484793689074	-0.00412174462695172	-0.0197217374484265	-0.0544687011994808	-0.00134988460703846	0.00970970881965987	-0.00377820555394201	-0.00425131394447701	-0.0089022394445292
h1s7	1715	-0.00267482194192942	-0.00188461810538058	-0.00631382408533343	-0.00210377407210687	-0.00427597758019593	-0.00222759239038933	-0.00183988181319787	-0.00265636556371577	0.00578564041037657	0.00438090153323656
h1s7	1716	0.00886864290248394	-0.0044536948594837	-0.0107482295772064	0.00615573704766538	0.00326734637396736	0.00460995753438042	0.00470919737187937	-0.00744773107140493	0.00314094456473369	-0.00195759312162126
h1s7	1717	0.0160876086923329	-0.011916828399581	-0.0090041315132439	0.0105214031223724	0.0140375296176996	0.00724304401180345	-0.00701158633842013	0.000494262904044539	0.00542559283860444	-0.00219149850441078
h1s7	1718	0.0119622533278772	-0.0125090272837675	-0.00860733853845349	0.00678450033576483	-0.00791520449270904	-0.0027229018388443	0.000250099834917803	0.000366972978306645	0.00264650185662245	-0.0065800234424216
h1s7	1719	0.0143287023804999	-0.0027670470759165	-0.0104214656255906	-0.00440912203595886	-0.00388737553132513	0.00122186173968937	-0.000417312122674828	0.000202846356657763	0.0108451223942891	0.00302291115629642
h1s7	1720	0.0029921955471122	-0.00989424470981162	-0.0136759827867806	-0.00135476208217689	0.00298748568889464	-0.00830109229955814	0.00206595765905187	-0.0125591624344061	0.00533836426268937	0.00833423375081061
h1s7	1721	0.0156498860626942	-0.011253506694014	-0.00744792399337985	-0.00996996765233176	-0.000142543794440108	-0.00993048363260388	-0.0071756913280027	0.00468983725377031	0.00273233020348608	-0.0010030006290778
h1s7	1722	0.023275219435673	-0.00807303141524464	-0.0127395437545552	0.00446008445703207	-0.031319172107162	0.0187100970354475	0.00379975554291509	0.0117599569969743	-0.00285253730415554	-0.0207568184720741
h1s7	1723	0.0208753937630257	-0.013147823686319	-0.0114545989682221	0.000429550716258845	-0.00112484903113061	-0.00205204502118454	-0.00236631854223256	0.000569899849563299	0.00647092439475915	-0.00730130393347343
h1s7	1724	0.0113057218096522	-0.00869939235098928	-0.0135163060674198	0.00779017856984956	-0.0167714458592435	0.00599281215208229	-0.000250182461733774	-0.0150768569948801	0.00449052984752244	0.00807709191812232
h1s7	1725	-0.00353217489313618	0.000814059773816569	-0.00348311485627216	-0.0094973433038006	-0.0346157933338595	-0.0055187872894307	0.0035208697834001	-0.00511144757912518	-0.00179416064066326	-0.00338740665501487
h1s7	1726	0.00945498020770307	0.0238114532637946	-0.000840629203150368	-0.00929190064199621	-0.0844679159417067	-0.00709464768784177	0.00277962058669766	-0.00085223127963504	0.019089608665775	0.00938398704595729
h1s7	1727	0.0171708138402051	0.00680518592777147	-0.0108166611627659	-0.0133037805949086	-0.0928400186665655	-0.0123030132831015	0.0020579194624147	0.00180537845770322	0.0216565766988804	0.00637851330864565
h1s7	1728	0.0228956242855279	0.00405362773444668	-0.00733802676782631	0.00210181457599542	-0.0251144516832531	0.0028525136134005	0.0048756852757731	0.00594264550851722	0.00990688133110391	-0.0010932554742634
h1s7	1729	0.0170291665797241	-0.00527624959461394	-0.0100085208100144	-0.00142109984091827	-0.0469020279604132	0.0126376998896039	-0.00293242291077324	-0.0243782848637499	0.0152192762104172	0.015337055785241
h1s7	1730	0.0224652048167032	0.00505751660361026	-0.0110348865802606	-0.012733203301575	-0.0954487675101455	0.00135914481457317	0.0032224800180028	-0.00858530803947401	0.0158666751691616	0.00837850625199004
h1s7	1731	0.0217891952666793	0.0238651522156548	0.00114864982886977	-0.0170411968674256	-0.123999721186641	0.000429812935666	0.00529430756972059	0.00173162465249003	0.0132879638988711	0.00535652290391394
h1s7	1732	0.0183867825058291	0.0209049523041748	-0.00343728864800064	-0.0289535160536658	-0.142722572010231	0.00172872645546429	0.00552204262367387	-0.0112214240925891	0.025484389842274	0.016613652815803
h1s7	1733	0.0178542768733756	0.00940437095986474	-0.0049844492971776	-0.00792610029895144	-0.0449463977220013	0.0143537956467219	-0.00332667742796499	-0.0269126340843119	0.0162289661126903	0.0249021338239202
h1s7	1734	0.0026637879765015	0.0176409466803225	-0.00228388180525397	-0.0191432064446434	-0.113472181200182	0.0125785267959085	0.00162356609552663	-0.0176266052390608	0.0159164174381329	0.0267098749601569
h1s7	1735	0.0124645314013818	0.0168348713708222	-0.00148599128405588	-0.0225139496487123	-0.129824878678104	0.0089726431475167	0.00302364537880354	-0.0134732028799825	0.016384049274939	0.0247576471938254
h1s7	1736	0.0218710977731646	0.00479748906114371	-0.011542726335618	-0.0179921757869176	-0.126162814603618	-0.000658781844659301	0.00676224111611149	0.0155535790779268	0.00738098355102284	-0.00957961438773923
h1s7	1737	0.0240103287414715	-0.0125085139148167	-0.0137707514174888	0.00607091279359912	-0.00467259373638604	0.00680047621610036	-0.00231587107326959	-0.00961354805403204	0.00810498498177001	-0.00067307953864688
h1s7	1738	0.024029821809169	-0.00134513903808301	-0.00964454247024211	0.00760810183597675	0.00347634706981479	0.000257624342671895	-0.00500445769267215	-0.0100684686826731	0.0111689908624612	-0.000614001046890447
h1s7	1739	0.0151720541779928	0.00477504428888456	-0.0100235262756296	0.00268103103286027	-0.0224114199377641	0.00270466161861581	0.00315766434912323	0.00297619290295309	0.00191287893125847	-0.0108906851355098
h1s7	1740	0.00604600176008157	0.00646141029738469	-0.00776541328685846	-0.0233071843281135	-0.162572360212479	0.0197655892707748	0.0147432879252852	0.0425351572216579	-0.0048922946180794	-0.0291618245763507
h1s7	1741	0.00245357685340186	0.0123848257961184	-0.00334886852161349	-0.0269873878291828	-0.167287035250992	0.0230273021208403	0.0147097399133084	0.024009192982471	0.00515109744565205	-0.0140392192922687
h1s7	1742	0.0227580131959183	0.00677569788573212	-0.0043204651400916	-0.00155588084110233	-0.03141311297587	0.0161233540827975	-0.00548748023133692	-0.00951266161986396	0.0109830631028219	-0.0018759393691576
h1s7	1743	0.017837687191058	-0.00383975767887804	-0.0104652704234745	0.00435024399692338	0.024578012579829	-0.0007584533680797	0.00992563116151667	-0.00457015662524182	0.00880264988553797	0.00251909914394681
h1s7	1744	0.0164107640175512	-0.00268094804291817	-0.0111255410634417	-0.00191635819159825	0.00751612087851491	0.00635182139040844	-0.00900778358652974	-0.00512588344662602	0.00400955626546392	0.00642964478152298
h1s7	1745	0.0123574268175212	-0.0116101298823647	-0.0130764399207106	-0.0118149092760046	0.00891202095918261	0.0043551559861192	-0.00162729067452	-0.0103702826478463	0.0109210019108972	0.00373559925301546
h1s7	1746	0.0243895376355145	-0.00622803936931187	-0.00921445009912226	0.0130133982288765	0.0100119603586499	7.50072746334905e-05	-0.0048528826130161	0.00145818445261228	0.00686788107014326	-0.00508089563637942
h1s7	1747	0.0121425959989193	0.00503706803389521	-0.00898421126534611	0.00252007500664296	-0.00128401977511075	-0.000646372850874264	-0.00871437471091606	-0.00195316929706211	0.00639194493604738	0.00481386684151311
h1s7	1748	0.00595220072427562	0.0115659159662931	0.0122254484547722	-0.0183898379093173	-0.0265136041487951	-0.0131970396144733	0.000480618877318501	0.000457818420879535	0.0135218514425673	-0.0051433146022615
h1s7	1749	0.0200437970696994	-0.0111492474719303	-0.0131203693871714	0.0106504134567589	0.0117371622168051	-0.000437153125238854	-0.00284898687881617	-0.0116738433093973	0.000359668940762288	-0.00487942229644756
h1s7	1750	0.0195828601785169	-0.0107887593420816	-0.00895425247685694	0.015243804729743	0.0145421456885767	0.00402435157585158	-0.00245624156831703	-0.000671818024277836	0.00607567748226976	-0.00424748518470102
h1s7	1751	0.025162293499509	0.000321736705404865	0.00870617386133016	0.00338321998471362	-0.0297951434037834	0.000836662385738867	0.00296938934147047	-0.00760459041905073	0.000917330060626647	0.00963838071450265
h1s7	1752	0.0203561077901087	0.00257170812497774	0.00147566507383113	0.002676383941828	0.0188011100111197	0.00277143656166683	-0.00283854109047028	-0.00399765236461738	-0.00152919786910545	-0.00486968943117684
h1s7	1753	0.0154519727461125	0.0136554026531163	-0.00549016708720523	-0.00040367792974322	-0.00103173503356992	-0.00161141974587287	-0.00145714193931841	-0.00584398372254238	0.00876537878780704	0.00308787332274301
h1s7	1754	0.00296379339432462	0.00194305267574828	-0.0031180100696631	-0.0115718352695273	-0.0132047495059099	-0.0196622369036755	0.00893404120751342	0.00390452181003673	0.0116854283776445	-0.00329426201174202
h1s7	1755	-0.0054927490828538	0.00329910016475558	-0.00395800533342417	-0.0307100458122399	-0.0488802435038591	-0.0070363953343049	0.00333886851642079	0.00455645016722624	0.0144097473667964	-0.00350217762708005
h1s7	1756	0.0178855447767158	-0.0120867751218279	-0.0144433339778624	0.00605380258634659	0.0161160426266033	0.000867572433672748	-0.00470001062499342	-0.0036181943758587	0.00422476228676934	-0.00499774147053871
h1s7	1757	0.0128700189933168	-0.00327821159762327	-0.0114701325107265	0.0110787529288998	-0.00715517218384152	0.00533706854658819	-0.0032188946382071	0.004170765900794	0.00304378378721471	-0.00339793974787554
h1s7	1758	0.0261303546263388	-0.00568505885858491	-0.0118429769304898	0.0046408710551862	0.018769220661908	-0.00375415329822975	-0.00322356420349357	-0.00969076853060963	0.0111507978993018	-0.0053890968175237
h1s7	1759	0.0278174557360499	-0.00420094991983719	-0.012936864488741	0.0116024845307885	0.0197389774728475	-0.0008853587668585	0.000842163558581262	-0.0143427221953698	0.00700312675733207	-0.00424717299754294
h1s7	1760	-0.00483468495750879	-0.00380380782060717	-0.00467577183557446	-0.0105527450242605	0.000519846569761474	0.00244316635648678	-0.00739887227988171	-0.0101568371050864	0.00236425808534016	0.00685841656417123
h1s7	1761	0.0137530438046021	-0.00934138178790624	0.000449103983335674	-0.0163631995854595	-0.00612473901958625	-0.0179942236403889	0.0122806900695258	0.0046938389593613	0.00260284996772984	0.00470087628592905
h1s7	1762	0.00372468570494882	-0.0113621427279912	-0.0140795203657546	0.00363118673361683	-0.0224584024591676	0.0107146318237179	-0.00935956218556142	-0.00129985098916322	-0.00141011099224063	0.0148854809334443
h1s7	1763	0.0284862522699554	0.00947472078443174	-0.00342868709221831	0.00942327991844145	-0.00299825709695879	0.00832259399078294	0.000923211736312262	0.00169371936178447	0.00413479957052261	-0.00678742176282138
h1s7	1764	0.0248909485151363	-0.00643079032427319	-0.0022418671524073	0.00522231236466273	-0.0272793682165091	0.0073647940507172	-0.00270853817987183	0.0112118713279841	-0.000245963162129042	-0.01258789027857
h1s7	1765	0.023256387345138	0.000519099730191945	-0.00424067890921305	-0.00133824327567863	0.00791419455269372	0.00310117296682788	0.00245221345177178	0.0016142406006058	0.00205160774383618	-0.00632758688346412
h1s7	1766	0.026299622007643	-0.0082631059238586	-0.0120953462532055	0.00724945432983669	0.012777776994787	0.00792685075650462	-0.00336413510147384	0.00380125758606943	6.69586088230833e-05	0.00158997576130883
h1s7	1767	0.0221377441255614	-0.0134412200518155	-0.00197164282255823	0.00912780710318563	0.0154427256189853	0.00193019907579155	-0.000328158842452143	-0.00378827136730107	-0.00361721697025052	-0.00643978774954928
h1s7	1768	0.0245394778171243	-0.0113154193731868	-0.0118315502796047	0.00624097708037887	0.0138042637822664	0.00546440466647571	0.000835367118634422	0.00324118764837417	0.00101686061133506	-0.00854066875812294
h1s7	1769	0.0245178669448478	-0.00579208415302271	-0.010532405700633	0.0100236571459436	0.014399541864124	0.000527848184124381	0.00313226172652928	0.00318822296433665	0.00259289908716477	-0.0043388157207816
h1s7	1770	0.0250487399726301	-0.00359351485154541	-0.0053858164427321	-0.0106368093219509	0.00555517910564517	0.0045592784272793	-0.00128776400138191	-0.0126319417695096	-0.000644392597256974	-0.000436469458387022
h1s7	1771	-0.0155952279486213	-0.0111771842764348	-0.0030200511264575	-0.0239540851433377	0.0027437628802088	0.000755099315977189	-0.00499247599523317	-0.0203220205782931	0.00190282679853599	0.000553671717300361
h1s7	1772	-0.0246599139597784	-0.0131731786876341	-0.0148414424355363	-0.0169475843201081	-0.00850799065787562	0.0114258526029906	-0.00791896627635166	-0.0127337947403983	-0.00106884570888397	0.00375800783348908
h1s7	1773	0.00279181389605068	-0.0147869262222032	-0.0118196887207043	-0.0302975536074427	0.0144626720733838	-0.0134441272196277	-0.00624331628546196	-0.00948179024919988	-0.00267467164995725	-0.00860503886634756
h1s7	1774	-0.0142902043679663	-0.00557536071803005	-0.0124974019344495	-0.0131507954331183	-0.00945896485220953	0.0021788734715136	-0.00800448091829845	-0.00334639821199779	0.00401732695353657	-0.0053088448910793
h1s7	1775	-0.0212184254825791	-0.0107924187150586	-0.0144816442904489	-0.0137626287039062	0.00629745139802153	0.00757109698754165	-0.0110288786200861	-0.0128316854467763	0.00609951174303281	-0.00406646133063185
h1s7	1776	0.0187116803023022	0.00251748363950285	-0.0087414923815887	-0.00570355562090376	0.0206098663526162	0.00939743161797144	0.00154060419582731	-0.0046030961055447	0.00135659657582794	-0.00189543208711547
h1s7	1777	0.0257243520699174	0.00804900562665498	-0.00312903362752164	0.0121921947073192	0.0120036523604384	0.000120451249050206	0.00782622273771015	-4.71791511327719e-05	0.00711091962149014	-0.00189149373061693
h1s7	1778	-0.0250201782883448	0.0371859001426845	0.00547317671074803	-0.0331526033707986	-0.119677163428707	0.0125102764566293	0.00803703067317761	0.0242519672107282	0.010064332184368	-0.0191862768191153
h1s7	1779	0.0183486286836922	0.000227993711322163	-0.0106818593972367	0.0061093507946459	0.00848949395629057	-0.00551266744070516	-0.00703951143703954	-0.00298768269843838	0.00921405484649691	-0.00822382558371371
h1s7	1780	0.0104073987861497	0.0111823138690464	-0.00866871408387647	0.00308820969058503	-0.000793586894210905	-0.00629223504291004	-0.00254169518380437	0.00180173303253879	0.0166744362005668	-0.00428840013944971
h1s7	1781	0.0165051556636884	0.00210105992938986	-0.0114850400958999	0.00355758972344463	-0.0176409312007813	-0.000972358938152798	-0.00248099699445089	0.000356578121939375	0.00715182269374639	-0.00405906106096183
h1s7	1782	0.0151415512414482	0.00291670038261115	-0.00632894772714453	-0.0254090663628872	-0.0252791792012962	-0.00957922458650197	0.00235401504205535	-9.9530383482038e-05	0.0075443137262064	-0.00352327753945491
h1s7	1783	0.0170466786438554	-0.00182140272900301	-0.00442972444532527	-0.00182782102532625	-0.0292557196842829	-0.00706859504469199	0.00428829750314573	0.0101232918359843	0.00439622203267118	-0.00596180260559293
h1s7	1784	0.021136812703669	-0.0130817719826192	-0.00568438539471707	-0.0171292147461035	-0.00411733329051	-0.00185721018780185	0.00297771263420555	0.00471990511825255	0.00820891518470911	0.00113945537392309
h1s7	1785	0.0201019682486821	0.00227204801440775	-0.0134910534997685	-0.0139709744892354	-0.0287079700674786	0.0161691719462303	-0.000720394922915525	-0.00280503267362501	-0.00195266733989452	-0.014404103074193
h1s7	1786	0.0183462150585693	0.0193566177098891	-0.00691344189553667	-0.0185126527437903	-0.132885143141357	0.0173087886487784	0.00916460055862391	0.0226616075947084	0.0058198062091592	-0.0111615483498458
h1s7	1787	0.0206247937961186	0.0179823875776335	-0.00985829355281084	-0.0284247091349456	-0.174323275946131	0.0167704769649049	0.0136876927660776	0.0251932812682893	0.0096369709339493	-0.0214256092914959
h1s7	1788	0.0143992602398562	0.0110821043348662	-0.00647178109644975	-0.0198820867699991	-0.0536115554759784	0.0162726387586628	-0.00257191192426007	0.00752575119595731	-0.000609976036732291	-0.0119811493625936
h1s7	1789	0.0231122177865136	-0.0119882076691689	-0.0126799831871795	-0.000980894757836471	0.0158762006338948	0.00517558103415181	-0.00719151183007353	-0.00146753390678168	0.00334388996806293	-0.00947928100293083
h1s7	1790	0.00763815610110392	0.0251561622018774	-0.000496615674670781	-0.0314760486878256	-0.137627866297446	0.00960485457469945	0.00527917895142722	0.0293520638103735	0.00577630500791541	-0.0108848351683072
h1s7	1791	0.0233306392855161	-0.0104564287965469	-0.00730693475866622	0.00654411850607529	0.0151250988967025	0.000748529056457228	-0.00263122721188343	-0.00641847196436749	-0.0037130371205627	-0.00412264051692802
h1s7	1792	0.0202148170987032	0.045506544968547	0.00491885684455306	-0.0143899261323236	-0.102250345414998	-0.00306520199024922	0.0096600051781121	0.0187838506238664	0.00954402175639093	-0.00859030863097634
h1s7	1793	0.0196035947058894	0.0163053851610118	-0.00400688583068005	-0.00419989345438832	-0.0468380381642985	-0.00605814597353048	0.000376806959646409	0.00720417303779537	0.00326298914453229	-0.00633431340353386
h1s7	1794	-0.0104134857217726	0.0057980413564313	0.00499527623190944	-0.0554835586498826	-0.020273280564621	-0.00764095236101595	-0.000989642154485894	0.0118467085089401	-0.00847745744112393	-0.0167210973148059
h1s7	1795	-0.0151423881662628	0.00471865804145842	-0.00381341640260112	-0.035012575165993	-0.0233699976133502	-0.0237125766241307	0.0108053470019813	-0.00307082133137512	-0.0159033326795095	-0.0125003939785115
h1s7	1796	0.0253825874977053	-0.00645247726484957	-0.0116312854146458	-0.00945712377257773	-0.0294047249956723	0.00863173055330393	0.00046256782537905	0.00593345710421612	0.0069806855454163	-0.00730074980455308
h1s7	1797	0.0193442006574871	-0.00937940612322503	-0.017714073672015	-0.00713529169320467	-0.0479149899931762	0.00056781273505046	0.00212757990701961	0.00407539056201651	-0.00522940787290772	-0.0154745586302907
h1s7	1798	0.0205266155961488	-0.0120622906741276	-0.0164889424657579	-0.00499464262525137	-0.0285593583175678	-0.0196166544275459	-0.00353417186606623	-1.2387281558556e-05	-0.017553443783192	-0.0065957217600056
h1s7	1799	0.0249782510161538	-0.0109540238575547	-0.0153220836354435	-0.00439519914741321	-0.0255507274187225	0.00380987785821034	0.00146221984322491	-0.00960297585516244	0.00154492742231717	-0.00679530068552002
h1s7	1800	0.0269812238462726	-0.0130777104844177	-0.0185868857485128	0.000109672732852345	-0.0200051062088933	0.00449854625416176	0.00403234807876507	-0.00459627540553463	-0.00678449742028605	-0.0123030685661595
h1s7	1801	0.0261114116558875	-0.00931210756732217	-0.0181026373198053	-0.00121944516213515	-0.0288815684125937	0.00837471810906161	0.00288353896729879	-0.00114047969423252	-0.00373234295505362	-0.0132540031107955
h1s7	1802	0.0284842355759818	-0.0149686992712811	-0.0186941524543663	0.000118593156995415	0.0032004048145173	-0.00983572745623759	-0.000759409480895413	-0.00433228286056248	-0.0146901206800476	-0.00483884406455957
h1s7	1803	0.027229887029302	-0.0145574272397609	-0.0185387782807619	0.00265293048593996	0.00704560796220808	-0.00709238551994676	-0.00323598082142115	0.00316048757355893	-0.0147298735889003	0.00247148456226693
h1s7	1804	0.0133231089304733	-0.0100857662845018	-0.0113977538024005	0.0042403487505495	-0.00927101414408051	0.00757660377301984	0.00870581990448173	0.00142190696353323	-0.0129823090878231	0.0094246157521728
h1s7	1805	-0.00105865299814494	0.0206976659419641	0.00179672616535678	-0.0382649112357592	-0.118145310452307	0.0162332861423523	0.00808438215035333	0.00588312438669961	0.0118586260656766	-0.00586586510151068
h1s7	1806	0.0212039946293012	-0.00327024031916095	-0.00901388493538228	0.00422347158638011	-0.000100746221485919	2.53411380729566e-05	0.0049749171560261	0.00623166908132568	-0.00659829297499994	-0.00459470764311078
h1s7	1807	0.0215895604251314	-0.00218533004844007	-0.0111077509665064	0.00639469633024048	0.00945614450598641	-0.00189983406003072	-0.00465221243591119	-0.000757877356543994	-0.000879788139931655	-0.00504632454863295
h1s7	1808	0.00989586685111575	0.00606698760180871	0.000527066112848998	0.00391626019327685	-0.00182780426058575	-0.0280475886121183	0.00563195147556191	0.00548855706599471	0.000671768045909022	-0.00551403268127365
h1s7	1809	0.0206625082757732	-0.00137115388777781	-0.00749993545651099	0.010561813404085	0.015807328423738	0.00162386271637017	0.00141271950342077	-0.00421428899424836	0.000521079320580374	-0.00326412114845556
h1s7	1810	0.0188776721474311	-0.00441000795615106	-0.00995693762478128	-0.0052222054080704	0.018999334872249	-0.0200083753635212	-0.00567813334135072	-0.00164301017460239	0.00257239718898354	-0.000212757124523044
h1s7	1811	0.0193064760555437	-0.000843771859056445	-0.00731622050098765	0.0054431892006307	0.0225400647936189	-0.000837235540405724	-0.00476683290973628	-0.00270121710598848	0.00158746387681538	-0.000592246177615384
h1s7	1812	0.0242139091724121	-0.0132630905670914	-0.0110490148452716	0.00641370077766533	0.012683637734454	0.00651752263051569	-0.00760243053701779	0.00349104276475697	-0.00440431528940787	-0.00633510818775579
h1s7	1813	0.0217217310281793	-0.00861079545139986	-0.0148179131349763	0.00134707605078381	-0.0361573238826938	0.00651427037741746	0.00564550249784532	-0.00702637982774958	-0.00721961535963671	-0.00802320949084704
h1s7	1814	-0.00252475228325261	-0.0109882031197848	0.0111376961453409	-0.0451793830650581	-0.0960969513852964	-0.0432994984067366	0.0147390709052217	0.00506928939763261	-0.020496820272026	-0.0134644249735754
h1s7	1815	0.0146737404822902	-0.00193972581515378	-0.0163780927462785	-0.017993816777133	-0.120288310037126	0.00611846069392363	0.00699081855334497	-0.0191506902079509	-0.0114673344684975	0.00747688663079721
h1s7	1816	0.0257212501709853	0.00222531409610269	-0.00615850030091718	0.0122311461289954	0.00383254301497392	0.00474315554702838	-0.00127830024522732	-0.00180390711285492	0.00648133761909514	0.00190429296895995
h1s7	1817	0.0108976118786151	0.00490650160846415	-0.00791019245928807	-0.00281366564324723	-0.049470387219044	-0.0016579092949959	0.00151899572093203	-0.0052241713924209	0.000196589393040118	-0.000247481285563158
h1s7	1818	0.00852042023279991	0.00166244487058055	-0.00700412469468305	-0.010139654931647	-0.0066393758674289	-0.00551587083570529	0.000565745595835433	-0.000745633833115807	-0.00032472757691479	0.00710779104658297
h1s7	1819	0.0262487896233518	-0.00557478590649465	-0.011854951853927	-8.20705865960005e-05	0.0150240343970845	0.00340922138987289	-0.00370666538954685	-0.00571432267425523	-0.000832130938829741	0.00188742714467107
h1s7	1820	0.0132526704089387	-0.00534387306734434	-0.0159474133857308	0.00943657746947615	-0.0196335617008851	0.0130342195754923	0.00390040064376484	-0.0105687475141319	-0.000629144866186174	-0.0129825533947896
h1s7	1821	0.0212271743293395	-0.0159046410099336	-0.00277655824789789	-0.0178968070382724	0.00640940981004245	-0.00699243274849052	0.00116024043628965	-0.0192938912588736	-0.0188893649414767	-0.00519531546786993
h1s7	1822	0.0262364244912807	0.00484143652207233	-0.0116821092443452	0.0145956186484805	0.00352601069703615	0.0139034170752141	-0.00342257247496228	-0.017755948915161	0.00126286625382007	-0.0118596952001024
h1s7	1823	0.0249762549766833	-0.00622164890747062	-0.00917265276556765	-0.00070705932844539	0.00912032393436031	0.000139817890223989	-0.00511667295463567	-0.00375830678815999	0.00406798706613778	-0.00633836669905839
h1s7	1824	0.0181628045447011	-0.00723596144918747	-0.0155022738170477	-0.00375921070018541	-0.0859641180970178	0.00959851989366368	0.00308273252331405	-0.0114109172002336	0.0013280825926669	0.00576181154218276
h1s7	1825	0.0274974107614502	-0.0114160245970931	-0.0133670930325495	-0.00363638066875387	-0.00169084041571799	0.00366121113975883	9.73755041524174e-05	-0.00673865018693749	-0.00360700814965856	0.00467318070955961
h1s7	1826	0.027283966564848	-0.0141078902556805	-0.0103547416429203	-0.00577101513491195	-0.0351822731615491	0.0121974867706187	0.000235875074077269	-0.00496202522910667	-0.00653265659782815	-0.00215553664901376
h1s7	1827	0.0225812681833871	-0.0130195365623989	-0.0138540879921102	-0.00201548580196059	-0.0416608158218466	0.00749341339710991	0.00249285502311264	-0.0246303536031315	-0.0207840420187454	0.00428545698084255
h1s7	1828	0.0204288135808921	0.00310720187596606	-0.0135004597059569	-0.00015426755028951	-0.0827255074083864	0.0120368396793205	0.00615720386331132	-0.0146942648225009	0.000137297843990834	-0.00775767046909981
h1s7	1829	0.00833930467189575	0.0103354962773023	-0.00691851074702684	-0.0141061119046302	-0.124770706038803	0.0080968584271394	0.00687521967483297	-0.00712544972073902	0.000713051207786974	0.00534691399125924
h1s7	1830	0.0227130931694206	-0.0127072180719531	-0.0130506861408845	0.00971511702182672	-0.0197349916579932	0.00885372641847374	-0.00041919469710639	-0.0173267475522593	-0.0127667758475169	-0.00360718663518139
h1s7	1831	0.0285647894752458	-0.0135871717773917	-0.0153687592101484	0.00580068889916664	0.0125976437265024	0.00476796823014078	0.000170316587789522	-0.00456130384285666	0.00414950924102124	0.00274812281993896
h1s7	1832	0.0273649984127979	-0.0115770305869694	-0.0171032508281956	0.0102249250615754	0.0204579797689997	0.00170150072580457	-0.00466425578735927	-0.00643643198909074	-0.00396754498030432	0.00474554282528727
h1s7	1833	0.0257206429185681	-0.0124544740079636	-0.0146146832034925	0.00538441599786017	0.00925281708893068	0.00587713678770947	-0.00757611613171375	-0.0233969775675535	0.0135811322840083	0.0219613216330862
h1s7	1834	0.0267096869579976	-0.0152957346165662	-0.0178155022610979	0.00466456458136635	0.0144518965968014	0.00888209024141015	-0.00158948932062386	-0.0106622947840673	0.0090520836337952	0.00953830982362859
h1s7	1835	0.0273253672057685	-0.0124520921338081	-0.0163729292469706	0.00498904791425153	0.0142363973723705	0.00383587605119799	-0.00639546165811758	-0.0161388294791649	0.00791426266826586	0.0168509421601256
h1s7	1836	0.026530353613323	-0.0138996098612839	-0.0176607833789362	0.00770814757355766	0.017153027355937	0.00152812591858145	-0.00470503616672058	-0.0111912940102415	0.00746485596671632	0.0139878091767097
h1s7	1837	0.0257107903665745	-0.00958331735731467	-0.0126187793549562	0.00881079806266039	0.012637135922975	-0.00282905409790504	-0.00397064550336477	-0.0108432070642285	0.00792305136448502	0.00680081440081225
h1s7	1838	0.0246106391583666	-0.00728105661157996	-0.00592119919473128	0.00728665479432744	0.0153271838224269	-0.00432067110029838	-0.00339861748568969	-0.00503102160285034	0.00407597158602269	-0.000534802643964176
h1s7	1839	0.0266877735688629	-0.0113748978567047	-0.0167940942005516	0.00367509622636381	0.0210620375454698	0.00396131473373729	-0.00239982224347304	-0.00564059894735814	0.00190673990042208	0.00645117022347111
h1s7	1840	-0.0071969249521774	0.0237106877287026	0.00613859982164764	-0.012511445891775	-0.0636983647981759	-0.0030906454763023	0.0104652635443663	0.0175731309065321	0.00571883433422482	-0.0107611494117952
h1s7	1841	-0.00442739083846515	0.0123628231453459	0.000638915748567207	-0.0194569808411181	-0.0347542295591735	-0.0168841017723162	0.00446699242051717	0.0135496473431911	0.00348431998678888	-0.0146585903146914
h1s7	1842	-0.000978379334477093	0.0156729199981019	0.0107784357106125	-0.0201135514241357	-0.0339385907872874	-0.0302179615572517	0.00600078227150624	0.0207283241918445	0.00184665507724516	-0.0124529854608547
h1s7	1843	-0.00633566245447932	0.0174776277452537	-0.00117785615902542	-0.0198602210150286	-0.0382016031226333	-0.0201802046737783	0.00853554992027952	0.0170454291692976	-0.00348428626981283	-0.0145184175807228
h1s7	1844	-0.00909742245958385	0.0266934640360575	0.000956651488042231	-0.012158338185159	-0.0202599671989267	-0.0187001603257343	0.00511717687962548	0.0122579067720468	-0.00105225260773395	-0.0100963136719608
h1s7	1845	-0.00556682438156175	0.0322334295389417	0.00653925870357414	-0.0182633494183253	-0.0651433597172582	-0.020174128087026	0.00684131227143794	0.0164206743980815	0.00862034821471911	-0.00662557387044225
h1s7	1846	-0.00820735359371643	0.00617699828524414	-0.00434438577210443	-0.0343871858017843	-0.0705935467620621	-0.00867244183593337	0.00597781824650451	0.0125196629457709	-0.00298669551761918	-0.0148527340222323
h1s7	1847	0.00428171971831388	0.012241876024919	-0.00278329572295051	-0.0112541901400176	-0.0155318785521805	-0.0239428199290528	0.000803647202178056	0.0134294050411855	0.00325059705707895	-0.011816006134209
h1s7	1848	0.00235466015510842	0.0182311319394267	0.00440447013170774	-0.0183626209041012	-0.0627797216643319	-0.00605641886264873	0.0145073187416296	0.01972738408503	0.0072762956580795	-0.0109080285755201
h1s7	1849	0.00899261806734762	0.00303733335572258	-0.00860068158734386	-0.0204497445604286	-0.0548067315835122	-0.00149309483062914	0.0203935768179143	0.0104265564117643	0.0112875268076318	-0.0102141485484002
h1s7	1850	0.0168226358157256	0.00381667550562313	-0.0124547178523087	-0.0127761092010204	-0.0252566372455088	-0.00326001049470169	0.000830214521043695	0.000949451427731426	0.00526523141995168	-0.0132744927628157
h1s7	1851	0.0249984770245927	-0.00521680396602621	-0.00248512378987594	0.00271742591065409	0.0208341352656588	0.00196633211834546	-0.00487442855054529	-0.00688708852993554	0.00392163750136583	-0.00791014176010823
h1s7	1852	0.0266617787799144	-0.000146266928930834	-0.00277853478329987	0.0145063410689079	0.019362945732587	8.01174975848339e-05	-0.00605506411824512	-0.00936286361820116	0.00734319911387588	-0.00431055558729626
h1s7	1853	0.0172033091104866	-0.0132477969750279	-0.0153024871187592	-0.0200726373662492	-0.00660407075181123	-0.00412660078946972	0.0100297607141284	0.00208517004623207	0.011374099153241	0.0069447511709002
h1s7	1854	0.0271464632884442	0.00169060336486693	-0.0117593969354927	-0.00772467536841587	0.000333007213563626	0.00402594260508503	0.0101934994169228	-0.00486581231273696	0.0123592702286382	0.00361103115475609
h1s7	1855	0.0186697750140337	-0.000868515946808244	-0.00532585471417312	-0.00741813479513109	0.00158766992019385	0.00410438042145789	0.00533675807290092	0.000933058388183666	0.00553619077955797	0.000239397460462702
h1s7	1856	0.0230526984506434	0.00576356732647886	-0.00540625416487408	0.00786208754059745	-0.00167097579083065	0.00309374480990812	-0.000267820045405732	0.0073073027289014	-0.00115716805127855	-0.00311865410260467
h1s7	1857	0.0258760435779403	-0.00372527334950599	-0.0103896892538524	0.00978465600341379	0.0102528340831515	0.0015704556939284	-0.00289538595291394	0.00299944948246387	-0.000941557083561248	-0.000873882561171104
h1s7	1858	0.014944963372939	-0.0134211812599244	-0.0168118150910506	0.00162331079076524	-0.0116891107582915	0.0072581802502745	-0.000431382215565493	0.00266710323561548	0.00326501013373757	-0.00836620620314126
h1s7	1859	0.00302204243627741	-0.012452012232882	-0.00954137682769306	0.00278292518077781	-0.0293022641256974	0.0114050229681441	-0.00275572550039093	-0.0112459324740257	0.0123198756523039	-0.000692705982486728
h1s7	1860	0.00308771636661559	-0.00856307668730253	-0.0155200925968325	-0.000152260740259784	-0.0225493435123516	-0.0124725308952796	0.00636717356081698	0.000466124193718337	0.00875764781017404	-0.00380648299726789
h1s7	1861	0.00176606892468828	-0.0120904550959255	-0.0132393760985081	0.00264467614972837	-0.0237467908907722	-0.00382993689480843	0.000932642701887475	-0.00454404773076772	0.0107536281873382	-0.00181396500825691
h1s7	1862	0.0198413585982213	-0.0112168853189035	-0.00651512086197657	0.00620660570031096	-0.00920762583040599	-0.0106722901364404	-0.00207835795005229	-0.000906389560821836	0.00584679803547347	-0.00326246924726154
h1s7	1863	0.0225669800750722	-0.0124698857560296	-0.0151105528419484	0.00885175351763224	0.00233928009471294	0.0062756988722709	-0.0031202254887527	-0.0163603595589432	-0.0100504689100008	-0.0112609907082208
h1s7	1864	-0.00272372565907664	-0.0076017042456467	-0.0163974045742932	0.00281252693633397	-0.0179845763741182	0.00353663801834671	-0.000378203220111102	-0.00832194974143275	0.00896922144283004	-0.000734461621185879
h1s7	1865	0.00136311919357472	-0.0104522543745052	-0.0155207933277582	-0.00487547230489428	-0.0544351575704684	-0.0111614010982045	0.00799759860657851	-0.00383126139019532	0.0149550414120735	0.00345652930205575
h1s7	1866	0.006375808326433	-0.0010425986548206	-0.00290217452376056	-0.00110185487983944	-0.066835649759128	0.00481033597785191	0.00322707716849939	0.0144830083414636	0.00777335589293631	0.000637821352425704
h1s7	1867	0.00257392669664318	-0.0108981032088074	-0.00503504794768643	-0.00185049576427865	-0.0395904408300001	0.0111814300356493	-0.000722012088513659	-0.00214588741178858	0.0107149110684711	0.00195808367392441
h1s7	1868	0.0252271594999293	-0.0152222345606097	-0.0118363939571468	0.011696026996882	0.0113268843132739	0.00320087447634561	-0.00485308599797868	-0.00943828642391864	-0.00212837011676992	0.0019073835601939
h1s7	1869	0.0165849822389744	-0.00929998315917376	-0.0132187649233453	0.00621159223316631	0.00845613854685186	-0.00290059860726108	-0.0102850637240908	-0.00013028898665335	0.00619679675641503	-0.00392670538334378
h1s7	1870	0.0197873025425209	-0.00271296409918153	-0.00383616306015655	0.00477453670727632	0.000254365680997088	0.00071586971835813	-0.00695268799815786	-0.00126166574465888	0.00558064726860799	-0.00260958361896302
h1s7	1871	0.0216625597370569	-0.0135362775462272	-0.0158190562765288	0.011901468378022	0.0125240259210146	0.00513281196720228	-7.81391616305048e-05	0.000164246525303351	0.00284113449454329	-0.00245226966943785
h1s7	1872	0.0274598249267614	-0.0115821885530313	-0.0160959236250203	0.00857972475489556	0.00221896718493511	0.00849171392073448	-0.00426158775054472	-0.00832286507407874	0.00194313811341778	0.000413340996581972
h1s7	1873	0.00907443557779059	-0.00711433842444153	0.0179214802319154	-0.00193669289710374	-0.0213945053816945	-0.0249272842638341	0.00269234201824029	0.0105667949296491	0.00700634522886815	-0.0128288873378404
h1s7	1874	0.0117651931085349	-0.0231542198424422	0.0207096494057167	-0.0135945446040082	-0.0356710132475756	-0.0234829140283776	0.00212951480819972	0.0211588272830759	0.0056724678947071	-0.0143914321097775
h1s7	1875	0.0165862172658108	-0.0203617995337227	0.0206617398664719	-0.00493559781793968	-0.0455934583967392	-0.0287890171867785	-0.00347547917811175	0.0264120972820497	0.000605643327881069	-0.0242286660348314
h1s7	1876	0.0246364764047031	-0.0201391040351509	0.0147759860807427	-0.000999161136492257	-0.0191369943124454	-0.0383338027598597	-0.00400137661822902	0.0193426012495609	0.00146249434804808	-0.019989447202305
h1s7	1877	0.0191378011210416	-0.0108016124022796	-0.00350174067552332	-0.00740214866620675	-0.0247029716347687	-0.0180726564135099	0.00141289604016687	-0.00494631541231896	0.00360700322928897	-0.00365968398251026
h1s7	1878	0.021352969196726	-0.0171854294744601	0.00997488535072735	-0.0060707264395566	-0.0215207302199868	-0.0260381128309323	-0.00612669786316132	0.00299412713050592	0.00823315924666808	-0.0108565671098756
h1s7	1879	0.00998326929730911	-0.016347322399615	0.00901446851766762	-0.00938605617552827	-0.0534248431942873	-0.0204645519868454	0.000430356646030867	0.0185863856836134	0.001285388224401	-0.0242910678225702
h1s7	1880	0.0109197574077216	-0.0185079927129853	0.0100157584199581	-0.0137182367295658	-0.0437887973831526	-0.0206510569580038	-0.00338548744567552	0.0183606965398029	0.0017432487862328	-0.0175401483530453
h1s7	1881	0.018176822462564	-0.023236804700368	0.0104321750256664	-0.0135606429974271	-0.0292809402380961	-0.0116718802125768	-0.00381835906494543	0.00790659999281241	-0.00125624108698789	-0.0201549597391392
h1s7	1882	0.00624002781631172	-0.0107720979925428	0.0181708342363926	-0.0199964844630318	-0.0268620166851888	-0.0135071041334901	-0.00324065384925577	0.000762299974825687	-0.00564618147465006	-0.0136889123801893
h1s7	1883	0.0168050444469276	-0.0150677468855083	-0.000714340272965622	6.66732246647486e-05	0.00421042683909641	-0.0120990952112562	-0.00573288103248035	0.00319533587206622	0.0010312809607088	-0.00607340580390429
h1s7	1884	0.022176321046791	-0.0227745591804647	0.0142686683613063	-0.0123436715201557	-0.0193875203753479	-0.0102070092595523	-0.0028697621144769	0.010625293069694	-0.00257242755458794	-0.0199350553250057
h1s7	1885	-0.0050366151553459	-0.00640125388577908	0.0136167126122015	-0.0315903014609876	-0.11773973840619	-0.0162344088825935	0.000884802991532175	0.00774772982031843	0.0172507754700297	-0.00526190101294749
h1s7	1886	0.0256059621102022	-0.00631363030766	-0.00875793776129143	0.0114506113040556	0.00470278745106448	0.00836206028665284	-0.00908233998119553	0.00408668825996981	-0.00072413586975929	-0.006206651869322
[truncated: 5,449 more rows]
