# Supplementary material for: Large haploblocks underlie rapid adaptation in the invasive weed Ambrosia artemisiifolia
Source: Nat Commun. 2023 Mar 27;14:1717. doi: 10.1038/s41467-023-37303-4 (PMC10042993; doi:10.1038/s41467-023-37303-4)
Supplement: Supplementary file 6 — Source Data [file 41467_2023_37303_MOESM6_ESM.zip › battlayetal2023-sourcedata/battlayetal2023-sourcedata-fig4/h1s8-mds_coords.csv]

chrom	window	MDS1	MDS2	MDS3	MDS4	MDS5	MDS6	MDS7	MDS8	MDS9	MDS10
h1s8	1	-0.00554888092670958	0.00767961456502127	-0.00625189591170864	-0.00791500944206926	0.0109223650239864	0.00155514874320496	-0.00698562580897567	0.00758613056904125	9.585601555333e-05	-0.00928439117234578
h1s8	2	-0.0103627542349224	0.014387881041498	-0.0164837316689256	-0.00605547340142603	0.0101854884684861	0.00956067106205833	-0.00415764618829523	0.0114815115094055	0.00374651834688495	-0.00977173876348168
h1s8	3	-0.00374786735933617	-0.00592127691515437	-0.0159117124082934	0.00731316988025541	-0.00034368773626709	-0.00267963985211692	0.00384105846382787	0.00741604059816811	-0.00364289207754627	-0.0124069529410906
h1s8	4	-0.0122965427725953	0.00257625637139772	-0.0145504977651142	-0.000628271883482886	-0.00136208626845531	-0.00927683430900846	-0.00307008686205083	-0.00188306934658998	0.00622949372431968	-0.0016098284600118
h1s8	5	-0.0104325289976863	0.00812182749380924	-0.0157553990604065	-0.0124429526665893	0.0033400225934561	0.000652123935295473	-0.00129173092115009	0.00250342357701275	0.00568434222344569	-0.00614020829488729
h1s8	6	-0.00904857818576984	-0.0157156249836595	-0.0119377576775309	-0.00940668490148402	0.0039228782155315	0.0144491368753088	-0.00502552190315918	0.00620392786753986	0.0028212402241886	-0.00329665607773735
h1s8	7	-0.0113356580895014	-0.017626786483462	0.0161098500041808	-0.00616532506285456	-0.00322619724754087	-0.00912695006504156	-0.00675445754184747	-0.000146372863069452	0.00292420106899742	0.011584333280362
h1s8	8	-0.00564241177873979	0.0017407429171353	-0.00614530119261672	-0.023064952811845	0.0150573087755878	-0.0625540702027873	-0.0143643499168708	-0.0310570725924608	-0.00584334430317449	0.0163019304429763
h1s8	9	-0.0172414657419627	0.0428991807000924	0.00950332461084044	-0.0139905299174617	0.013179591093361	-0.0348359476610928	-0.00924204399995665	-0.00923347017026739	0.00870751871195851	-0.0285045092591809
h1s8	10	-0.0127487965509028	0.00933681213732327	-0.00814988524415322	-0.00736159067328211	0.00509279302688439	-0.0299275649600134	-0.00940505981334725	-0.0146826234693644	0.0126911224289186	-0.00707814837614493
h1s8	11	-0.0145050021085884	0.0163430021021137	-0.00197282757508855	-0.0101128852866537	0.00727658790509677	-0.0376421317643701	-0.00293942316095344	-0.0109330990679802	0.018777450164298	-0.0170727474352823
h1s8	12	-0.0218606775118172	0.0598550403969915	0.0264952066461273	-0.109164985149181	0.0129189309788532	-0.143739737578408	-0.0222004037664277	-0.0820325601814043	0.0180437433109569	0.0587616206637612
h1s8	13	-0.0208431760692661	0.0520890300349425	0.0278140040376307	-0.142213349098083	0.00262608965748418	-0.178771094898268	-0.029551583263975	-0.112149172083267	0.0158186857389161	0.0848479241669011
h1s8	14	-0.0196301531782882	0.0525527780588944	0.0339986523486698	-0.160757726407603	0.00291589888393173	-0.198071281016312	-0.0309467072348411	-0.119420904580455	0.0173682375312007	0.102382322396973
h1s8	15	-0.0244552964660649	0.0745873289946732	0.0301497905657627	-0.0872099352344722	0.00988448197984598	-0.118251534644325	-0.0168136155091633	-0.0741328668947948	0.022706132122109	0.0073516994544432
h1s8	16	-0.0278973477399877	0.0955462585387265	0.0484595045419531	-0.195498310289682	0.012490134135521	-0.242033628753493	-0.0337508668540631	-0.146717337205872	0.0185437742184694	0.112173089697886
h1s8	17	-0.0118092968479982	0.0148771792983692	0.00152352235609226	-0.069717098703833	0.0123444438261712	-0.108137913449673	-0.0146798471737246	-0.061021164579339	0.0114694269361062	0.0311188774405355
h1s8	18	-0.0108402788663208	-0.00227363725310542	-0.00815474280088775	0.000414507159084933	0.00669120378745142	-0.00699443484697929	-0.00510307067735615	-0.00284741813410957	0.000368047006622628	-0.00942428956320411
h1s8	19	-0.0256077864958916	0.0698436190805736	0.0306763045345928	-0.103332191313151	0.0106904841347166	-0.129131082413174	-0.0199370474466362	-0.0851559011174303	0.0230130640082191	0.03926491546051
h1s8	20	-0.0173143517804712	0.0638672127362947	0.0443234988600648	-0.189182613763194	0.0135636638604968	-0.219608267442748	-0.0226977033434184	-0.133280676334793	0.0221558125824171	0.112472494151217
h1s8	21	-0.0123845548608078	0.0128740323024352	0.00059349422419521	-0.0469237154992301	-0.00804486702106129	-0.0754006264322667	-0.00980048646018798	-0.0385340084529077	0.00581495788689159	0.0247078539901611
h1s8	22	-0.0255668319071418	0.0762553047193678	0.04275582529598	-0.187868036451697	0.0122551697501342	-0.224397635221061	-0.0261606219046952	-0.139699447572389	0.016139183904524	0.101909161819814
h1s8	23	-0.0221936615156207	0.0702984150694301	0.0259368804871066	-0.158367365111809	0.0134254664229992	-0.180988408684882	-0.0284925728939595	-0.109361858826852	0.0207479508475517	0.0778577035042348
h1s8	24	-0.0198928762008908	0.0155756049926729	0.0390427573596089	-0.14444196780309	0.0055442012552613	-0.116888319386221	-0.0198908832764133	-0.0684555559404191	0.0154100886605207	0.0730293351613831
h1s8	25	-0.0207980381411782	0.0552636578165122	0.0505683567252879	-0.20083977447704	0.0206503277937728	-0.204380487474934	-0.031816437224451	-0.122690935668822	0.0108899922089102	0.100814735305157
h1s8	26	-0.0299878446904753	0.0981842423556901	0.0549509574096758	-0.218110939026788	0.0181991233648346	-0.278090292323225	-0.0398704474342154	-0.166228172331914	0.0179466222600098	0.12866812248252
h1s8	27	-0.0243614103333905	0.0771142023424041	0.0364700156724802	-0.147292700763005	0.0186878299733026	-0.194081987631371	-0.0263294742826287	-0.114973316933027	0.0153489591757865	0.0687221123855618
h1s8	28	-0.017900010331506	0.021357004992147	0.000283646213008058	-0.0886163363131369	0.001477463836877	-0.0994832885802599	-0.0140287119944539	-0.0645576693740067	0.0129352719880092	0.0484246287221357
h1s8	29	-0.0110941161056197	-0.00974612441232901	-0.0137309961892917	-0.0569648610149119	0.000901334907942435	-0.0627391977333729	-0.0108449443446431	-0.036854106278622	0.0127232337489522	0.0375682217845139
h1s8	30	-0.0145318569149826	0.00957539408416075	0.000719870326657078	-0.0857367741743784	-0.00401818532081054	-0.116381931523278	-0.0192495693087953	-0.0660576349982799	0.0271284994852105	0.0557643100710858
h1s8	31	-0.00883359811525407	0.0199030734592714	0.0112382418219582	-0.143499709804654	-0.00107837635619146	-0.18082486829393	-0.026572974626001	-0.105053017812187	0.0307679247213765	0.0949409592731889
h1s8	32	-0.00688632529303946	-0.0148698224408756	-0.0169367667312192	-0.0184223907388982	-0.00499136767376852	-0.0418645986791649	-0.0103235645626822	-0.0234745855258866	0.012318339324977	0.021468947684661
h1s8	33	-0.00593659171711541	-0.0140101645372053	-0.014703561224457	-0.0389854231948045	-0.00345020177242433	-0.0632694674898521	-0.012053818547492	-0.0360562798227674	0.0192239010843761	0.040765144178613
h1s8	34	-0.0171827587262275	0.0398411252415991	0.00979391369608333	-0.149776650083695	-0.00453545470523423	-0.186000783950671	-0.0327842210187191	-0.114206056053089	0.0332214204478896	0.108686434493416
h1s8	35	-0.0192824892527423	0.0675479409314905	0.0121206808061884	-0.117677982989745	0.00744208358907089	-0.10629664966532	-0.00832752596035025	-0.0584126640209941	0.00985363873113763	0.0395227560553093
h1s8	36	-0.0208867610539723	0.0613223580469208	0.0262745939762296	-0.147632924720284	0.00278339204323887	-0.164796325998254	-0.0186882739900502	-0.0961007106208115	0.0192479691332668	0.081015442039842
h1s8	37	-0.019954807318304	0.0437699607303326	0.0285546725293188	-0.184166615355513	-0.00182420832198813	-0.230594281815794	-0.033876027343372	-0.140467307870361	0.0350272930447151	0.12572091696617
h1s8	38	-0.0237506320281923	0.0561038941711743	0.0396967701527263	-0.212598902808892	0.00240363559041296	-0.259119312782671	-0.0411512610354597	-0.160830860808543	0.0386488197055451	0.138637523337446
h1s8	39	-0.0203124740649283	0.0423393570617916	0.0463208706353645	-0.180507789550925	-0.00370188753019676	-0.225966218010125	-0.0327508440806101	-0.138904669234334	0.0315423096505385	0.127133899797144
h1s8	40	-0.0200404251164606	0.0535316954095603	0.0188832499115699	-0.154207168055095	-0.00289493290393191	-0.186652024708716	-0.0307464609933426	-0.115262730509676	0.0341860576643077	0.0996777438913664
h1s8	41	-0.0119386863440591	0.0339249985967791	0.0151072437976891	-0.150315028173554	-0.00206023827751849	-0.153984741438905	-0.0314764970527895	-0.101902281825521	0.0347461575872302	0.0991129976449175
h1s8	42	-0.0152981221681163	0.0386488517031241	0.0191923517149476	-0.133433323245671	0.000224710932201181	-0.149295493921706	-0.0303784234853905	-0.0983254601608401	0.0243933390271361	0.0821657961618406
h1s8	43	-0.00695921151467261	-0.0189301609100197	-0.0142924521745851	-0.00526000896467164	-0.000901124906245603	-0.00735941104547985	0.000942198644636296	0.000788537826224779	0.00336300409781184	0.00306780560240643
h1s8	44	-0.0142513054942814	0.00694174763696772	0.0179057189858966	-0.0237601481076688	-0.00702136366341476	-0.0345547454261039	-0.00647907580573553	-0.0262930358072807	-0.0112371088142508	0.0218775708567356
h1s8	45	-0.00915204662053447	-0.0148417443456733	-0.00734792970060042	0.0122494956723524	-0.00491755471715695	-0.00188047524939533	0.00496376441573371	0.00195273750146266	0.00262220845003397	0.000623982115007957
h1s8	46	-0.00704717682090774	-0.00628060737214944	-0.0172986637434128	0.00130191558723159	0.00621316658118883	-0.0213128604421572	0.00273449858908524	-0.0143247622125294	0.00628130889516959	-0.00225464238868588
h1s8	47	-0.00976776820319481	-0.0208670318077023	-0.0192207653513812	-0.00517711047954323	-0.0041008372416493	-0.00308350574214603	0.00190384290103872	0.00186829420958618	0.00379646490406344	-0.000101407802129788
h1s8	48	0.00861353308214696	-0.0158920414539023	-0.0187976125342431	0.00410348843812644	0.00110153484482075	-0.00811678647598892	-0.00245819987984557	-0.00565817249068924	0.00937090149065688	-0.00168319170365456
h1s8	49	-0.00653982623396316	-0.0261183534786474	-0.00405874207487141	0.0122606464724227	0.00420339303107315	0.00146878460988123	0.00547154915163869	-0.0135648172183893	0.00393320138498006	-0.00279590081784128
h1s8	50	-0.0166536050676461	0.00823363548920395	0.0179120494903091	0.00540353726872596	-0.00339542459814104	-0.00195137698246129	0.00253602359207637	0.00433122874927268	0.00536145224388283	-0.0116861400496962
h1s8	51	-0.00516173989750185	-0.0119550794228088	-0.00730823278219969	-0.0364405396554415	0.00074172165702523	-0.00351037211498099	-0.0118573875322228	-0.000378021973056554	0.00950318536445182	0.0204758212899771
h1s8	52	-0.00181570474826498	-0.0184097281044222	-0.0187354031874379	0.00798338666248931	-0.00268370552857062	-0.00291029096402432	0.000799660680104879	0.0053450270794105	0.00468762364372843	-0.00154775201208687
h1s8	53	-0.00989740432534819	-0.0230754118981794	-0.0216624117548491	0.00816497990663334	-0.00268604072888969	-0.00432823765459599	-0.00690384630047497	0.0059645871225559	0.0067276981919672	-0.00430726850181547
h1s8	54	-0.0074919657717981	-0.0128176205286408	-0.0137000499352827	-0.0152338923510039	0.0122580113249012	-0.0145267597111013	-0.00449225607701546	-0.00221059551140737	0.000486486680967056	-0.00491193929301548
h1s8	55	-0.00905975190787921	-0.0229553277269485	-0.0172579649170995	0.00461751894729032	-0.00297396500292016	-0.00572459111739778	0.00717254509024114	0.00303604778623433	0.00365457951324597	-0.00035215749957303
h1s8	56	-0.0022669447688092	-0.0180294221541586	-0.0144675527532561	0.00340536740508196	-0.000754541669472208	0.00641929373996882	-0.00399638834110216	-0.00122182344821229	-0.00786640983608485	-0.0106770386049591
h1s8	57	-0.00152912240291382	-0.0214860648739885	-0.0186194440269693	0.000627977182817372	0.0023144783895435	-0.00784825117577994	0.00578511060448994	0.000985064992004618	-0.000735935028549961	-6.58200485352638e-05
h1s8	58	-0.00956691960961038	-0.0226562562098278	-0.0208074221783915	0.00744487201464337	-0.00220286058731815	-0.00538779119535839	0.00603644297914447	0.00207197084367204	0.00402049893277774	-0.00635667677400424
h1s8	59	-0.00134123455046771	-0.00249021727470298	-0.0162693160965021	0.00209602716617898	0.00267054503134449	-0.0119966010504891	-0.000215641803461642	-0.00258116182604146	0.00840503565835734	-0.0248520365214817
h1s8	60	-0.00177017755252564	-0.0186721463373051	-0.017622058497629	0.0114096652636977	-0.00620651229562978	-0.00308119052520482	-0.00386613621129323	-0.00640518556474114	-0.000236659146343001	-0.0104889774420965
h1s8	61	-0.00210337151950966	-0.0121811403881718	-0.0140038131999607	0.00760815253331986	0.0030487505602113	0.0021689021359813	-0.000938036992628225	0.00177720137252487	-0.000704592325165874	-0.0131721179000271
h1s8	62	-0.0104659494124207	-0.00830475876703493	-0.0124125820437747	0.000733959561010652	-0.000720624538767268	-0.0156912800885723	0.00115418006113213	-0.0018030325361663	0.00737634396738749	-0.00571155343897247
h1s8	63	-0.00758808128968455	-0.0199768299255915	-0.0157642647023186	-0.000126385049609077	-0.000561790822916138	-0.0211396892710541	-0.00797590106689765	-0.00265815866757478	-0.000899982864151668	0.00330689580002758
h1s8	64	-0.0130691743689661	0.0158794916284293	-0.0100690268066365	-0.0178799577156472	0.0110739509379416	-0.0441185167731175	-0.00500021481135988	-0.0148295378542301	0.0190735963733315	-0.0115234904977986
h1s8	65	-0.00477358613290292	-0.0173261876003466	-0.0147212326710129	-0.0143915253610462	-0.00573454191281255	-0.00514996104712163	-0.00109350134884755	-0.00587308216747134	0.00973559556597843	0.00327768200837783
h1s8	66	-0.0052230590086987	-0.0140061520180306	-0.00955882279436439	0.00935479408170788	0.000457185434944742	0.00348906346973362	-0.00134970402556714	0.00645775856576624	0.00205468040846688	-0.00238215527742226
h1s8	67	-0.0109226683358222	-0.0110899803924219	-0.00521962156348774	-0.0188514321801956	-0.00823181372351427	-0.00199534802747616	-0.00795082428308607	0.00432692103788385	-0.0052462381038144	0.00622073302207642
h1s8	68	-0.00716619524127679	-0.0249195535229136	-0.0105490003589137	0.011167618233735	-0.00106308665872443	0.000863192797721398	-0.00362926727252538	0.00606805340343003	0.000772380050271668	-0.00293505573696389
h1s8	69	-0.00951357259202793	-0.0211748424059955	-0.0200181618415276	0.00340583293806606	-0.00377923891229005	-0.00314385394316372	0.00872613484896816	0.00553724420332699	0.0102546191459924	-0.00799188112797058
h1s8	70	-0.0051913772344027	-0.0165972278027567	-0.0169522533775494	-0.0110062730526	0.00775827797526653	-0.0260015647235514	-0.00454518339925779	-0.00393622635528252	0.00184911459020051	-0.00138008020695444
h1s8	71	-0.00785242494661543	-0.0226211105866433	-0.0167875217602333	0.0116896882157327	-0.00224885419052627	-0.000947810644975816	-0.00346831137976278	0.000494702222755522	0.00569435546252316	-0.000899849699641784
h1s8	72	-0.00997705879294115	-0.0255672127791413	-0.012735670894474	0.00389411256131068	-0.00428325500362863	0.0019160237869009	0.000345657076291823	0.00108740877546471	-0.000184964463153921	0.000855925598614983
h1s8	73	-0.00753689949240871	-0.0219840262788811	-0.0131102720441853	0.0139612135888418	-0.00656273076953695	0.00680742922727275	-0.003119523103938	0.0100555440202335	0.000443727661651368	0.000769853207016218
h1s8	74	-0.0110223565729183	-0.0197983145443777	-0.0174714190776622	0.0132366393662859	-0.00205463561906912	0.00780973435611705	-0.000272323431216046	0.00137038201385337	0.000505561399840799	0.00178771623986112
h1s8	75	-0.00685449731576305	-0.0207988797341912	-0.022351194230436	0.00733608871244106	-0.000191273697248637	-0.00740181225141341	-0.00435989872301613	-0.00911324958204607	0.00402732757455564	-0.00903878505796718
h1s8	76	-0.00989437407292652	-0.0190881806090438	-0.0217569529948198	0.0070328205149165	-0.00250418645167126	-5.70703696237307e-05	-0.00332793708740563	0.00355144077699484	0.00179497269165759	0.00672017583548432
h1s8	77	-0.00967392406850996	-0.0221814220220562	-0.0201682122168162	0.00403104828888922	-0.00351031823956366	0.00560865095248735	-0.0117313843587297	-0.00453218889212099	0.000805394923655407	0.00704953212011273
h1s8	78	-0.0107965607798737	-0.0107557425860566	-0.0176640373515079	-0.0044454529071625	-6.00272186715102e-06	0.00265696475819296	-0.00870354087478713	0.00469943058577731	-0.00287556188681239	0.0147042955514748
h1s8	79	-0.0134949916379554	-0.00392608620286444	-0.00321047391226413	-0.0150519422092901	-0.00224254577619484	0.00307757933062717	0.0011954249867187	0.00174810482747164	0.00266268953738117	0.0146477438138136
h1s8	80	-0.00900329557158293	-0.0267925504504938	-0.018167534095054	0.00253541233120398	-0.00448467427524529	0.00614497368562391	-0.00973597432935044	-0.00386182762703315	0.00344538095888647	0.00395325094536023
h1s8	81	-0.00210835076311562	-0.0214887102161279	-0.0174820979414401	0.00474410387225665	-0.00423618413275654	0.00694314024490237	-0.00634781743290273	-0.00460459381994811	0.00181933874112872	0.00288495224041821
h1s8	82	-0.0094141180306941	0.0138552971578528	-0.00788139512796215	-0.00546813868645922	0.000105287315423129	-0.0160784496631178	0.00217330016675409	-0.00871950193874013	0.0126132887109184	-0.00846598947092237
h1s8	83	-0.0171669177786322	0.0127532491521693	-0.00135485651289611	-0.00889168107517937	-0.00646975920459043	-0.00321644210778954	-0.00806543575602595	0.00510374523292298	-0.00179194781935437	0.0183230721166175
h1s8	84	-0.00542645117501228	-0.014840792479013	-0.00160247667372231	0.0114832317625285	-0.00368509382876961	-0.00659990374662177	-0.000540326004671796	0.00173398268851073	0.00383649272914074	0.00138772645151188
h1s8	85	-0.00465096401939345	0.0133404225134361	-0.0072632738625232	0.0146368051324012	-0.00376089376688115	-0.00193311323385074	-0.000214065425411417	0.00289367589631305	0.00804862555248672	0.00308630156784063
h1s8	86	-0.00108109403964827	-0.0175676427818291	0.000979869714647949	0.0142765439658273	-0.0078972125282296	-0.00152510810954887	-0.0044515186575862	0.00285845659711539	0.00357953183128262	-0.000589949860488536
h1s8	87	-0.00943976770685908	-0.0125884574379043	-0.0213561628154507	0.0156603289884012	0.000454362667470231	0.00348875134328287	0.00859556867360915	0.00187856699082852	0.0024218061648621	-0.00607907169683569
h1s8	88	-0.0102882130804132	-0.00669216789855761	0.0117593778618276	0.00252262853744651	-0.00437375630384988	0.00497172056457125	-0.00612488301875986	0.00644407511084014	0.00322481996219921	0.00941745903645152
h1s8	89	-0.00888721368085628	-0.0100975019782852	-0.00959217946085816	-0.0377672442895188	-0.00634370088363037	-0.0219182916587111	-0.00693270432273578	-0.00519626614757486	-0.00964186165195339	0.0132443878027082
h1s8	90	-0.0089766533838433	-0.0127932222932481	-0.0182032750830195	-0.00982017308384689	-0.00173789929909368	-0.0127966539821549	-0.000457554415633547	-0.00121584549142844	0.00103133044556331	0.0121504589942964
h1s8	91	-0.0162640130500282	0.0302031533871239	0.001997751305476	-0.0375552546582714	0.0043971355517205	-0.0370257973621527	-0.0145000856645521	-0.0152799623320258	0.00453545503097866	-0.00842579874570416
h1s8	92	-0.0157059735680843	0.0280319033945399	0.0066776135226884	-0.0249224260914196	0.0122053473078199	-0.0421865851413738	-0.014169507225871	-0.022263801511771	0.0101701179705049	-0.0211409665359982
h1s8	93	-0.0116463599344646	0.00394078876456127	-0.00970440779256801	0.00877332740717079	-6.15689461092021e-06	-0.0129803156065463	0.00213698489750059	0.00119213292933528	0.00232289751493748	-0.00365450757476674
h1s8	94	-0.00388647363196991	-0.0151297840730914	-0.014944558057872	0.0121090019164411	-0.00844770944517818	0.00286611115403616	-0.00550240490775091	-0.00409272452037883	-0.00950877576522099	0.00664422953847062
h1s8	95	-0.00388602729113868	-0.0105883229555315	-0.00826130280279167	0.00788455127643691	-0.00790139472167802	0.00657722594374773	-0.00902555852564154	-0.00985819805016078	-0.00902120834162714	0.00375482340874823
h1s8	96	-0.0121235644357082	0.00512638999415941	-0.00845196508237175	0.00321941832219743	-0.0050913646455071	-0.00468699164557129	-0.00695127878017763	-0.00421361078890305	-1.69534800266408e-05	-0.0025024798520431
h1s8	97	-0.0072225944271599	-0.0215517194561852	-0.01159308557663	0.00779249033700878	-0.000884509883516044	0.000659613585091161	-0.00450472105006259	0.00683940949335835	-0.00482978558892094	-0.00465709616812022
h1s8	98	-0.000843758188436772	-0.0248465309210304	-0.0129684564794771	0.00317115264132062	-0.0031463502961437	0.00696266552740754	-0.00654848466996766	0.00850637066381407	-0.00273263939678274	0.00101789284715559
h1s8	99	-0.00555484428582631	-0.0095828517321209	-0.00582083196527917	0.00393448068199169	-0.00894070360688405	-0.00679649036448082	-0.0040547511920157	-0.00603246705345861	-0.0128566891983057	0.000659811974939032
h1s8	100	-0.008693887040916	-0.0209701057190439	-0.00471454430584452	0.00807132113344588	-0.0082141762236587	0.000921740924738988	-0.00834503672466158	-0.0084989340190792	-0.00888824473424917	0.00188922371321367
h1s8	101	-0.00891355514147421	-0.0178658937339355	-0.0155295323736834	0.00883200758471336	-0.005791096441723	0.0030200570667435	-0.00650568446522482	-0.00166801059102104	-0.00404976277135793	0.00203807625997078
h1s8	102	-0.00950349336508783	-0.0116068586868603	-0.0158604390265381	0.015381870041624	-0.00256435563325754	0.00846233322708599	0.00839979535907122	0.0108799806469087	-0.00663205686449257	0.00996509703052522
h1s8	103	-0.00904699055287809	-0.0226760054991234	-0.0172311687766794	0.00567383324854011	0.00178049832932585	-0.00148105211729821	-0.00697364242276129	-0.00847768790704324	0.00434102626925756	0.00239647162977211
h1s8	104	-0.00917206138132652	-0.0227878471140834	-0.0108627666313469	-0.00251609441943029	0.00554686794187054	-0.0159551894074691	-0.0125450757831111	-0.00316232306867776	0.00442175813728047	0.00370355465814602
h1s8	105	-0.00347335460638888	-0.0216165987399977	-0.0106067232439898	-0.000506659923598258	0.0163267770703909	-0.0173764256116121	-0.0154897553611885	0.000984185078907925	0.00463695544118394	0.0106967609165165
h1s8	106	-0.00176452335408215	-0.0213031532006279	-0.0192401184891521	-0.000666330164165511	0.00533330129417289	3.15012732516469e-05	0.00323764407048493	0.00548241681540756	0.00525499133613453	0.0110247049511345
h1s8	107	-0.00610115526951383	-0.0218210770793583	-0.0183771379610872	0.00512040894408398	0.00699230857129261	0.00371154412975262	-0.000641579750111794	-0.000682416676868086	0.00316644028908596	0.000238383697225596
h1s8	108	-0.00822220442541547	-0.0248194843317217	-0.0181501641881989	0.00149658803537165	0.00670480029754352	0.00655923063900148	0.00459807074796856	0.00330526411938386	-0.000894154094785199	0.00930594381477299
h1s8	109	-0.00685112081118486	-0.0214675572132977	-0.020558271297396	0.00576949503043501	-0.0048407726898349	-0.0012068465401119	-0.00285837999714301	0.00474828338550949	-0.000177611985607741	0.00267502608829596
h1s8	110	-0.00625789529006094	-0.0235427710249104	-0.0194063885196774	0.0107400078702401	-0.00777828238127705	-0.00141003516826848	-0.00371999208548255	0.00638492822730925	0.000244042315587959	-0.00027071784693464
h1s8	111	-0.00559421554019498	-0.0146781357335757	-0.0194164606414956	0.00130055392701642	-0.0080975646408877	0.00536296343511456	-0.00262771337515016	-0.00468390623864093	0.0071203554290198	0.00122940458885305
h1s8	112	-0.0104071958518641	-0.0099706890596493	-0.0200350697006402	0.0167093691708205	-0.00543244603377037	0.00387350592108092	-0.00113240399631089	0.00425822016844045	-0.00245875064842509	-0.00746658210184456
h1s8	113	-0.00831555152777064	-0.0193757498656426	-0.0122394504369214	0.00617287012634758	0.0024575977247327	-0.00438929544051696	-0.00369697020814941	0.00230424507945255	0.00496154831436178	-0.00228899998816582
h1s8	114	-0.00874350125528078	-0.0172340629000869	-0.019676224770402	0.00596493340207315	-0.00699573201162584	0.00402060164327913	-0.00413236871809569	0.00940541716419996	-0.00200692766319017	-0.000554391413787422
h1s8	115	-0.00529938806894426	-0.0262629839984636	-0.0136622884631554	0.0144452185803937	0.016629108371012	0.00363542612473952	-0.00297830638087792	0.0108834332076458	0.000118889782676666	-0.00326991711184409
h1s8	116	-0.00569559294817632	-0.0278950240676961	-0.0108796942411139	0.0103649231129981	0.013500473703257	0.000991580409669809	-0.00713995741934601	0.0061167368615788	-0.00403230190743006	-0.00414449919356885
h1s8	117	-0.0123185769142961	-0.00818154581947344	-0.0121668849491345	-0.0027938126600611	0.000363074767485241	0.00408096825444419	-0.001003864866463	-0.0138084397325041	0.00337641010820462	-0.0068733158548202
h1s8	118	-0.00637876302481927	-0.0129682825505448	-0.0195175194049903	0.013165794294652	0.00260117275943721	0.00307529492681451	-0.00351885963085344	0.0062773628520407	0.00444713110978498	0.00155923147626175
h1s8	119	-0.011396790844848	-0.0204975763909768	-0.0146316772507943	0.0133955751432687	0.00373229980288253	-0.0016916905546345	-0.00264567163037656	0.00189558429356182	0.0028695644732145	-0.00242542537109612
h1s8	120	-0.0106801874552676	0.00321578693903605	-0.0200765103987142	0.00558279522775876	-0.000391144172052722	-0.00252210597451447	-0.00254602444466196	0.00158585341803862	0.00476089920942176	-0.0121934037780614
h1s8	121	-0.0104853109940925	-0.0196797531294117	-0.0201041166301157	0.0144270687100705	-0.00480824280546736	0.00269446644506935	-0.00016516091767273	0.00351636189882327	-0.000109241681261738	0.00510935634989326
h1s8	122	-0.00587996193159313	-0.0157105544022508	-0.0159206779719919	-0.0027202407379997	0.00676682119072969	-0.0031891485046012	-0.00185711690174647	0.000265303615613234	-0.00420748691696721	-0.00774739497594012
h1s8	123	-0.00505480688063768	-0.0252396616441137	-0.0180205300604053	0.0110591682539498	0.0150999283335823	-0.00610611887074	-0.0026252378745173	0.00458308177100959	-0.000668412838845048	-0.0070416452767988
h1s8	124	-0.00468411655414328	-0.023110305345097	-0.0183958089197266	0.00168751333141097	-0.00294972270537626	0.0137240320520856	-0.000274195920778685	0.0101018203380312	0.00417135662247964	-0.00340852228062135
h1s8	125	-0.00763960092465685	-0.0234678318274597	-0.00798277300571575	0.00934814202487494	0.00172444696256258	0.000347055493749649	-0.00612911168229255	0.00617363651839936	-0.00104816089970487	-0.001759301591224
h1s8	126	-0.013061103546128	-0.0177426812027224	-0.0150829705076914	-0.00837169807301619	0.000723753249971478	-0.0305060814945021	-0.00321800225755508	0.00723305539662411	0.00544889584811161	0.00445503828382163
h1s8	127	-0.0118280649265437	-0.018705556074553	-0.015177085129529	-0.0077783489063357	-0.00452300310249889	-0.0322204999122374	0.00369266700712274	0.00532203625393972	0.00977191894783106	4.33119950072105e-05
h1s8	128	-0.00177588675025849	-0.0223407421664907	-0.0048847139483117	0.00970952192702429	-0.00510058881744139	0.00785958516530081	-0.00393531954517111	0.00881520800604447	0.00446484563783338	0.00277953144736382
h1s8	129	-0.00733476206316378	-0.019377428695174	-0.0151866223993782	0.00622108680842433	-0.00812660165793526	0.00137756935626086	0.00630764400312922	0.00867652382398428	0.00280875063827746	0.00508331540417796
h1s8	130	-0.00906713377935844	-0.0112364593711862	-0.01925668116041	0.0125142106490112	0.00165126235885227	-0.00489747951992985	0.00472972769253486	0.00505620334798166	0.0031175478563453	-0.0164387327237986
h1s8	131	-0.00778025442197491	-0.0227121281631093	-0.0209293909197832	0.00991934314607472	-0.00231708373243853	-0.00119026947042315	-0.0067278933391392	0.00423551769471921	-0.00571757223913986	-0.00274129308113451
h1s8	132	0.000276538962265957	-0.00215832509547697	-0.000696718656234232	-0.00287647749057011	-0.00749212429166277	0.00676297544135047	-0.00593547941294954	0.00499594156184939	-0.00836123972787722	0.0102174128380723
h1s8	133	-0.00484307893378005	-0.017516697107625	-0.0186420460259762	0.00378942804953971	0.00100169301675179	-0.00463318152253039	-0.00199870994999049	0.00452476814143558	0.00577612281618997	-7.27269914170212e-06
h1s8	134	-0.00899556412567877	-0.0210161627501878	-0.0194993226126906	0.0094116838220628	-0.0014331455112741	0.00153612269488806	-0.00667479815850355	0.00401381721669295	-0.000636294567555707	-4.14921253156146e-06
h1s8	135	-0.00683407562143163	-0.0230282454874839	-0.0188161887523919	0.00920785720490452	-0.000951121208848982	0.000477301075862982	-0.00515818365321508	0.00639030678887416	-0.00582443944438458	-0.00257624069085042
h1s8	136	-0.00913624053112012	-0.0174455014747664	-0.0204247144452106	0.00417214621995293	-0.00227070677100722	0.00346165579673793	-0.00615347506648471	0.00927016640758254	-0.00597308449988546	-0.00429458482866659
h1s8	137	-0.00972305696684665	-0.0142059090417266	-0.0219795723799081	0.0122684742657367	-0.000462524881593258	0.00918511052766725	0.00127302090524386	0.00889331111352153	0.00167823251182292	0.000804182050754087
h1s8	138	-0.00945968143733064	-0.0182584267552058	-0.0197465377104352	0.0136446082158223	-0.00392886078960004	0.00411802925891198	-0.00281500768724498	0.00495810359299867	0.00199604509056707	-0.0028740191023079
h1s8	139	-0.00962378748283018	-0.0220109707474962	-0.0200659744504384	0.00232561119028702	-0.00529533198412126	0.00064480869119139	-0.00715942164756352	0.00702994938272315	0.0067496468026924	0.00150944799223368
h1s8	140	-0.00854171679866174	-0.0229136142981006	-0.0157495645849931	0.00808792595872524	-0.00339417222311536	-0.00228035252607229	0.00755588710383451	0.00714931860402442	-0.000496859365889901	0.00377522298120543
h1s8	141	-0.007789900062747	-0.0218093534404381	-0.0176441328202399	0.0152793150310651	-0.000487766690557026	-0.00199775246444785	0.00488160448868206	0.00447506326536644	0.0038025024415928	0.00141834577520008
h1s8	142	-0.00876007924864245	-0.0220716187268019	-0.0227679608737111	0.0101020285973974	0.00148162570910546	-0.00588154611440657	0.00789782268553518	0.00282336992668344	0.00481493132840848	0.00269094100081587
h1s8	143	-0.0083445074443347	-0.0226570103229788	-0.0217113093783112	0.0105646471888839	-0.000656109031976794	-0.00108913158598184	0.00167103616523278	0.00374491312783813	0.00131581877666108	-0.00118017187614491
h1s8	144	-0.00769525196087746	-0.0119004786498816	-0.0148524680158408	0.0144840871606256	-0.00365710820494754	-0.00107167503478775	-0.00611940020765255	-0.00175123197691937	-0.00397587517339221	0.00142813011534847
h1s8	145	-0.00336625822990471	-0.020518855036334	-0.0198532957827303	0.00495192604447926	0.00508438403865665	-0.000243550495490875	0.00560635142675168	0.00718682924933735	0.00301828008321866	-0.00471734034720601
h1s8	146	-0.00444725371040388	0.0154600115674301	-0.00133446151296122	-0.0489149323209483	0.00904183158241209	-0.0260932452176895	-0.006842347687094	-0.0137243251266021	-0.00153183799233435	0.0142583538929837
h1s8	147	-0.000581471843329282	0.00319172772468714	-0.00169110344267201	-0.0389820689270272	0.0124417216533565	-0.0157290931358862	-0.0115036466950535	-0.0125316086576706	8.18258032592946e-05	0.00968874267336643
h1s8	148	-0.00950537255797449	-0.0179781972413747	-0.0155039620384632	0.014881884350985	-0.00469106919699996	0.00439266222113827	-0.000705836928652441	-0.00375446980042853	0.00048501271325216	0.00330835032585439
h1s8	149	-0.00521976891726939	-0.0242242655659665	-0.0208228883982248	0.00632623655761808	-0.00552062143581029	0.0043344017031719	-0.0014369252055683	0.000265267923758718	4.3928806601115e-05	0.00586465914376141
h1s8	150	-0.00707754488822502	-0.0194561983114451	-0.0195587561387387	0.00233304233663639	-0.00502052644458456	-0.00962015650887095	0.00301129250451915	0.00515572286158215	-0.00296956662954816	-0.00238152270945201
h1s8	151	-0.00910916274468659	-0.0176846696606738	-0.0213786409328024	0.0078256717188083	-0.0010767808950511	0.00144287298716019	-0.00101455682650718	0.00357437156749935	-0.0030808104062118	0.00219843054401726
h1s8	152	-0.00858907217777439	-0.0276485294607994	-0.0151648158674723	0.0136040762662921	0.00181369620265558	0.00123140189667059	-0.00198977550088599	0.00428439075777225	0.00413714556994928	-0.00183910770523535
h1s8	153	-0.00668654299754421	-0.0247650902761004	-0.0195166379971383	0.00568903355020979	0.00190403990134388	-0.00907727584623341	0.00198185171100007	0.00248307741726229	0.00647854328728285	0.00364867218165518
h1s8	154	-0.00911797987009874	-0.0207483115529562	-0.011453027937901	0.00723660616774038	-0.00322223140261407	0.0019733309510903	0.00327296651416963	-0.00362328644071982	-0.0042704567233762	0.000547033411379774
h1s8	155	-0.00651648313170452	-0.00511085698897613	0.0117024727945811	-0.0384012588993475	0.00522419178394626	-0.0154719781905756	-0.00475799931701142	-0.00496733413246416	0.00524680478526881	0.0241296531615265
h1s8	156	-0.0102799364094435	-0.00786261758439433	-0.00261372385415257	-0.0227708228573718	-0.00396124245508528	-0.0157184921650602	-0.00803192601261318	-0.00583289307052058	0.00205443004863529	0.01902354305961
h1s8	157	-0.0108038203709696	-0.00544997967168028	-0.00819571320352388	-0.0314082006923294	-0.00503071502723305	-0.00258019670005968	-0.00997399035236607	0.0012617948927083	-0.00343205056199867	0.0182086549694897
h1s8	158	-0.0101094515128771	-0.00967470846887366	-0.0088124529525076	-0.00718263039529596	0.00181998715393727	9.89349135513045e-05	-0.00661072299841179	-0.000924921325579136	-0.00345241044831236	0.0164415219841953
h1s8	159	-0.00696143316024939	-0.0101412500616059	-0.0176221539662158	-0.000249932897506519	-0.00609496011718809	-0.0184283439950193	-0.00841219827872305	-0.00805176638482423	-0.00120970670211734	0.0195026693956817
h1s8	160	-0.00184694605628679	-0.0248613995159368	-0.0176721399297882	0.00551500173362542	-0.00538946390578374	-0.00154405204037905	0.00401950890540168	0.00278502714232053	0.00713274436277493	0.00712171832422751
h1s8	161	-0.00819815443210102	-0.0173654181278985	-0.0195261725332763	0.0139036254568735	-0.00238183618377011	0.00342069000383241	-0.0050361204565195	0.00846982200298823	0.00145678872992421	-0.00271185053842379
h1s8	162	0.0150506496193746	-0.00577233475489966	0.0123679131317539	0.00396584316399186	-0.0072171703451174	0.000282635409678129	-0.00316680333246485	-0.00833703586696857	0.0087000488812684	0.0152561978952861
h1s8	163	-0.00852257273732847	-0.0200903173646515	-0.0195793812023879	0.00353456127456244	-0.00521133847725729	0.000801048812090365	-0.00850493153023977	0.00882580805265462	-0.00115233795163634	-0.00610650296245492
h1s8	164	-0.00839207549037561	-0.0254514497735175	-0.0147600841013164	0.00443738010317642	-0.00704676706346286	0.00261574439973352	-0.00749294760427293	0.0042351303521585	-0.00998732661944639	-0.00116484783691168
h1s8	165	0.00261274352466441	-0.0224221772397363	-0.0131203244616998	-0.0030424480512891	-0.00778849692220665	-0.000552242155277134	-0.00951572267833451	0.00166174346429275	-0.0128315711937526	-0.000200923437780071
h1s8	166	-0.00365688438053347	-0.0212167123554266	-0.0146384855230456	-0.00492143547870705	-0.00777050395968753	0.000210356803876708	-0.00411198570894428	0.0045639662663623	-0.0194457912146216	0.00480823033411522
h1s8	167	-0.00593050140609771	-0.0222905689548597	-0.0198494046627723	0.00991465693177955	-0.0053733161091362	-0.000235293699080068	0.00356637659575898	0.0031774028103946	-0.0100857030345359	0.00995519925061708
h1s8	168	-0.00811418338756655	-0.0104969826668342	-0.0140586113634076	-0.00107379301423298	-0.00525513013460873	-0.0052054487171326	-0.00711194466071925	-0.00114043293864838	0.00429493464005654	0.0191759351649236
h1s8	169	-0.0108735387818901	-0.00279958986578828	-0.0145249376426654	-0.00642375645862422	-0.00337200367370424	0.00183471395245486	-0.0116391158928846	0.0035216136740152	0.00365769271439517	0.020115402829385
h1s8	170	-0.00651956740460372	-0.0183574960292086	-0.0141791446979761	0.0128103803068559	-0.00144171632905826	0.00214293610871169	-0.00678972756306748	0.00929935450056981	0.00311352884341304	0.00177287121486378
h1s8	171	-0.00595775194975629	-0.0226929751925944	-0.0205964458051502	0.00129546505123241	-0.00203026112196688	0.0019057397512151	0.001727101426841	0.00681717986803951	0.00488726705280412	-0.000743286955484661
h1s8	172	-0.00595430864248496	-0.0249646312002177	-0.0170461725651419	0.0102612370953823	0.000765549019037037	-0.00744926201636808	0.000998210710004479	0.00377684838232159	0.00271929119778243	0.00414038798250154
h1s8	173	-0.00996371911587867	-0.0235457404970061	-0.0120197361271391	0.00639424105402888	-0.000943863979252566	-0.012854832702687	-0.000158489371991344	0.00290992834866743	0.0123256611013853	-0.00155684041632378
h1s8	174	-0.0151203656907202	0.00168648645769843	-0.00945418991225417	-0.0121912618366599	-0.000361873886473119	-0.0206310939972654	-0.00829311468256061	-0.00198585971444921	0.0101338752466672	0.0033820179540302
h1s8	175	-0.0059885579333653	-0.0192876444241907	-0.0205187511200772	-0.00396082380381227	-0.00505957901448891	0.0104452976285503	-0.000744632671913133	-0.00175227639043498	-0.0011401004397349	-0.00333590354790516
h1s8	176	-0.0102398991653927	-0.00917995343545591	-0.0148291090378818	-0.0102820581152062	-0.000367920755645181	-0.0101807321515869	0.000561078849844051	-0.0109941920900921	0.00249822477562802	-0.00328275426388921
h1s8	177	-0.00246500959333282	0.00454262145547462	-0.0153430218482724	-0.00372858283137198	-0.00257281107715182	-0.0101592499938507	0.0102405534867024	-0.00906027645658425	0.00327833581991394	-0.00598009094176352
h1s8	178	-0.00816154490763362	-0.0243316690720144	-0.00959828506629903	0.00171975209763599	-0.00472668906174235	-0.00714852733470293	-0.00562878139386031	-0.00153686720962229	0.00172028794181229	0.00556097836217291
h1s8	179	-0.000464569513561579	-0.00705892864006088	-0.00893085438551345	-0.0306798762535406	-0.000446734424896843	-0.00131264505528972	0.0127587890012658	0.00300547802340416	-0.0065214473963737	0.00500006596232368
h1s8	180	-0.00527335235828218	-0.0157169965394348	-0.0184804672249151	0.0117610591647166	-0.00869373794764512	-0.0021213063318038	-0.00870691447431577	0.00466872485724837	0.00202952832873924	0.0020514176058798
h1s8	181	0.00119274646947576	-0.0164026352695533	-0.0169229328939762	0.0133804488743736	-0.0105387771415707	0.00289120529696004	0.00120454279290799	0.00208583650616316	0.00107353030498845	0.00532473022640071
h1s8	182	-0.0124737097659984	-0.00299359328430337	-0.0183400846888784	0.00583516041451781	-0.00400051066865635	0.00114702259756115	-0.00016443322406202	0.00836070729698966	0.00359541647220699	-0.01390381032442
h1s8	183	-0.00891292640699443	0.0272336820835487	-0.0156240384133839	0.00613862045811447	0.00134466954663735	-0.0096561663753998	0.00292067804231243	0.00292903594248617	0.0152165816128511	-0.0292262341163458
h1s8	184	-0.014440780367594	0.0506662107621931	-0.0113317140002172	-0.00608041465035633	-0.00190166583263259	-0.0210933811937337	0.00376062704675046	0.000485544619446524	0.0265427920117322	-0.0410259494566166
h1s8	185	-0.00955113619838301	-0.0274109716728889	-0.00744779518350014	0.0114820612502791	-0.00391266312794998	0.000348494404153687	-0.00680877479760004	0.00788297286412999	0.00315695833802725	0.000888303160143678
h1s8	186	-0.0101414057293837	-0.0244127891252848	-0.0128827937740687	0.00713829996652429	-0.00231066634960304	0.00337165028636579	0.000286636882639708	0.00656333876675799	0.00173435188067925	-0.000625519674250164
h1s8	187	-0.00989801976622125	-0.0182452271776061	-0.0198022963952958	0.0128658495514688	-0.00554501398788605	0.0016830242810237	0.00128447031936541	0.00354043781986155	0.00161956630740258	0.00308275736265774
h1s8	188	-0.00489808695723412	-0.014725365739917	-0.019346267600239	0.0019511622161493	-0.00189010996161789	0.000542581646799173	-0.00208656720355958	0.00168481540690949	0.00141028667297935	0.0081776914556694
h1s8	189	-0.00859149125205792	-0.0139654975249679	-0.0149751562033988	-0.014315851945554	-0.00674096941543969	-0.00704046071400403	-0.00139332725739492	0.000375302807307558	-0.00697885498385678	0.0189684866359178
h1s8	190	-0.00658901252923635	-0.0249641846362935	-0.019681210595331	0.00843371776488306	-0.00744422299706806	0.000187469609188533	0.00278736558207299	0.00203407241337409	-0.000258372522561161	0.00289999632638506
h1s8	191	-0.00609960679798308	-0.0252761027079307	-0.0179651739198457	0.00848244302755098	-0.000926609854185234	-0.00325806718488644	0.0124097329671505	-0.00682599887952745	-0.00129136675196394	0.00879582121823832
h1s8	192	-0.010374610168234	-0.0236594696367954	-0.0142191971851351	0.00481428869486461	-0.000618724569229821	-0.00504535934288419	0.010403294626587	0.00445376000824468	-0.00277253821766295	0.0138592651495634
h1s8	193	-0.00902322686484404	-0.0227134667160534	-0.0165695855588093	0.0146012071652142	0.00332006599982018	-0.00100307647631465	-0.00247583187273372	0.00798685010446434	0.00209624467640116	-0.00375396643572962
h1s8	194	-0.014546551513643	0.00226854878192328	-0.0148189357294463	-0.00610392081533736	0.000608898322248188	-0.0197539728827964	-0.00548885717264411	-0.00193020940301833	0.0198614278987428	-0.0296043580309087
h1s8	195	-0.0103393643561606	-0.00704345931093556	-0.00809064606894901	-0.0192583359761596	0.000136695608424891	-0.0160682695813156	-0.00574234876634041	0.00183994115594234	0.00950633899365751	-0.0147993866012325
h1s8	196	-0.00653172067241917	-0.0234694141085726	-0.0214697559988347	0.00866691531227044	-0.00227135846334674	0.00484859964929915	-0.00520308747714446	-0.00218141395713989	0.0043646579494644	-0.000582116723642666
h1s8	197	-0.00976757690001829	-0.0164118881876496	-0.0102214995508383	-0.0023161582547346	-0.00451453864875017	0.00112112052347204	-0.00314774752892779	0.00687001446258498	-0.00156269638313081	0.00464764114362825
h1s8	198	-0.0116896049079403	-0.014058928930808	-0.0129849290969143	-0.000796188112961814	-0.00471893931102932	0.00131509797195566	0.00801347801219746	0.00744387352334376	-0.00270393207376987	0.00407040777655916
h1s8	199	-0.0112667264275296	-0.0152416903389786	-0.0178394882093727	-0.00193977416965654	-0.000247714780984491	0.000469277639807867	0.00517967545370105	0.00857312405463095	-0.00281461544160193	0.0016938604796647
h1s8	200	-0.00578376102809232	-0.018224166490113	-0.0172074369295274	0.00816627633245226	-0.00210185609765208	0.000100033238538868	-0.00285791656026599	0.00144688910204701	-0.00158041746608951	0.00372582954526229
h1s8	201	-0.00908904422724049	-0.00349455831858827	-0.0100750410776723	-0.0103667612070124	-0.00578882405145535	-0.014511599260767	0.0016577809690437	-0.00262714238843517	-0.0139804415852862	-0.00338517667404463
h1s8	202	-0.00522725832288467	-0.00529807925493871	-0.0156913643491523	0.000459150258061372	-0.00225862601810202	-0.00254367405475832	-0.00347692994370168	-0.00276007338814855	0.00298940282760122	0.00751979324238101
h1s8	203	-0.0147486473509329	0.0190135397061287	-0.00842560939951407	-0.00572504981352632	-0.00116099921913547	-0.00327395632641727	-0.0075542150553983	-0.000410327582175766	-0.00957002326391567	0.0146144513220671
h1s8	204	-0.0158567523093862	0.023956025522511	-0.00706386908895573	-0.0038412909356418	-0.00224005464707674	-0.0043008288673757	-0.00760855047052656	-0.00407395141845963	-0.00760393265488877	0.0146019651370543
h1s8	205	-0.00848562776319038	-0.00892638531862676	-0.0108350535914651	0.00816462522799931	-0.00533578750978736	-0.0105849602799266	0.00178066956540127	0.00301804944041282	-0.00473873649811548	-0.00934054369387446
h1s8	206	-0.0139304098966039	-0.00228265439674454	-0.0101334546567873	-0.000419989592537126	-0.00227838611138933	-0.00394560877376442	0.00309471050491648	0.00157673672798816	0.00215536749669738	0.0049749237207897
h1s8	207	-0.00760220429348574	-0.0231740638153492	-0.0186925366086903	0.00703194092992359	0.00504993466685181	0.00299049444280413	-0.00760108861080644	0.00799362380754437	0.003217723916768	0.00141487798629068
h1s8	208	-0.0104795630669087	-0.0227249126727493	-0.0207199374349217	0.0111032538154531	0.00864775838172636	-0.00348189198054326	-0.00568940005805316	0.00110085884410059	-0.00189768631967454	-0.00328959202828991
h1s8	209	-0.00878300951646124	-0.023380957064591	-0.0194587006221009	0.0135543383157188	0.00698915963226235	0.00513355593907433	-0.00474186638622369	0.00214405396962133	-0.00511872588232205	0.000557217261786231
h1s8	210	-0.00797629657048963	-0.0250142168503858	-0.0209209005155908	0.0140052509497612	0.00625713629895774	0.0051370529675791	-0.00505071604431072	-0.00372034975688557	0.00130557175088359	-0.000886088149083144
h1s8	211	-0.0105082588378386	-0.0141096636271609	-0.012175267190891	0.000188906427723195	0.00301794580925216	-0.0148129160662319	-0.00384976217992679	0.000332041373364728	0.00766560237332552	-0.00823159149306062
h1s8	212	-0.011193563779901	-0.0155271198105324	-0.00698539681527992	-0.0239790626615996	-0.00402854090103562	-0.00736107121830957	-0.00200779316549572	-0.00658416948942692	0.0015208284892578	0.0127181479059437
h1s8	213	-0.00937930396124977	0.00744036916850817	-0.00630081086710607	-0.00977616732654936	0.000516885241669062	-0.00723440218222865	-0.00554186791655786	-0.00559345741433022	0.00215650888648403	0.0149371749186949
h1s8	214	-0.00536257991895095	-0.016863586222522	-0.0127923247921406	0.0133131733544859	-0.00588400059065342	0.00437267134029041	-0.00416949443332915	0.00731680727573357	-0.00954742225038944	-0.00477486142579233
h1s8	215	-0.018895311706169	0.019100737665572	0.0445887203978526	-0.0958217236909425	0.0035551807876873	-0.0302777893456183	-0.0155827318668963	-0.0175771986067399	0.00241127811174626	0.0195870771243431
h1s8	216	-0.00776425116084763	-0.0230786655815538	-0.00597780442707473	0.0100931589302908	0.00277780824386824	0.00735699919907659	-0.00102585562054612	-0.000811400537487726	0.0058374153002381	-0.00808770444227897
h1s8	217	-0.00967148561677742	-0.0185210018475179	-0.0138058302935668	0.00169718306380588	-0.000498492210290609	-0.00552929775893223	-0.00694170385892632	0.00455296294003915	0.00729501524033513	0.00512707459451544
h1s8	218	-0.00878484198805546	-0.0258257369034791	-0.0145752633092075	0.00733230238852755	0.00158875533765128	-0.00653065381552831	0.000748325044701656	0.00452388754451423	-0.000953437692192941	0.00149503244124699
h1s8	219	-0.00419994663076843	-0.0209380683678241	-0.0170479443944782	0.0112823249021979	-0.00212718208033873	-0.000442719895024026	0.00313082819662367	0.00627112365373095	0.00486694685625211	0.00474651616071556
h1s8	220	-0.0113071267711915	-0.0128131546948997	-0.0113993850184174	-0.0020968141428217	-0.00548412326710824	0.0062362761210405	-0.0118321390615595	0.000786577870328422	-0.0012340521358278	0.017218711247716
h1s8	221	-0.0105077431931694	-0.0224503549642896	-0.0204013271585905	0.00277044828072121	0.00431958068727458	-0.0121564373921084	-0.00729353203600728	0.000342707157856302	0.00603461661656814	-0.00716184141873732
h1s8	222	-0.00190647042964106	-0.0186852655620282	-0.0205228037855326	0.0078157085519199	-0.00146311758419904	-0.00574958948458462	0.00372702575868246	0.00313721737082275	0.00836773360686779	-0.00393706901154729
h1s8	223	-0.00487672027441133	-0.0223380852441462	-0.0204438570380761	0.00618266980427995	0.00491104596719428	0.0050465461048937	-0.00297881414230081	0.00351892570452657	0.00354768753857573	0.00436451881121295
h1s8	224	-0.00821916850627874	-0.0219299417766906	-0.0207598331040451	0.0150681607497141	0.000320629960110177	0.00199002136822764	-0.00621466417573503	0.00714928860280241	-0.00160243957685635	0.00720065289106772
h1s8	225	0.0101894412666586	-0.0210296938226951	-0.017451655861039	0.00574123030470155	0.000670502636727204	-0.00015339083274408	-0.0032448384551582	0.00269313081181789	0.0104661569759556	0.000646200344397324
h1s8	226	-0.00223462579465046	-0.0230086094094299	-0.0155865804760136	0.00337765443853906	-0.00875277197716001	-0.00590907388993805	-0.00159128701257419	-2.71880572075742e-05	-0.0070233525735994	0.00211911947123357
h1s8	227	-0.00796362436370253	-0.0254589370443274	-0.0168225416580528	0.00897384266050955	-0.00105471935763611	0.00372887033455469	-0.00390855594137903	0.00606052546334571	0.00538526787712605	0.000110851939323706
h1s8	228	-0.00812193844603283	-0.0223070667923575	-0.0137567830393369	0.00903325964197999	-0.00185549479687994	-0.00578098562187687	0.00445364591843138	0.00157466120597749	0.00297452827925522	-0.000153341871859784
h1s8	229	-0.00832781069322876	-0.0221521748370067	-0.0195502207288843	0.0110913598140467	-0.00604383875589191	0.00149537612350223	-0.00847845379714124	0.00544225014885467	-0.00203260320799878	0.00271706027953656
h1s8	230	-0.0129398830564004	-0.00512732554240109	-0.006045384900362	-0.0253195523624406	-0.00348685060622274	-0.0110505446136227	-0.00835799433626663	-0.00550369043323335	0.00501184478041597	0.00954106362386351
h1s8	231	-0.00973001380971616	-0.0128283055116775	-0.00983001651205449	-0.0067558335747691	-0.00655777030546135	-0.00217781093788474	0.00201422452585843	0.00214721884005817	-0.00180915974995087	0.00945354223932272
h1s8	232	-0.010757822828613	-0.00596607823486018	-0.00101933847139509	-0.0230990427910428	-0.00580291080272827	-0.00113228761129743	-0.00883246851469408	0.00502100089347046	-0.00856336702699513	0.0107410310546847
h1s8	233	-0.00962654699620043	-0.0175139601201034	-0.0192382058016259	-0.00249840468384417	-0.00221838647881217	0.00479356407774961	-0.00496148585115991	0.00713525807829175	0.00769881732456431	-0.00424400033184403
h1s8	234	-0.00696493284124955	-0.018643347683767	-0.0154618132878582	-0.00205561694634488	-0.00208342751199136	-0.00348822619337664	-0.00896521103138624	0.0032810166108692	-0.00279496223243958	0.00550377818807389
h1s8	235	-0.00687395670607923	-0.0226378495543395	-0.0204137272764051	-0.000216358082283105	-0.00409278032377354	0.00433760789117567	-0.00430688083636978	0.00550254819343644	0.000201630207862829	0.00299871726130284
h1s8	236	-0.00906184730191182	-0.0258746718214233	-0.0157895832083687	-0.00489300189046659	0.00110401218755248	0.00300183088409028	-0.00419013766192301	0.00584851905693744	0.00119327580248171	-0.000774768627785296
h1s8	237	-0.00495253252021145	-0.0208660042074271	-0.0179635753079749	-0.000815109673871865	0.00456446392396267	-0.00134620211824867	0.00140826209922223	0.0020099546608951	0.00135268949511691	0.00301319404306233
h1s8	238	-0.0109169393137937	-0.0122339401111516	-0.0157683551761056	-0.00397719260304563	-0.00222875209740682	-0.017387321319134	0.00303874915627731	0.0021808916224804	0.00307776713885601	0.00107806155473927
h1s8	239	-0.00993467196102026	-0.0109008491167533	-0.0201961994625083	0.00841034954959244	-0.00414123956249819	0.0152932612776795	0.00093306172029856	-0.0108283158938206	0.00356568258355009	0.00219400262520931
h1s8	240	-0.00237177719182292	-0.0196205431077373	-0.0205143372818694	0.00993928868902112	-0.00335497780172399	0.00381296377074656	-0.00141687012082119	-0.00148647914287467	0.00870406101911059	-0.00392660839826153
h1s8	241	-0.0113925380916895	0.00704308292650024	-0.0175126196862044	0.00540938584694453	-0.00288130856385942	-0.0130027195454632	-0.00284686134884077	-0.0026987454594259	-0.000122116751522809	0.00379599949995985
h1s8	242	0.00695204796327601	-0.0186100582846765	-0.0101309296980249	0.00283724250898545	-0.00558903138790425	-0.00236565648662593	-0.00546379971989735	0.0050334911948424	-0.0041561247450015	-0.003091895223392
h1s8	243	-0.00858179082577894	-0.0196816034878608	-0.00366093478189485	0.00231881287180239	-0.0104140435752876	-0.00428107117514939	-0.0040905526485252	-0.00176624384533563	-0.00046986177154812	0.00334336876608901
h1s8	244	-0.0111328248596437	-0.0204957539253463	-0.0159728520061393	0.000387777173208457	-0.00261398492590319	0.00802296029205563	-0.00352308288772066	0.00598714810160248	-0.000252223197500257	0.00202006361176528
h1s8	245	-0.00892615800072613	-0.0139997779429979	-0.00106387532568609	-0.0130273728364885	-0.00468032232666577	0.00907978222539607	-0.0100819256812787	0.0016548273608287	-0.0175280885361925	0.0022678491456699
h1s8	246	0.00465599854284604	-0.0212502215812237	-0.0132788938748458	0.0100508245402322	0.000314450008224666	-0.000469371754375014	-0.0050667899473758	0.00500392330933276	-0.0159272750249396	-0.00520289023961813
h1s8	247	-0.01020315246876	-0.000196396305620285	-0.0169547073265004	0.0143114089762225	-0.00309115698283494	-0.00463909054059482	-0.000616285022899068	0.00108078403793391	0.00179816470410466	-0.00305452860093953
h1s8	248	-0.00790064358076475	-0.0189602976310464	-0.016724842377391	0.00987630236282827	0.00890703374992242	0.000684922745872483	-7.32086703994167e-05	0.0078915491529711	-0.00376512411248199	-0.00937069345553772
h1s8	249	-0.0125375390870881	-0.00104022643173776	-0.0165504836798432	0.00299966441706361	-0.00399792965264415	-0.00499871713488916	-0.012832225669695	-0.00787878490885464	0.00404115177376803	0.00618773542251534
h1s8	250	-0.00816422063767153	-0.0120786872029782	-0.0162251107154705	0.010151594193677	-0.00347573869015792	0.00775300425066788	-0.00317925263362673	-0.00170510343219981	0.0038546483004315	0.00196401268938249
h1s8	251	-0.00628272706815578	-0.0252664937092626	-0.017515340306893	0.0138146310101212	-0.0012904631185816	0.00120399746309765	-0.00364527211500531	0.00618042640307302	-2.64899399603816e-05	0.00051998802897789
h1s8	252	-0.00458803999423409	-0.023055762992815	-0.0169248972143436	0.00968723557906963	0.00138350139703159	-0.0105520951271387	-0.00622617690437009	0.00171923144526097	0.00197776241925273	-0.0117316915911234
h1s8	253	-0.00829636472617729	-0.0022917159143542	-0.015100446328053	0.00481736037401536	0.00410223382672029	-0.00287271075547096	0.00122735756217951	0.00413095407872345	0.00597033289161523	-4.51675553974602e-05
h1s8	254	-0.00192248176368593	-0.0243079981121082	-0.0169022486108459	0.00822575860306481	0.00206132115359602	0.00174417990598147	-0.00432486849068168	0.00327399809279174	0.00177609520358508	-0.00110252650296856
h1s8	255	-0.00918670114230305	-0.00202354704286911	-0.018932881714338	0.000541624532677275	0.0029452840379542	-0.00221098976756946	-0.00530468044389612	-0.00114751981929163	0.00158173359332146	-0.00375683381288333
h1s8	256	0.00499868447489623	-0.0205219549039746	-0.0182726684144892	0.00862366718711981	0.006982573865308	0.00349159135886839	-0.00507638783158031	0.00864243066102678	0.00532396251162851	-0.00185266994664014
h1s8	257	-0.00745840536542683	-0.0211401301421808	-0.0189880908299015	0.0139052307023786	-0.00147110760789121	0.00309425393268293	-0.000578199889177197	0.0102593283849409	0.00188073865875825	-0.00115130224615474
h1s8	258	0.000508490892133286	-0.0215875988104984	-0.0186269329398903	0.0107818040543245	-0.00458327205630908	0.00135712497805792	-0.0046701359054774	0.00603182194221196	0.00616902500786352	1.7898051126653e-05
h1s8	259	-0.00343246825455673	-0.0178084959401148	-0.0154474347297695	0.00795275654186705	0.00152021945584928	-0.00670638614999285	0.00582817367410386	0.000870444503643009	0.00151311494122463	-0.000758167375965541
h1s8	260	-0.00962954585653603	-0.0231347395327284	-0.0188091683136846	0.00774894560225559	-0.00503108804675086	0.00105615315917295	-0.00234095476504732	-0.00161578944061272	0.00572682167281948	-0.00219707357639064
h1s8	261	-0.00573329707892117	-0.0234044286614631	-0.0192796304259007	0.0108412346428201	-0.00625167374018453	0.00664615478968991	0.00154281531819271	-0.00679998432740606	-0.000325823707661343	-0.00342599494499527
h1s8	262	-0.00788725869335686	-0.0209030955733106	-0.0164244497288888	0.00339611353022628	-0.00259677555895754	-0.000911304053029132	-0.00385459014330785	-0.000695856180274603	0.00485267943081242	0.00183531775279512
h1s8	263	-0.0101254395655496	-0.00245925911542523	-0.0116277783006955	-0.0105882840276281	-0.00861154754431502	-0.000731445792584265	-0.00368770911409904	0.0053467792944643	0.00326021512655718	0.00360661424575208
h1s8	264	-0.0102986505949086	-0.0168224962900706	-0.00709907772965408	0.00537201685041979	-0.00287131312624451	0.00594818322315655	-0.00326313041585674	0.00385664926246705	-0.006434051802891	0.00909550699535268
h1s8	265	-0.00732299266640422	-0.0240044485117722	-0.0225810296337929	0.0116460657150767	0.000973463675965665	-0.000969072080498828	0.00142778974027949	-0.00278318615348658	-0.00577673825300639	0.00154146743198988
h1s8	266	-0.00989318012409623	-0.0228844545368296	-0.0215959038290466	0.00981729947064664	-0.00325165484329623	0.000597692578986191	-0.00115441654090046	0.00274053897652965	0.00133147850012621	-0.00076843355449436
h1s8	267	-0.00643461791997416	-0.0228022932642236	-0.020364202719703	0.00755231340458266	-0.00182165493500198	0.00302603537129358	-0.000930189232180302	0.00357416731682592	-0.000562429048805028	0.00854177979803877
h1s8	268	-0.0139821710087054	0.00457413502926347	-0.0135561191785938	-0.0187877944954041	0.000695034654306592	0.00292354784595916	-0.00534921377155563	0.00134169349416545	0.00436016612525958	0.00191464003132706
h1s8	269	-0.00663527098676704	-0.0205240915348341	-0.0203971398638788	0.00444256586854469	-0.0074743765903323	0.00111851662554333	-0.00326130546135975	-0.0121257106859805	0.000200278466033911	-0.00284878093179635
h1s8	270	-0.00921017872742222	-0.0235290797833493	-0.0109734957585547	0.0147834117372465	-0.00386898428007096	0.000231369642334611	-0.00351747375276992	0.000100152388186362	0.00806115123991264	-0.00333182813419162
h1s8	271	-0.00601517845897677	-0.0227219177801375	-0.0193660015163092	0.00443237408203162	-0.00659409259287161	-0.00324964233946753	-0.00206486990779977	0.000235472667005894	0.00410686372076524	0.00176726072032409
h1s8	272	-0.0110334041042173	0.0209517060603155	-0.00969235978848217	-0.0181110156009577	0.00542051970516735	-0.0165979225241149	0.00291025871058429	-0.0113682194271571	-0.00483657596129707	-0.00748971322492023
h1s8	273	-0.0119140458162755	0.00946904888774767	-0.0109815137383965	-0.0147434927614508	0.00143072254950322	-0.0171295867701179	0.000254620283096965	-0.00723547035841087	-0.0114340723293103	-0.0121974147380911
h1s8	274	-0.00230360729696635	-0.0247924111950218	-0.0179037549565387	0.00239032605428598	-0.00439508189821318	-0.006206717006479	-0.00508381487847959	0.00567029758456121	-0.00139631498855442	-0.00272801594286697
h1s8	275	0.00244911526419368	-0.0121783312190444	-0.0180683991257653	-0.00201780200082475	-0.0114030296809862	0.00105551538856537	-0.00216794794806899	0.00519355445401472	0.00434241286759268	0.00107403585787149
h1s8	276	-0.0169440040295059	0.0231067504386066	0.00547630859757673	-0.0578323667062773	0.00188121861525103	-0.0454082742972746	-0.0198175469317605	-0.0255968627132919	0.00613762003652593	0.00758293911815573
h1s8	277	-0.00862858099613319	-0.0229672879866411	-0.0188243746167895	0.00695444876708588	-0.00273918563977515	0.000405938170959168	0.00144199284591687	0.00452220344477596	0.00291232803108802	0.00465270942491347
h1s8	278	-0.00927712056848822	-0.0198754456893259	-0.0162870134457934	0.00968512119290085	0.00188940926115726	-0.00299648228280476	-0.00692597594311857	0.00447856006008989	0.00577016406950928	0.00321591328422845
h1s8	279	-0.00907908685730324	-0.0221904069483484	0.00103097358932564	-0.0104905582900868	-0.00657713997113171	0.00527379012608591	-0.00713797712041824	0.00585429983876716	0.00325284747239214	0.0064613247272293
h1s8	280	-0.00472498697976741	-0.0224507697747017	-0.0188974087886442	0.0105655792325949	-0.00942113203117163	0.00367519372795836	-0.00448906431184014	0.00539722225059077	-0.000314407274102938	0.00246776259695802
h1s8	281	-0.00586568454670453	-0.020596408816297	-0.0124856007631371	0.0051401044958072	0.00161315723283311	0.000677550121918081	-0.00943569985711696	0.00200655946991882	-0.00764774150475127	0.00281763087226415
h1s8	282	-0.00680694551825351	-0.0259411380320571	-0.0138278843918079	-0.00507414116246153	0.00309189000308689	-0.000901006054315351	-0.00817479575234614	0.00463312590915404	-0.00663836362547582	0.0055926264018943
h1s8	283	-0.00864657860863796	-0.00629462344715825	0.00296387420238415	-0.026003877057291	0.00844131976797045	-0.00467148267040955	-0.00896270677824908	0.00107154909534154	0.00904116853854891	-0.00147401884807055
h1s8	284	-0.006049772346098	-0.0231587100716123	-0.021603366844582	0.00606446785751022	-0.00339123312188459	0.00150074169128101	-0.0048151588502972	0.00214307888661497	-0.00184671551088566	0.00788166494832456
h1s8	285	-0.00695718785860589	-0.0206603632741682	-0.0162011861475346	0.00128755433881482	-0.00334723091034834	-0.00321311616954054	-0.00236838214096556	0.00109747387164177	0.00205688318323837	0.00398910988222685
h1s8	286	-0.00736482660701862	-0.0200040095849381	-0.0201056468118778	0.000912232656185437	-0.00132420808843421	-0.00565823901261886	-0.00379926925173383	0.00488759167344435	0.000398259129135809	0.00757136042722923
h1s8	287	-0.00675945991461707	-0.0226566577248138	-0.0188248297306218	0.00597654386969326	-0.00682249621243685	0.00138566223788493	0.0102018432360316	0.00798633046457402	0.00459546258872237	0.0027712318807295
h1s8	288	-0.00488296379419099	-0.0253319532888042	-0.0224867496960265	0.0101965861699631	-0.00675175366630092	-0.000513998377181084	0.00868329184460224	0.00785887412521202	0.00543323590252244	4.99752476779172e-05
h1s8	289	-0.00191996221870731	-0.0142344306527078	-0.022400400178404	0.0180130570158483	-0.00681904725146509	0.00536443979334826	0.0098813849015774	0.00862174956326826	0.00566389908477746	-0.00747651699902916
h1s8	290	-0.0132080017457007	0.00824534149995116	-0.0167947161121903	0.0140696205414937	-0.00148848603522162	0.000202086883513557	0.00744501659740628	0.000804141402059621	0.0115853780394624	-0.0227226048299482
h1s8	291	-0.0122166144757592	-0.0148515830716833	-0.00300000137248383	-0.000728466199960255	0.00219271556388279	-0.0131580420388021	-0.00173516369233784	-0.00281160093771505	0.00933542336973007	-0.0055831768452706
h1s8	292	-0.00898235529415427	-0.0213594815983442	-0.0183949181353084	0.00812466768269869	0.000997596092521284	-0.00336810838718823	0.00158629095050327	-0.000558548207443254	0.00321908577200082	-6.70222005396031e-05
h1s8	293	-0.0100055084576866	-0.0229423090643068	-0.020256287077467	0.0105117184338176	-0.00476472878361653	-0.00203268208466725	-0.00806214083536763	0.00766550978304307	3.82022049356162e-06	0.00329078615649216
h1s8	294	-0.00815716835789067	-0.0255919958697547	-0.0201030468754724	0.00925873912555822	0.00265651932872659	0.000849699594354354	-0.00092118358171801	0.000731281487397379	0.000364965995984246	0.000979588523993888
h1s8	295	-0.00797819342949133	-0.0190141375996388	-0.0190790807312497	0.00969099104123364	-0.00655764653103229	0.000459883441028035	-0.0047484757634947	0.00158036993262756	-0.00033508631200973	-0.000532970107473307
h1s8	296	-0.00575102454752339	-0.0214132274693894	-0.0195138840499231	0.00830268122934369	-0.00130179783762919	-0.00436281519206418	-0.00263112683984491	0.000773799525548993	0.00571579611343977	0.000498462549941771
h1s8	297	-0.00508801885349167	-0.0205874169544596	-0.0218510512160183	0.00757247379237486	-0.00736415443980515	-0.00175077625874475	0.00458437907124116	-0.000407438102670265	0.00265812722816791	-0.00331976483137809
h1s8	298	-0.00822004029605678	-0.0173475154405605	-0.0152210017078012	-0.00055692526162693	-0.00731463710504885	-0.00360701504663286	-0.00128284157892664	-0.00224986181709907	0.00760103989897767	-0.00369070609059174
h1s8	299	0.00352718198371162	-0.0210626153722958	-0.0145734541852935	-0.0041740638523396	-0.0118500732821004	-0.00311032205186341	-0.00525945156026481	0.00669962487443226	-0.0153594812704402	-0.00374915200385938
h1s8	300	-0.00939586446684021	-0.012503745625089	-0.0100782585886804	0.0166083101589327	0.00192717326680612	0.00300979076018087	-0.00834703643353343	0.00742094144069771	-0.00152973584086443	0.00836429113561311
h1s8	301	-0.0143376169539331	0.0131403452372532	-0.00611584544874854	0.0166446674343845	-0.00404814714985559	-0.00380794804430556	-0.00735918671284964	0.00447390881785492	-0.000866216583329342	0.0146467561232121
h1s8	302	-0.0139966098699181	-0.00615887445580545	0.00709225287104985	-0.0206306878849391	-0.00123798088115325	-0.0191434865266195	-0.0150000139443023	-0.002515208211355	0.0106754174694826	0.00107575278163712
h1s8	303	-0.0137059844974796	0.0029851633329574	0.00316394748789571	-0.00156608170095326	0.000714592012549047	-0.0116914755612418	-0.0141117341921322	0.00253415152132015	0.000892440614628038	0.0180271398901879
h1s8	304	-0.00928213931738323	-0.0132401067285324	-0.0136209035709459	0.00876349135911786	-0.0013337198208676	0.000205358001780575	-0.00597936468680431	0.00831406236688549	-0.0013435674423339	0.0100736852856255
h1s8	305	-0.0128536006221133	0.00367710886899679	0.00327853268920449	-0.00236855224449258	-0.00557102387271316	-0.00963346352649847	-0.0140514703697483	-0.00121339600023399	-0.00698190554282509	0.0207884829870665
h1s8	306	-0.0107170800440058	-0.0240251351410943	-0.0120929986797427	0.00790393521256268	-0.00513381547984749	-0.000652163628106507	-0.00235757108302202	0.00305558198030851	0.00482218447191317	0.00432019734471655
h1s8	307	-0.0179693471578503	0.0245646238311071	0.0290243401380932	-0.0517826279343528	-0.00394841368651366	-0.0326235583130446	-0.0162194257851549	-0.0160832835139656	0.00232639372671055	0.0217593372275389
h1s8	308	-0.00784001876576284	-0.0215639607879989	-0.0125849418448557	0.00627337856482128	0.000264055029208678	0.0019897764900479	0.0008049645695717	-0.00258869449292669	0.00132497345460739	-0.00261921846184837
h1s8	309	-0.00894813459994843	-0.0232604831976315	-0.0136826551369796	0.00995112068310698	0.00168611706696941	-0.00170214992522023	0.000943933935723423	-0.00303056834570571	0.00467904387740193	0.0005014559021178
h1s8	310	-0.00839871398817436	-0.0144015500344177	-0.0123040226957301	0.000826230281340948	0.00166893614945829	-0.00453164247596675	-0.00385696525047916	-0.00555599395788164	0.00485065585056415	-0.00352458936942759
h1s8	311	-0.00566578214110761	-0.022156886102517	-0.0127546541996518	0.0132825757216054	-0.00446718902358061	0.00333642615237334	-0.0048115141676457	-0.00142445590049844	0.000783398630798798	-0.00528553273130134
h1s8	312	-0.00796036839007609	-0.0248519677646768	-0.00824666300206927	0.00856490189787834	-0.000526510044004487	-0.0042725172188446	0.00414403363443769	0.00152501833861873	-0.000209473489201132	0.00480997922205472
h1s8	313	-0.00624659920643892	-0.0112464952725028	-0.0198472148919152	0.00644414031424267	0.000964652661239353	-0.00127308495096721	-0.000671353495898222	0.00397208700509115	0.00221907903869338	0.00299792941157224
h1s8	314	0.000281078366618587	-0.0213299274740986	-0.0174918694049166	-0.000621771607108181	0.0152138177804828	0.00172689320183683	-0.00812678227028398	0.00425706757619472	-0.00521042290751444	0.00352212612333484
h1s8	315	0.0111580677345128	-0.00755550919823996	-0.0106195322024864	-0.0157337361225369	0.00933538105063875	-0.0141306807627562	0.00223354178909535	-0.00762627313699566	-0.00578339614464843	0.00805822624350904
h1s8	316	0.00112288718536274	-0.000484725097109072	-0.0112587074362365	-0.0187036237768733	-0.000491303208659527	-0.00791370065106081	-0.00598689612814943	-4.73501176581162e-06	-0.00450902312112889	0.0122719456874307
h1s8	317	-0.00286576091868246	-0.0227097750611395	-0.0212554026118912	0.0102484806755796	0.00288082422382821	-0.000313504498857685	0.000660559641015979	0.00454798908834743	-0.00193704513815351	-0.000310110406850284
h1s8	318	-0.00647489193982846	-0.0158107597560118	-0.0178013801644191	-0.0035076762636087	0.00281607418631788	0.00189477982080978	-0.00304194151942416	0.00745462005547439	-0.00754827086556563	0.0214143086682024
h1s8	319	-0.00453920483629621	-0.0129123501819368	-0.0164809148169306	-0.00323788924254403	-0.00916493541900532	-0.00314073277322127	-0.0081163455438886	0.00183415867994139	-0.00107834699217889	0.0159494618096903
h1s8	320	-0.00680884196613778	-0.0223953364687684	-0.0169971469550069	0.00328030809294838	-0.000429883718529455	0.00550332004885482	-0.000568172925954252	0.00562655932147581	0.00188914033618949	0.00627957658867387
h1s8	321	-0.00339070589320758	-0.0235851002490939	-0.0220487115716087	0.00669451422229602	-0.00930926101632479	0.00600485029632294	-0.00356493928861621	0.00576787261517727	0.00289580126913245	-0.00274822768051084
h1s8	322	0.00361969574758466	-0.0206954258245322	-0.00281092849298875	0.00449283095465752	0.00332290447824029	-0.00444682823052679	-0.00743303356523055	0.00466824001066643	0.00657917449817332	0.00564254766290725
h1s8	323	0.0132911239320924	-0.00971742666503809	-0.00674837481676141	0.00219057284634839	0.00369785829185104	-0.00649615890164351	-0.00883110317771679	0.00268602445605518	0.00993556635347089	0.0053105494055054
h1s8	324	0.00555582502541381	-0.0134624761827866	0.00537491355928876	-0.0157993803038193	0.00221956563740033	-0.00656944217616432	-0.0100937679701614	0.00131143795735795	0.00939748063134433	0.00777819669507502
h1s8	325	0.00465453924103239	-0.0133336106312629	0.00241378813834205	-0.000481562820943943	-0.000171274158303465	-0.00598153019686204	-0.00913447115184448	0.00112933687195669	0.0102365083566987	0.00830088231714663
h1s8	326	-0.00925219194740375	-0.0237345636234473	-0.0168152088818027	0.00479134392340078	0.000117087141729741	-0.0126103445651738	-0.00683853137492439	0.00275092583336764	-0.00747875567476844	-0.0047519670462978
h1s8	327	-0.00636061214752284	-0.0188927241980078	-0.0201113784851872	0.0107953074109844	0.00294766980914009	-0.0056985878004489	0.0108617001355695	-0.00358851819450804	0.000846930381274963	-0.00492038913303751
h1s8	328	-0.000956922239107349	-0.0211149214676772	-0.011757115549361	-0.00053156823233066	-0.00356301293986488	0.0046793716493682	-0.0048412634635944	0.00905656096936768	0.00321417856916696	0.00816346146385659
h1s8	329	-0.00684794578494365	-0.0158597470934826	-0.0139905635689621	0.00145203001987982	0.0002840480265926	-0.0185900426551523	0.00624872170524874	0.000169661623721137	0.00712771531864157	-0.0110153463799529
h1s8	330	-0.0149742310109808	0.000715500253878209	0.0172410279565054	-0.0814831016243749	0.014492057848696	-0.0465968114835278	-0.0224647832965696	-0.0200192420902304	0.0152834491490864	0.0223026721197832
h1s8	331	-0.0144917221761831	0.00706714269943552	0.00862299972687638	-0.0598204228654843	0.0112627582972296	-0.0380967502037878	-0.0182986890536312	-0.0252715392252834	0.0112582559842131	0.018628102265093
h1s8	332	-0.00944686946132423	-0.0202039032568202	-0.00910958048723896	-0.012127267655688	-0.00341848638332372	0.00732155422116048	-0.00601146909280039	0.00631032014156912	-0.00334692716645522	-0.000473431537030869
h1s8	333	-0.00615471388997868	-0.00927014989759383	0.00147333178829283	0.00275938350505652	0.00100186004232806	-0.00767708089577041	-0.00545529370260443	-0.000514174152070357	0.00419198773523988	0.00515180041967039
h1s8	334	-0.00713484655238752	-0.0246975783484274	-0.012046867138189	0.0012972469488641	-0.0060733798934933	-0.000345384362826845	0.00135485107382339	-0.000535051228979815	0.0060089718475804	0.00366097636056582
h1s8	335	-0.00767529079431226	-0.0174376835653462	0.020704386802535	-0.0136416295146375	-0.00218498059265955	-0.0129644119745591	-0.00609789704114023	-0.00124972810635416	-0.0041491325911674	0.00795572588361828
h1s8	336	-0.0022538122207876	-0.0122259253888746	-0.0190763795852966	0.00889985677174983	8.40924452966649e-06	0.000239784812217323	-0.00218185307448343	0.00384851636811144	0.00739531532950732	-0.0063085237820165
h1s8	337	-0.00943785899446098	-0.00393130526736813	-0.0112578898642888	-0.00780679346769797	-1.79322707913645e-05	-0.0234997676421298	0.00579676830064462	-0.00314518166012245	0.00235572532612466	0.00413359496345165
h1s8	338	-0.00413634124544325	-0.021043725346668	-0.00668434335236165	0.00719244584621835	0.00657454447046175	-0.00699403490441352	-0.00510369092324003	0.000868122851537813	-0.00208330759936198	0.00120946100240311
h1s8	339	-0.00462234692080144	-0.023632707127533	-0.0088234946966823	0.0197447123781318	0.00263425718505526	0.00333118536575526	-0.00395484006966286	-0.000108915712288389	0.00506650895894432	-0.00563507856986946
h1s8	340	-0.00879164229099782	-0.0102663806413964	-0.0159884717760224	-0.00112828482562967	0.00210730501189343	0.00441057593230495	-0.00394640070329474	0.00949113687385034	0.00453470393269327	-0.000849049377109586
h1s8	341	-0.00882169133492127	-0.0198664833551651	-0.0172216329527883	0.00866742792365202	-0.000936614705549321	-0.000787925280999717	-0.00405496955455402	0.00748248122357967	0.00456186663517302	0.00230505285152311
h1s8	342	-0.00959892520438772	-0.0164958079154879	-0.00620919938917813	0.0145383718925248	-0.0040765327143633	0.00076274976129718	-0.0020258877702703	-0.0084193763674388	0.00935613970181938	-0.00654101785929661
h1s8	343	-0.00749674758839783	-0.00799870461445936	-0.0196466923905339	-0.00364481195459179	-0.000915467563860046	-0.00347624523691972	0.00217434475937365	0.000151444268629142	-0.00302406854891144	-0.00435650214388137
h1s8	344	-0.00328805035704299	-0.0209480980129683	-0.0108951954762907	-0.0127646754721017	-0.000869398205342686	-0.00153130460636621	0.00592091587103268	0.00209163975198566	0.000577583759300427	0.00704131721148706
h1s8	345	-0.0104229644715211	-0.0248031161775835	-0.0131771012325688	-0.00105728936711275	-0.00295110134553531	0.00338694004965032	-0.00697430983493092	0.00215410132583082	0.000188046751819283	0.0105357400536631
h1s8	346	-0.00401529567773897	-0.0191081148613899	-0.0197731775988133	0.00169518257995943	-0.00403917216739845	-0.00328062669798943	-0.00256188893498651	-0.000419347083418377	0.00556225704598731	0.00588875778879891
h1s8	347	-0.00967054271645505	0.0036268081011444	-0.0171734965659489	0.021630240168882	0.00241384283278042	0.00697754149653107	-0.00607297967201526	0.00663740963074577	-0.00135390023574001	-0.00093067217089795
h1s8	348	-0.00672010674582312	-0.0186563343080425	-0.0191502523946883	0.00818962837203532	0.00562255559123735	0.00514025701021314	-0.00236997926716852	-0.00935454001057734	-0.00741606924788077	0.0102782848030865
h1s8	349	-0.00846842407625301	-0.0104942584409339	-0.0164431889243218	-0.00906699687637438	-0.00603256725098748	0.00335104138611076	0.000209002957123057	0.00323029134019006	-0.004099448136231	0.00513890147916403
h1s8	350	-0.00716099560735871	-0.0117501979996466	-0.0142093321204289	-0.00650480015160391	0.00362428328211367	-0.0114833300896366	-0.00874378701514895	0.00167325794657817	-0.00304007152058688	0.00425510764021996
h1s8	351	-0.00857955699016494	-0.0127539375014169	-0.00721074647555962	0.00160791078402877	-0.00432445682614894	-0.00904845031797177	-0.00767100025208133	-0.00301847830397731	-0.00104651946676753	0.00591432746965579
h1s8	352	0.000904314413270426	-0.0241521087546451	-0.0173655438227802	0.00452168016127878	-0.0093868664751406	-0.000208784146755739	-0.00453840295137079	0.00730778973830358	0.00534137970420503	0.00582405015637193
h1s8	353	-0.00481093623947954	-0.019961739055504	-0.0175653575713847	0.0119411306146285	0.00698190197173912	-0.00561442962178832	-0.0031058986529637	0.00874883367623089	-0.00509085752371225	-0.0119747379614714
h1s8	354	-0.00923897334031728	-0.0166175477409709	-0.0209416217983784	0.00605030000035618	-0.0054542107209009	0.000608795329086485	-0.00501858653813169	0.00146689630933889	0.00261764446344872	0.0012587274609932
h1s8	355	-0.0111373843066132	-0.0144392453761352	-0.0037945154782587	-0.0281755916898109	0.00129866970028531	0.0170423309730828	-0.00737856064471171	0.00643739514888781	0.00527269394626654	0.00102628788202078
h1s8	356	-0.00109074419334097	-0.0245908747014808	-0.0154960492715	-0.0023078022538057	0.00290343110870391	0.00600486122925515	-0.00607295800804681	0.0080147619046944	0.00406967587694562	-0.00245760526996452
h1s8	357	-0.00860768429674852	-0.0256605895000829	-0.0117102089914369	0.00509838528595448	-0.00748985041483511	0.00022379013630447	-0.00873092854672689	0.00563976330082364	-0.00725798415016355	-0.00118953597706045
h1s8	358	-0.00595483352041138	-0.0205485199147887	-0.0114170531017227	0.00721873767291911	0.00995988039707815	-0.00494679459849838	-0.0056214162045924	-0.00149615706786589	0.00485366052521658	-0.00760352862588189
h1s8	359	-0.00902969256440454	-0.0242203672934396	-0.0196403834109413	0.0143973436385792	-0.00691890023851504	0.00385655549450142	-0.00250302150393231	0.0076266102766923	0.00376171387307365	0.00268601057957055
h1s8	360	-0.000367058004316612	-0.0220911385199371	-0.0159175078888945	0.0163791982971079	-0.00759621815827985	0.00566494903945154	0.00135135258734598	0.0096729283212379	0.00519415854875068	0.0108003276103116
h1s8	361	-0.00772197288450298	-0.0117048151032256	-0.0154978697310391	0.0108741762446704	-0.00301330059286756	-0.00147141569818603	-0.000959185590032692	0.00483071826078987	0.00331685798336575	-0.00186017472323869
h1s8	362	-0.0112162647035848	-0.011820886143386	-0.018684905592295	0.0160021218283443	-0.0048280373026064	-0.000495144266871575	0.00252424033824982	0.00801889651317934	0.00427341886842386	-0.0058389356734292
h1s8	363	-0.00543166950349467	-0.0257276090668141	-0.0204049144477965	0.00405667507989186	-0.00300663319769241	0.00083325258072942	-0.00404493569342965	0.00778912308917195	0.00427250508100201	-0.00110829404677684
h1s8	364	-0.0094135503825827	-0.00961201353344148	-0.0186388203700093	0.00635990085190895	-0.00200242954626926	-0.00363273526482624	0.00178340407489099	0.00666853762214298	0.00546212206221623	-0.0184095687630143
h1s8	365	-0.00550312177556302	-0.0254416779063303	-0.0192489022501442	0.00782966195552118	-0.00793306424305184	0.00197462593757717	-0.00256050170455976	0.0124959255559954	0.00199889396289237	-0.000970105796416494
h1s8	366	-0.00939060901418151	-0.0236619663363341	-0.0219260369627706	0.00828218890945062	-0.00473378052726447	0.00286316499811735	-0.00156860212750445	0.00768469984165294	0.00365028902170984	-0.00107788491249645
h1s8	367	-0.00390823484331194	-0.0236625927312965	-0.0201002523431389	0.00700845859793196	-0.00760457627622118	0.00556351645934468	-0.00606025805841679	-0.00295842303345428	0.00327221070280244	-0.00345674553927117
h1s8	368	0.00370484057769311	-0.0228556827264038	-0.0177595262987521	0.0150176718591528	0.0049709451266673	-0.00274254996127705	-0.00416920607855473	0.00778835498701273	-0.000882394967869777	-0.00344613591305005
h1s8	369	-0.00593394991201378	-0.0200328623038947	-0.0167927823714203	0.00952137045607686	0.000884735532143194	-0.00122104862461367	0.00214021945317276	0.00508681406294635	0.00319638300061878	-0.00202452419216173
h1s8	370	-0.00626703018452504	-0.00867791386472151	-0.0101083147672581	-0.0228648359829067	0.00521121966297463	-0.0192084516393985	-0.00637580101991561	-0.00369334434973199	0.00801403043639042	0.0102157226889992
h1s8	371	-0.00919240305037023	-0.0194988783097785	-0.0137623001610648	0.00525103316533393	-0.00613692469905408	0.0115687036862869	-0.00355956715551574	0.00405828239137824	-0.00536234840803265	0.00477495505047708
h1s8	372	-0.00642747029878889	-0.0186534928488154	-0.0197638556396774	0.010316845473352	0.00477268747697723	-0.000117720809763774	-0.00159813356783294	0.00246599866548563	-0.000401368286282564	-0.00438052747702091
h1s8	373	0.00422832920900471	-0.0235464473539502	-0.00595680399828675	0.0125021911564318	-0.00682182651777275	0.00171935066637366	-0.00163283267627802	0.00740517260474145	0.00833966356997966	0.000237110173049182
h1s8	374	-0.00670372933228649	-0.0227725097536276	-0.0178078287621104	0.00756311866695736	-0.00122758453943011	0.00147665819185133	-0.0020419602817113	0.000307687991927507	0.00691340363982002	-0.00350406979742227
h1s8	375	-0.00780006839340263	0.000474146638034882	-0.0121733053950386	0.0156071258331651	-0.00171314109795278	0.00304164991193039	-0.00216922739112057	0.00972998785514372	0.00793732104504266	-0.00532662598486545
h1s8	376	-0.00954838115928369	-0.0214513358602521	-0.0159052702238154	-0.00394467051989485	-0.00698926914881919	0.00899653945767527	-0.000512638021359625	0.000835654882067088	0.00445085604283576	0.00337578896968045
h1s8	377	-0.0094007591742708	-0.016192887144496	-0.0209302838336096	0.00940133330888186	-0.00619753021960946	0.00421790460809753	-0.00306186847751809	-0.00132610819737351	0.00181950276020929	0.00614061142475946
h1s8	378	-0.0109609476128856	-0.000723777299971762	-0.00487850900666573	-0.0251842281241165	-0.00621178574210043	0.00591750581532978	0.00111403876552099	-0.00109199489081622	-0.00167716473631824	0.00749377357722126
h1s8	379	-0.00164744199898234	-0.0183767954200754	-0.0168740901735871	-0.00213573884219456	-0.00965914261759588	-0.00394220587662214	-0.00469836431365334	0.00520299673273791	0.013110771711687	-0.00115453201271728
h1s8	380	-0.00627177212656283	-0.0152389994695127	-0.0185320121149325	0.00822702149199228	-0.00768377285155737	-0.00361128835637759	-0.00380008373000357	0.00559873706473554	-0.000699658668614949	-0.00327122548252382
h1s8	381	-0.00941743644915929	-0.0143203121790005	-0.0135691850926624	-0.0105623198015337	0.00887422243913959	-0.013027623718662	-0.00683528644038314	0.0014307619942835	0.00824009043984048	-0.00624274347407703
h1s8	382	-0.0065196441193144	-0.0131353003189975	-0.0192198629338986	-0.0024529244313661	0.00795030414342282	-0.00927618301911969	-0.005889551759257	0.00354259872907379	0.00495738870694833	-0.00333169135376122
h1s8	383	-0.0116257942916244	0.00754227624333828	-0.0103189955522981	-0.0158354653787937	0.00879667259258685	-0.0243639727195436	-0.00558380493401802	-0.00410819069490946	0.00852559488708858	-0.01042668840077
h1s8	384	-0.00686498977802415	-0.0219702667399453	-0.0170300099263356	-0.0022967516367228	-0.00252786090088772	-0.00371786440007529	-0.00473385802066091	0.00858266200838926	0.00553929085946763	0.00168412398856065
h1s8	385	-0.00708097665089166	-0.0194261809807555	-0.0181610466337281	-0.00159230562754883	0.000426246343756069	0.00897984886000928	-0.00149017690267029	0.00920819610841609	0.00370360236958005	-0.00362681227602522
h1s8	386	-0.00186237254447163	-0.0182891872245171	-0.0216813670684047	0.0128445409954614	-0.000851160632773589	2.8334442027644e-05	-0.00655423279883137	0.00612445566166774	-0.0128650197193376	-0.000930436054353039
h1s8	387	-0.0050789941892296	-0.0193002296426179	-0.0199264262890379	0.0120894726714022	0.00345373246355873	0.00245016118943986	-0.00708534141210053	0.00746725155391028	-0.00541772987412086	-0.00146607908830371
h1s8	388	-0.00594638943431689	-0.0233643955377374	-0.0188156544945569	0.0131689270042269	0.000618339178767888	0.00140514624975568	-0.000685234778878707	0.00997854265631444	0.0030219202823277	-0.00262464370160995
h1s8	389	-0.00761291221592082	-0.0245509605777436	-0.0149284318714196	0.00892746257057225	-0.00288171034087996	0.00336617837082146	-0.00372881952370566	-0.00636301483082845	0.00786993276242631	-0.00265796524325975
h1s8	390	-0.00697610183968168	-0.0244982658633756	-0.0159073694621794	0.0137053031045441	-0.00571593138247439	-0.000377292753205731	0.00735352654162269	-0.000810242335746721	0.00464897689654522	-0.00618345698900239
h1s8	391	-0.00947129259547998	-0.0232916868984896	-0.0106799126841111	0.0126834933126412	-0.00291347294457045	0.00311355799095095	-0.000104484552216811	-0.00193850628254982	0.0036720207533511	0.00355402089447703
h1s8	392	-0.00625024105728802	-0.021279921981195	0.00445417837003944	0.000390636108955254	-0.00342590388377323	-0.00639900492113706	-0.00561844346893411	0.000326747819821435	0.0073447112206613	0.00834755039312895
h1s8	393	-0.0162018035123758	0.0290302202646822	0.00211995020875177	-0.0446735008530794	-0.00146725468071571	0.00883821670668066	-0.00373850251334832	0.00440717419119554	0.00033857326552085	0.00365040105976151
h1s8	394	-0.00606359473643525	-0.0219954860799487	0.00579313023368559	0.0208858334558965	-0.00659403573834398	0.0021377620540971	-0.00101142166731405	0.00985207724498033	0.000859095879219915	-0.011264381454129
h1s8	395	-0.0103262442863254	0.00296059681578047	-0.0150453510964891	0.0151554221504964	-0.00683652449774353	0.00197506357831752	-0.00528990960987681	0.00664430847553256	-0.000480383823781481	0.00268801677375103
h1s8	396	-0.0116888880083477	-0.000526213432579528	-0.0183763740844522	0.0124348143411577	-0.00597323916665726	0.00750038385927664	-0.00174536095291377	0.00834966781022365	0.00430694075979693	-0.0117590214752771
h1s8	397	-0.0102321033902337	-0.0022576274417217	-0.0198332575080904	0.0213405832789005	0.000618409388253134	0.00874217140996325	-0.00802739348856073	0.0096818622512358	-0.000589442968058304	0.00536725285179837
h1s8	398	-0.00574479753619249	-0.0128820750785871	-0.0181663172084184	0.00881762877902161	-0.00552729599375822	0.0018267284340103	-0.000601338459648452	0.00298784685665379	0.000422898729087625	0.0036948025674422
h1s8	399	0.00168462361021154	-0.0229065168418055	-0.0151005476857533	-0.00788914466689129	0.000297454360723598	-0.000466257030344193	-0.00125091310960429	0.0069550837819141	0.000913814138161237	0.00687224737303457
h1s8	400	-0.00209400132173878	-0.0219501963243959	-0.0174436169667249	-0.00161617342835478	-0.00420822293851651	-0.00203600228984065	-0.00371475402234114	0.00690472113004847	-0.0139595111170672	0.00331060920494226
h1s8	401	0.0024823768618386	-0.0222147411639899	-0.0197312176129616	-0.0039495745757983	-0.00609714770141508	0.00442822046102447	-0.00159145137503585	0.0105624253887479	-0.0189710476185494	-0.00320091391121898
h1s8	402	-0.000836481118856686	-0.0237830725351622	-0.0192351392664362	0.00411367080595479	6.51688416138526e-05	-0.000267598424894059	-0.00551966069475499	0.00913883981999558	0.00336041953938183	0.00257585413161609
h1s8	403	0.00139943834670392	-0.0150901950436921	-0.0156356848870102	0.0150283834443619	0.00171355480223502	0.000477039294558495	-0.00271505512205673	0.00737404147368813	0.00210538535423073	0.0020411767392477
h1s8	404	0.00562973647522397	-0.0140663361393663	-0.0148655688117736	0.0162197726991705	0.00561261497082339	0.00152933621011823	-0.00308675693955142	0.0111773537744003	0.00725369554160783	-0.000670820187654527
h1s8	405	0.0026476440988406	-0.0191255383600507	-0.0206660572902812	0.0114800840991833	-0.000812228803227323	0.00253397582226442	-0.00140280505181628	0.0100790344004575	0.00192904465762204	-0.00437425367084372
h1s8	406	0.00205122455503191	-0.0234620381007007	-0.0216848645871347	0.00947785269808539	0.00244843064093127	0.0072837596025081	-0.00214911137389347	0.00806227917297964	0.00476112619941373	-0.00339819548538202
h1s8	407	0.000187977731214214	-0.0262141822076461	-0.0202742072392457	0.00487988268221923	0.000244121905956638	0.00540990934020499	-0.00689207658516833	0.0101815111908441	0.00285765048055171	-0.00200822034052513
h1s8	408	-0.0113326831179403	-0.00841210279598161	-0.00846052522781308	-0.0111877719559522	0.00453484323112326	-0.00577856816625783	-0.0104451080568556	-0.00137938299500582	0.00386136874347706	0.0142463387974184
h1s8	409	-0.00963143981700252	-0.0120828494604863	-0.0136376022263053	0.00853500583025071	-0.00652570238403212	0.00346013361347343	-0.00190539116269214	-0.0149210865372941	0.00719945918519065	-0.000794704937136814
h1s8	410	-0.00716157721141666	-0.0254272994031548	-0.0156283883153596	0.00236126318583762	-0.00610121522582932	0.00299493997681494	0.00245932195150827	0.00459083822663505	0.000967906778173771	0.00430890020110096
h1s8	411	-0.00514051280128486	-0.0257068634441532	-0.0165424139999231	0.00582928612433627	-0.00725730330351567	3.1467790495832e-05	0.00770595944485284	0.00986805843040548	-0.00154486948158226	0.0034531578007589
h1s8	412	-0.00937473113622755	-0.0196430345959964	-0.0141087362643318	0.00532988459804943	-0.00459929780623511	0.00114176711729884	-0.00378210828604489	0.00165463589516106	0.00269923838763987	-0.00268291020439326
h1s8	413	-0.004540307727568	-0.0221482573045912	-0.0169510798166196	0.00663844221955587	-0.003662950507715	0.00610469812983495	-0.00217421035996191	-0.00750163126858629	0.0040727438579378	0.000766416489849161
h1s8	414	-0.00846924635702689	-0.0241568069503471	-0.0167437218605612	0.010752904774509	-0.00302197716384523	-0.00221847943954848	-0.00769726389130961	0.00744470526693151	0.0054308829688064	0.00131571773831886
h1s8	415	-0.00709668628843767	-0.0153630993512986	0.000898042718441596	0.0115839188678693	0.000478994738007934	0.00508989584630844	-0.00138609747370342	0.0109721660373297	0.000886635728399063	0.010066164493673
h1s8	416	-0.00143898345394618	-0.019424147764583	-0.00884580520308493	0.014833068749982	0.00933176988238017	0.00313908131997736	-0.000269611071449732	0.00542234599812992	-0.000283466080169616	-0.00297007193352376
h1s8	417	-0.0115814219775742	-0.0227062393127813	0.0482883724148345	0.0277442490446231	0.00799881030867696	0.00399390708511478	-0.000547304112009652	0.00353948046623579	-0.000627785535763648	-0.00712952804527835
h1s8	418	-0.0121455818779626	-0.0184696895635191	0.007134590575445	0.0023538060789696	-0.00347078419569205	-0.00344300747901984	-0.00171865163760598	0.00379476708422598	0.00142247963805344	-0.000890160913167511
h1s8	419	-0.00801618410069138	0.00130794867520601	-0.0182999218533351	0.00640216137106339	0.00776977790733785	-0.0025354474591136	-0.00304544851035014	0.00481631526248168	-0.00161819177830645	-0.00155422854578422
h1s8	420	-0.010745967264543	-0.00888464176090851	-0.00515790759990759	-0.017533718025461	-0.00364936212815037	-0.000364487072473046	-0.00765054634824029	0.000432404458837402	0.00157076549914224	0.00608949153403226
h1s8	421	-0.00725896670817945	-0.0114746995346924	-0.0139946506495574	-0.0096418282242486	0.000849746857855939	-0.0109716906030266	-0.00626517960827614	0.00194711321431727	0.00674144757376448	0.00483768808270606
h1s8	422	-0.0111195572250503	0.019633456005242	-0.0175864136236833	0.00546278471819301	0.0064781577421017	0.0118601236628364	0.00332126014083941	0.00664145955069517	-0.00905732669260712	0.00537304803089907
h1s8	423	-0.00823289512736943	-0.011322756499887	0.000439277176806564	-0.00209604991566296	0.00194405160332701	-0.000537007025659835	-0.000938816355616749	0.00170761054608948	0.000296774955245559	0.00437712518498912
h1s8	424	-0.00255176105032918	-0.00535172081210994	-0.015335703756795	0.00146230049202945	0.00177829520785161	-0.0139762752905528	-0.00489604414141253	0.00096838639426792	0.00181497299511216	-0.00984867661314001
h1s8	425	-0.0125702177300275	-0.0137982247504226	-0.00864446629147317	-0.0505591268756742	-0.00124680437134965	0.0204861140071647	-0.0116886739946987	-0.000794047959891078	0.00303613052013178	0.0117352380716769
h1s8	426	-0.0132474717770856	-0.0127217535102497	-0.00902463248313096	-0.0418920371510046	-0.00248925105889102	0.0180069775456919	-0.00831495774601886	0.000640746759970162	-0.00106049330273135	0.0135811102401905
h1s8	427	-0.00933172073066869	-0.0203160412932628	-0.0159117477220665	-0.0039903018384442	0.00325401749046252	-0.00174102499196612	-0.00680854577357253	0.00647190514047248	0.00270801181829584	-0.00218364841285397
h1s8	428	-0.00809962694218109	-0.0255177880154642	-0.0182100189477123	0.0129939618169823	-0.000515707420175889	0.00898198971201103	-0.00665775233610401	-0.00764259897764962	0.00166299181437879	-0.00269658087701808
h1s8	429	-0.00375594361522247	-0.0233609218757183	-0.00563189495914442	0.0104300922602034	0.0183993420196836	0.0037316294941474	-0.00379281102071422	0.005159401752545	0.00264874522674512	-0.00849977231556524
h1s8	430	-0.0109094358882292	-0.015079982379224	0.00469435081430477	-0.00954328372185602	-0.00318160338717965	-0.00930077955661334	-0.00535131675786873	-0.00279548312543642	-0.00254382520784278	0.00126670225029178
h1s8	431	-0.0129791968719792	-0.0172707752419276	0.0100270177627015	0.00234509992248569	-0.00411517094410511	0.00661776817002798	-0.00252659630572442	-0.0021915946313829	0.00143031412034693	0.0106420961717381
h1s8	432	-0.00535843889163123	-0.0180917329662106	-0.0195279120473357	0.0122123079257987	-0.00659501412033431	0.00578039188440199	-0.000420833259217833	0.00233125974686557	0.00144429022670624	-0.0025721726571281
h1s8	433	-0.00513502366201702	-0.0245532301055925	-0.00713407377858835	-0.00248233436781904	-0.0012681245356163	0.00807526486997386	-0.00386255836608215	0.00351930277669955	-0.00434093451812005	0.000518713811913962
h1s8	434	-0.0054147499906097	-0.0237618403905552	-0.00556883410550055	-0.0160982830570656	0.00164691378614532	-0.00753759846626414	-0.00705858508292319	0.000786513736083937	0.00812217942385448	0.00264833003518184
h1s8	435	-0.010236828985156	-0.0123918792688356	0.00774506022637369	-0.04411822668338	-0.00615381626241746	0.00476470562910049	-0.010810786156949	0.00243405075018294	-0.00166967920409678	0.0239685494971172
h1s8	436	-0.0101904817181695	-0.0140703618863911	-0.00941177980154816	0.00315549648550251	0.0134511665900006	-0.021268139210674	-0.00494082106060158	-6.710369432822e-05	0.015302593096733	-0.0276302327994234
h1s8	437	-0.00562956687569795	-0.00710291081160501	-0.0164021290279294	0.00225157540481828	0.00545598507008069	-0.0093614882391097	0.00144491615548979	-0.00197073972478654	0.00381437488378999	0.000999928951246065
h1s8	438	-0.00611919920381665	-0.01522068665007	-0.01178165826299	0.00538626299876066	-0.0031338351126379	0.00256012775169807	0.00151547432809533	0.00350189141039894	0.00317508948367617	0.00114529202764928
h1s8	439	-0.0125009817446425	-0.0134549824477058	-0.0220946199002749	0.0133672546089545	-0.00425121979423848	0.00676025490051719	-0.00325186686285255	-0.00903885285850009	0.00261511898333708	-0.0029588241263301
h1s8	440	-0.00838443550093795	-0.0220017839136792	-0.0193007356399073	0.0122542651816493	-0.00381748205672437	-0.00273220390702937	-0.00256737116211408	-0.000187790410096202	0.00432036759550512	0.000740680725672212
h1s8	441	-0.0102012919995404	-0.0249262768720009	-0.00259978059108773	0.0184485084243162	-0.00496021198101269	0.00441004565000509	-0.000980336920222848	0.00714244950594961	-0.000119225926975348	0.00744884286293379
h1s8	442	-0.008483793668389	-0.00945220730627633	-0.0141200707275782	0.00496422163974377	-0.00526595577751063	-0.0040577594080706	0.0078931189068337	0.00291375050206993	0.00152149693947319	-0.00498175872688933
h1s8	443	-0.0100608623031781	-0.0108524992548484	-0.0176411822476674	0.00387339718558794	-0.00377724046282606	0.00528678567221707	-0.00427803091790998	0.0100821510988357	0.00476549558522947	-0.00330390037805323
h1s8	444	-0.00477885628507576	-0.0258823344844804	-0.0169785390893808	0.00443351203811965	0.00590629479059464	0.0088832854774784	-9.93346526766451e-05	0.000820043727609419	-0.00148129407809932	-0.00138815702688944
h1s8	445	-0.00200765490055173	-0.021841206058273	-0.0162015887267058	0.00546186587491186	0.00151488536165461	-0.00391039808821391	-0.00418216722954523	0.00581128831056417	0.00266217751786243	-0.00298125669405474
h1s8	446	-0.00902685616618446	-0.0191329046935894	-0.0209129758828098	0.00856127095784575	0.00115529341142056	-0.00815726094032094	-0.00731234618273237	0.00481286386023205	0.000119208294385438	0.00910852392331631
h1s8	447	-0.00827068484634427	-0.0108622390004081	-0.0197555135403248	0.0159121428656882	-0.00378574489324127	-0.00309780915976703	-0.00319508857642645	0.0046813948170859	0.00458515951379384	0.00348698027648363
h1s8	448	-0.00820954019404308	-0.0219260711017764	-0.0199951763383474	0.0135494833574075	-0.00228888005418454	-0.00450991682439371	-0.00532932917805335	0.00580184441094827	0.00444037892427077	0.0049564575963708
h1s8	449	-0.00770016949742745	-0.0163191583358456	-0.0164066732000701	0.0121062726257772	-0.00586251665639635	-0.00443381588253367	-0.00123016082001259	0.00720183434129442	-0.0007742162684142	0.00494808584320283
h1s8	450	-0.0100406082142801	-0.00898587606716685	-0.0214440615266823	0.013237399906792	-0.0020718474762177	-0.00221636898589995	-0.00665882934665448	0.00498508920863918	0.00136994116732902	0.00565008889257808
h1s8	451	-0.00540210324981154	0.0125268099227212	-0.0198126910252871	0.0156836994462544	-0.000844333176340527	0.00204982260065051	-0.00452407025971576	0.00423041980186788	0.00265568224227935	0.00374166970787427
h1s8	452	-0.0107797754857521	0.0059238451348096	-0.0193505626176651	0.0219346052945367	-0.00368984692575295	0.0104910847574322	-0.0035140626454304	0.00833023799327994	0.000151937584490729	0.00786517361133032
h1s8	453	-0.000574159821631605	-0.0163408053184936	-0.0148154002176216	0.00188005200142546	0.00310930544480911	-0.00579876540378692	-0.00618577283146614	0.00420000272002939	-0.000754450312567162	-0.00508838236090126
h1s8	454	-0.00531339012821975	-0.0145317218808203	-0.0111106183628382	0.00115040453669836	0.000231265212273304	0.00698810332284262	-0.00228706612584421	-0.00383061176908783	0.00327273933162002	0.0104819001965542
h1s8	455	-0.0101534746318895	-0.0107725080596117	-0.0161146149247955	0.00634990884878701	-0.00423151877865514	-0.0116946647744307	0.0114918890242225	0.00151519446709605	0.00505623726651748	-0.00311673102649093
h1s8	456	-0.0028747121766467	-0.0110457643103467	-0.0171618563450094	0.00938943875740752	-0.00442214565668837	-0.00775446180298481	-0.00347420043090169	0.00416308139240451	-0.00273092466161623	-0.00218310136041918
h1s8	457	-0.0117798202958668	0.00595443733813092	-0.00728115089982651	-0.0183503260474913	-0.00605460689641375	-0.0128161232749929	0.00690557214022284	-0.00367264375410065	-0.0111751191549611	0.0172646097504343
h1s8	458	-0.00585258671775009	-0.018666510957228	-0.0060028033524865	0.011595115617257	-0.0030787908053263	-0.00486731006126355	-0.00523811731091696	-0.00390692996110396	0.00286484323611749	-0.000344203759267219
h1s8	459	-0.00762883310516314	-0.0215989444763546	-0.0151147079701646	0.0122210412468436	-0.00427755644519629	0.00134751117857187	-0.00299084384696965	0.000781961283513769	0.00555443603852237	0.00131802694774491
h1s8	460	-0.00869176361338633	-0.0234173286027533	-0.0183548826685913	0.00105870532371471	-0.00261729059391941	0.00303397548550284	0.00292050087950211	0.00590696137260304	0.00135771103137805	-0.00079385597105865
h1s8	461	-0.00257986895302229	-0.0236017060734384	-0.0184785752485295	0.00944574150202867	0.0010676904080444	0.000712963077060648	0.00406883043669397	0.0081557499694798	0.00316604449256777	-0.000445911072272802
h1s8	462	-0.00893490438288575	-0.023177947108845	-0.0176509046678257	0.0046423518374626	-0.00168267776639781	-0.00252675577485094	-0.00575492673531553	0.00809605180957418	0.00191669628950491	-0.00335252544138229
h1s8	463	-0.00308124522508776	-0.0102076222147206	-0.0187044013299428	0.0131863562495491	-0.00522268357265614	-0.00397888155983753	0.0147610601589863	0.00604984020241539	0.0089539809007939	-0.00833338269625945
h1s8	464	-0.0100778966698803	-0.0205405508633129	-0.00579623917507028	-0.0273478058382722	0.00265054797040472	-0.00729590681688428	-0.00840513357917149	0.00384327120810129	0.0034836210899362	0.0146373641963517
h1s8	465	-0.00637808917743437	-0.0214819166699294	-0.00848175107981521	-0.0204289480580663	-0.000437168113697514	-0.00826045144283322	-0.00954938681183572	0.00334730459661348	0.000166832446783578	0.0117875751549063
h1s8	466	-0.00907177021806275	-0.00543790464382347	0.000795567811923842	-0.0379953258885846	-0.00474432744835156	0.00135387195629822	-0.0103390402810361	0.00707196920582388	-0.00510082868312663	0.00513272867716788
h1s8	467	-0.0167211967139363	-0.0235628130768293	0.087295339696616	-0.0251425882722595	0.000932510813620835	-0.00845654626375071	-0.00485048758234835	0.00183658421252802	0.0034234058704189	0.00632893465294608
h1s8	468	-0.0411135244937218	-0.0918997014300278	0.51153849784437	0.0967471904381908	0.0061726365021353	0.0432565741696505	0.0306753877557136	0.0149723004724026	0.00164911587724372	-0.0214506358972938
h1s8	469	-0.0172118833478757	-0.043459583933118	0.132197974563678	0.0176274589690929	0.00134051207613632	0.00948493662211612	0.00690778340038028	0.0020572209523671	-0.0010109648075016	-0.00479100669166845
h1s8	470	-0.0130765398635963	-0.0361371313629585	0.105295885450467	0.00905217137908831	-0.00381261206992211	0.00615343133405908	0.00549115018479429	0.004920868293451	-0.00349826922043857	-0.0021659291532837
h1s8	471	-0.0128412710404713	-0.0274671351589083	0.0374136821599856	0.0148720930275466	-0.00335867896061953	0.00129289058320273	-0.000295109432540287	0.0036982177645263	0.00258230834742666	-0.00438243128088527
h1s8	472	-0.00695308732134741	-0.0161974379933622	-0.0138127521558159	0.0121920403227992	0.000607705188329494	-0.00166305321263312	-0.00312889476530242	0.00391952932151188	-0.00311186567038284	-0.00465818912710667
h1s8	473	-0.00825394183247111	-0.0191071301988566	-0.016524846473467	0.0094012244751753	-0.00436073719736468	-0.00187629966494256	0.00238494565012421	0.006104589194922	0.000941046509399605	0.000266893618556158
h1s8	474	-0.00911404749370255	-0.0163057883252787	-0.0173621832983855	0.00772996608755177	-0.00727364321420717	-0.000464924468617886	0.00237335199473082	0.00686137824414314	-0.00881756105888455	0.0035924200335865
h1s8	475	-0.0240871082950636	-0.0400537636197787	0.225199038936765	-0.00780249609376183	-0.0014174490619114	0.00507232737197181	0.0144541741675194	0.0034158355342326	-0.00199391509789374	0.0119563499644408
h1s8	476	-0.0355976540305932	-0.0648388771868379	0.396441424666952	0.0764983431351843	0.00622420520836448	0.0371658061642643	0.0239378874149349	0.0122781715731363	-0.00502236435896432	-0.0211533415782688
h1s8	477	0.00342273016153414	-0.0125607063292306	0.0408936434944489	0.0256070482533082	0.00296598976414505	0.00793462475063217	0.0059100688884329	-0.00927809097403501	0.00478854184261795	-0.0115489004843752
h1s8	478	-0.0102901743162351	-0.016222254745825	0.0680768901770608	0.0114858098866172	0.00389894577313757	0.00775376208863783	-0.00582904876074345	0.00473140858232465	-0.00292711448341373	0.0188862457442653
h1s8	479	-0.0208244594859337	-0.0173887556768797	0.205068146477392	0.0337876294570029	-0.000185969840761974	0.00344298876431523	0.00878897439956589	-0.00426851961098962	0.0106863240083572	0.0069401013810115
h1s8	480	-0.0117447780625298	-0.0278729052734168	0.0436519697150808	0.0174541308330061	-0.00825636198278534	0.00367866488732122	-0.00162060885541663	0.00359879800070688	-0.00635078603442673	0.00101311310392871
h1s8	481	-0.00774749319134022	-0.0233413400814218	-0.0156511254601819	-0.000809618072624942	-0.00772088846049164	-0.00152122191780935	-0.00422595408083577	0.00750929803474272	-0.00490362932672358	-0.000335985790065095
h1s8	482	-0.00616097393862077	-0.0220811151121513	-0.0184784294857336	0.00922711102504017	-0.00526924608208354	-0.00420296471072572	-0.00457693269095821	0.00483476458324735	0.000596833771668223	0.00444735800511208
h1s8	483	-0.011434568935017	-0.0220978787476206	0.00178099158391139	-0.0161619817514637	-0.00268639445392638	0.00391970879235858	-0.00643095297205026	0.00520170158888692	0.00705473548591776	0.00161521278483456
h1s8	484	-0.0115937402719011	-0.0169606594383708	-0.0111634821268325	-0.027493040154187	-0.00198514194673062	-0.00113748664784636	-0.00420499229713975	0.008652118197084	0.00323930728275042	0.00796602150796274
h1s8	485	-0.0090625572001804	-0.0168791229390208	-0.020145317635103	0.0135770257156875	-0.00176673416754685	0.00364313450210831	-0.00258374713063265	0.00167072593009639	-0.00173391399830049	0.000879045491911455
h1s8	486	-0.00998407612742646	-0.0327266569539472	0.0256951541634822	0.0174327258858157	-0.000319416336038917	0.00548568481187572	-0.00128770080556428	0.00370235983493736	0.00566645395674251	0.000601852989309339
h1s8	487	-0.0083334232443517	-0.0255497825844899	0.00162256639991463	0.0112007905219165	0.0154540676778504	-0.00891495224060586	-0.00760993726294638	0.00162733397788142	-5.86117455512779e-05	-0.00412314102377956
h1s8	488	-0.00772519632547677	-0.0165470061954234	0.00614224449733141	-0.00448074927021916	-0.00454803580800995	-0.0198329187632525	-0.0120593883807164	0.000133675888333987	0.00950452275410288	0.00547243429731149
h1s8	489	-0.00337071298654358	-0.0283626966166547	0.00664196778722761	0.0164248243388383	0.00351083734070606	0.0036155364318343	-0.00165827284211951	0.0059136370755573	0.00242071894788955	-0.00664747782555565
h1s8	490	-0.0285371451578084	-0.0708520112948516	0.414745961937332	0.0749119741708952	-0.0028741575528116	0.0401128681125515	0.0257704851366093	0.0142442290417894	-0.00732493175230017	-0.017145109762419
h1s8	491	-0.00591918821322759	0.0234315233774103	0.00201319731891012	-0.00809558513583452	-0.000122429641032284	-0.0168452306890359	-0.00719749522013043	-0.0185657528196158	-0.00500806618137325	0.00869443117687782
h1s8	492	-0.0161549712202047	0.0223138089904223	-0.000215906459730624	-0.0036759266685061	0.00264073996463138	-0.0214144279173412	-0.00809193131890469	-0.00579368827829477	0.012126941614289	-0.00958529034703487
h1s8	493	-0.00988321367540497	-0.0181675754186452	-0.0145176480118482	-0.0180628151173888	0.00223997145954717	0.0156968666676026	-0.00886147498754974	0.00504289286868109	-0.000851964755196484	-0.000683096870703437
h1s8	494	-0.00908336027044848	-0.0263499200012544	0.0122586620864186	0.00919203875624146	-0.00134364618599907	-0.000836766350756699	-0.00260310887743176	-0.000229602501473765	0.00122956132412791	0.000548239522597223
h1s8	495	-0.00769991519365	-0.0227882595733359	-0.0198439749896768	-0.0109344509740255	0.00627519871848304	0.014675797919289	-0.00180421023783879	0.00493689696135296	0.00292741966873993	0.0038975895831512
h1s8	496	-0.00349912028260207	-0.0226766257898274	-0.0212342808235802	-0.00595658718909025	0.00318675848590656	0.0186498435087361	0.00187849141088779	0.00839014040651079	0.00411793104119027	-0.00141455016417862
h1s8	497	-0.00867432748041875	-0.0221142751061465	-0.0181471449660703	-0.00925590828726628	0.00369898910000782	0.00907164630776879	-0.00120247131883024	0.000212634835843665	0.00315720215907679	0.00475308510546225
h1s8	498	-0.0104829155308823	-0.0171681980680377	-0.0205158649510422	-0.00695980573251107	0.00555928026725637	-0.00387761396965555	-0.000142688987570354	0.000651047614165547	0.00360970600766049	0.00187338592963457
h1s8	499	-0.00982786056202219	-0.010674908674153	0.00224749029736697	0.00237046399322145	0.00928309159725575	-0.0138656725132607	-0.00368368230016157	-0.00144652326109557	0.00307948303340528	-0.00193878856105454
h1s8	500	-0.00839885585608804	-0.0092952434490372	-0.0231048644113681	0.0121008766813047	0.00965737558580173	0.00951698657352876	-0.0107985670923208	0.0117620913069666	-0.000372038948656818	-0.00694255575561201
h1s8	501	-0.00789079531204141	-0.0210761333023204	-0.0219942256665261	0.01165214456096	0.00896278058446693	0.0075949862381866	-0.0109030643118888	0.0101584491277076	-0.00197777306957971	-0.00174754142089097
h1s8	502	-0.00924630785935412	-0.0239776953275086	-0.01261188993637	0.0116363886820716	-0.000546753910313791	0.00117446007137654	-0.00529079818476956	-0.00131280070177495	0.000803415864923865	-0.00313248128926248
h1s8	503	-0.00814954870830579	-0.0221392372164381	-0.0181929352918126	-0.00474449468949175	-0.00513971245199598	0.00821233557605435	-0.00320163014494555	0.00335684137696913	-0.000871128615386706	0.00287232284084446
h1s8	504	-0.00809113440458086	-0.0234043614153519	-0.0162190267773795	0.0133990917353476	-0.00568135526978258	-0.0010648030012977	0.000106046141631771	0.00666802928642098	0.00297273996796091	0.00276138250243374
h1s8	505	-0.00739106046982722	-0.0241589691665724	-0.0159852264767753	0.00455892801323903	-0.00531261536836515	-0.000111064440125716	-0.00518133865778503	-0.00376091314088386	0.00228035862196225	-0.00319937317209563
h1s8	506	-0.0166594918920774	-0.013658535745265	0.065362547562899	0.0114061865653972	-0.0053460921630927	0.000510480174678011	-0.00084471891790492	0.00140917514980312	0.00107818842256078	0.00606567228093034
h1s8	507	-0.00799877030524339	-0.0213082706766413	0.00850117251164716	0.011198277677376	-0.00694017495727396	0.00851463324583292	-0.00455797722611296	0.00921656704884477	0.00273349279138774	0.0103729070256106
h1s8	508	-0.00479587790312953	-0.0166226182676653	-0.0152646553885183	-0.00565740131565309	-0.0031633227369779	-0.00280539362231764	0.00572086979564992	0.00214795420392234	0.00423525021401877	0.00677296946586542
h1s8	509	-0.00518653597777396	-0.0228540532475835	-0.0203257299351414	0.00615472116528184	-0.00221492928856679	0.00421343138604279	-0.00212408955541972	0.000947900301963209	-0.00153302578716604	-0.000351281985866803
h1s8	510	-0.00646395472106361	-0.0217579780629022	-0.00542305251133053	-0.00510320161159666	-0.00587372485562355	0.00622850941828102	-0.00264441319523512	0.00847618730873331	0.0047094923884436	0.00395286331445227
h1s8	511	-0.0148543922624011	-0.0274804085472888	0.103676898084072	0.0236569638664604	0.00576426927086864	0.0100062325833747	0.0094494873835801	0.000322382280848825	-0.000295044200996144	0.00323836582430988
h1s8	512	-0.00735984267828699	-0.0301531980128097	0.0206904588383099	0.0076490871528604	-0.00756210837279412	0.000604900321431743	-0.00164673851049782	-0.01061391479627	-0.00397139834629145	0.000262073200797358
h1s8	513	-0.00634507171842098	-0.0267882397915753	-0.00109163193897796	0.00693984183085181	-0.0039761323268638	-0.000677734512351214	-0.00519205009935064	0.00398486664908292	0.000727510667573276	-0.000796079205692986
h1s8	514	-0.0272010306934032	-0.047548879643195	0.255084554622884	0.0606199881896066	0.00514362729731155	0.0255693554369507	0.00927457123223957	0.00998961465284046	-0.00155402067521122	-0.00549510291596507
h1s8	515	-0.000559265442783261	-0.0077374110559023	-0.0128808517551644	0.0233137748060191	-0.00284285706433747	0.0153329928372499	-0.00433578809019192	0.0143998958342859	0.0112989633239433	-0.0116744472056327
h1s8	516	-0.00189109819276293	0.00107308933502482	-0.0167956239289792	0.0182142741113381	-0.00208289147614957	0.00623308087366788	0.000294060425054435	0.0114924349667172	0.00313854365318371	0.0047943478672962
h1s8	517	-0.00891090674223561	-0.0303109084606497	-0.0190868346473872	0.0249187558343466	-0.00230406518826808	0.0206960626231088	-0.0112299582425755	0.0236118181459817	0.012896624258372	-0.00625262754798284
h1s8	518	-0.00805973885700535	-0.0279511469456396	-0.0212353380007425	0.0168943157626238	-0.00290285706836589	0.0199741103696266	-0.00904053073090584	0.0232250062878681	0.0143945672913115	-0.00743030218385729
h1s8	519	-0.0101878575384828	-0.0310559924196338	-0.0193916061064198	0.01841914904921	-0.00516040655898714	0.0184853775583223	-0.00515004956240768	0.027251191358387	0.0124906931891871	-0.00447505518842625
h1s8	520	-0.00231556279045787	-0.0326892510349556	-0.0216978876360779	0.019651140247786	-0.00776917881358803	0.0184692984694603	-0.00669127022432561	0.0226658571981718	0.0147748369220503	-0.0065015580529886
h1s8	521	-0.00830827009106989	-0.0312169147767257	-0.011763797472272	0.0236977420718926	-0.00392448319957927	0.0184038655951446	-0.00921850662067991	0.0127783830969081	0.0109416138639098	-0.00616548782665598
h1s8	522	-0.00890334539176453	-0.0280599168056977	-0.0156762658168093	0.0123019236831577	-0.00596565188468163	0.0184042282281105	-0.00820858021298039	0.0207348014041162	0.00931434498498318	-0.0070724297032704
h1s8	523	-0.00436307331603606	-0.0185412809384519	-0.00919930246979127	-0.00329442658431601	-0.00938248429917275	0.0106125322724509	-0.01092443696978	0.014670010808736	0.00900997417716464	-0.000750755826464864
h1s8	524	-0.007590301664236	-0.0319131356577501	-0.01472411514422	0.0298469567124733	-0.00407147976693756	0.0231434802513968	-0.00865808989643073	0.0293205739607752	0.0133450417027537	-0.00957095821743458
h1s8	525	-0.00619147952811866	-0.0341913576256262	-0.0171924156248274	0.0287925784118777	-0.00497664731817462	0.0256485817739416	-0.00812987410481046	0.0327973180329241	0.0149369098489594	-0.0162143967313756
h1s8	526	-0.00728365246001589	-0.0314018398853502	-0.0157893363756141	0.022849861732688	-0.00282088461094588	0.0232977495532197	-0.00467769220867772	0.0263721611510867	0.0131031289427377	-0.00819190889621771
h1s8	527	-0.0052623106802909	-0.034436473486054	-0.0176240739610422	0.0257969037666761	0.000378592188622968	0.0305310485306145	-0.00798655091202389	0.0314845508978807	0.0145172298809093	-0.0154473701570981
h1s8	528	-0.00674585770153905	-0.0326595262680732	-0.0203782197780857	0.0233912472466114	-0.00267218461079211	0.0216528364395272	-0.00491113231443004	0.0216129850973029	0.0104668362820455	-0.0113962205179607
h1s8	529	-0.00763356978549809	-0.0320401027420072	-0.0150789271798739	0.0284582316845939	-0.000537606458738533	0.0228567688133271	-0.00662379659175483	0.0309598230115857	0.014510015624116	-0.01995120176724
h1s8	530	-0.00942782219816019	-0.0337941793032378	-0.0153815321947025	0.0268389703417863	-0.00495288845650555	0.0253605549732116	-0.00634452153602455	0.0314894416311795	0.0114999472926478	-0.0161829032986717
h1s8	531	-0.00115166029737024	-0.0235241820953238	-0.0180506143342449	0.0108649284503077	-0.00305562489172962	0.00493417937339454	0.000259254729816795	0.00421965133074322	-0.00195614767358452	0.00332508818070847
h1s8	532	-0.00509795293555	-0.0245907202798105	-0.0056285428528434	-0.00146724398807262	-0.00396443395050706	-0.00829342640161355	-0.00299008765199277	0.000649431349964696	0.00564505474533293	0.00970194622967073
h1s8	533	0.000279734399148669	-0.0264108313402856	-0.0112193213920936	0.0105837075862083	0.00277107732784518	0.00685998940061231	-0.00723790301905078	0.014344364457781	0.000120739456590018	-0.0046321119495135
h1s8	534	-0.00589673038733933	-0.0247349984689893	-0.0173133523270872	0.0114311694880785	-0.00609167803344658	0.00104264595321854	-0.00204386804779585	0.00191915002838828	0.00703510795613523	-0.00135783655106045
h1s8	535	-0.0109771464816098	0.00193819625847076	-0.0106113882897598	0.00573678916847443	-0.00663635367133293	-0.0114433290267889	-0.00990528740538708	0.00146392661805982	0.0115036157237627	0.00230767006640237
h1s8	536	-0.0137789443311303	0.0183623459414893	-0.00929845758390997	0.0086855591198604	-0.00364202450878784	-0.0114806997482747	-0.00906228790268338	0.00132143939141641	0.0124510489643776	-0.00785277185493725
h1s8	537	-0.0134788662794941	0.0213313218018884	-0.0103591553861761	0.00720809700037376	-0.00711497736018954	-0.0152198186092878	-0.00898509556115589	0.00200018647995255	0.00492180466808083	-0.0152129518627972
h1s8	538	-0.0168765513544282	0.0124509470672837	0.014898813864858	-0.000177447243958126	-3.29725775390964e-06	-0.0166790019371286	-0.00919345681558304	-0.00399433187979009	0.00960821125426356	-0.00597263841500454
h1s8	539	-0.0087573669832261	-0.0239138519149568	-0.0118498645268435	0.0195501141173772	-0.00037442252913741	0.00741582698096499	-0.00407701162993874	0.0184503801477468	0.00351314133659136	-0.00728914834348772
h1s8	540	-0.0108442511513167	-0.0201610969945598	-0.00974388658305653	0.00491441080752599	0.00323725800469237	0.00195159207000943	-0.00778835967566391	0.0152163404582709	0.0049906101399759	-0.00736849380825006
h1s8	541	-0.00995890740474993	0.0281877960173409	-0.00438452355740878	0.0201661456589843	-0.00348884194268541	-9.81272612117401e-05	-0.00817130221507708	-0.00596502106393581	0.0102187471359894	-0.0133409774417228
h1s8	542	-0.0124986300253211	0.0214679613854322	-0.0026975623179741	0.0146228320493264	-0.00264135399592169	-0.00420821327041923	-0.00727054662443632	0.00703119339757366	0.0124411437264725	-0.00262057674198397
h1s8	543	-0.0121433717392553	-0.018124561631395	-0.010162634726961	-0.0209046587219534	0.00415051033555568	-0.02525278987246	-0.00738088211041969	-0.00805355890919264	0.0119690911378776	0.00726542445352965
h1s8	544	-0.0108246821028866	-0.0177280968381024	-0.0178609253725961	-0.0167532633027149	0.00325033210140513	-0.0164226048238869	-0.00672420023869445	-0.00835723542568262	0.0079655035896377	0.0139798522884394
h1s8	545	-0.0119947824130546	-0.00786988813085667	-0.0112775827675535	-0.0170416574697905	0.00199722864124767	-0.0195493274941459	-0.00132552078432386	-0.00708542995457837	0.0151450061853118	-0.0055604438573678
h1s8	546	-0.00802395603322321	-0.0216242704578713	-0.0190723567587774	0.00121942741324919	-0.00161104192442678	-0.00533392793820501	-0.00691793455314375	-0.00403324404588674	0.00228068470367393	0.00362026857300225
h1s8	547	-0.00769880459950228	-0.0224326407913282	-0.010263302975331	0.0089488458738989	0.0015503485018771	0.00574137256931167	-0.00182871361575806	-0.0136673966029429	0.000311368887478531	-0.00376894470128481
h1s8	548	-0.00923152566960073	0.00751110816851885	-0.0134794211451219	-0.0112063254471342	-0.00501622100110713	0.0153180194180178	-0.000386746692941487	-9.97972078351377e-05	0.0047940367998412	0.000413524220657545
h1s8	549	-0.0140560234444815	-0.00149539783357167	0.0198117325644268	-0.038881123082599	0.00175002976824432	-0.00391714810267647	-0.00386483566643173	-0.00856133299477223	0.00668190649516134	0.0154694798924626
h1s8	550	-0.0169277324412392	0.0101079122451431	0.018995026178836	-0.0575465664320449	0.000631115632117374	-0.00666393978469763	-0.0080675293784119	-0.0219106592307152	0.00860557405471688	0.0295029343269092
h1s8	551	-0.00450006492297623	0.00381930955958189	0.064024968866986	-0.0519688637750449	-0.0151624602512908	-0.0146831079281611	-0.0200025386646819	-0.00802793500436113	-0.00779015992338035	0.0222623389570193
h1s8	552	-0.0134922271337123	-0.000902924135796357	0.00354627949000813	-0.0261902798481639	0.0050000728231833	-0.0109428209123183	-0.00209143510560322	-0.00345775319488402	0.00607331621511594	-0.00360838759421143
h1s8	553	-0.00553117823389347	-0.0211025677208597	-0.010867522049038	0.0119435513324484	-0.00473550211336307	0.000470511286052011	-0.00688083263553564	0.00592856493344797	0.00605431772564481	0.00123666586006838
h1s8	554	-0.0197963876312727	-0.0283140369154377	0.171142641428624	0.0154728123692296	-0.00128434272388994	0.0103592538280692	0.0012061528282806	0.00056686807703181	0.0038793755153216	0.00583916146289731
h1s8	555	-0.0156999639665214	0.0292622330121444	0.0156737464293694	-0.0296209278303332	-3.93318384944612e-07	-0.00859014960727867	-0.0081515597359529	-0.0023669247276135	0.0086460014814211	-0.0192214321674968
h1s8	556	-0.0121275161196598	-0.00827937210042866	0.0251661707427808	-0.0174099916859555	-0.00526084883227161	-0.00959476974822868	-0.00980167277716804	-0.00424676335330165	0.000670942782703354	0.0117343998276042
h1s8	557	-0.0133964481724057	-0.0260789396717269	0.0660630391061915	0.00998646411294271	0.00214342263072704	0.00548130337280564	-0.00233442757939761	0.00313653426398602	0.0060606360409209	0.00270443885232044
h1s8	558	-0.00768073776756299	-0.0252320623362226	0.00778995474971779	0.0098019745556201	-0.00114063641283899	0.000362164853123068	0.000682434684090417	0.00562539563837154	0.000640094051913274	-0.00240368448824992
h1s8	559	-0.00977392570740908	-0.0269097542411321	-0.000851752301304993	0.0145626391580076	-0.00388793023307476	0.00444555620616003	0.00608971263197146	0.00964461642188628	0.00320063433775722	-0.00376119440507545
h1s8	560	-0.00930067279188609	-0.0196368901602303	0.00188477579958828	0.00697927360891852	-0.00722382493689623	-0.00348113319205926	0.00147287870724924	0.00130839752147256	-0.00653509483500862	-0.00176133777711045
h1s8	561	-0.0095955331499415	-0.026203974883475	-0.00581471487294204	0.0110257233450989	-0.00447714471699087	-0.00205964549300226	0.00553149443756237	0.00398371387071873	0.00297091435904638	0.00117524097208677
h1s8	562	-0.00855166901785965	-0.0145553190539828	-0.0117328899648657	-0.00282519149781787	-0.00763088382976269	-0.000553806506603109	-0.00151157419857264	0.00674625233469607	-0.00452814657464279	0.00520499469617139
h1s8	563	-0.0127320546832506	-0.00595226605713727	0.00633539113798721	-0.0264109345449974	0.00403170276139436	-0.00734808225231845	-0.00780826017687379	-0.0042820810596095	0.00332437491678466	0.00516402389761004
h1s8	564	-0.0110162102482495	-0.0149610295267269	-0.010457149204478	-0.0017319271137815	0.00164565703895239	-0.00386242339649386	-0.00573767769596957	0.00129873181274185	0.00502436063663796	0.00459231483883697
h1s8	565	-0.0102784275246613	-0.0231516716613047	-0.018353180714249	0.00167021007261931	-0.00251309350143043	0.00428385283011957	-0.00104627228415627	0.00584369416980685	-0.00143174187410786	0.00444738538976276
h1s8	566	-0.00456220275604473	-0.0230305482195121	-0.01849836917975	0.00454864580180798	0.00424987557789357	0.00439357053771533	0.00612603182294657	0.00593462217004371	0.00437420861587199	-0.00441908828603641
h1s8	567	-0.00938175298878971	-0.0183708518963866	0.0107465908110648	0.0087121392891786	-0.00314501956719103	-0.00530026832599214	0.0109865619278253	0.00547749069507087	-0.00825271066374737	0.00449779028413442
h1s8	568	-0.00708953836570303	-0.0249366857548504	0.0316065405323299	0.0117192402894988	-0.00285474955957352	-0.00127646433134379	-0.00401709176156614	0.00624763205212515	0.00282757456434413	9.68320597963175e-05
h1s8	569	-0.00650971253355011	-0.0251638519156032	-0.000597698507366053	0.0176747646124344	-0.00197194923040468	0.00110248266159916	-0.00329945102122113	0.00859604716602433	-0.00468954861370362	-0.00485483724316723
h1s8	570	-0.0142708751388397	-0.0300272575045256	0.0859921218598973	0.00426293768166808	-0.00130966305769374	0.00353149957524172	0.000296206814645643	0.00301661789717806	0.00265032830898045	-0.000571736358220193
h1s8	571	-0.0127970236932384	-0.0202076196013583	0.0365234702750875	0.00893599878373566	0.0095358530955434	-0.0099492848034958	0.0031872548530088	0.00408894749044389	0.00385751830745841	-0.00224527877458283
h1s8	572	-0.00985777315946956	-0.0261889281606435	0.0183689905941473	0.0151277210534645	-0.00428371322386642	0.00306919984264285	0.00370207861420419	0.003068100898381	-0.00363550768965931	0.00208046596041671
h1s8	573	-0.00808849029590471	-0.0142607842560286	0.00811582880789901	0.0197060532124989	-0.00479519809149577	0.00206099582326938	0.000146253482025153	0.00392736763163641	0.00703347489487049	0.00179512769202508
h1s8	574	-0.00897211531117747	-0.029625080097332	0.0414795353233299	0.0177030990815606	0.00134490522850492	0.00495742816866545	0.000848377621867915	0.012468684324528	-0.00339869143562255	-0.00092680003921089
h1s8	575	0.00183413111260714	-0.0201777509971541	0.00474597279372407	3.79278118117867e-05	-0.00389344611802624	-0.00204990234359784	-0.00268816105968259	0.00126372463019208	-0.0040931180012261	-0.001808416534413
h1s8	576	-0.00682457332198671	-0.0263442130091173	0.0440916881535388	0.0152968565974386	-0.00264496685355329	0.00465539024993078	0.0100320256369249	0.00539086005419535	-0.0053377273730628	-4.15513377641231e-05
h1s8	577	-0.0104872886954267	-0.0151608299374791	-0.00943634220704334	-0.00447631260615691	-0.00130817595431339	0.00713860323980581	-0.00279266565879964	-0.00395687210123544	0.00471572939753023	0.00372074720150991
h1s8	578	-0.0109529615299682	-0.0206895928329452	0.0110050654564196	0.00253855338140057	0.00116925812158667	0.00973143096420198	0.000267459180237165	0.0031762038291626	-0.00393949913236275	-0.0130817507383443
h1s8	579	-0.0115511792601772	-0.0301181347748433	0.0289512358015788	0.0159668066759256	0.00296656384869116	0.00948643601115755	-0.000190655469801936	-0.0042851745319678	-0.00369158754544987	-0.000126987019011428
h1s8	580	-0.00531763831780767	-0.0110338280257455	-0.0116930915805615	-0.00298619447684883	0.00832340383446579	-0.0149671707842641	-0.00652198331792286	-0.000429610782306471	0.000116816749484678	-0.00418413985130962
h1s8	581	-0.00719910031480671	-0.0221807779539728	-0.000735991021521074	0.0130634872346513	-0.00532775135959979	0.00402266776137098	-0.00414988761168578	0.00495418242790002	-0.00950100648983586	-0.000213736603286916
h1s8	582	-0.0128889334569018	-0.0293860650282782	0.0633390780869645	0.0110652620464904	-0.00386910225501992	0.00730359141809142	0.00240752385826129	0.00680725882529148	0.00504760200590984	-0.000982083309148491
h1s8	583	-0.0113686754260516	-0.0128559348310829	0.0111404431131962	0.00319578505923366	-0.00206714511805768	0.00136327652430755	-0.00668263355577846	0.00299583553330638	-0.000957296487536858	-0.00178226596235879
h1s8	584	-0.0115438407524979	-0.00848951600774831	0.0119045837608161	-0.023797143476861	4.83512730541473e-05	0.00411461103709798	-0.00672122654542703	-0.0202702934486355	0.00956088765607545	-0.0052675605746627
h1s8	585	-0.00935621121030667	-0.0210723870157963	-0.0207380314501252	0.00446571021254037	-0.0011478961910978	0.00244524281083995	-0.000515347061420263	0.00501744690568796	0.00162618490323239	-0.00222729732237053
h1s8	586	-0.00529138873216597	-0.0248679045554464	-0.0193337746480662	0.00765081682547606	-0.00589856896955654	-0.00318918298063884	0.0012608259285379	0.00613089564467809	0.00430225573847976	0.00641281421830261
h1s8	587	-0.00529276661867339	-0.0203902189920361	-0.0162119234233608	0.00552081596596095	0.000910753685298129	-0.00786157644519834	-0.00177181043877011	0.00456540063452585	0.00320757006234851	-0.00214189265326325
h1s8	588	-0.00371137589578895	-0.0148471041695937	-0.0104625423376718	0.00411192573323488	6.98466878143803e-05	-0.00818391635333461	0.000638964091424523	0.00425723626739317	0.00786964297615722	0.000158882072992327
h1s8	589	-0.000114767688061712	-0.016107444576309	0.0249678798378111	0.00159310724413162	-0.00463980119866569	-0.00247973395691487	0.00368507807968503	0.00530184843882055	0.00868431358831118	0.00607461956433701
h1s8	590	-0.00644329955097317	-0.0241383434941471	-0.0142684922064263	0.00673659852890687	-0.00604006596438023	0.00216905986020193	-0.00726449193310261	0.0101054844155242	0.00516696234451522	-0.00359173273607475
h1s8	591	-0.00889935702030511	-0.0226320827973713	-0.00467923715985545	0.010411233910779	-0.00502445140411401	-0.00276006760206873	-0.00331860645217553	0.00262009022408855	0.00400234500298913	-0.00384669574357209
h1s8	592	-0.0068325384250554	-0.0213094192359312	-0.0206860407018653	0.0057275072141972	-0.00152714421141515	0.000454215318811522	-0.00103901591914398	0.00432739830812575	0.000608877804898553	0.0027696139506256
h1s8	593	-0.00573287120723996	0.0127015972512676	-0.0148675941603826	0.00664620336711684	-0.00615581128709935	-0.0101792833996965	-0.00617377326429342	0.000268838387314401	0.00852255651979775	0.00916196388803194
h1s8	594	-0.0127960335028712	-0.0142267257124982	0.0448447320705413	-0.0256593179970017	0.00217537414303055	0.00393110099205477	-0.0106412681425121	0.0032190148750222	0.00433777715965823	0.0126115324547301
h1s8	595	-0.0108561912380362	-0.0290031281675645	0.0184298163728133	0.0010361886300619	0.00474155746681744	-0.0023941711508999	-0.0064440318969351	0.00377158321242769	0.00662200036825963	-0.00184606804373051
h1s8	596	-0.0113080561981128	-0.0246782147804646	0.0225992621466322	-0.00354095575044621	0.000822083804147247	-0.000573099493989289	-0.00614972180115585	-0.000327918126077772	8.34541343332768e-05	-0.00651586224442537
h1s8	597	-0.0187815440967823	-0.0225004475033907	0.0947923891201757	0.00167395834806307	-0.00255124725453947	-0.00593341406155161	0.000857834916689695	-0.00984287499891281	0.00478868257856801	-0.00165910442702327
h1s8	598	-0.0167117001527087	-0.0195759680046434	0.0605566217097028	0.00131221450558378	-0.0049168059118313	-0.00475485145397826	-0.00381305676037772	-0.0046168598380685	0.00640331725087471	-0.00485605716431769
h1s8	599	-0.00913580289640282	-0.0140002462539871	-0.015893951569746	0.0169573808169434	-0.00657451254292764	-0.0014587519545085	-0.000222119509451869	0.000534150066061401	0.00918053361401849	-0.00689969630175265
h1s8	600	-0.00875446707334637	-0.0264549207563335	-0.000284212355002284	0.00648231233311619	-0.00689361989084346	-0.0115640696243273	-0.00567581377877409	-0.00441081038823218	-0.00217085935675694	0.000367450018561708
h1s8	601	-0.0120068715588033	-0.00908424621545821	0.00641019557683325	-0.00263679475026464	-0.00717013979387328	-0.0201214683140672	-0.00427747665576192	-0.00594785144339992	-0.00705121497727531	-0.00436112953451707
h1s8	602	-0.00545550321153734	-0.0234016198877467	-0.0178188901553455	0.00943801432486903	-0.00129949251243175	0.00977208120023815	0.00638612404064481	0.00106484036690454	0.000439169052653281	0.00281240270177661
h1s8	603	-0.0103402847857373	-0.0205127242976966	-0.00843038770478518	0.0112004858493172	-0.00190695245842017	0.00100095939733273	0.00105988990282094	0.00754880733411515	-0.00488356702303386	0.00113901145941377
h1s8	604	-0.00678892158256102	-0.0249522821998415	-0.0135792166721117	0.00961372708486442	-0.00346499744308446	-0.00340409048904426	0.0057415756622331	0.00605364509054142	-0.00115719398255693	-0.00116639774020426
h1s8	605	-0.00927965855262955	-0.0157516232182204	-0.00193567385852744	0.0142474926573115	-0.00586948387001811	0.00398864132701834	-0.00583932445179116	-0.00568967467500964	-0.011372015781637	0.000805928380783264
h1s8	606	-0.00998144928905976	-0.019978523028326	-0.0215002575981642	0.0124869574049791	-0.00381502292272294	2.41404909809211e-05	-0.00244259214201985	0.00150369815946716	0.00572200916810555	-0.00809165520222259
h1s8	607	-0.0120448923462078	-0.00908112777942506	0.000666881045797797	0.0111381524794679	-0.00289325594019411	-0.00199209057582093	-0.00456972951858988	0.00193969381541249	-0.000789839625257241	-0.000650548710322262
h1s8	608	-0.0173534388431263	-0.0216729813474461	0.140797164808771	0.0221111599098877	0.00639857106027052	0.00549990606040689	0.00578569001095939	0.00416774312787833	-0.00468873055827987	0.00612021144178706
h1s8	609	-0.0210510996821529	-0.0245890811232313	0.131138826011436	-0.0212826641070718	0.00039974588814747	0.00806335841488443	-0.0023392631917255	0.00511063579306715	-0.00100048981611537	0.00957390577589247
h1s8	610	0.0085091055835771	-0.0198440550717706	0.0157088855268664	-0.0200242129181909	-0.0108698117267718	0.00606201104146332	-0.0034479253270834	0.0068842591005772	0.00601547891275479	0.00532057633122407
h1s8	611	0.00336597568353993	-0.0237773936737075	-0.00472480175991626	0.00600019669308396	-0.00878391431405882	-0.00211980836971841	-0.00460830436215376	0.000946997728426248	-0.000500579342009899	0.00115477678992211
h1s8	612	-0.00979802018226577	-0.0287222482158151	0.00454774061796782	0.018139237484574	-0.00513747838597691	0.0048170353382144	-0.00128202531170131	-0.00545097226809244	0.0016447462325802	-0.00976259219730319
h1s8	613	-0.00824194282530223	-0.026273725390894	-0.0109106712694034	0.0126715111858761	-0.00219464273290081	0.00269771327503216	-0.000100464158249005	0.00818808610221092	-3.10646492503783e-05	-0.00145848379735208
h1s8	614	-0.00958232170302475	-0.020637778305454	-0.0190687528143415	0.00766159308652743	0.0130308089367849	0.00285066238570443	-0.00452269224334903	0.00892635050292722	0.00092312156949969	0.00108861111290958
h1s8	615	-0.00574564704431698	-0.0220457635030482	-0.0181513657302455	0.00336340566902656	0.0103919497220765	0.00114467224304469	-0.00265494726326398	0.00882878630905644	0.00470072645618753	-0.00738897810375813
h1s8	616	-0.0040123227213021	-0.026867660713464	0.0381805730366021	0.00700859678622639	-0.00470105847334434	-0.00606285089598474	0.00010419258837051	-0.000879585737343888	0.0110711971595878	-0.00368292711629158
h1s8	617	-0.00948898020413557	-0.022409461289938	-0.0122288471015242	0.0059238118419103	-0.00203874906190451	-0.00715731484977289	-0.00631263851554276	0.00994104824504523	0.00952556232504378	-0.00438523839342618
h1s8	618	-0.0141885097850481	-0.0219167940508694	0.0446590228069762	0.0291176536514874	0.00283691062203242	0.0113012464775894	-0.00157482691923582	0.011519127159086	-0.00186942327598122	0.0113221806663037
h1s8	619	-0.00702063853953012	-0.0159148541672874	0.00461291197998396	-0.00366686479026534	0.00292597847300964	0.00369935273850838	0.00166761345980629	0.00291860451805794	-0.0105611040544996	0.0214085235329487
h1s8	620	-0.024094574695619	-0.0462650986185281	0.248532783665436	0.0442200259083153	0.00750206172885852	0.0114483314635324	0.0101583659010164	0.00973840669246293	-0.000890290131757163	-0.00877598440956896
h1s8	621	-0.0296634261767489	-0.0485539074303203	0.295526476057203	0.053038811741143	0.000661788994366974	0.0173393763192262	0.015455861435384	0.0101346123220019	0.0020517452100214	-0.00592221579846037
h1s8	622	-0.0222092614283036	-0.0449428335733596	0.19118847777943	0.0530726231397459	0.00028357774363726	0.0248212816160968	0.00889800012732574	0.0132168217633175	-0.00639405905466016	-0.000211096363012448
h1s8	623	-0.010353962111662	-0.0371353959194806	0.0697130679794663	0.0291338270398067	0.00400495017918903	0.00679239277013071	0.0016710630633549	0.0102098272830733	0.00271537070640268	-0.00607902526011497
h1s8	624	-0.0146903850176229	-0.0171189266101713	0.0500255769836592	-0.00513245083984471	-0.00027453223138785	-0.00648195728406183	-0.00815656959867848	-0.00106057469102719	0.00830400910273752	0.0134145675217883
h1s8	625	-0.0134904508889172	-0.0147164765038553	0.0546585641548416	0.00649641002941393	-0.00356804010160199	-0.00150040813218783	-0.00626110934043866	-0.00480144986384558	0.00391813452388265	0.0145654551597717
h1s8	626	-0.00729131712680057	-0.0230769899049607	-0.0120972277930362	0.00706386070337755	-0.00624581646535953	0.00318553430995857	0.00302211149448325	0.00648146758149483	0.0044283879405934	0.00390632292846359
h1s8	627	-0.0100926695060825	-0.0247136205874744	0.0371843966425784	0.0148331692277164	0.00058338061511186	0.000850695192434233	0.00345185651744278	0.00233190832332267	-0.00132029252629505	0.00141151171185555
h1s8	628	-0.00944302091685005	-0.0278117782005512	-0.00932822023863406	0.00465884085429826	0.00341226772750975	0.00483066822047374	-0.00616564593322368	0.00843152396810572	0.00619963977384428	-0.0034378225709893
h1s8	629	0.00674399973346375	-0.0207413336229975	-0.00941456568090433	-0.00897441517199915	-0.0041703197810721	0.00343961862704561	-0.00964943172311863	0.00543753223253329	0.00121775933984627	0.00303735751786232
h1s8	630	-0.00638873289967724	-0.0227046388366329	-0.0173115497269078	0.00469594819788648	-0.000174201805983221	-0.00104759020844573	-0.00358067876468929	0.00350600204384203	0.0028743486008341	0.00381390251544019
h1s8	631	-0.0094287639397708	-0.0235779766941897	-0.00906686200075506	0.00367055676281999	-0.0071322222191249	0.00165502841541461	0.000313429021215328	0.00340077771897887	-0.00202927547320796	0.00394992782941477
h1s8	632	-0.00759490624439369	-0.0262730177383422	0.0127397174198944	-0.00219873845146641	-0.00520700391138599	0.000477112448858215	-0.000753798171262968	0.00418949172442205	0.00245281002163331	0.00464530849990048
h1s8	633	-0.0115867759116814	-0.0137096028226282	0.0544437220203894	-0.0140340790854105	-0.000457002370883204	-0.0351689181094778	-0.0118842605400272	-0.0143897387058154	0.00636747593184672	0.00663596448632307
h1s8	634	-0.0163876963053391	-0.0524888051097273	0.198899459205947	0.0430088404272286	0.00599990329193162	0.0170596730668669	0.00849810683006102	0.00963488770189331	0.00112780253781482	-0.00888722351230725
h1s8	635	-0.00861151727236166	-0.0151683085216117	0.00827562254366099	0.00665242553112213	0.00046121885211931	-0.0117295714667702	-0.00765703829848241	0.000363235456608423	0.00144909847637413	-0.00149845984976042
h1s8	636	-0.00738837426451041	-0.0202859690357922	-0.00897242278296579	0.000763679427286757	-0.00278153039027108	0.0039309120344751	-0.00645607545367834	0.00235255072807303	0.000168257786379424	0.00438963407656676
h1s8	637	-0.00998261069806166	-0.026874882855253	-0.00311201934404972	0.0164327733407658	-0.00237005265870476	0.000690110758992178	-0.00342878564316825	0.00363653114809509	0.00392044734953533	-0.00201871113019131
h1s8	638	-0.0109859631131714	-0.0258741106991741	0.00562903981875772	0.014807774041191	-0.00392606985850966	-0.00244333399372631	-0.00310594019874082	0.00866966482470254	0.00265774460705386	-0.00257161631941792
h1s8	639	-0.0172355464513899	-0.0148889020142708	0.0857074146686913	-0.00931538751239857	0.00365088124128186	0.00105413601958594	0.000565014834416868	0.00363660684892981	0.00106887608058476	0.00677839383455771
h1s8	640	-0.00542580418726738	-0.00972941362207215	-0.00783885631544585	-0.00491268508320901	-0.00336538865288946	-0.0065102126814812	0.000997249905180112	-0.00194442535975758	0.000892437565939967	0.00201870707738452
h1s8	641	-0.00939625598905578	-0.0235390957762197	0.00508138624221826	0.00395039325299701	-0.00225758258836167	0.0092619118042276	0.00547921543113373	0.00924828957404782	-0.000249683203260031	-0.00197723289328119
h1s8	642	-0.0117433279753656	-0.0133791970326127	0.0276536369100713	0.0147977617770645	0.00588409424238875	-0.000755732657219817	-0.00428975512151297	0.00282212371051904	0.00136403688642821	-0.00284105695253291
h1s8	643	-0.000410484145013697	-0.021147176795585	-0.00542329055424794	0.00693393216214904	-0.00952306464985596	-0.00127257814859466	-0.000236495403643607	0.00459797752873849	0.00926226383698725	-0.00646282001090255
h1s8	644	-0.0105851877590457	-0.0182284778320929	-0.0175863210636063	0.0112423669395578	-0.00445863875917645	-0.000288382337749845	-0.00307777819743925	-0.00444857004307632	0.00545918279701282	-0.00713413837193824
h1s8	645	-0.0199191658476362	-0.0104329200726382	0.0795204093720928	-0.0540783522120341	-0.00266431557770718	-0.0219071625446911	-0.0245424365357422	-0.00903674244037648	0.00411560981874953	0.018612116354721
h1s8	646	-0.011806200781315	-0.0213934049029391	0.0467738458062782	0.0231042136741423	-0.00297639106637248	0.00584704658710195	0.00572974201975362	0.00696609723826558	0.00678108740364549	-0.00654201229424869
h1s8	647	-0.0159593645194313	-0.00881422755685993	0.155725427813561	-0.00247205710283194	0.00187360869325282	-0.0029909551903185	-0.00898393893356316	-0.00813623154464593	0.00280310071982263	0.0247909495275841
h1s8	648	-0.0109412668060359	-0.029433032451633	0.0132615246305891	0.0071652767789763	-0.00417709508574263	0.00963125630715378	-0.0056084458079954	0.00753473004703838	-0.00318460785270702	-0.00071787965808196
h1s8	649	-0.00248604253716653	-0.022882266060215	-0.0117406427897746	-0.00573134861280654	-0.00207036074452502	-0.00554790452480387	-0.0104314575996018	-0.000142549274476696	-0.0124767132285021	0.00171158264506292
h1s8	650	-0.00809299181734786	-0.0227883697107527	-0.01554543458541	-0.000763999548913708	-0.00465881236570952	-0.00330784085852233	-0.00931515557802826	0.00509356979453257	-0.00517261665228457	-0.000304680064326762
h1s8	651	-0.00768441558025409	-0.0181071644676578	0.00105144627337708	-0.00119361536407064	-0.0107887605585596	-0.00329533309439327	-0.00682290508200742	0.00623750989252719	-0.00287794301972087	0.00472515614743
h1s8	652	-0.00180017021868924	-0.0251426411140399	-0.014357675543322	0.00828063204023984	0.00550412943267619	0.00347362070663764	-0.00154564781853814	0.00296772854545747	0.00103732626697187	-0.00142150537694826
h1s8	653	-0.00573958153289827	-0.0255844625524972	0.0130198821987884	0.0183129254037625	0.0105261720969772	-0.00132659722463088	-0.00380453565299573	0.00385913277798003	0.00190966360934134	0.00190634600951213
h1s8	654	-0.00555890888296436	-0.0242070749642261	0.00331942564195325	0.0151595775086233	0.00819851751188123	-0.00532652689762108	0.00558841634215234	0.000653110249442673	0.000429694976536609	-0.00433902713123408
h1s8	655	-0.019777955778161	-0.0187118524944633	0.109217329060953	0.0292080542690404	-0.00160177988806817	0.0199203177404528	-0.00147790352061355	0.012169269277408	-0.00354998335450765	0.00713151165291517
h1s8	656	-0.0102813119982938	-0.0268366264327602	-0.000768373515132081	0.00957419904359684	-0.000246880077052959	0.00429957889860181	-0.00552583542289762	0.00725951959001084	0.00462633895335837	-0.0034094597056574
h1s8	657	-0.012506438297334	-0.000562228612303001	0.0140570666361628	0.0164785579194475	-0.000888579851729188	0.00801718654086445	0.00694884115125048	0.0063143610965809	-0.00249726195485561	-0.00126736573568868
h1s8	658	-0.00703478722742984	-0.0171074211184043	-0.0100219398714061	0.0081800338217392	-0.00216801505688201	0.00131754372027024	0.000357322592092076	0.00719240799289642	0.000174805250293617	-0.00135632320096215
h1s8	659	-0.00757766734165415	-0.0246676522204182	-0.0130375166139268	0.0111725602044235	-0.000932152366713163	0.00132779833056873	-0.00266582246883911	0.00718675131168088	0.000402064002917548	-0.000423125198662458
h1s8	660	-0.0110926398361798	-0.0131819151967323	0.00425865990002634	0.000380097410758207	0.007905361553028	0.00108808408814984	-0.00659913647983231	-0.00397646317792456	0.0101331377107699	-0.00944652314541865
h1s8	661	-0.00991288381179477	-0.0231115954695157	-0.0143926552052756	0.0081010742646741	-0.000881621178045911	-0.00103045134725182	-0.00671324536851306	-0.00101923477945276	0.00579295345329897	-0.00608257322332506
h1s8	662	-0.0159242405570815	0.0183725776982658	0.0396209938723359	-0.0503579201273971	-0.0091168839995043	-0.0267727210070704	-0.0164245605717389	-0.0160859156241793	-0.014618954139565	0.011925719731168
h1s8	663	-0.0100099905924401	-0.0230518157146814	-0.00552627697878611	-0.000517754759524702	-0.00179335456808423	0.00118146900989351	-0.00145466527236902	0.00428967447466483	0.00139797443849285	-0.0152800189973139
h1s8	664	-0.00791764539966718	-0.0245533432970585	-0.00583279017424679	0.0130527214497835	-0.000838268509987411	-8.13630773534364e-05	-0.000289823726494637	0.00344420269940885	0.00283676671343733	0.00143379680546842
h1s8	665	-0.0139030380413317	-0.0196144273642364	0.126095180798639	0.00654339335288154	-0.00465280929472324	-0.000624555519677041	0.00472101604179914	0.00301327384788393	-0.0129415715365164	0.00258775421557922
h1s8	666	-0.010863335006266	-0.0129309942284297	-0.0126049350741193	-0.00891394917088256	-0.00303950038198546	-0.0023240900967962	-0.0080590183293575	0.00192497456616398	0.00434063189915303	0.00119546525954859
h1s8	667	-0.0044064475279078	-0.0272419610686798	0.0197074182476905	0.0081207636566307	-0.0044897338367581	0.00263142754473017	-0.00292219677614902	0.00698147135378194	0.00623395631212611	0.00387487595275398
h1s8	668	-0.02467143832365	-0.0484794614625424	0.241966708123602	0.0512966802506393	0.00158470082351102	0.0167101665357193	0.0129935914363691	0.00377185516947205	0.000628853265671985	-0.00998737482834162
h1s8	669	-0.0207932026462152	-0.0424454097064692	0.176293594737546	0.0338971147676813	-0.00262846418313173	0.00412900412004396	0.00523668705135769	0.00642397472066793	-0.0103509086532623	-0.00704945788976049
h1s8	670	-0.0115495832643064	-0.0329713634017312	0.0232807110783201	0.0186354905063915	0.0023696603360489	0.00446165517925669	0.00415765841649304	0.0115986065195583	0.000357713160721996	-0.00222501411826949
h1s8	671	-0.0163833395183047	0.00369149216617136	0.106190729799541	-0.0373040269410765	0.0073824308707401	-0.00961011051717884	-0.00538615379484834	-0.00299993496512898	0.00264540360911229	0.0185740096653306
h1s8	672	-0.0113851741032164	-0.0232981197068123	0.01479928134356	0.00806892539107255	-0.00516252992207149	-0.00671789104770831	-0.0076825931118885	-0.0010494139603159	-0.00305448987403536	-0.00517364658672568
h1s8	673	-0.0140887910982077	-0.0131020766842628	0.014009562581909	-0.0129567706502991	-0.00172502554046958	-0.0233001534507733	-0.00893870881883708	-0.0118873910919351	0.00231099989777659	0.000888742562233498
h1s8	674	-0.00804449645714544	-0.0265441240856032	-0.0154011219159664	0.00582817436496147	0.00385848909235381	0.00891752434151892	-0.00851066231857716	0.00950447877356391	0.0023665996125592	-0.00158193922783292
h1s8	675	-0.00689639606221947	-0.0251242617629944	0.0110184991344324	0.00915167692770549	0.0014659729384758	-0.0027777960267193	-0.00798668917827514	0.00114537745681857	0.00916942732280177	0.00514394768822625
h1s8	676	-0.002774721409714	-0.0225472837306563	0.0163055420970607	0.00427162873479342	0.00118594414073266	0.00105295759228378	-0.0088571637325003	0.00623286728622158	0.00580225963891113	0.00229232516092756
h1s8	677	-0.00463260968435823	-0.0199980512108262	0.000794983889240905	0.00914691695337404	0.00452971982057891	-0.00827060466347763	-0.00695049200187701	0.000322107975884487	0.0136230619422641	-0.00799212811008216
h1s8	678	-0.0109105510044671	-0.023001764324788	0.00904636746174045	0.0135048632312258	0.00415621768613603	-0.0104474724450373	-0.00216558289916842	0.00302595723703352	0.00542005638679191	-0.00726375230740197
h1s8	679	-0.00992234427704924	-0.0179196096575505	0.00627804001237746	0.0173992241732516	0.000197235989462496	0.00512866507549152	-0.0051575544207932	0.00506046266014365	0.00164101776039798	0.00182592060597866
h1s8	680	-0.0104727327063598	-0.0285497120118559	0.016422565612269	0.0167957173257174	0.00347083404352639	0.00196566599665349	0.00327486084515031	-0.00130822490157752	0.00363378337890095	-0.0034347087468302
h1s8	681	-0.0150548221594471	0.00742108337601381	0.0478272365993064	-0.0497929818820587	-0.00128323790647833	-0.0431127737632308	-0.0141138279149488	-0.0142636371354362	-0.00646177656697647	0.00518566843452291
h1s8	682	-0.0103759156662079	-0.0126931999401694	0.00750940613842512	-0.000490117455279857	-0.00541814705809111	-0.01984149660619	-0.0074616910210109	-0.00552310992488152	-0.000855291037726955	-0.00409286961400468
h1s8	683	-0.0151666035577489	0.00716938219563734	0.00517510581825877	-0.036197418094774	0.00388110446860969	-0.04232188804628	-0.0145851793190276	-0.0109134938502701	0.00465749165512406	0.00151546658454745
h1s8	684	-0.0176354912387497	0.0469038716794679	0.020008317209304	-0.0686892145758411	0.00150116213109514	-0.0590756813017363	-0.0248089390447519	-0.0163075409321148	0.00585461928050335	-0.00680118334324939
h1s8	685	-0.0297499686806455	0.0930392067897718	0.0595478142262155	-0.0536498367983443	0.0108779906391801	-0.0461443469210164	-0.0150248884019171	-0.012416900620235	0.0120572072199073	-0.0114281269795206
h1s8	686	-0.0154596338599888	0.009251977286683	0.0126425010602034	0.0190895084472127	0.00177335456891242	0.00192245303698091	-0.00355790663472911	0.006883511596524	0.0124260241792913	-0.0220279896607634
h1s8	687	-0.0138240659929385	0.021200838554152	-0.00965379690934506	0.00463393644474212	0.00370783490354528	-0.0113897320197968	-0.00137250060219485	0.00369528651830852	0.0181295180972088	-0.0304500556979064
h1s8	688	-0.0119155636806953	-0.0212576551938495	0.069876397316935	0.0188285151475937	-0.00490420202930515	0.00619037772137371	0.000692809623462298	0.00684912638055859	-0.00470099215609017	-0.0106091489678975
h1s8	689	-0.0220505237166053	-0.029586826292613	0.167672933319174	-0.0258991435587831	-3.1824841041408e-05	0.00290368606911655	-0.00603199974123825	-0.0100202450379798	0.00310578212723894	0.0101715151438309
h1s8	690	-0.00428361690983228	-0.0147483778761958	-0.0159130566128483	-0.00316449239683329	-0.00250169586128206	-0.00946294752573295	0.0021375959963616	0.00353033649151647	0.000134737032703881	0.00689438142515161
h1s8	691	-0.00864504728739357	-0.0197167236662232	-0.0174725520526215	-0.00574688308427903	-0.0034118501804745	-0.00120511823246737	-0.00204825572628594	0.00701050352919266	0.0056301114768308	0.000285069533863708
h1s8	692	-0.0140982257181545	-0.00267740809063732	0.0364989674622802	-0.0240394683839363	-0.00174944901033204	-0.000308696105163655	-0.00749970850433278	0.00129309646845374	-0.00583097797525268	0.0116883571244687
h1s8	693	-0.0141090189225399	0.00167164098475358	0.034181964683676	-0.00793082062789963	0.00163604271272128	0.00261588065682653	-0.00887271594284393	0.000931699198920468	-0.00577827903075881	0.0179901780025381
h1s8	694	-0.0077307249375327	-0.0158776041578105	-0.00504996784081394	0.00837954183348816	-0.00512272276519104	0.000939320840594964	-0.00528438833366373	-0.00220856532011281	0.00665025130887259	0.00515454093821907
h1s8	695	-0.00693559843865008	-0.0204464734603754	-0.0170635056761408	0.00852566870250712	-0.00396727670756997	-0.00486409097390101	0.00644755519729816	0.00262407071884573	-0.000887454950509124	-0.00189253278113418
h1s8	696	-0.00694542052189156	-0.0245896922006937	-0.0201092063625296	0.0107605430789318	0.00686510384998317	0.00151838547774143	-0.00166903040351049	0.00609771020547135	0.000494497945312359	-0.00164194957450763
h1s8	697	-0.00830408556195202	-0.024639706131217	-0.015040278287073	0.0095441684428213	-0.00386501640796341	0.00679179089690404	-0.00678420233550533	0.00820510286808935	0.00729461435437253	-0.00217554149979632
h1s8	698	-0.00856534856713379	-0.0263276127281874	-0.00795466353022329	-0.0176013081112692	-0.00994988498158413	0.0148567192210161	-0.0104614828127762	0.0118432518032426	-0.00135757247289061	0.0144258785419974
h1s8	699	-0.00719229528284993	-0.0270495921229618	0.0075002100157864	-0.0188254264593753	-0.0113808170645645	0.0117391046328295	-0.0106839285696027	0.0085418659583485	-0.00320216042080791	0.0151960201665887
h1s8	700	-0.00652323814393165	-0.0232217819080715	-0.013653599001557	-0.0239068255841541	-0.0105251957636911	0.0142548032175537	-0.0128586350305693	0.0123991029052149	-0.00361030939833969	0.0170679203957203
h1s8	701	-0.00633872034717651	-0.0245185080352058	-0.0133199284779332	-0.0100493523848283	-0.00949025741142523	0.0137569414644327	-0.00876751570623032	0.0139224343974831	-0.00119648429164681	0.0103525863370531
h1s8	702	-0.0091802660142113	-0.0329262976265012	0.00493954718297222	0.000884588910188206	-0.00908567624516598	0.00925311450507316	-0.00703663875182418	0.0110933336971175	0.0015057593620059	0.0098942422898807
h1s8	703	-0.00961974620212829	-0.0251263894064135	-0.0207078512564562	0.00866961182774687	-0.00876184384387044	0.0086419834639116	-0.00784696518062722	0.00879101960356336	0.00350706514052085	0.0026829076222886
h1s8	704	-0.0086484542652737	-0.0267450996817493	-0.00864257989149146	-0.0187758945018248	-0.0114857704651557	0.0113102661069701	-0.0115106469440353	0.014147727673409	-0.00159540424939441	0.0185070224482365
h1s8	705	-0.00694114750741931	0.0150432539016211	0.0209847716174514	-0.0164966404081358	-0.00801352756705045	-0.00469904599561165	-0.00698086277407574	0.000523931686042555	-0.000306451003376305	0.00667859580326883
h1s8	706	-0.00531149307970974	-0.014270040869662	0.00248397927829494	0.00635402050576016	-0.00200381762786939	-0.00329700516506999	-0.00511153662344893	0.00597093918361494	-0.00992816837705951	-0.00154408889940387
h1s8	707	-0.00853608718057787	-0.0214749626826868	-0.0191253297892362	0.00356825176107334	-0.00546914538445555	-0.00362551790511091	-0.00492116841896535	0.00136932009985213	-0.00279338896005049	0.00115568174662032
h1s8	708	-0.00669041061786534	-0.0092481180849169	-0.00292387114859386	0.00214036691056912	-0.00721179700434807	-0.00502520522529556	-0.00681437564542955	0.00509975445640326	-0.0121882120471453	-0.00916239234093522
h1s8	709	0.002570163988373	-0.0248296170319533	-0.0209370242736152	0.0091667814186757	0.00196553486976058	-0.00177172627802519	-0.00250277761750785	0.00912645460267634	0.0075500041620897	0.000274843578091637
h1s8	710	-0.00523038935396723	-0.0244959539874332	-0.0164634275669402	0.00805463087908688	0.00103737572583102	0.00780366185666827	-0.00650565883907683	0.00109537419949394	-0.00171435931963356	-0.00331251746481439
h1s8	711	-0.00802319144785062	-0.022230266223636	-0.0124161547234274	0.00698492105976806	0.00240061973918527	-0.00197921815463233	-0.00714569464819938	0.00307482059333538	0.00620404671252094	0.00338410767651251
h1s8	712	-0.00168790846675554	-0.00852109928770572	-0.0120542138010762	0.008486739620402	-0.0061579778938909	0.00118327441197739	0.00103841624944984	0.00861902639940058	0.000819980211919127	0.00633566688555334
h1s8	713	-0.00615747903313211	-0.0166277884920319	-0.00912437395907426	0.0163653989907145	-0.00693394825511367	0.0045266350876395	0.00102637568244809	-0.00553014544438946	0.000950526452140733	-0.00334328027685349
h1s8	714	-0.0203040847778931	-0.0372286505688674	0.154884090588063	0.019494341116645	0.00664180257814627	0.00575806417242302	0.00843798182728753	0.00234318846061062	0.00634442077316504	-0.00857876551783622
h1s8	715	-0.00959047111010479	-0.0234132930868862	0.0325547598403552	0.0224292289365268	0.0129644579488323	-0.00107843956102563	-0.00566016531331236	0.00545151605586195	-0.000320814022411743	-0.00928638173710132
h1s8	716	-0.0101014924140925	-0.0124451017567484	-0.0102716132819651	-0.00725745239569396	-0.00538928160576554	0.0110266443662457	-0.00824118281074373	0.00258566152766237	-0.000287436090551091	0.0103778708030589
h1s8	717	-0.0133177774639104	0.0081951483017954	-0.0115771537949308	-0.00185141173547857	-9.41248065935521e-05	-0.0111747272038496	-0.00682538437547167	-0.00460595560104726	0.0095394403370114	-0.0037895592462225
h1s8	718	-0.00506828671741993	-0.015015613567999	-0.0120114341792118	-0.0100441682179298	-0.00825869976688237	-0.00827258543464335	-0.0136309441629311	-5.43231650919572e-05	-0.0099568824565983	0.00234935809765748
h1s8	719	-0.0135347507349697	0.0155007536310061	0.0613250354474792	-0.0354355609083484	0.00164036583917302	-0.0213697991166419	-0.0113576895485467	-0.00596419245788902	0.00868246308854157	-0.00420772488553259
h1s8	720	-0.00631501198343638	0.0147804346450117	0.00914896414310424	-0.0186581415459445	-0.000147346763749783	-0.0122968266963358	-0.00911575529179376	0.000416796181740585	0.0130780171013888	0.0030720379317439
h1s8	721	-0.0135109876891691	-0.0132800213805123	0.0531629394962551	-0.012127756160663	-0.00264458123841821	-0.000595785085601962	-0.00837031294111116	0.000172531985055279	0.00370427888209573	0.00894611575314372
h1s8	722	-0.00271580298850913	0.0304120917835016	0.00551156804392693	-0.0185098818606867	0.00450031253373356	-0.0150891960509057	-0.00802851512819811	-0.0007382761309182	0.0231995251035172	-0.0132783038723828
h1s8	723	-0.0197701784015684	0.0322708631492922	0.0221103150138423	-0.0719266345095712	0.0140992440167263	-0.0359699173418474	-0.0220944083269378	-0.0114282080103062	0.0254539484074575	-0.00361808523452706
h1s8	724	-0.00915369756670724	0.0401595858368943	0.0148098914733423	-0.0401426023170345	0.00949760242062049	-0.0228383686506865	-0.012059952630045	-0.0109911911633421	0.020571439350145	-0.0139082913508175
h1s8	725	-0.0176134748811569	0.00868455099557283	0.0583466067944269	-0.0389498895063698	-0.000327292998787026	-0.0172469639771485	-0.0142043157759597	-0.00769608283651223	0.010440759112397	0.00318619732501621
h1s8	726	-0.00675797722559837	0.0403683826525514	0.0188672869026883	-0.0451917226796526	0.00784852277059617	-0.0221013956329786	-0.0135721537191338	-0.00386989728520732	0.0227718090931231	-0.0133562132225893
h1s8	727	-0.0073554797070815	-0.0216562380152368	-0.0210526190329419	0.00812685700890358	0.000936321784587653	-0.0017818881615599	-0.00307554910081621	0.00516183153107753	5.58794821238645e-05	-0.005421855364594
h1s8	728	-0.00817284884488422	-0.0219298412476167	-0.00959307736634953	0.0143174997489949	0.00149641640866326	0.00367294608702223	-0.00521004222116873	0.00436856539327322	0.000950743053077171	0.00115717494414425
h1s8	729	-0.00769612551829746	-0.022047769928881	-0.020060179749731	0.00594547593916909	-0.00163583845961206	-0.0019102646568888	-0.00365851183193716	0.00227452752398603	0.00237106396620264	-0.000325520651813439
h1s8	730	-0.030610080474001	0.0121748709429634	0.252476209733157	-0.0764508092388808	0.0148518214920155	-0.0115834589198016	-0.00494317222869877	-0.00898053381358552	-0.00373690536707674	0.0147478552069566
h1s8	731	-0.0234443646951064	-0.0413556567016563	0.241576943425535	0.0337614740235815	0.00577899206897423	0.0166473601653587	0.00819048868116831	0.0125093861678676	0.00465757145672448	-0.0137010690712713
h1s8	732	-0.031191254149849	-0.0320800950659479	0.30509746235642	0.0130832635651972	0.00177758281618785	0.00760418843693352	0.00499090496342812	-0.00481218740064553	0.00616423306243812	0.00705303195050927
h1s8	733	-0.00615078490753808	-0.0224875339646968	-0.0194123512195859	0.0117740959565223	-0.00377215248091674	0.00224617385599567	0.00357071976396656	0.00392649110437637	0.00461047858781637	0.0035472921786083
h1s8	734	-0.00474278330808275	-0.0263761124505323	-0.00820716678960597	0.00757943375895864	-0.0045605295121123	0.00400475602454871	-0.00699528057197268	0.000205213873251923	0.00600903768354352	-0.00246727253618331
h1s8	735	-0.0093000178939082	-0.00340754736112901	0.0166392456130191	-0.0628251629757695	-0.00139343662730938	0.00281186208887445	-0.0032880199065315	-0.00919941381667159	0.0113554047077679	0.00578762811667006
h1s8	736	-0.0121377067465255	-0.0185776297328384	0.0142216700348117	-0.0180856666728575	-0.00500513666858505	0.00871314186598715	-0.00633016170698709	-0.00491753933119783	0.0102016189035945	-0.00244726113868649
h1s8	737	-0.00932856348861564	-0.0193986199996065	-0.00905382675116856	-0.0168942406728594	-0.00208971544570835	0.00978731626516433	0.00114723496834203	-0.0091177891216656	0.00813403209104907	0.000858791781076189
h1s8	738	-0.00832903203645877	-0.0123183892939177	0.00879990584043056	-0.0376481431960013	0.000333525630241632	0.0113342551796164	0.0014722371172524	-0.00931570966330462	0.0103447076605119	-0.0043835673797966
h1s8	739	-0.00768049307386653	-0.0246365176859834	-0.0154216780902792	0.0118167404298755	-0.00599992300562477	-2.21374088043919e-05	-0.00853294280628456	0.00154621784637458	0.00457117324622015	0.000167290922981572
h1s8	740	-0.0126939220333733	-0.0230592394903406	0.104634975396378	0.00859312315706114	-0.0026351362915208	0.00162362239398497	-0.00238838764187691	-0.00590375279521236	0.00457986131836275	0.00784179591229272
h1s8	741	-0.00885909137145925	-0.0241061687765557	-0.00271278030954039	0.015853340459707	-0.0099783083111041	0.00749427554874514	-0.00687170412727582	-0.00298415774652306	9.00022248365532e-06	-0.0026760736534421
h1s8	742	-0.00535590429561211	-0.0266127829100199	-0.0199989706968489	0.0143156414394368	0.000928332858391448	0.00631993533033702	-0.00505184500125005	0.0052384570158636	0.00483056488952462	0.00171360601162619
h1s8	743	-0.00650433174566905	-0.0258802149611686	-0.0112899736418496	0.00338094211006575	-0.00382970874217698	0.00424804264176653	-0.00431530201632901	-0.0007694866371223	0.0113083849618592	-0.00280347099213672
h1s8	744	-0.00807746569149444	-0.024604132938512	0.00139537857144802	0.0160111666864792	-0.00529729176011092	0.00335024897905161	-0.00566048987495246	0.00615338907534951	0.00309024327395084	0.00119227575212528
h1s8	745	-0.010628440826351	-0.0184382869737707	-0.00662923980293185	0.0146626327684352	-0.00426374167841616	0.00153344476377695	-0.00135654346151746	-0.00158012126006558	0.00625362938777795	-0.00496206829963624
h1s8	746	-0.00838725067518719	-0.0253977643643592	-0.0085741818551166	0.00481306596132883	-0.00642070162764911	-0.00196190427833991	-0.00311474287747787	0.0023273412888141	0.00545912433820851	-0.00278460411090152
h1s8	747	-0.0194676717922203	-0.0393370072265616	0.186899802817721	0.0509733146810456	0.00521061646899643	0.0253991134188822	0.00640481785716552	0.00947724362997712	-0.00339857325843087	-0.00828459602504216
h1s8	748	-0.00809624324279647	-0.0130731288337983	0.030042942111058	0.00531251859618696	0.00168401262151918	0.00228156607518909	-0.00486201070229372	0.00160685170466416	-0.00301620855368078	0.0166781262492586
h1s8	749	-0.00870667967438928	-0.00498861897721579	-0.00896727640880355	-0.00166895665627752	-0.00148369977676892	0.00967582283073192	-0.00209046770564942	-0.00526759264265268	0.0101327877337074	-0.0185560352886438
h1s8	750	-0.0388338604911879	-0.0639406869941291	0.436050462293652	0.0352366498144679	0.010212666047797	0.0280282372332083	0.021597163778032	0.00492567986528014	0.0017766498157422	-0.00786620147043548
h1s8	751	-0.0105908346626061	-0.0274508263455754	0.0322571675022673	0.00978371660222074	0.00695502751233387	0.00426810530507403	0.0046869947447096	0.00248784581123962	0.00472465892084225	-0.00658334781450326
h1s8	752	-0.00418627342477241	-0.0248978095423547	0.111408434006065	0.0224557490592792	0.00571195689078738	-0.00899873476821416	0.00759887114097731	-0.000415066848723415	0.0172157867878935	-0.0162312085896489
h1s8	753	-0.0151644602153906	-0.0238763121504044	0.0631205869392772	0.0115543757635121	0.00407766968427988	0.00420504332817604	-0.000440980625584338	-0.00413470969602587	0.0029940271558716	0.00272889951259281
h1s8	754	-0.0178947398919662	-0.0252420073074177	0.0993072492537928	0.0054026444069035	-0.00553207067074112	-0.0115783498240539	0.000408085109158424	-0.00617213298421007	-0.00543336886706457	0.0125026850017173
h1s8	755	-0.00942390750115109	-0.0256147483081225	-0.0156700308203491	0.0114265577429257	0.000587714812863002	0.00106110775621539	-0.00429678817034225	0.00439646781232269	0.00225302699227896	0.00414315963630717
h1s8	756	-0.00838976256474824	-0.020833303427985	-0.0147048419948156	0.0049233708592905	0.0015264376426349	-0.00597755591568878	0.00531622246003887	0.00429588720390836	0.00387140825706316	-0.00417237053464179
h1s8	757	-0.00126022126663287	-0.0244186218764924	-0.0174466763544204	0.00992903993922676	0.00129233662858606	0.00134523334836818	-0.00690573045906248	0.00166538130307888	0.00534075641014292	-0.00528006503613639
h1s8	758	-0.00655688435527366	-0.0259633335894412	-0.0205362268160166	0.00699068576509975	-0.00825233497181134	-0.000739551412819777	-0.0044250223515157	0.00384989147173557	0.00128720897100094	0.000703910015105926
h1s8	759	-0.00922018663117282	-0.0111604587803991	-0.0128168143916022	-0.00237387540993645	-0.00314106095484677	-0.0156245293571905	-0.00778745523574633	-0.0021313194785106	0.00893141281926837	0.00237692188314336
h1s8	760	-0.00918359195651757	-0.00909352394573651	-0.00679393637328884	-0.00547315541036683	-0.00376644087244011	-0.00938361145616658	-0.00712388934381169	-0.00211656583855831	0.00216342440088126	-0.000961386419211723
h1s8	761	-0.00959601394090682	0.00821043457370359	-0.00756108627138334	-0.00594533021717143	0.000484238710914006	-0.010748410332253	-0.0036190314787863	-0.00268088322173966	0.0221274790598511	-0.0363173581461664
h1s8	762	-0.00173881839837538	0.0119554222227685	-0.00862500303213404	-0.00794504436518841	0.00525356577052577	-0.0165978869279171	-0.00662114567702624	0.00210780006311366	0.0214589232686261	-0.0154973989779094
h1s8	763	-0.0108548989237793	0.00158390670525344	-0.0031651627501866	-0.0130672127531397	0.00399260750511985	-0.0238575353217559	-0.00619736859111923	-0.0112325958661356	0.0105938691551378	-0.029465086729411
h1s8	764	-0.0129940861904658	-0.0053479225235809	0.0174997539415688	-0.045779811708187	0.00441635379997901	-0.0264410645219159	-0.0104688935248227	-0.0156952647840981	-0.00318593195841815	0.00354580966279841
h1s8	765	-0.0109493854408129	-0.0256104221062823	0.119574688840592	-0.035868690134332	-0.00228764754400083	-0.00335232149455238	-0.0049364716776798	-0.000934587187701716	-0.00230175139083278	0.0139875310188255
h1s8	766	-0.0122152418875867	-0.0176385555427022	0.0146066635628415	0.00436387464062488	-0.00323661239076272	0.00572028550419861	-0.00566777204030917	0.000451390022540043	0.00240599241634935	0.0060455688434795
h1s8	767	-0.0116053251921172	-0.0184311319530839	0.0434343650168284	0.0165486900866216	-0.00685462610104979	0.0113647186221879	-0.00422343609767985	0.00365669652631215	-0.00190315291667572	0.00696692307095741
h1s8	768	-0.011878779941832	-0.0155869398284138	-0.0147826641324905	0.00753590561169012	0.00784528320778122	-0.00903750005447761	-0.00104344886891249	-0.0170652723516346	0.0085602613063576	-0.0147990049048407
h1s8	769	-0.00961847867666321	-0.0197773181243624	0.0156676837506992	0.00766988940142417	-2.10768003907182e-05	0.00926715860449426	-0.00265541733654868	0.0059670792149275	0.0101666211780519	-0.0123525003660816
h1s8	770	-0.0114251338341045	-0.0212197994085071	0.0229068635845716	0.00562404796007701	-0.00127995802040244	-0.000573375017173934	-0.00268736111562053	-0.00163365698078957	0.00536153337579859	0.00214109559852483
h1s8	771	-0.0096179822873581	-0.0187448924743457	-0.0158372085991158	0.00336809072653754	-0.00252165163359129	-0.007875949503337	-0.00782962889340309	-0.000618007627520293	0.0027864545444587	-0.000516111520052926
h1s8	772	-0.00764148620677491	-0.0214635772622848	-0.0190881531698037	-0.00358951114777277	-0.00590484038365481	0.00349350850851941	0.0156766748979804	0.00587692986319001	9.13141011059406e-05	0.000796215535556719
h1s8	773	0.00517992670963748	-0.0208538954373656	-0.00367118201888859	0.00445208584567472	-0.00812422392819731	0.00548437911121138	-0.00221298818622531	0.000919122178313086	0.0013830247365611	0.00367651203378399
h1s8	774	0.00214913427624515	-0.0227399443317927	-0.00959196805808407	0.00386780209774399	0.00996440375886612	0.00330533192221018	-0.00571791124053959	0.00871180786572666	-0.000310199595537636	-0.00270632099829618
h1s8	775	-0.00718875617367146	-0.0132895420715926	-0.012074595231208	-0.005960748928107	0.000513131061992324	0.00145960069404433	-0.00530079967433302	-0.00234806527308659	0.00428059605014366	-0.00150776746758325
h1s8	776	-0.00149369159764546	-0.0203309861003277	-0.0202937646552306	0.00957171693953605	0.0114247622470662	-0.00291759042186391	-0.00999088517089245	0.00513900744512806	-0.0029250824471343	0.00588375243847246
h1s8	777	-0.00532343956536163	-0.0202771224147108	-0.0220537789828317	0.00583071383835575	0.00611540692347567	-0.00695194791539086	-0.0147546759079239	0.00642021135591125	-0.0127010574713472	0.000632734408166153
h1s8	778	-0.00523255664280299	-0.0228502924679534	-0.0188529340775109	-0.0123823717012957	0.00602577869594096	-0.00867191701975525	-0.0153355731352861	0.0066029974017487	0.00667113275656064	-0.000451787628990413
h1s8	779	-0.00633691904738055	-0.0282050992240643	-0.0130374158286618	-0.00223013013818467	0.00536549228039335	-0.0036658800873628	-0.0144558662923205	0.00990458405045122	0.00101918292228919	-0.00323109486603014
h1s8	780	-0.00822039864411071	-0.0251604656468657	-0.0123772371707385	-0.00253976420750442	0.00147552642990309	-0.00203583051392671	-0.0143839568081525	0.00740336263027319	0.000790143597762465	-0.000399216883328159
h1s8	781	-0.00938806765215111	-0.0253233552893178	-0.0190284345722017	-0.00597762775280409	-0.000451763726425368	-0.00174398664287021	-0.0143680761738412	0.00376692073313825	0.00597556651332091	-0.00151490943431319
h1s8	782	-0.00904888218864938	-0.0280311352279677	-0.0173586840587671	0.00407646636830652	0.00118258657978779	-0.000747515668050353	-0.0105796916298376	-0.00519344917681132	0.00372104015188697	-0.00415854640716037
h1s8	783	-0.00841368454269589	-0.0263864163843274	-0.00746608642480206	0.00871695171800207	-0.0018306385100873	-0.000931648781578702	-0.00132622443798106	0.00512557018810738	0.00273860472660692	-0.00369653197686115
h1s8	784	-0.0115533227238346	-0.0252916341369763	0.00998435970219859	-0.0015915502984927	0.000297688266342303	0.00636810884175552	-0.000853240275304129	0.000847431038219524	-0.000582017988796199	-0.000343938628945209
h1s8	785	-0.00956987604503436	-0.0163364707352637	-0.0164999558076373	0.00671677154749651	0.00677438472136995	0.000480991866191483	-0.0035146071498043	0.00843467773282097	0.00459764980343189	-0.0145314237181038
h1s8	786	-0.0110692332612726	-0.0108914960891613	-0.00235874308319645	0.00549281831183111	0.00767700591138698	-0.0048934552958671	0.000295575779019551	0.00445500418200335	-0.00120402450918424	0.00255558236724519
h1s8	787	-0.0189756355329386	0.0517271412643857	0.0101241229066099	0.0129779917878318	-0.00137580978721788	0.00490043308749502	-0.00824983695456029	-0.00370000862146295	-0.0104307901582624	0.00573973459966189
h1s8	788	-0.00784451209282956	-0.0308426065872371	0.0150208050475491	0.0105951170748517	0.0089093443292757	0.00386312315156365	-0.00120420432599593	-0.00158829642398777	0.00424867341654279	-0.00235935482985931
h1s8	789	-0.00608958154307693	-0.0086803257988477	-0.0206631160055198	0.0130261596615837	-0.00505147495453309	0.00533069134917769	-0.00357405875988341	0.00556123211654244	0.00221715772338006	0.000721752435189734
h1s8	790	-0.00221128267953746	-0.0145752036310434	-0.019704922546845	0.0121549973470592	-0.00807385129157906	0.00466506586532686	-0.00305791162543865	0.0106255667833465	0.00419220423560855	0.00234842512167602
h1s8	791	-0.0077380388049208	-0.0146545194633304	-0.0152414322073468	0.0101058915493293	-0.00564596557822725	-0.000178685742651903	-0.00190690279100285	-0.00109771369011108	-0.000232724173312692	-0.00287081867813703
h1s8	792	-0.0103843778728541	-0.0411504033273777	0.0879234816329155	0.0203312294732079	0.00955036111615959	0.0103901904352017	0.00324408239895165	0.0118166442257765	-0.0051069285436078	-0.00885645834417713
h1s8	793	-0.00788289346372137	-0.0163668917347955	0.0248248383374442	-0.0299786453687891	0.00211404647008771	-0.00929303403238373	0.00511800766933633	0.00181133514638581	-0.00622670296725737	0.0125272079199417
h1s8	794	-0.0039523151285124	-0.0237577481092055	-0.0168684237377507	0.0113407748872389	-0.000461760298675386	0.00228722554262903	-0.00417670547775023	-0.00468200414397221	0.00231623232829677	-0.0043888469507608
h1s8	795	-0.00480790659743099	-0.0221703511196646	-0.0178123747274098	0.00737463650847364	-0.00269990130222541	0.00184453635722642	-0.00337196196361073	-0.0142361271506753	0.000874569460970197	0.00128130072377549
h1s8	796	-0.00671442561941441	-0.0270015395436825	-0.00452824908165499	0.00669815529133066	0.000578499874815575	0.00492575574165871	-0.00393630170804425	-0.00681408578539259	0.00218855971697167	0.00153633732625035
h1s8	797	-0.0253378493206461	-0.0451535016551471	0.248484851954019	0.0367992502980181	0.000401023850375402	0.00821326726616165	0.00599077143776714	0.00756624006488524	-0.0141018440860798	-0.00731321781293084
h1s8	798	-0.0101015387613714	-0.0354908328884267	0.0301024718810012	0.0159654228386661	-0.00375556870138123	-0.00109960903105758	-0.00775185052809741	0.00559212826828612	-0.00962001610017366	-0.0102028250895946
h1s8	799	-0.0069063599127875	-0.0243890645727031	-0.00598835307471047	0.0143658722348064	-0.00227389025630148	0.00722461731700121	-0.00385977211524329	0.00757630863198266	0.00456777783545873	-0.00810258298075719
h1s8	800	-0.0112461236592539	-0.0323812019570068	0.0239796534651349	0.0202281280258222	-0.00377791677285895	0.00305507748692245	-0.00630521664289549	0.00355053190664233	-0.00156945038606659	-0.00456588290039147
h1s8	801	-0.00747260259530936	-0.0266500752128275	0.010793646277986	0.0156692619669128	0.001098752069196	-0.000537457808101234	-0.00533088551611141	0.00695784378937023	-0.00221205740694567	-0.010722429486414
h1s8	802	-0.00909932474530169	-0.023239020316268	-0.0129005553573181	0.0116205767607159	0.000827520374511357	0.00739542348732619	-0.00577917344941269	0.00888676806177291	-0.00170189460832012	0.00107522626481657
h1s8	803	-0.0238430869633872	0.0100139466506086	0.131872473643496	-0.025928477802902	-0.00239798683339355	0.00690475001928429	-0.00806513240564712	-0.00342860600493255	-0.00837622475784106	0.0316405329938436
h1s8	804	-0.00744308993186073	-0.013059905696301	-0.0180830257065061	0.00123276172083525	0.00473739957272365	-0.00697679464867979	-0.00422652596166573	-0.000123673272622941	0.00254233069009793	-0.00438097178799149
h1s8	805	-0.00877305432452889	-0.0156345866094523	-0.0177488559278275	-0.000259263384578132	0.00396419953135975	-0.00066970495203482	0.00250032575114561	0.00467662434813116	-0.00159352590394644	0.00443774776498213
h1s8	806	-0.00828518327515599	-0.0187681375816612	-0.0192928285273969	0.0105597691378331	0.00207005109340945	-0.00044809276714102	-0.00388580138726912	0.006367423278245	-0.00079904054831382	-0.00324620134898207
h1s8	807	-0.00812423236655674	-0.0256132363660445	0.0037234036209382	0.000509000094056772	0.0060028111206871	-0.00384462070547069	-0.0081018054713385	-8.33060791436935e-05	0.00577285959659258	-0.00648105547355113
h1s8	808	-0.0153269563040267	-0.00595075328301936	0.0274735398577037	-0.0237996674031108	0.0137858100125941	-0.0194642247978272	-0.0114556731376559	-0.0121105924503214	0.0095275901006059	-0.00249144531485883
h1s8	809	-0.0101182695155902	-0.0165141130731238	-0.0157383449390471	-0.000897286189816795	0.0017622419201711	-0.0129600945217405	4.71565236478737e-05	-0.00196466332901821	0.00660493090371862	-0.00487029696089091
h1s8	810	-0.00929127069319475	-0.0154456690636214	-0.00244036036649114	-0.00371899193640301	-4.2303757959981e-05	-0.00572539831753252	-0.00111687808895634	-0.00204849805559349	0.002714064701904	-0.00228738340528536
h1s8	811	-0.00234526239763369	-0.0284280198520985	-0.00901499610852613	0.0133783506273286	-0.00492700574204039	0.0033910048989454	-0.00238492555817806	0.0038145308479859	0.00521224235989476	-0.00439061575829616
h1s8	812	-0.00933520221217125	-0.0189053436203794	-0.012238712177813	-0.00206349887582438	-0.00379465665398584	-0.00447176172565993	-0.00104604423355013	-0.00104296611475428	0.00389076577843424	0.000406663522281847
h1s8	813	-0.0111528369088805	-0.0316581539927557	0.0294523313584315	0.0179336172098921	-0.00734195274972265	0.014273223225267	0.00223189705410602	-0.00960800291423954	-0.0013773141988765	-0.00882980758292458
h1s8	814	-0.00203689402898783	-0.0153449229560211	-0.0184519133571103	0.0092178573265401	-0.00496105955385411	-0.00240437412621106	-0.00409257624570367	0.000591055014401168	-0.00270605794632723	-0.00499962200747759
h1s8	815	-0.00303798188085932	-0.020050921392251	-0.0200192098420489	0.00295586565603956	-0.00333260054356958	0.000780282398492488	0.00794888246856938	0.0050588363263399	0.00481586976944941	-0.00318020128615272
h1s8	816	-0.0104731600186854	-0.0244191291844816	-0.0101799775793336	0.0124252568124658	-0.00340891236483349	-0.00231134821875426	0.00334374205234057	0.00769029222559246	0.000191472625053332	0.00125687094517259
h1s8	817	-0.00941419770364666	-0.0197816901206996	-0.0162852735019318	0.00742768095219702	-0.00449097861687619	-0.00871678321673829	0.00339799327273206	0.00385098932511322	-0.000141078243395116	-0.00749997472672796
h1s8	818	-0.0085829265820641	-0.0275666920332143	-0.00521102561463348	0.00920537676173313	-0.00602283313215158	0.0016886276877077	-0.00108193465096147	0.00915274603938063	-0.00134428365510161	0.00132217864494993
h1s8	819	-0.000792375864879945	-0.0226640451082208	-0.0130987561501058	0.00320973081433201	-0.00895111549545306	-0.000849813214395837	0.00132999932068785	0.00437081168265429	0.00706150156232817	0.00169898552266939
h1s8	820	-0.0134436006737203	-0.0251143507763401	0.0445284755245761	0.0177619470563099	-0.0028214992409022	0.00438183753554455	-0.000998836189156196	0.00573604153427355	0.00193448846932052	0.00586252638530511
h1s8	821	-0.0137476425391465	-0.0247013918545557	0.0456895322508977	0.0151261541378365	-0.00497884903753288	-0.00498062244457974	-0.00034907086203338	0.00314658884209874	-7.71245821464061e-06	0.00918448597797671
h1s8	822	-0.00968433756027394	-0.0201801387257182	-0.0129099384490295	0.000553541385131443	-0.00630568331623828	-0.00744793712618878	-0.000815391723614601	0.00157129344056936	0.00133992420296653	0.0109713094464714
h1s8	823	-0.00605708823150619	-0.0257831332518873	-0.0170645784745318	0.010562202722312	-0.00644291543834505	-0.00246024320613669	0.00449613033309021	0.0100441075937631	0.00343951833567435	0.00131639182903641
h1s8	824	-0.00494860969086411	-0.0213207709676448	-0.0163056174342619	-0.00918419755831438	-0.00731783167363141	0.000666027700763744	-0.00179151184869451	0.00938511965016763	0.00276620506508249	0.00667440302647984
h1s8	825	-0.00892891159627456	-0.0237837869880355	-0.0139497014091175	0.00746076133620527	-0.00352647360178514	0.00328068997872389	0.0105156714911383	0.0113543778629667	0.0015076651103405	0.0022787858014526
h1s8	826	-0.010978190668598	-0.0220693820803104	-0.00951840456436195	-0.00161289113755606	-0.000530295516039032	-0.00346842978364555	-0.00464638908705128	0.00804749489450001	0.00378282926488481	-0.000424162727760789
h1s8	827	-0.0240728022657955	-0.0178655551014632	0.169593445943203	-0.0184763092022132	-0.00172975140090453	0.00982230146232142	0.00466517271849991	-0.000515982316257011	-0.00130300564423289	0.0202949486707615
h1s8	828	-0.0094699997636623	-0.0177082561182366	-0.0223570647852287	0.0152314050974397	-0.00497141289566504	0.00284615279184874	0.00547311519516373	0.00173558892565988	0.0022683941616429	-0.00467439882821489
h1s8	829	-0.0232240592676025	0.114457235415246	0.00165539666994088	0.0308328490871314	8.43596672409784e-05	-0.0062145790186844	0.0163896126976779	-0.00423019968704659	0.0061761536592915	-0.0253960176449542
h1s8	830	-0.0191537119766411	0.115334470385261	0.00563931829239915	0.0343989612328209	0.00289787764537794	0.00201129532988299	0.00535638410476378	-0.00166325973031064	0.00516524944373733	-0.0232039252103001
h1s8	831	-0.00401479824956193	-0.0151176598821797	0.031828484091697	-0.0434134187094225	-0.00427058137989357	-0.007716429008745	-0.0155290869653156	-0.00497275566001536	0.00421036717748774	0.00606945862738813
h1s8	832	-0.00241705557707948	-0.0213342733122075	0.0133578046458598	-0.00348735051866719	-0.00620902484514993	-0.00511885692679677	-0.0102416280710038	0.00373078372767188	-0.0109742117579015	-0.00612647995212945
h1s8	833	0.00290386753326106	-0.0245019210603922	-0.0145340123644975	0.00632926450605886	-0.00551287363608868	-0.00554597655807974	-0.00414734990808839	0.0044786289079183	-0.00196130675881229	-0.00350182098242442
h1s8	834	-0.00232408594901261	-0.0198288838059284	0.0264359340042369	0.00301295795361582	-0.00167979796548482	-0.00099748991779623	0.00101395736040676	0.00642585037579461	0.00106331466285971	-0.00766040715488644
h1s8	835	-0.014053551888727	-0.00709168227350353	0.0102811528513298	-0.0292959628815397	0.00015641594908292	-0.0104731546803606	-0.00988189765975774	-0.00473180142927758	0.00800787606784083	0.0137748693764064
h1s8	836	-0.00743274208244367	-0.0136189952818794	-0.00904174066161014	-0.0121182007944817	0.00194124812141951	-0.00793344083415854	-0.00345126905936921	0.000439744245211238	0.0015023768082443	0.0162732337941052
h1s8	837	-0.0100451340971361	-0.0191907248258783	-0.00610478908936376	0.0162538981483124	-0.00421825477389973	0.00245557017363868	-0.00417184570516651	0.00828231091046566	0.000236739266823333	-0.000962728866863357
h1s8	838	-0.0103186035394863	-0.0291186961201805	0.0257658040403657	0.0201367968813694	0.00404761130624581	0.00539899706997338	0.00916015034830037	0.00664733235248481	-0.00214472908981417	-0.00442073966702759
h1s8	839	-0.00718170025850388	-0.0238911024854504	-0.0181862210008049	0.0126639093330263	-0.00554968557241857	0.00345418489872822	0.006717731536226	0.00136875827456763	-0.00329775117100069	0.00208713344425784
h1s8	840	-0.00572280336973299	-0.0224286259035481	-0.0148243843017167	0.0121966767957275	-0.00776584099245664	0.00457387978191703	-0.000627423464030494	-0.00128673446975026	0.00185915963120085	0.00410746334394177
h1s8	841	-0.00947383112305718	-0.0351816633742087	0.0650766931906033	0.0225794934423859	-0.00543495625471881	0.0090172519046186	0.00487508175608842	0.0100014490800226	0.00150329225756988	-0.00160702517364813
h1s8	842	-0.0167564906530146	-0.00854512676122358	0.0586484863890989	-0.0197318995252686	0.00617440009150735	-0.0125057075635868	0.00462419945780165	0.000393979600059256	0.00819460423276522	0.000990923416031308
h1s8	843	-0.0057848677485441	-0.0174472856192487	-0.0101107537460483	0.00828435310749821	-0.00581213733586621	0.0013087798679285	0.00174802178848843	0.00495134430571838	0.00724015431372488	-0.0116418337340936
h1s8	844	-0.0105310498591722	-0.00766236725844996	-0.00516897345216208	-0.0285435994236529	-0.00464902179101129	-0.00645369864836873	-0.00287873035641999	-0.00614368543898977	0.0122365788694159	0.00925243846515179
h1s8	845	-0.0075689347098041	-0.0198751108681818	-0.0188127126816048	0.00783447625059596	-0.00400053935291751	0.0014243240670514	0.00110864208153069	0.00433799772999508	0.00507307482331081	-0.00858986480174006
h1s8	846	-0.0112236523515434	-0.0252787417687397	0.0173399387457281	0.0168275168906789	0.00673416599330306	0.0023860738876193	0.00725245126281505	0.0136342771926375	0.00746005520440628	-0.0162193921278642
h1s8	847	-0.0133225135129752	-0.0129894714854855	0.0206685763724784	-0.013416209678308	-0.00375478835777026	-0.000360514808579314	-0.000757757222319214	-0.00121960828419039	0.00622982945691501	0.0130572363159873
h1s8	848	-0.00680674349221081	-0.0196889321293803	-0.0140358569090502	0.00968037998722899	-0.0029174931458434	-0.00340069010398464	-0.00516303855668111	0.00231880758918736	-0.00667705617175021	-0.0108072462560153
h1s8	849	-0.00635925394857263	-0.0207276239658759	-0.0125024840096041	0.000774056938937605	0.00235041812191241	0.00770761709645344	0.00634939626000087	0.00166301959010142	-0.0121762503981831	-0.00356119705509536
h1s8	850	-0.012597951714679	-0.0277062656957584	0.0640281202974835	-0.0160230894616967	-0.00212992988196992	0.00358117997059776	-0.00487687850257048	0.006180573449587	0.0016314242379221	0.00796493656896626
h1s8	851	0.00469622958722845	-0.0229305763558912	-4.27877441798333e-05	0.0033623751359202	0.00769189345418017	-0.0106538445686812	-0.00143900197539682	-0.0103911738684261	0.00572421652248552	0.00209351176557778
h1s8	852	-0.00580129047125653	-0.0164231102157758	-0.00697105773198518	0.0138747763079975	-0.000750103475216185	0.000387437768902909	-0.00653965296623874	0.00940809389352717	0.00545176580365114	0.000660959844003212
h1s8	853	-0.00545099663590019	-0.0218994563984807	-0.00549196848880342	-0.00158309250248018	-0.0059489710256177	-0.000953068568442791	-0.00870372253005296	0.00148126038064877	0.00566287736897029	0.00325492530050504
h1s8	854	-0.00991696904515928	-0.0154981343147038	-0.0212675500697054	0.00425486592844375	0.00513542801681249	-0.0064187843818356	-0.00303309021314914	0.00497849366536238	0.00623113450366329	3.1996413567194e-05
h1s8	855	-0.0104674417634252	-0.0155893430100861	-0.0185806969673533	0.00407218934690057	-0.00190329379281243	-0.00544807491440769	-0.00175871414963013	0.000451641710254047	0.00614431101035987	0.00243398067373044
h1s8	856	-0.0109284425859552	-0.0189269739145664	-0.0192018996575823	0.00475006260237829	-0.000882503766352943	0.000294562706600525	-0.00651108868624291	0.00852374676882928	0.00385165273740149	0.00471210555731929
h1s8	857	-0.00951452701307214	-0.0109623112864304	-0.0201443100993297	0.00762154826750319	0.00454188974846092	-0.000993971949241118	-0.00560449898007865	0.00187131385823097	0.00553646999691078	0.00108328229007155
h1s8	858	-0.00599326649635795	-0.0162873757102811	-0.0142509383579762	0.00411821616744373	0.00435918859530122	-0.00205847046496744	-0.00628417209000902	0.0050984937554287	-0.00631697995180159	0.00200831708455943
h1s8	859	0.00160975656305456	-0.0168401766243703	-0.0200749187419797	0.00658980917008536	-0.000302470595304333	-0.0036952822583514	-0.00612035052383746	0.00634531999739734	0.00355405037592279	-0.00184637849966685
h1s8	860	-0.00779134075926054	-0.0190386912989916	-0.0194590189623822	0.000213406170048295	-0.00680175181397497	-0.00359808093891651	-0.0067039688518639	0.00400419547073951	0.00311761763639491	0.00497053201638181
h1s8	861	-0.0187346237902323	0.0328181313862415	0.00613284347141159	-0.0549111568251418	0.00296248495760931	-0.0273498789501282	-0.00855619995710476	-0.0127648734872952	0.00845456239162937	-0.0314947558422873
h1s8	862	-0.00143270282879868	-0.0274576840350978	-0.00350482195015211	0.0124147569993159	0.00199765120944119	0.00786597705819549	-0.000112534089832198	0.010961532420886	0.00194578276097106	-0.00355487695267473
h1s8	863	-0.0201297409954646	-0.0477917398765959	0.263675002831469	0.031959907695572	-0.000335371864681231	0.0138981524917495	0.00954706086764276	0.00087261688817248	0.00564541803490275	0.000407412794869741
h1s8	864	-0.00855414165235509	-0.00174021181955559	0.0240591769368934	-0.0892814154639501	0.00412100547993113	-0.0176518424176959	-0.0200162350429167	-0.0116000865064443	-1.42148924224682e-05	0.0216786308516451
h1s8	865	-0.0104177113466188	-0.0138922085549764	0.0159986604637587	-0.0708476610226461	0.000908385996770499	-0.00933317533645367	-0.012629320885894	-0.00181149762797696	0.00166230341424652	0.0273007400227171
h1s8	866	-0.011256968808295	-0.011819202863413	0.00352605077206898	-0.0576610941242561	0.0101712534205606	-0.0158160010705174	-0.00812616359116925	-0.0108708948457702	0.00219978510361654	0.0161131004663191
h1s8	867	-0.00938746908266874	-0.0215745183712844	-0.011929413694102	-0.00761629283372285	-0.0053506089779348	-0.0024389823617316	-0.00542848125017501	-0.00283275812587523	0.00357655415311515	0.00427250910035353
h1s8	868	-0.00545294648769521	-0.0203963735190485	-0.000489482492284237	-0.0174261436021845	0.00376579778502918	-0.00342889132731592	0.00186391507221765	0.00109936248420618	0.00442396209695519	0.00739181019315554
h1s8	869	-0.00718097731390802	-0.00625360470700328	-0.006176222551855	-0.0395845383485497	-0.00303637537952006	-0.0138014512832821	-0.0069499540874488	-0.00382689383029119	0.0120563614774529	0.00839748156040107
h1s8	870	-0.0115838817416879	-9.0682386520537e-06	-0.00978736479771912	0.00272449953687024	-0.00153005142595814	-0.00595968989049253	-0.0030787176921683	-0.0084677877278211	-0.00374824394477699	0.0149111765138187
h1s8	871	-0.0102801832998067	-0.0160587314423511	0.00143153188777868	0.00261244044088359	-0.00314282584990764	-0.00368407202393493	-0.0087172792060956	0.00230324925557634	-0.00602817965977932	0.00819554490129273
h1s8	872	-0.00487664401744444	-0.0259877414002543	0.0106210746959367	0.00675507225750613	-0.00276994707600121	0.00364307524136138	-0.00232845500780769	0.00219458354044008	0.00479688546742103	-0.00229027422137008
h1s8	873	-0.00469991933599475	-0.0167867584060837	-0.00510919911494695	-0.0254432261302519	0.00979241486276582	-0.0161549617398485	-0.00396874322962854	0.0045028861011642	0.00624381117742287	-0.0111276920383945
h1s8	874	-0.00693865718245372	-0.00699295405288478	-0.00845472201869111	0.0166334101739693	-0.00478230611511944	0.000118650410991694	0.0114842370137784	0.00822369002849409	0.000297042270797938	-0.000386752501411665
h1s8	875	-0.0136145588923025	0.000715715755051871	0.108788401694907	-0.111133176552269	-0.000985470073054518	-0.0161298287523141	-0.0223693426669486	-0.00995345249049255	-0.00209455773522327	0.0319439549923488
h1s8	876	-0.000685460978626832	-0.00324221855346952	0.0168505758142439	-0.0491692654236573	0.00799318139206863	-0.0256784912046432	-0.000733766074027867	-0.00857388423952903	0.00298665402115897	0.0130755851326495
h1s8	877	-0.00977103736961485	-0.0201354011154916	0.0572384730077535	-0.0465071763720548	-0.00380190782329033	-0.000556981088402777	-0.00650194459461268	0.00281291057772975	0.00181307215278451	0.0131984302900929
h1s8	878	-0.0179269289002876	-0.00396829029933483	0.136647181427648	-0.0833837817147745	0.000175183115027666	-0.0146221934447617	-0.0139241644591495	-0.0140149608369248	0.00245153892073663	0.0360881576795464
h1s8	879	-0.010033460267822	-0.00135736636730274	-0.00679845945717671	0.0103084061835484	-0.00546208653526206	0.000690549625449314	-0.0121778810712122	0.0043735262174919	-0.000307752793168101	0.0135467685920722
h1s8	880	-0.0133519137443702	0.0189156958263693	0.00456190965414436	-0.0121158397288701	-0.00181384980972193	-0.0140499771011546	-0.00827651996544405	-0.0115743531684894	0.002445560999359	0.00975846517500315
h1s8	881	-0.00990420494054923	-0.00454248345148932	0.00186035757204899	-0.0101865480392414	-0.00308410005727444	-0.00680182986669206	-0.00992637996775946	-0.0063439047123026	0.000677683999441917	0.0120180928592669
h1s8	882	-0.00733738410501894	-0.0234231628801449	-0.0180474978797394	0.0117226732503799	-0.00830634348111515	-0.00462734310377404	-0.00636404568978495	-0.00140102523769829	0.000434896470043712	-0.00116758156952764
h1s8	883	-0.00797898421219717	-0.00777161747962127	-0.00790090620885659	-0.00384275212154391	-0.00651915544150763	-0.00562114115571239	-0.00666168998528142	0.00543522258084744	0.000322862737391008	-0.0022929089102585
h1s8	884	-0.00584458375728065	-0.0215119672775672	-0.00900830132544296	0.00918738129265975	-0.00892564827643137	0.0039435534983435	-0.00531935192467069	0.00259422311009364	-0.00598789549686709	-0.000316232845259363
h1s8	885	-0.00402316072238528	-0.0153476924777154	-0.0134127253560016	0.0108681671311443	-0.00265571840186522	-0.00369597852832675	-0.00548333426303169	0.00528319199029025	-0.00656061166586568	-0.00790514383754184
h1s8	886	-0.0173283353017511	-0.0359838686023337	0.107116886343283	-0.0138272955926081	0.000390563890871724	-0.00248173340176119	0.000862967865540131	-0.00666449150689586	0.00753200289202186	0.00693840575857065
h1s8	887	-0.00465197126773231	-0.0203286545507001	-0.0167570832572484	-0.00825693371173924	-0.000970859507775445	-0.00443065515265898	-0.00567057397513377	0.00401476501426349	0.00706477079299178	0.00137010791973863
h1s8	888	-0.0112747114868235	-0.0177018453875464	-0.0176643702201217	0.00170199664778752	-0.00270569589325387	-0.0096465271417985	0.00302545265891577	-0.000972797061121388	0.00548634973007339	-0.00187008935518544
h1s8	889	-0.0137587247957167	-0.00466367277107617	0.0114844649955116	-0.00662984763050191	-0.00343055958785178	0.00361144834775749	-0.0117778235512062	0.00482719923600724	-0.00817905521002486	0.0181389587065916
h1s8	890	-0.0120221011909592	0.00122875316897673	0.0240350496975325	-0.00171391150882089	0.0021969922664367	0.00662963626573043	-0.00764017738649789	0.00578277474172678	-0.00794681842910662	0.0120316534873405
h1s8	891	-0.0197292018390941	0.0196933276081519	0.104675512075548	-0.141071155205034	0.000422225094359559	-0.0507837211449645	-0.0366072998883333	-0.027559139402777	0.0115369133737979	0.0604954758606858
h1s8	892	-0.0248458058060499	0.0372686995074017	0.0796039929869319	-0.139996944816327	0.00509057192687716	-0.0572562638518782	-0.0157510890762543	-0.0236624638115384	0.017145876148287	0.0240336091446627
h1s8	893	-0.00917932770019524	-0.0127746229208284	-0.00952672740179669	-0.0172229203039008	0.00233214109807075	-0.0140896987429323	-0.00781992333846767	-0.00163722318121114	0.000904578578110609	0.00820060216231296
h1s8	894	-0.0125333411156017	0.0014016600912862	0.0389151569655941	-0.112291295462123	-0.00282936218103751	-0.0447639730011536	-0.0226896479590484	-0.0205331292296075	0.0126785210489736	0.0448169761589081
h1s8	895	-0.00596569939780037	-0.0288873477800081	-0.00233303346666192	-0.00339504790917165	0.00305336287437765	-0.00833408473042053	-0.00429624624504593	-0.00236164355874477	0.000246793296420511	0.0108868082458964
h1s8	896	-0.00930462667778693	-0.0217267655254687	-0.0179562218339569	0.000730472267726007	-0.00299046469025057	-0.0053588331255619	-0.00300972230970251	0.00687796340728809	0.00469607003446128	0.00258492738485594
h1s8	897	-0.012951168661475	-0.0179388944255364	0.0128003694707269	-0.0187334107413176	-0.000321470678766736	-0.015962418307224	0.00159718868840942	0.00144490203651994	0.0146073347949927	-0.0108457682657056
h1s8	898	-0.0076753957160798	-0.0252316424078018	-0.02050308652801	0.00683445379832189	-0.00266237312882635	-0.000296991914801973	-0.00234268184562672	0.00343377282906744	0.002700029487628	-0.00346653322364788
h1s8	899	-0.0092080566439124	-0.021630070679052	0.00411174974331376	-0.00591129181460681	-0.00526499430941927	-0.00199193544845851	-0.00893427249424244	0.00334766126769456	0.00235364325430227	0.00751727476682461
h1s8	900	-0.00922776835326601	-0.0155369786531597	-0.0177324798617718	0.0105215166510024	0.000449215235597387	-0.00567955056759469	-0.00775505262784028	-0.00267864935693457	0.00393610781522449	-0.0091350852273297
h1s8	901	-0.00770576222313808	-0.0245758772985705	-0.0133991013606142	0.00173521931901459	-0.00653698526754375	0.00340637093929112	-0.00718149442616815	0.00527747073230366	0.00120205243729597	-0.0029809292034562
h1s8	902	-0.00708418778166533	-0.0214712995401693	-0.0193809172863234	0.00433944546966865	-0.00488674156582198	7.02941815449141e-05	-0.00372935014748954	0.00802672968874129	-0.00156641315449607	-0.0128709658186926
h1s8	903	-0.00632862483288922	-0.0223977231173489	-0.0168660254148682	-0.0025510145428285	-0.00399389021587291	0.00267022449686694	-0.00620781590525294	0.00947361141101525	-0.000922271194149687	-0.00750682376838669
h1s8	904	-0.0159403135061185	0.0114671005127981	0.0759918639331889	-0.136716325637156	-0.00115857697816281	-0.0484990158834411	-0.0283558657662052	-0.0245056854566883	0.0110227993704318	0.0414219538215231
h1s8	905	-0.0136553102381768	0.0111153819277715	0.0728369574767479	-0.133034344746764	-0.0044223813143775	-0.0498213426418532	-0.0352505173077211	-0.0235521604617112	0.0113065016551699	0.0561366538723298
h1s8	906	-0.0172406249101075	0.0426389836089057	0.0361787759926418	-0.123407272122826	0.00794834231089449	-0.0542656615982954	-0.0219150910828386	-0.02514826435	0.0124261447467817	0.00301156264992793
h1s8	907	-0.00685412594573043	-0.0115678317763899	-0.013680497967121	-0.0130271891530504	-0.00755393707390872	-0.0118181570188337	-0.00548621445060245	-0.00403818614329037	0.00638760613711782	0.00306517388266502
h1s8	908	-0.00402445028060608	-0.000694067249775838	0.00464504632217949	-0.03761474072724	-0.00670903324768721	-0.0312772343941343	-0.0153877446827266	-0.0124026898719086	-0.00291732800173189	0.0135482544771314
h1s8	909	-0.0115714154129052	-0.0275845853484675	0.0149620896519484	-0.0381908380227148	-0.00928548431059976	-0.0289370406907035	-0.0195100874561436	-0.0039207039829873	-0.00238219026705301	0.0121072817967926
h1s8	910	-0.00590895937742554	-0.0090028644915076	-0.0095800943886731	-0.0138780597786172	-0.0070998171871335	-0.0184384690122649	-0.0108855700934262	-0.00303792432171186	0.00860666340128281	0.00405586482694348
h1s8	911	-0.0027685835567187	-0.00953822686887776	0.0030809651771544	-0.0298793585985167	-0.00759241816647853	-0.0289013580380833	-0.0190929810431755	-0.00740911476628567	-0.0124398242293788	0.000232825757395794
h1s8	912	-0.0206728411650289	0.00722063918571663	0.0740598336728511	-0.120031716263966	-0.0023953700406342	-0.0573034084355281	-0.0324215975005227	-0.0264583381919497	0.0136777547640218	0.0374356249520143
h1s8	913	-0.0125953926710747	-0.0250277641358392	0.0346126865821524	-0.0561865232134913	-0.00917425965321285	-0.0328637917509923	-0.0212871413328167	-0.00690577072450336	-0.0048198282879535	0.0136649316981903
h1s8	914	-0.00722011103155822	-0.0232179213267879	0.0260310452531751	-0.0308622100565356	-0.0055423176807941	-0.0293394801854905	-0.0141890426415328	-0.00613553608788495	-0.00936079067609819	-0.00152179710089449
h1s8	915	-0.0124806512503354	-0.0232502132144171	0.00615766098174485	-0.0120483747371653	-0.00514937334238205	-0.0199551442101384	-0.00768434603625629	0.0029088654318973	-0.000495898938594722	-0.00733909397823433
h1s8	916	-0.0101339416487862	0.00388371245351203	0.00859883480057968	-0.0417223969468968	-0.000109622024989827	-0.0501152583245033	-0.0144847110797553	-0.0175908727912692	-0.00103245642113513	0.00530291921430452
h1s8	917	0.000872030829903933	0.00589769221354761	0.0177936416604995	-0.0844989478905091	-0.00232419317833238	-0.0380711973354311	-0.019335814789571	-0.0133503157851798	0.0152680531113285	0.0247956304648767
h1s8	918	-0.0101965161259441	-0.0145480499274689	0.0210002983199531	-0.0471843467787394	-0.0062485566528718	-0.0377929221085783	-0.0174235512511646	-0.00982037698273208	-0.0135427400263674	0.0124204224291156
h1s8	919	-0.0059420206214838	-0.0277973481990378	0.0266028137446092	-0.026554084688563	-0.00882719545938998	-0.0302387971756727	-0.0103856393577001	-0.00492786537201672	-0.012058389865077	0.0029605497590873
h1s8	920	-0.0105420426185781	-0.019044542532163	-0.000531861242550921	-0.0296019368428042	-0.00798749518607503	-0.0304998793324558	-0.0115383832508271	-0.00432112809163795	-0.0170936722969336	-0.00287372725935634
h1s8	921	-0.0211772940683132	0.037198806262274	0.0861271381595968	-0.163794768082024	0.00339734621956197	-0.0590737405337308	-0.0274520876386411	-0.0226772800039701	0.0127483351217482	0.0188973099683607
h1s8	922	-0.00522215788609908	-0.000187682983140957	0.00954679436109498	-0.0512098147069974	-0.00229119052065908	-0.0133581731606833	-0.0138046569941204	-0.00667844073803881	-0.0180320637209732	0.0238016276770579
h1s8	923	-0.00829674289118454	-0.0206240029653059	-0.0183951208682141	0.00829672031418714	0.00456911471801114	0.00146244175904829	-0.00461838377791875	0.00186989388453245	0.0045232747402156	0.00111118085561798
h1s8	924	-0.00717036287970027	-0.0195814687258374	-0.0130666555919315	0.0121557238812801	-0.00457616705816286	0.00431597936588855	-0.00073199371254902	-0.00273939921792222	0.00490202227229363	-0.000116622229457889
h1s8	925	-0.00911716412376107	-0.010148169069276	-0.0103716195614212	0.00925440540926707	0.00613897967341899	-0.0110578168270243	-0.00385669659621547	0.00131180446942682	0.00483977960392594	-0.00855424250608148
h1s8	926	-0.0173522888440317	-0.00652082788307643	0.0221136271925895	-0.0407580805761475	-0.00287524640600859	-0.0138057578419154	0.000978112371209357	-0.0111088214856314	0.00772230838997756	0.00475432314504457
h1s8	927	-0.00979374495348988	-0.025785854873381	9.73483087590954e-05	0.0106025572218019	-0.00381889308497667	0.00151164941035806	0.00856956753163402	-0.0027024929095072	0.00199825374220113	-0.00894479190900719
h1s8	928	-0.0155925502038851	0.0491707597597743	0.0281471608469534	-0.0270654333924862	-0.00245554978543804	-0.0111479369250863	-0.00613291633921676	-0.0138660597970886	-0.0119167460596092	0.00219303713634072
h1s8	929	-0.00367160426858736	-0.0370962281304755	0.0877188289454916	0.0164222199702365	-0.00309353818614834	0.00859109305788438	0.00160076595481422	-0.00219915732270873	-0.000409856161998372	-0.00184911822741212
h1s8	930	-0.0198564092993474	-0.0328928833628166	0.138436992771484	0.025482384543301	0.00143613466658862	0.0193857767886887	0.00734590594641261	0.00690203532377229	0.00086782983931168	-0.000145700594115851
h1s8	931	-0.0195575921611091	-0.0524180753601366	0.157946594940949	0.0397848853788493	0.00274876569811377	0.0184099090460635	0.0178476330947924	0.0139049503255681	-0.000636870613627631	-0.00920075181372303
h1s8	932	-0.00572612764893377	-0.0213529692870747	-9.2209641147122e-05	0.00337879279269479	-0.00344957594916065	0.00313249996107646	-0.00457092302168397	0.00903492269757898	-0.00125078799060437	-0.00327724592366402
h1s8	933	-0.00528450589564402	-0.0182272373947053	-0.0173533776575286	0.0154626944237036	-0.00443506408026689	0.00184375061660692	0.00454262538790399	0.00167245975542034	0.00397699844006648	-0.00764127895514473
h1s8	934	-0.0042835944983658	-0.00526795542776806	-0.0163595646779048	-0.000240692603171203	-0.00548958734101705	0.00123662468842354	-0.00672576527711289	0.00486713453614313	0.00258385734286741	-0.00324658070384805
h1s8	935	-0.00840543452641136	-0.0158054858714615	-0.0174901631776334	0.00393465132000405	-0.00138216022403528	0.00542556418950131	-0.00409279195928325	-0.00311345454544462	0.00126358203329474	0.00761049870529814
h1s8	936	-0.0085652763026114	-0.01233738333582	0.0143790825721441	-0.00755156487223581	-0.00515878083483496	0.0127161342669347	-0.00584318210580523	0.00705050424128633	-0.000232333141035987	0.0177192769581563
h1s8	937	-0.0136096891811157	-0.0107249397512084	0.152736388833647	0.00162254382347813	-0.0031542377172749	0.0173966161092844	-0.00174833010811542	0.00602099858430857	-0.00344448709421207	0.0252711031370408
h1s8	938	-0.022713693012979	-0.0323580649695207	0.237530984254019	0.0221467986004472	0.00262681185324813	0.0194173363976169	0.00331891197253978	0.00623378971310732	-0.0044760218653216	0.0127016801683463
h1s8	939	-0.0138708810485646	-0.0293327021228576	0.07938026788189	0.00171585701494037	0.00218263097408383	-0.0050604818831177	-0.00489102949025568	-0.0101355328996849	0.0029680732346648	0.0054101494683019
h1s8	940	-0.011211156684957	-0.00753944059971468	0.0115566807178965	0.00736967325083966	-0.00268405250470906	-0.00794898771122176	0.0039535681966391	-0.00342467143214509	0.00579942045199848	-0.000259338041198036
h1s8	941	-0.0117955738063229	-0.00651881292101714	-0.00708651886375883	0.00415592306822744	-0.00273788863854951	0.00424267377814848	-0.000297340656399152	-0.000163036704135363	-0.00673623615905907	-0.000396143296486678
h1s8	942	-0.00498418940144899	-0.0207618903845367	-0.00144166145377044	0.00860997947158367	0.0104274760518251	0.00399942830838627	-0.00292916003524217	-0.0140779109353958	-0.00369873068709441	-0.0067563319148247
h1s8	943	-0.00755818178662443	-0.0250899782950719	0.00375328961041385	0.0146313651751155	-0.00782019141558581	0.000311411342556166	-0.00310095050874451	0.00588175003933439	0.00409881222855703	-0.00452155755264525
h1s8	944	-0.00816969325291287	-0.0127409630661581	-0.0122474067109958	0.0102375092859864	-0.00709160389359829	0.00622975112403711	-0.00712313030911527	0.000175157557533754	0.00306234434900511	-0.00190383534667678
h1s8	945	-0.00446645512573164	-0.0256174619653655	-0.010747182594134	0.00917361707384841	-0.0046174465888612	-0.00158443045137469	0.000155103150210322	0.00332593420572372	-0.00287911944227029	-0.00875232612784338
h1s8	946	-0.00936317970577052	0.000234206059963118	-0.0176908682942129	-0.000993209863808536	-0.00626773955538187	-0.000363135381385552	-0.00291989713176954	0.00549298705974654	-0.00589701888627057	-0.00244786200760858
h1s8	947	-0.00898326248401054	-0.00171757502735028	-0.00136929963435641	-0.000407885140821008	-0.00148027852018393	0.002968141288485	-0.00478019284500405	0.00744058956827674	0.00187880916676279	-0.00778027971639983
h1s8	948	-0.0108006123207359	-0.0107249606213028	0.00832085590312145	0.014728139903323	-0.00565820665916391	0.000186575488613224	-0.00298595354017652	0.00519854346135946	0.000211868810793944	-0.0011356698022136
h1s8	949	-0.0133313714161693	-0.0139025819500288	0.01155735827277	0.0134929697669205	-0.00191621961881683	0.00549910189456598	-0.00158702767444606	0.00673667674082839	0.0060462353378697	-0.0103466880935227
h1s8	950	-0.00983134295168563	-0.0221292294609294	-0.00397609924394469	0.00396989037093467	-0.00575123747626212	-0.00331965266134708	-0.00582879630083023	0.00115999053640322	0.00317328712883602	-0.00283273329173915
h1s8	951	0.00284506357291279	-0.0205851063433562	-0.00112556928220675	-0.00476777238616466	-0.00975352736670541	-0.00283082817627493	-0.00445632938941857	0.00529854600726927	-0.000767129520203029	0.00677292619179815
h1s8	952	0.00177446350448941	-0.0148762083905086	0.00572676830447712	0.0126174344734917	0.00551458560751948	-0.000868714150588107	0.00387601048587809	0.00802912873754821	0.00503118328518383	-0.00614113037300807
h1s8	953	-0.00885389271439277	-0.0273314740464118	-0.0134850649404988	0.00948281360665412	0.00290936038673895	0.00170225344345184	-0.00139872797155318	-0.000473407815175486	0.00333101846005642	-0.0015059424665533
h1s8	954	-0.0106594748911421	-0.0262568242109366	-0.00148651145742135	0.0148145979470615	-0.00539884631786762	-0.00130636502585275	-0.00413672368025117	0.0112839346680012	-0.00493134516766427	-0.00401195883768983
h1s8	955	-0.00909264349231616	-0.0195685457084941	0.0622299164565614	-0.00803203747139026	0.000564234422349879	-0.0111412509954998	-0.00128830263798645	-0.00760091590815607	0.00140510878897794	0.010385757812648
h1s8	956	-0.00148259761232863	-0.0223545282449456	-0.0168713210867989	0.00886612563658985	-0.0023558628059	-0.00247287810856046	-0.00726620317162568	0.00106024708011787	0.0081952642182192	0.00364152190471989
h1s8	957	-0.010142752990594	-0.0143380178724744	0.0327945453928484	0.00474102157747622	-0.00555524887176427	0.00549963104250108	0.00125983219002248	0.00420403118499839	-0.00487821510876208	-3.20877072046099e-05
h1s8	958	-0.00469439319557528	-0.0222393578881939	-0.0226434953403719	0.0145698070513932	0.000757990068290081	0.00535938748430648	-0.00294280438993205	0.0082890132397476	0.000776367669535623	-0.0015894291439973
h1s8	959	-0.0144800453375589	0.004663826643016	-0.0123242459471009	0.0103811678913046	-0.00553907673316172	-0.00668301330934501	-0.0030995369523833	0.000460501397947199	0.000818939145838045	-0.00856287112718237
h1s8	960	-0.012824677365925	-0.00363413731629311	-0.014792366757887	0.00704017237825866	-0.000658879230503332	0.0071936241223474	0.00727028603639791	-0.00786276507183561	0.00175994049690802	0.00185485664881142
h1s8	961	-0.00643454663407097	-0.0182445971723789	-0.0200662627099616	0.0109775487501477	-0.000869080352982292	0.00270391710521516	-0.00362255427921375	0.00594705573506018	0.0054474872838477	-0.0102291248477371
h1s8	962	-0.00406643743200357	-0.0100040653579094	-0.0105057772146475	0.0197456991387321	0.00285807750680761	0.0032474296561422	-0.000298196601363494	0.00971253003720582	0.00487325410589155	-0.00536008000674611
h1s8	963	-0.00678495385823506	0.00353858656001643	-0.0115184279971972	0.0117377799369986	0.00744428321696979	0.0118462050341328	0.0155422805586437	-0.00397289055734219	0.00241239892538067	-0.0080362653748812
h1s8	964	-0.0044719087523089	-0.0205252723306138	-0.0122395464670116	0.00217194510028853	0.00566835635933203	0.00585775245569564	0.00620188011452286	0.00439398798222879	0.00434856588867345	-0.0169162859540736
h1s8	965	-0.00821943010652241	-0.0179778789981482	-0.00934675658629514	0.0124223925386032	0.00754355766717672	0.00771101795857954	0.00277763507887568	0.00772547731215409	0.000686279552743752	-0.00413136996477158
h1s8	966	-0.0048968581294114	-0.0214565493485909	-0.0136989093131517	0.0149348530207837	-0.0018215443882265	0.0019559194811174	0.0108009522329041	0.0103092462409039	-0.000882817376448258	-0.0192097501744646
h1s8	967	-0.00276970599884502	-0.0235250033762592	-0.0192010552183843	0.00797770019564121	-0.00169855019802861	0.0015333037718996	0.00145200715591106	0.00260023993037826	0.00392932668735421	-0.00311412817590015
h1s8	968	-0.00100999545236152	-0.0212486702869676	-0.0132370090796985	-0.00152506170863604	0.0080743211472152	-0.00686636931635443	-0.0067526709008663	0.00667427210161392	0.00843255521196109	0.00166745596548454
h1s8	969	-0.0106336918606447	-0.00868629897604268	-0.0157758809202555	-0.010581923868893	-0.00563618674958811	-0.0132647163881873	-0.00601130039424269	0.00419596798974297	0.00358174024083914	0.00325475822524406
h1s8	970	-0.00892198163015466	-0.0157093803926421	-0.0157412264700173	0.00726014800144387	2.84017576679475e-05	-0.000340163073116264	-0.00710469726219619	0.00500584103167965	0.0014389808690068	-0.00564711759922668
h1s8	971	-0.00543369245323731	-0.0192560348635101	-0.0217763862174587	0.0128383594020899	-0.00375359885311851	-0.00160610626538457	-0.00271694485342329	0.0110497501823929	0.0013096160480563	-0.000615598240073259
h1s8	972	-0.000641851864502344	-0.0103371725400396	-0.0186870692562586	0.0237797964263237	0.0154602677794169	0.0149484133062503	-0.00436595638652489	-0.00215041120713174	-0.00326537381267146	-0.00427268513602564
h1s8	973	-0.00798814604579884	-0.0160280276773189	-0.018442907341843	0.0154227826148691	0.00474833325861944	0.00375260787641017	0.00186290457258375	0.00346967117725589	0.00147683491248865	-0.00239426751522762
h1s8	974	-0.00993576070131273	-0.0173976571521778	-0.0161626307249285	0.00188936834659019	-0.00130971261586779	-0.000573410709732429	-0.00606990215925923	0.00650266732519089	0.00289193579171815	-0.00534054722830749
h1s8	975	-0.00574158120929221	-0.0226421644905405	-0.00762008655684719	-0.00480600276258421	0.00164254300003078	-0.00448267604721327	-0.00813495211614299	0.00512926603064959	-0.00498414833896608	-0.00969270101593421
h1s8	976	-0.00993665469902624	-0.0093695469805137	-0.0150710260627147	0.00391656848052646	0.00391999053142519	-0.00226660948078474	-0.0013090850323363	0.00387041284809723	0.00164377260314851	0.00794415033258779
h1s8	977	-0.0100344883291633	-0.0186355929099522	-0.022975460380567	0.00425225173976191	0.00150172490734496	-0.0126657541055794	-0.00597670792044138	0.00224166948872007	0.0024521194429273	0.00267457675332683
h1s8	978	-0.0004279509059042	-0.0202022461089658	-0.00823907961856024	0.0124054312397205	-0.00765281637004748	0.000858960307861341	0.0097215832573755	-0.00164865818815813	0.00207878897120193	0.00024074118077802
h1s8	979	-0.00683306644845448	-0.0113043964384624	-0.0147585723661173	-0.00676353704972175	-0.00585107912705136	-0.00888836208111871	-0.00433875653980698	0.00346640795763173	0.00663343024031232	0.00213003496862044
h1s8	980	-0.00368976532398645	-0.0188167250162489	-0.0109784440046225	-0.00928128030278796	0.00178370216548508	0.00201785943192255	-0.000959274415443089	0.00745552166725544	-0.00319028605498023	0.00423024603022533
h1s8	981	-0.00566341478186471	-0.0253658421882162	-0.0183083490908722	0.00259140336333149	-0.000724898832148763	0.00551761457691379	-0.00699242120753189	0.00779601067747589	0.000361942834792484	0.00367216439600266
h1s8	982	-0.000757892420148692	-0.0287896668283445	0.0281027764209	0.00291112775029321	-0.0100120195796308	0.00408013847598894	0.00456539703099777	-0.000608047949741687	-0.00430585619303996	0.00563389419309191
h1s8	983	-0.0119063672716462	-0.00998408832043554	-0.00614010517843965	0.0132324941187475	-0.00571173168424744	0.00119588434383791	0.000127053739100064	0.00386103756678108	-0.00484049487131381	-0.00721188349394213
h1s8	984	-0.0101063280322924	-0.017312865704371	0.0117689343268668	0.0130500720232334	-0.00621490821516884	0.00745803108364966	-0.00381090515617128	-0.00191344916707629	-0.0111316232358678	-0.000334716618211861
h1s8	985	-0.00921102896830791	-0.0217136442989051	-0.00815531219846594	0.0105596199368501	-0.00487276538410348	0.00744262362960234	-0.000227049542133655	-0.00602790994787157	-0.0100997951291481	-0.00289600832265348
h1s8	986	-0.0101565819216138	-0.0239828164487825	0.00732428609543774	-0.00647872576721874	0.00271349044134803	-0.00301351750276525	-0.00572008059600087	0.00680186718771703	0.000391271239268482	-0.00475036603303409
h1s8	987	-0.00591687018226024	-0.0204820248024573	-0.00237301646595444	0.00703830713109362	0.00232095791921874	-0.00232756188623584	-0.00204897011555661	0.00431386669051075	-7.5937673141409e-05	-0.00640145359059813
h1s8	988	-0.00131204252701361	-0.0309592914860629	0.0239963576877913	0.019114138572901	0.00639390249622524	-0.00482996160248173	-0.00209328814843844	0.000520444308869931	0.00808840939126751	-0.0124147842621761
h1s8	989	-0.00750912479381546	-0.0225709371233637	-0.0125731034669584	-0.010691183179908	-0.00634173997670398	0.00703173375742433	-0.00322725266958645	0.0101596767246697	0.00440646640966116	0.0103552310498524
h1s8	990	-0.00966357410720249	-0.014330492628231	0.0548858450143429	-0.00243603051950617	0.00150538341116425	-0.0185780236569636	-0.00827824473355554	-0.000114955084757643	0.000892979422700495	-0.0125909866557021
h1s8	991	-0.0014593942280474	-0.0132169580820005	-0.0146103077199861	-0.00347630357743225	0.00377757564457907	-0.00684324372271474	-0.00697506540501257	0.00524096835507779	0.00332280413724265	0.00324735974249146
h1s8	992	-0.00214333839528999	-0.0165514932031808	-0.0177764672319319	0.0122345921199094	0.00609401283224026	-0.00509891243982555	-0.00263049375853921	0.00784653199356365	-0.0011710979345076	0.0010158047494711
h1s8	993	-0.0109747466456207	-0.0219814077184747	0.00934426995027879	0.0123631048780171	0.00392683284811481	0.00275114151261596	-0.00361798689288804	-0.00897495089225847	0.001148051024662	-0.00985359694319264
h1s8	994	-0.0150191390849029	-0.0271544318317596	0.0625473824966845	0.0118268703750523	0.00743626759813856	-0.0013890775350061	-0.00286583338325123	-0.00111870891683265	0.00269385469965975	-0.000892508817180697
h1s8	995	-0.00697071268908297	-0.0303533472846855	0.0674774482410611	0.0201923103647806	-0.00748348920399067	0.00691414143604926	0.00032404548401361	0.0104198982851752	0.00263374675466582	-0.017691713672426
h1s8	996	-0.00998269400412452	-0.0204958302814775	0.00166833153815719	0.0152138997642301	-0.00725717065362569	0.00457897028509154	-0.00526599192850345	-0.00435292420830945	-0.00808914350158049	-0.00380542467457808
h1s8	997	-0.00867906093659736	-0.00268047202239708	0.00964326392238937	-0.000776253862291193	-0.00431500974748989	-0.00173960145988428	-0.00358389921715326	-0.00231273352194521	0.0123968872352633	-0.00642657228221323
h1s8	998	-0.0112369565889944	-0.0279213395257169	0.0283621972777747	-0.00770253454144684	-0.00327601099265795	-0.00467371529424158	-0.00529013242495221	-0.00155162338858249	0.00235604335318555	0.00537955828637158
h1s8	999	-0.0101122729858349	-0.0203631766327144	-0.0146382312771194	0.00602937760222044	-0.00647047568001029	0.00539728676597422	-0.00432307554686382	-0.000670219044600407	0.00115988252325236	0.00128709709319045
h1s8	1000	-0.0119099305045452	-0.0321318078377983	0.0385830769743174	0.0229911128345495	-0.00740763010176089	0.0105472489985563	-0.00266590125535379	0.00585534123565418	-0.0087745911362402	0.000681844915397879
h1s8	1001	-0.0105819526132594	-0.0340630348918236	0.104605175163952	0.0205900499322662	-0.00389710847482117	0.0109367620460453	0.00174095062212839	0.00285257023644478	-0.00218044515916965	-0.000409482462117417
h1s8	1002	-0.0183149133259715	-0.0339354052690334	0.104878557297511	0.027384212929214	-0.00016862964386473	0.00783619425633788	0.00347956765479705	-0.00184449133894191	0.00312479795101019	0.00205763649078143
h1s8	1003	-0.0103390341012297	-0.0143396654066838	-0.0057288927143127	-0.00414857023459447	-0.00198796340253081	0.00082369436684683	0.00533464616364088	0.00832051212011944	0.00105122975663316	0.00440243373942972
h1s8	1004	-0.0104035786027499	-0.0185701551946154	-0.000241403587149864	-0.0101489074753081	0.00400583617776095	0.00832505015368793	0.00597058829129094	0.00675394898141426	-0.00994134631670833	0.00707648225857077
h1s8	1005	-0.00844109362448719	-0.0171334970503766	-0.014755002035596	0.00718847401538183	-0.00488764909937957	0.00190787030349957	-0.00673039182059564	-0.000164881841489577	-0.00250073020117518	0.00366295177806055
h1s8	1006	-0.00949348714367424	-0.0328746401475696	0.0270901845894469	0.0215470787557858	0.000588324998437829	0.011060784427922	-0.00534003543773758	-0.0057945270667953	-0.00320251664786037	-0.00443008893658367
h1s8	1007	-0.0038852413846653	-0.0233626864387534	-0.0119317073294237	0.00661969431019052	0.0095657760946377	-0.00434661771305927	0.00973439933913745	-0.00162215711926282	0.00498356803798663	-0.00141919816104852
h1s8	1008	-0.00901179954762625	-0.0183118404530705	-0.00695747678223258	0.00360065917234854	0.00380775471526001	0.00223939643384781	0.0106495525917086	-0.00463467175404515	0.0108033752979987	-0.0197649924353417
h1s8	1009	-0.0112390408286646	-0.00961424799635835	-0.00936556842688705	0.0155386467646903	0.00603819349843469	-0.00835534504131012	0.00941768882422555	-0.00344606835170146	0.00380916141125313	-0.0105058912110512
h1s8	1010	-0.0104592164003561	-0.0322503689734959	0.0347090855443741	0.0255497615534969	-0.00205677107561279	0.0140084274155269	0.00383382377639818	0.0107138176037485	-0.00118141236306052	-0.00119730962648176
h1s8	1011	-0.0084470969822036	-0.0112302387938397	0.0247656423838034	0.0145428017415953	-0.00187145874637207	0.0158956846181997	0.00208910315641481	0.00384459958364797	-0.0105994139171839	-0.00133063171834561
h1s8	1012	-0.00750681257499798	-0.0167283335861071	0.038216293269776	0.0279830919643693	0.00138479208919483	0.0150819193759268	0.00538162924540133	0.00702898515134506	-0.00729318636347767	0.00210057194054503
h1s8	1013	-0.00169290014567263	-0.012201348040664	-0.00485533049522498	0.00835581821828509	-0.00413962705333969	0.0141563109179868	-0.00481611939850182	0.00675976220574283	-0.00516492902542382	0.000984600023616538
h1s8	1014	-0.00894339671935282	-0.0248980530293074	0.0645642702783063	0.0266657119778163	0.000401641006763866	0.0176342299769768	0.00496314748276464	0.00917065812205576	-0.0125526111732114	-0.00315836785422573
h1s8	1015	-0.00688745534133084	-0.0120564621161316	0.00712955375549996	0.0124950826236402	0.000683028540068087	0.0163904806357033	-0.00344688693035577	0.00448866162859092	-0.00044670372927239	0.0024725809119171
h1s8	1016	-0.00692073471550544	-0.0107478619615885	-0.0148807908711627	0.011663688296429	0.000132876700093428	0.0120784396273035	0.000230726344193869	-0.00153845833512067	-0.00917120162341527	0.00625544669085204
h1s8	1017	-0.00171380601837528	-0.0232314357356884	0.00862396807641454	0.0109097163234152	-0.00420500197909638	0.00807388100057926	-0.00196462368348008	0.00749206886966943	0.00221380104646537	0.00246037198631108
h1s8	1018	-0.00883845309216895	-0.0144486210799784	0.0365944842648268	0.0113452370933584	0.00088524156848652	0.0239998315566342	-0.00271625465798713	0.00527585126346681	-0.00752669632951123	0.00603425786660285
h1s8	1019	-0.0141822865380011	-0.0188134205158584	0.0271578054888236	0.0199094178709967	-0.00195475268383665	0.0163725163294594	0.00225126357384299	0.000903993936815729	-0.0034379524397345	-0.00264989693390916
h1s8	1020	-0.00536264911967942	-0.0243885530000943	-0.00827180918134201	0.0095598418015121	-0.00479179672569846	0.0141506350221821	0.00132399397994875	-0.000567471721772039	-0.00596481043744511	0.00328945193872418
h1s8	1021	-0.00685689459851081	-0.0295438323390776	0.0176924076369129	0.0188953364339932	0.00763245464655211	0.00467531429755502	0.000923600909575832	0.00634772329893798	0.00198505360743817	-0.000795719012632612
h1s8	1022	-0.0111217710127646	-0.0262570743478965	0.000148690915954137	0.0126598753059441	0.00275614921688821	0.0063399614855968	0.0111447869918003	0.0113057884541418	0.00474842685093043	-0.0142968636234365
h1s8	1023	-0.0114499143508169	-0.0194038069648202	-0.000276173077377035	0.0143147508902814	0.00706966508483538	-0.00489928001653752	-0.00499942242072076	0.000314675890103683	0.00312701555559429	-0.00993437733503449
h1s8	1024	-0.00998166639424642	-0.0194903894916377	-0.00577227384488314	0.012628795839778	0.00201442072919937	0.00297148637329457	0.0047289264587496	2.13138556998723e-05	0.00410350162353055	-0.00764444166623861
h1s8	1025	-0.012507937986944	-0.002564835721173	0.0356314902382863	-0.0391710276717504	0.00248603349688689	-0.0103890731703786	-0.01148080863211	-0.0114829979920402	-0.00295522338443278	0.013025429593097
h1s8	1026	-0.00708154907222438	-0.0256675535806667	0.0458295029491955	0.0154562983863846	-0.00410224016925518	0.00617677757962019	-0.000692472825328234	0.00464331160582739	0.00365769245641056	-0.00156343236325036
h1s8	1027	-0.00810257478357538	-0.0206444796157193	-0.0166306764294861	0.00376789242889425	0.000745623524362156	0.00349420982664125	-0.00360731998927351	0.00378099178055083	8.71562837590219e-05	-0.000776477410073281
h1s8	1028	-0.00975762208138241	-0.0256948515016242	0.0188716765766496	0.00836943998778322	-5.39397649085237e-05	-0.00714927643135912	-0.00850424535920961	-0.00195542745254327	0.00220831114967044	-0.00217272776299803
h1s8	1029	-0.00896133312217409	-0.0190669453207962	0.0567306647804994	-6.79102708368062e-05	0.00280024063243641	0.0152113301443226	-0.000807611763625982	0.00620429353099346	-0.00441639638916936	0.00803557731693663
h1s8	1030	-0.00528490917930181	-0.0201930207658837	-0.012928996368372	0.00918845110656949	-0.00465992806443899	-0.00275484732468155	-0.00205532324030571	-0.00245250343046577	0.00499273214418006	0.00212794811736139
h1s8	1031	-0.00993961371972369	-0.0299793089522058	0.00920754465416879	0.0173048057880185	0.00377136269524534	0.00861206260627211	0.000541729053094457	0.00511692104408273	-0.000527711633220364	-0.00244280743509134
h1s8	1032	-0.00761770589271264	-0.0230245624064331	-0.00422116730387419	0.00514282326006713	-0.00133728857678554	0.0105168395683824	-0.00242480379713087	0.00913659291703089	0.00392045351940538	0.00195596467937391
h1s8	1033	-0.00772072756054793	-0.0202919055038521	-0.00988587209530514	0.0113740652032998	-0.00108393908511761	-0.000854805849006926	-0.00480279939078325	0.00567097572573012	-0.00402389357028614	0.00228984307246491
h1s8	1034	-0.0076535815240699	-0.0274030324920471	-0.0103704265656461	0.00775729322114384	-0.0037228633890397	0.0017189868868797	-0.00802049755974953	0.00114715893682992	-0.00117165729430335	0.00924505558986471
h1s8	1035	-0.0103665842365272	-0.0258599042020878	-0.00913544673159336	0.00806434066408675	-0.0041167930533969	0.0042182956568838	-0.0056567235935434	0.0058710138631577	-0.00234765863669097	-0.000633804444764779
h1s8	1036	-0.00996128255363625	-0.0185441037464735	-0.0116681324986512	-0.00583437187970578	0.00887242017901432	-0.00158435694727367	-0.00593024106946928	-0.00731645674903429	0.00637212214574867	-0.00373351228838381
h1s8	1037	-0.00910258828886876	-0.020822017704706	-0.0193124570081103	-0.00567940949826038	-0.00558786137249691	-0.00854486782428626	-0.00126797884365661	-0.000148214204342915	0.0023592952539834	0.000805518843816906
h1s8	1038	-0.011053993936491	-0.0226323629263082	-0.0191941706499549	0.0141954290875608	-0.00402989834520277	0.0038161461456358	0.00201779463981435	0.00748447383865102	-0.00521545385468604	-0.00578864031962872
h1s8	1039	-0.0130196690313684	-0.0265515231754999	0.00193647910157845	0.00218734749700549	0.0028700880073985	0.00376203556776401	-0.00750695608549865	0.00841262828711652	-0.00134291356330129	0.0055414594931942
h1s8	1040	-0.024853605371976	-0.0248104378995992	0.212964631172532	0.0295216802512358	0.0027132081989872	-0.00585798562850505	0.00503825274519027	0.000691638251643205	0.00631574743165823	-0.0199186763276175
h1s8	1041	-0.0083575325163955	-0.0356864083854386	0.115906610002167	0.0162884800853263	-0.000590430817091186	0.0121600977012445	0.000994270986816387	0.00479328869956488	-0.00655756500185273	-0.00151186116731086
h1s8	1042	-0.0192397560011271	0.0133469746639844	0.0502217595969661	-0.0407863644904689	0.0010821676602716	-0.0180030203439681	-0.0128494347756344	-0.000265686013279625	-0.00558589632811192	0.00579417979180785
h1s8	1043	-0.0156542197054218	-0.0129611534524678	0.0321267432029386	-0.0255185286240986	-0.000295460772027207	-0.0118393446605573	-0.0107886884283757	-0.00173406494192289	0.000181763368623153	0.0164705008327079
h1s8	1044	-0.0182830176626122	-0.0109469869599416	0.0755650228143744	0.0112934961268581	3.22467435449011e-06	-0.0102237695337769	0.000118321205909035	-0.000902336589501829	0.00417348310402327	-0.00874168379290974
h1s8	1045	-0.00394555967030121	-0.0208198911561422	0.00319873269629413	0.0122430538414681	-0.000556216559478096	0.00230657922579888	-0.0073473571927353	0.00692282299276903	0.00201557211523431	0.00379346432005017
h1s8	1046	-0.0140849014894923	-0.0337721883263462	0.0768191837045689	0.0188341468726541	0.00273322314028914	0.00974412222403315	-0.000437581327308061	0.00291578537881428	-0.0010713504732275	-0.000657597114726128
h1s8	1047	-0.00373269867513446	-0.0214586269435565	-0.00211391232987698	0.0137707888307772	0.00814651074332424	-0.00366804492886553	0.0013378026102806	0.00156279018625351	0.00648767654816945	-0.0267635947776742
h1s8	1048	-0.00770235232965502	-0.0139267934506331	0.0228951735793643	0.018540190535212	0.00628957212565701	0.00213861813630112	0.00256205596849243	0.00569014546249143	-0.0015586119335794	-0.00603067832155674
h1s8	1049	-0.00916785220927743	-0.0246906821253302	-0.0192143720750135	0.00934775826987321	0.00334425529967846	0.000639817043744465	-0.00476782536422839	0.00232601319851759	-1.31641092206514e-05	-0.00200201740271983
h1s8	1050	-0.00605510761828556	-0.0175011026166004	-0.0170096856273204	-0.00259517234467341	0.00172786405447483	-0.00290287960693226	0.000545828922299321	0.00309083377312744	0.000193715699945494	-0.00793333731624613
h1s8	1051	-0.00657117102722639	-0.0031882915938806	0.00824546207421593	0.00524682257549912	0.00231402296816427	-0.00312812214080048	-0.00274942626541384	0.000158887572501052	0.00691845151807416	-0.00435700004801716
h1s8	1052	-0.0083698506007413	-0.0220248036822055	0.000905724830155833	0.0175687606751337	-0.00113292154897546	0.00318832370818179	-0.00315124841193305	0.0079114095024055	0.00378791990500113	-0.00049540238982941
h1s8	1053	-0.00549162706366806	-0.00498071018255406	0.00762412984625309	-0.0750792963037323	0.00310528723519009	-0.00915974955758316	-0.00453480126365301	-0.000102950437269196	0.0146302368622546	0.0217894304336903
h1s8	1054	-0.00877702847410332	-0.0226009896482833	0.00814353344285699	0.015016249520315	0.00319748816186943	0.00500858987090181	-0.00122418800434645	0.00351375397222719	0.000531271694406742	0.00198620117834771
h1s8	1055	-0.0150278711258018	-0.0414887162421016	0.181280557311315	0.0375541066052611	0.00855572698310634	0.00910964895142404	0.00857002655387348	0.00415032953108016	0.00354930822504	-0.00849320499217864
h1s8	1056	-0.0277250663872536	-0.0301850524385731	0.276396216952928	0.0730151795837197	0.00686703390582651	0.0265340671765759	0.0151332800214322	0.00619996255133093	-0.000644895177684292	0.000327947695749732
h1s8	1057	-0.0231397428854834	-0.059023699472122	0.227799537400752	0.0366973397307618	0.00467145969140793	0.0130579311896814	0.00933763509281979	0.000374748159282026	0.00265069806586564	-0.00745349170469642
h1s8	1058	-0.00877558838425479	-0.00914632138118756	-0.00638043142261212	0.00840258810137946	-0.000472117139691491	-0.00451356759251408	-0.00255849909764374	-0.00683738763194299	0.00481637657398709	-0.0129051791106751
h1s8	1059	-0.0120658854273522	-0.00809851778589352	-0.00439753592624957	0.00346552332948606	0.00237296431602518	-0.0121818506789244	-0.00061962669469764	0.00216732386365661	0.00531092790498402	-0.0130568510431577
h1s8	1060	-0.0372234554355319	-0.0521884257294068	0.413111789393239	0.0498603889884158	0.00575841880695213	0.015382164720739	0.0159180189493396	-0.00167885033030186	0.00308020748153624	0.00263365790868137
h1s8	1061	-0.00950270057175376	-0.03002315069281	0.00519718028027755	0.0126442797423301	0.0127200063694294	-0.00521435021941027	-0.00333353315488435	0.0072397994148974	5.25806897011833e-05	-0.0022995726188226
h1s8	1062	-0.0193312799254634	0.0206910018737451	0.0366930125840284	-0.0530056344702267	6.52011045941792e-05	-0.0191392105593321	-0.00704204723675409	-0.00889320541637828	0.00987064822048043	0.00815218805529257
h1s8	1063	-0.0128658314489245	0.00880951566998349	0.0702994372073797	0.0285524078936527	0.00635989833003847	0.0114866435827473	0.00307079862155986	0.0041812815758979	-0.0119135336316986	-0.00233449542920861
h1s8	1064	-0.00592163321792668	-0.0217262070677031	-0.00885186519135182	0.0121716601621891	0.00788397220200401	-0.00382552268814767	-0.00794068066195799	0.00624706670245688	0.00219639905749854	0.00166446163304227
h1s8	1065	-0.0025056983927964	-0.00441554110560459	-0.0163405733551041	0.0233536125657049	0.00912715741976362	0.00643983174850077	-0.00739654117242134	0.00900994958836088	-0.000709604341912922	0.0040003364737939
h1s8	1066	-0.00434211074734623	-0.0259151876535463	-0.0146328252785514	0.00678132579968293	0.0115283640141516	0.00403169420674074	0.00284992588437219	0.00279751839935174	-0.00269991849585066	-0.00138674215429778
h1s8	1067	-0.00935357129545413	-0.013286128790956	6.66552674479939e-05	0.0180489567177494	0.000638582098964615	0.00229771671343535	-0.000141993219539819	0.00494524358723447	0.00521931635811217	-0.00344360710827091
h1s8	1068	-0.0253865069667827	0.0010315090928665	0.244186645006355	-0.0321709994207301	0.00501527505077573	-0.00751954159492132	-0.00113035393542751	-0.0109763794408652	0.00202171060583042	0.0187631616512178
h1s8	1069	-0.0101269934561679	-0.0310328399137467	0.0304938946781066	0.0189792644041714	-0.00565851555438902	0.00328315182432291	-0.000629290434701886	0.00438572952056331	0.00208491169631482	0.000820136612032953
h1s8	1070	-0.0106239836225947	-0.0168067772139836	-0.0180423340213639	0.00212273833459238	-0.00455871117671065	0.00934040766388731	0.00542615138967423	0.00854702114969423	0.000166008094052951	0.000610237115999355
h1s8	1071	0.000147616949452044	-0.0160199777644834	-0.00332466204102221	-0.00475697298808629	-0.00972037294027817	-0.00385388749539851	-0.00186968763570003	-0.000743325097534175	0.00112233297960722	-0.00230380665052788
h1s8	1072	-0.00778324630340162	-0.0242594998860973	0.0245158968119206	0.0113121144460544	0.00102732480409781	-0.00819856092921855	0.0123032801436093	-0.00249191603202505	-0.0123382879431269	-0.00198371424876122
h1s8	1073	0.107211281416692	-0.00845878814238346	-0.00403338767129306	-0.0176184456085621	-0.0106060804342525	-0.00413553521065471	0.0224597030538746	0.00165765437762356	0.0124339555521924	0.00207819752639511
h1s8	1074	0.0268709587383451	-0.0134207387843207	-0.0100879436136325	-0.0222477460858334	-0.000436434923603221	-0.000849073918233265	0.0174685093961945	-0.0016909112367154	-0.00395750965496792	-0.000252317249315472
h1s8	1075	-0.0113863277688956	-0.0125482510440269	-0.00828953210865233	-0.0510004641891718	0.00235605995320315	0.000318114509678935	0.00147494570650451	-0.00841301181763066	-0.000885812011897918	-0.00443097522332087
h1s8	1076	-0.00669630171167762	-0.019076287656078	-0.00434592660370901	-0.0328355884413784	0.00707620131278355	0.00603101714069353	0.0102103808770306	-0.00292675522022607	-0.00310460616312268	-0.00304568175784708
h1s8	1077	-0.00654469578021828	0.00467287774097903	-0.0126550827856647	0.00624098665406705	-0.00764522381388177	-0.00320537832253828	0.00944527193290701	9.92628188798351e-05	0.00402792442295122	0.00302002156587154
h1s8	1078	-0.012899761261575	-0.00890748129526448	0.0180442258746407	0.0121252265997396	-0.00149748181666002	0.00447380078307951	-0.000166510449833565	0.00615434519544302	0.00230208280741379	0.00556133118550467
h1s8	1079	-0.0142485072403757	0.0106118460767507	0.0136420262015887	0.00908809045254904	-0.00588541760315241	0.0153486772929063	-0.013197166085551	0.00167397290543967	-0.00813654290930924	0.0273995212228655
h1s8	1080	-0.01115553266353	-0.0186186129728788	-0.0110774098647208	0.0159362249243183	-0.00476046559727147	0.00870582610443711	-0.00471798303939652	0.000484139198007847	-0.00417380532869361	0.00342692193704933
h1s8	1081	-0.0149094972343638	0.00996196258205848	0.0208327048645995	-0.0563651003735387	0.00416785483700063	-0.0106075621909264	-0.00254423504786802	-0.000184835035126637	0.00284917379340065	-0.00284299480967875
h1s8	1082	-0.00815178701214599	-0.0252067946542229	-0.0133514608942258	0.000956167824846818	-0.00544699541647039	-0.00959010907729302	0.0145270995466408	0.00179459722478977	-0.00194909812536009	0.00378727539349823
h1s8	1083	-0.00810884802779424	-0.0232785625402134	-0.0122851335984845	-0.00394066508988008	-0.00322187555943639	-0.0187466614912835	0.0119708011519343	-0.00543784328245492	0.000266930838246552	0.0115158079384419
h1s8	1084	-0.0137934672548451	0.00163681144460507	0.00209650714572728	-0.026995112265656	0.00176097398504676	-0.0404108270613284	0.00367110326336378	-0.015546194824935	0.00678389498233764	0.00180749948411026
h1s8	1085	-0.00943759182716964	-0.0179276105431894	-0.00901446061712928	-0.00836127831828029	-0.00257664985737494	-0.0155332862211433	0.00932588527743237	-0.00825949792806631	0.00290537732770042	0.00941082421419525
h1s8	1086	-0.00810077926126279	-0.0224441306519709	-0.0103819727091385	0.0100883731909316	-0.00263591956773079	-0.000387918769941922	0.00499760212486088	0.0081281719895168	-0.000113809845431114	-0.00543641802675314
h1s8	1087	-0.0091564249359612	-0.0264998910952023	-0.011347735585164	0.0100576067730862	-0.00435719357247494	0.00023925343723441	-0.00463725745855553	0.0028133096173384	0.00524873291974397	-0.00160714549391663
h1s8	1088	-0.0122543091596712	-0.0164529286916355	0.0280991257405933	-0.00291182757910345	-0.00100532048827753	0.000937729104722637	-0.00588624631721294	0.00646196658123973	0.00518002240257556	0.00813800697477298
h1s8	1089	-0.0175271623943624	-0.00474818855227806	0.125841419657819	0.00166810667659615	0.00608873379556745	-0.00425422630573558	-0.00254034118773812	-0.00269268809047308	0.00075413822444469	0.00521264546494012
h1s8	1090	-0.0170816878722659	-0.0380473916402123	0.118008365744018	0.0345769079799922	-0.000761706958336455	0.0120303185790539	0.00409328851763074	0.00713164924699519	0.00362545607323268	0.000571509266905988
h1s8	1091	-0.0164639642398091	-0.0165252564370552	0.0838514751625829	0.0160096498228929	0.00225122961859435	0.000836803488807775	0.00480093429901081	0.00593368851172218	0.00756993211158987	0.0030771045729248
h1s8	1092	-0.016938515144347	-0.015726154927661	0.0783137042750805	-0.0249935185663902	0.00282851940681195	-0.0152327439965891	-0.00695930666547718	-0.00150980600047944	0.000721229584516895	0.0176844308869865
h1s8	1093	-0.0257640379696484	-0.0322574527341819	0.264430826370677	0.0192914410609881	0.00782835017169888	0.0184018281385994	0.0142151216170545	0.00140059307416042	0.0015191903644979	0.00330386590924655
h1s8	1094	-0.0202765639029282	-0.0571413439888129	0.221051903585488	0.052925128841293	0.00737609615343996	0.0199235151019466	0.0239573122570058	0.012876398623701	0.00171825593003797	-0.0125796223791142
h1s8	1095	-0.016392987286035	0.0180933189612862	0.111825942267354	-0.0429704489462712	0.00624030544442018	-0.0387655256440815	0.000903435618517444	-0.0154299821633842	0.0182166792703061	-0.00845907909680603
h1s8	1096	-0.0150071761003946	0.0112086297188705	0.0558993205016853	-0.0396667345629915	0.00415218205412385	-0.0256207388582273	0.000402001055242554	-0.00475469514716435	0.0154397072682374	-0.00168798657649546
h1s8	1097	-0.00316269711555718	-0.0289694884776706	-0.00450382370530677	0.00135169362939576	0.00586545221459002	-0.00961657978921932	0.00281233601896328	-0.00203487847748831	0.000650414771183411	0.000874798774134672
h1s8	1098	0.00340265392671379	-0.0196106636046746	-0.0186756552853614	0.00631843664116981	-0.00713635640919343	0.00170362732271343	-0.0048517943270888	0.00231252444252196	0.00293763881314315	0.00538649403118014
h1s8	1099	-0.00782186297873985	-0.0168134728896032	-0.0196589154341553	0.0125048524533737	0.00160373955979159	-0.00138969511449743	-0.0062213472535051	0.00874749979499472	0.00376229995234173	-0.000951530057054584
h1s8	1100	-0.00332502348473561	-0.0149552022355875	-0.015905268335714	-0.00503122390256099	-0.00195796992003678	-0.0141779347427183	-0.0113208432693378	0.000668348120414577	0.00267558768812762	0.0112233946425135
h1s8	1101	-0.00599490018664203	-0.00985029407265396	0.00319939802217818	-0.0246775359224783	0.00290954981725054	-0.0186827985087526	0.0170481032132884	-0.00308934021798421	-0.00706311159390519	0.00971577238857099
h1s8	1102	-0.010811132704189	0.000721388217241641	-0.00535606453243887	-0.01832322209736	-0.00481228186374025	-0.00612122075281445	0.000333691502580601	0.00545174089481825	0.00494324870394999	-0.0107070431390213
h1s8	1103	-0.0090882117261464	-0.00538882785963802	-0.0023704058642514	-0.0145813938848121	-0.00553291116588232	-0.0108047853877067	0.00382431164792605	0.00184616794572137	-0.00203751422982712	-0.00958078669402608
h1s8	1104	-0.00603506579549123	-0.00287893729803919	0.00259313592436658	-0.017920658586935	-0.0060585826276588	-0.0118100851319799	0.0027099461046604	0.00298078649026953	-0.000197221793401671	-0.0120921087641657
h1s8	1105	-0.0114227856762236	-0.016762879605128	-0.00554620461638599	0.00105883853837872	-0.000241153788288211	-0.0193342306395095	-0.00383977757331584	0.00305410381808195	0.0164248090129919	-0.0132608526523185
h1s8	1106	-0.0132908912725114	-0.00397884399606613	-0.0129953810412447	-0.00523952104390452	0.000236676484883033	-0.0206110843073932	-0.00663127541001446	0.000133283170244539	0.0203775389259119	-0.0240732600799783
h1s8	1107	-0.00832654031387564	0.00805198834150181	-0.00474451675712308	-0.00376589251763613	-0.00487979851570125	-0.015490933210614	5.9083114644031e-05	0.00261437442093026	0.0174110948866023	-0.0150779811642421
h1s8	1108	-0.00752565757099296	-0.0245348524845009	-0.0158063284664726	-0.000472937350794477	0.00202568079153703	0.00415108065179895	0.00184540164124315	-0.00337441072680768	0.000849775288078691	0.00455053644040012
h1s8	1109	-0.00799679124301186	-0.0196220370395511	-0.0197732147225726	0.0100055336083565	-0.00286085123601766	-0.00173209743743457	-0.00379263799335058	0.00350311012215155	0.00333984162702882	0.00302229965219083
h1s8	1110	-0.0100795010464885	-0.0125549345603555	-0.0071459461432562	-0.0148023272089859	-0.00501459566261978	-0.00158213515607792	-0.00833048288119239	0.00247483472298357	-0.00364461648469111	0.00658562125502574
h1s8	1111	-0.00110363445980706	-0.00545611533017254	-0.00317534127704861	-0.0316912483316925	0.0207912724620904	-0.0115779191732113	-0.00258130746311427	-0.000809905904947239	9.0991384266559e-05	0.00249562658765992
h1s8	1112	-0.00518861682610078	-0.00387685705482758	-0.0184407094410528	0.00500386704052838	0.00536600669384846	-0.00115920870940094	-0.00501614580035484	-0.00405249087611714	0.00856348676272765	-0.00467115680631579
h1s8	1113	-0.00359370334676624	-0.027826786668217	-0.00658207164559938	0.0111450743221951	0.000261038289196339	-0.00381795388373194	0.00563917527938711	0.00410633611211599	0.00299782029361299	0.00214205435603743
h1s8	1114	-0.0170393761473561	-0.0353682228636734	0.131317328194573	0.0212485694742041	0.00237861868587231	0.000106182395369829	0.00639014425681498	0.00274626859501341	0.000449354514161317	0.00441142545157288
h1s8	1115	0.00234082145886138	-0.0165062988395647	-0.0148392245541086	0.00743816332118826	0.00673314613644846	-0.00727807174233888	-0.00405393140546527	0.000517903996510765	0.00226950326761377	-0.00810443502945332
h1s8	1116	-0.000645507348332719	-0.0209539306738305	-0.0196419880950523	0.00644860876297593	-0.00310374861299966	-0.00161960020508365	-0.00578961338835471	0.00342747272100567	0.00204186063142534	-0.00320096047196183
h1s8	1117	0.071244638810613	-0.00850366841639139	-0.00451183682760654	0.00203924786410682	0.0270081958416126	-0.0101089444996359	-0.005533149454353	-0.00971793036370372	0.0112638532761623	0.0102987945038521
h1s8	1118	-0.00978148987340231	-0.0235971720338467	-0.0101171709541265	0.00428369514557771	-0.000269507677606329	-0.00385572557898959	-0.00658047128625973	0.00509281452669199	0.00681242255601812	0.00106419258531487
h1s8	1119	0.00152367039782737	-0.0221167164489123	-0.0176284464616646	0.0109540547163487	-0.00746184932575118	-0.00222630694102962	-0.00418732692575653	0.00230361084807288	0.00807326239572071	-0.00280381868858877
h1s8	1120	-0.00925215523480936	0.00290454631693252	0.0049096540574938	0.00380291506095655	-0.00836153807346043	-0.0129697274606249	-0.00239176439356275	-0.00677477980379022	0.00921459273158022	-0.00389013436124419
h1s8	1121	-0.00922267053448822	-0.0200865623979104	-0.0121583809948245	0.0123920321329925	-0.00124001040571962	-0.00224204728611263	0.00116528311324272	-0.00969250280360095	0.00742171824310659	-0.00886342020059605
h1s8	1122	-0.0100781169426369	-0.0212747685326153	0.0174766448062396	0.0159986265640441	-0.00228009771745144	0.00415394429467437	-0.00501359567960432	0.00476939608953102	-0.0124207543452272	-0.00465523587794063
h1s8	1123	-0.0108311405295171	-0.0174289171935895	0.0051933169315061	0.00686857058087189	0.00740437102358719	-0.00897361812901536	-0.00751850043813738	0.00384887755114345	0.00367461788458039	-0.00639487490606852
h1s8	1124	-0.00368790491789037	-0.0144123015084245	-0.0133902368480058	-0.0205335077723546	-0.00299824574090989	-0.00842425346654069	-0.00375466127376721	-0.000622651272337112	0.000411189186611315	0.00533151858685441
h1s8	1125	-0.00788871345576104	-0.0230089379036361	-0.0179609440381038	0.00947818890342811	-0.00194687241626506	-0.00540629056651012	-0.00219292361690236	0.00469504336198276	-0.00253099522638705	-0.000677694899657718
h1s8	1126	-0.00968155647121358	-0.0134463242478093	-0.00966588392384062	-0.00745564222757513	-0.00175011667806167	-0.0191902269955118	-0.00130154083202972	-0.00608112483481192	0.00821410435375758	0.00312931518307915
h1s8	1127	-0.00567082725850616	-0.0207880530543104	-0.0172225372171775	0.00680901377201269	-0.00188282780363897	-0.00571579897156153	0.000516773654250512	0.0040119003148467	0.00367542460125794	-0.00570437563121437
h1s8	1128	-0.00717430599340172	-0.0221369075395326	-0.0201632909357925	0.00650672314008796	-0.00538615803407748	-0.00648322181577705	-0.00501221543462354	0.00228757753615767	-0.00172897207334701	0.00429880831586696
h1s8	1129	-0.00145516500115619	-0.00803374516458565	0.000318165634593502	-0.00579858273702326	-0.0113055459391314	-0.000309081535047604	-0.0118804210426204	0.00398038779953472	0.0048974154502707	0.0169936241786625
h1s8	1130	-0.0162636884085101	0.0189407204040958	0.124615806051242	-0.117300890014477	-0.0114365099625416	-0.00751101723616344	-0.020313570769682	-0.0183433010865113	-0.00613601927128749	0.0385361699527761
h1s8	1131	-0.014072792490657	-0.030461584638307	0.0854897862225082	0.000313174073589829	-0.00373730000981542	0.00556093616932478	0.000819426844714326	0.00143741050313347	0.00397083909573751	0.0117054268892839
h1s8	1132	-0.00162339590347778	-0.02456744557311	0.00281169777852206	-0.0015706748992146	-0.00558536436958086	0.000589747862339884	0.00284530385665585	0.000704790079280625	0.00204914307688222	0.00380832252578902
h1s8	1133	-0.0110726225649988	-0.0160333742820433	0.0484323428913225	-0.00502715067442869	0.00405515247485983	-0.00077082341756502	1.40852756960055e-05	0.00416932603176491	0.00414783386846531	0.00260854664531306
h1s8	1134	-0.012012492185374	-0.0182931920946711	0.0482273347203976	-0.00241098166081964	0.000133441532627065	-0.0118430231364344	0.0086437987235675	0.0022785241682288	-0.00434314424297962	0.00189189639858917
h1s8	1135	0.00539512797163098	-0.0320339070825696	0.232733417240633	-0.0675235916444285	0.00419441824490092	0.0413927640621495	0.0112418509532302	0.0188485599456007	0.00581927201610486	0.0217696810595655
h1s8	1136	0.0018976812500154	-0.0117963137274246	0.101378927686199	-0.105034017779771	0.000984995614979638	0.0188391790829452	-0.00419277026586262	0.00876413376379486	0.00734844990368794	0.0375208695028941
h1s8	1137	0.0102813560784563	0.00451466118045417	0.0123504596656998	-0.0462919562591104	-0.0011206427366544	0.0068421647499214	-0.00418396706057464	0.00961536952367088	0.00659474883005658	-0.00649004895518994
h1s8	1138	-0.00341773858370818	-0.00796864502527383	-0.00828267214849298	-0.000108567647818154	-0.00197626638848353	-0.00100355020759294	0.000848970085822754	0.00565136917349994	0.00283635097462785	0.0036005365591059
h1s8	1139	-0.00917295574994869	-0.00313227223907509	-0.000954469304191305	-0.0116465253787125	-7.19989434150898e-05	0.00370384578145745	0.00410920100593741	0.00382086228269154	0.00136159594439548	0.00981018658713248
h1s8	1140	-0.0120540027951789	-0.0119665304772618	0.0145262884819849	0.00398111229572142	0.00192430347966636	-0.00158432967208539	0.00523565256468415	0.00310070603740397	0.00306507133414447	-0.00728125162549934
h1s8	1141	-0.00309736268193249	-0.022052139028041	-0.00862887800011332	-0.00717192191413876	-0.00596393777601438	0.00163497801851933	-0.00439251757275511	0.00918230509245482	-0.00119452861993837	0.00670362657035691
h1s8	1142	-0.0039862849654774	-0.0189733669768661	-0.0105167834381645	0.000998465990819328	-0.00158036314835017	0.0152139141964187	-0.00315333908740442	0.00704676694148275	0.000946916056869286	0.00389446610617908
h1s8	1143	-7.97852673766172e-05	-0.0256536982692673	-0.00838794321437137	0.0123043543344775	-0.000989285334479498	0.000289560749298695	-0.00134413208112862	0.00398291480789029	0.00663470110246191	0.000463934511896147
h1s8	1144	-0.000153668201732162	-0.0125030555856774	0.0125464391237485	-0.00927674445477426	-0.00425332317326935	-0.00283706925881969	-0.00866638820207948	0.00106588668759388	0.00413980713360738	0.0127831773314174
h1s8	1145	-0.00541415792234925	-0.0257355676176021	-0.0110670800729437	0.0103180957552365	0.00522716074060751	-0.000634891706062458	0.00106389596701711	0.00466967342329031	-0.00195061483601647	0.00293517615265586
h1s8	1146	-0.0101555776919106	-0.0191705063284529	-0.011264488029242	0.00370048871612396	-0.00450663875549878	-0.000813908916468204	-0.00423717505883229	0.00401602710636982	0.00483870804533712	0.00541634922060643
h1s8	1147	-0.00688062781020795	-0.025148191878743	-0.00737244841930007	0.00777325882930553	0.00779182435695277	-0.00142357845300667	-0.00265706638882484	0.0031615526037065	0.000718777749872801	0.00653752403902343
h1s8	1148	-0.011463421051423	-0.0412077317906088	0.0952828936584574	0.0216740266019087	-0.00647205054197636	0.00649027493249142	0.0127909681372709	0.00268160166231137	0.00422136378823967	-0.00154095706132038
h1s8	1149	-0.0115487604546716	-0.0313598079503184	0.0779363464800967	0.0229295115226031	-0.00119852755550996	0.00132000540325668	0.0100929038591305	0.00502548712286167	0.00496799408903242	-0.00701298629126426
h1s8	1150	-0.00685611475074259	-0.0221546237816052	-0.0192278611813009	0.00559328615016267	-0.00414830023493429	-0.00192571421519176	-0.00471653965565097	0.00373575063452297	-6.14525725668095e-05	-0.00895391306478873
h1s8	1151	-0.0108253099898991	-0.0204273823045555	-0.00338022939659999	0.005533041173286	-0.00144601767346845	0.00148009748398072	0.00608114133251188	0.00539088534191519	-0.000198623864918122	0.00941196883344956
h1s8	1152	-0.0109022813532326	-0.0253765212834626	-0.00751626338077432	0.0092052618023951	0.0026522316769721	-0.00205559272560372	0.0140180522616216	0.00142621946297628	0.000167163901795892	0.000468348780310316
h1s8	1153	-0.00904099763047779	-0.0195483141281659	-0.0110766688512227	-9.98245298338211e-05	0.00114122577687307	-0.00323338831932285	-0.00829085771728338	0.0059906158492945	-0.002984176592429	0.00496068731034162
h1s8	1154	-0.00518017849023342	-0.0189963785762707	-0.0123274092830047	0.00137829887975014	0.00130433669163458	-0.0115244908601433	-0.00379944797138911	0.00240670526881815	0.00177518474846546	-0.0025309625861307
h1s8	1155	-0.0164776672479052	-0.0249365855242491	0.106645258315245	0.0358533319504328	0.00197346860998761	0.00747080343578134	0.00336525109096055	0.00964872703692027	0.000204760505065426	-0.00473770228869953
h1s8	1156	-0.0445311878870182	-0.0807763240495379	0.579123278408874	0.0771006196400665	0.00874240000077696	0.0332159920707936	0.0334511002581242	0.00602525013145407	0.00277871711588148	-0.00918682148521417
h1s8	1157	-0.03529743004921	-0.0538127706567405	0.402278528400308	0.0627152222968141	0.00968226631887883	0.023635733440429	0.0281312525620266	0.00649301259458013	0.00342747675636311	-0.00678347306121469
h1s8	1158	-0.035623267327956	-0.0445133754268892	0.3869475835811	0.0415897401607365	0.0053469072410651	0.0238807382910126	0.0162645090897993	0.00485702774617194	0.00186834290619347	0.00213157508581283
h1s8	1159	-0.00224802898802809	-0.0152602048918679	0.00571075760961196	0.00744513933172611	-0.00682273247652014	0.00533776864682404	0.00205536899409121	-0.0253199036574296	0.00884743209530213	-0.00166999232675729
h1s8	1160	-0.0274334488452635	0.0198571328325717	0.191137286256895	-0.02518254615304	-0.00513042824747623	0.0295454670872918	-0.000174886059476759	0.00492125641056094	-0.0111143535987444	0.0163392413155147
h1s8	1161	-0.0102100174423527	-0.0248674251790103	0.0318561292512895	0.0139545032175912	-0.00695745363503853	0.00377712932601002	0.00756890705415995	0.00618715170043739	0.00125482214013978	0.000184705359075135
h1s8	1162	-0.0200773383835674	-0.0535112296459724	0.18468226027789	0.0288334043298854	0.000964455047216888	0.0163557251920419	0.00511962536868851	0.00428669255019391	-0.000323564530536014	-0.0128383775373489
h1s8	1163	-0.0149676530408385	-0.0257653660769254	0.141096986134253	-0.0117943112514316	-0.0114647723470142	0.0105633534685116	0.00495932565635944	0.00514298064739424	-0.0126717508854786	-0.00440889282897302
h1s8	1164	-0.0119442738299094	-0.0125102267459939	0.0189900581600182	0.00363056952819801	-0.00257706121539617	-0.00380439169371648	-0.00123891188902253	0.00501360652270849	0.000979712661288759	-0.00587024574675429
h1s8	1165	-0.0154200535298012	-0.0172030077213779	0.0459681410124368	0.0106497289901456	-0.00210145890054417	0.00882047451965636	-0.00421983634562582	0.0102960017916624	0.00230342263730303	0.00679999158476736
h1s8	1166	-0.00974536900207248	-0.0208865657484122	-0.00760233307831969	0.0107020608133485	0.0056767231243465	0.00245621646108242	-0.00677924376961541	0.00802574406062163	-0.000660268465386822	0.00498633116506088
h1s8	1167	-0.0108679351615236	-0.0300848030883697	0.104532425483559	0.0376617166932938	0.00685133666447855	0.017657506872153	0.00278502296831532	0.00522280210158446	-0.00333846231291737	0.00436456288674852
h1s8	1168	-0.0374222623411504	-0.0633556417234069	0.407068364014366	0.0671846486721063	0.00412647057176981	0.0214765638040829	0.0213836229993005	0.00616856425975972	0.00709669687832928	-0.00915769483256199
h1s8	1169	-0.0363505223571499	-0.0647793824059497	0.41602852496112	0.0434781144675223	0.00696790802850311	0.0337285157490983	0.0199821894937146	0.00826804219771545	-0.000659129204044945	-0.0126347133260924
h1s8	1170	-0.0348726481086411	-0.0393834516163952	0.333495496493655	0.0190139800202785	0.00502940039771235	0.011917912595631	0.0134517027843696	-0.00324783819815105	-0.000344088486802626	0.00892857048603761
h1s8	1171	-0.00877690892669856	-0.0220976115657444	0.00625867536800946	0.000683946822529516	-0.00144726440452521	-0.00453651907990885	-0.00370879496163045	0.000259066460620723	0.00477312877515874	0.00503826757114189
h1s8	1172	-0.00650797170457206	-0.0235456324203079	-0.0120377180458479	0.00651274007977658	-0.00349537711451213	-0.00193474262989553	-0.000338104092997178	0.00617676159256081	-0.00100644510212505	0.00308533788552385
h1s8	1173	-0.00273306679948547	-0.0219960361959835	-0.00464341630595391	-0.0169732584904966	-0.00538048282965433	0.016311209947953	-0.0089648063904612	0.0076742018478223	0.00543886509678956	0.00580204640895432
h1s8	1174	-0.00866322009186515	-0.0279232628365649	-0.0115700785757571	0.0108689606805142	-0.0066076598493619	0.00682531570777628	0.00456302369804496	0.000740162307316377	0.00200487385115602	0.000176795894572141
h1s8	1175	-0.00418322224496304	-0.0232215724651546	-0.00440758682693674	0.00817853983090244	-0.00695845547803671	0.00644234105163131	-0.00366140552541622	-0.000522979866380139	-0.00213410403590537	-0.00536617606023727
h1s8	1176	-0.032277412599931	-0.0668539565261174	0.338578924340211	0.062322560524738	0.000922438265005201	0.0279682086656544	0.0185665719808591	-0.00302992991778877	0.00501623961502373	-0.00736456943737072
h1s8	1177	-0.0364063873572786	-0.0844390554615442	0.433191367571173	0.0862645171455775	0.00491548141623645	0.0381046276781805	0.0268480306184479	0.00632133875931218	-0.00229466266812144	-0.0203950760510768
h1s8	1178	0.00334911775890169	-0.0226679990995927	-0.0189619214647372	0.00855583489050414	-0.00676558344840637	0.00193648830060767	-0.00592291195393222	0.002309110790536	0.00159288133432577	0.000114881003038783
h1s8	1179	-0.00713422464801096	-0.0221596104882216	-0.0134362627329079	0.00596064893283134	0.000139972584762216	0.00072242370357104	-0.00647624517435747	0.00513129907103011	0.0034212550979251	-0.0070383050784939
h1s8	1180	-0.00832299981702512	-0.0176870997869306	-0.0122026930936702	0.00721522862374534	-0.00426036159791449	0.00357463509705387	-0.00557401403896202	0.0130393126421309	0.00230301853779769	-0.0181475632428413
h1s8	1181	-0.00342606549690683	-0.0224106768534491	-0.0202082207211039	0.00437751193428888	-0.00133325217236028	0.0060214970185023	-0.00502719283146335	0.00158463628066554	0.00161715004076046	-0.00246012026270527
h1s8	1182	-0.00640195083689142	0.00368352661501571	0.0152955846118306	-0.0502577750187339	-0.00614448329211721	-0.00533629949722631	-0.00673769060720852	-0.00336092957432981	-0.0130102693838187	0.0154867591448453
h1s8	1183	-0.0177765775110375	0.00926379002806086	0.0238466949928895	-0.0534663852551038	-0.00552375139995726	-0.0114721348980765	-0.0120450216883412	-0.00392095209605292	-0.00342531540711306	0.0148714581715361
h1s8	1184	-0.0217295519728409	-0.0419547345513482	0.204653369127206	0.0118211898051964	0.00274429905984607	0.0152381063317392	0.0112077626516276	0.0079594228968748	-0.00970998026694546	0.00746080211996186
h1s8	1185	-0.0294712120402661	-0.0482591753490143	0.308027972721584	0.0426611413899418	-0.00153249215166705	0.0301718932748454	0.0097733934478205	0.00893728851335198	-0.0155253001822222	-0.00504522181738601
h1s8	1186	-0.00858793425783538	-0.0164011190882428	-0.0130790678848624	-0.00919004789799852	0.00143311551016454	0.00301014240133225	-0.00774337813766638	0.00651613536931929	-0.00515208179394327	0.00901932222703025
h1s8	1187	-0.0301058207521532	-0.0238320330464064	0.269547938199666	-0.0881312315480422	0.00614598781496032	-0.0050653464890961	-0.0106965973590142	-0.0037284307603637	-0.00031403808043368	0.0350963180445645
h1s8	1188	-0.00810241488206778	-0.0234200156903482	-0.019657944098059	0.00980340765670218	-0.00556659597507113	-0.00111799169199807	-0.00185182579841725	0.00629524655373421	-0.00234897865557318	-0.00999668597583847
h1s8	1189	-0.0116261752171363	-0.0116078271635839	-0.00156735733448057	-0.00468033374685786	-0.00262354055446457	-0.00329376326414538	-0.00413754221066794	-0.00433378437993273	0.00213693000933769	0.000632033339490507
h1s8	1190	-0.00218057498600882	-0.0226225378020066	-0.0155165267628513	0.00206134425890428	-0.00836017454797207	0.0117098820897184	-0.00492378295227959	0.00764072762790841	-0.00521695302786202	-0.00643046527704777
h1s8	1191	0.00223855482184343	-0.0213033717052957	0.0261153538985631	-0.00876165779374909	-0.0129089344630663	0.00279186217967752	-0.00698156316143681	0.00394537152099289	-0.00340498898503751	0.00609842137337658
h1s8	1192	-0.0116957883026945	-0.0202914557576918	0.00608982756298922	0.0123110788234522	0.000185178800393484	0.00603650281906663	-0.000596828581860102	0.00699484330787616	0.00368331905007855	-0.00520252302920819
h1s8	1193	-0.0101410372443565	-0.0239977025314401	0.0543996508444767	-0.0138674982933241	0.00531098476507844	0.00316393473973905	-0.00438625292001894	0.00190533048282629	-0.000300126085854662	0.00909599934690748
h1s8	1194	-0.0139779588959402	-0.0248461243830643	0.0512379913339382	-0.00660487870347068	0.00169893994899705	0.00589198651453651	0.00206311208660676	0.00738499696908125	0.00315667580087856	0.00877538584976156
h1s8	1195	-0.00870374561160639	-0.0205198681254925	-0.00180655538072289	0.0109517552828076	-0.00374541268595055	0.0100896839875319	-0.0028271763692626	0.00961314709974768	0.000677572560006042	0.0076987644361512
h1s8	1196	0.00429252309026982	-0.0230587317223275	-0.00996909884652668	0.0066670093357108	0.00206946807343859	0.00319464416304597	-0.00444727825674828	0.00236638561898896	0.00868820489631672	-0.00223764276132343
h1s8	1197	-0.00538170718044831	-0.0280065130163278	-0.00480966988789311	0.0146847685436854	0.00300543128176887	0.00365860688835709	-0.00112883551178248	0.00685971446191187	0.00136694452161584	0.00338217595531727
h1s8	1198	-0.00468173685447667	-0.0173130206554574	0.0088175039964108	0.0020663072674999	-0.0124813083208343	0.00054050107355314	-0.0132295062199618	0.00497561076145549	-0.0100449945158745	0.010204343415054
h1s8	1199	-0.00228027068640187	-0.0213177614248745	-0.0144070245733503	0.000116731682334633	-0.0024263283445774	0.00824362976545815	-0.0031836736033646	0.0108049671387222	-0.00502995397873927	-0.000916054119671905
h1s8	1200	-0.0086479918746957	-0.0185713433609929	0.0383240367092753	-0.0181990964581381	-0.00749299516603176	0.00242954393021502	-0.00644003231165457	0.00481432030432535	-0.0145312058228126	0.00343730643392257
h1s8	1201	-0.0130124505250428	-0.00250939655111792	0.0396735378822791	-0.0194970065766063	0.00445899468736051	-0.0287141027872896	0.00119148177287285	-0.00571341935563899	-0.00117232785215372	0.000813123412443967
h1s8	1202	-0.0108714362985449	-0.00148604300286758	0.0732381183857536	-0.00671771355477101	0.00141421730448382	-0.0129483143946396	-0.00613459995169433	-0.00243916315633642	0.00792823848696468	0.0192822613564711
h1s8	1203	-0.0158949096744242	0.0358984035243196	0.0576104741367158	-0.0361327336126365	0.00905190154328301	-0.0386250026670798	-0.00932579127588696	-0.0146216228764563	0.00955626590487063	0.0153771971794694
h1s8	1204	-0.0152537149573663	0.0309642487624632	0.0332252388840997	-0.0207169275368569	0.00726310769691716	-0.035724990797398	-0.00570744245921867	-0.0134987960311329	0.00688186004583769	0.0047950868421604
h1s8	1205	-0.0149273631685738	-0.0119870283965002	0.0291695783537089	-0.00142205840056367	-0.00134109127210925	0.00782712689892737	-0.00809995856354867	0.00238919262787853	0.00118708472992059	0.0083252817309472
h1s8	1206	-0.0107224032560994	-0.0216533121374541	0.0157041739350177	0.000798279245440504	-0.00350538736685708	0.00303380704911496	-0.00831512227488608	0.00237784712381826	0.00108870575335934	0.0032474107366709
h1s8	1207	-0.00953813587900564	-0.0245543926335982	0.00533814146321844	0.00478808091828284	-0.00515615642801598	0.00163088121706766	-0.00759499376536271	0.000689189018064007	-0.00411666604368126	0.00539325852639702
h1s8	1208	-0.00313497195137786	-0.0291974474611459	0.0442184115899804	0.0193445132905528	0.0105102530367831	0.0068835363742261	0.00980697364298361	0.00255732015194835	-0.0029632389812818	-0.00207484124920352
h1s8	1209	-0.00608426160667256	-0.00347138589453846	-0.0142069192163808	0.0181477425789002	-0.00554074812821696	0.00853934518041994	0.000873080728208071	0.0116221559469975	-0.00069896715806335	0.00629242626009017
h1s8	1210	-0.0148568701012418	-0.0392650923012137	0.146864602938132	0.0404100073430328	0.00469631003599459	0.0171461448884987	0.00885141981355165	0.00249384957528091	3.12482303107836e-05	-0.00219155336415033
h1s8	1211	0.0101692817235502	-0.0174185769485653	0.00195050812438594	0.00740374484926806	-0.00881849402129177	0.00202729165457369	-0.00213137508568173	0.00390926292348384	0.00274189276556716	-0.000503594237888374
h1s8	1212	-0.00859707020866334	-0.0246467829854331	-0.00997299511479439	0.00581987323704712	-0.0013671597554884	-0.00240406918257425	-0.00380525065555615	-0.000911775539031022	0.00568568877779343	-0.00282551089696027
h1s8	1213	0.0102929206479579	-0.0201240993618831	-0.00676638517861318	0.0121142377113865	-0.0130413872856061	0.00185798060667883	0.00671803131095745	0.00826794884949666	0.00727066666662548	-0.000709806594656878
h1s8	1214	-0.00985374751392542	-0.0243267391555433	0.00131420162966044	0.00922632200033776	-0.00736627765525703	0.0120511378836201	-0.00158903608345296	-0.000902825858456155	-0.009296595365206	0.00686959927495922
h1s8	1215	-0.00866520729746281	-0.0142069267321751	-0.00475782913896033	-0.00880768931556927	7.49688450409382e-06	0.0162467606565262	-0.00979990814417163	0.0105757551268238	-0.000624472228359512	0.00714848521307504
h1s8	1216	-0.00763288694275342	-0.0208088835892043	-0.00986993695040426	0.00686682070647455	0.00327178049401638	-0.000105083916805612	-0.0004397030542373	0.00695194023793105	-0.00130081564191924	0.0026425888540493
h1s8	1217	-0.00959028228795569	-0.0155111624715317	-6.87992399968278e-05	-0.00537553658245845	-0.000121052927367223	0.00476273041891923	-0.00720928069742735	0.00711333162950408	-0.00436403528150462	0.00922603310886099
h1s8	1218	-0.0408364348151905	-0.0516639168854323	0.45589295108028	0.0450699977087728	0.00625436661117628	0.0271252999839215	0.0217408568518643	0.00802006783105385	0.00467332507800117	-0.00615622266809187
h1s8	1219	-0.0228982762567203	0.00258806223934053	0.118145657771083	-0.0449641855789059	0.00791454597526993	-0.00154903160548924	-0.00727577434616807	-0.012039511914246	0.0106270327052783	-0.00163830505384686
h1s8	1220	-0.0268447632934534	-0.0310897097193347	0.208611412952953	0.0183585123943176	0.000525282804569121	0.0188836689179159	0.00654149343721197	-0.000589081399599446	0.00482787322140149	-0.000671688501744861
h1s8	1221	-0.0244678367485408	-0.0365351065275093	0.182076756476733	0.0190797112448197	0.00109617718071207	0.0167877580146535	0.00604218793077061	0.00334860209634888	0.00687437760082279	-0.00183867847316703
h1s8	1222	-0.0025898535723545	-0.0230866534272009	0.00516066061970056	-0.00124739482263439	-0.00170710730210985	-0.00491733316466462	0.00377468659130984	-0.00706551591777103	-0.000159538901278252	0.00730066867592664
h1s8	1223	-0.0187045614276364	-0.0307410010024178	0.135868485679033	-0.00641775734078125	-0.00806021325822068	0.00602222714291287	-0.00335860478600958	0.0057108384745689	-0.0225419548862854	0.0249220531681238
h1s8	1224	-0.016340074876451	-0.0214065383999788	0.0315418649560994	-0.00820275449578484	-0.0072066297281609	0.00659225763354271	-0.00116698478516336	0.00840387500798593	-0.0112383921360383	0.0228684884010327
h1s8	1225	-0.0208304087833406	-0.0269435861789402	0.129248968573952	-0.00603538690288676	-3.98422509813501e-05	-8.80494189424946e-05	0.00141798691815326	0.00341818615090951	-0.0188448333603326	0.0187517057031716
h1s8	1226	-0.0136457488809504	-0.0267480996832404	0.0156260677373869	-0.00320987892923144	-0.00567825585155406	0.0107866148748432	-0.00151175527651615	0.00269116946366132	-0.0138384130576824	0.013271559927229
h1s8	1227	-0.0174463125877676	-0.00952912115634474	0.0506839322267101	-0.0139073074138494	-0.00137534245761592	-0.010597267514706	-0.0138650524083563	0.00130277951662313	-0.0161594333842285	0.0132229306702921
h1s8	1228	-0.0230962453030825	0.0158868373213475	0.096940467235715	-0.0197041405008343	-0.00210990165922299	0.0107003193389132	0.00625612374074354	0.00542374164056131	-0.00536089775680395	0.0242845716984898
h1s8	1229	-0.00968719252152978	-0.00679802876030304	0.0440558315019603	-0.0257679935502661	-0.0069725318095172	-0.0140278926656092	-0.00975872815924727	-0.00167283267616673	-0.0181191989306297	0.0152016233169684
h1s8	1230	-0.0109007213599253	-0.0218633252980999	0.000763372635982488	-0.00814511143721812	-0.000523015375100549	-0.00824406638171089	-0.00178084925828895	0.00338063575176023	0.00144855428975757	0.0035835958406388
h1s8	1231	-0.0198801586841892	-0.0217350390444881	0.144276257668198	-0.00596953351126658	-0.0027429986827856	-0.0135309634569121	-0.00791493705762865	-0.00256856060541832	-0.0257983833112496	0.0187003064694134
h1s8	1232	-0.0103685011472731	-0.0242096121091556	0.0163784952194232	-0.0166480923547786	-0.0024139015789318	0.0064801015428307	-0.0111634310534275	0.00695793325351023	-0.0166444711422192	0.0261880439642305
h1s8	1233	-0.0149836186885038	-0.0172063638656041	0.0729778751006784	-0.0100089232282388	-0.00458590262174347	0.000629697434519455	-0.00748386790828064	0.00513378431599882	-0.020789464600854	0.0224861331461567
h1s8	1234	-0.0150967903204837	-0.015650702944087	0.0591540892243397	-0.0297547850594559	-0.00730312355708544	0.00719044244201843	-0.00118954737931415	0.00442778677357879	-0.0193991126389431	0.0299312400963887
h1s8	1235	-0.0202801468986228	-0.00697960794608085	0.121158788455249	-0.007198542937485	-0.00800569069379271	0.00586323231497266	-0.00195258718546087	-0.000110009726448138	-0.0162515231166599	0.0198910028624318
h1s8	1236	-0.0370597021957635	-0.046078346391512	0.373820066777726	0.0283169110270174	-0.00316980750041198	0.0422181158543785	0.0110566431586792	0.0128887672428358	-0.0238742472759603	0.00930050911192156
h1s8	1237	-0.0115658116962026	-0.024773000696395	0.0617114314645078	-0.00604902912763403	-0.0101977374734732	0.0150772938958013	-0.00286008031754078	0.0127989156264546	-0.00964185722835689	0.0226820070319698
h1s8	1238	-0.0141636403581665	-0.00106221067055012	0.0966632235595977	0.00476859525549212	0.0015670067418521	0.0196942430071612	-0.00933547992319465	0.00964417753232659	-0.00229773028295927	0.0203451243753199
h1s8	1239	-0.0110388016338777	-0.0166115873874835	-0.000535168581995185	-0.00951802054264713	0.00689162297025909	-0.00598925884831153	-0.00119484415656711	0.00024115104492101	-0.00547407084826513	0.00883675344537414
h1s8	1240	-0.00969920292601134	-0.0181829527381355	0.00797281877523141	-0.00676879288084969	-0.00114069866843723	-0.00167342234399337	-0.00357937080307086	-0.00658179056888282	-0.00571075527157664	0.0143646381014721
h1s8	1241	-0.0181192600141353	-0.0209377182826945	0.0658828420315326	-0.0125042514103784	-0.00437419628409923	0.0169104663909347	-0.00180854055318003	0.0111207091850001	-0.0130572327515948	0.0229474086935329
h1s8	1242	-0.025637124766058	-0.0208587734801386	0.157447562516063	-0.0208643937977381	-0.00392378726217855	0.0132647671872648	-0.00218846584959597	0.0118429370533261	-0.0205171360723	0.0323556035696679
h1s8	1243	-0.021157219789143	0.00892231178678106	0.0716679569152555	-0.00756522108496832	-0.00472767570223584	0.0286593269890207	-0.0153489246378954	0.0086463200406708	-0.0175503503790963	0.0360939518097683
h1s8	1244	-0.0153972235613085	0.00552853314999375	0.0542162326206562	-0.00868445441200264	-0.00562916446181176	0.0085410496223133	-0.0162020836534848	-0.00175482674258831	-0.0197918114814086	0.0295342217498297
h1s8	1245	-0.0178983493280401	0.00923817087170625	0.0668085585795223	-0.0171041194177126	-0.0103058452448692	0.0186899624369287	-0.0183965117578958	0.00220397356239932	-0.0210283456774142	0.0355675937256777
h1s8	1246	-0.00915787892488434	-0.0107504073020789	0.0436326872207011	-0.0262817028651764	0.00955860084657095	-0.0159714984994664	-0.0118265045519494	-0.0097716081091751	-0.00358998089640179	0.0100529249831618
h1s8	1247	-0.00806337426416299	-0.00994878020875855	-0.0031068948628219	-0.0568129387482581	-0.00165804214328731	0.0115016268922682	-0.00914073251386203	-0.00114291896054764	0.00600010327082153	0.00801742459022511
h1s8	1248	-0.0124709969003283	-0.00379479960303077	-0.0094514484492897	-0.00450832665569812	0.0089805652695847	-0.0150603538076814	0.00401654654581315	0.00437028284036224	0.00972339246417788	-0.0187177180662624
h1s8	1249	-0.0131230401892813	-0.0118555758008493	-0.00691155330818294	-0.00809772953268928	0.00362415553006857	-0.00638229392815652	-0.00707274910928798	-0.0011581174143101	0.00501662996010388	-0.0103191657983065
h1s8	1250	-0.0102166012266298	-0.0121841865097169	-0.015071073061128	0.00347728208947889	-0.00188234126285677	0.00348852521359542	-0.0064096506149101	0.00344204597611978	-0.00247757603089488	-0.002315883740825
h1s8	1251	-0.00989600473197752	-0.0197504005343875	-0.0173046977402002	0.00698908291826496	0.00519603262889905	-0.00306505652152022	0.00216790560501695	0.00125651240485678	-0.00702990535276474	-0.0110276288236729
h1s8	1252	-0.00798061365850879	-0.0274767467196772	-0.0177943275713093	0.00526748083814951	-0.000181187550231826	0.00440653166692009	-0.00348913619494225	0.000711546926006433	-0.00400314914982348	0.00311056810249772
h1s8	1253	-0.0117131469563382	-0.0194922014903879	-0.00287926340407839	-0.0282880585524813	-0.00222438288156464	0.0143356417578411	-0.00734461443257291	0.00781957370394779	-0.000656704706220274	0.0205122632393176
h1s8	1254	-0.00817159713473362	-0.000226819131627596	-0.00234764335211759	-0.0389548349648512	-0.00728900194995727	-0.00279127286116747	-0.0114008677337578	0.000719203811809686	0.00226269450909237	0.0239207740048779
h1s8	1255	-0.0141293501093437	-0.012275388357796	0.00100508062251979	-0.0178281705343243	-0.00514112127243446	0.00952128374466041	-0.0123169006058018	-0.00096003921710904	0.0019794045795412	0.00511747754597235
h1s8	1256	-0.0110860177667126	-0.0203984018619577	0.032408462482381	-0.000599770952245783	-0.0013896636618688	0.00320338298762634	0.00260722867577828	0.00832346950678229	0.00192041018811491	-0.0094182375271402
h1s8	1257	-0.0101848997793441	-0.0283372594798841	0.031072961933902	-0.0169871674984924	-0.00604722014412818	0.00544396924586324	-0.00445689386701874	-0.00244466273122771	-0.00884191833813718	0.00364323872625136
h1s8	1258	-0.0120304755839883	-0.0265483171575667	0.0431765459565308	-0.0204825413395726	-0.00027928138650028	-0.0113080937507352	-0.0137462757021239	-0.00336394418488118	-0.00577456439593689	0.0147111731514865
h1s8	1259	-0.0055013886016701	-0.00402983514177348	-0.0153666957405388	0.0106865043331413	-0.00909296034955244	-0.0037495869109568	0.00264881879089978	0.00297385057467412	0.00825886809126547	-0.00618472290834891
h1s8	1260	-0.00450232817789106	-0.00825071667202559	-0.0142153071252003	-0.000321552202370239	-0.0113961471586503	0.00184294192772256	-0.0112823029832074	0.00209303478808157	0.00181553745584048	0.000850929496459667
h1s8	1261	-0.00796338671079097	-0.0212170281737946	-0.019054148829706	0.00587360473468466	-0.00479202788940962	-0.00182409492760938	-0.00798866506910441	0.00145493323218075	0.0012826715792613	0.00111056865541924
h1s8	1262	-0.00466447412530361	-0.0242427898601462	-0.0117111840510833	0.00625393484580219	0.00252857988540303	-0.000513454123875613	-0.00505196827554708	-0.00277963404301488	0.000254432695545479	-0.000312707919991019
h1s8	1263	-0.00283540338215535	-0.023166950281274	-0.0206075631177689	0.0114969708961041	-0.00450102730801216	6.68282793070446e-05	-0.00829727158680145	0.00677337834721328	-0.00630156504517211	-0.000741614237313762
h1s8	1264	-0.00219606195412719	-0.00987078971521154	-0.0122733657080984	0.0131127261326377	-0.00318671588838537	0.00664319242124779	0.00520572929173233	0.00315516730902331	-0.00415149292570949	0.000337384375248938
h1s8	1265	-0.0133463848311822	0.00141366903074296	0.00615951832208957	0.00466740407234336	0.00367247668658885	-0.00262705065291643	-0.00103676765623368	-0.000365029200562595	0.0114474756173879	-0.0196015691085929
h1s8	1266	-0.0212703459085015	-0.0388185773139752	0.207710510608068	0.0284331644925217	-0.00457365039861149	0.0025093165313538	0.0096410320492787	-0.00433379146303959	-0.00917480355558183	-0.00457084954701418
h1s8	1267	-0.0069640996153421	-0.0186504547983704	-0.00878139066329657	0.00695649046328093	-0.0103606507056495	-0.00286970839008029	0.000482585760850672	0.00138897126491232	-0.00233210462096262	0.00414676829074626
h1s8	1268	-0.0140059858674382	0.000922322343477548	0.00979957788331867	-0.00872263568200834	-0.00390890316514777	-0.0180938847474459	-0.00866456865723148	-0.00386312050907688	0.00762354744422208	0.00686974353706097
h1s8	1269	-0.0153454467728328	-0.0109202233986483	0.0363845284432767	-0.00654230000707462	-0.00836932595505285	-0.00638952373402008	-0.011003898636812	0.00246910446398085	-0.00588475875380684	0.00688823781373312
h1s8	1270	-0.0181720912192356	0.000316382214992927	0.0866043969272875	-0.0277228265037779	-0.00416083458757307	-0.00268684724130433	0.00540689830560356	-0.00303580084499786	-0.01004195688593	0.0168219262220287
h1s8	1271	-0.0380799999485757	-0.0167068461600807	0.380240336251118	0.0538295928726325	0.00438704567616722	0.0205603222721831	0.0131512258352841	0.00647052716756204	-0.0137756281993093	-0.0102367371619428
h1s8	1272	-0.0420658123160258	-0.0531654308876618	0.458283523792173	0.057076768189369	0.00707006933876935	0.0212835839445094	0.0213473701289683	0.00405560146228182	-0.00217281783156442	-0.00874164786067155
h1s8	1273	0.00081001950492645	-0.00615726926696531	-0.0154996466027803	-0.0161180518040903	0.00331888041306419	-0.00496837034923173	-0.00565364384001891	0.00241230006638716	0.00328424661689344	0.00912793531726218
h1s8	1274	-0.00701881321246969	-0.0200779348603617	-0.0176111817962791	-0.00353597029297348	-0.000413659039860077	0.0071058540752402	-0.00791586481919382	0.0036062183511468	0.000417339555091635	0.00138214030469631
h1s8	1275	-0.0398714496127642	-0.0632365019444716	0.449200396033398	0.0290144398061009	0.00430934282088309	0.0310995220551209	0.0185484981308038	0.0131238617333631	-0.00743509125247312	-0.00935998941864764
h1s8	1276	-0.0161494107406542	0.00238095765521186	0.00753489731145733	-0.0519335597874505	0.00330631086494428	0.000502253414710602	0.00066194625992198	0.00715692250131584	0.00535683342412592	-0.000698438954238861
h1s8	1277	-0.0371146783532375	-0.0498803621225013	0.413002319642434	0.0828290637722433	0.00650021571782133	0.0225863737410954	0.0327652349770512	0.0112754350694785	0.0027321627219501	-0.0447947799295679
h1s8	1278	-0.00724746113551893	-0.0230132974887774	-0.0159879357063386	0.00829655057337275	0.00157357194723682	0.000664464430879486	-0.00282734976402132	0.00500090471514591	-0.00951107789298308	-0.000430602023580244
h1s8	1279	-0.000402737174084249	-0.021559700936428	-0.0173452673765628	0.00786021637826848	-0.00104217261972847	-0.00634914130264322	-0.00731023545274889	-0.0004224904582666	-0.00268475838288895	0.00196243299835707
h1s8	1280	-0.0130783351035457	-0.0193715442396902	0.0539656944481329	0.0228589533888862	0.00526879055412999	0.00167979097831588	0.011369964006594	0.00267544214810769	0.000593869228861982	-0.0184013177262795
h1s8	1281	-0.0181401340342495	-0.0098111881827695	0.0483815652993763	-0.00822946800941101	0.00157754053204742	-0.00653363466014101	0.00164997044869267	-0.00581887388960404	0.011103590031613	-0.00312073749170924
h1s8	1282	-0.0160797977288696	0.00199105427233696	0.0546314857065841	-0.0371527906466944	-0.000566681785988546	-0.0264215128866092	-0.0140007156587009	-0.0121908435882928	0.010164594386824	0.0138244947627891
h1s8	1283	-0.00932262472504284	-0.0259226610006975	-0.0105605269664464	0.0101199248342451	-0.0004101751950744	-0.00244421560871076	-0.00804542309601804	0.00753142691091714	0.00232627835716825	0.000870189877622303
h1s8	1284	-0.0141151644153007	0.0326447279940447	-0.0165908798041395	0.0256822959597594	-0.00532979577001291	-0.00411297579400809	0.00470603711518388	0.00747309044273054	-0.00218203466398393	-0.019574693101361
h1s8	1285	-0.000467187633949227	-0.0243886762756518	-0.016180107854889	0.000205046915030344	-0.0054131157771589	0.00120752274066044	-0.00381399075840128	0.00786166160527488	0.00387407143503474	0.000605723888618732
h1s8	1286	-0.0100642764609792	-0.0238572416792531	0.00462123859684852	0.00243748677304676	-0.00286552609824951	-0.00436219895604033	0.00420622103766513	0.00144468346854489	-1.27806806643092e-05	0.00127158047870969
h1s8	1287	-0.0225269793032512	-0.0372699640603889	0.164978009799247	0.0245712150485918	0.00433673071786076	0.0128173505259863	0.00474034391841586	0.00492157627305569	0.0034744158757254	0.00435703246931347
h1s8	1288	-0.0184619379793771	-0.0378041981421594	0.159796607819543	0.031884422890529	0.00506590146981178	0.035853464666187	0.00404742074632671	0.0100439966295935	-0.00766733054087398	-0.00139199275992988
h1s8	1289	-0.00742859328756774	-0.0183457023041443	-0.0151094852258837	0.00791673552724387	0.00655902042870804	0.000526552293612861	-0.00678916074721559	0.00678261870548997	-0.000144599781387132	0.00625873012894371
h1s8	1290	-0.00772341163424011	-0.0208851338872421	0.00403662995189313	0.00157387410145266	0.00659303892769074	-0.0025049054045244	-0.00898999593119159	0.00209801380563805	0.00414208364411739	-0.00821313361876773
h1s8	1291	-0.00782984622191731	-0.0228220067073412	0.0138733877899329	0.00467191788447334	-0.0044372210709823	0.00212965816024404	-0.00237685950575674	0.00381004759585831	0.00480484009697665	0.00262217694969079
h1s8	1292	-0.0116964848027866	-0.0267632053319988	-0.00100459242513895	0.0145140181666497	0.00103215291796923	-0.00288791573085681	-0.00401760659948397	-0.00158326116909969	0.00313842502906465	-0.00217719442906648
h1s8	1293	-0.0167240863994739	-0.0270117929418848	0.0504816279807029	0.00469135463597637	-0.00103322740807306	-0.00344057912786216	-0.00631872723573296	0.0023159371771204	0.00269396346867407	0.00314767239181748
h1s8	1294	-0.0110130251729826	-0.0261367951081339	0.00219176293497091	0.00825676703731145	-0.0049996194194016	0.00419386460509261	-0.00278142101270451	0.00131847506432605	0.00332012966574657	-0.00600783458097052
h1s8	1295	-0.0155947122486921	-0.0338301663948797	0.111897184048645	0.01361604813891	0.00178332542206298	0.0125850980661074	0.00950579159804097	-0.000716698836189966	0.00468285771139749	-0.00642307413678589
h1s8	1296	-0.0144811929834768	-0.0199862531627833	0.0406820163772132	0.00863657273320124	-0.00258028546835979	0.00133480031496377	-0.00744390329165559	0.00674579009537694	0.00554620738944052	0.0134873767826077
h1s8	1297	-0.0140712081940895	-0.0205160179051431	0.0182476554441038	-0.0108162895911525	0.00199997727281929	0.000897477565101911	-0.00514551440175448	0.00583965279417788	0.00087621102346882	0.0137346308674471
h1s8	1298	-0.00829113758806736	-0.0289656274532465	0.005939085691453	0.0186617191170967	0.00403225033104206	0.00340524902824906	-0.00136944792531029	0.00456482636802768	-0.00133719340814799	-0.00770919467363535
h1s8	1299	-0.0262191108774111	-0.0425844706637131	0.20351531839821	0.0227738560696802	-0.00168509601682504	0.0205184598128962	0.00385542928652532	0.0138500300379862	-0.00627387248205875	-0.001011967941077
h1s8	1300	-0.0313758936737313	-0.057337207616479	0.306878847430566	0.0313722699900243	0.00560169921431226	0.0247361686819806	0.0127463794603599	0.0122746060393484	0.00275369600269921	-0.00388107548513941
h1s8	1301	-0.0128405406251482	-0.0127087636842961	0.0272817504992526	-0.010643392851128	-0.00431986627690413	0.00324296459375191	-0.00674371021130496	0.00452464811479493	-0.00527708832012095	0.00705999849792455
h1s8	1302	-0.00900990299719768	-0.0318314017918478	0.0222434221260081	0.0191543286279956	0.010000816650242	0.000426689147033657	-0.00138940414539485	0.00172873631147874	0.00348887694761181	-0.00514793634118028
h1s8	1303	-0.0143180643206483	-0.0351562056088774	0.0601760565783869	0.0221318550724992	-0.00222836384478476	0.00695947063058828	-0.00156469416297364	0.011192436028836	0.00634149516886704	0.00347678233536865
h1s8	1304	-0.0163812531677281	0.0276004325426889	0.0151110083784935	0.0211140978682635	0.00493927009160991	0.00216964326492071	0.00358859521483183	0.0094621711426279	0.00360532456281732	-0.00914064634543255
h1s8	1305	-0.0155543195201883	-0.0137484133616349	0.0539708568889713	0.0137219941700589	-0.0011262721781923	0.00745242428170081	0.00277617303393985	0.00395241634196036	0.0038313835272646	-0.00169783295510431
h1s8	1306	-0.00709502843658554	-0.0181839511064655	-0.0150072016326872	0.0072779198483677	-0.000835657198873879	-0.0020324097186095	-0.00700977719048569	-0.000619327444206561	0.00431092408027465	0.00399567036780553
h1s8	1307	-0.0098208313662439	-0.0214581056427604	-0.0147622917333856	0.0115969093480397	-0.0042843372286558	-0.0011070549248182	-0.00241682428771178	0.00336460569138247	-0.00415028824508905	-0.00472812595471544
h1s8	1308	-0.00968257898794009	-0.0222007067255337	-0.00973386798772105	-0.00193957883079484	-0.00630066393616296	-0.00685190114650311	-0.0104645522408181	-0.0049979644970995	-0.00464511460233652	-0.00101106532197975
h1s8	1309	-0.00447631977858286	-0.0207138999049344	0.0159263690202197	-0.00661591665654216	-0.0100368264976949	0.000176305165660081	-0.00938133891508656	-0.00428125900193904	-0.0159288237179606	0.00994393216660108
h1s8	1310	-0.00613641148124688	-0.0170519075393544	0.0154017167194384	-0.0247162349335923	-0.00959305145641507	0.00268635514175418	-0.0075707637881116	0.00514875697448037	-0.00219073794439302	0.0165102324450932
h1s8	1311	-0.00842901353772251	-0.0254866344388875	-0.000466921299974114	0.00590853457361204	-0.0107580113775775	0.0113944259247557	-0.00673314821491944	0.00915655589532894	-0.0110003872172684	-0.00203226932657589
h1s8	1312	-0.0266746939285857	-0.0418088500100265	0.250507699971999	0.03265603323537	-0.00356412626959542	0.0179928487960178	0.00384331983339047	0.0075536738799368	-0.0136467428329523	-0.00732080607018957
h1s8	1313	-0.0327154730691964	-0.0604716465142991	0.375659593204291	0.0675769994592621	0.0049144213553629	0.0210457542095223	0.0212633387115265	0.00930310000243924	0.00130557848843117	-0.0218901535759114
h1s8	1314	-0.00582702915138136	-0.0142525077223545	-0.013191760535978	0.010233013687414	-0.00237228259786086	-0.00111769943016478	-0.000885411059622042	-0.00833143061224501	-0.00807136380433608	0.000689512048904158
h1s8	1315	-0.0102076620445677	-0.0264446959610583	-0.0151697646540437	0.00392619844447579	-0.00287712227299205	0.00319798918662897	-0.00486403052754688	-0.00425323723376183	0.00470253395444269	0.000402663542861482
h1s8	1316	-0.0085330978771765	-0.0250952533804427	-0.00440240191995493	0.00974910410593799	-0.00427072220978586	-0.00225869878696042	0.000299396281207047	0.00634091830065288	0.00466188857950067	0.000350568473116414
h1s8	1317	-0.00611296621349619	-0.0198291735499581	-0.0111314755561664	-0.00313412149775386	0.00389405654267025	0.00347699460482145	-0.0059531321100656	0.00915930447579251	0.00655047017332222	-0.00772720764301469
h1s8	1318	-0.0133687577289364	-0.0335450621844589	0.0483458795457969	0.0175319111358039	0.000788640353898379	0.0121691406894869	0.00412336736299181	0.000954603103119255	4.85307597756773e-05	-0.00278075152864002
h1s8	1319	-0.0117899562359855	-0.0384876507502165	0.0583884661185747	0.0252296284722356	0.00194282446943594	0.0118615209798728	0.0108979282292996	0.00789652487933879	-0.000610822401333415	-0.00442379344505172
h1s8	1320	-0.00973280995741093	-0.0295396315986342	-0.00358584126951244	0.00545769360158379	0.00415606488113261	-0.00422596487506769	-0.00405649591175065	0.00813453491015046	0.00329344327388554	-0.00807507517105434
h1s8	1321	-0.0131382891428505	-0.023955600582942	0.0242853352147643	-0.00186978400964188	0.00181499834680411	-0.00913152575392943	-0.00237340372389432	0.00156643980875735	0.00515555953245197	-0.0126928230271971
h1s8	1322	-0.0186836969249154	-0.0425297048292545	0.133719693024771	0.0341212713355339	0.00717675823468121	0.0129087063721725	0.00763907178939027	0.009454712950781	0.00118526115003267	-0.00904732873644483
h1s8	1323	-0.0104581736673233	-0.0212938512631918	-0.00650229749471779	0.00350273999461145	0.00132357927530968	-0.010214889276018	-0.00170625901663415	0.00371960208384069	-0.00147168024896861	-0.0124020114074638
h1s8	1324	-0.00939944721617904	-0.02927874726029	0.00565572686251708	0.00800440579414076	0.00470511818460068	-0.00114793375314922	-0.000742497471977325	0.00341840315851701	0.00240381475855953	-0.0159392390825957
h1s8	1325	-0.005804568866292	-0.015305558639808	-0.00193495535891558	0.0012407375352214	-0.0050338690809782	0.00121059148931347	-0.00340216613678735	0.00791481648173256	-0.00354542113546138	-0.00630001089406595
h1s8	1326	-0.0156491773904106	-0.033818764041553	0.088504083347153	0.0295034287464651	-0.00143628860455682	0.0197427375285786	0.00535853553010573	0.0175211720745579	0.00223976489835706	-0.00626401533169173
h1s8	1327	-0.0162675779645267	-0.0425377616154202	0.0859177161753216	0.0305474877152066	0.0018785105345873	0.017468123512292	0.00804266628175074	0.0142765318191208	0.00458967970118752	-0.0199048952914938
h1s8	1328	-0.0106521593572764	-0.0275925992561529	0.0219192376069777	0.00390322772953517	0.00496140627042118	-0.00892392829949546	-0.00320736456497889	0.00361295793258042	-0.00180792415285168	-0.00878998681808968
h1s8	1329	-0.0100659704503604	-0.0256748092379813	0.0230366859248846	0.00678625254095276	-0.00251136847837516	0.00741123428929485	0.00202672300857099	0.00995173359654007	-0.00129181578035189	-0.00342304344143999
h1s8	1330	-0.00713630069530313	-0.00480655988462357	-0.00375006422088648	-0.00641263071090897	-0.00731168606867244	-0.00042057606829264	-0.0103111274995195	0.00531217416519623	-0.00403848856383019	0.00157288126832523
h1s8	1331	-0.0184823590259782	-0.0445124359912944	0.153890256221822	0.0391541168580557	0.00438781756614355	0.016183128867591	0.0103390376871668	0.0100471304792507	0.00173855001709927	-0.00893352351708768
h1s8	1332	-0.0210700934618347	-0.0391326029019392	0.21173879083839	0.0160330330423771	0.013250487545331	0.0032109561578477	-0.00148777740756299	0.00899240453967604	-0.0128558183134891	-0.0206019646637281
h1s8	1333	-0.0106978761919948	-0.0176816455965353	0.0350007612910787	-0.0225858181276343	0.00164993825759709	-0.0102842207296427	-0.0160785975858507	0.00332463780740227	-0.0131663662492101	-0.00414603442683068
h1s8	1334	-0.00844336372408731	-0.0232515804373399	0.00451208902653813	-0.00752065603586629	0.00691741578444488	-0.0103732742565634	-0.00834602492649758	0.00342151294565557	-0.00263008723848958	-0.0145054877145535
h1s8	1335	-0.00782762002437262	-0.0178946096412874	0.00603277051973512	0.00450445785877802	-0.000788333829941327	0.00412962929417823	0.00159141654997415	0.0110473067644177	-0.010565325024107	-0.00721927025334459
h1s8	1336	-0.0143358953782451	-0.0181077902372033	0.0708488714054894	-0.00348910504018439	-0.00182341750454292	-0.00177772581120512	0.00145355561669671	0.00210975358037289	-0.00340392663651438	0.00129139837162743
h1s8	1337	-0.0114900663345763	-0.014196612855207	0.00177349729777261	-0.00750320006822416	0.00236560326879905	-0.000445059990700861	0.00159334195086475	0.000887901372502406	0.00739992429668433	-0.00836767275590358
h1s8	1338	0.000258142414868134	-0.0264404465949056	0.00711964836109845	0.00813563727071344	-0.00522835440226129	2.06260772876979e-05	-0.00127360822252169	0.0065035736138598	0.00710179617686283	-0.00179346581752991
h1s8	1339	-0.0162771118461649	-0.0274271839062202	0.0837808721911762	0.0075266324395493	-0.00315396628702533	-0.00411123737589322	-0.00301988460018022	5.862306239471e-05	0.00475003477290636	-0.00940084482942364
h1s8	1340	-0.0114228060862038	-0.0160448617176299	0.0389633345299032	-0.0123025292375849	-0.00131292214347739	-0.00564704239567255	0.00458021908389321	0.00027172093050512	-0.0088441633982905	-3.44919868555676e-05
h1s8	1341	-0.0030200528410197	0.00209876878060108	0.0127712900173117	0.0130793710115813	-0.00851366813595594	0.0062280076883409	-0.000247967986404379	0.00119513414088913	0.000744007141803607	0.00381520036909492
h1s8	1342	-0.0286978587601261	-0.0517054199196321	0.302618809929033	0.0131609214435234	0.00512573753617855	0.00926716324951255	0.00171002798055994	0.00487097355787587	-0.00816596428437645	-0.00259951941997395
h1s8	1343	-0.0332688441756145	-0.0358364412378268	0.334054367640242	0.0188323984805581	0.0086874971593144	-0.00347409544047213	0.00320605459237958	-0.00675789768205336	0.00985037046970084	-0.00901384912700734
h1s8	1344	-0.0148994666677903	-0.0141983477415716	0.0511930948721162	-0.00583698973734514	0.00108257402540555	-0.0119381777689345	-0.000430322541678392	-0.00148161609624356	0.00860297413848701	0.00169194271901029
h1s8	1345	-0.00871184754217728	-0.0162466430638288	-0.0116252154091654	0.0131402282377842	-0.00506520768325876	0.00637892825400571	-0.0057408308716771	0.00285846347940506	-0.0015382693983093	0.00338948010383283
h1s8	1346	-0.0100536537123706	-0.0179248929052041	-0.0126715229746472	0.0157356403733189	-0.00256004524562709	-9.46790513518781e-05	-0.00283283792326419	0.00628543149024508	0.00358740475485207	-0.00827156465425173
h1s8	1347	-0.0088184861762992	-0.0239548907626822	-0.0112931546861104	0.00990181593367735	0.00288322601153686	0.000796270623140808	-0.00310319564682064	0.00826783008751057	0.00318284421711016	-0.00152381665179075
h1s8	1348	-0.00581071672140802	-0.0019701231184616	0.0359301496199603	-0.0168482242089872	0.000400335855090661	-0.0240875229092	-0.0124245278307391	-0.0115745569463748	-0.00259477051351147	-0.0095999378480717
h1s8	1349	-0.00913926774968273	-0.0223367239605037	-0.00681090368811065	0.0104959898840599	-0.00475879762379749	0.00409560047596608	-0.00377705072093273	-0.00171340019811731	-0.0127322502645388	0.00369539141020241
h1s8	1350	-0.00802665630688443	-0.0217631543592052	-0.00648319597083141	0.0043476143465951	0.00627068250985038	0.00114223179040362	-0.00349129400568886	0.0031417428611656	0.000407739336157367	-0.00119396875039835
h1s8	1351	-0.00993089731538538	-0.0196972938445064	0.013952710256794	0.013715590994634	0.000835676691190803	-0.00189678170746468	-0.00425796017468873	0.00190956884384239	0.00220594122205205	-0.0126434456720174
h1s8	1352	-0.00662714698766208	-0.0262315351203145	0.000310955061261992	0.0160214346433497	0.00796216284731095	0.00341224539248445	-0.00528700631277611	0.00717658956894486	0.00396478681578233	-0.0114149701309606
h1s8	1353	-0.000889205614538656	-0.0228470285151778	-0.00612904517232522	0.00875055344462574	-0.00210059968882607	0.00193155771415454	0.00357199356668344	0.00514633519312779	0.00572438316777211	-0.00251575963549846
h1s8	1354	-0.0114947544409294	0.000981851390293808	0.0110733995844642	-0.023753101801793	-0.00167580545660451	-0.0171133100517321	-0.00115926521511621	-0.00136175268351276	0.0037679283734732	0.00568317673911662
h1s8	1355	-0.0157496775400114	0.00422271206851466	0.0326085874972493	-0.0396992427975728	-0.002605975289984	-0.00455460483023341	-0.0126693021471479	-0.00485070141578181	0.00726765022071142	0.0154389053168621
h1s8	1356	-0.0123853632313187	0.00154201927504977	0.0168312683608993	-0.0342909149946457	-0.00698000521005807	-0.00393803893147433	-0.00902901938921105	-0.00129147491037021	0.00722715864062887	0.0142693637268793
h1s8	1357	-0.00886890453091591	-0.0149124582765632	0.0119834808791938	0.00523387393868475	-0.00846564848647473	0.00171824555610119	0.00314083779815259	0.000926865267788932	-0.000945014626983924	0.00994230737257592
h1s8	1358	-0.0151655534348067	-0.00419328896377542	0.0120201012805501	-0.0773338421792199	0.00433139859874806	-0.0175140623448217	-0.00753799589283797	-0.00516206086920781	0.00784555109276836	0.0177321843513039
h1s8	1359	-0.0111467428464281	-0.0169206987152164	0.00221364255440393	-0.0422707776671563	-0.00371556266989236	-0.0126089458413089	-0.0209769099625844	-0.00282296774760737	0.00719091429786006	0.00633155184051122
h1s8	1360	-0.00558127708613062	-0.0305897973972363	0.0900246149285629	0.0370192887178001	0.00532452056152529	0.0163751674393141	0.00344635564208343	0.0117219963358626	0.0040454685138403	-0.00411489619987314
h1s8	1361	-0.0056836808368751	-0.0274071418155222	-0.00306163544862396	0.0093198519506881	-0.00215651538833033	-0.00332483566326418	-0.00636503333705634	0.00979222952976748	0.00340398759343199	-0.000432520810855204
h1s8	1362	-0.0189251363385685	-0.0484281368420979	0.16323187695344	0.0218668143972029	-0.0017765310656679	0.00347760473075178	0.00424273675658189	0.00612932112652846	0.00744110055457943	-0.00421877308100325
h1s8	1363	-0.0330382249352241	-0.0773514178807168	0.398248489689498	0.0676210239560887	0.00485831079736687	0.0305418275953101	0.0199456097885406	0.012925944789841	0.00346358623049528	-0.0227077128036966
h1s8	1364	-0.0300816577044903	-0.0521174852727132	0.359441757513762	0.0663689333797613	0.00400849725541899	0.0264560575044136	0.0189374488311395	0.0106625871181594	-0.00109530224212024	-0.00581158936624667
h1s8	1365	-0.0267673261010691	-0.0485715942869261	0.345034156885076	0.0413108298119613	0.00586422715771418	0.0181106628419657	0.0117899143680886	0.00824858424716519	-0.00670302383988247	-0.00415753609204368
h1s8	1366	-0.00511471306778921	-0.0295817537507514	0.0496911404236712	0.0298024402104319	-0.00189339455342607	0.0121607761697896	0.000231391179155526	0.0122184483653994	0.00409697463569822	0.000656409569000827
h1s8	1367	-0.0164223066740613	0.0357647303939022	0.0514309780759102	-0.039587944493462	-0.000209793174238242	-0.0287534090796935	-0.00606837276752275	-0.0075616332388514	0.00719138718459152	-0.00176263825430105
h1s8	1368	-0.0118978596451794	-0.00312613136218939	-0.00470690367461848	-0.0176255035594221	0.00160719669193314	-0.0141885735500293	-0.00206464973456934	0.00612286891890593	0.0104479083375073	-0.00775835386937714
h1s8	1369	-0.0141577403266482	0.0131644701636773	-0.000795216422870858	-0.0357936067041004	-0.0020752275453567	-0.0224268125494549	-0.00723381816031438	-0.00299087674295396	-0.00266006679535048	-0.0120023175644601
h1s8	1370	-0.032942589045993	-0.00242502247035818	0.219381411311336	0.0569497568568309	0.00753669291558283	0.00560741251084146	0.0256430062785082	0.0194804317038612	0.037145441206124	-0.0800191670752363
h1s8	1371	-0.0170365789073368	0.00377579207031231	0.0688176722944238	0.0402151183123564	-7.063953891512e-05	-0.00659597116135707	0.0159297726821737	0.0181721112476474	0.0360829170995028	-0.082812292279476
h1s8	1372	-0.0132153568385756	-0.00513548121548315	0.0752019572773135	0.0178993096528209	0.00636412653970502	-0.0125319662286076	0.0132310400331955	0.00776732035525313	0.0256603504145026	-0.048363286323367
h1s8	1373	-0.00697513188434211	-0.0275758589033912	-0.00661598644918976	0.01121280232432	-0.00167003523995147	-0.00502952857709864	0.000649036638540521	0.00223761713254042	0.00846094675932507	-0.00640257821909839
h1s8	1374	-0.00683347015926901	-0.017381959342227	-0.00790185659286859	-0.000522646624650059	-0.00429886824121184	-0.00708626296156747	-0.00197861634817219	0.00454631616415911	0.0119427517103324	-0.00585263658332288
h1s8	1375	-0.00187544260021329	-0.0234913654492774	0.0113973633153698	0.00651526298895046	-0.00258840497722466	-0.00611781238650592	-0.00302695362363321	-0.00269935712232337	0.0117188898510861	-0.00247502737118841
h1s8	1376	-0.00613665352745647	-0.0232344329856969	-0.0137232308544814	0.00880786730995078	-0.00747719671833594	0.00158780827817513	-0.00407481868620641	0.00418660234388412	0.00104207707813335	-0.00414906115214325
h1s8	1377	-0.00915199902218526	-0.0275715933323627	-0.0068693766282309	0.00955383152625822	-0.00588756414190453	-0.00233848688955993	-0.00523846061230521	0.00387955292198792	0.0039569976147648	-0.00481653526635135
h1s8	1378	-0.0132126304985698	-0.0223173452711406	0.0289760506849145	0.0124232105105227	-0.00511786783545282	-0.00141718185959755	-0.00158197710759445	-0.00276249881411192	-0.00379428412174497	0.00277200391197677
h1s8	1379	-0.00895752691155202	-0.0193201866732116	0.0205289433680159	0.010908312776922	-0.000946056821088376	-0.00312165687777237	-0.00304203243676732	0.00332749602577115	0.00343601882345492	-0.00199299096183877
h1s8	1380	-0.0145255037687118	-0.0119980174692791	0.00142149723881639	-0.00910142193820931	0.0134049146713426	-0.0266540329031753	-0.0172777565438519	-0.000450729239890656	0.0145897100942593	-0.00947607179898331
h1s8	1381	-0.0119198267447727	-0.0167929556860307	-0.0165688397515878	-0.00139919340423549	0.008930481672815	-0.0177319189776134	-0.012087786151217	-0.000157655693521755	0.0116286636282703	-0.0030805904987175
h1s8	1382	-0.0101299654454314	-0.0213536882658716	0.076718342229752	0.00802280627402534	-0.00126229361453225	-0.00350841814122736	-0.000260261369527175	0.00284252247921164	0.00679238585009365	9.91568173438113e-05
h1s8	1383	-0.012192979708923	-0.029954419845276	0.0511574109750069	0.020607711154496	-0.00197025259787041	0.00724363482306127	0.00482460818889908	0.00639891924480667	0.00421773232901331	-0.00297836176875654
h1s8	1384	-0.022840386684328	-0.0026435854880918	0.117573842755906	0.023582901887904	0.00132458347461407	-0.0059544821526751	0.00577250706402777	0.012304953541447	0.0235020326354731	-0.0539694096822228
h1s8	1385	-0.0206827553361121	0.0110656130273218	0.0593792597712582	0.0203716572172068	0.000136341522977178	-0.00864043073501704	0.0073246625750709	0.0134160604735763	0.0346003769634009	-0.0668327698761681
h1s8	1386	-0.0202290701884022	0.00812036154207869	0.0767919961128635	0.0223862028864397	0.00509571416001564	-0.0101081385790104	0.00948544099792171	0.00919785698496999	0.0307349373828218	-0.0559579915130835
h1s8	1387	-0.035541950398491	-0.0192065538636891	0.319416302136183	0.0448533572618988	0.00583386767421709	-0.00336302224670863	0.0200340024982801	0.00601144179674511	0.018248921022646	-0.0430162351562517
h1s8	1388	-0.0165563797322502	0.0123773678653025	0.0191908051157119	0.0133468640110746	-0.00222010406578047	-0.00878064749551599	0.00845386518608649	0.00940755877354765	0.031394699098192	-0.0579794874607956
h1s8	1389	-0.0272906797976889	-0.0685891715082758	0.282293244750147	0.0653286208923466	0.00406329878689392	0.0237868506012229	0.0208145201123331	0.0130212853543429	0.00372331878045824	-0.0237132542365036
h1s8	1390	-0.0109229440809385	-0.0281983974109306	0.0464676480803185	0.0166223735973756	0.00568301439185765	-0.0133431791042054	-0.00138738215981211	0.00389140444221673	0.0103805291355996	-0.00685822011862674
h1s8	1391	-0.014915675473364	-0.0175711724315991	0.0924976888933815	-0.00555165470219653	0.00971419290381769	-0.0122160304115341	-0.00593922764877157	-0.00877061885653548	0.00697393338195847	-0.000364365584658333
h1s8	1392	-0.0109258335161406	0.00276798901144716	0.00689265904001004	-0.0751921081820717	0.00146773437625672	-0.0272300813886013	-0.0202832712896434	-0.0121677254068105	0.0125291459809304	0.0205092565931507
h1s8	1393	0.0117112303946168	-0.0177074839590292	-0.00175336535808162	0.000735188640553724	-0.0138079051183316	0.00140072101355023	-0.0034738496610319	0.00547508073375636	-0.00207806002737529	-0.000153223908992759
h1s8	1394	-0.000446306589688485	-0.0217719738463331	-0.0203129549067209	0.00653312230873193	-0.0129866838992455	-0.00486374051437627	7.62942953248646e-05	0.00569820152497617	-0.0149650503323097	-0.00398959508512864
h1s8	1395	-0.0163370419125271	-0.00484479423495873	0.0632645945462019	-0.0464463673545599	0.000896540795937599	-0.0210128381268764	-0.0117938518444856	-0.0192832585664532	0.00311225079774922	0.0161323659444888
h1s8	1396	-0.00463724835800655	-0.0271639057766044	0.00317354215283018	0.00144850422658648	0.0161213303571371	0.00339457090593547	-0.00839634447581822	-0.00325766382364383	-0.00181958701339319	-0.00262496348978319
h1s8	1397	-0.0123972444548189	-0.00746037951418368	0.01849139880975	-0.0203398803863135	-0.00712003263870147	-0.000971912827118421	-0.00989797252898871	0.00170326632676087	-0.0142136574724116	0.0138925596085606
h1s8	1398	-0.00481475435647135	-0.010152663808114	-0.00630131286333535	-0.0462331222087991	-0.00750328707056997	-0.0118680236646876	-0.0135926452355392	-0.0104238351479704	0.00146902905453326	0.0186511371364062
h1s8	1399	-0.00287487372311882	-0.0239658915097484	0.0148290394483329	0.000821771596306263	0.00543332609521805	0.00049533184879287	-0.00347197917189873	0.00665424712737179	0.000667593725491036	-0.0015611842168412
h1s8	1400	-0.0100353189860703	-0.00488441391655771	0.0148191904979731	0.000811583995089553	-0.00216308458560772	0.00203696433788097	0.00340292823307567	0.00699699254781174	-0.000814075649160053	0.0103072103622062
h1s8	1401	-0.00670046999849436	-0.0252506494366617	0.00657023457744315	0.0166422804922466	-0.00707206751726774	0.00435079777831116	0.00116080150338486	-0.00261820184198353	0.00550444082478391	-0.00409799108152103
h1s8	1402	-0.0147790657896949	0.0108698808297055	0.012906715601582	0.00415002113773863	-0.00648919850005854	0.0030119576350271	-0.00192245831953935	0.00769233722748588	-0.00378503407870404	0.0072315599737783
h1s8	1403	-0.022764910309105	-0.0517089242556255	0.214277618425189	0.0453074413885709	-0.000425243070607888	0.0155746268521212	0.00961478783989527	0.0110664749977786	-0.00184580135739059	-0.0140985865211539
h1s8	1404	-0.0108587151954332	-0.025624024274134	-0.00905588714977434	-0.0111762528444648	-0.000154941820344906	0.00360928737493093	-0.00801185850179458	0.00909391647913161	-0.0022975175676883	0.0030119980966828
h1s8	1405	-0.00794816576831222	-0.0265079880673382	-0.016616831948035	0.0166064462665086	-0.00574244287004429	0.000227138852336811	-0.00569817480217741	0.0048047402881685	-1.76916537568499e-05	-0.00204885580050264
h1s8	1406	-0.006914287597371	-0.0211570180350617	-0.0182637098611832	0.0166352214235299	-0.00451040132639231	0.00114526632165526	-0.00265131046131449	0.00346851017484027	-0.000245204548765335	-0.0028328538522974
h1s8	1407	-0.00738669612420577	-0.0192145304931633	-0.0184936929586274	0.0138734036378347	-0.00247383594156041	0.00408148706989605	-0.00138941609727936	0.00696709114793336	-0.00160594564118958	0.000191192090140906
h1s8	1408	-0.0109475517017993	-0.0301892192910324	0.00557768179276343	0.0126858936759065	0.00104458704523879	0.0047471108522183	0.00981657399855791	0.00383716317990893	-0.000114917771479144	-0.0011572886646636
h1s8	1409	-0.00991601412113616	-0.0306268682816542	0.0139999234072007	0.00793693011177427	0.000886884076853995	0.00615466578930109	0.0100084610192002	0.0096901886280385	-0.00425149243047042	0.000895121964802766
h1s8	1410	-0.0104395660739252	-0.016632927023065	-0.0140179572692395	-0.00942142372104591	-0.00259423180635517	-0.00323780397142673	0.00904199812730536	0.00106043199952749	0.00463967114260249	0.00212237253855556
h1s8	1411	-0.0130451398971302	-0.0220438737081236	0.0410127604591408	-0.00331230401658609	0.00183903387686833	-0.00545690463736256	0.0102773047072756	0.00211172396809764	0.00706181977531129	-0.0114858508842992
h1s8	1412	-0.0128030981094969	-0.00769332964585614	0.00845574913844935	-0.012731462612076	-0.00109888736289471	-0.00908512556406298	0.0174129395568244	0.00425257279337126	0.0069607203848764	-0.00610178452340935
h1s8	1413	-0.015349072735701	-0.0162478041707921	0.0307429881533998	-0.0248963629694098	-0.000711312074837878	-0.00276441062783313	0.0182751713933718	0.000565060874547705	0.00680975046501678	0.00232546072521735
h1s8	1414	-0.0104589105787037	-0.0134605087518344	-0.0137471999872941	-0.0174265549775609	-0.00162580612029037	0.0111000628257904	0.00270711174512111	0.0031646130101436	0.00448822925992684	-0.00114956344457588
h1s8	1415	-0.0124730410982404	0.00106567287046561	-0.00729402842317786	-0.00380274837388947	0.00150903964517935	-0.025583957652503	0.0222801364853708	-0.00230573483241944	0.00706680137540756	-0.01007673420115
h1s8	1416	-0.0114670591025705	0.00170361030458572	0.00298973461747011	-0.00843976821526459	0.00505661984451854	-0.0193333283619873	0.0309449318519045	-0.0010804613017488	0.00132094437045598	-0.0134813724833244
h1s8	1417	-0.0126221521542981	0.00336179168322908	0.0132331214223238	0.00505025501406634	0.0172548932827704	-0.0327540984249272	0.0414684016219258	-0.0018893822827931	0.0089407049233887	-0.0237154605694298
h1s8	1418	-0.0157947446265558	-0.00331612679526789	0.0510287967322754	0.0227498732366588	0.0251351090155545	-0.0216677654660364	0.0299050074832797	-0.00244220103063661	0.00764381211238799	-0.0320940489734601
h1s8	1419	-0.0190567488438635	0.017447390242114	0.0463771471341061	-0.0102783556104579	0.0111998983115182	-0.0361622026361317	0.0286842632970489	-0.00974516209361953	0.0100935670366709	-0.0115058761028083
h1s8	1420	-0.0172391030736322	-0.000536157367894085	0.027174351119944	0.00805863577385407	0.0136166274862771	-0.0272479987611495	0.0296654790553045	0.000767200766374922	0.013869939733102	-0.0248294975991232
h1s8	1421	-0.0197612535265767	-0.0133004773928836	0.0878748040955006	0.00438570074202795	0.0115786019808104	-0.0159511394451457	0.0278484743573338	-0.00392453744444864	0.0103512094400849	-0.0253558490141605
h1s8	1422	-0.0181521721459114	0.0158063131060179	0.0279540115492945	0.00454387112605399	0.0157290930800669	-0.0183535991921465	0.013141368705214	0.00365711547899752	0.0116351709872274	-0.0236290190081656
h1s8	1423	-0.0120841599543038	-0.016425527262478	0.00168577965539425	0.00862310002033078	0.00301697286379042	0.00666077444939327	0.00852584832924754	0.00376924432254718	0.000369400639944944	-0.0102746113209389
h1s8	1424	-0.0111062265504337	-0.018910747456588	-0.00726943777497468	0.0188725767688136	-0.00327974638778838	0.00446018345513076	0.00538991932234282	0.0109280687212675	0.00450770564231603	-0.0187465676191267
h1s8	1425	-0.00546770538657045	-0.0143262190895584	0.000376111403471033	-0.0356955919848469	-0.0015276396996759	-0.00237405295132308	0.0021332708566765	0.00474680002725329	0.00380683997493661	0.0156531449821795
h1s8	1426	-0.0123268946645365	-0.0078469503952368	0.00969559528828211	-0.0568080994980343	-0.000173885767778627	0.0175668293712578	-0.000291223001150463	0.0135965108117931	0.00591883778616612	0.00974316169592179
h1s8	1427	-0.0113769606843145	-0.0224523344946808	0.0551269793988481	0.00177587715708942	-0.00134923935715246	-0.0161420875720091	0.00292643689037988	-0.000325999158118215	0.00737448969597656	0.00112893277207815
h1s8	1428	-0.00615857105153648	-0.00186367518445014	0.000107248075262822	-0.0408499409670239	-0.00496877912121516	-0.00484559476132203	-0.00561728503341711	0.000691786824425633	0.0021556888200573	0.0193074865490391
h1s8	1429	-0.010793075685616	-0.0239760109328707	0.00216005874785084	-0.0062911421828035	-0.00316775948090269	0.00519474144649368	-0.00553215487873443	0.00923553288780173	0.00239397156599408	0.00233092583469637
h1s8	1430	-0.0037068760268307	-0.0231027532292214	-0.00363155717079072	0.0148241097611962	0.00117978797180895	0.000164350310437192	-0.0028923366544749	-0.00165508806463382	-0.00911373152185498	-0.00487980415444388
h1s8	1431	-0.0109434221922288	-0.0168286895086552	0.00614042330753424	-0.00765634360001363	0.000505450694979639	-0.00825163116173619	-0.00767067649650365	-0.00591123230247734	4.70608450737583e-05	-0.00155024880382754
h1s8	1432	-0.00997370421292751	-0.024606004095652	-0.00898536375335561	0.0113801796208474	-0.00387480390797723	-0.00159609776690891	-0.00164464803439001	0.00335214502908162	-0.000324611371775864	0.00213385833332704
h1s8	1433	-0.00850991621888378	-0.00763933756040717	-0.0052496286641588	0.00570976885717825	0.010467025963246	-0.0125074414271668	-0.00528448294434368	-0.00918901079867006	0.00476431153005997	-0.00997173959444054
h1s8	1434	-0.00112207944353746	-0.0229091054588328	-0.00880392118777294	0.0154774877414067	-0.00144805263018563	0.00270818283914277	-0.00583895566490748	-0.00192367625380363	-0.01099882043499	-0.00745935090511619
h1s8	1435	-0.00743964597533302	-0.00928758750974537	-0.00512098471445408	-8.82410619117828e-05	-0.00648863359146242	-0.00215339269922337	-0.00727316916777265	-0.00653722550697541	-0.00169152527930174	0.00816933286636357
h1s8	1436	-0.00947285937362783	-0.0232046608259958	-0.00979610283422397	0.0155432649876983	0.00755183628390827	0.00313047600538466	-0.000883003384029897	-0.000195379961316195	-0.000413057802336562	-0.00446625388298256
h1s8	1437	-0.0122306676307935	-0.00648991562004573	-0.00235351024600995	0.0094166022949164	0.00410546634430934	-0.000627150019110848	-0.00182387229416791	-0.0247718145251723	0.00766004014251585	-0.0148082907087485
h1s8	1438	-0.0101704612785485	-0.00819129777298092	-0.0163813535216981	0.00939044394448128	9.73717304878902e-06	-0.00296124730121594	-0.000294275553155948	-0.0114964583449259	0.000227445004728952	-0.00696628683805026
h1s8	1439	-0.00924062841109551	-0.0111688140424278	-0.0178143273509166	0.0123280733085336	-0.00770172469404849	0.000928940890820055	-0.0104721618907976	0.00283151668655747	-0.000805911151559545	-0.00286479608775487
h1s8	1440	-0.00789396720875546	-0.0233681687537642	-0.00524564571558803	0.00407415453910994	-0.000234012669240633	-0.000122485200633459	0.005243713742385	0.00175271266025743	0.00577885547477231	-0.000954904048641247
h1s8	1441	0.000213652491396062	-0.0092931122671534	-0.00511684158041913	0.00845695639571181	-0.00255613284362024	-0.00734041393485168	-0.00336215364897552	-0.00506144423114541	0.00640478398402278	0.00369079853313637
h1s8	1442	0.000266511692068033	-0.0253011066956473	-0.00787620389365901	0.0148423557212377	-0.00471164029634418	0.00375294278476378	-0.00353079413422746	0.000489548083805288	0.00812134391894832	-0.00282657429273457
h1s8	1443	-0.00485168348203966	-0.023498547215695	-0.0189981597812759	0.0101290134333763	-0.00224414673221166	-0.00178821627192317	-0.00307727032381228	-1.44899479240954e-05	0.00674703350578325	-0.00409430652062002
h1s8	1444	-0.0121179109446188	-0.00660932469776098	0.00244364617230936	0.00734902825544695	-0.00524349766571267	-0.0113970347799304	-0.00357481761395592	-0.00437309663579187	0.00643128086003783	0.00275022474791849
h1s8	1445	-0.0133192367225903	-0.0325555473448672	0.0518785592250397	0.019619934783924	-0.000692252799075842	0.00346306340573526	-0.0041411512077758	-0.00317036835579964	0.00563604887355978	-0.000711690893170653
h1s8	1446	-0.0227171511257902	-0.0311426025771109	0.158858820871917	0.00752237264041836	0.00257374756086907	0.0014722185864137	0.00500146794726419	-0.0129985751675004	0.008941113804917	0.0057887453097278
h1s8	1447	-0.00864944821159916	-0.0215022380515994	-0.0159629229417302	0.00905528428446083	-0.00510883244359862	0.00273526766984146	-0.00805848848032915	0.000385634721770304	0.0065041158698257	-0.000492193066838733
h1s8	1448	-0.0104057803394728	-0.0168613255712097	-0.0160600729561064	-0.00743688654237244	-0.00260334858546792	0.000232422750455832	-0.00415241439416826	0.00512214907723643	0.00734738475667388	-0.00475371154888893
h1s8	1449	-0.00510711739283824	-0.00185243045221596	-0.0196155812346719	0.0176876029425787	-0.00704382554725487	0.00502867774551367	-0.00105476133490048	0.00257853232911549	0.00374757953276704	-0.00616268286708514
h1s8	1450	-0.00834039789091107	-0.0163454521937705	-0.0141124367595594	0.0154419588534886	-0.00522526913747779	0.0038210848243157	0.000699909941028717	0.00640231847241517	0.00460030022257458	0.000164329252043033
h1s8	1451	-0.0115471140946563	-0.00460304613185388	0.0242931287106227	0.021158675974436	0.00554021889752667	-0.00100275536534398	-0.00258567453257919	0.00550152620910581	0.00153677239404722	-0.00452178031781339
h1s8	1452	-0.0144877279195843	-0.0196356697183188	0.0314427141772224	-0.00403390217398862	-0.00186747873426575	-0.00731209914502085	-0.000307796191354027	-0.00251014029681562	0.00413819916254236	0.00921986411437589
h1s8	1453	-0.0127406185095304	-0.0189616465591704	0.00904029898411799	0.00553874741249844	-0.00168605138814175	0.00860486011159817	0.000130914331526055	0.00914089225085702	-0.00263054221531118	0.011297136012418
h1s8	1454	-0.0131071631755045	-0.0401518460387939	0.0526199997108118	0.0219843559950134	-0.00510868641360451	0.0053268365830545	-0.000752239296401801	0.00839206342035026	0.00261347546451701	-0.00755171556836822
h1s8	1455	-0.0113014711660578	-0.0350460270831727	0.0283115008151254	0.0125217884126292	-0.00409184098127109	0.00916100750147824	-0.00679602063185816	0.0101693150936326	-0.00130083626765135	0.000645832487219647
h1s8	1456	-0.0100178096171576	-0.0250614813646642	-0.00307521022884896	0.000620820838836561	0.0103382330849084	-0.0141887186554816	-0.00932027478561165	-0.00109797949676297	0.000614549037872359	0.00392377892042647
h1s8	1457	-0.00756399783636462	-0.0178763243523414	0.0389407562147468	0.00969640314425174	0.000779972766478309	0.00268695217717086	-0.00184037112424077	0.00244475791064579	0.00278427794587579	0.0031970758543496
h1s8	1458	-0.0114757582733173	-0.0345420639173125	0.0628432942736	0.0178696581754111	0.00187612142633184	-0.00286015395058618	-0.00502586172558454	0.00449457863434498	0.00121260407717961	-0.00356548749562946
h1s8	1459	-0.00572715536846235	-0.0294742110541567	0.0206292224466933	0.020288738472767	-0.00736368979209798	0.011508043457467	-0.00302203184341018	-0.00106919470582741	0.00154984241942135	0.00425724683369687
h1s8	1460	-0.000599599819303976	-0.0222841564270151	-0.0156334451235201	-0.00130654352262645	0.00896525582379427	-0.0050736625818305	-0.00250307773451826	0.00157572581900543	0.00768337125815372	-6.29922546336016e-05
h1s8	1461	-0.0106147119573968	-0.0314377039220771	0.0161068933386132	0.0188456704188983	0.00349697951502795	-0.000778540602627868	-0.000802678700894671	0.00418324156420688	-0.00229609278144496	-0.00489559735743177
h1s8	1462	-0.0136316727027329	-0.0270552655398233	0.0833705504532046	0.0128641548728318	-0.0057232076751735	0.000175508819290513	0.00363177009333782	0.00211055337028876	-0.0063743566825926	0.0025724133905098
h1s8	1463	-0.0117275940418229	-0.035734154869686	0.0418382053012412	0.0238284276284278	-0.000256807079934021	0.00479456552563277	0.00513530584389023	0.0088699831536862	0.00136632361205964	-0.00324704135134455
h1s8	1464	-0.0111608730868192	-0.0269118422679996	0.0048231094664449	0.00844363553609704	-0.00106298308618495	0.00612051449635394	0.00411319965362904	0.0101443946198518	0.00146341145119305	0.0103790980230798
h1s8	1465	-0.0102440671381345	-0.0134738752047056	0.0621908546663437	0.000585686208583872	-0.00778619295579478	0.00567766677358551	-0.00389171771420932	-0.00657102095260183	-0.00489157340963552	0.00522290437780922
h1s8	1466	-0.00585631746083007	-0.0240267276951242	-0.0166364069761633	0.00719776627535178	-0.00712535181728425	-0.00198371894833979	-0.00628450719595323	-0.010275340966935	0.00274251805075948	0.00707477401953161
h1s8	1467	-0.00733280809959293	0.000947490146432716	0.0249536841812	-0.0213006841579269	-0.00448733687440343	-0.0103027933286619	-0.0021298466447041	0.000375548585320813	0.00695105493585583	0.0128848626691521
h1s8	1468	0.000539029143130394	-0.024001464729258	0.00621229643022771	0.00508799546148066	-0.00497481885534746	0.00481021125518019	-0.00110071217892141	0.00280210260399478	0.00269108247576226	0.000367554650195316
h1s8	1469	-0.0122159646797659	0.00156033856795564	-0.0017511496814904	0.0084350551166227	-0.000343028606351716	0.00160510133607203	-0.00733503583484038	0.00269363949283056	0.00336896206020768	0.00159156588565749
h1s8	1470	-0.0127245655945074	-0.0110242151828306	0.00193666920361927	-0.024081057362586	0.0173711967771248	-0.0265275107477981	-0.0113096764481544	-0.00593273438466023	0.018537708022083	-0.0156337597184044
h1s8	1471	-0.0146431186364562	-0.00601405931784049	0.00127065330965605	-0.0354467655380604	0.0185396435715811	-0.0318692609073675	-0.013587205306837	-0.00626939354426262	0.0164064481002842	-0.0110690852883584
h1s8	1472	-0.0140258509170111	-0.00420342085985957	-0.00594233332893142	-0.0270365767278768	0.00632086204583562	-0.0290728380614006	-0.00922162391444085	-0.00198022397090155	0.0155883197346534	-0.0165080055655401
h1s8	1473	-0.011167148697759	-0.0166938972060885	0.00616990868912553	-0.0228201883525266	0.0127078643878638	-0.0293830801368798	-0.014588230350869	-0.000309046045169653	0.0157459784047064	-0.00886272452734073
h1s8	1474	-0.00737797743568815	-0.0112612913478394	-0.00688085884626106	-0.0151221986158748	0.0212355872447116	-0.0364314202821483	-0.0125315583932902	-0.00475149381588246	0.0157878240827189	-0.0242441862388256
h1s8	1475	-0.0105176003205658	-0.0224896306340652	-0.00627275400608291	0.00566837811150594	0.00892581096187684	-0.00662677111967266	-0.00144412750413041	-0.0042736540074158	0.00530922372940033	-0.0130735580226269
h1s8	1476	-0.0075368932819979	-0.0252552928281637	-0.0154852495920304	-0.000160740519460385	-0.000148994399442193	0.00121043578240375	0.00148978628683347	0.00713594759035224	0.00272296672402929	0.00496649510138457
h1s8	1477	-0.00848459072267263	-0.0212313084028684	-0.014894496037482	0.00242157156011767	-0.00281865591279488	0.00431788220755849	0.00267785583931522	0.00947564232435393	0.00108758350491375	-0.000926762895905567
h1s8	1478	-0.00861493560362507	-0.0142138508953331	0.00753430784256257	-0.0640659086296341	-0.00393717090139318	-0.012514186753908	-0.0125937556093191	-0.00283471101186427	-0.00458662679787404	0.0270064453694377
h1s8	1479	-0.0117582322199315	-0.00366168062246065	-0.0114707767890213	0.000312540241601121	-0.0028856182767968	0.000835718117279351	-0.00147811336627507	0.00313188649346871	-0.00423582854050143	0.00263917158020407
h1s8	1480	-0.0121333045404695	-0.00656047124247299	0.016445653244446	-0.00427935686443367	-0.010502173086974	0.00363766427960472	-0.00578066449692046	-0.00491483336504592	-0.0120581074088379	0.00673841052171517
h1s8	1481	-0.0103145880380979	-0.0212248836530169	-0.00317693544876041	0.017992134821327	-0.00345586245281583	0.00484996082358864	-0.00404810269454804	0.00838244443786056	0.00688864259842648	-0.000242161895032766
h1s8	1482	-0.0092503884048549	-0.0119515653574882	-0.0176291040205359	0.00651886954542326	-0.00563997313501814	0.00487678530658669	0.00106380351561227	0.00853397930225376	0.000117418536122029	0.00584958146765239
h1s8	1483	-0.00463360357695127	-0.00322966455685111	-0.014125434609038	-0.0104302975256929	0.00316417539285919	-0.0138532678777948	-0.00396738308109553	0.00255163613820477	0.0111167257515753	-0.00634312520309457
h1s8	1484	-0.0102123474228974	-0.00155565441932897	-0.0103122362078289	0.0147683763705769	-0.000564536017051396	0.00530195879707215	-0.00205490474361572	0.00658047485518739	0.00569727692391047	-0.00483141259856631
h1s8	1485	-0.00911716178080317	-0.00951894861313943	-0.0093186288725456	0.00817154410877215	-0.00374406215955859	0.000442241519272434	-0.00426706054143088	0.00259167570302854	0.00772527582858373	-0.00756915458478811
h1s8	1486	-0.00544628151608138	-0.0127168055255406	-0.0120288108414877	0.0177677026608544	-0.0040222136378507	0.00279688426844722	-0.00327972871225828	0.00578156533583403	0.00752463690307237	-0.00699141983733013
h1s8	1487	-0.0123385192579813	0.00854676521690725	-0.00703464660723246	0.0188351493306416	0.00228047752321208	0.00158802505861823	-0.00320391976585234	0.00539414375240114	0.0038285514068542	0.00760365372230258
h1s8	1488	-0.00485403264962712	-0.0180619540266501	-0.00358553650493413	0.0129387361148239	-0.000756585885982741	-0.00547005597291627	-0.00631970973230797	0.00373524981622633	0.00647449299539891	-0.00279676533247216
h1s8	1489	0.00550509062340694	-0.0344213356725397	0.0495124667134708	0.022972586376005	0.000670504064728064	0.00605598184725865	0.0044182567682737	0.00886356648847541	0.00563981795073489	-0.0135972017883979
h1s8	1490	-0.0110641060291191	-0.014339545225547	-0.0108672919576971	0.00306545799922614	0.000122987740023365	0.00131535753226612	0.00865729708036312	0.0100925473634114	-1.87617868620192e-05	0.00766791856926354
h1s8	1491	-0.00908721275608321	-0.0159752147988654	-0.0166484213890654	0.00861479660684653	0.00709756082545092	-0.00789366968131875	0.00102755124341533	0.00599788171632202	-0.000229417784237713	0.00409973290921858
h1s8	1492	-0.00812446174934829	-0.0221364479075411	-0.0155908866725983	0.00735335122699067	0.00393090995885867	-0.00576238367575454	0.00366204504957481	-0.000672986308986083	-0.000732052329172484	0.00326472747952963
h1s8	1493	-0.00884971791029472	-0.0279111780955629	-0.0184369634024415	0.00626191996253299	0.00142833996640291	0.00880177295304917	-0.00434243556396345	-0.000907911241415394	-0.00277925400532091	-0.00481121216676974
h1s8	1494	-0.00841678641049866	-0.0204921093379569	-0.0175222338604614	0.0125799462252408	-0.00264435492354217	-0.000347660251335585	0.00174078295408624	0.00528520090512425	-0.00176512900524702	0.000621798829667387
h1s8	1495	-0.00862265780840905	-0.0233527316992425	-0.0202960720295704	0.00631710355114644	-0.0058021251613426	-0.00200976605957612	-0.00217562612430919	-0.000448115403164568	-0.00777969157572362	-0.0015292416015262
h1s8	1496	-0.00680335548927812	-0.0226485326506872	-0.0105786272849238	0.000443810188594801	-0.00739876377400964	-0.00180710342378086	-0.00333218556950293	0.00207374581089039	-0.000368318157366838	0.00500618118618288
h1s8	1497	-0.00900038610337766	-0.0256072055086203	-0.011209090618686	0.0101384902918406	-0.00301057150778059	-0.00147574691304828	-0.00316218632649734	0.000211036549593922	-0.00110952261520351	-0.00243834492336102
h1s8	1498	-0.00888041880960563	-0.02621871959359	-0.0167507791675283	0.00105270336763013	-0.00698566861294903	0.00468856173955946	-0.000496276668273236	0.00468365576189082	-0.00101746661706597	0.00285874200793473
h1s8	1499	-0.0122609770156966	-0.00989117486250091	-0.0196152697044266	0.00594114556331971	-0.00191766772387251	-0.00191657597385421	-0.00568108759202886	-0.00223374607288962	0.00526061055265668	-0.0019337437785515
h1s8	1500	-0.0122210448863968	-0.00746762769940237	-0.00615898395223508	-0.042304607163446	-0.00259582406565214	0.00364995737967069	-0.0143946278480916	0.00649172187092225	0.00390302038277805	0.00592993862230126
h1s8	1501	-0.00620650440840168	-0.0255256851863414	-0.0165508157574469	0.00196693280685339	-0.00330362374489659	0.00605680925020308	0.000634024411099148	-0.00381148729600814	0.000263041532707368	0.00538273401996924
h1s8	1502	-0.0123565166316555	-0.00860730104470423	-0.0119234748526638	-0.0316613304106018	-0.00456332690302873	0.00133625870630188	-0.00331279874671774	0.00336696070906627	-0.00921604500527024	0.00921319185030063
h1s8	1503	-0.00717597068803858	-0.0164637207663726	-0.0165582784862093	-0.00707280145104938	-0.00452243477713962	-0.00668716511856206	-0.00657304298114703	0.00275612180808743	0.00133198402851373	0.00833564908759874
h1s8	1504	-0.00981927818196702	-0.0224982229224974	-0.0124133254123532	-0.00404876282946332	-0.00607448200568951	0.00126505416782812	-0.00629508921496955	0.00290984011222483	-0.00489386926201821	0.0118305908296705
h1s8	1505	-0.0118879501086694	-0.00952601330332891	0.00114449596527427	-0.057734318860821	-0.00567616535207533	0.00400911614273566	-0.0169727069130348	0.00111225211182971	-0.00692195105600526	0.0130819469455662
h1s8	1506	-0.00860958098980329	-0.0248667111505504	-0.0198492362940569	0.00905167282796864	-0.000110116616568201	0.00245544812192344	0.000660114071826955	-0.000242273362581677	-0.000533696692303402	0.00343866923688036
h1s8	1507	-0.00937043719336914	-0.0194955067815589	-0.00504294011446678	0.0100554396522313	-0.00428468588382794	0.00718503161789396	-0.00410080031991253	2.55115360827724e-05	0.00612584224004286	-0.00283872957338714
h1s8	1508	-0.00876892423569653	-0.0242389886160227	-0.011857577028443	0.00122257602506614	-0.00114272340850577	-0.00892008905436566	-0.00814873086671694	0.0016748003501908	0.00134976574542732	-0.000251730888259934
h1s8	1509	-0.00915880943828517	-0.00825402834527257	0.00308358309390728	-0.00882683404267953	-0.00861957174592486	-0.0112760702059806	-0.000495377572623376	-0.00555343203405498	-0.0135952814109591	0.0020766630313485
h1s8	1510	-0.00656288712978998	-0.0183751382634878	-0.0136355027542141	0.0109063787929524	0.000249910644079543	0.00340106300691188	-0.00428627289424204	0.00253076781666847	-0.00367895323350121	-0.0170887946828602
h1s8	1511	-0.0119255024998887	-0.0256967603427903	0.0399713189679008	0.0217929873506071	-0.000842829210958279	0.00624336605027721	-0.00354890147140154	0.00758289668805557	-0.00277366836987764	-0.000709961880828555
h1s8	1512	-0.00808878805719034	-0.0257981296367551	-0.00669354745200198	0.0104695855632048	-0.00153136506531417	-0.00155616074775833	-0.00452776690920335	0.00444093699561272	0.00243258809513609	-0.00335883452189914
h1s8	1513	-0.0109749922152144	-0.0094015104122864	-0.0126381183467243	0.00158943451718295	-0.00111096569080714	-0.00674475505846084	-0.00213396176754751	0.000670415453332789	0.00769860510439088	-0.0038291649937346
h1s8	1514	-0.00898508047546456	-0.0238109586407934	-0.0221944168399437	0.00988107458532865	-0.000136593243221033	0.00106706770235213	0.00165991371950602	0.00547025931239857	0.000534586512697829	-0.0015500207049845
h1s8	1515	-0.00535514630852218	-0.021216842277344	-0.0156009277638897	-0.0105447914350579	-0.00378013831782212	0.00221622288856932	-0.00603523010409793	0.00536367454702699	0.00122920897031035	0.00266357363742447
h1s8	1516	-0.00872082434556292	-0.0155216254461575	-0.0175020841806039	0.0100404301070096	-0.00536083679709503	-0.00185296114199006	0.00141615435574242	0.00452127330060718	0.00338599449262038	-0.00154255185633908
h1s8	1517	-0.010026673078301	-0.0223250495664137	-0.019914310989027	0.00241178934359162	-0.00138228972290764	-0.00224749803149478	-0.00253223790821095	0.00502123255598496	0.00325404507509949	-6.1186041823522e-06
h1s8	1518	-0.00620202192893583	-0.0197568145051787	-0.0151654403069294	-0.00125807072788348	-0.00435254906618009	-0.00899010145995355	-0.00735955169608371	0.00279283777897257	0.00659110871933894	0.00138683136742663
h1s8	1519	-0.0093880279292385	0.00979900771570806	0.00351652548045342	-0.0198998622853439	-0.00661522753343654	-0.00542437723514321	-0.000870987575148195	0.00160277939570346	-0.000792184324086718	0.000979367187234223
h1s8	1520	-0.0164789294614786	-0.00698592331345376	0.0694616780386809	-0.0151271841398661	-0.000452777753996516	-0.013111119495165	-0.00011574831459658	-0.0182126959485166	0.00624511181660415	-0.00985948940900864
h1s8	1521	-0.0180003940575533	-0.0104205663690063	0.135812157826433	-0.0278411303258573	-0.00376409951078082	-0.0104600161597176	-0.00862845354281881	-0.00611677365555765	-0.00637398311062363	0.00817787011160731
h1s8	1522	-0.0155671039117933	-0.0176921382549371	0.134770723350803	-0.027938448959833	0.00620508530420492	-0.00226433707703869	-0.00268869092467792	0.000128060116650315	-0.00622712563533367	0.0043028289704712
h1s8	1523	-0.0123647602280476	-0.000988915057856077	0.057597876685774	-0.0326729647897914	0.00474886727552413	-0.0162602845884245	-0.0136172009514143	-0.0122610185043676	0.00488149591596779	-0.0120085106458229
h1s8	1524	-0.00926402460721256	0.0083349152685982	0.0385236215208522	-0.01586666532535	0.00836271617140848	-0.0112789943841179	-0.00961152771643923	-0.0126711959154538	0.00833826716932164	-0.0259539634608805
h1s8	1525	-0.0140492270704908	0.022246937661027	0.0642727616702516	-0.0442006005874753	0.0153328448740402	-0.0378725930593979	-0.0113466422651937	-0.0211458922315454	0.00767817000237217	-0.0280128894450895
h1s8	1526	-0.0145554223751505	-0.00725670498539686	0.0628810771991102	-0.0506246276460015	0.00710718035392895	-0.0130885119529367	-0.0183735613823478	-0.0139229778018957	-0.00390569221911901	-0.00242406515628648
h1s8	1527	-0.0206539600473519	-0.0261059604538262	0.192955949720583	-0.00169406747370075	0.00066170888530019	-0.0127156027676103	-0.000625136815001583	-0.00130491300684785	0.000676415443348008	-0.0144286645323819
h1s8	1528	-0.0113765044828472	-0.0291885796851069	0.0517856030522765	0.0127880013011481	-0.00455155020876462	0.00349249377063032	0.000158403742588511	0.0100807021110298	0.000269150286814017	-0.000868467722088939
h1s8	1529	-0.00783857734171924	-0.0206749262566839	-0.0169189101509895	0.00666157843072999	-0.00359861076845504	0.001953454053291	0.00580568216312008	0.00292814220872285	-0.00275030905906646	-0.00268124878979492
h1s8	1530	-0.0067555944680643	-0.0255660226866521	-0.0124918102471771	0.0140203886055203	-0.00397385757827731	-0.00275468408227352	-0.00195564300443096	0.00621805689350073	0.000417019753060223	0.000944213086870866
h1s8	1531	-0.00981129183948507	-0.0296148673036664	0.0189933940885394	0.0116544139884113	-0.00288975830649627	0.00286095168870988	-0.00413012084192464	0.00856443229784753	-0.00672606525147215	0.00304466751261982
h1s8	1532	-0.0124421471336887	-0.0144669942687335	0.0166157054539743	0.0105395873002478	0.0103743413778535	0.0041444269090974	-0.00430920484361024	0.00630751029219878	-0.0145117469941024	0.0130143373840424
h1s8	1533	-0.0098520259583148	-0.0262804810782858	-0.00363037414683939	0.00938272214521433	-0.000344236075842905	0.00361247559434335	-0.0029673640141474	0.000837543429501852	0.00184447004772916	-0.00194700412323867
h1s8	1534	0.000659344817785688	-0.0224006439598407	-0.0169580480707686	0.00587801588639673	-0.00613974454380804	-0.00169620947180945	-0.00232816353068511	0.00457127635043457	-0.00740283507630636	0.00198543276373311
h1s8	1535	-0.00530794903782777	-0.0183380864426947	0.0133131735786401	0.00524302468621757	-0.00715641323394427	0.00251285112289733	-0.00156745018547274	0.00471486694502236	0.00424739571582941	0.00442637785388874
h1s8	1536	-0.0101038935360316	-0.0292334869554716	0.034425124048781	0.0208419533971647	0.00959954029123227	-0.00294807446677482	0.00171253469241704	2.51680990647501e-05	0.0119311313202197	-0.0153261580314515
h1s8	1537	-0.00956231084767786	-0.0212017065793711	0.00923832548939319	-0.0205184734404119	-0.000632566723825411	0.00159487539153631	-0.00257150599218083	0.00332786155356599	0.00590334773853294	0.00645544416901956
h1s8	1538	-0.0122429768658367	-0.0100638818014062	0.00196573456448417	-0.0408391701658031	-0.00100312732561341	-0.00822606810768801	0.0172886792484197	0.00262013134210532	-0.00112287757655407	0.00663874253463238
h1s8	1539	-0.011029372625109	-0.00433662570809424	0.0058316142936735	-0.0519790685497563	0.0026296330476482	-0.00212148050314378	0.0200453391847794	0.00271697067900031	-0.00342561521321287	0.0208112482599818
h1s8	1540	-0.00966231302501896	-0.0187036855570113	-0.0197644811908224	0.00555824871681593	-0.00403854827193386	0.00100633400810364	-0.00159081324546699	-0.000455511837581558	0.00570862646910165	-0.000652614680153099
h1s8	1541	-0.00601576989632539	-0.0258582544263996	-0.0203258134493024	0.00884504965340683	-0.0027040462142773	0.000441558389153892	-0.000443046774639407	-0.000871449733094086	0.00443159428028126	-0.0033824086192938
h1s8	1542	-0.00542582469502968	-0.0228330860486035	-0.019434134878083	0.0121873072000772	-0.00156680520269725	0.00388371324666588	0.000646584848316	0.00457351617521544	0.00886463035035021	-0.00917072305079152
h1s8	1543	-0.00815928446133215	-0.0117974273138612	-0.0163915364075824	0.00812198760005504	-0.00539029380957193	0.00232417930232532	-0.00695364740502384	-0.00340288376672688	0.00769963919820714	-0.0206248359870689
h1s8	1544	-0.00438571059668124	-0.0169383826417479	-0.00574673649581707	-0.00074210441931185	0.00748984438548368	-0.00996184012474069	0.0104873598128022	0.00462741289276752	0.00457270146658484	0.00407603301993968
h1s8	1545	-0.0013960666156007	0.00177858706251621	-0.0193633873832634	0.0174367498083756	-0.00356276775078746	8.64571418299231e-05	-0.000289535046624483	0.00380433940204274	0.00512796280500962	-0.00386418253156989
h1s8	1546	-0.00617807629492915	-0.0149429010508461	-0.0152297643578461	0.00609342459448222	-0.00295931224616272	-0.00226531265399679	-0.00486610438993908	-0.00841842105006658	-0.00238188132829432	-0.00712401232535226
h1s8	1547	-0.00760627276801636	-0.0208397577224926	0.00226658746663845	-0.00213579254639275	-0.00254652282149022	-0.00782232543328126	-0.00635396033545284	-0.00316765409647575	0.00404866577424189	-0.000851788123752847
h1s8	1548	-0.0089538096481679	-0.014663555085645	-0.00796403281830412	-0.00858451479128621	-0.0041920701858757	0.00687834062437012	-0.000223652991098408	0.0052839770664561	0.00358260920300109	-0.00310263724131468
h1s8	1549	-0.0086679506612758	-0.0206587408504286	-0.0157507538601828	0.00477268996129135	-0.00103658532300763	0.00441948133650251	-0.00203289106831844	-0.00315769923982641	-0.000375056407887237	0.00573136420996946
h1s8	1550	-0.00283516017425432	-0.0222590530197826	-0.0163259274712417	0.00873702360203567	-0.0035437870217726	-0.000273006331856106	-0.00419341776885866	0.00399146547591742	0.00651410212411607	-0.00544059915736766
h1s8	1551	-0.0186088020304342	-0.0373570537263176	0.12125510519406	0.0358252525881732	0.00470133363560154	0.0178505287113692	0.00602853744643297	0.0091475887178755	0.00178260378626381	-0.00263631928729049
h1s8	1552	-0.0166112252863392	-0.0214813330928413	0.0864611691502959	0.00420108782354358	-0.00385632652798053	0.00961766790018126	-0.00236643880187195	0.0105739670820679	-0.0019180441411917	0.00814368458640349
h1s8	1553	-0.017194767847628	-0.0448922755926001	0.13465452639964	0.0227321707444204	-0.00225778231323516	0.00279170088712159	0.00369527511522546	0.00344477003090315	0.001513588955284	-0.00647335472767748
h1s8	1554	-0.0179620376591549	-0.0140755153213141	0.0931201699241954	0.0169079576580121	-0.00100199796331381	0.0140962888953853	-0.00115947167309497	0.00661588102254861	-0.00764767372573121	-0.000793286730822828
h1s8	1555	-0.00630397001574877	-0.0289766047012465	0.000189669333485668	0.011174141988711	-0.0027660756942932	-0.00365214133304072	-0.00330530725865081	0.00748175420124379	0.00335657371605721	3.94875454288302e-05
h1s8	1556	-0.00150043564737344	-0.0271127284129869	0.00257553751268092	0.0187004103554968	0.00535898257959654	0.0064497711279289	-0.00252643475531373	0.00374654918572133	0.00463982379701331	-0.00137239825228666
h1s8	1557	-0.00826557170123654	-0.0224989309077895	-0.0216792895308472	0.00881344340114859	-0.00331772246493413	0.00210314616737343	0.00714722164377951	0.00393726297140576	0.00375867123550551	-0.00324131593380155
h1s8	1558	-0.0123841554199206	-0.0242796070577734	0.0151905091577387	0.0111669942371181	-0.00303289328286434	0.00516630263424496	-0.00529247690202104	0.00469968071825032	0.00217450414725456	0.0066574918035771
h1s8	1559	-0.0152245049399377	-0.0254372675645694	0.090881884924795	0.0349862228985812	0.00245348877957946	0.0108343822207857	0.000679720894747866	0.0135446805175382	-0.00155245062052158	0.00351847244482413
h1s8	1560	-0.00959256986797012	-0.0149143940409472	0.0208987486287564	0.0198641146298331	-0.00208907241293584	0.00372676129920915	-0.00350144674168304	0.00609869916588443	0.00255113291472376	0.010505199688825
h1s8	1561	-0.010772770310943	-0.0254319578988553	0.0445095715182933	0.0181882090734408	-0.00140977360850786	0.0100373307352086	0.00929921346790274	0.00697714776387992	-0.000370218662270305	0.00575368283566185
h1s8	1562	-0.00691449472879177	-0.028992257174037	0.00307936404457923	0.0151140170746122	-0.0027759400438656	0.0017936581001022	0.000530798131885044	0.00623196571864922	0.00120574127620991	0.00317469426480393
h1s8	1563	-0.0147687619541802	-0.0164742739872263	0.0477676653054224	0.0152548667520788	0.00248993499689014	0.0170281023066328	-0.00339124854576789	0.0148285051827685	-0.000747547050446397	0.0111613355762021
h1s8	1564	-0.0108410134924757	-0.0260993440700067	0.0506062454657834	0.0261249306862934	-0.00108614796018033	0.00773239306787579	0.00706559891287133	0.0102232763627522	0.0023859049413527	0.00186176956408173
h1s8	1565	-0.00935425981051474	-0.0204084624960762	0.0804848649926888	0.0299764973098609	-0.000705613252239882	0.0127426601620695	-0.00216854457889531	0.00874263167687581	0.00288389088141486	0.0129839274800122
h1s8	1566	-0.0165434068046091	-0.0316390550614912	0.0946084860439996	0.0416169534315842	-0.00102291317570255	0.0173548721992713	0.00471486774604097	0.0112809165069067	0.00233405116757487	-0.0109673591827666
h1s8	1567	-0.019292407138794	-0.0487127481346842	0.217566074039613	0.0265429857864694	-0.00373958245483873	0.0127828173509693	0.0128031113961462	-0.00866850999965655	-0.00247635588331444	-0.00283058506054775
h1s8	1568	-0.00502222143118704	-0.0279908890190532	0.00425337315214533	0.000206531998555244	0.000112785268569045	0.0141950253334558	0.0106217723167011	0.00366830359683304	-0.000405551772384587	-0.00502260621692815
h1s8	1569	-0.00732294314790075	-0.0235102565567544	-0.00758224665689402	-0.0204539666511227	-0.0072313707375955	0.0144529062427821	0.00697860914904713	0.008809253269712	-0.000145514351311487	0.00612811252990716
h1s8	1570	-0.0100090040220795	-0.0182461549213942	-0.0119847691908365	-2.67619176179991e-05	-0.000714806497350876	0.00908675662415215	-0.000676919179715047	-0.00252291684988337	0.00702646188590971	-0.00243157984752157
h1s8	1571	-0.00610718517036585	-0.021213216084992	-0.013537437280363	-0.00626622840356249	0.00276299295464217	0.0152091868373528	0.00551383797353817	0.00492847017796652	-0.000130162954364912	-0.00508146468927298
h1s8	1572	-0.00823371593284291	0.00250909003704809	-0.00413482847296703	-0.00138898421525152	0.00522397906581508	0.00392892338546708	-0.000732088375378382	0.00548546386404058	0.00903397526276057	-0.010877681203945
h1s8	1573	-0.0125577830306688	-0.0348747994230731	0.0511439221749696	0.0193923401253078	0.00660933601538453	-0.00185195081075045	-0.00293418361082596	0.00409269276960036	0.00111948513854726	-0.0047842367302663
h1s8	1574	-0.00968657403110684	-0.0252391596462365	-0.0100094993468214	0.0122634468625542	-0.000550158900657509	-0.000664306809936556	-0.000220624392839242	0.00568278933266283	0.00231454031065374	0.0013435574995915
h1s8	1575	-0.0135630777985948	-0.00319843757659968	0.00255221003570569	-0.0304986166258784	0.00332817944622224	-0.0338342005899547	-0.00281915135561858	-0.00725605502853017	0.0118518792126625	0.000100269727944914
h1s8	1576	-0.00946106753696158	-0.0226568779132946	-0.00663002313602214	0.000755980827126849	0.00427679923436918	-0.0219899173120568	0.0109525726397818	-0.00215372510188939	-6.57116317900979e-05	0.00675733920910609
h1s8	1577	-0.0129104667217002	-0.0190195439029995	-0.000447404382491208	-0.0229359012752197	-0.00336105445304004	-0.0281438967838527	0.0245240186589276	-0.00665367140586925	0.0015072247923553	0.0122385329702327
h1s8	1578	-0.0239810717798025	-0.0356759648473409	0.18540401200363	0.00326976872630289	-0.00164515601829866	0.00145016161557264	-5.17688341806173e-05	0.00049696359516637	0.00464693336565541	0.00756351330933695
h1s8	1579	-0.012159145876777	-0.027771198854586	0.0387210516888884	-0.00289962617642537	-0.00848485054519527	0.00191756544522737	-0.00143798027708672	0.00296679258377926	-0.00299204770495771	0.00358030225990613
h1s8	1580	-0.00668215474404848	-0.026686202057513	-0.00620162440230531	0.0151686661369683	0.000289206574478191	-0.000806388213069653	-0.000979502782834765	0.00600251268629449	0.00217138564217331	-0.00236897498534577
h1s8	1581	-0.00728444048840884	-0.0235115815960152	-0.0036189282740131	0.0154998940026304	-0.00147990358376869	-0.00340586664656613	-0.0022111158897772	0.00704541031690499	0.00357158745155159	-0.0108083301140963
h1s8	1582	-0.0155246670637092	-0.0129640207019466	0.0276851213853822	-0.00659969268195274	-0.000737962087856154	-0.0192649620195388	-0.00578251517446981	0.00173087273033593	0.0131683844283135	-0.0108642131653016
h1s8	1583	-0.0097130184959598	-0.0228715726353623	-0.0166252787924164	0.00250402257516029	0.00203516864374874	-0.00484170519655176	-0.00180615374959831	0.00534224981763508	0.00631830497558866	-0.00748383176096213
h1s8	1584	-0.00518702260844701	-0.0257159147749598	-0.0168191338254663	0.0103374771386397	-0.00188135600565052	0.00338679316267649	-0.0021887215764409	0.00195706110334779	0.00281084958612333	0.000312317851882117
h1s8	1585	-0.0112431534085885	-0.0205522091004888	0.010760762809554	0.00424606425360152	-0.00337100646907073	0.00505965751256679	-0.00300870518081165	-0.00121560754942916	-0.00118242189698643	0.0014858145978513
h1s8	1586	-0.0178643028816023	-0.0216989061124954	0.107095625965407	0.00311290300637676	0.00163599932168265	-0.000839017118820909	-0.00136970424649653	0.00390361095873675	0.00204613489436059	0.00338733164943565
h1s8	1587	0.0057727518369726	-0.0227399144680039	-0.0184022536183084	0.00823178555774157	-0.00359513789032093	-0.00468219668531423	-0.0041958511855975	0.00373732108334105	0.0061604271885777	-0.000794226443749016
h1s8	1588	-0.00767993505675385	-0.0253195813265283	-0.0140888323285943	0.0104823397096764	0.000607248224718708	0.00176338941045198	0.00366051496738253	0.00271251836926392	-0.00012973178397754	-0.000701952438921088
h1s8	1589	-0.00808206373509729	-0.0240895986331329	-0.0163655127569132	0.00367768571409167	-0.00422270995631616	0.00436877742745116	-0.00216817020557985	0.0035920795792636	0.00439444436703598	0.00405621566159984
h1s8	1590	-0.00704713944011837	-0.0259277567193943	-0.0157032793632974	0.0123777481896447	-0.00100079486262804	0.00730764011283822	0.000529500086192782	-0.00417148805070504	0.00145682625166581	-0.00296760483337692
h1s8	1591	-0.00468402149280472	-0.023511663867071	0.00107343754686841	0.0142096465128314	-0.00788791424340512	0.000212398621191898	-0.00316245285941496	0.00699275075230894	-0.0035004078442295	0.00313725336982258
h1s8	1592	-0.0124308752265504	-0.00855162414842465	0.0151010122098661	0.00159366920441515	-0.0025712127030337	0.00184902593104071	-0.00893523893246306	0.0033263711234723	-0.00411553394739361	0.0120536048677141
h1s8	1593	-0.000222918193849649	-0.00788481167785127	-0.0147028545658728	0.0162875808209524	-0.00948812917504578	-0.00390260287045562	-0.000227479531765364	0.00381705178320955	0.00349823441553454	-0.00335171493005189
h1s8	1594	-0.0100555787210649	-0.00469803101788554	0.0771537017326626	-0.0174794159045335	0.00521138250565518	-0.0105642751440162	-0.00936971331308458	-0.00253964933299235	-0.00206576238525364	-0.00132323186485732
h1s8	1595	-0.0107431242758693	-0.0295263470232238	0.0241067904425186	0.0205456941094968	0.00557368761554946	0.00286980290698908	-0.00112075932669128	0.00424849736715119	0.000327122035875972	-0.00112229268842668
h1s8	1596	-0.00250816896213078	-0.0264477567378404	0.0995045662496633	-0.00253043765532014	-0.00323004622340079	0.00117078689712118	-0.00512721389135478	-0.000136152587854519	-0.00258958322460853	0.00788495299890717
h1s8	1597	0.00305003841769127	-0.020697404025275	-0.0163009733319602	0.00862082884868565	-0.00117581594916381	0.00339882094159374	0.0397504819134092	0.00231002329204829	-0.00870368031939859	0.000723553835075581
h1s8	1598	-0.00778433246564221	-0.0153155498045124	-0.0169437299975142	-0.00474029846267205	-0.000324130912314634	-0.00554911572849174	0.104647624251655	0.0140956082053781	-0.02111826526244	0.0154333412522666
h1s8	1599	-0.0080488470458755	-0.0226304342644531	-0.0138130425800595	0.00926177757465775	-0.00559069778152617	-0.00244309616938612	-0.000821150722593008	0.00644531877937759	0.00201898319970003	0.00599842949566593
h1s8	1600	-0.0063873065319545	-0.021041483713822	-0.0121309650136398	0.0110000220290918	-0.00331170221701549	-0.000320483395666357	-0.0039306717829218	0.0015331381381997	-0.000147160710121501	0.00382174464731088
h1s8	1601	-0.00918127166217486	-0.00803410422335916	-0.0216354926979402	0.012083627515863	0.000105419582576382	0.00215793486070577	0.000777968849323254	0.00400648925798332	-0.0029772101292865	0.00162196212635939
h1s8	1602	-0.0104654149504728	-0.00132591260745589	-0.0182375882445566	0.0151297275091705	-0.00380875613774966	0.000611275141190472	0.00405896091076311	4.33609871369783e-05	0.00283121245701874	0.00614559088419155
h1s8	1603	-0.0137758967898223	0.0157686457182706	-0.0238748356034731	-0.00903583742702219	0.00546039928829767	-0.0118333877228519	0.137083950009556	0.00597283485994709	-0.0260131862573259	0.011485707405716
h1s8	1604	-0.00655275287859976	-0.0222003454756385	-0.0123884536186483	0.00317486223624013	-0.00113259051609452	-0.00586440299084172	0.0378288520262231	0.0060780654298203	-0.00515228849487827	0.00779238027529912
h1s8	1605	-0.0151321474108057	-0.00798909608955211	0.16255243838909	-0.00889377799425391	0.0117155433817367	-0.000218829833795527	0.00711486280035486	-0.020253988184636	-0.00721853045122294	-0.0118965092354306
h1s8	1606	-0.0075868912952365	0.00890941224764503	0.0468002946711195	-0.0453284954532015	-0.0120772795458412	-0.00811716798120672	-0.0134386099547871	-0.011422754953504	-0.0235100118820206	0.00795830793093372
h1s8	1607	0.00894891637297176	0.0144061818646958	0.0314060423914607	-0.0408713962678887	0.00336809607080763	-0.00560927761108851	-0.00393131354283821	-0.00623507707462566	-0.00417935006359661	0.00129590966524032
h1s8	1608	-0.00834944937344201	-0.0235572468761218	-0.0120091632012355	0.0134799511661391	-0.0033686759382037	0.000427448228047126	-0.00336956290798195	0.00434939266776511	0.0028521299305726	0.00253706734740442
h1s8	1609	-0.0165504353260507	0.00615623328036171	0.0518423513031351	0.0256552277573201	0.00651041875114055	-0.00858639935068547	0.0108747514751601	0.00366825722256685	0.00765739626970964	-0.0152679724434628
h1s8	1610	-0.0116082454644701	0.00322869253168214	4.70622765739111e-05	-0.00537849578752308	-0.00475599695283598	-0.00531677211201903	-0.00637962134890102	0.00421120572609182	0.00753531295346628	0.00964242257591994
h1s8	1611	-0.00793603966764479	-0.022250992849983	-0.0139600308382892	0.00533409594956507	-0.00345482493231851	0.000864873750057654	0.00327638663289068	0.00507518270989392	0.00214983256167987	0.00215275863232932
h1s8	1612	-0.00107402934197615	-0.020376387124573	-0.0143994328498428	0.0127273001985652	0.00790459670424074	-0.0042091311288212	0.00746525411613693	0.00517125894079128	0.0036048332959974	-0.00348132754043881
h1s8	1613	-0.0160945161940332	-0.0386864685648542	0.17927413205486	0.0100949621504337	0.00141220346362484	-0.00471754189376784	-0.000373545435007804	-0.00981158852448761	0.00265028611947393	0.00860957426261324
h1s8	1614	-0.0280288444979307	-0.0563488411073274	0.319476668108382	0.0416649677719529	-0.000582895495688527	0.00675723524805021	0.0103408320778789	0.000989720207193065	-0.00452231344752987	0.00181087194006735
h1s8	1615	-0.0401148735433385	-0.0666679606130347	0.509302923307439	0.0567794743073643	0.00365327971873319	0.00986419364254384	0.0198588122226845	-0.000184367677788763	-0.00692710480987626	-0.00368643076850465
h1s8	1616	-0.0106027484158914	-0.00259093849059072	0.0240575593646882	0.00384555672402518	-0.000386169747107655	0.00350726705207706	-0.00750902386931728	-3.4155845909485e-05	-0.00298982594231217	0.0163162323075183
h1s8	1617	-0.00809379466222716	-0.0237848221635186	-0.0204903674423863	0.0116023169022315	-0.00152916062281051	0.001375043976728	0.0132623756350487	-0.00255382555739645	-0.00146915762392207	0.00555216371627228
h1s8	1618	-0.00951498706929552	-0.0260948470760563	-0.0115245178813572	0.0120659379734614	-0.000375971373715535	0.00142228213073678	-0.00418509707084058	-0.002621642756207	0.00375372182221615	-0.00489296871476918
h1s8	1619	-0.0085773167454008	-0.025088610883551	-0.00454853889449435	0.00742790479859223	0.00770919472896958	0.00260810744230567	-0.00543199858711869	-0.00305915568292355	-0.00455351697755801	0.00245004893760892
h1s8	1620	-0.00284382631542733	-0.02379309804826	0.00100420605053982	0.00175769301233594	-0.00521092984650948	-0.00684918465354307	-0.00814856826127069	-0.00566654522310621	-0.0127104447469464	0.00444524870163856
h1s8	1621	0.00310592813546064	-0.0118258260410838	-0.00157215328126093	0.0080506548390856	-0.0164464275145521	0.00462878434790545	-0.00290197410846085	-0.00424486541116392	0.00755191935523295	0.00336274524127484
h1s8	1622	-0.00724991395267839	-0.0272160712381347	-0.00995248976698145	0.00865430519262013	-0.00731980150105088	0.00309904763743485	0.00355656537827756	0.00443286454630282	0.00137120509573271	-0.00523093569964069
h1s8	1623	-0.0110723877237831	-0.0306190111828405	0.0131985681848585	0.0129422820855976	-0.00463256952042906	0.00281514364359508	0.00838192220650337	0.00512397132583873	-0.00112396179152122	-0.0153519039863531
h1s8	1624	-0.0121186343696548	-0.0212250026098135	-0.0024087337105652	-0.000897888551853301	-0.00709639875833493	-0.013543032905085	0.00296698665822963	0.000292968594863775	0.00240325701702142	-0.0153410724515729
h1s8	1625	-0.014426243073784	-0.0466297055047274	0.124038193501672	0.0329232703903109	-0.00837321492397107	0.0142024580939869	0.00435664304227115	0.0108548988243796	-0.00807471821817902	-0.0209347094279611
h1s8	1626	-0.0108097957327677	-0.0264173804710846	0.0172349479156157	-0.00232188063283699	-0.00780672245321855	0.00618303897072892	0.00205430493960822	0.00279420006261227	-0.0152422199539736	0.00251675915505511
h1s8	1627	-0.0150517429935359	-0.0100188988722621	0.0454585798998136	0.00104022848646873	0.000478531715221542	0.00600801155331322	0.0067330174766396	0.00754135563042957	0.00145894302532437	0.00137709090628122
h1s8	1628	-0.029729825425915	-0.0543189174509292	0.303195867306901	0.051235301604382	-0.000259422754118005	0.0232864673096927	0.0162917741812289	0.0114071365975403	-0.00701813180691613	-0.0158615791052881
h1s8	1629	-0.0167709292706601	0.000176490687164762	0.0415309070616056	-0.0158179670263271	-0.00270598065726665	-0.00345150275679847	-0.00380460152706597	-6.30904055505431e-05	-0.000137129191211041	0.0108446909823954
h1s8	1630	-0.0107694715394513	-0.0210406643939453	-0.00955605000302583	-0.00466780161813362	-0.000265064032248174	-0.002794260045176	-0.00406128768076852	0.00203989797235215	0.00260983638053562	0.0122554678989149
h1s8	1631	-0.000287845221667706	-0.0211998690918526	-0.0162381056390855	0.0111063884724949	-0.00319374415044695	0.00765272815235716	0.0069140635649084	0.00765588456917245	-0.00312832014165075	0.0115785413665734
h1s8	1632	0.000367447354526695	-0.0163052590649995	-0.0162848392538095	0.00204533183415916	-0.00357829415531691	-0.00781828085302053	-0.0071032952056244	-0.00424140940188906	0.00541495923541703	0.00154931791572598
h1s8	1633	-0.0135012005991449	-0.000205894556209941	-0.000759614508327126	-0.00389655160254397	0.00236485905048505	-0.0153009250784447	-0.00782333359481098	-0.00658527327191327	0.00560636205750092	0.00473649557750118
h1s8	1634	0.00709805481411423	-0.017073727119013	0.00428192696472058	0.00871444229557449	-0.00750719741665993	0.00530648694904531	-0.00187805831492112	0.000735368346752161	0.0110439887632132	-0.0090704527879636
h1s8	1635	-0.00917550791701713	-0.017915209047947	-8.82244599121922e-05	-0.00408007313593179	-0.00583868668086586	0.0117691822211398	-0.00296976305817714	0.00698955831975687	0.00435053553238382	0.0019082878860514
h1s8	1636	-0.00961652535687926	-0.0264598830779862	-0.00591313952987042	0.0109917616098152	0.00384527257825276	0.00390973211629459	-0.00110574881810081	0.00790499262161639	0.00145387922376967	-0.0003359752504881
h1s8	1637	-0.0101391935725099	-0.0218070834083313	0.00168519457590964	0.00349143736009512	-0.00700219837784172	-0.00212084880265011	-0.00532170049267287	0.00530709286246631	-0.000803662668097521	0.00558465609868026
h1s8	1638	-0.0049175115318912	-0.0202268184982475	-0.0188899337032967	0.00825998102477614	-0.00673646168454603	-0.012358389602004	-0.000454851186772224	-0.000936956743605927	0.00114024240352177	-0.0026771852598172
h1s8	1639	-0.00831778620639106	-0.013952641723288	-0.015702617429463	0.00041617843440396	0.00625721163686652	-0.0212795002470179	-0.00353409365268181	-0.00511524399767079	-0.013415985027572	-0.0086621813384757
h1s8	1640	-0.00718826502473223	-0.0141237568792182	-0.00760563797899149	0.00714758477486009	-0.00678046544466991	-0.00531066359841851	-0.00218346770383067	-0.00099105584740355	0.00439429117976991	0.00836763456230728
h1s8	1641	-0.00892491649635917	-0.024086749143011	-0.0092600983769972	0.00594069382966318	-0.00876153576133954	0.00423177875170138	-0.00800460858876715	0.00277436522137509	-0.00465929471998831	0.00995222662752669
h1s8	1642	-0.00730002228118256	-0.0204761744417597	-0.00556169807836348	-0.0226300960502584	-0.000766267498920535	0.00508600042281305	-0.0104317699550339	0.00545498002206147	0.000946621090534242	0.00373888596915125
h1s8	1643	-0.0156782274519493	-0.013600019986061	0.0674929187627373	-0.0532859773747653	-0.00454759950283066	-0.015436615490701	-0.0169343403788402	-0.00444034209336975	-0.00159696867864258	0.0200192896383828
h1s8	1644	-0.0134997222021189	-0.0154010256455958	0.02437645125681	-0.0393851049692745	-0.00805819415030682	-0.000179899494562591	-0.0203760691211302	0.00283731365384896	-0.0150925461767538	0.0127677744140173
h1s8	1645	-0.0215606343980165	-0.0334419540492529	0.166848345089195	-0.0235077470487504	-0.00219543688627183	-0.0185767193159746	-0.00748080145431928	-0.00290949167911418	-0.00205669050593293	0.00232106563934993
h1s8	1646	-0.0222029496790741	-0.0168536647489497	0.151781893368278	-0.0230663988886486	0.00384402970687295	-0.00509009977755579	-0.00507808227470912	-0.00033835253685766	-0.00069576521488938	-0.00477208185691634
h1s8	1647	-0.0103927222515387	-0.0192779156309958	-0.0103350711381812	0.000825902116526438	-0.000479651199439441	-0.0054433732918016	-0.00633770900007422	-0.00317971207079801	0.00794268336563443	-0.00679883905730167
h1s8	1648	-0.00793765484521348	-0.0180999712801137	-0.0180988947646316	0.00379925463676623	0.0112152469612034	0.00309514068796025	-0.00821745459839641	0.00462077711990957	-0.00594773444956846	0.0127261233652957
h1s8	1649	-0.0101855259505272	-0.0125379646816292	-0.0168631608686562	0.00356255992907824	0.00809916154311706	0.00223019347904701	-0.0137429507442281	0.00117078217329091	-0.00241568485152734	0.0193200936350613
h1s8	1650	-0.00984495732092126	-0.00893511329964199	0.0227458146261248	0.0155811032903451	-0.00502273805870329	-0.00400057231766776	0.00152379480603344	-0.000911945905710571	0.00389522442208628	-0.00193676841450283
h1s8	1651	-0.0254023140489349	0.0106680540405449	0.14503134261351	0.00588649992210115	-0.000733394005813673	-0.0135882304551685	-0.00228254598159111	-3.39708054162024e-05	-0.00265052599880581	-0.000936036909620735
h1s8	1652	-0.00994386165920576	-0.0217797244891003	-0.0111035957478837	0.000715936937305943	-0.00247167030692687	-0.0152966683647294	-0.00390074627681898	0.00183154853761765	-0.00192929774594306	-0.000906683933713676
h1s8	1653	-0.00897686811303615	-0.024487988650737	-0.0190541264447193	0.00981042355018034	-0.00143164231071377	0.00335955322736809	-0.00159881704244633	0.00252402200652061	0.00429173804102956	0.000801772440644773
h1s8	1654	-0.00637001961341398	-0.0240671013033687	-0.0202962857472488	0.0112298965945136	-0.00508560676994739	-0.000876093357495935	-0.00493964323022736	0.00586708907249021	0.00527884664695785	0.000446686221109881
h1s8	1655	0.00105955865885974	-0.0200429503312278	-0.0155253281561483	-0.00498585912483467	-0.00904481705363175	0.00673145154644903	-0.00478246517135205	0.00994301699285173	-0.00306033830955261	0.000512242380779729
h1s8	1656	-0.0112752886083216	-0.0286774286552745	0.0425687628803466	-0.0167436285078315	-0.00385735058644238	0.00575067692143308	-0.00175270400499391	-0.00570259201330992	0.00135818481934137	0.0127888049104392
h1s8	1657	-0.0123413756130679	-0.0232147283846519	0.0378154542894112	0.023977245595476	0.00216461497823483	0.00232462247507616	0.00549217296654512	0.00120746591835829	0.0100363653634973	-0.0149427741293793
h1s8	1658	-0.0107493929158719	-0.0137832267802624	-0.0186734169838294	0.010093399919371	-0.00212848379629799	0.000620520511112057	0.00776299700264911	-0.00323007015171998	-0.000918387462786733	0.00326790050923367
h1s8	1659	-0.0098569218665556	-0.0233867149807637	-0.00731181262452277	0.0097238223548255	-0.00538958647031458	0.00299946442134194	0.00539467515389451	0.00559134715983859	-0.000204703029965581	-0.0023811871366846
h1s8	1660	-0.00986112194145801	-0.0201933178242485	-0.00612666476987569	0.00809413487221518	-3.88726420241597e-05	0.000578667910931344	0.000750252679210928	0.00726716624487152	0.00383984926137998	-0.00383670633771516
h1s8	1661	-0.0118760937516333	-0.0210663172810128	0.144473967377213	-0.0322934185303387	0.00417214952866529	-0.0157654175330706	-0.0145041079037887	-0.0139536418188673	-0.0251591431993924	0.00571356615741151
h1s8	1662	-0.0201119261675156	-0.0165538174805554	0.216921539194279	-0.0639068548950635	-0.00226164045043625	-0.0187325793637265	-0.0153463844059722	-0.0136792162748288	-0.0176214158718087	0.0156676741050845
h1s8	1663	-0.00872817614535617	-0.0199492509981716	0.0127751081484034	-0.00414222864727696	-0.00495440137718152	-0.00677377761749891	-0.00366835522604377	-0.0028282159286923	-0.00919196312370194	0.00792968752500557
h1s8	1664	-0.0141071813148832	-0.0050732820201965	0.0917001092440505	-0.0417077465774491	-0.00936901162274378	-0.031212677470565	-0.00666317782781748	-0.00788440196765524	-0.00693427309791049	0.00758194835119983
h1s8	1665	-0.00201890651005797	-0.0231201237773368	-0.00213773982192157	0.00788069323252554	-0.000770171494986537	0.0080630899706108	-0.000259520611589128	0.0101002928395332	0.00130376257497607	0.00381809432105064
h1s8	1666	-0.00392589706657174	-0.0215780129834865	-0.0120129515087867	0.00778693804772188	-0.00428282474566741	-0.00281519925778926	-0.0085063465331993	0.001229947527581	-0.00493181132331285	0.00131918589050724
h1s8	1667	-0.00774017285426905	-0.0216357439146541	0.0525764678412197	0.0116288011433637	-0.00557823259957791	0.00258865869672416	0.000656010702094397	0.00634706113347565	-0.0172361416448393	-0.00196791301362603
h1s8	1668	-0.0128932054411284	-0.00688492701313667	-0.00942997178044837	0.00992157356708639	-0.00195074239884193	-0.0078480550377649	0.00198146408040055	0.000475358773004496	0.00787358024115535	-0.0136147067508895
h1s8	1669	-0.00764222395282573	-0.0127718526518769	-0.0122298096221636	0.0010250582765337	-0.00345349400750003	-0.000326015817493594	-0.00510844137525797	-0.000218459264799661	-0.0108418916444865	0.00308197127072297
h1s8	1670	-0.0146442504246809	0.0179983790653548	-0.0112698003833028	0.0170717861705166	-0.00546330505446674	0.002320874281101	0.00615858289833042	0.00212105682390079	0.00635231861252163	-0.0133779291727119
h1s8	1671	-0.0063326066897464	-0.0223619886873915	0.0354121209567445	-0.0292292019458961	-0.00420085757548742	0.00896380521987698	-0.0048195229609675	-0.00128584805942844	-0.00119024207469085	0.0108968533305792
h1s8	1672	-0.0204618870228184	0.00800118033304313	0.098510879670971	-0.0222919371693422	-0.00113597891343515	-0.0115591318597862	-0.00739117031676595	-0.000176293577091415	0.0139826019286923	-0.00982493468548351
h1s8	1673	-0.0176801628865982	-0.00493844504262947	0.0717876774810914	-0.00143615944252409	0.000488467068377671	-0.00136968844703204	0.0165523864038562	-0.00154899930507065	0.00329795558884292	-0.0100862133003335
h1s8	1674	0.00385838493871622	-0.0129291992473368	-0.0110580005579689	0.00558184485755891	-0.00829886731555126	-0.000444004582065105	0.00259914730242667	-0.00477281666475904	0.0127195748227696	-0.00883525949156983
h1s8	1675	0.00254575078572053	-0.00565863276517477	0.0144253407943112	-0.0339217786748806	-0.0041564943769591	-0.00160690824752089	-0.0035256357330601	0.000511266620068149	-0.00106421888743814	0.0099608322461709
h1s8	1676	-0.00722790775840687	-0.0231392442735932	0.00701003214941618	0.00701329693129235	-0.00320061790621811	-0.0124060097364149	-0.00935450823894886	0.00376859696601826	-0.00689448608238866	-0.00672829769399202
h1s8	1677	-0.000976519156590955	-0.0210352207836559	-0.000215653369397342	0.00798620532448229	0.00195331140687695	-0.0119212799467907	-0.00394391584756934	0.00392742084344786	7.25303047459865e-05	-0.000330705223577576
h1s8	1678	-0.00843031548066862	-0.0203510495782951	0.00847457860997594	-0.00854548361094451	0.00643641844852439	-0.00100999093814143	-0.0127214170685817	0.00587183696544494	-0.00414245850244661	0.0125974028964768
h1s8	1679	0.000363469024613638	-0.021590091630736	-0.0102894220634842	-0.00184327136025178	-0.000439982455757717	-0.00556076430950576	0.00130387034752234	0.00482383946616829	0.00587400437821233	0.00261433443337015
h1s8	1680	-0.00174659294748338	-0.02364832967054	0.0460503875406519	0.0104217933848777	-0.010645005000569	-0.00179988907695759	-0.00456210863097909	-0.00364568217579094	0.0105271745867864	-0.015329846889934
h1s8	1681	-0.00582034606578654	-0.0219919683281271	0.0120557393188624	0.00541756790729524	-0.0038464656332295	-0.00997575077991624	0.000630409952713137	-0.0049169443408301	0.016568623331722	-0.020201461400343
h1s8	1682	0.00266320347329819	-0.0217077547588452	0.115171660957721	-0.0168545009746818	-0.00673990677185716	-0.0230497918716985	-0.00695170295650505	-0.0184057264453231	-0.00140262122105707	-0.0178669812656949
h1s8	1683	0.00619543154144307	-0.0188084196105124	0.023274835964311	-0.00600117409085042	-0.011299227126838	-0.00997195222494961	-0.00859505858727989	-0.00501787305205485	0.0144668000373506	-0.0132020046088938
h1s8	1684	0.00617157628943051	-0.0191507282124893	0.0179084662136162	-0.00713212586992367	-0.0202128918220508	-0.00622583460843422	-0.0076489682726377	-0.00772875491839845	0.0159663432937973	-0.0192723947772054
h1s8	1685	0.0051682875449803	-0.0164777823148308	0.0227574775024013	0.00388662308498066	-0.0152338401256496	-0.00379278483335904	-0.00385635178494759	-0.00476682443857129	0.0141772659408208	-0.0225597019222392
h1s8	1686	0.00668234094005428	-0.0272717476739363	0.0310463466671124	0.00545059957665353	-0.00793527520421819	-0.00745821985389314	-0.00239580402109705	-0.0134281273250458	0.0104718595566289	-0.0205103178884493
h1s8	1687	0.000414492952728857	-0.0243308344329693	-0.00451938486959867	0.0046240303548529	-0.00578040867440625	-0.00692680643381902	0.00357583183017773	-0.00533215995895892	0.0116506330857675	-0.0142546752587628
h1s8	1688	-0.00920851393746683	-0.043321208382611	0.150898343876345	0.0117539373698719	-0.00867371572009838	0.000425588727951332	0.00644118073651788	-0.00565424681702392	0.00985457277970573	-0.00870357104748814
h1s8	1689	-0.00953447557239767	-0.0362238421753099	0.148911456758753	0.0239549840168626	0.00478567939640881	0.0122205883137425	0.00283581807158726	0.00565268307444081	-0.0106725500317556	-0.0189679532393261
h1s8	1690	0.00454588704178932	-0.0262164758862422	0.0115772731405924	-0.00090496923292851	-0.00581479996482282	-0.00523465937102737	-0.00450880447281675	-0.00515662315686029	0.00563649471098963	-0.0156554121228216
h1s8	1691	-0.00818115299169926	-0.0198865629942671	0.00873222473049603	0.0155302969097014	0.00537410945892129	-0.000351083359578956	0.00265411364747374	0.00174581164772687	-0.00126776843776981	0.00399551928416741
h1s8	1692	-0.00970446357836272	-0.0120300410600036	-0.0114685113416079	0.000172114296888599	-0.0018234767555466	-0.00604120602680472	0.000120231304571338	-0.00262668428142158	0.00367423228344586	-0.00081722812156984
h1s8	1693	-0.00713879376502812	-0.020096678131376	-0.0157039733131249	0.0037235464833572	-0.000353355094335712	-0.0066106909234729	-0.00365258317181239	-0.000762123505863981	0.00336875576242502	-0.00813711138298408
h1s8	1694	-0.0202929562467761	-0.0335222727517661	0.18303069905692	0.00383184920102683	-0.00279618629784019	0.00914660079714097	0.00172971099687022	0.00335931116585084	-0.00607103845285252	0.00808996621345583
h1s8	1695	-0.0114444518070431	-0.0321554017095909	0.0359322161774748	0.0220926286921571	0.00306467607625482	0.00371153130404382	-0.000294149985140379	0.00513752011591459	0.00619563425558412	-0.00261065934305137
h1s8	1696	-0.00811339256340941	-0.0305890095781144	0.0102325432948837	0.0111622496872147	0.00145759261958952	0.0017704225374397	-0.00147397391031476	0.00558723915804201	-0.00832459066123832	-0.00251028789344725
h1s8	1697	-0.00985946018460098	-0.0260644939202966	-0.00891440839230694	0.00856039849118075	-0.00516589438421413	0.00224496786557358	0.00124784303683182	0.00330724159897283	0.00265609338734428	-0.00825144900626921
h1s8	1698	-0.00728134450728014	-0.0201937767057368	-0.00887602748489397	0.0119489275930965	0.000395141920658786	0.00140227974315645	0.00107828228590908	-0.00202622634440274	0.00134226461886802	0.00454538742844297
h1s8	1699	-0.00808315880546675	-0.028193862084128	0.0141390500665336	0.00749570974780493	0.0185123345212693	0.00370635231162287	-0.000812541623790206	0.00705198017756512	0.000662260279430669	-0.00206661160500098
h1s8	1700	-0.00352450262841567	-0.0260924895005362	0.00714690233533211	0.00621079050800467	0.00134328272776338	-4.61643947012471e-05	-0.00669909574802445	0.00721468898188382	0.00727014447480105	-0.00146508411401609
h1s8	1701	-0.0179720186012129	0.00849718982742083	0.0631105813407456	-0.00396718674118641	0.00145785261600694	-0.00530511863286172	0.00817210269182537	-0.00236365440707096	-0.0051863137411599	0.014482759380018
h1s8	1702	-0.0112624814777385	-0.0230645755716196	0.0219787888598158	-0.0218744567445171	-0.00409011097643354	0.0054731684173087	-0.00145069224874849	0.0100163949017127	0.00485210425405242	0.000546630312295953
h1s8	1703	-0.0108918121163474	-0.0224176013183218	0.0158708436947021	-0.00593483344313301	-0.00330074482753369	-0.000946618431929089	-0.0039624139871256	0.00516865944431956	-0.00242012676528457	0.0108749889587059
h1s8	1704	-0.0105449470078779	-0.0170337314205066	-0.0196849197961351	0.00553954368272728	-0.00290053581167312	-0.0126313764054441	-0.00700225488335208	0.00307895122273065	0.00486824150917394	-0.00637034006355048
h1s8	1705	-0.00423390176095426	-0.021065916416006	-0.0206780766295518	0.00534505537680587	0.000103624312824051	0.00431847655982188	-0.00613098361116917	0.00788713464374863	0.00369900881059894	0.00124440514741939
h1s8	1706	-0.00693410917164755	-0.0190601087364268	-0.0198381626887529	0.00121061981914991	0.0113639584212544	0.00939138347755572	-0.0113156144597785	0.0135578889383747	0.00458257822951556	-0.00603404743757587
h1s8	1707	-0.00573969489839216	-0.0149673279898383	-0.00538454368109465	0.00848182252103407	-0.00258983861498636	-0.010826648946964	-0.00412225770958276	0.000608999819724284	1.85562554348741e-05	-0.00489532497663113
h1s8	1708	-0.00850835570167258	-0.0222974234000424	-0.0188792972266519	0.00822956054879756	0.00344775360506531	-0.00715845354877131	-0.00462726340481958	0.00754035790914658	0.00532552759989914	-0.00350191598903316
h1s8	1709	-0.00645395441954212	-0.0239324815232755	-0.0162840886747303	0.00543873289292304	0.0021161301728177	-0.0100940077079864	-0.00470429254627032	0.00533704238179979	0.00481982555698889	-0.0018859791937978
h1s8	1710	-0.0112749196472205	-0.010567815968351	-0.0170556922446408	0.017336861131872	-0.00376564608132289	0.00749032753879202	-0.00454424788366792	0.00859632052341404	-0.0023753355625266	0.00672696361500045
h1s8	1711	-0.0138252775374682	0.0157678000360087	-0.0182667930754954	0.0172362851795122	-0.00369344140729934	-0.000976576248905304	0.0017674715306529	0.000201924713072536	0.00360412838793299	-0.00833956451921914
h1s8	1712	-0.00974348057889654	-0.0111932086900164	-0.0123658830758715	0.00968722185780718	-0.00359251401215407	-0.00626740451767899	0.00215489393136471	0.00387502554214497	0.00293973078955736	-0.00532328535937472
h1s8	1713	-0.00866041722491784	-0.0201971828094799	-0.0117813355505725	0.00943812594012091	0.00916378828452489	-0.00530982205101896	-0.000753041235103918	0.00462424917764329	0.0019147008765847	-0.0108316686924245
h1s8	1714	-0.0085946391706065	-0.0189630926532067	-0.0120589586767374	0.0168531723225894	-0.0039788505171108	0.00353950829676582	-0.00687728107828569	0.00543406647352276	-0.00138681147413601	-0.00267877453891532
h1s8	1715	-0.00888992715831723	-0.0187784993853049	-0.00248748490730221	0.00100927369431469	-0.00702023213174079	-0.000826151487845547	0.000371686987154649	0.00275209676764229	0.00882645661843933	-0.00160903722450304
h1s8	1716	-0.0094300533883912	0.0184414067680895	0.00346605789789636	-0.01625745136045	-0.0170690752572211	0.00571362662134533	-0.0128638929206327	-0.00201086630492785	-0.0119291573104065	0.0104211176255981
h1s8	1717	-0.0157171593100826	0.0320191688241656	-0.00398025769139714	0.000745482403259759	-0.00897448646749343	-0.0119765172036578	-0.00225526725371508	-0.00053173228510132	0.0221454686493373	-0.0169428779103758
h1s8	1718	-0.00942377583238747	-0.015021215640932	0.00414640571939303	0.00236381604235878	-0.00262329508799185	0.00454372845895218	-0.00215418113269426	0.000904858996797049	-2.57039144979262e-05	0.00958708166523136
h1s8	1719	-0.0105782699308708	-0.0184844510301694	-0.0192888216947905	0.0106218427945761	-0.00371775370097603	-0.00159419194150328	-0.0104124477574557	0.00874920497684415	0.00526270580499936	-0.000316354725863026
h1s8	1720	-0.00262330362887014	-0.0249536636799383	-0.00288565507541703	-0.000845013104729669	0.00558653421644849	0.00364487442207455	-0.00620953533813264	0.00860705181085491	0.00201670236139282	0.0043507727478962
h1s8	1721	-0.0138243475542643	-0.0333481202144075	0.0908798763767697	0.0166517178842903	0.00971851467278193	0.0150162279179573	0.00178463008028432	0.000808484132541078	0.00132785980137143	-0.00392542907071447
h1s8	1722	-0.0057278847585783	0.0207591204732179	0.0377975680845869	-0.0492187269196103	0.0104957001153864	-0.0200698258931001	-0.0124447285577864	-0.00987729161169408	0.00500585467234707	0.0338051267609269
h1s8	1723	-0.00824321217155044	-0.0165482830726485	0.0237211359062168	-0.0309040928059156	-0.00103609434116097	-0.0132168105512987	-0.00358580878156661	-0.0130346894709828	0.0026787932632503	0.0232612273137629
h1s8	1724	0.00219082652704622	-0.0086263892912677	0.0231968313255251	-0.0387543290576795	0.00691091039307048	-0.0175155085377408	-0.00375151716551579	-0.0167486822861611	0.00545468749932818	0.0349571403811287
h1s8	1725	-0.0110582554599178	-0.0247470063353324	-0.0166466711037348	0.00471831841675756	0.00918395759482478	0.00701531714952626	-0.00424798714112738	-0.00184284925084061	0.00178295183874558	-0.00355517963237679
h1s8	1726	-0.012215090199549	-0.0250424733373389	0.00121384006841056	-0.00751602821063108	-0.00222896151821871	-0.0112360807563376	-0.00371713521515367	-0.000981622799664043	0.00757898431841706	0.000625254949434619
h1s8	1727	-0.0044016826502622	-0.022635914949775	-0.00463554321724271	0.0124203531483545	0.000351006967557577	0.00136036820318594	-0.000760367740673285	0.00559571490815196	0.00222753228656658	0.000537842347886617
h1s8	1728	-0.00733793234123111	-0.0152617215861713	-0.0195453844457998	0.0151440354591297	-0.00463826261683196	0.00360199064233555	-0.00146628910006581	0.00318171827886621	0.00122798755916715	0.00804853764956425
h1s8	1729	-0.0105146573589967	-0.0132466324753932	-0.0170691675960275	0.013473693947202	-0.00278642458517302	0.00138637580637623	0.00487551740445244	0.00656393389483978	0.000533927054910116	0.00718279990418282
h1s8	1730	-0.0107008567557498	-0.0134192366141185	0.0187845408887503	-0.020570214080519	-0.00397142915110928	0.0110760370650798	-0.00571813409434611	0.00292029589176825	-0.00905416040898792	0.0119071795019576
h1s8	1731	-0.0127343247591844	-0.0218485082236175	0.0223615749413327	-0.0132960747543762	0.00210957844426758	0.0141960582578885	-0.00183365544385368	0.0101006647851798	-0.00135021916384546	0.00863960795081116
h1s8	1732	-0.00663463362803618	-0.023827959043979	-0.00624520340626961	0.00424721890257321	-0.00505298907052356	0.00720318420246096	-0.0067938163349406	0.00616050471127655	0.000876615107637697	0.00448627772564207
h1s8	1733	-0.00856649333182722	-0.0184156884968146	-0.0147489166642947	-0.0102861954842765	-0.0016875809610161	0.00402239476919535	-0.0067420481264445	0.00411803128490927	-0.00209465731202671	-0.00111742744035099
h1s8	1734	-0.00855672103603934	-0.025048366732245	-0.0213922878124635	0.00545870875943271	-0.00229721441660141	0.0045228329269632	-0.00483762240574844	0.0030270854594943	-4.79962925699105e-05	-0.000495768561739287
h1s8	1735	-0.0114155653227131	-0.0222599922093983	0.000718584240324798	0.0108726315919522	-0.00205247072120768	-0.00238058049826759	-0.0016316869193879	0.00364241361491616	0.00791851651987514	-0.0084748342485478
h1s8	1736	-0.00676801374043995	0.00326706657219825	0.00083996942462177	0.00145805770960383	-0.0029233570095592	-0.00376704514971642	0.00880846759657149	-0.00237359389217053	0.0080451333407836	-0.00753324969888413
h1s8	1737	-0.0105192142806733	-0.027282072876944	0.0113024778501525	0.00205276113452298	0.00389412520313198	0.0122816337184816	-0.00584863685309468	0.0113802483438524	-0.00168908164562611	0.00402352303146766
h1s8	1738	-0.0189154508561494	0.023954611272967	0.039230130207511	-0.0242803451359459	0.00659833144203803	-0.0344019594582197	-0.00587346533017877	-0.0121586937238526	0.0075506621220594	-0.0236572232542128
h1s8	1739	-0.0113195143960953	-0.0111334046218265	0.0696364973777376	-0.0462161381217856	-0.00703210213042487	-0.00803674514182146	-0.0115579566789602	-0.00835468460118883	-0.00873354939965054	0.00892558259300624
h1s8	1740	-0.00751820980295658	-0.0240593766173788	-0.0120904341278013	0.00567323341518094	-0.00131042226967637	0.0055899484807118	-0.00730885103860137	0.0062303882047016	0.00333401164052474	0.00589808385116849
h1s8	1741	-0.01372687676831	-0.00741022680061212	0.00585859070031787	-0.0237167550014349	0.00400821990049914	-0.0259338426633133	-0.0128168491964732	-0.00140712886205042	0.0103327104911229	-0.000104353238086597
h1s8	1742	-0.0143073665107459	-0.00857797366615656	0.0324319789001837	-0.0162821014487064	-0.00496664474454456	0.00751789167710351	-0.0100170147992203	0.00294076777686546	-0.00304022986698359	0.0238052141266282
h1s8	1743	-0.00697653563860843	-0.0273660378158232	-0.00906394389666704	0.0100837346618383	0.00340334175714802	-0.00140877998716953	-0.00733434038808123	0.00386662532211488	-0.00170910368758235	-0.00142008560084216
h1s8	1744	-0.0122077122612565	-0.015571772806151	0.00692855941460761	-0.00487555945809374	0.000104686784292929	0.0164238812638754	-0.008974184733065	0.00876888150680988	-0.000333551696926173	0.00660319661842706
h1s8	1745	-0.00214925152802169	0.0131627353267489	0.0379151491446455	-0.0325961650045941	-0.00265407017214354	-0.00435291375427326	-0.0150076589334104	-0.00501533155921709	0.0103176234694733	0.00862098500572089
h1s8	1746	-0.0065738064592439	-0.0164829835663438	-0.0170389351870804	0.0141403813345541	0.00789491358368907	-0.0160680017563437	-0.00358329167454425	0.00190088097804928	0.0158421931799135	-0.0262585280354739
h1s8	1747	-0.00740306656037488	-0.0169322656600074	-0.0141191254674673	0.00687037080596329	-0.0015143045213286	0.00183790613045614	0.00118360812005876	0.0088039542760606	0.0077563987952903	-0.0117805302987057
h1s8	1748	-0.00534505236035236	-0.0226057045854107	-0.0108062199077465	0.00981239921193315	-0.00489469723740138	0.00163090362357917	0.00428109334836696	0.00587742382503007	0.00304932544185069	-0.0041454201001069
h1s8	1749	-0.0150044657872257	-0.0166514247754628	0.0701905182119919	0.0118545823230738	-0.0107359188323858	0.0126838241578995	-0.00618319006413058	0.00210325433370209	-0.0137248413359016	0.0138293573307192
h1s8	1750	-0.0188579594177312	0.011368044335023	0.113870726030298	-0.0192785513757718	-7.04416005328568e-05	0.000576470598062075	-0.000558449301252514	-0.0141096167056129	-0.00185514712597686	0.0175304540388515
h1s8	1751	-0.0220348862780774	0.0388774393304693	0.140364959600446	-0.0945510093734908	-0.0046965974471798	-0.00430384693728118	-0.0236523829527434	-0.010162195886037	-0.0195605405281456	0.0233881850724943
h1s8	1752	-0.0214941068139023	0.0367174745720759	0.105319377572367	-0.0662528429925387	-0.00793475274626521	-0.00351600989235111	-0.0195308720344958	-0.0122925124490851	-0.00518916408697307	0.0344948346652004
h1s8	1753	-0.00885625750686777	-0.0211902620426459	-0.0108221557849021	0.00615211459390186	-0.00265923138052426	0.00587351781466665	-0.0052070203745372	0.00730008486226768	0.00275322412956292	0.0111334556863066
h1s8	1754	-0.0129256788381997	0.000177235076898278	0.0836383206049095	-0.0499307082880931	-0.0037322351014954	0.0223717562562584	-0.0148010815549709	-0.00695830707212658	-0.00667974542354019	0.0273871772325677
h1s8	1755	-0.00994899853146663	-0.0236922303855265	-0.00875908496094519	0.00676466807326654	0.000897841454239805	0.00964473259757984	-0.00562230793215983	0.00749411429279011	-6.66789347723445e-05	0.0130742027980535
h1s8	1756	-0.00766729135082795	-0.023471335067609	-0.0101465051639555	0.0095958087609301	0.00214281661522394	0.00713730315155843	-0.00990738456711101	0.00570494697473352	0.00302877640988186	0.00830295640471458
h1s8	1757	-0.00933816742014102	-0.0258428197523583	0.0291183778211261	-0.0124360053112124	-0.00234698840047225	0.00209976872784307	-0.00485061399130143	0.00364068522162316	0.000652220228219551	0.0116090070341509
h1s8	1758	-0.0172821205407262	-0.0171861683006303	0.102072217043549	-0.0199601639110838	-0.00420328601782706	0.0057398015446114	-0.00819555713648772	0.00283512364420288	-0.00159551646446904	0.03134191301801
h1s8	1759	-0.00612127834930994	-0.0110810201725916	-0.0171129352768325	-0.00185205655098095	0.00269550180392975	-0.0124770159030832	-0.0017188005644434	-0.00207814401744107	-0.0120972418009211	-0.00803932605216949
h1s8	1760	-0.0161244739990674	0.0121500456980385	-0.00108870211596829	-0.022339230734575	-0.00195521324201406	-0.0203462452232478	0.00627268694497807	-0.00943747231852227	0.00396000088584889	-0.011028795062573
h1s8	1761	-0.0174209687280871	0.0269266716014917	-0.00606414466304338	-0.021184181693313	0.00237877060967368	-0.0213218379186075	0.00281705394223894	-0.0112244072439987	-0.00174954061557876	-0.00232726664027471
h1s8	1762	-0.00384629253966348	-0.0210866859963912	-0.0134527009711354	0.00688346501993694	-0.000475001992549715	0.0149941000964734	-0.00867939075122299	0.00156940397086882	0.00116584009597243	-0.0021300194223854
h1s8	1763	-0.012513147798937	0.00731312788820889	0.0183293651053984	-0.0506831491077452	-0.00935901415788679	-0.00313036727682717	-0.0165594229418953	-0.0147486058661787	-0.00143680014030373	0.0147003211646006
h1s8	1764	-0.00138745878694645	0.010233176033922	-0.00193979796168002	-0.00739940213158227	-0.00616568396051356	0.000838850240294734	-0.00291367464261825	0.00118502815024551	0.0113122656608689	0.00460030426053974
h1s8	1765	-0.00659690198855929	-0.0129989214835315	-0.0168076005680149	0.00476687066829271	-0.0050412784276952	0.00647405562696739	-0.00643548792822077	0.00244597673110919	0.00541372896366052	0.00394567619223795
h1s8	1766	-0.00319337380261978	-0.0252533662879967	-0.0153838824732261	0.00838343727795187	0.00510365450210907	-0.00258359243618285	-0.00938897751291326	-0.00133353460481522	-4.17072200724212e-05	0.00177516834426173
h1s8	1767	-0.00589212164896155	-0.024834139938641	-0.0201260693194252	0.00669944025977902	-0.000891439109590638	-0.000812338499421099	-3.76285415776731e-05	-0.00679359631945432	0.00140414702468119	0.00360446067782418
h1s8	1768	-0.00759308454026296	-0.0185868543818183	-0.0209531405479661	0.00778410298997592	0.00298320398376909	-0.000902779480020867	-0.000218143770568039	0.00380062240949481	0.00406015566790631	-0.00107656143481409
h1s8	1769	-0.00580608466326368	-0.0261712367093853	0.0116935773702416	0.0102352533561651	-0.0057733808103376	-0.0044286261295622	-0.00482855855751801	0.00635100157629448	-0.0031345203876996	-0.00149942893883784
h1s8	1770	-0.0150944783169205	-0.00628527513689713	0.0273890415639866	-0.017419463174192	-0.00229260540956326	-0.0158468367078715	-0.00529764034353175	-0.00432697623617177	0.00874165078736626	0.00694029917804239
h1s8	1771	-0.0254380474378973	-0.0421946757908687	0.202913777738495	0.0268175712517887	0.00339682007386838	0.00416785898836116	0.00737252517312576	-0.00725576340687775	0.00591244857577687	-0.00939708378123566
h1s8	1772	-0.0310435968644375	-0.0164988754682927	0.261363676917445	0.01888434717702	0.000204510730300238	0.00743809192922668	-7.04878985965944e-05	-0.00350746854081472	-0.00957367321996767	0.01488684444899
h1s8	1773	-0.0107265291678996	-0.0400367362889986	0.134956181802587	0.0166128920456103	-0.00398940224768019	0.0164341634899317	0.00481653073366811	0.0111197863941264	0.000802944582492259	-0.0064651905045502
h1s8	1774	-0.016254258609746	-0.0475079980350341	0.164252149253114	0.027792559948572	0.00282338409113592	0.0129425592624145	0.00635797444676943	0.00767665885330631	0.00340265939596277	-0.0107078546198405
h1s8	1775	-0.0211506081588108	-0.0338427972235832	0.163177977384973	0.00691704712883321	0.00138553553640654	0.0150944314510894	0.0109952863256823	0.00582670974919571	-0.00515859880576056	-0.00473438278690259
h1s8	1776	-0.0175049370367022	-0.0393314758430745	0.133914037071643	0.0206781267345278	0.000615016447115558	0.0123033984730712	0.0127839429296897	0.00563516810853813	0.000212669781956405	-0.00564725051155569
h1s8	1777	-0.0163600980682705	0.0162734929648615	-0.00763453413272245	-0.0154824500134492	-0.00585300601576681	-0.0144360089126412	-0.00877597886460176	-0.000557683933611911	0.00558414105795016	-0.00883039343900807
h1s8	1778	-0.000788318238763584	-0.0201837181873	-0.0207846894316561	0.00895812556670342	-0.009794781623947	0.00313989772279414	-0.00673116040137837	0.00501034278121116	0.00208808396983626	-0.00216689135009649
h1s8	1779	-0.00721644539445171	-0.00491767269833964	-0.0125872507553482	-0.00416695263906076	-0.00769497649480656	-0.00623163899042597	-0.00644130381555056	0.00102382951200013	0.00294157213783603	-0.00465856469896847
h1s8	1780	-0.00838420410012795	-0.0237189083826704	-0.0176284340371076	0.0131624555980737	-0.00517980703463847	0.00522786599596726	-0.00646198123238591	-0.00184255548548284	0.00319966673834801	-0.000881335898125211
h1s8	1781	-0.00586824659815149	-0.0158225390672018	-0.0119882102859644	0.00618382365551522	0.000412700079459517	0.00584981248041238	-0.00162964236318528	-0.0019465183600755	0.0022221152620586	0.00359981104485362
h1s8	1782	-0.011865830241387	-0.025569852628385	0.00866647280952891	0.0140910921596469	-0.00227965689599916	-0.000311576199884813	0.00103315764558622	0.0100682814382175	0.00830357239871897	-0.0069952286918161
h1s8	1783	-0.00644478309098205	-0.0213531796901664	-0.0193345397516604	0.0102053689622586	-0.00664043533930706	-0.00152375831520901	0.00148285010834193	0.00327902760984627	0.00407320030580366	-5.38729612342495e-05
h1s8	1784	-0.0119723178211697	0.00538199532911915	0.0370697035748302	-0.0459667018375045	0.000308821033838837	-0.0286137214860367	-0.00469606922919962	-0.0183774954384907	0.00318023666089294	0.0245757717064534
h1s8	1785	-0.0131757946694899	0.0321706391761238	0.00309546668446733	-0.0226764392431784	-0.00124480713914591	-0.0347421759015594	-0.0040189802673898	-0.0107294988949235	0.0178820692063422	-0.0220225871465463
h1s8	1786	-0.0133547812469333	-0.023703216105947	0.0223236314699281	-0.00725553119697613	-0.00557594228942476	0.0113983217554798	-0.00910204776613918	0.00667157164585959	-0.00219134635128716	0.00431561641539017
h1s8	1787	-0.0154915236696982	-0.0423169517856139	0.123789045612979	0.026248966784899	-0.00147313051906049	0.010399574334016	0.0128231330809726	0.00030530401482878	-0.00185202986382053	-0.00473632328133096
h1s8	1788	0.4894462503775	0.0380906197646666	0.0207386300166583	0.00982747609414759	-0.0658070033582049	0.0145655212805072	0.0217052334325952	-0.000511093807338479	0.0696350755655702	0.017124641572301
h1s8	1789	-0.00736116255406188	-0.0313247954847298	0.00809802722723685	0.00596067812856477	-0.000938190632231284	-0.00832682803561136	-0.00882049157996873	0.00633461665481505	9.30123569919772e-05	-0.0122175592161364
h1s8	1790	-0.00864337866494025	-0.0221143455571584	-0.013316455962626	0.00593111358439763	0.0013448768302333	0.00123836431768146	-0.00762822243409318	0.00856821792282171	0.00497267470461679	0.00332221062711851
h1s8	1791	-0.00516933846833412	-0.00959798649237566	0.0394943713861914	-0.0204254548161547	0.00305034532282259	-0.0230057250484722	-0.0136931529375915	-0.00220361645778492	0.00573232878419312	0.00391896376303225
h1s8	1792	-0.00748329546993471	-0.0165750927565622	0.0229588268104259	-0.0175613602574933	0.00343304887920983	-0.0171634598488429	-0.0140038866079321	0.00264304556710227	-0.00286689944349343	0.00148462716925041
h1s8	1793	-0.0124096064955903	-0.00716010714940064	-0.000474464960517644	-0.00611266340012475	0.00328105409119463	-0.023043321202171	-0.00152202278431953	-0.00227077037535148	0.00934786484515275	-0.000471567313871534
h1s8	1794	-0.00154580004317636	-0.0214758859070772	-0.0137405353698761	0.0126120351102287	0.00128755401426167	-0.00202906903980971	-0.00276038806232684	-0.000326632454984327	0.001755566531225	-0.00352591290890101
h1s8	1795	4.98479433958613e-05	-0.0232453471195382	0.011878228190623	-0.00338921074656558	0.00939452093752885	-0.0209468703687463	-0.0134140710806977	0.00489309429035013	0.00218259249386218	-0.00484845205008514
h1s8	1796	-0.00605329488360276	-0.0113047213954593	-0.0121783256406323	-0.000802126850169235	0.00353598090364846	-0.0184523929127538	-0.00925995553611769	0.00372105930961231	0.0129238582132874	-0.00850468710945805
h1s8	1797	-0.00280143865176488	-0.0228495261000108	0.00689683858374258	-0.00442324651216079	0.00667600840310071	-0.021319461488813	-0.0136489169734826	-0.000305953126507874	0.00300401658432282	-0.00217440715016784
h1s8	1798	-0.0126560812893986	-0.013553900896715	0.0246061628025514	-0.00895790403191502	0.00431681262553694	-0.0219781243503269	-0.0122114224484865	0.00163464260417853	0.00366447309829794	-0.00120597096774045
h1s8	1799	-0.0171596166219548	-0.00495475608984582	0.0262734248922854	-0.0308353980952967	0.00106414269219611	-0.0357137583182871	-0.0137026041856369	-0.00209266144110985	0.013115541690821	0.00377965032093914
h1s8	1800	-0.0109135602107799	-0.0278861224517009	0.0065077545965428	0.000256094965741776	0.000790991694284814	-0.00980645520070432	-0.00295112271840014	0.00222637435516166	0.00543857141601337	0.00486912828435875
h1s8	1801	-0.0061343608188046	-0.0211525334421602	-0.0178885407074394	0.00697470199467291	0.000287001860357213	0.000323742352042563	-0.00185313679956785	0.00602361252829412	-0.00358932562221262	-0.00994495717938829
h1s8	1802	-0.0295317464645558	0.028008993988873	0.125312294819784	-0.0209652520987058	0.00726102970064567	-0.0541113536422987	-0.0101789207868772	-0.0372526841729527	0.0185333898165878	-0.0108866398755068
h1s8	1803	-0.00776387565197913	-0.0214327055143528	-0.0206138750116208	0.00187308210333798	-0.00306517440040626	-0.00286591755346829	-0.00390805025895611	0.0054095737950315	-0.00112995645120169	0.0019367395188787
h1s8	1804	-0.00826350831534891	-0.0263627459071438	-0.0118240409984458	0.00943333240673776	0.000994764671786422	0.0018751888566706	-0.0025800886570772	0.00561716329483166	-0.000896259924748022	-0.00559348180168127
h1s8	1805	-0.00989742494175846	-0.0250515643963556	-0.00377485460891229	0.0143884412696777	-0.00034033459827982	0.00159071857565039	-0.00582430333239688	0.00982659227037993	0.00579959858859351	-0.00771957653891915
h1s8	1806	-0.00758891356572396	-0.0223360233055268	-0.0200329345250747	0.0120795258451003	-0.00369544709770608	0.00177296665649082	-0.00565410407593543	0.00559425060931321	0.00111718063219492	0.00390888899795163
h1s8	1807	-0.0020002288419071	-0.0248931522071585	-0.00653434410209487	0.00106768762795052	-0.00529413274815158	0.00415600090136914	-0.00198645210977812	0.00698452489290389	0.00482538536620188	0.0019167480035675
h1s8	1808	-0.00812505766744834	-0.023612570030117	-0.019193961188963	0.00984028719803769	0.00382024291429985	-0.000862103393005655	-0.00711963885380197	0.00761106842448654	0.00183583762709033	-0.00208429513979586
h1s8	1809	-0.0115860242001079	-0.0166820468182244	0.0181021222726644	-0.014161955597743	-0.00495548652882384	0.00356730092871304	-0.00796900733812318	0.00597682666954039	-0.0041605691793537	-0.00580825938195741
h1s8	1810	-0.010220013981185	-0.0177277989393401	-0.00582173769538832	-0.00824378438548455	-0.00453017691143926	-0.00527684912192406	0.00134674417358868	0.00169817942854384	0.00491666366221621	-0.00150295608335971
h1s8	1811	-0.0117452882838302	-0.0296430518520923	0.00900330364731984	0.00996685420747892	-0.00248254965491884	0.0134903200855336	-0.00125925343199064	0.00591847599180923	0.00398930410138526	-0.00493854358880696
h1s8	1812	-0.0137020063636428	-0.0228305217726051	0.00701965038528857	-0.00476667295866933	-0.0066431079612557	0.0150483496454775	0.00146719528262972	0.0145481823574659	0.00160021658629698	0.0091458310704501
h1s8	1813	-0.0162001994892829	-0.0107689535900969	0.0115181433120344	-0.00649579371102834	-0.00541057900443657	0.0148231104342767	-0.00699680207386582	0.0130549069140308	0.0030123092465283	0.00330600711333119
h1s8	1814	-0.00595784105491102	-0.0247342853905208	0.00251786314722954	0.0156417441838239	0.000282878410922249	0.00766299085370148	0.00860090552605285	-0.000876545519240326	0.00263533197963668	0.000730488822273019
h1s8	1815	-0.000349957857591405	-0.0197643850059609	0.0154201685631156	0.0153646620263505	0.00323285277964149	0.000478981802518118	0.00289910427907883	0.00218901881719795	-0.00442770732060814	0.00163589648711385
h1s8	1816	-0.00902274805641052	-0.0228322766864215	0.0178918521627141	-0.00877765421440215	-0.000301576215767982	0.00633314772715461	0.00472773458663378	0.00667751618844189	0.00360628003122954	0.00810847987397246
h1s8	1817	-0.0154082638931377	-0.0468600702068407	0.10895671159514	0.0339874600132004	-0.00318480969736567	0.0152367743643572	0.00818189270304775	0.00780796336814593	0.00287967414360261	-0.0120339879760301
h1s8	1818	-0.0057452189912316	-0.0237252480375205	0.00656999862560729	-0.00167677295928808	-0.000186908203839334	0.00361185616875222	0.0010743719512296	0.00152906687003259	0.00602099626357493	0.00319915504222501
h1s8	1819	-0.0173400046434166	-0.0455365637724802	0.168056797621523	0.0336754454013277	0.00470251610752798	0.0175193716175213	0.0109555128160664	0.00518504003499468	0.00561133282304191	-0.0111554668393629
h1s8	1820	-0.0231206655148684	-0.0513327150524377	0.196316869371537	0.0442833842173958	0.000264110869153399	0.0161036067161056	0.0123769731377211	-0.003454832438984	0.00521148598075895	-0.00863511787550629
h1s8	1821	-0.0126947392635295	-0.0196153852576736	0.0160213010903046	0.00630390900533104	-0.0069959995393357	0.000556311652210108	-0.0066007340151711	-0.000870113231694252	-0.00521052510562502	0.0224474982876039
h1s8	1822	-0.0145489383424393	-0.039656186829948	0.0618399014845108	0.0213480344974325	-0.00293238152515764	0.00663976669220889	0.00698349770271803	0.00332596460614869	0.00336774095827821	-0.00263389170662904
h1s8	1823	-0.0234502307211814	-0.050580515476814	0.195010024784697	0.0390232141727381	-0.00024288371639286	0.012672744476406	0.0132915272638272	0.00779760499419163	0.00362674242580799	-0.00924603674907448
h1s8	1824	-0.00997927020252624	-0.0331378745622863	0.0484578130798678	0.01137860666402	-0.00347354849273846	0.000925374598554129	-0.000720664013777416	0.00248551526451236	0.00804523522557902	-0.00511832009949517
h1s8	1825	-0.00440145337857927	-0.0261967237360687	0.003648420347059	0.00179548777563956	0.0039713564540285	-0.00565846782258096	-0.00690572113604915	0.00475210648710001	0.00642887095192602	-0.00329614906806554
h1s8	1826	-0.0108360132707817	-0.0132741395821049	-0.00788023128629365	-0.0277855389013968	-0.00713528470209586	-0.0121225336267756	0.000270904094006389	0.00407582659770993	0.00566294467505847	0.017449713579154
h1s8	1827	-0.01225705346694	-0.015696860377981	-0.00195610716029483	-0.0259973790739748	-0.00470347488058911	-0.0105229789624766	0.00186928668528331	0.0033859150415454	0.006675186864613	0.0164282476851816
h1s8	1828	-0.010665910179473	-0.0182100316527653	0.0193595365349478	-0.0435394089701701	-0.00615615965424487	-0.0130902370266229	0.00531161248049502	-0.000377632609738607	0.00686834011518953	0.0244428928008443
h1s8	1829	-0.00820336393441039	-0.0258338279449991	-0.0102583203733815	0.00218886558254606	-0.00111263344804457	0.00267036051499778	0.00126828202447705	-0.00623057747505145	3.32543632501414e-05	-0.000999507361366143
h1s8	1830	-0.0106740769445887	-0.0241965190224103	0.0115412117271577	-0.014734309811314	-0.00287503250175379	-0.00849610382349731	0.00352985820263384	0.000608713614818404	0.00527917147880141	0.011741350754503
h1s8	1831	0.00713728181555723	-0.0152265958585653	-0.0169985814483176	0.0141710072017453	-0.00379967367013773	0.00514343647790331	0.00134489258712572	0.000940829023721877	0.00805877929904655	-0.0100414625287928
h1s8	1832	-0.00534219780903416	-0.0253073371023341	-0.00322077562435274	0.00401864990738557	-0.0072491398970261	0.00218512178098917	0.00104625205416288	0.00101387051400308	0.00200411972199026	0.00315018971731372
h1s8	1833	-0.0110952165932316	-0.0281961139439916	-0.00755128654121195	-0.00208580938081554	-0.00509329712174829	0.00502388475895762	-0.00326043369872894	0.000447002077982922	0.00441127157509946	0.000226528404705106
h1s8	1834	-0.0098661509645258	-0.0267338401991632	0.00139351056549356	-0.00235804855177274	-0.00578529784623229	0.00332545127002139	-0.007157080894258	-0.00206735865151767	0.00588423911084315	0.00174057157956784
h1s8	1835	0.0178266458797435	-0.0205207017855613	-0.0054508630098162	0.010817375246486	0.00242021528104797	-0.00450638948589118	-0.00822871680243485	0.00534472836455623	0.00138482684122845	-0.00214732118649765
h1s8	1836	0.00883955253220954	-0.0234128151662191	-0.0191919014215669	0.00390373723986718	0.0181874827218391	-0.00251077190771506	-0.00539953501322781	0.0100306508325782	0.00067206644504888	-0.00305903041704485
h1s8	1837	0.000466815011732037	-0.0279725228246891	0.00586003650708028	0.0128045552897809	-0.00252077480446071	3.21358634720639e-05	0.00461977739824854	0.00979268681917411	0.00186144347235341	0.00034404692687102
h1s8	1838	0.0130998115977967	-0.0244700312004695	-0.0123192005970031	0.011113478124108	0.00778947721717621	-0.0160489890500129	-0.0139674479806523	0.00642337276581435	-0.0036416179547075	0.00358478853561765
h1s8	1839	-0.00772372373446416	-0.0230302007838661	-0.00150900063109963	0.00696542973158559	-0.0044824110358945	-0.00308664201056559	-0.00710110845472148	0.00377488018124143	-0.00217665967514176	-0.000192005363159042
h1s8	1840	0.00664653789316525	-0.0279564378863454	-0.000447177666023155	0.0193371838008718	0.00613540818104602	-0.00100784104857355	-0.00400659063376912	0.00479239366100198	-0.00595914745890341	-0.00215784794654924
h1s8	1841	-0.0121751834310034	-0.0389633866295775	0.0839786180299257	0.0313673088407786	-0.00606382964184045	0.00254258035720683	-0.00488127512721567	0.0135628856535483	-0.00439042270427455	-0.00381574050340868
h1s8	1842	-0.00512276153301709	-0.0322705856659714	0.0414144093686272	0.0271073603221198	-0.00557142752782864	0.000755602971034462	-0.0078463198175395	0.0121444237817311	-0.00965865875963547	-0.000349933408231415
h1s8	1843	-0.0133951434016271	-0.0239416399252083	0.0323628533153391	0.0262489513284933	-0.00765609954326024	0.00838152781668886	-0.00435191047251351	0.00377871946469228	-0.00562628727468847	-0.00133892561382943
h1s8	1844	-0.00871926424294106	-0.0204688631631773	-0.0200776229099867	0.00320304108345879	-0.00386398308274184	-0.00280135781152178	-0.00406880588855542	-0.0028301911093597	0.00582810472800282	-0.00711708241335784
h1s8	1845	-0.00887381366034499	-0.0180903158620446	-0.0169175955207947	-0.00527812653805171	-0.00653526149172792	-0.00542609693545594	-0.0056104141142677	-0.00257416855157808	0.00778143200057876	-0.00388137904606689
h1s8	1846	-0.00384715239685972	-0.0197991749533875	-0.0191496399508155	-0.000775645125325104	-0.00937639313850755	-0.00537619974573233	-0.00218675203666768	-0.0056344964964421	0.00955241576053314	-0.00493210028054279
h1s8	1847	-0.00742937848377606	-0.0113466114277931	0.0306442482417171	-0.0115796991621259	-0.000755451361563999	-0.0259277389676474	-0.0101479552871045	-0.00714761585595866	-0.0112277192939576	0.00758016941358296
h1s8	1848	-0.0100015649729105	-0.0130310893962589	0.0469173490592618	8.75481695578373e-05	0.00509673374931267	-0.0264544522575889	-0.0133100632863729	-0.00256845256156973	-0.0132740151233341	0.00987049886692805
h1s8	1849	-0.0166264378472618	0.0114430084535728	0.0513138672956841	-0.00388722993489857	0.00308767493845667	-0.0368865954526895	-0.0110138609632328	-0.010313962457314	-0.012621835459613	0.0103070267504019
h1s8	1850	-0.0149821537775629	0.00129884059969738	0.0325168942548801	0.00493333025386397	0.000701683085674808	-0.0241573253696649	-0.0156221825938522	-0.0023645929087974	-0.0197858864124063	0.0107112161925161
h1s8	1851	-0.0104365963418139	0.00132369307117904	0.0152235694508123	-0.00131113454184776	-0.00294202735395161	-0.0267231812018788	-0.0215002688217684	-0.00410636009482038	-0.0243569982517669	0.00176197221764714
h1s8	1852	-0.0155372619040904	0.00729610508863964	-0.00306285761647669	-0.0229629363009434	0.00572457598999674	-0.0388069702706902	-0.0123720417170847	-0.0103497165081302	0.00797618327212925	-0.00315767640686208
h1s8	1853	-0.013932265453018	-0.00249758077299667	0.0460851507286634	-0.000943984517355275	0.00229809177760768	-0.0275874863193502	-0.0178164959032928	-0.00839405086961951	-0.0163542723403395	0.0186832783910268
h1s8	1854	-0.0135661887719709	-0.00656988659083883	0.0306620776322871	0.00878735415269605	0.00314924316463112	-0.0257952275165041	-0.0165023539566398	-0.00295632467881132	-0.012108115137799	0.011663990965411
h1s8	1855	-0.014165836362888	-0.00509141434236232	0.0194808406340369	0.00773231411139422	0.00237620349650025	-0.0218327604840679	-0.0176468382423671	0.00114433366153545	-0.0047053219756071	0.00664349340049063
h1s8	1856	-0.00882589924339705	-0.0252334653229713	0.0112183609519615	0.00644377763544364	-0.000397786566253551	-0.00662124740132716	-0.0115613453393778	0.00841717266280577	-0.00385193195591859	0.000132651579828854
h1s8	1857	-0.010231407036737	-0.0251978835019086	-0.00551785318411906	0.00461633143981198	-0.00202175732072597	0.00244807980827369	-0.00711940704992852	0.00883856223585753	-0.00178766508371764	-0.00033829096410442
h1s8	1858	-0.00798122767498684	-0.0314851629993807	-0.00363826803292456	0.0140394645824682	-0.000229259735270218	0.00226876377213224	-0.00650297482730761	0.0090901431719547	-0.0018059013162819	-0.00292393910927432
h1s8	1859	-0.00854545495714187	-0.022766041740316	-0.00678011331362677	0.0108019280068417	-0.00507363950022296	0.00155321091962476	-0.00478158219740544	0.00978206401485275	-0.00550059015901444	0.00110514458927286
h1s8	1860	-0.00666135265962825	-0.0268778500250818	-0.00205559517029606	0.0113372135334978	0.0075520600320099	-0.00458743923982818	-0.0102128762152733	0.00762464885644156	-0.00373141828372282	-0.00497426412058586
h1s8	1861	-0.00878447549614848	-0.0249032654215964	-0.00868607991576387	0.0088839833135145	-0.00452532989167287	-7.28761580021824e-05	-0.0017791121443327	0.00462117571343446	-0.00156525268686435	0.00338457589176408
h1s8	1862	-0.00746780603206327	-0.028076392725803	-0.00873661840377428	0.00964325665479367	-0.00453492704145932	0.0011725342510942	0.000959380751044594	0.00620453326831463	-0.00693313020102901	-0.0023384144682721
h1s8	1863	-0.0113730445968854	-0.0186511217221429	0.0181581832110995	0.00112793051186582	-0.0015153950950771	-0.0151368214584202	-0.000947656361017137	-0.000667382159878372	0.00972565298504544	-0.00685009737088625
h1s8	1864	-0.00426508555793413	-0.00690512365853998	-0.0133807448795609	0.0136774607964109	-0.00479667228455149	-0.00651338356882944	0.00396301891344256	-0.000521592819444337	0.0147188189004039	-0.0184801526683456
h1s8	1865	-0.00988939980841039	-0.0297061536797882	0.0280826528834234	0.0165998687031361	0.00335320387828596	0.00839001444008361	0.000793892505979483	0.0101931923063141	0.000828528517102096	-0.00193027384744087
h1s8	1866	-0.00693138455784028	-0.0249424667406876	-0.00338229582376518	0.00228923173337363	-0.00720639607789309	0.00516057456875223	-0.00524879573840899	0.00907341871009548	0.00482778875871373	0.00394559732365059
h1s8	1867	0.0112475705079288	-0.0197732353372707	-0.0120191067775753	-0.00125462341263087	-0.0165140311593461	0.00590626336791828	-0.00792335195414623	0.00885276902421797	0.00411918029003666	-0.000362468675873019
h1s8	1868	-0.00936372839351458	-0.0214951272039886	-0.0170147043455147	-0.00137860008740257	0.00393655424844595	0.00194939888740282	-0.00263843109482476	0.003795170885606	0.001139589690437	0.00321891271258572
h1s8	1869	-0.00855744586256089	-0.0223724420631705	-0.0189747584797696	0.0111191761989641	-0.00560145694693912	-0.00574373655306765	0.00143763484641354	0.00160354292842664	0.00349879868635097	-0.00185365000241839
h1s8	1870	-0.0105813430905088	-0.0138186972136254	-0.00490090970754151	-0.0259568952710094	-0.00167074218752613	0.00965496121711206	-0.00439996595567906	0.00718161448373748	-0.00116049112932136	0.000549219596259459
h1s8	1871	-0.008118801167938	-0.0218680145095685	-0.00838767713471594	0.00120113042157809	-0.00106416966388641	0.00195210451152965	-0.00844353078684553	0.00604832581915889	0.00318458732909262	0.00601235707549318
h1s8	1872	-0.00801186706756962	-0.0237404151917177	-0.0196647076361012	0.0132763761623488	-0.00666317726156754	3.72191670424581e-05	-0.0038290047874898	0.00582331635680379	0.00472436538663729	-0.00317801104038089
h1s8	1873	-0.0193276631368553	0.0186447977137418	0.0290113136661859	-0.000476203752699722	0.000211774441429265	-0.0369709191643644	0.00844793122940987	-0.0121017023277833	0.0190690220175259	-0.0207386727987643
[truncated: 4,371 more rows]
