# Supplementary material for: Large haploblocks underlie rapid adaptation in the invasive weed Ambrosia artemisiifolia
Source: Nat Commun. 2023 Mar 27;14:1717. doi: 10.1038/s41467-023-37303-4 (PMC10042993; doi:10.1038/s41467-023-37303-4)
Supplement: Supplementary file 6 — Source Data [file 41467_2023_37303_MOESM6_ESM.zip › battlayetal2023-sourcedata/battlayetal2023-sourcedata-fig3/berlin-histmod-mandat.txt]

CONTIG LENGTH CHR WIND LOC Fst HtP HnSites MtP MnSites HtPps MtPps tHistMod Fst.eP tHistMod.eP LOCc
h1s1 67187999 1 h1s1:36330001-36340000 36335000 0.081286 89.48139 5221 120.451689 8975 0.017138745451063 0.0134208010027855 1.27702850578783 0.582900164815339 0.396580813154019 36335000
h1s1 67187999 1 h1s1:35240001-35250000 35245000 0.083426 171.5104 9943 149.339606 9440 0.0172493613597506 0.0158198735169492 1.09036025738574 0.533699372921523 0.821433795921552 35245000
h1s1 67187999 1 h1s1:35260001-35270000 35265000 0.139031 130.194995 6962 88.351045 5598 0.0187008036483769 0.0157826089674884 1.18489938430965 0.0584948166063644 0.612059801636451 35265000
h1s1 67187999 1 h1s1:36360001-36370000 36365000 0.08546 107.528795 7007 102.581617 8312 0.0153459105180534 0.0123413879932628 1.24345094137149 0.489613707955022 0.468056056719882 36365000
h1s1 67187999 1 h1s1:35340001-35350000 35345000 0.124537 97.898912 5987 75.639405 8713 0.0163519144813763 0.00868121255595088 1.88359798541821 0.0968119447234711 0.0357717551370698 35345000
h1s1 67187999 1 h1s1:36380001-36390000 36385000 0.22614 86.598003 6538 113.250715 6164 0.013245335423677 0.0183729258598313 0.720915956703186 0.00674865173251153 0.998488380031013 36385000
h1s1 67187999 1 h1s1:35250001-35260000 35255000 0.123335 116.409234 7581 100.374869 6181 0.0153553929560744 0.0162392604756512 0.945572181633391 0.101566233335609 0.966237236563649 35255000
h1s1 67187999 1 h1s1:35290001-35300000 35295000 0.0886 103.129781 5352 146.621189 7873 0.0192693910687593 0.0186232934078496 1.03469298618457 0.427681174967573 0.90241761671169 35295000
h1s1 67187999 1 h1s1:35330001-35340000 35335000 0.08761 141.449861 7777 105.764639 5966 0.0181882295229523 0.0177278979215555 1.0259665078981 0.447044539150957 0.911877432001482 35335000
h1s1 67187999 1 h1s1:35220001-35230000 35225000 0.093125 127.419992 6863 101.166666 6310 0.0185662235174122 0.0160327521394612 1.15801849588353 0.350476404099903 0.677127727011186 35225000
h1s1 67187999 1 h1s1:35730001-35740000 35735000 0.08194 87.513858 4715 113.500911 6775 0.0185607334040297 0.0167529019926199 1.10791153748802 0.56747188874477 0.788129394669345 35735000
h1s1 67187999 1 h1s1:36340001-36350000 36345000 0.088249 43.260743 2157 108.056036 6960 0.0200559772832638 0.0155252925287356 1.29182604747333 0.434663883985605 0.367830776582569 36345000
h1s1 67187999 1 h1s1:35740001-35750000 35745000 0.101066 86.164343 3917 132.504426 9433 0.0219975345928006 0.0140469019399979 1.56600613336409 0.248110475038766 0.100615375613181 35745000
h1s1 67187999 1 h1s1:36370001-36380000 36375000 0.120117 125.581293 8724 105.333074 8500 0.0143949212517194 0.0123921263529412 1.1616183406896 0.11388837417958 0.66862364563727 36375000
h1s1 67187999 1 h1s1:35350001-35360000 35355000 0.102053 160.328755 9691 137.802833 8464 0.0165440878134351 0.0162810530482042 1.01615588159146 0.237358468485162 0.921307990130585 35355000
h1s1 67187999 1 h1s1:36390001-36400000 36395000 0.104444 111.665992 5485 91.991078 5638 0.0203584306289882 0.0163162607307556 1.24773874142702 0.213548015876886 0.458791289168024 36395000
h1s1 67187999 1 h1s1:35280001-35290000 35285000 0.084945 119.823599 6648 126.276098 8335 0.0180240070697954 0.0151501017396521 1.18969544756399 0.500897219594496 0.600581242259043 35285000
h1s1 67187999 1 h1s1:35300001-35310000 35305000 0.102547 143.646946 8805 138.4988 8906 0.0163142471323112 0.0155511789804626 1.04906818658619 0.232311608266123 0.88619939730249 35305000
h1s1 67187999 1 h1s1:38570001-38580000 38575000 0.118934 158.934074 9134 133.301735 9916 0.0174002708561419 0.0134430955022186 1.29436489187108 0.118940110592067 0.363091116550776 38575000
h1s1 67187999 1 h1s1:35310001-35320000 35315000 0.108106 103.674775 6197 144.919496 8149 0.0167298329837018 0.0177837153024911 0.940738911927943 0.182764606637475 0.968080437687124 35315000
h1s1 67187999 1 h1s1:35320001-35330000 35325000 0.090222 148.968948 8443 159.718603 8898 0.0176440776975009 0.0179499441447516 0.982960033480652 0.398102185509904 0.947122558246131 35325000
h1s1 67187999 1 h1s1:35210001-35220000 35215000 0.078326 46.338352 2202 112.044098 6384 0.0210437565849228 0.0175507672305764 1.19902203182668 0.652259140424619 0.576239284564897 35215000
h1s1 67187999 1 h1s1:3570001-3580000 3575000 0.065556 129.131682 7637 101.991529 9094 0.016908692156606 0.0112152550032989 1.50765115475595 0.880572270063098 0.128000078019095 3575000
h1s1 67187999 1 h1s1:35230001-35240000 35235000 0.069997 161.546948 9552 117.241381 8121 0.0169123689279732 0.0144368157862332 1.17147501072228 0.821297262504998 0.644740050127269 35235000
h1s1 67187999 1 h1s1:35720001-35730000 35725000 0.078369 44.753774 3019 108.43311 7958 0.01482403908579 0.0136256735360643 1.08794908718118 0.651449692312193 0.825705341382303 35725000
h1s1 67187999 1 h1s1:36350001-36360000 36355000 0.088679 16.996839 914 59.437146 3692 0.0185961039387309 0.0160989019501625 1.15511629279431 0.426345097962726 0.684422512409912 36355000
h1s1 67187999 1 h1s1:38560001-38570000 38565000 0.082146 150.823376 8958 118.990499 9720 0.01683672426881 0.0122418208847737 1.37534476507098 0.562898019290221 0.236953744428949 38565000
h1s1 67187999 1 h1s1:3610001-3620000 3615000 0.063295 65.592227 6889 81.497948 8442 0.00952129873711714 0.00965386733001658 0.986267825280005 0.90424618925482 0.944899014033685 3615000
h1s1 67187999 1 h1s1:35270001-35280000 35275000 0.132538 153.796251 9253 126.18416 8504 0.0166212310601967 0.0148382126058326 1.12016396460469 0.0726942919279494 0.763007246023464 35275000
h1s1 67187999 1 h1s1:36120001-36130000 36125000 0.076703 142.890014 8429 121.955636 9988 0.0169521905326848 0.0122102158590308 1.38836124835145 0.689952115780337 0.221886306673558 36125000
h1s1 67187999 1 h1s1:35660001-35670000 35665000 0.136873 19.659043 802 88.564722 5788 0.0245125224438903 0.0153014378023497 1.60197510590319 0.0625323047815953 0.0877129677488565 35665000
h1s1 67187999 1 h1s1:3530001-3540000 3535000 0.069201 94.570528 5446 74.864455 5555 0.0173651355123026 0.0134769495949595 1.28850637823839 0.833687670057247 0.373916266006105 3535000
h1s1 67187999 1 h1s1:35680001-35690000 35685000 0.113722 89.382508 4228 135.986491 9105 0.0211406121097446 0.014935364195497 1.41547349184283 0.146617384604882 0.193848194345566 35685000
h1s1 67187999 1 h1s1:35690001-35700000 35695000 0.099262 115.128104 5695 136.163643 7611 0.0202156460052678 0.0178903748521876 1.12997330532713 0.268278411141127 0.742868567081793 35695000
h1s1 67187999 1 h1s1:35700001-35710000 35705000 0.101466 129.532629 6814 111.690971 7155 0.0190097782506604 0.015610198602376 1.21777939761554 0.243648758033529 0.53043232331113 35705000
h1s1 67187999 1 h1s1:35580001-35590000 35585000 0.073196 43.901624 2307 100.051964 6000 0.0190297459904638 0.0166753273333333 1.14119175054657 0.765513609455914 0.717424589668321 35585000
h1s1 67187999 1 h1s1:35710001-35720000 35715000 0.124511 120.778411 5566 133.435129 9896 0.0216993192597916 0.0134837438358933 1.60929483116022 0.0969631067203698 0.0855966997922742 35715000
h1s1 67187999 1 h1s1:35600001-35610000 35605000 0.086232 55.700505 2888 156.373165 9453 0.0192868784626039 0.0165421733841109 1.1659216727307 0.473922117438243 0.658227601205395 35605000
h1s1 67187999 1 h1s1:36090001-36100000 36095000 0.077822 26.492808 1533 108.86174 9712 0.017281675146771 0.0112089929983526 1.54176875204677 0.663966880894099 0.111138201074713 36095000
h1s1 67187999 1 h1s1:36100001-36110000 36105000 0.082768 51.168957 2695 120.992175 9488 0.018986625974026 0.0127521263701518 1.48889882541213 0.548498620037254 0.138649684510284 36105000
h1s1 67187999 1 h1s1:35620001-35630000 35625000 0.096242 37.942705 1644 136.328445 9345 0.0230795042579075 0.0145883836276083 1.58204670558771 0.306302967651333 0.0947249339275788 35625000
h1s1 67187999 1 h1s1:36110001-36120000 36115000 0.076827 82.659613 4233 123.85295 9943 0.0195274304275927 0.0124562958865534 1.56767554379249 0.686933752035811 0.10005948956007 36115000
h1s1 67187999 1 h1s1:35640001-35650000 35645000 0.093806 36.382382 1637 129.724265 7611 0.0222250348197923 0.0170443128366837 1.30395604872719 0.34069476004252 0.345439296267762 35645000
h1s1 67187999 1 h1s1:36130001-36140000 36135000 0.079879 148.770944 8911 130.472349 9981 0.0166952018853103 0.0130720718364893 1.27716570824736 0.615278089312359 0.396229727225739 36135000
h1s1 67187999 1 h1s1:35670001-35680000 35675000 0.128052 14.027977 595 154.827377 9048 0.0235764319327731 0.0171117790671972 1.37778964070244 0.0851480899950263 0.234135304615805 35675000
h1s1 67187999 1 h1s1:39700001-39710000 39705000 0.093874 125.893562 5884 82.644957 4547 0.0213959146838885 0.0181757107983286 1.17717072643212 0.339748778513541 0.630774632091204 39705000
h1s1 67187999 1 h1s1:35200001-35210000 35205000 0.060581 145.741502 9745 114.330942 9959 0.0149555158542842 0.0114801628677578 1.30272680157587 0.928973366231385 0.347467792742274 35205000
h1s1 67187999 1 h1s1:3520001-3530000 3525000 0.069071 58.249129 3611 45.56063 4031 0.0161310243699806 0.0113025626395435 1.42720061674722 0.835550375954515 0.183335121270931 3525000
h1s1 67187999 1 h1s1:3640001-3650000 3645000 0.058384 127.268231 8444 123.200244 9894 0.0150720311463761 0.0124520157671316 1.21040893524728 0.943801870507807 0.548474239070012 3645000
h1s1 67187999 1 h1s1:35590001-35600000 35595000 0.125517 48.362972 2227 135.532323 8197 0.021716646609789 0.0165343812370379 1.31342360493917 0.0933693521489384 0.329308848340631 35595000
h1s1 67187999 1 h1s1:36420001-36430000 36425000 0.091171 139.839013 7861 147.36041 8720 0.017788959801552 0.016899129587156 1.0526553873563 0.382317947317606 0.881606023074147 36425000
h1s1 67187999 1 h1s1:38540001-38550000 38545000 0.09669 154.587077 7960 136.911878 8950 0.0194204870603015 0.0152974165363128 1.26952724430307 0.300534430801939 0.4116775080701 38545000
h1s1 67187999 1 h1s1:38550001-38560000 38555000 0.086102 118.000782 6148 111.995324 7099 0.0191933607677293 0.0157762112973658 1.21660140105591 0.47649674757897 0.533299525058758 38555000
h1s1 67187999 1 h1s1:35360001-35370000 35365000 0.06477 142.710374 8689 150.615185 9455 0.0164242575670388 0.0159296864093072 1.03104713708881 0.889032465695979 0.906484362047611 35365000
h1s1 67187999 1 h1s1:35630001-35640000 35635000 0.08615 25.877599 1156 133.739465 9068 0.0223854662629758 0.0147485073886193 1.51781232318123 0.475575147017232 0.122870322511435 35635000
h1s1 67187999 1 h1s1:35380001-35390000 35385000 0.107991 147.892793 9683 133.047371 9597 0.0152734475885573 0.0138634334687923 1.10170742499966 0.183666702425419 0.800124830552278 35385000
h1s1 67187999 1 h1s1:35650001-35660000 35655000 0.098546 19.641473 1045 139.789993 9302 0.0187956679425837 0.0150279502257579 1.25071401356973 0.276875140190562 0.45228644710793 35655000
h1s1 67187999 1 h1s1:39690001-39700000 39695000 0.119855 103.316999 5242 57.880493 4172 0.0197094618466234 0.0138735601629914 1.42064917837021 0.11498064151201 0.189284077277914 39695000
h1s1 67187999 1 h1s1:36140001-36150000 36145000 0.076732 46.19629 3067 99.411875 9864 0.0150623703945223 0.0100782517234388 1.49454199079907 0.689279201084465 0.135177834775061 36145000
h1s1 67187999 1 h1s1:3970001-3980000 3975000 0.079667 143.445559 9861 119.745419 9966 0.0145467558056992 0.0120153942404174 1.21067653001071 0.620778435522094 0.547781819600347 3975000
h1s1 67187999 1 h1s1:36400001-36410000 36405000 0.057766 118.50226 6228 106.299205 6507 0.0190273378291586 0.0163361310895958 1.16473954113142 0.94801002545373 0.661377622173027 36405000
h1s1 67187999 1 h1s1:36170001-36180000 36175000 0.066133 156.600166 9574 113.988551 9998 0.0163568170043869 0.0114011353270654 1.43466563067251 0.874623314056115 0.177074088883254 36175000
h1s1 67187999 1 h1s1:36410001-36420000 36415000 0.078229 139.116391 8389 133.991823 8740 0.0165831912027655 0.0153308721967963 1.08168608999499 0.654638722827412 0.836910833926603 36415000
h1s1 67187999 1 h1s1:36190001-36200000 36195000 0.07416 151.033415 9892 106.928108 9815 0.0152682384755358 0.0108943563932756 1.40148145740486 0.745808911731146 0.208037917280254 36195000
h1s1 67187999 1 h1s1:36430001-36440000 36435000 0.086097 121.991088 7387 135.866641 8293 0.0165142937593069 0.0163832920535391 1.00799605508708 0.476647909575869 0.928475994499654 36435000
h1s1 67187999 1 h1s1:36440001-36450000 36445000 0.092589 127.091231 8669 120.943638 9251 0.014660425769985 0.013073574532483 1.12137852838635 0.359355952369342 0.760588654073084 36445000
h1s1 67187999 1 h1s1:35490001-35500000 35495000 0.092231 79.209827 4272 138.083247 8997 0.018541626170412 0.0153476988996332 1.20810463455568 0.365168374959771 0.554237899725958 35495000
h1s1 67187999 1 h1s1:35370001-35380000 35375000 0.085155 158.366901 9929 144.023037 9506 0.015949934635915 0.0151507507889754 1.05274879496541 0.496006397565804 0.881528003978974 35375000
h1s1 67187999 1 h1s1:36230001-36240000 36235000 0.067346 162.897891 9080 100.921813 9026 0.0179402963656388 0.0111812334367383 1.60450065434571 0.859165780824857 0.0870107958922946 36235000
h1s1 67187999 1 h1s1:35390001-35400000 35395000 0.107202 140.960726 8639 139.377523 9945 0.0163167873596481 0.0140148338863751 1.16425121353104 0.190098401583788 0.66254790860063 35395000
h1s1 67187999 1 h1s1:35400001-35410000 35405000 0.060615 140.980102 8602 123.981201 9574 0.0163892236689142 0.0129497807603927 1.26559854349358 0.928734432752416 0.419752484420562 35405000
h1s1 67187999 1 h1s1:36260001-36270000 36265000 0.066648 161.748414 8588 157.630173 8635 0.0188342354448067 0.018254797104806 1.03174170256037 0.868215995864988 0.905655409161392 36265000
h1s1 67187999 1 h1s1:35190001-35200000 35195000 0.068362 135.307111 9183 104.045023 9956 0.0147345215071327 0.0104504844314986 1.40993669754884 0.845639220199144 0.199241264299437 35195000
h1s1 67187999 1 h1s1:35560001-35570000 35565000 0.075648 56.029449 4731 109.63323 7684 0.0118430456563094 0.0142677290473712 0.830058211575831 0.713845463677235 0.992285861964716 35565000
h1s1 67187999 1 h1s1:35570001-35580000 35575000 0.070673 68.687636 3007 128.305612 6201 0.0228425793149318 0.0206911162715691 1.10398003738053 0.810750056076225 0.795453437228762 35575000
h1s1 67187999 1 h1s1:36300001-36310000 36305000 0.073647 156.121262 9400 128.836039 9071 0.016608644893617 0.0142030690111344 1.16937014673356 0.756697451701304 0.649469957772165 36305000
h1s1 67187999 1 h1s1:3630001-3640000 3635000 0.039822 119.863501 6777 113.846609 7901 0.0176868084698244 0.0144091392228832 1.22747155095399 0.996045407113391 0.505992841748018 3635000
h1s1 67187999 1 h1s1:36310001-36320000 36315000 0.089375 138.158903 8810 127.504057 9735 0.0156820548240636 0.0130974891628146 1.19733291084423 0.413779147446337 0.580754639698066 36315000
h1s1 67187999 1 h1s1:3560001-3570000 3565000 0.10485 102.656377 5761 106.031057 8578 0.0178191940635306 0.0123608133597575 1.44158750277257 0.209759213567521 0.171232409132135 3565000
h1s1 67187999 1 h1s1:35610001-35620000 35615000 0.095282 48.36362 2450 130.480383 8519 0.0197402530612245 0.0153163966427984 1.28883140869207 0.3195223280898 0.373389637113684 35615000
h1s1 67187999 1 h1s1:39650001-39660000 39655000 0.08548 162.909804 7677 121.234124 5683 0.02122050332161 0.0213327686081295 0.994737425386186 0.489208983898809 0.938735505514975 39655000
h1s1 67187999 1 h1s1:39660001-39670000 39665000 0.14192 117.958303 5749 88.595232 5428 0.0205180558357975 0.0163218924097273 1.25708804596515 0.0532772896166337 0.437969943143584 39665000
h1s1 67187999 1 h1s1:39670001-39680000 39675000 0.081494 31.826511 1613 82.906196 5860 0.0197312529448233 0.0141478150170648 1.3946501930527 0.578477457357688 0.214845083334146 39675000
h1s1 67187999 1 h1s1:39680001-39690000 39685000 0.0743 47.763558 2719 75.386339 5421 0.0175665899227657 0.0139063528869212 1.2632061091508 0.743112376754211 0.424970011410293 39685000
h1s1 67187999 1 h1s1:38950001-38960000 38955000 0.113491 104.068001 6097 87.16444 9946 0.0170687224864688 0.00876376834908506 1.94764646971194 0.147865690127659 0.0309345712363101 38955000
h1s1 67187999 1 h1s1:38960001-38970000 38965000 0.14222 88.193096 6184 75.611577 10000 0.0142614967658473 0.0075611577 1.88615253532503 0.0527165273700738 0.0355767073991359 38965000
h1s1 67187999 1 h1s1:38970001-38980000 38975000 0.118724 105.185228 6135 77.459139 10000 0.0171451064384678 0.0077459139 2.21343880913365 0.119837330186563 0.0183149825919894 38975000
h1s1 67187999 1 h1s1:38980001-38990000 38985000 0.116946 92.222627 5936 89.462747 9693 0.0155361568396226 0.00922962416176622 1.68329246861224 0.128848535679107 0.0654482684637065 38985000
h1s1 67187999 1 h1s1:38990001-3.9e+07 38995000 0.122325 55.068233 3684 75.493524 9619 0.0149479459826276 0.00784837550680944 1.90459107998316 0.105223378421869 0.0338310301446279 38995000
h1s1 67187999 1 h1s1:39000001-39010000 39005000 0.15803 57.123516 3106 45.618388 9982 0.0183913444945267 0.00457006491685033 4.02430705671506 0.0333629155735866 0.00389120237178049 39005000
h1s1 67187999 1 h1s1:3900001-3910000 3905000 0.096872 160.648139 8906 113.584737 8454 0.0180381921176735 0.0134356206529454 1.34256485678011 0.298203610333629 0.281765962219253 3905000
h1s1 67187999 1 h1s1:390001-4e+05 395000 0.09137 92.274232 5688 81.113183 5934 0.0162226146272855 0.0136692253117627 1.18679839254135 0.378963126225144 0.607602960824662 395000
h1s1 67187999 1 h1s1:39010001-39020000 39015000 0.107162 45.554695 2089 34.414523 10000 0.0218069387266635 0.0034414523 6.33655120736774 0.190425106544827 0.00104350539794615 39015000
h1s1 67187999 1 h1s1:39020001-39030000 39025000 0.12115 95.430011 6032 56.796133 9992 0.0158206251657825 0.0056841606285028 2.78328256355937 0.109636333492622 0.00905996742702776 39025000
h1s1 67187999 1 h1s1:39030001-39040000 39035000 0.086983 144.051826 8282 82.53942 9992 0.0173933622313451 0.00826055044035228 2.10559361109637 0.459230146578375 0.02223544212446 39035000
h1s1 67187999 1 h1s1:35750001-35760000 35755000 0.099843 93.484797 4318 113.743908 8630 0.0216500224641038 0.0131800588644264 1.64263473227257 0.261705302372756 0.07540545548523 35755000
h1s1 67187999 1 h1s1:35760001-35770000 35765000 0.082164 29.08677 1815 79.890687 6833 0.0160257685950413 0.0116918903848968 1.37067386602793 0.562434780912628 0.2424053287042 35765000
h1s1 67187999 1 h1s1:35770001-35780000 35775000 0.075136 39.131072 2249 91.280844 7509 0.0173993205869275 0.0121561917698761 1.43131343403484 0.724972937126362 0.179814509601225 35775000
h1s1 67187999 1 h1s1:3540001-3550000 3545000 0.094554 143.735858 9852 126.751904 9754 0.0145895105562322 0.012994864055772 1.12271359620357 0.329781839105121 0.757643433230283 3545000
h1s1 67187999 1 h1s1:36150001-36160000 36155000 0.068273 127.902846 7561 117.972686 9929 0.0169161282899087 0.0118816281599355 1.42372140099026 0.846790001852954 0.186368113595803 36155000
h1s1 67187999 1 h1s1:36160001-36170000 36165000 0.068764 135.712746 9215 118.902861 9808 0.0147273734129137 0.0121230486337684 1.21482424576695 0.84007548347458 0.53762958484089 36165000
h1s1 67187999 1 h1s1:35430001-35440000 35435000 0.076097 63.845439 3477 99.891873 6265 0.0183622200172563 0.0159444330407023 1.15163831604309 0.703839514721228 0.692429222052097 35435000
h1s1 67187999 1 h1s1:36180001-36190000 36185000 0.073336 131.172948 8514 106.237695 9569 0.0154067357293869 0.0111022776674679 1.38770945844131 0.762895093574152 0.222539716595637 36185000
h1s1 67187999 1 h1s1:35460001-35470000 35465000 0.078105 25.411881 1330 107.980526 6857 0.019106677443609 0.0157474881143357 1.21331588281786 0.657330381610899 0.54128672992715 35465000
h1s1 67187999 1 h1s1:35470001-35480000 35475000 0.062921 117.799745 6388 121.763371 8509 0.0184407866311835 0.0143099507580209 1.28866876923718 0.90787407718039 0.373672456333688 35475000
h1s1 67187999 1 h1s1:35480001-35490000 35485000 0.081853 158.278557 8585 151.860181 9788 0.0184366403028538 0.0155149347159788 1.1883156868115 0.569827090180322 0.604033587220472 35485000
h1s1 67187999 1 h1s1:35840001-35850000 35845000 0.081496 187.045717 9334 129.304071 7918 0.020039181165631 0.0163303954281384 1.22710936509854 0.57844332400355 0.50669501360458 35845000
h1s1 67187999 1 h1s1:35500001-35510000 35505000 0.089374 128.817327 7084 143.920379 8924 0.0181842641163185 0.0161273396458987 1.1275427017464 0.413827909380821 0.74800807497635 35505000
h1s1 67187999 1 h1s1:3550001-3560000 3555000 0.07281 154.311294 8266 114.495044 7407 0.0186681942898621 0.0154576811124612 1.20769694717099 0.772935175884298 0.555193633641834 3555000
h1s1 67187999 1 h1s1:35510001-35520000 35515000 0.063433 129.37193 9542 104.394569 9657 0.0135581565709495 0.0108102484208346 1.25419472736804 0.903032017086182 0.444426023269195 35515000
h1s1 67187999 1 h1s1:35520001-35530000 35525000 0.085463 69.921774 8076 64.398822 8959 0.00865797102526003 0.00718817077798861 1.20447486470024 0.489540565053297 0.563132076575742 35525000
h1s1 67187999 1 h1s1:35530001-35540000 35535000 0.110489 91.308161 8351 92.614623 9657 0.0109337996647108 0.00959041348244796 1.14007593986656 0.16623431084758 0.719891943553185 35535000
h1s1 67187999 1 h1s1:35180001-35190000 35185000 0.069239 63.98444 4222 85.39629 6576 0.0151550071056371 0.0129860538321168 1.16702173743929 0.833214679292757 0.655340894683974 35185000
h1s1 67187999 1 h1s1:36280001-36290000 36285000 0.078741 131.034014 6047 178.536483 8517 0.0216692597982471 0.0209623673828813 1.03372197435787 0.642813953715172 0.9035683983655 36285000
h1s1 67187999 1 h1s1:36290001-36300000 36295000 0.079231 188.571894 9510 173.765422 9411 0.0198288006309148 0.0184640762936989 1.07391240782956 0.630989184602932 0.849374384380577 36295000
h1s1 67187999 1 h1s1:38870001-38880000 38875000 0.100215 110.883345 7654 70.775142 9962 0.0144869800104521 0.00710451134310379 2.03912405946318 0.257609299876145 0.0251904153541579 38875000
h1s1 67187999 1 h1s1:38880001-38890000 38885000 0.091433 34.660607 1626 42.359384 7908 0.0213164864698647 0.00535652301466869 3.97953792254604 0.377758706443402 0.00398872624074742 38885000
h1s1 67187999 1 h1s1:38890001-38900000 38895000 0.084916 96.899142 6734 76.681152 9997 0.014389536976537 0.00767041632489747 1.87597861276837 0.501584762870713 0.036464174606735 38895000
h1s1 67187999 1 h1s1:36320001-36330000 36325000 0.078437 103.275021 6948 113.326749 8906 0.0148639926597582 0.0127247640916236 1.1681153813722 0.649952700923551 0.65272725499566 36325000
h1s1 67187999 1 h1s1:39640001-39650000 39645000 0.081852 27.966407 1824 33.679727 2429 0.0153324599780702 0.0138656759983532 1.1057852483998 0.569841718760667 0.792049854201816 39645000
h1s1 67187999 1 h1s1:38910001-38920000 38915000 0.086154 74.289703 3486 88.491104 9999 0.0213108729202524 0.00884999539953995 2.40800949132247 0.475462994567921 0.0136923512029569 38915000
h1s1 67187999 1 h1s1:38920001-38930000 38925000 0.116378 26.980551 1350 53.763699 9992 0.0199855933333333 0.00538067443955164 3.71432866973432 0.131905908971221 0.00470065048420601 38925000
h1s1 67187999 1 h1s1:38930001-38940000 38935000 0.100941 112.44334 6241 73.672319 9924 0.0180168787053357 0.00742365165255945 2.42695637518552 0.249363656754991 0.0133022557270892 38935000
h1s1 67187999 1 h1s1:38940001-38950000 38945000 0.110934 106.981653 6158 80.029681 9980 0.0173727919779149 0.00801900611222445 2.16645201846538 0.163215947103053 0.0198753644954603 38945000
h1s1 67187999 1 h1s1:3600001-3610000 3605000 0.046708 102.36424 9988 77.419187 9995 0.0102487224669604 0.0077457915957979 1.3231342904346 0.988209364241898 0.312086133081072 3605000
h1s1 67187999 1 h1s1:360001-370000 365000 0.084601 110.781249 8386 90.906216 9712 0.0132102610302886 0.00936019522240527 1.41132323807387 0.508231014540809 0.19778815865183 365000
h1s1 67187999 1 h1s1:36010001-36020000 36015000 0.057679 112.340477 7757 93.918569 9849 0.0144824644836921 0.00953584820793989 1.51873899079408 0.948624425828221 0.122431465101083 36015000
h1s1 67187999 1 h1s1:36020001-36030000 36025000 0.082274 89.262522 4903 69.72785 5021 0.0182056948806853 0.0138872435769767 1.31096533158445 0.559747998322589 0.333502374706209 36025000
h1s1 67187999 1 h1s1:36030001-36040000 36035000 0.092353 154.554088 9592 100.469006 9895 0.0161128115095913 0.010153512481051 1.5869199490976 0.363334926223193 0.0928622280303104 36035000
h1s1 67187999 1 h1s1:36040001-36050000 36045000 0.096899 38.802669 2163 61.669145 3982 0.0179392829403606 0.0154869776494224 1.15834627946465 0.297930543500522 0.676328031285657 36045000
h1s1 67187999 1 h1s1:36050001-36060000 36055000 0.055081 123.929594 6476 126.968714 9762 0.0191367501544163 0.0130064242982995 1.47133060674626 0.962467939028077 0.149435824418026 36055000
h1s1 67187999 1 h1s1:36060001-36070000 36065000 0.070557 93.153147 5217 111.133105 8814 0.0178556923519264 0.0126087026321761 1.41614033361058 0.812407961848662 0.193146022489004 36065000
h1s1 67187999 1 h1s1:36070001-36080000 36075000 0.072475 107.412595 6705 92.600972 8236 0.0160197755406413 0.0112434400194269 1.42481086864533 0.779391256009908 0.185383122519237 36075000
h1s1 67187999 1 h1s1:36080001-36090000 36085000 0.076566 65.36033 3675 130.998764 9588 0.0177851238095238 0.013662783062161 1.30172042757376 0.693438594095905 0.349301241478852 36085000
h1s1 67187999 1 h1s1:35000001-35010000 35005000 0.066181 137.808362 7667 134.81859 9933 0.0179742222512065 0.0135727967381456 1.32428287242311 0.874164951871971 0.310272189118287 35005000
h1s1 67187999 1 h1s1:3500001-3510000 3505000 0.083622 168.733887 9907 134.59122 9468 0.0170317842939336 0.0142153802281369 1.19812372378349 0.52957898945767 0.578511590711827 3505000
h1s1 67187999 1 h1s1:35010001-35020000 35015000 0.070501 107.052565 6021 110.596987 9949 0.0177798646404252 0.0111163923007337 1.59942759839913 0.813251543315226 0.0886784540516291 35015000
h1s1 67187999 1 h1s1:35020001-35030000 35025000 0.085018 91.550355 5066 131.204232 9911 0.0180715268456376 0.013238243567753 1.36510004164434 0.499278323369645 0.249758628424307 35025000
h1s1 67187999 1 h1s1:35030001-35040000 35035000 0.083348 66.9348 4005 119.438229 9120 0.016712808988764 0.0130962970394737 1.27614767276504 0.53529876437258 0.398297233247837 35035000
h1s1 67187999 1 h1s1:35410001-35420000 35415000 0.090186 111.532856 6231 88.289722 6280 0.0178996719627668 0.0140588729299363 1.27319395032386 0.398814109753362 0.404431484605857 35415000
h1s1 67187999 1 h1s1:35420001-35430000 35425000 0.079433 59.785048 3363 89.358683 5875 0.0177772964614927 0.0152099885957447 1.16879091325988 0.62618613405631 0.650952320580462 35425000
h1s1 67187999 1 h1s1:35060001-35070000 35065000 0.065921 160.967472 9432 110.992207 9847 0.0170661017811705 0.0112716773636641 1.51406939983801 0.876846858268561 0.1247427807956 35065000
h1s1 67187999 1 h1s1:35070001-35080000 35075000 0.080566 159.126337 9529 111.936774 9999 0.0166991643404345 0.011194796879688 1.49168980195913 0.599727908405582 0.136884502481982 35075000
h1s1 67187999 1 h1s1:35080001-35090000 35085000 0.07119 164.156472 9176 129.816324 10000 0.0178897637314734 0.0129816324 1.37808275417454 0.802163079413686 0.23373545675304 35085000
h1s1 67187999 1 h1s1:35090001-35100000 35095000 0.076598 51.111531 2544 139.824623 8739 0.0200910106132075 0.0160000712896212 1.25568256850455 0.692726669852446 0.441236992753977 35095000
h1s1 67187999 1 h1s1:36200001-36210000 36205000 0.108323 118.21976 7680 79.724718 7690 0.0153931979166667 0.0103673235370611 1.48478031592619 0.181223729507797 0.140912238270317 36205000
h1s1 67187999 1 h1s1:3620001-3630000 3625000 0.066261 93.276765 5546 101.069744 6850 0.016818745943022 0.0147547071532847 1.13989019018096 0.873179960795405 0.720369810511123 3625000
h1s1 67187999 1 h1s1:36210001-36220000 36215000 0.097961 11.086078 794 66.506906 4669 0.013962314861461 0.0142443576783037 0.980199681641501 0.284077277913769 0.948780464018569 36215000
h1s1 67187999 1 h1s1:36220001-36230000 36225000 0.091185 143.244228 9261 107.642487 9277 0.0154674687398769 0.011603156947289 1.33303968998633 0.382064385258292 0.296179990052565 36225000
h1s1 67187999 1 h1s1:39540001-39550000 39545000 0.070051 104.157921 6297 119.403371 9972 0.0165408799428299 0.0119738639189731 1.38141539395818 0.820395166717054 0.229639454256429 39545000
h1s1 67187999 1 h1s1:36240001-36250000 36245000 0.098104 124.531246 7611 95.565437 8039 0.0163620084088819 0.0118877269560891 1.3763782150549 0.282078038599947 0.235851724709623 36245000
h1s1 67187999 1 h1s1:36250001-36260000 36255000 0.072487 152.937146 9499 112.748243 9774 0.0161003417201811 0.0115355272150604 1.39571789134709 0.77924009401301 0.21368454929344 36255000
h1s1 67187999 1 h1s1:35540001-35550000 35545000 0.144853 34.337904 2240 113.08735 7915 0.0153294214285714 0.0142877258370183 1.07290842527606 0.0484791152634607 0.851003032992325 35545000
h1s1 67187999 1 h1s1:35550001-35560000 35555000 0.083603 83.189784 4737 122.645362 7697 0.0175617023432552 0.0159341772119007 1.10214051906859 0.530008094481124 0.799217858570885 35555000
h1s1 67187999 1 h1s1:38860001-38870000 38865000 0.09943 167.281731 9669 50.335528 10000 0.0173008305926156 0.0050335528 3.43710124439652 0.266220657505925 0.00560762246559846 38865000
h1s1 67187999 1 h1s1:38500001-38510000 38505000 0.086907 144.89946 7659 120.280923 8947 0.018918848413631 0.0134437155471108 1.40726336758121 0.460668623645637 0.202166980368445 38505000
h1s1 67187999 1 h1s1:3850001-3860000 3855000 0.078922 152.373822 7966 128.373217 9229 0.019128021842832 0.0139097645465381 1.37515065613333 0.638410751031315 0.237207306488263 3855000
h1s1 67187999 1 h1s1:38510001-38520000 38515000 0.081969 149.338198 8265 121.74116 9485 0.0180687474894132 0.0128351249341065 1.40775781943497 0.566828231209589 0.201630599089127 38515000
h1s1 67187999 1 h1s1:38900001-38910000 38905000 0.104384 143.835904 8635 101.025144 10000 0.0166573137232195 0.0101025144 1.6488285058242 0.214079520962756 0.073913340290036 38905000
h1s1 67187999 1 h1s1:3890001-3900000 3895000 0.059412 137.437319 7395 113.781146 7691 0.0185851682217715 0.0147940639708751 1.25625847355804 0.936989828260467 0.439881410975336 3895000
h1s1 67187999 1 h1s1:37420001-37430000 37425000 0.173055 135.955334 9322 134.110747 8796 0.0145843524994636 0.0152467879718054 0.956552457241045 0.0224109850886004 0.961624357561513 37425000
h1s1 67187999 1 h1s1:37430001-37440000 37435000 0.060513 156.061034 7317 135.749713 9612 0.0213285545988793 0.0141229414273824 1.51020626323113 0.929392718867943 0.126556724758385 37435000
h1s1 67187999 1 h1s1:37440001-37450000 37445000 0.076854 112.674591 6133 127.185764 8934 0.0183718556986793 0.0142361499888068 1.29050731504825 0.686309599274422 0.370259120919845 37445000
h1s1 67187999 1 h1s1:37450001-37460000 37455000 0.049529 130.740067 9988 104.839857 9978 0.0130897143572287 0.0105071013229104 1.24579690962787 0.981889817532841 0.462867786890842 37455000
h1s1 67187999 1 h1s1:37460001-37470000 37465000 0.065205 116.000271 9195 100.183456 9949 0.0126155814029364 0.010069701075485 1.25282580966077 0.884468348628327 0.447644310945104 37465000
h1s1 67187999 1 h1s1:37470001-37480000 37475000 0.0666 86.691866 5228 117.81309 8463 0.0165822237949503 0.013920960652251 1.19116950397162 0.868713367596719 0.59693384955968 37475000
h1s1 67187999 1 h1s1:37480001-37490000 37485000 0.06751 142.358313 9775 124.923742 9994 0.0145635102813299 0.0124998741244747 1.16509255503739 0.857073893835516 0.660431640644048 37485000
h1s1 67187999 1 h1s1:37490001-37500000 37495000 0.062001 134.635694 9776 107.719059 9974 0.0137720636252046 0.0107999858632444 1.27519274558266 0.916753625449829 0.400062415276139 37495000
h1s1 67187999 1 h1s1:37500001-37510000 37505000 0.067601 116.160546 9845 70.720909 9985 0.0117989381411884 0.00708271497245869 1.66587787127802 0.855791454958601 0.0695735281210076 37505000
h1s1 67187999 1 h1s1:3750001-3760000 3755000 0.084178 136.522924 9973 131.240305 9513 0.0136892533841372 0.0137958903605592 0.992270380987738 0.517481153512322 0.940529944703966 3755000
h1s1 67187999 1 h1s1:37510001-37520000 37515000 0.073725 107.863556 9110 73.127875 10000 0.0118401268935236 0.0073127875 1.61909899522222 0.754771355289207 0.0822906406342952 37515000
h1s1 67187999 1 h1s1:37520001-37530000 37525000 0.075162 58.143637 4869 40.592715 5190 0.0119415972478948 0.0078213323699422 1.52679833602099 0.72441705107325 0.118354967378266 37525000
h1s1 67187999 1 h1s1:37530001-37540000 37535000 0.086251 9.621757 513 34.358706 2492 0.0187558615984405 0.0137876027287319 1.36034247341311 0.47357590770341 0.256439013448542 37535000
h1s1 67187999 1 h1s1:37540001-37550000 37545000 0.086628 47.447342 2644 76.280274 4984 0.0179452881996974 0.0153050308988764 1.17250911273984 0.466164093661924 0.642155667599645 37545000
h1s1 67187999 1 h1s1:36450001-36460000 36455000 0.091947 120.840915 7444 100.626035 8131 0.0162333308704997 0.0123756038617636 1.31172030486974 0.369659349125699 0.332137040540672 36455000
h1s1 67187999 1 h1s1:36460001-36470000 36465000 0.076711 142.589688 8507 136.633104 9104 0.0167614538615258 0.0150080298769772 1.11683238898921 0.689761944235852 0.769892431172529 36465000
h1s1 67187999 1 h1s1:36470001-36480000 36475000 0.095217 75.548208 5519 88.798928 6647 0.0136887494111252 0.0133592489845043 1.02466459207423 0.320341528589122 0.913028213655292 36475000
h1s1 67187999 1 h1s1:36480001-36490000 36485000 0.083107 68.551291 3529 134.572086 7410 0.019425132048739 0.0181608753036437 1.0696143067973 0.54081373916266 0.856308331464126 36485000
h1s1 67187999 1 h1s1:36490001-36500000 36495000 0.098455 143.916966 7519 110.888622 6400 0.0191404396861285 0.0173263471875 1.10470138217808 0.277967407522991 0.794058845902535 36495000
h1s1 67187999 1 h1s1:35040001-35050000 35045000 0.079136 134.810532 7491 113.908086 9975 0.0179963331998398 0.0114193569924812 1.57594978523651 0.633227357395723 0.0969972400745082 35045000
h1s1 67187999 1 h1s1:35050001-35060000 35055000 0.07046 11.101141 663 73.40972 4954 0.016743802413273 0.0148182721033508 1.12994297152141 0.813734286466613 0.74290757662938 35055000
h1s1 67187999 1 h1s1:36510001-36520000 36515000 0.118622 137.514725 7616 131.469567 7485 0.0180560300682773 0.0175644044088176 1.02798988499791 0.120344454305191 0.909780668818693 36515000
h1s1 67187999 1 h1s1:36520001-36530000 36525000 0.094579 130.279456 6853 102.245364 6092 0.0190105728877864 0.0167835462902167 1.13269106296491 0.329381991242357 0.73683183959274 36525000
h1s1 67187999 1 h1s1:35440001-35450000 35445000 0.091909 60.021361 3214 100.121156 6219 0.0186749723086497 0.0160992371763949 1.15999112902264 0.370181101824672 0.672319800271116 35445000
h1s1 67187999 1 h1s1:35450001-35460000 35455000 0.074316 114.313291 6438 115.624842 7877 0.0177560253184219 0.0146787916719563 1.20963807616022 0.742810052760413 0.550424716449351 35455000
h1s1 67187999 1 h1s1:38770001-38780000 38775000 0.098129 155.576802 9530 119.456544 8910 0.0163249529905561 0.0134070195286195 1.21764221762397 0.28177571460615 0.530734647304928 38775000
h1s1 67187999 1 h1s1:38780001-38790000 38785000 0.088313 25.802123 1085 10.074263 523 0.0237807585253456 0.0192624531548757 1.23456541771401 0.433181521177308 0.488818888422942 38785000
h1s1 67187999 1 h1s1:38790001-38800000 38795000 0.082758 45.866123 2055 17.409594 859 0.0223192812652068 0.0202672805587893 1.10124696801158 0.54877656306381 0.80103180253367 38795000
h1s1 67187999 1 h1s1:38800001-38810000 38805000 0.073251 118.711974 6022 93.478243 5378 0.019713047824643 0.0173815996653031 1.1341331180233 0.764426218316933 0.734071914100976 38805000
h1s1 67187999 1 h1s1:3880001-3890000 3885000 0.097416 159.828643 9769 146.628409 9330 0.0163607987511516 0.0157157994640943 1.0410414556721 0.29103560596456 0.895688469752972 3885000
h1s1 67187999 1 h1s1:38810001-38820000 38815000 0.084828 76.112448 4000 91.967263 5680 0.019028112 0.0161914195422535 1.17519726731457 0.503403583026946 0.63538751109334 38815000
h1s1 67187999 1 h1s1:38820001-38830000 38825000 0.115988 118.830424 8832 81.151186 9037 0.0134545317028986 0.00897988115525064 1.49829730152181 0.134007548347458 0.132944538175718 38825000
h1s1 67187999 1 h1s1:39570001-39580000 39575000 0.077183 118.923015 5567 120.141692 6693 0.0213621366984013 0.0179503499178246 1.19006798174942 0.678780756590175 0.599684022664547 39575000
h1s1 67187999 1 h1s1:36270001-36280000 36275000 0.066768 164.671385 8163 158.676087 8598 0.0201729002817592 0.0184549996510816 1.09308592051785 0.866860414086348 0.816235773705614 36275000
h1s1 67187999 1 h1s1:38490001-38500000 38495000 0.076226 173.214953 8706 142.678895 9544 0.0198960433034689 0.0149495908424141 1.33087544088638 0.700601722271526 0.299729858882962 38495000
h1s1 67187999 1 h1s1:36640001-36650000 36645000 0.147824 104.187507 5303 88.610487 6072 0.0196468993022817 0.0145932949604743 1.34629632002197 0.0445391509571968 0.276324130330898 36645000
h1s1 67187999 1 h1s1:37770001-37780000 37775000 0.09368 133.892733 8095 121.614769 8396 0.0165401770228536 0.014484846236303 1.14189524369264 0.342225884785301 0.715903217312437 37775000
h1s1 67187999 1 h1s1:37780001-37790000 37785000 0.093856 68.18084 4302 75.520655 5722 0.0158486378428638 0.0131982969241524 1.20080931153029 0.339997464379407 0.572055510586216 37785000
h1s1 67187999 1 h1s1:38520001-38530000 38525000 0.085519 33.504406 1753 47.495696 3169 0.0191126103822019 0.0149875973493216 1.27522843967163 0.488399535786384 0.400003900954759 38525000
h1s1 67187999 1 h1s1:38530001-38540000 38535000 0.093108 83.559115 4219 108.234044 6457 0.019805431381844 0.0167622803159362 1.18154755847954 0.350739718546114 0.620095768439326 38535000
h1s1 67187999 1 h1s1:3780001-3790000 3785000 0.057135 141.597534 9420 86.177639 9764 0.0150315853503185 0.00882605888979926 1.70309144069855 0.951672046733438 0.0611474658422649 3785000
h1s1 67187999 1 h1s1:37810001-37820000 37815000 0.07779 17.647381 993 23.964338 1745 0.0177717834843907 0.0137331449856734 1.29407965203386 0.664839719521353 0.363500716800437 37815000
h1s1 67187999 1 h1s1:37820001-37830000 37825000 0.266122 106.647012 7721 120.249833 8879 0.0138125905970729 0.0135431729924541 1.01989324102771 0.00294522084280128 0.917875149942948 37825000
h1s1 67187999 1 h1s1:37830001-37840000 37835000 0.081139 129.574841 8406 110.523329 8743 0.0154145659053057 0.0126413506805444 1.21937649661356 0.586454909839183 0.52642409229659 37835000
h1s1 67187999 1 h1s1:37840001-37850000 37845000 0.10749 142.055802 8235 107.476193 9237 0.0172502491803279 0.0116354003464328 1.48256601979462 0.187694438213753 0.142462867786891 37845000
h1s1 67187999 1 h1s1:37850001-37860000 37855000 0.110007 105.937781 6709 91.083549 6930 0.0157903981219258 0.0131433692640693 1.20139652205412 0.169691532002458 0.570397604813778 37855000
h1s1 67187999 1 h1s1:37860001-37870000 37865000 0.05929 117.380131 8565 74.086577 8691 0.0137046270869819 0.0085245169715798 1.60767198102511 0.937760266825305 0.0860550619764187 37865000
h1s1 67187999 1 h1s1:37870001-37880000 37875000 0.072463 118.546532 7344 134.182777 9752 0.0161419569716776 0.0137595136382281 1.17314880424482 0.779537541813359 0.64048800944031 37875000
h1s1 67187999 1 h1s1:37880001-37890000 37885000 0.077882 122.383218 9778 84.954972 9997 0.0125161810186132 0.0084980466139842 1.47283035586282 0.662528403826837 0.14839231902008 37885000
h1s1 67187999 1 h1s1:37890001-37900000 37895000 0.059248 117.360803 8296 103.219549 9614 0.0141466734570878 0.0107363791345954 1.31763914814665 0.938057714625655 0.321662977013624 37895000
h1s1 67187999 1 h1s1:37900001-37910000 37905000 0.042915 145.286602 9922 109.686805 9996 0.014642874622052 0.0109730697278912 1.33443739857344 0.993514662713699 0.294053969709086 37905000
h1s1 67187999 1 h1s1:3790001-3800000 3795000 0.092046 86.763153 5490 88.532185 7056 0.0158038530054645 0.0125470783730159 1.2595643810955 0.368020948127054 0.432966968665581 3795000
h1s1 67187999 1 h1s1:37910001-37920000 37915000 0.048166 119.276036 9717 89.296329 9963 0.0122749856951734 0.00896279524239687 1.36954882524916 0.985400676815651 0.243868186738704 37915000
h1s1 67187999 1 h1s1:37920001-37930000 37925000 0.093251 91.985348 5617 112.084718 7159 0.0163762414100053 0.0156564768822461 1.04597231760201 0.348794117360224 0.890012580579097 37925000
h1s1 67187999 1 h1s1:37930001-37940000 37935000 0.087408 18.152905 926 51.387214 3182 0.0196035691144708 0.0161493444374607 1.21389256327938 0.450823589073426 0.539901890987819 37935000
h1s1 67187999 1 h1s1:37940001-37950000 37945000 0.078738 40.072798 1793 183.865269 9517 0.022349580591188 0.0193196668067668 1.15683054033623 0.64287734423 0.680082700240884 37945000
h1s1 67187999 1 h1s1:39040001-39050000 39045000 0.125338 94.721766 6851 72.595135 9701 0.0138259766457451 0.00748326306566333 1.84758661087101 0.0941300383268805 0.0393703859019495 39045000
h1s1 67187999 1 h1s1:39050001-39060000 39055000 0.084552 84.537828 5668 49.252154 9312 0.0149149308398024 0.00528910588487972 2.81993425059623 0.509167243682891 0.00880640536771375 39055000
h1s1 67187999 1 h1s1:39060001-39070000 39065000 0.105853 163.032607 8221 131.036739 9540 0.0198312379272595 0.0137355072327044 1.44379363581427 0.201089341616361 0.169350198461073 39065000
h1s1 67187999 1 h1s1:36500001-36510000 36505000 0.10561 111.040895 5693 92.187461 5196 0.0195048120498858 0.0177420055812163 1.09935779022276 0.203044695189148 0.804464642721306 36505000
h1s1 67187999 1 h1s1:3650001-3660000 3655000 0.063934 142.771883 9557 100.747244 9001 0.0149389853510516 0.0111928945672703 1.33468471995934 0.897609689971621 0.293654121846322 3655000
h1s1 67187999 1 h1s1:35790001-35800000 35795000 0.070917 92.683369 4855 164.414925 9796 0.0190902922760041 0.0167838837280523 1.13741804848761 0.806493139195818 0.726211490262242 35795000
h1s1 67187999 1 h1s1:35800001-35810000 35805000 0.104578 101.190341 5345 145.872226 9163 0.0189317756782039 0.015919701626105 1.18920417749286 0.212133919776865 0.601722271525956 35805000
h1s1 67187999 1 h1s1:3580001-3590000 3585000 0.049315 110.301726 7758 111.110754 9359 0.0142178043310131 0.0118720754354098 1.19758372563966 0.982494465520436 0.580120734549781 3585000
h1s1 67187999 1 h1s1:35810001-35820000 35815000 0.085752 87.056833 4688 104.012332 7438 0.0185701435580205 0.0139839112664695 1.32796491655005 0.483971952135285 0.304313480724407 35815000
h1s1 67187999 1 h1s1:35820001-35830000 35825000 0.116667 114.987824 6185 109.145487 7336 0.0185914024252223 0.0148780652944384 1.24958467766451 0.130477184290855 0.454744048605896 35825000
h1s1 67187999 1 h1s1:35830001-35840000 35835000 0.088783 54.293133 3059 82.193472 4611 0.0177486541353383 0.0178255198438517 0.995687884045647 0.4245067730327 0.938082095592896 35835000
h1s1 67187999 1 h1s1:38040001-38050000 38045000 0.084222 37.579241 1695 143.035398 8358 0.0221706436578171 0.0171135915290739 1.29549917211427 0.516335248051961 0.360916334272813 38045000
h1s1 67187999 1 h1s1:35850001-35860000 35855000 0.086457 89.697108 5101 120.561982 8293 0.0175842203489512 0.0145378007958519 1.20955160934441 0.469260476501624 0.550639268961078 35855000
h1s1 67187999 1 h1s1:35860001-35870000 35865000 0.085895 117.042573 7003 134.366256 9472 0.0167132047693846 0.0141856266891892 1.17817880983162 0.480929207423517 0.628326782980134 35865000
h1s1 67187999 1 h1s1:35870001-35880000 35875000 0.059544 132.50484 9966 118.835246 9940 0.0132956893437688 0.0119552561368209 1.11212082715815 0.936209637308731 0.779518037039565 35875000
h1s1 67187999 1 h1s1:35880001-35890000 35885000 0.057347 106.516172 8605 100.23614 9383 0.0123784046484602 0.0106827389960567 1.15872948436065 0.950462750758248 0.675265021113918 35885000
h1s1 67187999 1 h1s1:38830001-38840000 38835000 0.105508 120.565583 8194 74.989071 9841 0.0147138861361972 0.00762006615181384 1.93093942271023 0.20389315284916 0.0321926291459835 38835000
h1s1 67187999 1 h1s1:38840001-38850000 38845000 0.070874 131.303468 6920 38.041295 9986 0.0189744895953757 0.00380946274784699 4.98088335582219 0.807234320599967 0.00209676318278899 38845000
h1s1 67187999 1 h1s1:38850001-38860000 38855000 0.078448 152.955485 7910 32.96194 10000 0.0193369766118837 0.003296194 5.86645586148257 0.649669881703547 0.00132632461795024 38855000
h1s1 67187999 1 h1s1:35910001-35920000 35915000 0.072815 106.958986 6461 114.564606 9457 0.0165545559510912 0.0121142652003807 1.3665340552864 0.772852280595676 0.247739884336691 35915000
h1s1 67187999 1 h1s1:35920001-35930000 35925000 0.062959 128.050486 9816 90.150444 9989 0.0130450780358598 0.00902497186905596 1.44544251496092 0.907508362671764 0.168014121456226 35925000
h1s1 67187999 1 h1s1:35930001-35940000 35935000 0.054775 102.910103 7898 89.989781 9745 0.0130298940238035 0.00923445674704977 1.41100818171749 0.964033197124996 0.198090482645628 35935000
h1s1 67187999 1 h1s1:37790001-37800000 37795000 0.121087 163.758453 9514 126.247047 9388 0.0172123663022914 0.013447704196847 1.27994831313489 0.109919152712626 0.390446561796 37795000
h1s1 67187999 1 h1s1:37800001-37810000 37805000 0.111263 137.903413 8672 129.998523 8616 0.0159021463330258 0.0150880365598886 1.05395730384837 0.161070421985781 0.879704307629292 37805000
h1s1 67187999 1 h1s1:35960001-35970000 35965000 0.083549 50.858394 2682 104.60117 6310 0.0189628612975391 0.0165770475435816 1.14392271890909 0.53099308555769 0.710783214191673 35965000
h1s1 67187999 1 h1s1:35970001-35980000 35975000 0.081517 100.598512 5557 112.783155 7027 0.0181030253734029 0.0160499722498933 1.12791630362621 0.577921571304577 0.747179122090132 35975000
h1s1 67187999 1 h1s1:35980001-35990000 35985000 0.079184 111.33616 6341 110.998757 7761 0.01755813909478 0.0143021204741657 1.22765985131336 0.63217409961088 0.505446708081803 35985000
h1s1 67187999 1 h1s1:35990001-3.6e+07 35995000 0.075245 73.954508 4080 111.8811 7095 0.0181261049019608 0.0157690063424947 1.14947667013831 0.722871297750124 0.697841796779762 35995000
h1s1 67187999 1 h1s1:36000001-36010000 36005000 0.073957 125.039204 9149 88.328334 9877 0.0136669804350202 0.00894283021160271 1.52826120049649 0.749914666614654 0.117750319390671 36005000
h1s1 67187999 1 h1s1:34900001-34910000 34905000 0.070804 116.101031 6184 159.446561 9998 0.0187744228654593 0.0159478456691338 1.17723881049314 0.808389978447225 0.630628346287754 34905000
h1s1 67187999 1 h1s1:3490001-3500000 3495000 0.077868 177.600286 9306 141.26989 9586 0.0190844923705136 0.0147371051533486 1.29499600986271 0.662869737368221 0.361881820575586 3495000
h1s1 67187999 1 h1s1:34910001-34920000 34915000 0.071101 105.83792 5855 115.277338 7735 0.0180765021349274 0.0149033404007757 1.21291614153741 0.803557670739914 0.542252216229922 34915000
h1s1 67187999 1 h1s1:34920001-34930000 34925000 0.084877 37.006597 2027 110.90873 6674 0.0182568312777504 0.0166180296673659 1.09861587945066 0.502413715756932 0.806064034172364 34925000
h1s1 67187999 1 h1s1:34930001-34940000 34935000 0.072652 70.460767 4269 88.086428 6287 0.0165052159756383 0.014010884046445 1.17802816160099 0.775856015759857 0.628716878456002 34935000
h1s1 67187999 1 h1s1:34940001-34950000 34945000 0.071684 64.744614 3500 95.445978 7199 0.0184984611428571 0.0132582272537852 1.39524393335284 0.79360048371839 0.214298949667931 34945000
h1s1 67187999 1 h1s1:34950001-34960000 34955000 0.07632 102.174952 5861 92.377014 8212 0.0174330237160894 0.0112490275207014 1.54973607131885 0.698617111538049 0.107412789280176 34955000
h1s1 67187999 1 h1s1:34960001-34970000 34965000 0.09149 83.20349 4816 95.943273 7875 0.0172764721760797 0.0121832727619048 1.41804854194028 0.376846858268561 0.191293068978633 34965000
h1s1 67187999 1 h1s1:34970001-34980000 34975000 0.091457 53.26399 3362 83.529542 6508 0.0158429476502082 0.0128349019668101 1.23436452348266 0.377407620515121 0.48938452686295 34975000
h1s1 67187999 1 h1s1:34980001-34990000 34985000 0.06145 134.299274 7625 119.609947 9564 0.0176130195409836 0.0125062679841071 1.40833536938167 0.921688333219555 0.200967436780152 34985000
h1s1 67187999 1 h1s1:3940001-3950000 3945000 0.102932 87.570022 4551 20.959916 1126 0.0192419296857833 0.0186144902309059 1.03370704473205 0.228298501058134 0.903578150752397 3945000
h1s1 67187999 1 h1s1:39410001-39420000 39415000 0.094338 113.488163 7145 94.979225 5055 0.015883577746676 0.0187891641938675 0.845358398212316 0.3330878982631 0.990452413228138 39415000
h1s1 67187999 1 h1s1:39420001-39430000 39425000 0.097983 156.137849 8015 83.060813 5490 0.0194807048034934 0.0151294741347905 1.28759959731166 0.28377983011342 0.375739962355787 39425000
h1s1 67187999 1 h1s1:39430001-39440000 39435000 0.125393 140.42658 8833 116.079561 7856 0.015897948601834 0.0147759115325866 1.07593691034038 0.0938569714937731 0.846156096704669 39435000
h1s1 67187999 1 h1s1:39440001-39450000 39445000 0.167304 133.029322 9054 45.418425 2920 0.0146928785067374 0.0155542551369863 0.944621158476391 0.0259998634665834 0.96650055100986 39445000
h1s1 67187999 1 h1s1:39450001-39460000 39455000 0.139195 158.984203 9934 61.00472 3347 0.0160040470102678 0.0182266865850015 0.878055752790378 0.0581193497108417 0.985468943523927 39455000
h1s1 67187999 1 h1s1:39460001-39470000 39465000 0.166147 137.073285 9410 47.428002 2631 0.0145667678002125 0.018026606613455 0.808070432365234 0.0267703020314222 0.994285101278538 39465000
h1s1 67187999 1 h1s1:39470001-39480000 39475000 0.083632 121.161614 7602 90.392298 6916 0.015938123388582 0.0130700257374205 1.21944085717826 0.529291294044217 0.526248549332449 39475000
h1s1 67187999 1 h1s1:39480001-39490000 39485000 0.085702 89.047724 4497 103.190904 6733 0.0198015841672226 0.0153261405020051 1.29201374374925 0.484732638313227 0.367450433493598 39485000
h1s1 67187999 1 h1s1:39490001-39500000 39495000 0.076434 73.751377 4288 95.126363 5947 0.0171994815764925 0.0159956890869346 1.07525730732921 0.696218024361463 0.847248364037098 39495000
h1s1 67187999 1 h1s1:39500001-39510000 39505000 0.091542 151.350491 8932 120.231343 7673 0.0169447482086879 0.0156694047960381 1.08139067368866 0.375783848096822 0.837408205658335 39505000
h1s1 67187999 1 h1s1:3950001-3960000 3955000 0.121145 142.955143 8368 102.498849 5972 0.0170835495936902 0.0171632366041527 0.995357110532218 0.109655838266416 0.938325905265314 3955000
h1s1 67187999 1 h1s1:39510001-39520000 39515000 0.078653 123.720331 7891 131.666874 8526 0.0156786631605627 0.0154429831104856 1.01526130336289 0.644847326383132 0.922156447790597 39515000
h1s1 67187999 1 h1s1:39520001-39530000 39525000 0.082903 112.212709 9250 106.186131 9262 0.0121311036756757 0.0114647085942561 1.05812577580502 0.545275456167897 0.87372609446162 39525000
h1s1 67187999 1 h1s1:39530001-39540000 39535000 0.101909 103.598547 8923 86.83104 9819 0.0116102820800179 0.00884316529178124 1.31291021901495 0.238855459873804 0.330001267810297 39535000
h1s1 67187999 1 h1s1:35120001-35130000 35125000 0.055588 159.676727 9251 111.655153 9998 0.0172604828667171 0.01116774884977 1.54556509990576 0.960176128107354 0.109226733242961 35125000
h1s1 67187999 1 h1s1:39550001-39560000 39555000 0.067125 113.572883 6332 108.200358 9983 0.0179363365445357 0.0108384611840128 1.65487851458033 0.862052487346278 0.0723822155472552 39555000
h1s1 67187999 1 h1s1:39560001-39570000 39565000 0.071967 118.743803 9953 112.877705 9926 0.0119304534311263 0.0113719227281886 1.04911488727876 0.788538994919006 0.886131130594213 39565000
h1s1 67187999 1 h1s1:35150001-35160000 35155000 0.071248 174.478582 9049 107.464141 9835 0.0192815318819759 0.0109267047280122 1.76462459286054 0.801046431114015 0.0499224685241713 35155000
h1s1 67187999 1 h1s1:39580001-39590000 39585000 0.102663 116.450071 6575 130.042378 7897 0.0177110374144487 0.0164673139166772 1.07552679836339 0.230887759779206 0.846780249466057 39585000
h1s1 67187999 1 h1s1:39590001-39600000 39595000 0.07593 68.977692 4422 79.445153 6413 0.0155987544097693 0.0123881417433339 1.25916822175232 0.707808736188182 0.433815426325593 39595000
h1s1 67187999 1 h1s1:39600001-39610000 39605000 0.084956 129.236027 7473 107.461138 7186 0.0172937276863375 0.0149542357361536 1.15644343124322 0.500594895600698 0.681018929382966 39605000
h1s1 67187999 1 h1s1:3960001-3970000 3965000 0.085158 166.906434 9337 144.059121 9430 0.0178758095748099 0.0152766830328738 1.17013683771163 0.495938130857527 0.647724280517657 3965000
h1s1 67187999 1 h1s1:39610001-39620000 39615000 0.095596 107.655868 6554 86.711742 6633 0.0164259792493134 0.0130727788331072 1.25650249721307 0.315006972956631 0.439462058338778 39615000
h1s1 67187999 1 h1s1:39620001-39630000 39625000 0.115929 136.686954 7048 57.174983 3474 0.0193937221906924 0.0164579686240645 1.17837885304601 0.134314748534704 0.627858668409093 39625000
h1s1 67187999 1 h1s1:39630001-39640000 39635000 0.068889 141.75708 6521 75.038972 4692 0.0217385493022543 0.0159929607843137 1.35925733798934 0.838193272803519 0.257765338066492 39635000
h1s1 67187999 1 h1s1:41870001-41880000 41875000 0.103448 132.05369 7375 111.477805 7883 0.0179055850847458 0.0141415457313206 1.26616887750033 0.223198002711164 0.418630959927442 41875000
h1s1 67187999 1 h1s1:41880001-41890000 41885000 0.102432 103.113758 9240 100.279301 9687 0.0111594976190476 0.0103519460101167 1.07800964264514 0.233511151854416 0.84285003754669 41885000
h1s1 67187999 1 h1s1:41890001-41900000 41895000 0.082042 147.395384 9353 131.493719 9991 0.0157591557788945 0.0131612169952958 1.19739350734262 0.565184954017496 0.580598601507719 41895000
h1s1 67187999 1 h1s1:41900001-41910000 41905000 0.08054 128.988831 9722 117.318449 9729 0.0132677258794487 0.0120586338780964 1.10026774289486 0.600254537298004 0.802757975014385 41905000
h1s1 67187999 1 h1s1:4190001-4200000 4195000 0.09381 149.956607 8714 97.600256 5545 0.0172086994491623 0.017601488908927 0.977684304901872 0.340650874301485 0.950379855469626 4195000
h1s1 67187999 1 h1s1:41910001-41920000 41915000 0.080115 111.14918 7850 94.710787 8122 0.0141591312101911 0.0116610178527456 1.21422772771566 0.610050809935732 0.539131452422981 41915000
h1s1 67187999 1 h1s1:41920001-41930000 41925000 0.090773 120.665556 7317 101.35921 8095 0.0164911242312423 0.0125212118591723 1.31705496374633 0.388379055773901 0.32264796809019 41925000
h1s1 67187999 1 h1s1:41930001-41940000 41935000 0.05635 131.314205 6340 97.683547 9303 0.0207120197160883 0.0105002200365474 1.97253197018705 0.956255668574884 0.0291108748866285 41935000
h1s1 67187999 1 h1s1:41940001-41950000 41945000 0.076584 145.626874 8869 103.759836 9455 0.0164197625436915 0.0109740704389212 1.49623265451772 0.693048498620037 0.134173338924702 41945000
h1s1 67187999 1 h1s1:41950001-41960000 41955000 0.104598 143.919317 9626 111.664055 9650 0.0149511029503428 0.0115714046632124 1.29207329494535 0.211963253006173 0.367352909624631 41955000
h1s1 67187999 1 h1s1:41960001-41970000 41965000 0.083681 117.477258 6845 105.119114 7477 0.0171624920379839 0.0140589961214391 1.22074804557434 0.528052740908337 0.52294249017447 41965000
h1s1 67187999 1 h1s1:41970001-41980000 41975000 0.073785 162.593617 9141 132.076441 9624 0.0177872899026365 0.0137236534704904 1.29610456434826 0.753542554540224 0.359765552619004 41975000
h1s1 67187999 1 h1s1:41980001-41990000 41985000 0.08825 111.55852 6250 123.133125 9198 0.0178493632 0.0133869455316373 1.33334098938527 0.434624874438019 0.295721627868421 41985000
h1s1 67187999 1 h1s1:41990001-4.2e+07 41995000 0.075211 115.422648 6760 147.124647 9920 0.0170743562130178 0.014831113608871 1.15125247255911 0.723519831478754 0.693462975063147 41995000
h1s1 67187999 1 h1s1:42000001-42010000 42005000 0.091421 125.124532 6994 126.084212 9726 0.0178902676579926 0.0129636245116183 1.38003593377445 0.378031773276509 0.231190083773003 42005000
h1s1 67187999 1 h1s1:4200001-4210000 4205000 0.083251 110.358158 6752 86.574829 5994 0.0163445139218009 0.0144435817484151 1.1316108570919 0.537678346775373 0.739347955412087 4205000
h1s1 67187999 1 h1s1:42010001-42020000 42015000 0.09042 122.68659 7039 109.659403 8969 0.0174295482312829 0.0122264915821162 1.42555598343332 0.394523059518817 0.184739464984055 42015000
h1s1 67187999 1 h1s1:42020001-42030000 42025000 0.087015 51.866256 2415 86.832361 7551 0.0214767105590062 0.0114994518606807 1.86762906782019 0.458605993816987 0.0373028798798506 42025000
h1s1 67187999 1 h1s1:42030001-42040000 42035000 0.101833 56.561819 2323 83.558611 9584 0.02434860912613 0.00871855290066778 2.79273514808462 0.239767308048645 0.00899170071875091 42035000
h1s1 67187999 1 h1s1:42040001-42050000 42045000 0.120493 18.478683 910 48.39957 5175 0.0203062450549451 0.00935257391304348 2.17119321843852 0.112215839826798 0.0197095739182165 42045000
h1s1 67187999 1 h1s1:42050001-42060000 42055000 0.083376 49.197198 2148 47.353963 5560 0.0229037234636872 0.00851689982014388 2.68920897830875 0.53473800212602 0.0099766917953169 42055000
h1s1 67187999 1 h1s1:42060001-42070000 42065000 0.081129 39.667324 1904 81.507385 9607 0.0208336785714286 0.00848416623295514 2.45559528177372 0.586693843318152 0.0127268649001843 42065000
h1s1 67187999 1 h1s1:42070001-42080000 42075000 0.120829 12.46301 480 55.38749 9986 0.0259646041666667 0.00554651411976767 4.68124728541289 0.110938277143331 0.00257463014072694 42075000
h1s1 67187999 1 h1s1:36530001-36540000 36535000 0.107478 76.340221 4105 132.604657 8822 0.0185968869671133 0.0150311331897529 1.23722454803283 0.187782209695823 0.482392065458021 36535000
h1s1 67187999 1 h1s1:36540001-36550000 36545000 0.09647 116.861516 6810 117.370039 8324 0.0171602813509545 0.0141001969005286 1.21702423533612 0.303187080037839 0.532236514887019 36545000
h1s1 67187999 1 h1s1:36550001-36560000 36555000 0.116007 163.76871 9366 102.190835 9375 0.0174854484304933 0.0109003557333333 1.60411722867197 0.133914900671939 0.0871180721481583 36555000
h1s1 67187999 1 h1s1:36560001-36570000 36565000 0.143196 166.365361 9078 103.152814 9220 0.018326212932364 0.0111879407809111 1.63803270782701 0.0510976311452228 0.0768293039721472 36565000
h1s1 67187999 1 h1s1:36570001-36580000 36575000 0.123873 152.356768 8075 98.509621 8325 0.0188677112074303 0.0118329875075075 1.59450106707707 0.0993816986707497 0.0904533884668273 36575000
h1s1 67187999 1 h1s1:36580001-36590000 36585000 0.144499 154.197964 8213 109.778283 8569 0.0187748647266529 0.0128110961605788 1.46551586931532 0.0490935156379524 0.153327026789807 36585000
h1s1 67187999 1 h1s1:36590001-36600000 36595000 0.078355 44.453671 2432 90.185283 5572 0.0182786476151316 0.0161854420315865 1.12932643912104 0.651708130564956 0.744194891699744 36595000
h1s1 67187999 1 h1s1:36600001-36610000 36605000 0.124829 126.236166 6229 111.041852 7185 0.0202658799165195 0.0154546766875435 1.31131050660244 0.095797696486215 0.332907479105511 36605000
h1s1 67187999 1 h1s1:3660001-3670000 3665000 0.060576 137.650182 9146 99.414332 9322 0.0150503151104308 0.0106644853035829 1.4112556473189 0.929002623392075 0.1978759301339 3665000
h1s1 67187999 1 h1s1:36610001-36620000 36615000 0.09716 117.344984 6013 147.739393 8712 0.0195152143688675 0.0169581488751148 1.15078682895071 0.294297779381504 0.694564994782473 36615000
h1s1 67187999 1 h1s1:36620001-36630000 36625000 0.074741 57.140897 3238 118.721457 6873 0.0176469725138975 0.0172736006110869 1.02161517515757 0.73364768527097 0.916090463140854 36625000
h1s1 67187999 1 h1s1:36630001-36640000 36635000 0.134886 104.46991 5410 125.937993 8351 0.0193105194085028 0.0150805883127769 1.28048846689503 0.0670476599147641 0.389451818332537 36635000
h1s1 67187999 1 h1s1:42190001-42200000 42195000 0.074626 153.394291 9846 75.577883 10000 0.0155793511070485 0.0075577883 2.06136378641997 0.736339344054457 0.0241859195037986 42195000
h1s1 67187999 1 h1s1:42200001-42210000 42205000 0.097628 146.390289 9676 54.237115 9994 0.015129215481604 0.00542696768060837 2.78778433408838 0.288358575761418 0.00903071026633769 42205000
h1s1 67187999 1 h1s1:4220001-4230000 4225000 0.095811 154.478491 9687 145.343505 9715 0.0159469898833488 0.0149607313432836 1.06592315024145 0.31217878075659 0.862150011215245 4225000
h1s1 67187999 1 h1s1:42210001-42220000 42215000 0.081732 125.706628 7801 85.090103 9957 0.0161141684399436 0.00854575705533795 1.8856338105093 0.572621149026224 0.0356352217205161 42215000
h1s1 67187999 1 h1s1:42220001-42230000 42225000 0.088211 73.656855 4678 104.855951 9437 0.0157453730226593 0.0111111530147293 1.41707822777589 0.435361179648719 0.192317069602785 42225000
h1s1 67187999 1 h1s1:42230001-42240000 42235000 0.060244 161.191972 9964 91.837358 9998 0.0161774359694902 0.00918557291458292 1.7611787658674 0.931216415217625 0.0505758784462497 42235000
h1s1 67187999 1 h1s1:42240001-42250000 42245000 0.071537 146.356225 8713 81.629539 9964 0.01679745495237 0.00819244670814934 2.05035876957991 0.796028828055667 0.024585767366563 42245000
h1s1 67187999 1 h1s1:42250001-42260000 42255000 0.076983 153.842697 9264 74.645882 9889 0.0166065087435233 0.007548375164324 2.20001104635219 0.68342776894645 0.0187245828416505 42255000
h1s1 67187999 1 h1s1:42260001-42270000 42265000 0.104546 132.337405 8202 62.364159 9874 0.016134772616435 0.00631599746809804 2.55458820209023 0.212480129511698 0.0114200450560275 42265000
h1s1 67187999 1 h1s1:42270001-42280000 42275000 0.121021 94.432416 5102 68.074028 9814 0.0185089016072129 0.00693642021601793 2.6683650976726 0.11014345761125 0.0102107490808375 42275000
h1s1 67187999 1 h1s1:42280001-42290000 42285000 0.102011 92.290982 5826 67.029485 9801 0.0158412258839684 0.00683904550556066 2.31629192569172 0.237753440154478 0.0156525809691922 42285000
h1s1 67187999 1 h1s1:42290001-42300000 42295000 0.087616 42.639723 2193 19.344921 3386 0.0194435581395349 0.00571320761961016 3.403264756701 0.446956767668887 0.00570514633456539 42295000
h1s1 67187999 1 h1s1:42300001-42310000 42305000 0.119093 54.739077 3383 35.292124 5128 0.016180631687851 0.00688223946957878 2.35107071751476 0.118252567315851 0.0149699138864237 42305000
h1s1 67187999 1 h1s1:4230001-4240000 4235000 0.091617 164.596626 9089 139.714628 9794 0.0181094318406865 0.0142653285685113 1.2694717653164 0.3745209139937 0.411784784325964 4235000
h1s1 67187999 1 h1s1:42310001-42320000 42315000 0.083354 160.629112 9592 65.04194 9974 0.016746154295246 0.00652114898736715 2.5679760311698 0.535147602375681 0.0112640068656804 42315000
h1s1 67187999 1 h1s1:42320001-42330000 42325000 0.070322 163.467205 9981 83.50153 9995 0.0163778383929466 0.00835433016508254 1.96040114160185 0.815972459259404 0.0299690849335375 42325000
h1s1 67187999 1 h1s1:42330001-42340000 42335000 0.066936 118.219952 6501 113.34672 9774 0.0181848872481157 0.011596758747698 1.56810084987975 0.864568603165625 0.0998839465959293 42335000
h1s1 67187999 1 h1s1:42340001-42350000 42345000 0.085235 110.918935 6313 93.268151 9309 0.017569924758435 0.0100191375013428 1.75363645384448 0.494460644242678 0.0516193838441959 42345000
h1s1 67187999 1 h1s1:42350001-42360000 42355000 0.079973 157.362583 9450 80.828309 9809 0.0166521251851852 0.00824021908451422 2.02083524896558 0.613303230965779 0.0260291206272735 42355000
h1s1 67187999 1 h1s1:42360001-42370000 42365000 0.07838 137.983864 8964 84.656811 9864 0.0153931128960286 0.00858240176399027 1.79356703628283 0.651191254059431 0.0457484469323867 42365000
h1s1 67187999 1 h1s1:42370001-42380000 42375000 0.072377 77.295441 4162 133.557367 8257 0.018571706150889 0.0161750474748698 1.14817011694975 0.781229580939935 0.700982065360497 42375000
h1s1 67187999 1 h1s1:42380001-42390000 42385000 0.075418 157.700565 8549 84.929384 9646 0.0184466680313487 0.00880462201948994 2.09511186176023 0.718975219184895 0.0225962804396376 42385000
h1s1 67187999 1 h1s1:42390001-42400000 42395000 0.078542 176.609904 9328 80.251554 9982 0.0189333087478559 0.0080396267281106 2.3549984829091 0.647397575556617 0.0148528852436634 42395000
h1s1 67187999 1 h1s1:42400001-42410000 42405000 0.081525 152.936156 8577 56.93515 10000 0.0178309614084179 0.005693515 3.13180195510469 0.577721647373195 0.00687543276216854 42405000
h1s1 67187999 1 h1s1:39070001-39080000 39075000 0.087482 134.776647 7818 124.001226 8379 0.0172392743668457 0.0147990483351235 1.16489074003027 0.449507016842372 0.660938764762676 39075000
h1s1 67187999 1 h1s1:35780001-35790000 35785000 0.090619 109.021654 5544 149.40666 9629 0.0196648005050505 0.0155163215287153 1.26736227195716 0.391085343137733 0.415968558304645 35785000
h1s1 67187999 1 h1s1:42420001-42430000 42425000 0.07343 81.284336 4233 124.91736 8617 0.0192025362626978 0.0144966183126378 1.3246217737524 0.761095778191712 0.309765064999659 42425000
h1s1 67187999 1 h1s1:42430001-42440000 42435000 0.085135 48.591748 2340 113.905059 6199 0.0207657042735043 0.0183747473786095 1.13012189205269 0.496547655038571 0.742497976379719 42435000
h1s1 67187999 1 h1s1:42440001-42450000 42445000 0.071595 77.767539 4502 95.267319 9643 0.0172739980008885 0.00987942746033392 1.74848168785528 0.795136484654619 0.052536108212485 42445000
h1s1 67187999 1 h1s1:42450001-42460000 42455000 0.081378 124.658082 7797 82.398001 9590 0.0159879545979223 0.00859207518248175 1.86077917829675 0.58097894459669 0.0379465374150323 42455000
h1s1 67187999 1 h1s1:42460001-42470000 42465000 0.08335 134.642087 7756 90.46474 9965 0.0173597327230531 0.00907824786753638 1.91223383370388 0.535250002438097 0.0333044012522065 42465000
h1s1 67187999 1 h1s1:42470001-42480000 42475000 0.0863 120.28517 6825 72.324092 9303 0.0176242007326007 0.00777427625497151 2.26698925463709 0.472620173787535 0.016803362623002 42475000
h1s1 67187999 1 h1s1:42480001-42490000 42485000 0.053993 174.498813 9941 89.600571 9989 0.0175534466351474 0.00896992401641806 1.95692255620209 0.967358761056769 0.030300666088025 42485000
h1s1 67187999 1 h1s1:38050001-38060000 38055000 0.102672 98.987544 5176 129.156116 7581 0.0191243323029366 0.0170368178340588 1.12252959967117 0.230799988297136 0.758062785866841 38055000
h1s1 67187999 1 h1s1:38060001-38070000 38065000 0.108995 137.471122 8311 132.753165 9924 0.0165408641559379 0.0133769815598549 1.23651692886966 0.176625479086006 0.484069476004252 38065000
h1s1 67187999 1 h1s1:38070001-38080000 38075000 0.087491 48.597776 2368 117.258467 6644 0.0205227094594595 0.0176487758880193 1.16284039129258 0.44939486439306 0.665873472532402 38075000
h1s1 67187999 1 h1s1:38080001-38090000 38085000 0.092313 36.487035 1925 121.754613 7026 0.0189543038961039 0.0173291507258753 1.0937814666129 0.364105364788032 0.814958211022148 38085000
h1s1 67187999 1 h1s1:35890001-35900000 35895000 0.112848 35.894369 2063 93.309199 6023 0.017399112457586 0.0154921466046821 1.12309242234563 0.151181501672534 0.756863242278548 35895000
h1s1 67187999 1 h1s1:35900001-35910000 35905000 0.065483 120.909454 8296 110.742199 9063 0.0145744279170685 0.0122191546949134 1.19275254966168 0.881318327660695 0.592779332741688 35905000
h1s1 67187999 1 h1s1:3590001-3600000 3595000 0.073059 113.14376 6727 113.004161 8438 0.0168193488925227 0.0133922921308367 1.25589770057322 0.768068734822848 0.440642097153278 3595000
h1s1 67187999 1 h1s1:38110001-38120000 38115000 0.128258 17.745543 811 72.21027 4605 0.0218810641183724 0.0156808403908795 1.39540123953428 0.084553194394328 0.214103901929997 38115000
h1s1 67187999 1 h1s1:38120001-38130000 38125000 0.081081 23.579017 1362 73.223711 4596 0.0173120535976505 0.0159320520017406 1.08661794449071 0.587927520260584 0.82813368571958 38125000
h1s1 67187999 1 h1s1:38130001-38140000 38135000 0.188631 23.695285 1071 120.302384 7842 0.0221244491129785 0.0153407783728641 1.44219860135089 0.0158573810940228 0.170735037400404 38135000
h1s1 67187999 1 h1s1:35940001-35950000 35945000 0.065251 94.232457 6127 111.704654 8719 0.015379868940754 0.0128116359674275 1.20046097000072 0.884058748378666 0.573050254049679 35945000
h1s1 67187999 1 h1s1:35950001-35960000 35955000 0.081767 46.67982 2307 74.151671 4278 0.0202339921976593 0.0173332564282375 1.16735088305139 0.571845834267937 0.654511941797755 35955000
h1s1 67187999 1 h1s1:42600001-42610000 42605000 0.091908 156.024758 8651 123.575567 8778 0.0180354592532655 0.014077872750057 1.28112105951466 0.370220111372258 0.387940198363549 42605000
h1s1 67187999 1 h1s1:4260001-4270000 4265000 0.061209 53.554701 3066 47.163383 3361 0.0174672866927593 0.0140325447783398 1.24476970989049 0.923863115497518 0.465266874067428 4265000
h1s1 67187999 1 h1s1:42610001-42620000 42615000 0.078075 134.695498 8676 128.677657 9766 0.0155250689257722 0.0131760861150932 1.17827621876183 0.658134953529876 0.62810247808151 42615000
h1s1 67187999 1 h1s1:42620001-42630000 42625000 0.075412 110.062052 6522 122.687092 8710 0.0168755062864152 0.0140857740528129 1.19805317216808 0.719097124021104 0.578784657544934 42625000
h1s1 67187999 1 h1s1:42630001-42640000 42635000 0.087712 109.389698 5709 114.572013 7349 0.0191609210019268 0.0155901500884474 1.22904018840238 0.444728347262993 0.501838324930027 42635000
h1s1 67187999 1 h1s1:42640001-42650000 42645000 0.075876 31.447121 1723 64.737021 4679 0.0182513760882182 0.0138356531310109 1.31915536732487 0.70893513687475 0.31881528003979 42645000
h1s1 67187999 1 h1s1:42650001-42660000 42655000 0.084821 69.446439 3701 81.199233 5953 0.0187642364225885 0.0136400525785318 1.37567185423622 0.503496230702464 0.236700182369635 42655000
h1s1 67187999 1 h1s1:42660001-42670000 42665000 0.073037 83.813605 4040 138.009202 8803 0.0207459418316832 0.0156775192547995 1.32329238411441 0.768458830298716 0.311891085343138 42665000
h1s1 67187999 1 h1s1:42670001-42680000 42675000 0.060703 151.936844 9143 122.35486 9512 0.0166178326588647 0.0128632106812447 1.29188839945647 0.928007879928613 0.367674738392221 42675000
h1s1 67187999 1 h1s1:42680001-42690000 42685000 0.125074 136.48183 7826 116.124128 7857 0.0174395387170969 0.0147797031946035 1.17996542200282 0.0949151054720643 0.62406498990628 42685000
h1s1 67187999 1 h1s1:42690001-42700000 42695000 0.081397 137.403089 8166 124.746 8169 0.0168262416115601 0.0152706573632024 1.10186753663312 0.580705877763583 0.79973473507641 42695000
h1s1 67187999 1 h1s1:42700001-42710000 42705000 0.092226 157.216812 8635 136.558884 8772 0.0182069266936885 0.0155675882352941 1.16954061338869 0.365270775022187 0.64904085274871 42705000
h1s1 67187999 1 h1s1:4270001-4280000 4275000 0.097834 60.9672 3173 44.775923 3765 0.019214371257485 0.0118926754316069 1.61564749395409 0.285510878787583 0.083314641258448 4275000
h1s1 67187999 1 h1s1:42710001-42720000 42715000 0.073518 118.834904 7463 116.664696 9839 0.0159232083612488 0.0118573733102958 1.3428950868421 0.759233072294444 0.281229580939935 42715000
h1s1 67187999 1 h1s1:42720001-42730000 42725000 0.116901 132.299247 9536 117.822152 9752 0.0138736626468121 0.0120818449548811 1.14830662855073 0.129155735866353 0.7006797413667 42725000
h1s1 67187999 1 h1s1:34990001-3.5e+07 34995000 0.073898 31.684593 1742 90.895997 6398 0.0181886297359357 0.0142069391997499 1.28026378378925 0.751426286583641 0.389880923355991 34995000
h1s1 67187999 1 h1s1:3830001-3840000 3835000 0.084331 104.269547 6341 127.706793 7445 0.0164437071439836 0.0171533637340497 0.958628721394311 0.513945913262271 0.960619861711154 3835000
h1s1 67187999 1 h1s1:38310001-38320000 38315000 0.104752 113.042452 9363 73.899595 8868 0.0120733153903663 0.00833328766350925 1.44880578684861 0.210622299807878 0.16558577711895 38315000
h1s1 67187999 1 h1s1:38320001-38330000 38325000 0.111279 80.956077 6733 74.997952 6175 0.0120237749888608 0.0121454173279352 0.98998450725982 0.160972898116814 0.942012307512264 38325000
h1s1 67187999 1 h1s1:38330001-38340000 38335000 0.096609 125.50976 7316 133.196873 7835 0.0171555166757791 0.0170002390555201 1.00913384922129 0.301553555232643 0.927520260583778 38335000
h1s1 67187999 1 h1s1:38340001-38350000 38345000 0.097016 93.97001 5386 118.456709 6326 0.0174470868919421 0.0187253729054695 0.931735083729412 0.296448180692224 0.97145476355338 38345000
h1s1 67187999 1 h1s1:38350001-38360000 38355000 0.084786 119.162193 6674 130.991778 8467 0.0178546887923284 0.0154708607535136 1.15408502970808 0.504086250109714 0.686772837652015 38355000
h1s1 67187999 1 h1s1:38360001-38370000 38365000 0.089339 118.011191 7540 129.267771 9698 0.0156513515915119 0.0133293226438441 1.17420457210856 0.414447185948761 0.637757341109236 38365000
h1s1 67187999 1 h1s1:38370001-38380000 38375000 0.103786 109.396955 9887 95.20657 9861 0.0110647269141297 0.00965485954771321 1.14602670908355 0.219818800651459 0.705994792225397 38375000
h1s1 67187999 1 h1s1:38380001-38390000 38385000 0.100588 123.287579 9953 108.333015 9948 0.0123869766904451 0.0108899291314837 1.13747082656702 0.253210973385736 0.726104214006378 38385000
h1s1 67187999 1 h1s1:38390001-38400000 38395000 0.100627 151.265719 9487 153.619094 8392 0.0159445260883314 0.0183054211153479 0.871027549044633 0.252801373136075 0.986609972790841 38395000
h1s1 67187999 1 h1s1:38400001-38410000 38405000 0.101026 121.64054 7226 106.744522 7845 0.0168337309714918 0.0136066949649458 1.23716530831768 0.248490818127737 0.482538351261471 38405000
h1s1 67187999 1 h1s1:35100001-35110000 35105000 0.076542 144.160302 7985 139.055645 9989 0.018053888791484 0.0139208774652117 1.29689301817365 0.694018861116258 0.358195418328636 35105000
h1s1 67187999 1 h1s1:3510001-3520000 3515000 0.054728 146.336677 9117 122.576119 9504 0.016050968191291 0.0128973189183502 1.24451975584273 0.964281882990862 0.465734988638469 3515000
h1s1 67187999 1 h1s1:35110001-35120000 35115000 0.060389 139.156289 7843 134.681263 9997 0.0177427373454035 0.0134721679503851 1.31699199495923 0.930207043173817 0.32279425389364 35115000
h1s1 67187999 1 h1s1:42870001-42880000 42875000 0.084132 103.02171 5635 94.361609 9971 0.0182824685004437 0.00946360535553104 1.93187139716878 0.518456392201991 0.0321438672115 42875000
h1s1 67187999 1 h1s1:35130001-35140000 35135000 0.061542 178.765824 9863 116.262076 10000 0.0181248934401298 0.0116262076 1.55896867351051 0.920810618398853 0.103570348842879 35135000
h1s1 67187999 1 h1s1:35140001-35150000 35145000 0.05262 170.897225 9829 112.944092 9968 0.0173870408993794 0.0113306673354735 1.53451163859916 0.973005393069954 0.114658812744419 35145000
h1s1 67187999 1 h1s1:42900001-42910000 42905000 0.070071 19.636804 1040 78.793043 10000 0.0188815423076923 0.0078793043 2.39634637637898 0.820122099883947 0.0139946751967544 42905000
h1s1 67187999 1 h1s1:35160001-35170000 35165000 0.077018 120.285526 6571 116.405881 9998 0.0183055130117182 0.0116429166833367 1.57224461100173 0.682584187479886 0.0983820790138386 35165000
h1s1 67187999 1 h1s1:35170001-35180000 35175000 0.073937 109.606088 5737 118.414632 8991 0.0191051225379118 0.0131703516850184 1.45061597403237 0.750285257316728 0.164269204887896 35175000
h1s1 67187999 1 h1s1:41820001-41830000 41825000 0.0728 114.847914 9091 87.823954 9221 0.0126331442085579 0.00952434161153888 1.32640603663908 0.773203366523957 0.306810091769961 41825000
h1s1 67187999 1 h1s1:41830001-41840000 41835000 0.075307 96.30886 6940 80.183569 7893 0.0138773573487032 0.010158820347143 1.36604023641445 0.721520592164932 0.248432303806357 41835000
h1s1 67187999 1 h1s1:41840001-41850000 41845000 0.112855 139.903529 9582 110.383395 9527 0.0146006605092882 0.0115863750393618 1.26015776804101 0.151103482577361 0.431689405982114 41845000
h1s1 67187999 1 h1s1:41850001-41860000 41855000 0.123697 91.987642 5045 70.136367 4259 0.0182334275520317 0.0164678015966189 1.10721685861064 0.100054613366621 0.789397204965915 41855000
h1s1 67187999 1 h1s1:41860001-41870000 41865000 0.170148 97.151674 5174 84.823686 5486 0.0187768987243912 0.0154618457892818 1.21440214708437 0.0239713669920713 0.538760861720906 41865000
h1s1 67187999 1 h1s1:42970001-42980000 42975000 0.09696 143.177663 9041 120.034672 8507 0.0158364852339343 0.014110106030328 1.12235054789069 0.297150352548786 0.758374862247535 42975000
h1s1 67187999 1 h1s1:42980001-42990000 42985000 0.09583 120.358397 7586 132.055065 9341 0.0158658577643027 0.014137144310031 1.12228165861227 0.311817942441413 0.758540652824779 42985000
h1s1 67187999 1 h1s1:42990001-4.3e+07 42995000 0.10092 136.884441 7957 114.744655 8332 0.017203021364836 0.013771562049928 1.2491699418314 0.249607466427408 0.455553496718322 42995000
h1s1 67187999 1 h1s1:43000001-43010000 43005000 0.082206 63.266237 3173 113.951772 7152 0.0199389338165774 0.0159328540268456 1.25143516553794 0.561376646934337 0.450735817591356 43005000
h1s1 67187999 1 h1s1:4300001-4310000 4305000 0.09153 96.841546 6651 101.519763 7775 0.0145604489550444 0.013057204244373 1.11512760944359 0.376027657769239 0.773578833419479 4305000
h1s1 67187999 1 h1s1:430001-440000 435000 0.078018 15.3877 1200 23.384009 1967 0.0128230833333333 0.0118881591255719 1.07864331204571 0.659475906728172 0.841748017827363 435000
h1s1 67187999 1 h1s1:43010001-43020000 43015000 0.0893 101.233108 5788 146.609341 8951 0.0174901706979959 0.0163791018880572 1.06783453803098 0.415071338710149 0.859087761729683 43015000
h1s1 67187999 1 h1s1:43020001-43030000 43025000 0.095418 134.019508 7982 128.729247 8697 0.016790216487096 0.0148015691617799 1.13435381773245 0.317791279415637 0.733477018500278 43025000
h1s1 67187999 1 h1s1:43030001-43040000 43035000 0.07556 155.727987 8538 127.415505 8609 0.0182393988053408 0.0148002677430596 1.23236951668621 0.715922722086231 0.493704834258185 43035000
h1s1 67187999 1 h1s1:43040001-43050000 43045000 0.079307 139.90662 8700 122.980292 9620 0.0160812206896552 0.0127838141372141 1.25793605234311 0.6290192024498 0.436204761115283 43045000
h1s1 67187999 1 h1s1:43050001-43060000 43055000 0.116563 109.699031 6776 107.042499 7520 0.0161893493211334 0.0142343748670213 1.13734178510652 0.13096480363569 0.726367528452589 43055000
h1s1 67187999 1 h1s1:43060001-43070000 43065000 0.106271 160.800613 9508 128.76154 9310 0.0169121385149348 0.013830455424275 1.22281862716183 0.197593110913896 0.517295858161285 43065000
h1s1 67187999 1 h1s1:43070001-43080000 43075000 0.107353 121.636203 6657 131.015816 8033 0.0182719247408743 0.0163096994896054 1.12031032530792 0.188728191224802 0.76275368396415 43075000
h1s1 67187999 1 h1s1:43080001-43090000 43085000 0.103465 138.168064 7940 99.272876 5860 0.017401519395466 0.0169407638225256 1.02719804005105 0.222988326392885 0.910570612157325 43085000
h1s1 67187999 1 h1s1:43090001-43100000 43095000 0.078441 159.435189 9472 131.891328 9657 0.0168322623521959 0.0136575880708294 1.23244765216979 0.649845424667687 0.493587805615424 43095000
h1s1 67187999 1 h1s1:43100001-43110000 43105000 0.094643 162.027727 9908 141.084553 9948 0.0163532223455793 0.0141822027543225 1.15308056363777 0.328509152615103 0.689035391412048 43105000
h1s1 67187999 1 h1s1:4310001-4320000 4315000 0.058289 97.017555 6088 108.838529 8597 0.0159358664586071 0.0126600592067 1.2587513374482 0.944435775656092 0.434673636372502 4315000
h1s1 67187999 1 h1s1:43110001-43120000 43115000 0.07681 144.760455 9997 139.704356 9993 0.0144803896168851 0.0139802217552287 1.03577681888124 0.687353104672369 0.901247330284087 43115000
h1s1 67187999 1 h1s1:43120001-43130000 43125000 0.072649 130.105442 9253 104.24881 9230 0.0140608928996001 0.0112945622968581 1.24492587937751 0.775904777694341 0.464925540526044 43125000
h1s1 67187999 1 h1s1:43130001-43140000 43135000 0.097846 145.275392 9175 108.524982 9462 0.0158338301907357 0.0114695605580216 1.38050887918821 0.28540360253172 0.230682959654375 43135000
h1s1 67187999 1 h1s1:43140001-43150000 43145000 0.105402 152.813326 8028 91.59448 8578 0.019035043099153 0.0106778363254838 1.78266855933386 0.204844010571587 0.047328333609651 43145000
h1s1 67187999 1 h1s1:43150001-43160000 43155000 0.088454 58.478143 2704 82.856352 3983 0.0216265321745562 0.0208024986191313 1.03961223940027 0.430367957557612 0.897141575400579 43155000
h1s1 67187999 1 h1s1:43160001-43170000 43165000 0.209693 120.303956 9320 107.364889 8403 0.0129081497854077 0.0127769712007616 1.01026679817814 0.00990842508704005 0.926574279054799 43165000
h1s1 67187999 1 h1s1:42080001-42090000 42085000 0.135011 68.437845 3469 70.937819 9137 0.0197284073219948 0.00776379763598555 2.5410769634892 0.0666965739864832 0.0115955880201679 42085000
h1s1 67187999 1 h1s1:42090001-42100000 42095000 0.126568 72.194486 3283 73.428187 9945 0.0219904008528785 0.00738342755153343 2.97834585622925 0.0898975024137158 0.00783116667804445 42095000
h1s1 67187999 1 h1s1:42100001-42110000 42105000 0.095447 125.193727 6435 105.983502 7974 0.0194551246309246 0.0132911339352897 1.46376710411959 0.317318288651147 0.15467285618155 42105000
h1s1 67187999 1 h1s1:4210001-4220000 4215000 0.051378 149.112552 9631 124.366824 9932 0.0154825617277541 0.0125218308497785 1.23644552569787 0.976847833507251 0.484245018968393 4215000
h1s1 67187999 1 h1s1:42110001-42120000 42115000 0.069499 145.585311 9529 124.754236 9876 0.0152781310735649 0.0126320611583637 1.2094725383315 0.829211324471664 0.550873326246599 42115000
h1s1 67187999 1 h1s1:42120001-42130000 42125000 0.110172 127.400198 9587 105.180181 9696 0.01328884927506 0.0108477909447195 1.2250281502271 0.168706540925892 0.511815016725344 42125000
h1s1 67187999 1 h1s1:42130001-42140000 42135000 0.100821 129.327064 9923 91.917891 10000 0.0130330609694649 0.0091917891 1.41790252448948 0.250724114727079 0.191458859555876 42135000
h1s1 67187999 1 h1s1:42140001-42150000 42145000 0.078798 139.84911 9175 119.771313 9975 0.0152424098092643 0.0120071491729323 1.26944452756739 0.641326714713426 0.411862803421137 42145000
h1s1 67187999 1 h1s1:42150001-42160000 42155000 0.07141 138.961094 9657 113.11707 9985 0.0143896752614684 0.0113287000500751 1.27019650956095 0.798198734140181 0.410195145261803 42155000
h1s1 67187999 1 h1s1:42160001-42170000 42165000 0.116153 122.285481 8827 109.865975 9612 0.0138535721083041 0.011430084789846 1.21202706392965 0.132934785788822 0.544485512829265 42165000
h1s1 67187999 1 h1s1:42170001-42180000 42175000 0.067952 92.884813 5194 90.548895 6677 0.0178830983827493 0.0135613142129699 1.31868476033437 0.85151990949785 0.319741756794976 42175000
h1s1 67187999 1 h1s1:42180001-42190000 42185000 0.07091 143.21672 9854 101.468774 9982 0.0145338664501725 0.0101651747144861 1.42977045239181 0.806610167838579 0.181101824671588 42185000
h1s1 67187999 1 h1s1:43290001-43300000 43295000 0.057418 90.38279 6778 65.264865 9207 0.0133347285334907 0.00708861355490388 1.88114762219839 0.95010191244307 0.0360155648094871 43295000
h1s1 67187999 1 h1s1:43300001-43310000 43305000 0.085085 135.134325 8193 102.47109 9678 0.0164938758696448 0.010588044017359 1.55778308463804 0.497776455787554 0.104038463413921 43305000
h1s1 67187999 1 h1s1:4330001-4340000 4335000 0.037818 143.486056 9939 95.167316 9533 0.014436669282624 0.00998293464806462 1.44613480820721 0.997181560186856 0.167536254498288 4335000
h1s1 67187999 1 h1s1:43310001-43320000 43315000 0.10366 128.712113 7281 124.285956 9298 0.0176778070320011 0.0133669559044956 1.32250058714233 0.221018344239753 0.313197905187295 43315000
h1s1 67187999 1 h1s1:43320001-43330000 43325000 0.099206 47.062832 2286 103.986733 7503 0.0205874155730534 0.0138593539917366 1.48545275525311 0.268844049581135 0.140434371312379 43325000
h1s1 67187999 1 h1s1:43330001-43340000 43335000 0.079005 45.62114 2446 90.028951 5769 0.0186513246116108 0.0156056423990293 1.1951654494384 0.636260349720594 0.586479290806425 43335000
h1s1 67187999 1 h1s1:43340001-43350000 43345000 0.059136 19.618453 1237 70.120338 5487 0.0158597033144705 0.0127793581191908 1.24104068189887 0.938725753128078 0.473536898155824 43345000
h1s1 67187999 1 h1s1:43350001-43360000 43355000 0.066729 81.852195 4971 95.53921 7182 0.0164659414604707 0.0133025912002228 1.2377995544353 0.86723588098187 0.48089019787593 43355000
h1s1 67187999 1 h1s1:43360001-43370000 43365000 0.07415 147.504521 9962 107.035067 9935 0.0148067176269825 0.01077353467539 1.37436023302598 0.746023464242873 0.238192297564829 43365000
h1s1 67187999 1 h1s1:43390001-43400000 43395000 0.087434 122.88794 9888 60.325034 10000 0.0124279874595469 0.0060325034 2.06017081723434 0.450331093535143 0.0242444338251787 43395000
h1s1 67187999 1 h1s1:43400001-43410000 43405000 0.05982 127.297716 9947 61.528331 10000 0.0127975988740324 0.0061528331 2.07995222136488 0.934239655155599 0.0232594427486127 43405000
h1s1 67187999 1 h1s1:4340001-4350000 4345000 0.066192 159.1566 9667 112.94365 9404 0.0164639081410986 0.0120101712037431 1.37083042879251 0.87401866606852 0.24222978574006 4345000
h1s1 67187999 1 h1s1:43410001-43420000 43415000 0.071675 114.740952 8814 47.979029 10000 0.0130180340367597 0.0047979029 2.71327584323553 0.793780902875979 0.00972312973600289 43415000
h1s1 67187999 1 h1s1:43420001-43430000 43425000 0.059688 145.215146 9892 73.852015 9978 0.0146800592397897 0.00740148476648627 1.98339383285103 0.935107617589405 0.0282916743873063 43425000
h1s1 67187999 1 h1s1:43430001-43440000 43435000 0.038303 163.365946 9784 120.376468 9943 0.0166972553147997 0.0121066547319722 1.37917993735331 0.996971883868577 0.23232136065302 43435000
h1s1 67187999 1 h1s1:43440001-43450000 43445000 0.203751 143.286096 8589 128.275941 9158 0.0166825120502969 0.0140069819829657 1.19101402933087 0.0112201211246453 0.597284935487961 43445000
h1s1 67187999 1 h1s1:43450001-43460000 43455000 0.05908 165.142729 7419 177.276005 9618 0.0222594324032889 0.0184316911000208 1.20767173681984 0.939135353377739 0.555242395576317 43455000
h1s1 67187999 1 h1s1:43460001-43470000 43465000 0.12082 152.836316 9175 126.05731 9234 0.0166579091008174 0.0136514305826294 1.22023175519887 0.110972410497469 0.524317576726904 43465000
h1s1 67187999 1 h1s1:43470001-43480000 43475000 0.107282 83.213307 4635 129.625586 8252 0.0179532485436893 0.0157083841492971 1.14290867686048 0.189308458245155 0.713377349106194 43475000
h1s1 67187999 1 h1s1:43480001-43490000 43485000 0.093188 63.553795 3799 119.726393 8287 0.0167290852856015 0.0144474952334982 1.15792287972611 0.349598689279201 0.677420298618087 43485000
h1s1 67187999 1 h1s1:43490001-43500000 43495000 0.065601 142.032579 7828 112.732873 7770 0.018144172074604 0.0145087352638353 1.25056882937484 0.88015291742654 0.452627780649314 43495000
h1s1 67187999 1 h1s1:43500001-43510000 43505000 0.083246 71.184805 3974 80.276717 5200 0.0179126333668847 0.0154378301923077 1.16030770799709 0.537819756385375 0.671568866480071 43505000
h1s1 67187999 1 h1s1:4350001-4360000 4355000 0.096452 139.558628 8228 123.534828 9274 0.0169614278074866 0.0133205551002804 1.27332740113283 0.30339188016267 0.404012131969299 4355000
h1s1 67187999 1 h1s1:43510001-43520000 43515000 0.071661 113.524076 6258 140.583291 9592 0.0181406321508469 0.0146563064011676 1.23773559683507 0.79404421732219 0.48100722651869 43515000
h1s1 67187999 1 h1s1:4240001-4250000 4245000 0.073687 144.482295 8976 122.513791 8361 0.0160965123663102 0.0146530069369693 1.09851257394132 0.755678327270599 0.806200567588917 4245000
h1s1 67187999 1 h1s1:42410001-42420000 42415000 0.092381 156.095246 9274 50.976032 9983 0.0168314908345913 0.00510628388260042 3.29623092283301 0.362822925911117 0.00603672748905295 42415000
h1s1 67187999 1 h1s1:43540001-43550000 43545000 0.092434 73.693926 3968 83.990086 4819 0.0185720579637097 0.017428945009338 1.06558704234589 0.361979344444553 0.862647382946976 43545000
h1s1 67187999 1 h1s1:43550001-43560000 43555000 0.089755 163.016866 9512 153.427327 9900 0.0171380220773759 0.0154977097979798 1.10584223738723 0.406713543139683 0.791923073172159 43555000
h1s1 67187999 1 h1s1:43560001-43570000 43565000 0.104904 140.952527 7117 102.954354 7247 0.0198050480539553 0.0142064790947978 1.39408560853108 0.209261841835789 0.215430226547948 43565000
h1s1 67187999 1 h1s1:43570001-43580000 43575000 0.096225 100.624646 6253 124.177262 9399 0.0160922190948345 0.0132117525268646 1.21802304895682 0.306551653517198 0.529642379972498 43575000
h1s1 67187999 1 h1s1:43580001-43590000 43585000 0.073081 98.623296 6265 115.253906 8948 0.0157419466879489 0.0128804097004917 1.22216195400585 0.767605496445255 0.51908054496338 43585000
h1s1 67187999 1 h1s1:43590001-43600000 43595000 0.090879 118.619046 6178 120.56819 9854 0.0192002340563289 0.0122354566673432 1.56922905113749 0.386652883293186 0.0994840987331649 43595000
h1s1 67187999 1 h1s1:43600001-43610000 43605000 0.075308 136.228607 8559 103.326252 9990 0.0159164162869494 0.0103429681681682 1.53886350882663 0.721496211197691 0.112523040014043 43605000
h1s1 67187999 1 h1s1:42490001-42500000 42495000 0.072169 165.327354 9666 126.658056 9392 0.017104009310987 0.0134857385008518 1.26830349779559 0.78507689757068 0.41415461434186 42495000
h1s1 67187999 1 h1s1:42500001-42510000 42505000 0.064257 160.135958 9279 141.58343 9443 0.0172578896432805 0.0149934798263264 1.15102630231163 0.89445479281054 0.693950594407981 42505000
h1s1 67187999 1 h1s1:4250001-4260000 4255000 0.071508 89.467644 5503 92.056738 6329 0.0162579763765219 0.0145452264180755 1.11775340645904 0.796477437852914 0.768029725275261 4255000
h1s1 67187999 1 h1s1:42510001-42520000 42515000 0.164274 165.588571 9247 107.443077 9908 0.0179072748999676 0.0108440731731934 1.65134213076268 0.0280381123279923 0.0732599303679576 42515000
h1s1 67187999 1 h1s1:38090001-38100000 38095000 0.129686 15.983941 796 120.958114 7540 0.0200803278894472 0.0160421901856764 1.25171984978562 0.0802523917728864 0.450160426764451 38095000
h1s1 67187999 1 h1s1:38100001-38110000 38105000 0.088278 38.998401 1642 120.835747 7447 0.0237505487210719 0.0162260973546395 1.46372526935942 0.434005597870079 0.154702113342241 38105000
h1s1 67187999 1 h1s1:3810001-3820000 3815000 0.069616 60.736525 3663 95.405229 6599 0.0165810879060879 0.0144575282618579 1.14688262099632 0.827460771023708 0.704034562459162 3815000
h1s1 67187999 1 h1s1:42550001-42560000 42555000 0.089551 137.853829 7418 96.770493 9430 0.0185836922351038 0.010261982290562 1.81092616503492 0.410775412282156 0.0435249027199407 42555000
h1s1 67187999 1 h1s1:42560001-42570000 42565000 0.062801 164.315206 9590 125.619094 9754 0.0171340152241919 0.0128787260611031 1.33041227392364 0.909127258896615 0.300461287900214 42565000
h1s1 67187999 1 h1s1:42570001-42580000 42575000 0.100492 150.2266 8773 137.917105 9186 0.017123743303317 0.0150138368168953 1.1405307991657 0.254332497878856 0.718955714411102 42575000
h1s1 67187999 1 h1s1:42580001-42590000 42585000 0.117648 74.223117 4197 106.67072 5998 0.0176848027162259 0.0177843814604868 0.994400775507307 0.125025600015604 0.938959810413599 42585000
h1s1 67187999 1 h1s1:42590001-42600000 42595000 0.07981 129.93565 6716 120.317989 7110 0.0193471783799881 0.0169223613220816 1.14329070345179 0.616775080701002 0.712392358029628 42595000
h1s1 67187999 1 h1s1:43710001-43720000 43715000 0.159622 84.951013 6000 101.946776 7906 0.0141585021666667 0.012894861624083 1.09799566520541 0.0319293146997728 0.80719531105238 43715000
h1s1 67187999 1 h1s1:43720001-43730000 43725000 0.090567 132.378829 8913 117.204532 9993 0.0148523313138113 0.011728663264285 1.26632771178947 0.392016696086367 0.418338388320541 43725000
h1s1 67187999 1 h1s1:43730001-43740000 43735000 0.094481 137.678457 8308 141.199252 9877 0.0165717930909966 0.0142957630859573 1.15921010941173 0.330908239791689 0.674153249007695 43735000
h1s1 67187999 1 h1s1:43740001-43750000 43745000 0.086218 140.765943 7696 145.645052 9690 0.0182907930093555 0.015030449122807 1.21691593244551 0.474161050917212 0.532509581720126 43745000
h1s1 67187999 1 h1s1:43750001-43760000 43755000 0.091822 135.634983 7693 112.951746 7650 0.0176309610035097 0.0147649341176471 1.19411037414906 0.371419654960552 0.589405006875433 43755000
h1s1 67187999 1 h1s1:43760001-43770000 43765000 0.105361 104.760641 6187 97.327382 7474 0.0169323809600776 0.013022127642494 1.30027760631247 0.205136582178488 0.351749090589922 43765000
h1s1 67187999 1 h1s1:43770001-43780000 43775000 0.131201 139.622544 8326 107.846115 8621 0.0167694624069181 0.0125096989908363 1.3405168596944 0.0760491130204117 0.284925735573782 43775000
h1s1 67187999 1 h1s1:43780001-43790000 43785000 0.073148 112.769074 6094 107.540148 9569 0.0185049350180505 0.0112383893823806 1.64658247622763 0.766444962404549 0.0744594739562508 43785000
h1s1 67187999 1 h1s1:43790001-43800000 43795000 0.090503 139.389503 8367 92.224026 9939 0.0166594362376001 0.00927900452761847 1.79539046327805 0.393172353933625 0.0454948848730727 43795000
h1s1 67187999 1 h1s1:43800001-43810000 43805000 0.075441 171.583211 9671 127.10891 8960 0.0177420340192328 0.0141862622767857 1.25064894988342 0.718585123709028 0.45243273291138 43805000
h1s1 67187999 1 h1s1:4380001-4390000 4385000 0.09841 119.398586 7459 87.03955 5769 0.0160073181391607 0.0150874588316866 1.06096847174438 0.278386760159549 0.869639844351905 4385000
h1s1 67187999 1 h1s1:43810001-43820000 43815000 0.102363 146.194791 6891 77.627514 4640 0.0212153230300392 0.0167300676724138 1.26809547011105 0.234223076097875 0.414554462204625 43815000
h1s1 67187999 1 h1s1:43820001-43830000 43825000 0.086764 137.734559 7970 133.494287 8648 0.0172816259723965 0.015436434666975 1.11953481132331 0.463257882366709 0.764304313480724 43825000
h1s1 67187999 1 h1s1:43830001-43840000 43835000 0.110769 165.899949 9470 136.327459 9616 0.0175184740232313 0.0141771483985025 1.23568389994999 0.164249700114103 0.486136982026351 43835000
h1s1 67187999 1 h1s1:43840001-43850000 43845000 0.118871 135.19678 8237 142.681418 9900 0.0164133519485249 0.0144122644444444 1.13884615507814 0.119183920264485 0.722739640527019 43845000
h1s1 67187999 1 h1s1:42730001-42740000 42735000 0.10367 80.147934 4681 96.292431 6616 0.0171219683828242 0.014554478688029 1.1764054728327 0.220906191790441 0.632569071280196 42735000
h1s1 67187999 1 h1s1:42740001-42750000 42745000 0.071787 116.065164 6926 122.127915 9538 0.016757892578689 0.0128043525896414 1.30876531721299 0.79171339685388 0.337032738762812 42745000
h1s1 67187999 1 h1s1:42750001-42760000 42755000 0.100104 142.006787 8878 122.122693 8289 0.0159953578508673 0.0147331032693932 1.0856747257108 0.258901491139957 0.829694067623051 42755000
h1s1 67187999 1 h1s1:42760001-42770000 42765000 0.083113 147.178122 9565 136.460259 9989 0.0153871533716675 0.0136610530583642 1.12635192220753 0.54072596768059 0.750436419313627 42765000
h1s1 67187999 1 h1s1:42770001-42780000 42775000 0.106359 110.956011 7449 101.045379 8307 0.014895423681031 0.0121638833513904 1.22456153604337 0.196744653253884 0.513043817474327 42775000
h1s1 67187999 1 h1s1:42780001-42790000 42785000 0.111356 137.833422 9453 116.729574 9443 0.0145809184385909 0.0123614925341523 1.17954352181234 0.160456021611289 0.625147504851812 42785000
h1s1 67187999 1 h1s1:42790001-42800000 42795000 0.070927 143.860991 8804 127.328395 9607 0.0163404124261699 0.013253710315395 1.23289343416458 0.806317596231678 0.492485785896098 42795000
h1s1 67187999 1 h1s1:42800001-42810000 42805000 0.079306 62.764004 3580 133.233019 9041 0.0175318446927374 0.0147365356708329 1.18968562790759 0.629053335803938 0.600639756580423 42805000
h1s1 67187999 1 h1s1:4280001-4290000 4285000 0.077759 160.782624 9554 130.752591 9901 0.0168288281348126 0.0132059984850015 1.27433212671694 0.665663796214123 0.401847102078234 4285000
h1s1 67187999 1 h1s1:42810001-42820000 42815000 0.100466 101.862502 5582 97.932776 6995 0.0182483880329631 0.0140003968548964 1.30341934032971 0.254508040842996 0.34626824915398 42815000
h1s1 67187999 1 h1s1:42820001-42830000 42825000 0.12042 127.950222 7675 120.656376 9105 0.0166710386970684 0.0132516612850082 1.25803386749166 0.11247427807956 0.435990208603556 42825000
h1s1 67187999 1 h1s1:42830001-42840000 42835000 0.10963 128.205315 7056 130.180929 9932 0.0181696875 0.0131072220096657 1.38623481669884 0.172334428851461 0.224139108046694 42835000
h1s1 67187999 1 h1s1:42840001-42850000 42845000 0.072113 152.297989 8095 135.811317 9040 0.0188138343421865 0.0150233757743363 1.2523040510193 0.786115526775178 0.448824349759604 42845000
h1s1 67187999 1 h1s1:42850001-42860000 42855000 0.072128 119.160061 9971 72.322698 9814 0.011950663022766 0.0073693395149786 1.62167355683309 0.785861964715864 0.0813934210397995 42855000
h1s1 67187999 1 h1s1:42860001-42870000 42865000 0.080462 140.543707 9284 112.889152 9626 0.0151382708961654 0.0117275246208186 1.29083258280201 0.602117243195272 0.36962521577156 42865000
h1s1 67187999 1 h1s1:37310001-37320000 37315000 0.063232 170.732302 9797 112.233155 9997 0.0174269982647749 0.0112266835050515 1.55228374051282 0.904841084855518 0.106359531495333 37315000
h1s1 67187999 1 h1s1:42880001-42890000 42885000 0.138548 42.394378 1939 72.431353 10000 0.0218640422898401 0.0072431353 3.01858813680315 0.0596114649060357 0.00751909029735028 42885000
h1s1 67187999 1 h1s1:42890001-42900000 42895000 0.112099 40.309377 1603 76.614412 9997 0.0251462114784779 0.00766374032209663 3.28119304955761 0.155891904543637 0.00615375613181326 42895000
h1s1 67187999 1 h1s1:37340001-37350000 37345000 0.089067 78.566151 4859 108.542515 9793 0.01616920168759 0.0110836837537016 1.45882921661221 0.419201474560899 0.1580666868216 37345000
h1s1 67187999 1 h1s1:4290001-4300000 4295000 0.082702 136.603615 9576 119.946778 9613 0.0142652062447786 0.012477559346718 1.14326895576184 0.550146773422795 0.712431367577214 4295000
h1s1 67187999 1 h1s1:42910001-42920000 42915000 0.084549 78.525952 3983 93.333341 8809 0.0197152779312076 0.010595225451243 1.86077002532255 0.509264767551858 0.037956289801929 42915000
h1s1 67187999 1 h1s1:42920001-42930000 42925000 0.089647 140.643032 9337 73.006174 9971 0.0150629786869444 0.00732185076722495 2.05726382110536 0.408839563483163 0.0243712148548357 42925000
h1s1 67187999 1 h1s1:42930001-42940000 42935000 0.082308 104.927637 6631 92.339055 9017 0.0158238028954909 0.0102405517356105 1.54520999493271 0.558923921629819 0.109373019046412 42935000
h1s1 67187999 1 h1s1:42940001-42950000 42945000 0.117501 48.26725 2454 65.231174 5156 0.0196688060309698 0.0126515077579519 1.55466102596407 0.125913067223203 0.10524775938911 42945000
h1s1 67187999 1 h1s1:42950001-42960000 42955000 0.074516 108.059546 6456 80.164514 7844 0.0167378478934325 0.0102198513513514 1.63777801828979 0.738616526394835 0.0768780659066306 42955000
h1s1 67187999 1 h1s1:42960001-42970000 42965000 0.095314 124.571743 7293 120.091854 8970 0.0170810013711778 0.0133881665551839 1.27582826974647 0.319161489774622 0.398960395556813 42965000
h1s1 67187999 1 h1s1:37410001-37420000 37415000 0.136812 126.214669 9338 118.408568 9976 0.0135162421289355 0.011869343223737 1.13875231966542 0.0626639620047006 0.722954193038746 37415000
h1s1 67187999 1 h1s1:44100001-44110000 44105000 0.074954 131.998638 8738 116.532991 8937 0.0151062758068208 0.0130393858117937 1.15851129990783 0.729034806268834 0.675918431035996 44105000
h1s1 67187999 1 h1s1:4410001-4420000 4415000 0.087397 107.879874 6406 122.338458 8538 0.0168404423977521 0.014328702037948 1.17529433951184 0.451008884424463 0.635114444260233 4415000
h1s1 67187999 1 h1s1:44110001-44120000 44115000 0.074234 145.394701 8428 115.947968 9280 0.0172513883483626 0.0124943931034483 1.38073039686909 0.744414320404919 0.230419645208165 44115000
h1s1 67187999 1 h1s1:44120001-44130000 44125000 0.074433 119.969123 7927 102.634865 8237 0.0151342403179008 0.0124602239893165 1.2146041941844 0.740410965583827 0.538185470894001 44125000
h1s1 67187999 1 h1s1:44130001-44140000 44135000 0.100287 72.855942 3900 112.526533 8911 0.0186810107692308 0.0126278232521603 1.47935320254304 0.256668194540614 0.144296316523469 44135000
h1s1 67187999 1 h1s1:44140001-44150000 44145000 0.095186 133.139759 8724 119.093822 9244 0.0152613203805594 0.0128833645607962 1.18457568351355 0.320795014579818 0.612742468719219 44145000
h1s1 67187999 1 h1s1:44150001-44160000 44155000 0.080348 140.721073 8317 123.979744 8385 0.0169196913550559 0.0147858967203339 1.1443128323619 0.604662616175309 0.709807975502004 44155000
h1s1 67187999 1 h1s1:44160001-44170000 44165000 0.097468 146.8983 9606 88.527588 9762 0.0152923485321674 0.00906859127228027 1.68629813308613 0.290270043593169 0.0649313919581818 44165000
h1s1 67187999 1 h1s1:44170001-44180000 44175000 0.109374 154.344862 8522 115.905154 8648 0.0181113426425722 0.0134025386216466 1.35133672462024 0.173958201269761 0.269048849705966 44175000
h1s1 67187999 1 h1s1:44180001-44190000 44185000 0.088831 56.305054 2757 84.855919 5425 0.0204225803409503 0.0156416440552995 1.30565433331357 0.423560791503721 0.342211256204956 44185000
h1s1 67187999 1 h1s1:44190001-44200000 44195000 0.148067 27.68285 1593 81.102188 4962 0.0173778091650973 0.0163446569931479 1.06321039177405 0.0441002935468456 0.866294775646339 44195000
h1s1 67187999 1 h1s1:44200001-44210000 44205000 0.131008 147.281891 8017 121.697612 7898 0.0183711975801422 0.0154086619397316 1.19226430250713 0.0765757419128332 0.594144666907226 44205000
h1s1 67187999 1 h1s1:4420001-4430000 4425000 0.05727 17.573914 895 91.209923 8438 0.0196356581005587 0.0108094243896658 1.81653133346592 0.950930865329289 0.0429007499585524 4425000
h1s1 67187999 1 h1s1:44210001-44220000 44215000 0.070796 122.826488 6860 128.005069 8673 0.0179047358600583 0.0147590302086936 1.21313769311968 0.808541140444124 0.541754844498191 44215000
h1s1 67187999 1 h1s1:37550001-37560000 37555000 0.036203 76.712963 7020 70.166116 8143 0.0109277725071225 0.0086167402677146 1.26820261115064 0.997873979656521 0.414359414466691 37555000
h1s1 67187999 1 h1s1:37580001-37590000 37585000 0.074735 131.874404 9207 99.192297 9707 0.0143232762028891 0.0102186357267951 1.40168184734591 0.733837856815456 0.207833117155424 37585000
h1s1 67187999 1 h1s1:37590001-37600000 37595000 0.107668 136.769139 8623 127.080352 9797 0.015860969384205 0.0129713536796979 1.222769016701 0.186099922956144 0.517432391577839 37595000
h1s1 67187999 1 h1s1:37600001-37610000 37605000 0.085514 86.732072 4731 118.335538 9077 0.0183327144366941 0.0130368555690206 1.40622210161307 0.488477554881557 0.203278752474668 37605000
h1s1 67187999 1 h1s1:3760001-3770000 3765000 0.083904 158.363388 8866 144.15453 9863 0.0178618754793594 0.0146156879245666 1.22210296029491 0.523132661718956 0.519236583153727 3765000
h1s1 67187999 1 h1s1:37610001-37620000 37615000 0.096129 133.720469 7961 124.028004 9326 0.0167969437256626 0.0132991640574737 1.26300748325781 0.307712187557905 0.425555154624094 37615000
h1s1 67187999 1 h1s1:37620001-37630000 37625000 0.083064 85.745109 5695 83.451792 7033 0.0150562087796313 0.0118657460543154 1.26888007805928 0.541662196822672 0.412925813592877 37625000
h1s1 67187999 1 h1s1:37630001-37640000 37635000 0.092282 119.954682 7300 105.251796 7279 0.0164321482191781 0.0144596505014425 1.1364139276768 0.3644954602639 0.728376520153308 37635000
h1s1 67187999 1 h1s1:43170001-43180000 43175000 0.068031 150.524188 8323 132.623815 9173 0.0180853283671753 0.0144580633380573 1.25088180514261 0.850320365909556 0.451935361179649 43175000
h1s1 67187999 1 h1s1:43180001-43190000 43185000 0.089253 155.726246 9642 129.009354 9668 0.0161508241028832 0.013343954695904 1.21034764213047 0.415851529661885 0.54868879158174 43185000
h1s1 67187999 1 h1s1:43190001-43200000 43195000 0.084122 130.556174 8040 133.491226 8497 0.0162383300995025 0.0157103949629281 1.03360419249931 0.518670944713719 0.903734188942744 43195000
h1s1 67187999 1 h1s1:43200001-43210000 43205000 0.056488 113.497529 8499 105.603794 9443 0.0133542215554771 0.0111832885735465 1.19412295119217 0.955509610977287 0.589356244940949 43205000
h1s1 67187999 1 h1s1:4320001-4330000 4325000 0.025384 126.193558 9589 94.873324 9755 0.0131602417353217 0.00972560984110712 1.35315337036218 0.999726933166893 0.266493724339032 4325000
h1s1 67187999 1 h1s1:43210001-43220000 43215000 0.082604 125.21245 7450 101.535013 6612 0.0168070402684564 0.0153561725650333 1.09448107575496 0.552399574795931 0.813670895951784 43215000
h1s1 67187999 1 h1s1:43220001-43230000 43225000 0.076501 72.099715 5195 123.161428 8676 0.0138786746871992 0.0141956463808207 0.97767120389462 0.694857566389374 0.95039936024342 43225000
h1s1 67187999 1 h1s1:43230001-43240000 43235000 0.096386 148.119569 9410 134.432428 9620 0.0157406555791711 0.0139742648648649 1.12640312255333 0.304367118852339 0.750377904992247 43235000
h1s1 67187999 1 h1s1:43240001-43250000 43245000 0.123904 78.973104 4350 78.091664 4342 0.0181547365517241 0.0179851828650392 1.00942740966035 0.0992792986083344 0.927286203298257 43245000
h1s1 67187999 1 h1s1:43250001-43260000 43255000 0.087825 122.745713 7780 111.029573 7811 0.015777083933162 0.0142145145307899 1.10992773611701 0.442714479368826 0.784023639785838 43255000
h1s1 67187999 1 h1s1:43260001-43270000 43265000 0.044708 126.260823 9602 61.884644 9995 0.0131494295980004 0.00619156018009004 2.1237667430391 0.991378889983323 0.0214845083334146 43265000
h1s1 67187999 1 h1s1:43270001-43280000 43275000 0.071711 136.273214 9174 81.646742 10000 0.0148542853717026 0.0081646742 1.81933595974995 0.793034845278382 0.0426374355123416 43275000
h1s1 67187999 1 h1s1:4440001-4450000 4445000 0.073769 150.388276 8882 131.184642 9787 0.016931803197478 0.0134039687340349 1.26319327756154 0.753864383307815 0.425018773344776 4445000
h1s1 67187999 1 h1s1:44410001-44420000 44415000 0.059984 145.849623 9989 76.475457 9996 0.0146010234257683 0.00765060594237695 1.90847934604667 0.933274168852827 0.0335579633115205 44415000
h1s1 67187999 1 h1s1:44420001-44430000 44425000 0.062065 94.77337 6874 90.322072 8728 0.0137872228687809 0.0103485417048579 1.33228654451948 0.916017320239129 0.297438047962239 44425000
h1s1 67187999 1 h1s1:44430001-44440000 44435000 0.058775 76.693511 5157 93.590008 7468 0.0148717298817142 0.012532138189609 1.18668735188741 0.941300383268805 0.607778503788802 44435000
h1s1 67187999 1 h1s1:44440001-44450000 44445000 0.071937 129.584808 9330 112.022142 9372 0.0138890469453376 0.0119528533930858 1.16198588643042 0.788997357103151 0.667804445137948 44445000
h1s1 67187999 1 h1s1:44450001-44460000 44455000 0.088879 123.345388 9258 97.032446 9927 0.0133231138474833 0.00977459917396998 1.36303429024108 0.422809857712675 0.252596573011244 44455000
h1s1 67187999 1 h1s1:44460001-44470000 44465000 0.053568 110.874236 9524 89.886722 9226 0.011641561948761 0.00974276197702146 1.19489339637137 0.969231219340934 0.587327748466437 44465000
h1s1 67187999 1 h1s1:44470001-44480000 44475000 0.076952 130.621857 8703 99.768695 8964 0.0150088310927266 0.0111299302766622 1.34851079203954 0.684110436029218 0.273086337881196 44475000
h1s1 67187999 1 h1s1:44480001-44490000 44485000 0.08933 96.334449 6503 112.633291 8085 0.0148138473012456 0.0139311429808287 1.06336194536454 0.414573966978418 0.866011956426335 44485000
h1s1 67187999 1 h1s1:44490001-44500000 44495000 0.079611 100.011844 6213 78.856301 7864 0.0160971904072107 0.0100275052136317 1.60530361882312 0.622075502979354 0.0868255005412575 44495000
h1s1 67187999 1 h1s1:44500001-44510000 44505000 0.119867 116.852634 6760 113.910876 8521 0.0172858926035503 0.0133682520830888 1.29305555401797 0.114907498610285 0.365480451340466 44505000
h1s1 67187999 1 h1s1:4450001-4460000 4455000 0.126461 107.846863 5936 92.904491 5698 0.0181682720687332 0.0163047544752545 1.11429289513724 0.0902144549878583 0.775275748739504 4455000
h1s1 67187999 1 h1s1:44510001-44520000 44515000 0.104731 126.871814 8351 99.172389 8914 0.0151924097712849 0.0111254643257797 1.36555287279843 0.21079296657857 0.249134475662918 44515000
h1s1 67187999 1 h1s1:44520001-44530000 44525000 0.10718 161.618199 9201 105.803363 9688 0.0175652862732312 0.0109210738026424 1.60838454081146 0.190303201708618 0.0858307570777948 44525000
h1s1 67187999 1 h1s1:44530001-44540000 44535000 0.101456 153.578434 9241 113.668085 9438 0.0166192440212098 0.012043662322526 1.37991613980457 0.243799920030427 0.231346121963351 44535000
h1s1 67187999 1 h1s1:44540001-44550000 44545000 0.098688 139.478504 8976 103.393179 8652 0.0155390490196078 0.0119502056171983 1.30031645624947 0.275100205775364 0.351671071494748 44545000
h1s1 67187999 1 h1s1:44550001-44560000 44555000 0.154312 156.543823 9672 110.844591 8271 0.0161852587882548 0.0134015948494741 1.20771139331152 0.0367469938267391 0.555183881254937 44555000
h1s1 67187999 1 h1s1:44560001-44570000 44565000 0.116088 126.363966 9597 85.512964 9277 0.0131670278211941 0.00921773892422119 1.42844442975007 0.133363890812276 0.182194092004018 44565000
h1s1 67187999 1 h1s1:44570001-44580000 44575000 0.110305 88.56032 5222 109.302727 6926 0.0169590808119494 0.015781508374242 1.07461722984791 0.167667911721394 0.848301621821941 44575000
h1s1 67187999 1 h1s1:44580001-44590000 44585000 0.085375 120.298162 8259 107.341784 9118 0.0145657055333575 0.0117725141478394 1.23726379517928 0.491291118501253 0.482314046362847 44585000
h1s1 67187999 1 h1s1:44590001-44600000 44595000 0.08464 121.11737 7862 118.643996 9052 0.0154054146527601 0.0131069372514361 1.17536342451568 0.507221642497001 0.634958406069886 44595000
h1s1 67187999 1 h1s1:44600001-44610000 44605000 0.103644 115.678524 7708 95.095985 7857 0.0150075926310327 0.0121033454244623 1.23995408746251 0.221198763397341 0.476062766362067 44605000
h1s1 67187999 1 h1s1:4460001-4470000 4465000 0.093123 153.184851 8599 95.807854 6815 0.0178142634027212 0.0140583791636097 1.2671633902743 0.350530042227835 0.416495187197066 4465000
h1s1 67187999 1 h1s1:44610001-44620000 44615000 0.114274 108.103813 7822 93.117389 9543 0.0138204823574533 0.00975766415173426 1.41637200692104 0.143647782794839 0.192970479524864 44615000
h1s1 67187999 1 h1s1:43520001-43530000 43525000 0.066475 159.375189 9166 135.431319 9523 0.0173876488108226 0.0142214973222724 1.22263137395467 0.870322511434674 0.5178419918275 43525000
h1s1 67187999 1 h1s1:43530001-43540000 43535000 0.088428 160.345625 9761 130.851847 9665 0.0164271719086159 0.0135387322296948 1.21334639240341 0.430801938774515 0.541189206058183 43535000
h1s1 67187999 1 h1s1:37990001-3.8e+07 37995000 0.145755 121.18492 6542 119.845035 7290 0.0185241394069092 0.0164396481481481 1.12679658591086 0.0471625430324072 0.749558704492925 37995000
h1s1 67187999 1 h1s1:38000001-38010000 38005000 0.089071 42.98317 2124 128.161939 7326 0.0202368973634652 0.0174941221676222 1.15678267074865 0.419128331659174 0.680199728883644 38005000
h1s1 67187999 1 h1s1:3800001-3810000 3805000 0.074243 142.956156 9815 96.664039 9794 0.0145650693835965 0.00986972013477639 1.47573276493179 0.744190015506295 0.146685651313159 3805000
h1s1 67187999 1 h1s1:380001-390000 385000 0.061677 129.798672 9410 107.066954 9785 0.0137936952178533 0.0109419472662238 1.26062526918152 0.919479417587455 0.430655652971065 385000
h1s1 67187999 1 h1s1:38010001-38020000 38015000 0.057767 64.379975 3027 148.533158 8761 0.0212685744962009 0.0169539045771031 1.25449417268308 0.948000273066833 0.443723851412633 38015000
h1s1 67187999 1 h1s1:38020001-38030000 38025000 0.079686 44.325821 1985 108.335141 6278 0.0223303884130982 0.0172563142720612 1.29404159318379 0.620256682823121 0.363568983508714 38025000
h1s1 67187999 1 h1s1:38030001-38040000 38035000 0.068251 67.210496 3080 182.955375 9317 0.0218215896103896 0.0196367258774284 1.11126415608178 0.847063068686061 0.78109792371683 38035000
h1s1 67187999 1 h1s1:4470001-4480000 4475000 0.064654 158.717733 9458 119.310181 9354 0.0167813208923663 0.0127549904853539 1.31566706471759 0.890261266444962 0.324969036171603 4475000
h1s1 67187999 1 h1s1:44710001-44720000 44715000 0.092563 26.867196 1341 118.143441 7688 0.0200351946308725 0.0153672529916753 1.30375901546788 0.35980456216659 0.345761125035352 44715000
h1s1 67187999 1 h1s1:44720001-44730000 44725000 0.078709 109.291261 7062 137.645962 9377 0.0154759644576607 0.0146791044043937 1.05428533181006 0.643506373184837 0.879226440671354 44725000
h1s1 67187999 1 h1s1:44730001-44740000 44735000 0.115958 95.351676 7066 87.150714 7858 0.013494434757996 0.0110906991600916 1.21673436121628 0.134168462731253 0.532928934356684 44735000
h1s1 67187999 1 h1s1:42520001-42530000 42525000 0.214142 71.031652 4486 97.704259 7200 0.015834073116362 0.0135700359722222 1.16684090954322 0.00905021504013107 0.655838266415705 42525000
h1s1 67187999 1 h1s1:42530001-42540000 42535000 0.173133 149.4147 9819 109.706117 9946 0.0152168958142377 0.0110301746430726 1.37956979890564 0.0223817279279104 0.231794731760598 42535000
h1s1 67187999 1 h1s1:42540001-42550000 42545000 0.091612 124.290519 7523 88.118788 9937 0.0165214035624086 0.00886774559726275 1.86308948325134 0.374613561669219 0.0376734705819249 42545000
h1s1 67187999 1 h1s1:44770001-44780000 44775000 0.136731 134.987381 9916 142.794997 9983 0.0136130880395321 0.0143038161875188 0.951710219221817 0.0629126478705663 0.963721120744302 44775000
h1s1 67187999 1 h1s1:44780001-44790000 44785000 0.117385 142.563833 9572 132.761639 9655 0.0148938396364396 0.0137505581563956 1.08314436890783 0.12654209617804 0.834433727654843 44785000
h1s1 67187999 1 h1s1:44790001-44800000 44795000 0.101214 104.639752 5706 145.169501 9246 0.0183385474938661 0.0157007896387627 1.16800160474676 0.246550093135295 0.652980817054974 44795000
h1s1 67187999 1 h1s1:44800001-44810000 44805000 0.069865 61.076513 3063 77.625033 5110 0.0199400956578518 0.0151908088062622 1.31264213197336 0.823569568651928 0.330440125220648 44805000
h1s1 67187999 1 h1s1:38140001-38150000 38145000 0.173018 49.722826 2281 101.557125 7908 0.0217986961858834 0.0128423273899848 1.69741009740051 0.0224207374754971 0.0624835428471118 38145000
h1s1 67187999 1 h1s1:38150001-38160000 38155000 0.113358 12.721474 728 41.58398 3001 0.0174745521978022 0.0138567077640786 1.26108975489129 0.148655633466291 0.429563385638635 38155000
h1s1 67187999 1 h1s1:38160001-38170000 38165000 0.092146 31.494321 1547 82.539749 6402 0.0203583199741435 0.0128928067791315 1.57904483662128 0.366436185256341 0.0957489345517315 38165000
h1s1 67187999 1 h1s1:38170001-38180000 38175000 0.072888 34.537181 1590 102.212292 7309 0.0217214974842767 0.0139844427418251 1.55326156968067 0.771550336944967 0.105891416924292 38175000
h1s1 67187999 1 h1s1:38180001-38190000 38185000 0.079521 54.160819 2523 138.271483 8502 0.021466832738803 0.0162634066102094 1.31994687541829 0.624255161450765 0.317527964969426 38185000
h1s1 67187999 1 h1s1:38190001-38200000 38195000 0.094649 49.38527 2523 124.563173 7523 0.0195740269520412 0.0165576462847268 1.18217448394805 0.328440885906826 0.618437862666888 38195000
h1s1 67187999 1 h1s1:38200001-38210000 38205000 0.140125 51.25178 3918 112.52123 9255 0.0130811077080143 0.012157885467315 1.07593608635164 0.0563980534235754 0.846165849091565 38205000
h1s1 67187999 1 h1s1:3820001-3830000 3825000 0.096816 51.980598 3103 64.200414 4303 0.0167517234933935 0.014919919590983 1.12277572216391 0.298896029803294 0.757516652200626 3825000
h1s1 67187999 1 h1s1:38210001-38220000 38215000 0.085145 150.082613 9733 94.16726 8921 0.0154199746224186 0.0105556843403206 1.46082187807733 0.496303845366153 0.156750114590546 38215000
h1s1 67187999 1 h1s1:38220001-38230000 38225000 0.09317 132.933704 9435 105.164501 9381 0.0140894227874934 0.0112103721351668 1.25682025695606 0.34983762275817 0.438574591131179 38225000
h1s1 67187999 1 h1s1:38230001-38240000 38235000 0.115883 57.010866 3449 78.220909 5151 0.0165296799072195 0.0151855773636187 1.08851178400506 0.134568310594018 0.824749607466427 38235000
h1s1 67187999 1 h1s1:38240001-38250000 38245000 0.094977 126.426094 9202 105.497863 9643 0.0137389800043469 0.0109403570465623 1.25580727812389 0.323706102068481 0.440905411599489 38245000
h1s1 67187999 1 h1s1:38250001-38260000 38255000 0.09665 109.743343 7955 117.432631 9103 0.0137955176618479 0.0129004318356586 1.06938417547506 0.300978164405738 0.856873969904134 38255000
h1s1 67187999 1 h1s1:38260001-38270000 38265000 0.098103 66.974574 5039 102.533734 7827 0.0132912431037904 0.0131000043439377 1.01459837377392 0.282087790986844 0.922819610099572 38265000
h1s1 67187999 1 h1s1:38270001-38280000 38275000 0.085993 134.728818 9046 105.913299 9973 0.0148937450806987 0.0106200039105585 1.40242369081344 0.478968977657282 0.207091935751275 38275000
h1s1 67187999 1 h1s1:38280001-38290000 38285000 0.096026 105.384271 5979 122.533518 8948 0.0176257352400067 0.013693955967814 1.28711785560241 0.309077521723442 0.376627429563386 38285000
h1s1 67187999 1 h1s1:38290001-38300000 38295000 0.089702 147.954533 9136 104.91455 9991 0.0161946730516637 0.0105009058152337 1.54221677030662 0.407781429504871 0.110943153336779 38295000
h1s1 67187999 1 h1s1:38300001-38310000 38305000 0.096447 132.196808 9725 101.917948 9993 0.0135935021079692 0.0101989340538377 1.33283557244437 0.303469899257843 0.296433552111879 38305000
h1s1 67187999 1 h1s1:44970001-44980000 44975000 0.091489 147.302623 8444 115.533272 8828 0.0174446498105163 0.0130871400090621 1.33296119690299 0.376871239235803 0.296316523469119 44975000
h1s1 67187999 1 h1s1:44980001-44990000 44985000 0.110836 129.250787 7950 72.363592 8356 0.0162579606289308 0.00866007563427477 1.87734626295701 0.163869357025132 0.0363276411901813 44985000
h1s1 67187999 1 h1s1:44990001-4.5e+07 44995000 0.086059 35.105823 1863 68.990213 4871 0.0188437053140097 0.0141634598645042 1.33044506739733 0.477535376783468 0.30041252596573 44995000
h1s1 67187999 1 h1s1:45000001-45010000 45005000 0.077591 83.345526 4527 106.788673 6441 0.0184107634194831 0.0165795176214873 1.110452296611 0.669579379553146 0.782902115292718 45005000
h1s1 67187999 1 h1s1:4500001-4510000 4505000 0.074896 145.763299 8575 141.118505 9614 0.016998635451895 0.014678438215103 1.15806839956616 0.730419645208165 0.677000945981529 4505000
h1s1 67187999 1 h1s1:450001-460000 455000 0.085927 146.430215 9384 122.54778 9045 0.0156042428601876 0.0135486766169154 1.15171712347948 0.480227035566955 0.692195164766577 455000
h1s1 67187999 1 h1s1:45010001-45020000 45015000 0.081174 132.66385 7724 119.930616 8652 0.0171755372863801 0.0138616061026352 1.2390726701659 0.585562566438136 0.477876710324852 45015000
h1s1 67187999 1 h1s1:45020001-45030000 45025000 0.088801 169.59581 9479 137.537093 9686 0.0178917406899462 0.0141995759859591 1.26001936308788 0.42415081091097 0.432040491910395 45025000
h1s1 67187999 1 h1s1:45030001-45040000 45035000 0.062824 126.035858 6815 99.915473 6042 0.0184938896551724 0.0165368210857332 1.11834611738816 0.908951715932474 0.766937457942832 45035000
h1s1 67187999 1 h1s1:45040001-45050000 45045000 0.084095 172.862564 9382 125.914603 8163 0.0184249162225538 0.0154250401813059 1.1944809223177 0.51922683076683 0.588420015798867 45045000
h1s1 67187999 1 h1s1:45050001-45060000 45055000 0.1147 151.88852 9863 148.859166 9551 0.0153998296664301 0.0155857152130667 0.988073338688958 0.141117038395147 0.943377641677801 45055000
h1s1 67187999 1 h1s1:45060001-45070000 45065000 0.124484 136.682459 8198 132.032809 7923 0.0166726590631861 0.016664496907737 1.00048979309093 0.0970752591696818 0.93467851256595 45065000
h1s1 67187999 1 h1s1:45070001-45080000 45075000 0.105355 140.768124 7168 145.009972 9585 0.01963841015625 0.0151288442357851 1.29807735807063 0.205195096499868 0.356040140824467 45075000
h1s1 67187999 1 h1s1:45080001-45090000 45085000 0.084366 122.796452 6913 141.868661 9400 0.0177631204976132 0.0150924107446809 1.17695713415921 0.513238865212261 0.631213489501556 45085000
h1s1 67187999 1 h1s1:45090001-45100000 45095000 0.063165 139.984128 8774 124.430092 9519 0.015954425347618 0.0130717608992541 1.22052609977959 0.905538380518632 0.523527633388272 45095000
h1s1 67187999 1 h1s1:45100001-45110000 45105000 0.092686 115.128105 8095 49.026029 8141 0.0142221253860408 0.00602211386807518 2.36165002814643 0.357785818078975 0.0146968470533163 45105000
h1s1 67187999 1 h1s1:4510001-4520000 4515000 0.102218 147.992472 9435 84.658234 9964 0.0156854766295707 0.00849641047771979 1.8461298063109 0.235661553165137 0.0395556812529867 4515000
h1s1 67187999 1 h1s1:45110001-45120000 45115000 0.050284 1.429216 55 0.727436 56 0.0259857454545455 0.0129899285714286 2.00045329823455 0.979919835379709 0.0272481689893601 45115000
h1s1 67187999 1 h1s1:45120001-45130000 45125000 0.070785 137.329375 10000 76.486937 9999 0.0137329375 0.00764945864586459 1.79528227235064 0.808809331083783 0.0455046372599694 45125000
h1s1 67187999 1 h1s1:45130001-45140000 45135000 0.099279 146.281096 9845 68.093812 9969 0.0148584150330117 0.00683055592336242 2.1752863456094 0.268044353855606 0.0195925452754562 45135000
h1s1 67187999 1 h1s1:45140001-45150000 45145000 0.079188 164.816122 9382 129.375409 9438 0.0175672694521424 0.0137079263615173 1.28154098503619 0.632047318581223 0.387140502638021 45145000
h1s1 67187999 1 h1s1:45150001-45160000 45155000 0.081895 142.02281 8058 112.702431 7709 0.0176250694961529 0.0146195915164094 1.20557879311266 0.5685641560772 0.560225865280527 45155000
h1s1 67187999 1 h1s1:45160001-45170000 45165000 0.076025 86.430362 4875 63.770986 4411 0.017729305025641 0.0144572627522104 1.2263251577779 0.705531553847804 0.508645490983918 45165000
h1s1 67187999 1 h1s1:45170001-45180000 45175000 0.080809 114.598535 6132 106.392376 8244 0.0186886064905414 0.0129054313440078 1.44811947717028 0.594325086064814 0.166112406011371 45175000
h1s1 67187999 1 h1s1:45180001-45190000 45185000 0.092696 50.097645 2971 70.930425 4482 0.016862216425446 0.0158256191432396 1.06550121501244 0.357561513180351 0.862793668750427 45185000
h1s1 67187999 1 h1s1:45190001-45200000 45195000 0.106989 27.107465 1704 74.128354 4431 0.0159081367370892 0.0167294863461972 0.950904074870491 0.19162465013312 0.964130720993963 45195000
h1s1 67187999 1 h1s1:45200001-45210000 45205000 0.087186 35.900063 1824 80.743335 4697 0.0196820520833333 0.0171904055780285 1.14494402089555 0.455295058465559 0.708393879401984 45205000
h1s1 67187999 1 h1s1:4520001-4530000 4525000 0.0868 86.411052 5274 55.844143 6256 0.0163843481228669 0.00892649344629156 1.83547416703405 0.462682491539804 0.0407747296150733 4525000
h1s1 67187999 1 h1s1:45210001-45220000 45215000 0.081685 108.626317 6273 115.859482 8017 0.0173164860513311 0.014451725333666 1.19822966818997 0.573801187840724 0.578277533426306 45215000
h1s1 67187999 1 h1s1:45220001-45230000 45225000 0.105251 93.454131 4963 140.674969 8557 0.0188301694539593 0.0164397533013907 1.14540462431188 0.206092316094364 0.707574678902661 45225000
h1s1 67187999 1 h1s1:45230001-45240000 45235000 0.109046 122.164736 6198 132.876509 8423 0.0197103478541465 0.0157754373738573 1.24943273438555 0.176196374062552 0.455095134534177 45235000
h1s1 67187999 1 h1s1:45240001-45250000 45245000 0.084691 132.626747 9576 116.163232 9319 0.0138499109231412 0.012465203562614 1.11108582010487 0.506178137099055 0.781634304996148 45245000
h1s1 67187999 1 h1s1:45250001-45260000 45255000 0.080107 150.936235 9754 120.592974 9953 0.0154742910600779 0.0121162437456043 1.27715250575838 0.610275114834356 0.396288241547119 45255000
h1s1 67187999 1 h1s1:45260001-45270000 45265000 0.082237 150.503853 9869 115.354344 9856 0.0152501624278042 0.0117039715909091 1.30299038316614 0.560615960756395 0.346989925784336 45265000
h1s1 67187999 1 h1s1:45270001-45280000 45275000 0.078904 132.888568 7856 106.549836 8331 0.0169155509164969 0.0127895613971912 1.32260602151782 0.63892762753684 0.312993105062464 45275000
h1s1 67187999 1 h1s1:45280001-45290000 45285000 0.082358 40.969225 2870 37.667233 3846 0.0142749912891986 0.0097938723348934 1.45754312503543 0.557734130428422 0.159022420737475 45285000
h1s1 67187999 1 h1s1:45300001-45310000 45305000 0.071492 49.286639 3663 27.682505 3557 0.0134552659022659 0.00778254287320776 1.72890353724707 0.79678463804016 0.0560859770428812 45305000
h1s1 67187999 1 h1s1:45310001-45320000 45315000 0.089609 58.433017 3228 75.224521 6750 0.018101925960347 0.0111443734814815 1.62431077802864 0.409575868693863 0.0805937253142707 45315000
h1s1 67187999 1 h1s1:45320001-45330000 45325000 0.089571 64.904968 3940 110.645057 9465 0.0164733421319797 0.011689916217644 1.40919248908867 0.41032192629146 0.200070217185656 45325000
h1s1 67187999 1 h1s1:45330001-45340000 45335000 0.103531 77.263518 4561 79.129181 5552 0.0169400390265293 0.0142523740994236 1.18857664753652 0.2223544212446 0.60321438672115 45335000
h1s1 67187999 1 h1s1:45340001-45350000 45345000 0.109566 97.465183 6023 122.946794 7779 0.0161821655321268 0.0158049613060805 1.02386619104858 0.172787914842158 0.913857166541511 45345000
h1s1 67187999 1 h1s1:45350001-45360000 45355000 0.078281 64.388984 3687 102.479759 7098 0.0174637873609981 0.0144378358692589 1.20958483800069 0.653507445947396 0.550571002252801 45355000
h1s1 67187999 1 h1s1:45360001-45370000 45365000 0.102005 161.230726 9182 104.581444 7524 0.0175594343280331 0.0138997134502924 1.26329469962301 0.237826583056203 0.424667687416495 45365000
h1s1 67187999 1 h1s1:45370001-45380000 45375000 0.056676 126.837181 8419 124.728262 9551 0.0150655874806984 0.0130591835409905 1.15363930933432 0.954417343644857 0.687962628853412 45375000
h1s1 67187999 1 h1s1:45380001-45390000 45385000 0.061385 148.766502 9863 108.648365 9963 0.0150832912906823 0.0109051856870421 1.38313016610115 0.922258847853012 0.227757243585368 45385000
h1s1 67187999 1 h1s1:45390001-45400000 45395000 0.084783 169.617433 9076 122.300384 8959 0.0186885668796827 0.0136511199910704 1.36901345031817 0.50413013585075 0.244550853821473 45395000
h1s1 67187999 1 h1s1:45400001-45410000 45405000 0.115019 135.097463 7352 97.302185 6092 0.0183756070457019 0.0159721249179251 1.15047979778065 0.139439627848916 0.695423204829382 45405000
h1s1 67187999 1 h1s1:4540001-4550000 4545000 0.058842 124.585255 7301 84.924747 9523 0.0170641357348308 0.00891785645279849 1.91347952561806 0.940764001989487 0.0332166297701362 4545000
h1s1 67187999 1 h1s1:45410001-45420000 45415000 0.091253 13.419425 785 26.93211 1366 0.0170948089171975 0.0197160395314788 0.867050854199382 0.380767317801032 0.987341401808092 45415000
h1s1 67187999 1 h1s1:45420001-45430000 45425000 0.098314 39.334605 1905 62.152785 3851 0.0206480866141732 0.0161393884705271 1.27935991204869 0.279561922780601 0.391587591062913 45425000
h1s1 67187999 1 h1s1:45430001-45440000 45435000 0.099272 108.481823 7167 98.283609 7774 0.0151362945444398 0.012642604708001 1.19724494232273 0.268132125337676 0.580910677888413 45435000
h1s1 67187999 1 h1s1:45440001-45450000 45445000 0.084536 92.016769 7021 97.344758 8230 0.013105934909557 0.0118280386391252 1.1080395752348 0.509640234447381 0.787973356478998 45445000
h1s1 67187999 1 h1s1:45450001-45460000 45455000 0.080989 145.250271 9219 126.584202 9626 0.0157555343312724 0.013150239143985 1.19811770407833 0.590316855050274 0.57853109548562 45455000
h1s1 67187999 1 h1s1:45460001-45470000 45465000 0.089764 144.301919 9753 117.021365 9850 0.0147956443145699 0.0118803416243655 1.24538879287994 0.406538000175543 0.463852777967408 45465000
h1s1 67187999 1 h1s1:45470001-45480000 45475000 0.088604 88.028925 6068 114.930126 8931 0.0145070739947264 0.0128686738327175 1.12731693904957 0.427627536839641 0.748456684773598 45475000
h1s1 67187999 1 h1s1:45480001-45490000 45485000 0.087367 75.459745 4205 125.977302 8761 0.017945242568371 0.0143793290720237 1.24798886502188 0.451706180087576 0.458186641180429 45485000
h1s1 67187999 1 h1s1:45490001-45500000 45495000 0.092581 125.436892 8385 104.142618 8265 0.0149596770423375 0.0126004377495463 1.18723470880019 0.359492485785896 0.606666731682579 45495000
h1s1 67187999 1 h1s1:45500001-45510000 45505000 0.0829 116.419885 7800 108.254545 8718 0.0149256262820513 0.0124173600596467 1.20199673766051 0.545372980036864 0.568905489618584 45505000
h1s1 67187999 1 h1s1:4550001-4560000 4555000 0.05453 167.418863 9929 113.631571 9985 0.0168616036861718 0.0113802274411617 1.48165788191405 0.965154721618116 0.142911477584139 4555000
h1s1 67187999 1 h1s1:45510001-45520000 45515000 0.088843 136.370322 9486 104.568165 9385 0.0143759563567362 0.01114205274374 1.29024307166497 0.423424258087167 0.37083451174675 45515000
h1s1 67187999 1 h1s1:45520001-45530000 45525000 0.068038 100.182536 5521 142.622806 8971 0.0181457228762905 0.0158982059971018 1.14136921358287 0.850198461073348 0.717024741805557 45525000
h1s1 67187999 1 h1s1:45530001-45540000 45535000 0.07561 95.702031 4989 127.108478 8036 0.0191826079374624 0.015817381533101 1.21275496183227 0.714737807078282 0.54270082602717 45535000
h1s1 67187999 1 h1s1:45540001-45550000 45545000 0.075344 155.167749 9083 125.458649 8923 0.0170833148739403 0.0140601422167432 1.21501721750702 0.720579486829402 0.537141965496055 45545000
h1s1 67187999 1 h1s1:45550001-45560000 45555000 0.229973 41.664132 2166 82.798705 5104 0.0192355180055402 0.0162223168103448 1.18574419612332 0.00625128000078019 0.609953286066765 45555000
h1s1 67187999 1 h1s1:45560001-45570000 45565000 0.206097 155.295158 9344 118.034265 8056 0.0166197729023973 0.0146517210774578 1.13432222839455 0.0107178731994656 0.733535532821658 45565000
h1s1 67187999 1 h1s1:45570001-45580000 45575000 0.090864 154.804785 8993 113.807149 9284 0.0172139202713221 0.0122584176001723 1.40425304739823 0.386950331093535 0.20530724894918 45575000
h1s1 67187999 1 h1s1:45580001-45590000 45585000 0.083881 123.327654 7349 118.641675 7919 0.0167815558579399 0.0149819011238793 1.1201219203878 0.523644662031032 0.763143779440018 45585000
h1s1 67187999 1 h1s1:45590001-45600000 45595000 0.091528 62.563499 4973 83.528205 7550 0.0125806352302433 0.011063338410596 1.13714638053502 0.376076419703722 0.726786881089147 45595000
h1s1 67187999 1 h1s1:45600001-45610000 45605000 0.059984 142.011501 8078 113.551864 8389 0.0175800323099777 0.0135358045059006 1.2987800098852 0.933274168852827 0.354557778016169 45605000
h1s1 67187999 1 h1s1:4560001-4570000 4565000 0.064231 158.396467 9405 121.399727 10000 0.0168417296119086 0.0121399727 1.38729550947907 0.894732735837096 0.222968821619091 4565000
h1s1 67187999 1 h1s1:45610001-45620000 45615000 0.090038 71.467474 4047 99.254998 9417 0.0176593708920188 0.0105399806732505 1.67546520619688 0.401530149504091 0.0674084982299418 45615000
h1s1 67187999 1 h1s1:45620001-45630000 45625000 0.079639 79.231302 4124 118.706792 7479 0.0192122458777886 0.0158720139056024 1.21044789854974 0.621334321575206 0.548366962814149 45625000
h1s1 67187999 1 h1s1:45630001-45640000 45635000 0.0817 89.558028 4791 123.607432 7025 0.0186929718221666 0.0175953639857651 1.06238051325846 0.573498863846926 0.867601595490496 45635000
h1s1 67187999 1 h1s1:45640001-45650000 45645000 0.083863 85.051714 4476 119.947202 6877 0.0190017234137623 0.017441791769667 1.08943643317702 0.52409327182828 0.82309170169399 45645000
h1s1 67187999 1 h1s1:45650001-45660000 45655000 0.081083 55.67078 2932 127.792017 7481 0.0189873055934516 0.0170822105333512 1.11152508958843 0.58784950116541 0.780717580627859 45655000
h1s1 67187999 1 h1s1:45660001-45670000 45665000 0.08625 99.792755 5284 150.196044 9105 0.0188858355412566 0.0164959960461285 1.14487391294501 0.473610041057549 0.708579174753021 45665000
h1s1 67187999 1 h1s1:45670001-45680000 45675000 0.052871 95.94443 6104 99.315092 9171 0.0157182880078637 0.0108292543888344 1.45146539581434 0.972054535347526 0.163606042578921 45675000
h1s1 67187999 1 h1s1:45680001-45690000 45685000 0.050238 147.292371 9732 122.649584 9972 0.0151348511097411 0.0122993967107902 1.23053605519231 0.980007606861779 0.498298208486527 45685000
h1s1 67187999 1 h1s1:45690001-45700000 45695000 0.074003 135.465236 9898 105.167197 9969 0.0136861220448575 0.0105494229110242 1.29733371771033 0.749051580374297 0.357424979763797 45695000
h1s1 67187999 1 h1s1:45700001-45710000 45705000 0.119372 138.951071 10000 126.534676 10000 0.0138951071 0.0126534676 1.09812642188296 0.116999385599626 0.806902739445479 45705000
h1s1 67187999 1 h1s1:4570001-4580000 4575000 0.073753 149.441753 9377 125.696743 9838 0.0159370537485336 0.0127766561292946 1.24735717915996 0.754191088268854 0.459669003988726 4575000
h1s1 67187999 1 h1s1:45710001-45720000 45715000 0.104283 127.098943 8145 121.534037 9151 0.0156045356660528 0.0132809569445962 1.17495567007331 0.21495235959001 0.635923892372658 45715000
h1s1 67187999 1 h1s1:45720001-45730000 45725000 0.088405 94.043016 4738 146.668333 8734 0.019848673701984 0.0167928020380124 1.18197509010434 0.43134807244073 0.619081520202069 45725000
h1s1 67187999 1 h1s1:45730001-45740000 45735000 0.100336 138.674105 9819 107.798548 9936 0.0141230374783583 0.010849290257649 1.30174759297285 0.256005032231639 0.349252479544368 45735000
h1s1 67187999 1 h1s1:45740001-45750000 45745000 0.118417 133.662017 9986 120.167398 9776 0.0133849406168636 0.0122920824468085 1.08890748779015 0.121407464476931 0.824183969026419 45745000
h1s1 67187999 1 h1s1:45750001-45760000 45755000 0.124661 140.162875 9951 139.011789 9851 0.014085305496935 0.0141114393462593 0.998148038007816 0.0964364778279484 0.936316913564595 45755000
h1s1 67187999 1 h1s1:45760001-45770000 45765000 0.123569 115.298624 9957 88.476352 9938 0.0115796549161394 0.00890283276313142 1.3006708341297 0.100605623226285 0.351124937828534 45765000
h1s1 67187999 1 h1s1:45770001-45780000 45775000 0.11828 113.502379 9985 94.458776 9992 0.0113672888332499 0.00945344035228183 1.20244994516796 0.122007236271077 0.567959508089605 45775000
h1s1 67187999 1 h1s1:45780001-45790000 45785000 0.114165 83.500399 6531 124.849779 9206 0.0127852394732813 0.0135617835107539 0.942740271819203 0.144213421234847 0.967368513443665 45785000
h1s1 67187999 1 h1s1:45790001-45800000 45795000 0.07801 100.264089 5468 146.881294 8439 0.018336519568398 0.0174050591302287 1.05351664887777 0.659651449692312 0.880494250967924 45795000
h1s1 67187999 1 h1s1:45800001-45810000 45805000 0.117768 119.92012 9917 118.149618 9578 0.0120923787435716 0.0123355207767801 0.980289276990546 0.12432830435249 0.948751206857879 45805000
h1s1 67187999 1 h1s1:4580001-4590000 4585000 0.081278 147.442101 9934 105.487505 9943 0.014842168411516 0.0106092230715076 1.39898730674978 0.583143974487756 0.210310223427184 4585000
h1s1 67187999 1 h1s1:45810001-45820000 45815000 0.117588 136.773915 8791 131.783447 9014 0.0155584023433057 0.0146198632127801 1.06419616359373 0.12536205736354 0.864744146129765 45815000
h1s1 67187999 1 h1s1:45820001-45830000 45825000 0.115417 80.373931 4926 79.420261 4655 0.0163162669508729 0.0170612805585392 0.956333077982625 0.137225836023367 0.961741386204274 45825000
h1s1 67187999 1 h1s1:45830001-45840000 45835000 0.079567 84.172808 4901 87.296029 4952 0.0171746190573352 0.017628438812601 0.974256384238556 0.623294551341441 0.952379094783448 45835000
h1s1 67187999 1 h1s1:45840001-45850000 45845000 0.12319 144.393889 8578 114.17697 6900 0.0168330483795757 0.0165473869565217 1.01726323460039 0.102278157579067 0.920362008601605 45845000
h1s1 67187999 1 h1s1:44740001-44750000 44745000 0.070099 14.112445 759 40.276896 3051 0.0185934716732543 0.0132012114060964 1.40846707936726 0.819527204283248 0.200830903363598 44745000
h1s1 67187999 1 h1s1:44750001-44760000 44755000 0.143754 145.857245 9256 120.180301 9921 0.0157581293215212 0.0121137285555892 1.30084880548611 0.0502247925179688 0.350715337578872 44755000
h1s1 67187999 1 h1s1:44760001-44770000 44765000 0.168694 143.198324 9827 125.944284 9959 0.0145719267324718 0.0126462781403755 1.15226998573978 0.0249758628424307 0.691054135499664 44765000
h1s1 67187999 1 h1s1:45880001-45890000 45885000 0.106822 161.047508 9614 126.105497 8212 0.0167513530268359 0.0153562465903556 1.09084944216489 0.193072879587279 0.820448804844986 45885000
h1s1 67187999 1 h1s1:45890001-45900000 45895000 0.077139 157.563536 9329 135.85955 9687 0.0168896490513453 0.0140249354805409 1.20425859176172 0.679775500053638 0.563619695920577 45895000
h1s1 67187999 1 h1s1:45900001-45910000 45905000 0.068588 94.120571 6593 95.631159 7774 0.014275833611406 0.0123014096989967 1.16050387400482 0.842459942070822 0.671149513843513 45905000
h1s1 67187999 1 h1s1:4590001-4600000 4595000 0.0853 147.707925 9631 116.332003 9724 0.0153367173709895 0.0119633898601399 1.28197087533602 0.492949024273691 0.386321302138698 4595000
h1s1 67187999 1 h1s1:45910001-45920000 45915000 0.103449 137.062237 8202 119.246898 8848 0.0167108311387466 0.0134772714737794 1.23992687772583 0.223168745550473 0.476160290231034 45915000
h1s1 67187999 1 h1s1:45920001-45930000 45925000 0.088755 152.013227 9849 127.680617 9998 0.0154343818661793 0.0127706158231646 1.20858555921656 0.424965135216844 0.553135880006632 45925000
h1s1 67187999 1 h1s1:45930001-45940000 45935000 0.08456 100.854508 5842 103.630931 6960 0.0172636953098254 0.0148895015804598 1.15945421117933 0.509016081685993 0.673626620115273 45935000
h1s1 67187999 1 h1s1:45940001-45950000 45945000 0.109436 152.257296 9157 132.172095 9832 0.0166274212078192 0.0134430527868186 1.23687836918434 0.173514467665961 0.48322101834424 45945000
h1s1 67187999 1 h1s1:45950001-45960000 45955000 0.068594 133.930313 8112 122.806813 9052 0.016510147066075 0.0135668153999116 1.21695081560427 0.842367294395303 0.532441315011849 45955000
h1s1 67187999 1 h1s1:45960001-45970000 45965000 0.068996 161.900416 8564 139.717496 9191 0.0189047659971976 0.0152015554346643 1.2436073452121 0.836510986063839 0.467665961244014 45965000
h1s1 67187999 1 h1s1:45970001-45980000 45975000 0.124088 138.346796 6933 134.237034 8154 0.0199548241742391 0.0164627218543046 1.21212180773263 0.0985966315255659 0.544290465091331 45975000
h1s1 67187999 1 h1s1:45980001-45990000 45985000 0.086489 113.834141 8629 89.030491 8653 0.0131920432263298 0.0102889738818907 1.28215343704475 0.468665580900926 0.385960463823521 45985000
h1s1 67187999 1 h1s1:45990001-4.6e+07 45995000 0.217917 54.410776 4454 54.725295 4987 0.0122161598563089 0.0109735903348707 1.11323272361369 0.00835779557046587 0.777255483279533 45995000
h1s1 67187999 1 h1s1:46000001-46010000 46005000 0.138711 122.100011 7971 105.384635 8132 0.0153180292309622 0.0129592517215937 1.18201494654496 0.0591872360760296 0.618935234398619 46005000
h1s1 67187999 1 h1s1:4600001-4610000 4605000 0.107886 134.671176 7576 118.076284 9087 0.0177760263991552 0.0129939786508199 1.3680202866913 0.184388379055774 0.24582841650494 4605000
h1s1 67187999 1 h1s1:460001-470000 465000 0.099656 171.348853 9584 129.182174 8466 0.017878636581803 0.0152589385778408 1.17168284612972 0.263675284525888 0.644262183169331 465000
h1s1 67187999 1 h1s1:46010001-46020000 46015000 0.103113 134.645376 9934 96.190357 9858 0.0135539939601369 0.00975759352809901 1.38907138538876 0.226616214318454 0.221047601400443 46015000
h1s1 67187999 1 h1s1:46020001-46030000 46025000 0.097605 179.696174 9813 161.392446 9892 0.0183120527871191 0.0163154514759402 1.12237487354385 0.288719414076595 0.758345605086845 46025000
h1s1 67187999 1 h1s1:46030001-46040000 46035000 0.08111 125.340917 7182 101.824087 7628 0.0174520909217488 0.0133487266649187 1.30739742897081 0.587098567374365 0.339139254332498 46035000
h1s1 67187999 1 h1s1:46040001-46050000 46045000 0.085841 25.519506 1414 97.734973 6131 0.0180477411598303 0.0159411145000816 1.13215052559455 0.482118998624913 0.738158164210691 46045000
h1s1 67187999 1 h1s1:46050001-46060000 46055000 0.082673 56.471206 3120 84.103423 5115 0.0180997455128205 0.0164425069403715 1.10078989648349 0.550805059538322 0.801821745872302 46055000
h1s1 67187999 1 h1s1:46060001-46070000 46065000 0.063795 141.138539 9175 117.0159 9453 0.0153829470299728 0.012378705172961 1.24269435413762 0.8992919767113 0.469987029325427 46065000
h1s1 67187999 1 h1s1:46070001-46080000 46075000 0.068683 134.629492 7603 144.44521 9756 0.0177074170722083 0.0148057820828208 1.19597985254384 0.841153122226665 0.584382527623636 46075000
h1s1 67187999 1 h1s1:46080001-46090000 46085000 0.101079 153.668915 8839 144.773333 9634 0.0173853280914131 0.0150273337139298 1.15691368957205 0.24792030349428 0.679907157276743 46085000
h1s1 67187999 1 h1s1:46090001-46100000 46095000 0.086746 176.514328 9933 165.296503 9895 0.0177704951172858 0.016705053360283 1.06377960812361 0.463623596875335 0.865387803664947 46095000
h1s1 67187999 1 h1s1:46100001-46110000 46105000 0.091881 157.798084 9125 139.30555 9824 0.0172929407123288 0.0141801252035831 1.21951960677746 0.370546816333298 0.525994987273135 46105000
h1s1 67187999 1 h1s1:4610001-4620000 4615000 0.071691 101.097094 6288 87.759237 7289 0.0160777821246819 0.0120399556866511 1.33536887868347 0.793444445528043 0.292639873609066 4615000
h1s1 67187999 1 h1s1:46110001-46120000 46115000 0.090799 154.809566 8769 126.121357 9709 0.0176541870224655 0.012990149036976 1.35904422437445 0.38799871268493 0.258126176381669 46115000
h1s1 67187999 1 h1s1:46120001-46130000 46125000 0.116907 105.384051 6059 83.184891 5776 0.0173929775540518 0.0144018163088643 1.20769333402388 0.129092345351525 0.555203386028731 46125000
h1s1 67187999 1 h1s1:46130001-46140000 46135000 0.101367 67.582364 3384 41.9461 2908 0.0199711477541371 0.0144243810178817 1.384541057906 0.244901939749754 0.225982309170169 46135000
h1s1 67187999 1 h1s1:46140001-46150000 46145000 0.128573 133.125849 8536 116.526006 7997 0.0155958117385192 0.0145712149556084 1.07031649632734 0.0835730795112104 0.85523556890549 46145000
h1s1 67187999 1 h1s1:46150001-46160000 46155000 0.071462 118.705851 8809 125.456793 9547 0.0134755194687252 0.013140965015188 1.02545889538177 0.797325895512927 0.91235529895942 46155000
h1s1 67187999 1 h1s1:46160001-46170000 46165000 0.085457 107.729067 6278 136.92163 9952 0.0171597749283211 0.0137582023713826 1.24723960769859 0.489696603243644 0.460000585143214 46165000
h1s1 67187999 1 h1s1:46170001-46180000 46175000 0.081232 82.200659 5513 127.012562 9623 0.0149103317612915 0.0131988529564585 1.12966875307112 0.584319137108807 0.743502472230078 46175000
h1s1 67187999 1 h1s1:46180001-46190000 46185000 0.059799 133.704112 9620 79.47053 9970 0.0138985563409563 0.00797096589769308 1.7436476983271 0.934400569539395 0.0534723373545675 46185000
h1s1 67187999 1 h1s1:46190001-46200000 46195000 0.088104 58.791183 3888 78.553575 5984 0.0151211890432099 0.0131272685494652 1.15189149869459 0.437404304703576 0.691824574064502 46195000
h1s1 67187999 1 h1s1:46200001-46210000 46205000 0.102038 70.246367 4465 65.603227 6198 0.015732668980963 0.0105845800258148 1.48637630804364 0.237490125708267 0.139966256741337 46205000
h1s1 67187999 1 h1s1:4620001-4630000 4625000 0.065438 139.924294 8820 109.176008 8765 0.0158644324263039 0.0124559050770108 1.27364750519687 0.881810823198978 0.403300207725841 4625000
h1s1 67187999 1 h1s1:46210001-46220000 46215000 0.073984 123.10423 8691 108.682154 9668 0.0141645644920032 0.0112414309060819 1.26003216230594 0.749392913915681 0.431981977589015 46215000
h1s1 67187999 1 h1s1:46220001-46230000 46225000 0.110206 125.808567 9048 105.227381 9010 0.0139045719496021 0.0116789546059933 1.19056648635886 0.168452978866578 0.598601507719014 46225000
h1s1 67187999 1 h1s1:46230001-46240000 46235000 0.083392 69.48859 5322 77.81842 5898 0.0130568564449455 0.0131940352661919 0.989602966910516 0.534469811486361 0.942304879119164 46235000
h1s1 67187999 1 h1s1:46240001-46250000 46245000 0.079308 22.783007 1200 32.736511 1864 0.0189858391666667 0.0175625059012876 1.08104385976461 0.629004573869455 0.83792508216386 46245000
h1s1 67187999 1 h1s1:46250001-46260000 46255000 0.063383 43.446978 2664 56.50438 3472 0.0163089256756757 0.0162743029953917 1.00212744473873 0.90350988404412 0.93341070226938 46255000
h1s1 67187999 1 h1s1:46260001-46270000 46265000 0.075026 149.104322 9330 120.482928 9146 0.0159811706323687 0.0131732919308988 1.21314935675903 0.727532938686744 0.541725587337501 46265000
h1s1 67187999 1 h1s1:46270001-46280000 46275000 0.063092 129.826752 9713 108.58704 9900 0.0133662876557191 0.0109683878787879 1.21861916294633 0.906250304762091 0.528335560128341 46275000
h1s1 67187999 1 h1s1:46280001-46290000 46285000 0.078414 62.018746 3953 93.438895 6918 0.015689032633443 0.0135066341428158 1.1615797442613 0.650415939301144 0.668730921893133 46285000
h1s1 67187999 1 h1s1:46290001-46300000 46295000 0.063997 50.351919 3608 77.813361 5793 0.0139556316518847 0.0134323081305023 1.03896005930611 0.896941651469197 0.897863252030935 46295000
h1s1 67187999 1 h1s1:46300001-46310000 46305000 0.092593 159.237378 9608 119.187804 9928 0.016573415695254 0.0120052179693795 1.38051768302134 0.359287685661066 0.230663454880582 46305000
h1s1 67187999 1 h1s1:4630001-4640000 4635000 0.066015 117.01808 8545 95.091264 8673 0.0136943335283792 0.0109640567277759 1.24902067440846 0.87584723861165 0.455885077872809 4635000
h1s1 67187999 1 h1s1:46310001-46320000 46315000 0.07561 142.802386 9393 108.528618 9037 0.0152030646225913 0.0120093635055881 1.26593425334466 0.714737807078282 0.41913808404607 46315000
h1s1 67187999 1 h1s1:46320001-46330000 46325000 0.115453 147.65989 9407 133.000904 8071 0.0156968098224726 0.0164788630900756 0.952542037437404 0.137011283511639 0.963321272881538 46325000
h1s1 67187999 1 h1s1:46330001-46340000 46335000 0.110614 110.295674 7860 120.080997 8236 0.0140325284987277 0.0145800142059252 0.962449576559742 0.165298081705497 0.958766908200782 46335000
h1s1 67187999 1 h1s1:46340001-46350000 46345000 0.115823 130.185185 9867 77.376876 7627 0.0131939986824769 0.0101451259997378 1.30052585673337 0.134982787037127 0.351300480792674 46345000
h1s1 67187999 1 h1s1:46350001-46360000 46355000 0.081905 109.819981 8165 107.678676 9866 0.0134500895284752 0.0109141167646463 1.23235712229538 0.568320346404783 0.493753596192668 46355000
h1s1 67187999 1 h1s1:46360001-46370000 46365000 0.089755 102.270049 7221 107.658453 9603 0.014162865115635 0.0112109187753827 1.26330993912241 0.406713543139683 0.424618925482012 46365000
h1s1 67187999 1 h1s1:46370001-46380000 46375000 0.076123 130.517972 9932 102.286916 9977 0.0131411570680628 0.010252271825198 1.28178000857962 0.703069076156389 0.386682140453876 46375000
h1s1 67187999 1 h1s1:46380001-46390000 46385000 0.075574 162.672996 8490 100.813144 9161 0.0191605413427562 0.0110046003711385 1.74113922328411 0.715576512351398 0.0538819376042286 46385000
h1s1 67187999 1 h1s1:46390001-46400000 46395000 0.115238 71.800556 3947 101.374319 6956 0.0181911720293894 0.0145736513801035 1.24822335562553 0.138274217614761 0.457689269448698 46395000
h1s1 67187999 1 h1s1:46400001-46410000 46405000 0.058348 104.442906 5952 101.479313 9976 0.01754753125 0.0101723449278268 1.72502322468423 0.944060308760569 0.0568954251553068 46405000
h1s1 67187999 1 h1s1:4640001-4650000 4645000 0.090409 159.805951 9711 107.439841 9264 0.0164561786633714 0.0115975648747841 1.41893396079647 0.39475224061089 0.190590897122071 4645000
h1s1 67187999 1 h1s1:46410001-46420000 46415000 0.057412 102.289408 6674 79.096528 9776 0.0153265519928079 0.00809088870703764 1.89429771533954 0.950131169603761 0.034874535542574 46415000
h1s1 67187999 1 h1s1:46420001-46430000 46425000 0.066802 58.673086 3338 71.220542 8272 0.0175773175554224 0.0086098334139265 2.04153979646005 0.866397175708755 0.0250538819376042 46425000
h1s1 67187999 1 h1s1:46430001-46440000 46435000 0.075966 102.47759 6174 115.193295 9597 0.0165982491091675 0.0120030525164114 1.38283566505047 0.70707730717093 0.228069319966062 46435000
h1s1 67187999 1 h1s1:46440001-46450000 46445000 0.077337 117.699664 6285 118.239526 9540 0.0187270746221162 0.012394080293501 1.51096928361323 0.675294278274608 0.126234895990794 46445000
h1s1 67187999 1 h1s1:46450001-46460000 46455000 0.097027 117.033582 6340 127.600444 9949 0.0184595555205047 0.0128254542165042 1.4392905864301 0.296267761534636 0.17322189605906 46455000
h1s1 67187999 1 h1s1:46460001-46470000 46465000 0.077996 88.683386 4477 95.073106 6016 0.0198086633906634 0.0158033753324468 1.25344510105971 0.659934268912316 0.446249719618877 46465000
h1s1 67187999 1 h1s1:46470001-46480000 46475000 0.07551 111.167881 6964 90.576706 7180 0.0159632224296381 0.0126151401114206 1.26540191299076 0.717156399028662 0.42014257989643 46475000
h1s1 67187999 1 h1s1:46480001-46490000 46485000 0.064629 165.038223 9125 125.089896 9486 0.0180863806027397 0.0131867906388362 1.37155287424325 0.890587971406002 0.241332566145564 46485000
h1s1 67187999 1 h1s1:46490001-46500000 46495000 0.071998 152.180655 9104 130.895969 9274 0.0167158012961336 0.0141142946948458 1.1843171520457 0.788095261315207 0.613288602385434 46495000
h1s1 67187999 1 h1s1:46500001-46510000 46505000 0.051681 163.251232 9492 129.93594 9686 0.0171988234302571 0.0134148193268635 1.28207641200325 0.976038385394825 0.386184768722145 46505000
h1s1 67187999 1 h1s1:4650001-4660000 4655000 0.078838 120.846471 9095 82.548529 8911 0.0132871326003299 0.00926366614296936 1.4343276619931 0.64048800944031 0.177327650942568 4655000
h1s1 67187999 1 h1s1:46510001-46520000 46515000 0.065493 144.249494 8703 118.233606 8604 0.0165746862001609 0.0137417022315202 1.20615960969831 0.881220803791728 0.55877275963292 46515000
h1s1 67187999 1 h1s1:46520001-46530000 46525000 0.06457 71.840824 4596 107.20515 7167 0.0156311627502176 0.0149581624110506 1.04499218023397 0.891231628941183 0.891202371780493 46525000
h1s1 67187999 1 h1s1:46530001-46540000 46535000 0.051828 134.508784 7910 111.511031 8048 0.0170049031605563 0.0138557444085487 1.22728181605779 0.975482499341714 0.506402441997679 46535000
h1s1 67187999 1 h1s1:46540001-46550000 46545000 0.10409 112.528633 5984 117.439483 9547 0.0188049186163102 0.012301192311721 1.5287069854515 0.216639522523138 0.11754551926584 46545000
h1s1 67187999 1 h1s1:46550001-46560000 46555000 0.081466 106.810535 5676 106.252312 7714 0.018817923713883 0.0137739579984444 1.36619581067463 0.579067476764938 0.248149484586352 46555000
h1s1 67187999 1 h1s1:46560001-46570000 46565000 0.080682 141.418252 8441 95.449592 9175 0.0167537320222722 0.0104032252861035 1.61043633695519 0.59719716400589 0.0851675947688197 46565000
h1s1 67187999 1 h1s1:46570001-46580000 46575000 0.070814 15.354649 1103 31.688316 3202 0.0139208059836809 0.00989641349156777 1.40665161126726 0.808219311676533 0.20277162835604 46575000
h1s1 67187999 1 h1s1:46580001-46590000 46585000 0.050959 110.627473 9195 72.242102 9860 0.0120312640565525 0.00732678519269777 1.64209318822987 0.978081510449683 0.0756102556100606 46585000
h1s1 67187999 1 h1s1:46590001-46600000 46595000 0.059783 104.722644 8242 79.137703 9627 0.0127059747634069 0.00822039087981718 1.54566552237836 0.934551731536294 0.109129209373994 46595000
h1s1 67187999 1 h1s1:46600001-46610000 46605000 0.073848 130.449685 9660 86.199081 9893 0.0135041081780538 0.00871313868391792 1.5498557601268 0.752411277660207 0.107344522571899 46605000
h1s1 67187999 1 h1s1:4660001-4670000 4665000 0.124497 144.107561 9318 64.477237 6370 0.0154655034342134 0.0101220152276295 1.52790754473457 0.097036249622095 0.117886852807225 4665000
h1s1 67187999 1 h1s1:46610001-46620000 46615000 0.079425 162.356934 9457 130.975798 9989 0.0171679109654224 0.0131120030033036 1.30932787012761 0.626366553213899 0.336223290650387 46615000
h1s1 67187999 1 h1s1:46620001-46630000 46625000 0.055766 143.075145 9353 133.927053 9817 0.0152972463380733 0.0136423604970969 1.12130494875345 0.959254527545617 0.760705682715845 46625000
h1s1 67187999 1 h1s1:46630001-46640000 46635000 0.041417 144.719813 9984 129.656371 10000 0.0144951735777244 0.0129656371 1.1179684782111 0.995006777908893 0.76753235354353 46635000
h1s1 67187999 1 h1s1:36650001-36660000 36655000 0.07109 26.930313 1630 43.467348 3271 0.0165216644171779 0.0132887031488841 1.24328643902059 0.803752718477847 0.468553428451614 36655000
h1s1 67187999 1 h1s1:36660001-36670000 36665000 0.074462 28.885973 1832 54.589142 5110 0.015767452510917 0.0106828066536204 1.47596535462649 0.739738050887955 0.146539365509709 36665000
h1s1 67187999 1 h1s1:36670001-36680000 36675000 0.116554 135.306017 7396 92.457271 7050 0.0182944858031368 0.0131145065248227 1.39498087621594 0.13099406079638 0.214464740245175 36675000
h1s1 67187999 1 h1s1:36680001-36690000 36685000 0.118682 124.383207 7168 90.466297 7748 0.0173525679408482 0.0116760837635519 1.4861633654099 0.120105520826222 0.140112542544788 36685000
h1s1 67187999 1 h1s1:36690001-36700000 36695000 0.108658 132.882767 7732 103.411198 8266 0.0171860795395758 0.0125104280183886 1.3737403320106 0.178888032846039 0.238845707486907 36695000
h1s1 67187999 1 h1s1:36700001-36710000 36705000 0.068061 101.545728 5573 116.020764 7014 0.0182210170464741 0.0165413122326775 1.10154604363723 0.849910765659895 0.800446659319869 36705000
h1s1 67187999 1 h1s1:3670001-3680000 3675000 0.069312 121.869593 9400 77.274569 9547 0.0129648503191489 0.00809412056143291 1.60176145397737 0.832224812022743 0.0878104916178235 3675000
h1s1 67187999 1 h1s1:36710001-36720000 36715000 0.083529 169.951836 9940 135.227247 8615 0.017097770221328 0.0156967204875218 1.08925748119934 0.531451447741835 0.823433035235374 36715000
h1s1 67187999 1 h1s1:36720001-36730000 36725000 0.088473 157.257893 9519 111.145853 6705 0.0165204215778968 0.0165765627143922 0.996613222085743 0.430065633563815 0.937487199992198 36725000
h1s1 67187999 1 h1s1:36730001-36740000 36735000 0.09486 129.411817 8458 98.490515 7803 0.0153005222274769 0.0126221344354735 1.21219769173714 0.325349379260574 0.544134426900984 36735000
h1s1 67187999 1 h1s1:36740001-36750000 36745000 0.10765 139.483833 9480 121.036366 9137 0.0147134844936709 0.0132468387873481 1.11071665699771 0.186275465920284 0.782346229239606 36745000
h1s1 67187999 1 h1s1:36750001-36760000 36755000 0.102686 95.258003 5610 89.597174 5798 0.0169800361853832 0.0154531172818213 1.09880976606307 0.230692712041272 0.805527652893046 36755000
h1s1 67187999 1 h1s1:36760001-36770000 36765000 0.070785 62.405045 4642 47.653394 4213 0.0134435685049548 0.0113110358414432 1.18853557652944 0.808809331083783 0.60333141536391 36765000
h1s1 67187999 1 h1s1:36780001-36790000 36785000 0.0569 3.307695 214 3.158115 215 0.0154565186915888 0.0146889069767442 1.05225791926247 0.953115399994149 0.882035128097602 36785000
h1s1 67187999 1 h1s1:36790001-36800000 36795000 0.069176 154.081024 9836 127.740876 9302 0.0156650085400569 0.0137326248118684 1.14071481269323 0.834072889339666 0.718546114161441 36795000
h1s1 67187999 1 h1s1:36800001-36810000 36805000 0.116816 140.014446 8643 127.867294 7404 0.0161997507809788 0.0172700289032955 0.938026848228815 0.129701869532568 0.969075181150587 36805000
h1s1 67187999 1 h1s1:3680001-3690000 3685000 0.123224 119.061457 9971 82.3961 9907 0.0119407739444389 0.00831695770667205 1.4357141596211 0.102126995582169 0.176089097806688 3685000
h1s1 67187999 1 h1s1:36810001-36820000 36815000 0.10874 145.268337 9508 117.959648 6857 0.0152785377576777 0.0172028070584804 0.888142133184361 0.178273632471547 0.983459951823209 36815000
h1s1 67187999 1 h1s1:36820001-36830000 36825000 0.097369 125.437887 8000 121.768735 6282 0.015679735875 0.019383752785737 0.808911259255095 0.291669511112845 0.994177825022674 36825000
h1s1 67187999 1 h1s1:36830001-36840000 36835000 0.053034 157.174837 9770 121.368572 9518 0.0160874961105425 0.0127514784618617 1.26161810637554 0.971288972976136 0.428500375466896 36835000
h1s1 67187999 1 h1s1:36840001-36850000 36845000 0.0894 101.368744 6078 129.654404 7741 0.0166779769661073 0.0167490510269991 0.995756532069951 0.413398804357366 0.938023581271516 36845000
h1s1 67187999 1 h1s1:36850001-36860000 36855000 0.108942 146.109906 9636 139.980178 9142 0.0151629209215442 0.0153117674469482 0.990278945528682 0.177005822174977 0.941827012161226 36855000
h1s1 67187999 1 h1s1:36860001-36870000 36865000 0.087144 154.254085 9960 146.936211 9690 0.0154873579317269 0.0151636956656347 1.02134455038067 0.4562069066404 0.916266006104994 36865000
h1s1 67187999 1 h1s1:36870001-36880000 36875000 0.073244 157.746589 9753 136.833258 8753 0.0161741606685123 0.0156327268365132 1.03463463781216 0.764577380313832 0.902515140580657 36875000
h1s1 67187999 1 h1s1:36880001-36890000 36885000 0.095883 162.464276 9943 142.398398 9621 0.0163395631097254 0.0148007897307972 1.10396562662642 0.311032875296229 0.795492446776349 36885000
h1s1 67187999 1 h1s1:36890001-36900000 36895000 0.110564 145.900669 9813 128.096076 8042 0.0148681003770509 0.0159283854762497 0.933434239095997 0.165736939115849 0.970791601244405 36895000
h1s1 67187999 1 h1s1:36900001-36910000 36905000 0.116945 147.587595 9946 139.738971 8688 0.0148388895033179 0.0160841357044199 0.922579228129754 0.128858288066004 0.974614536907908 36905000
h1s1 67187999 1 h1s1:3690001-3700000 3695000 0.17954 123.79204 9508 82.075975 9678 0.0130197770298696 0.00848067524281876 1.53522881811733 0.0193974975375223 0.114229707720965 3695000
h1s1 67187999 1 h1s1:36910001-36920000 36915000 0.092908 168.298007 10000 160.212893 9688 0.0168298007 0.0165372515483072 1.01769031273657 0.353826348998917 0.919932903578151 36915000
h1s1 67187999 1 h1s1:36920001-36930000 36925000 0.089999 156.910983 9997 146.337043 9797 0.0156958070421126 0.0149369238542411 1.0508058550259 0.402207940393411 0.88378080535211 36925000
h1s1 67187999 1 h1s1:4360001-4370000 4365000 0.067646 153.026164 9901 124.939667 9866 0.0154556271083729 0.012663659740523 1.2204708137345 0.855303835613766 0.523693423965516 4365000
h1s1 67187999 1 h1s1:43610001-43620000 43615000 0.067122 129.318189 8110 106.205209 9994 0.0159455226880395 0.0106268970382229 1.50048717237839 0.862091496893865 0.131705985039838 43615000
h1s1 67187999 1 h1s1:43620001-43630000 43625000 0.040001 152.462726 9653 105.535083 10000 0.0157943360613281 0.0105535083 1.4965957871401 0.995894245116492 0.134027053121251 43625000
h1s1 67187999 1 h1s1:45850001-45860000 45855000 0.115499 79.155963 4539 105.049068 6486 0.0174390753469927 0.0161962793709528 1.07673342423747 0.136860121514741 0.844859029247408 45855000
h1s1 67187999 1 h1s1:45860001-45870000 45865000 0.094814 137.240657 7503 103.871336 9002 0.01829143769159 0.011538695401022 1.58522580377414 0.325954027248169 0.0937496952379095 45865000
h1s1 67187999 1 h1s1:45870001-45880000 45875000 0.092465 156.979306 9403 149.254911 8595 0.0166945981069871 0.0173653183246073 0.961375875461508 0.36145759174558 0.959283784706307 45875000
h1s1 67187999 1 h1s1:43660001-43670000 43665000 0.091447 131.456589 7601 88.122284 9912 0.0172946439942113 0.00889046448748991 1.94530263503636 0.377549030125123 0.031158876134934 43665000
h1s1 67187999 1 h1s1:43670001-43680000 43675000 0.066439 122.406144 8210 100.406471 9999 0.0149093963459196 0.0100416512651265 1.48475544034259 0.870756492651577 0.140921990657213 43675000
h1s1 67187999 1 h1s1:43680001-43690000 43685000 0.090796 144.112709 9769 108.946449 9968 0.0147520430955062 0.0109296196829856 1.34973068811087 0.388037722232516 0.271418679721862 43685000
h1s1 67187999 1 h1s1:43690001-43700000 43695000 0.084272 146.109641 9845 107.45328 9993 0.0148409995937024 0.0107528549984989 1.38019154873512 0.515150333044012 0.23099503603507 43695000
h1s1 67187999 1 h1s1:43700001-43710000 43705000 0.096219 119.467255 7076 117.446387 9582 0.0168834447427925 0.0122569804842413 1.37745546421482 0.30663454880582 0.234691190668916 43705000
h1s1 67187999 1 h1s1:4370001-4380000 4375000 0.062429 141.096422 9726 101.963549 9962 0.014507137775036 0.0102352488456133 1.41737030470476 0.912696632500805 0.192014745608988 4375000
h1s1 67187999 1 h1s1:37030001-37040000 37035000 0.071229 103.957671 5599 104.474275 8932 0.0185671853902483 0.0116966272951187 1.5873965136939 0.80144627897678 0.09271594222686 37035000
h1s1 67187999 1 h1s1:37040001-37050000 37045000 0.080072 114.86529 5448 134.719687 9109 0.0210839372246696 0.0147897339993413 1.42557920417018 0.611128448687816 0.184690703049571 37045000
h1s1 67187999 1 h1s1:37050001-37060000 37055000 0.073112 77.926378 4521 129.773479 9598 0.0172365357221854 0.013520887580746 1.27480800496637 0.767034981811798 0.400852358614771 37055000
h1s1 67187999 1 h1s1:37060001-37070000 37065000 0.081085 154.74841 7741 133.788356 9986 0.0199907518408474 0.0133975922291208 1.49211526212866 0.58776172968334 0.136582178488185 37065000
h1s1 67187999 1 h1s1:37070001-37080000 37075000 0.07159 131.353764 6655 153.406934 9956 0.0197376054094666 0.0154084907593411 1.28095643614551 0.795219379943241 0.388398560547694 37075000
h1s1 67187999 1 h1s1:37080001-37090000 37085000 0.078612 161.80482 8589 149.452335 9660 0.0188386098498079 0.0154712562111801 1.21765224443729 0.645793307912112 0.530676132983548 37085000
h1s1 67187999 1 h1s1:37090001-37100000 37095000 0.079411 155.374734 9244 103.381128 7164 0.0168081711380355 0.0144306432160804 1.16475550579102 0.626615239079765 0.661319107851647 37095000
h1s1 67187999 1 h1s1:37100001-37110000 37105000 0.105999 73.506008 3919 42.689874 2555 0.0187563174279153 0.0167083655577299 1.12257044910284 0.199889798028067 0.757975014384771 37105000
h1s1 67187999 1 h1s1:3710001-3720000 3715000 0.074911 33.206949 1994 76.11271 5402 0.0166534348044132 0.0140897278785635 1.18195574449314 0.730063683086435 0.619130282136553 3715000
h1s1 67187999 1 h1s1:37110001-37120000 37115000 0.095734 67.828528 3710 60.157095 3717 0.0182826221024259 0.0161843139628733 1.12965073121827 0.313129638479018 0.743531729390768 37115000
h1s1 67187999 1 h1s1:37120001-37130000 37125000 0.091501 124.253276 9418 98.687114 9512 0.0131931700998089 0.0103750119848612 1.27162938404888 0.376632305756834 0.407376705448659 37125000
h1s1 67187999 1 h1s1:37130001-37140000 37135000 0.109105 114.989163 8641 100.607785 9271 0.0133073906955214 0.010851880595405 1.22627507541468 0.175820907167029 0.508801529174265 37135000
h1s1 67187999 1 h1s1:37140001-37150000 37145000 0.079212 83.407109 4214 159.765151 8219 0.0197928592785952 0.0194385145394817 1.01822900296181 0.631413413432938 0.919464789007109 37145000
h1s1 67187999 1 h1s1:37150001-37160000 37155000 0.066906 37.401082 2146 90.582546 5194 0.0174282767940354 0.0174398432807085 0.999336778061195 0.864958698641493 0.935526970225963 37155000
h1s1 67187999 1 h1s1:37160001-37170000 37165000 0.066123 132.516971 8093 116.192431 9177 0.0163742704806623 0.0126612652282881 1.29325704701916 0.874706209344737 0.365080603477701 37165000
h1s1 67187999 1 h1s1:37170001-37180000 37175000 0.084621 63.19235 3286 120.913721 7117 0.0192307821059038 0.016989422649993 1.13192675831817 0.507733642809078 0.738577516847248 37175000
h1s1 67187999 1 h1s1:37180001-37190000 37185000 0.073463 46.964076 2355 138.962666 7393 0.0199422828025478 0.0187965191397268 1.06095616184591 0.760486254010669 0.869717863447079 37185000
h1s1 67187999 1 h1s1:37190001-37200000 37195000 0.075192 108.075237 6188 132.060198 8619 0.0174652936328378 0.0153219860772711 1.13988444740503 0.723846536439794 0.720399067671813 37195000
h1s1 67187999 1 h1s1:37200001-37210000 37205000 0.061388 148.56254 7344 144.644922 9591 0.0202291040305011 0.0150813181107288 1.34133527865248 0.922195457338184 0.283745696759282 37205000
h1s1 67187999 1 h1s1:3720001-3730000 3725000 0.061651 104.547082 9876 78.936589 9865 0.0105859742810855 0.00800168160162189 1.32296869684739 0.919737855840217 0.312359199914179 3725000
h1s1 67187999 1 h1s1:37210001-37220000 37215000 0.12636 97.948627 5311 89.609009 7147 0.0184425959329693 0.0125379892262488 1.47093729306762 0.0905216551751041 0.14974790079872 37215000
h1s1 67187999 1 h1s1:37220001-37230000 37225000 0.120731 126.510221 6869 88.207479 7853 0.018417560197991 0.0112323289188845 1.63969202923057 0.111313744038854 0.0763319322404158 37225000
h1s1 67187999 1 h1s1:37230001-37240000 37235000 0.13616 157.417103 9869 93.76999 9766 0.0159506639983788 0.00960167827155437 1.66123708244148 0.0641219438457562 0.0706072811320571 37235000
h1s1 67187999 1 h1s1:37240001-37250000 37245000 0.068661 83.743713 5070 67.48346 6582 0.0165174976331361 0.0102527286539046 1.61103431005615 0.841523712928739 0.0849432898701957 37245000
h1s1 67187999 1 h1s1:37250001-37260000 37255000 0.076173 73.024943 5201 107.525997 9658 0.0140405581618919 0.0111333606336716 1.26112488617569 0.701908542115683 0.429407347448288 37255000
h1s1 67187999 1 h1s1:37260001-37270000 37265000 0.069407 123.859388 6633 131.15594 9935 0.0186732078998945 0.0132014031202818 1.41448660644307 0.830732696827549 0.194794175874545 37265000
h1s1 67187999 1 h1s1:37270001-37280000 37275000 0.069089 70.098703 3901 85.700252 10000 0.0179694188669572 0.0085700252 2.09677549920824 0.835291937701752 0.0225377661182574 37275000
h1s1 67187999 1 h1s1:37280001-37290000 37285000 0.068993 100.717318 5719 96.684456 9985 0.0176110015737017 0.00968297005508262 1.81876030531124 0.836564624191771 0.0427349593813086 37285000
h1s1 67187999 1 h1s1:37290001-37300000 37295000 0.085444 138.249624 9218 98.729844 9993 0.0149977895422 0.00987990033023116 1.51801020667272 0.490008679624338 0.122743541481778 37295000
h1s1 67187999 1 h1s1:37300001-37310000 37305000 0.092076 162.776402 9606 106.077625 9999 0.0169452844055798 0.0106088233823382 1.5972821673882 0.36762110026429 0.089507406937848 37305000
h1s1 67187999 1 h1s1:3730001-3740000 3735000 0.105592 95.269477 7025 117.854655 9791 0.0135614913879004 0.01203703962823 1.12664673430958 0.203210485766391 0.749939047581896 3735000
h1s1 67187999 1 h1s1:37320001-37330000 37325000 0.08342 91.559549 5440 106.167668 9950 0.0168307994485294 0.0106701173869347 1.57737715886222 0.533899296852905 0.0964218492476033 37325000
h1s1 67187999 1 h1s1:37330001-37340000 37335000 0.120785 78.594021 5041 105.772662 10000 0.0155909583415989 0.0105772662 1.47400642536527 0.11111869630092 0.147612128068345 37335000
h1s1 67187999 1 h1s1:47320001-47330000 47325000 0.054491 147.997593 9459 130.487675 9621 0.0156462197906755 0.0135627975262447 1.15361301828766 0.965330264582256 0.688030895561689 47325000
h1s1 67187999 1 h1s1:37350001-37360000 37355000 0.124021 46.734624 2899 87.279054 8101 0.0161209465332873 0.0107738617454635 1.49630159678588 0.0987721744897063 0.134163586537805 37355000
h1s1 67187999 1 h1s1:37360001-37370000 37365000 0.076151 117.914416 7920 100.319746 9996 0.0148881838383838 0.0100359889955982 1.48347949015426 0.702488809136036 0.141711933995845 37365000
h1s1 67187999 1 h1s1:37370001-37380000 37375000 0.068226 136.312198 6958 129.663165 10000 0.01959071543547 0.0129663165 1.51089289201524 0.847404402227445 0.126283657925277 37375000
h1s1 67187999 1 h1s1:37380001-37390000 37385000 0.074242 155.053096 9437 121.482354 9967 0.0164303376072905 0.0121884573091201 1.3480243800006 0.744224148860434 0.273808014511552 37385000
h1s1 67187999 1 h1s1:37390001-37400000 37395000 0.099745 164.771063 9580 108.870221 9999 0.0171994846555324 0.0108881109110911 1.57965737086791 0.26269516964277 0.095544134426901 37395000
h1s1 67187999 1 h1s1:37400001-37410000 37405000 0.099742 129.511844 7661 109.848291 8675 0.016905344472001 0.012662627204611 1.33505821492124 0.262758560157599 0.29309823579321 37405000
h1s1 67187999 1 h1s1:3740001-3750000 3745000 0.09232 119.808625 9694 111.297397 9909 0.0123590494120074 0.0112319504490867 1.10034757258143 0.363988336145272 0.802621441597831 3745000
h1s1 67187999 1 h1s1:47400001-47410000 47405000 0.034647 147.916339 9969 122.816058 9984 0.0148376305547196 0.0123012878605769 1.20618513466961 0.998332341840666 0.558694740537747 47405000
h1s1 67187999 1 h1s1:4740001-4750000 4745000 0.084092 66.639354 3746 107.115982 6992 0.0177894698344901 0.0153197914759725 1.16120835341597 0.519270716507865 0.669657398648319 4745000
h1s1 67187999 1 h1s1:47410001-47420000 47415000 0.06506 147.334338 9128 123.975318 9942 0.0161409222173532 0.0124698569704285 1.29439513665878 0.886033606725246 0.363022849842499 47415000
h1s1 67187999 1 h1s1:47420001-47430000 47425000 0.085943 140.310708 7802 145.257711 8479 0.0179839410407588 0.017131467272084 1.049760697968 0.479871073445226 0.885253415773511 47425000
h1s1 67187999 1 h1s1:47430001-47440000 47435000 0.103327 135.004571 7811 144.217407 9296 0.0172839035974907 0.0155139207185886 1.11408997834966 0.224412174879802 0.775665844215372 47435000
h1s1 67187999 1 h1s1:47440001-47450000 47445000 0.098054 161.180617 8990 110.272582 6249 0.0179288784204672 0.017646436549848 1.01600560372749 0.282809467617199 0.921425018773345 47445000
h1s1 67187999 1 h1s1:47450001-47460000 47455000 0.099757 155.262222 9257 117.946994 8353 0.0167724124446365 0.0141203153358075 1.18782137974664 0.262587893386906 0.605262387969456 47455000
h1s1 67187999 1 h1s1:47460001-47470000 47465000 0.070034 141.749522 9524 130.681453 9960 0.0148834021419572 0.013120627811245 1.13435137068681 0.820716995484645 0.733496523274071 47465000
h1s1 67187999 1 h1s1:47470001-47480000 47475000 0.08925 122.529855 9704 120.418408 9945 0.0126267369126134 0.0121084372046254 1.04280483923969 0.415914920176713 0.893494182701216 47475000
h1s1 67187999 1 h1s1:47480001-47490000 47485000 0.071375 94.338498 6412 116.269209 8653 0.0147128038053649 0.0134368668669826 1.09495792069784 0.798759496386741 0.812841943065565 47485000
h1s1 67187999 1 h1s1:47490001-47500000 47495000 0.070226 39.751173 2508 82.283494 5603 0.01584975 0.014685613778333 1.07927051870209 0.817581603097358 0.84072401720321 47495000
h1s1 67187999 1 h1s1:47500001-47510000 47505000 0.041608 92.235597 6366 95.016264 9434 0.0144887836946277 0.0100716836972652 1.43856619510022 0.994850739718546 0.173816791659759 47505000
h1s1 67187999 1 h1s1:4750001-4760000 4755000 0.091221 93.684931 5380 119.562531 8549 0.0174135559479554 0.0139855574921043 1.24510988981214 0.38142072772311 0.464535445050176 4755000
h1s1 67187999 1 h1s1:47510001-47520000 47515000 0.08204 136.421865 9452 122.046917 9894 0.0144331215615743 0.0123354474428947 1.17005253586386 0.565219087371634 0.647909575868694 47515000
h1s1 67187999 1 h1s1:47520001-47530000 47525000 0.07832 64.570586 3098 158.948802 9962 0.0208426681730149 0.0159555111423409 1.30629899519201 0.652463940549449 0.341011712616663 47525000
h1s1 67187999 1 h1s1:44220001-44230000 44225000 0.092277 131.768728 9176 106.63628 9174 0.0143601490845684 0.0116237497274907 1.23541451091346 0.364568603165625 0.486887915817396 44225000
h1s1 67187999 1 h1s1:44230001-44240000 44235000 0.098274 107.771034 5497 101.13186 5973 0.0196054273239949 0.0169315017579106 1.15792607202341 0.280010532577848 0.67741054623119 44235000
h1s1 67187999 1 h1s1:44240001-44250000 44245000 0.071281 184.042892 9816 124.604836 9996 0.0187492758761206 0.0124654697879152 1.5040970131986 0.800485668867455 0.12981402198188 44245000
h1s1 67187999 1 h1s1:44250001-44260000 44255000 0.089601 150.924135 9986 143.429091 9416 0.0151135725015021 0.015232486299915 0.992193408477669 0.409814802172832 0.940588459025346 44255000
h1s1 67187999 1 h1s1:44260001-44270000 44265000 0.091745 127.406434 8119 128.251124 8977 0.0156923800960709 0.0142866351787902 1.0983958013688 0.372589941388155 0.806424872487541 44265000
h1s1 67187999 1 h1s1:44270001-44280000 44275000 0.079515 139.608071 8403 130.761921 9669 0.0166140748542187 0.0135238309028855 1.22850359291862 0.624430704414906 0.503301182964531 44275000
h1s1 67187999 1 h1s1:44280001-44290000 44285000 0.060545 120.020651 6505 131.871769 9778 0.0184505228285934 0.0134865789527511 1.36806545924159 0.929168413969319 0.245740645022869 44285000
h1s1 67187999 1 h1s1:44290001-44300000 44295000 0.076456 66.665776 3755 94.465546 6298 0.0177538684420772 0.0149992927913623 1.18364703516563 0.695740157403524 0.614878241449595 44295000
h1s1 67187999 1 h1s1:44300001-44310000 44305000 0.098071 94.188408 4810 131.575517 9991 0.0195817896049896 0.0131694041637474 1.48691538064373 0.282565657944782 0.139702942295127 44305000
h1s1 67187999 1 h1s1:4430001-4440000 4435000 0.04924 140.087042 8151 98.772516 7625 0.0171864853392222 0.0129537725901639 1.32675521510021 0.982699265645267 0.306312720038229 4435000
h1s1 67187999 1 h1s1:44310001-44320000 44315000 0.075944 151.722845 9560 129.820942 9906 0.0158705904811715 0.0131052838683626 1.21100699844317 0.70752104077473 0.546972371487922 44315000
h1s1 67187999 1 h1s1:44320001-44330000 44325000 0.067244 118.570962 9869 103.385988 9964 0.0120144859661567 0.0103759522280209 1.15791646897822 0.8605116102166 0.67746906055257 44325000
h1s1 67187999 1 h1s1:44330001-44340000 44335000 0.039942 170.046368 9987 119.20694 9956 0.017026771603084 0.011973376858176 1.42205259257812 0.995952759437872 0.188084533689621 44335000
h1s1 67187999 1 h1s1:44340001-44350000 44345000 0.061469 150.371823 8984 130.835205 9363 0.0167377363089938 0.0139736414610702 1.19780776940815 0.921522542642312 0.579389305532529 44345000
h1s1 67187999 1 h1s1:44350001-44360000 44355000 0.071546 155.868153 8353 121.095529 8980 0.0186601404285885 0.0134850255011136 1.38376752992032 0.795916675606355 0.226821014443285 44355000
h1s1 67187999 1 h1s1:44360001-44370000 44365000 0.070829 152.41413 9517 105.902746 9557 0.0160149343280446 0.0110811704509783 1.44523851509121 0.807980378197564 0.168170159646574 44365000
h1s1 67187999 1 h1s1:44370001-44380000 44375000 0.103787 84.658235 4662 109.517773 6981 0.0181592095667096 0.0156879777968772 1.15752392066263 0.219799295877666 0.678356527760169 44375000
h1s1 67187999 1 h1s1:44380001-44390000 44385000 0.099126 135.316318 9597 123.105764 9823 0.0140998559966656 0.0125323998778377 1.12507230331836 0.269853421624943 0.753118325710218 44385000
h1s1 67187999 1 h1s1:44390001-44400000 44395000 0.104374 133.538353 9616 95.347034 9852 0.013887099937604 0.00967793686561104 1.43492359274935 0.214191673412068 0.17690829830601 44395000
h1s1 67187999 1 h1s1:44400001-44410000 44405000 0.061385 133.801603 9348 115.443684 9787 0.0143133935601198 0.0117956149994891 1.21345038480314 0.922258847853012 0.540984405933352 44405000
h1s1 67187999 1 h1s1:37740001-37750000 37745000 0.088884 96.342485 4669 122.77006 7217 0.0206345009638038 0.017011231813773 1.2129927561799 0.422731838617502 0.542086425652679 37745000
h1s1 67187999 1 h1s1:37750001-37760000 37755000 0.100837 48.078315 2403 85.278655 4712 0.0200076217228464 0.0180981865449915 1.10550422679687 0.250543695569491 0.792683759350101 37755000
h1s1 67187999 1 h1s1:37760001-37770000 37765000 0.08413 90.296777 4692 125.105063 7646 0.0192448373827792 0.0163621583834685 1.17617962934665 0.518524658910268 0.633017681077444 37765000
h1s1 67187999 1 h1s1:47740001-47750000 47745000 0.089093 70.910213 3560 87.533399 5790 0.0199185991573034 0.0151180309153713 1.31753925288319 0.418699226635719 0.321848272364661 47745000
h1s1 67187999 1 h1s1:47750001-47760000 47755000 0.075671 89.435529 5228 82.257969 5637 0.0171070254399388 0.0145925082490687 1.1723156257959 0.713289577624123 0.642594525009996 47755000
h1s1 67187999 1 h1s1:47760001-47770000 47765000 0.1234 96.338845 6450 96.915717 7549 0.0149362550387597 0.0128382192343357 1.16342109182969 0.101312671276295 0.664410614497898 47765000
h1s1 67187999 1 h1s1:47770001-47780000 47775000 0.06819 135.787439 8537 110.000205 9195 0.0159057560032798 0.0119630456769984 1.32957412624966 0.847809126283658 0.3016803362623 47775000
h1s1 67187999 1 h1s1:47780001-47790000 47785000 0.13549 128.962187 6718 113.819535 7136 0.0191965148853826 0.0159500469450673 1.20353971066645 0.0655945542671569 0.565453144657155 47785000
h1s1 67187999 1 h1s1:47790001-47800000 47795000 0.068186 14.470779 800 23.255396 2528 0.01808847375 0.00919912816455696 1.96632478930911 0.84786276441159 0.0295692370707731 47795000
h1s1 67187999 1 h1s1:47800001-47810000 47805000 0.075403 115.565943 6717 111.029038 8801 0.0172049937472086 0.0126155025565277 1.36379772982616 0.719262914598348 0.251582324773988 47805000
h1s1 67187999 1 h1s1:4780001-4790000 4785000 0.110289 56.056806 3609 57.907475 4277 0.0155325037406484 0.0135392740238485 1.14721835995704 0.167794692751051 0.703234866733633 4785000
h1s1 67187999 1 h1s1:47810001-47820000 47815000 0.082216 139.914958 9223 123.010313 9323 0.0151702220535617 0.0131942843505309 1.14975709561325 0.561098703907781 0.69711036776251 47815000
h1s1 67187999 1 h1s1:47820001-47830000 47825000 0.080428 141.768121 7946 121.985519 8635 0.017841444877926 0.0141268696004632 1.26294397715266 0.602951072274939 0.425691688040648 47825000
h1s1 67187999 1 h1s1:47830001-47840000 47835000 0.097873 137.723601 8387 127.802483 8878 0.0164210803624657 0.0143954137193061 1.14071611157954 0.285164669052751 0.718536361774544 47835000
h1s1 67187999 1 h1s1:47840001-47850000 47845000 0.094774 88.351629 4540 109.28771 7642 0.0194607112334802 0.014300930384716 1.36080036123234 0.326626941944041 0.255727089205083 47845000
h1s1 67187999 1 h1s1:47850001-47860000 47855000 0.104257 55.852495 3695 66.55953 4258 0.0151156955345061 0.0156316416157821 0.966993480662002 0.215166912101737 0.956377573411092 47855000
h1s1 67187999 1 h1s1:47860001-47870000 47865000 0.074064 166.507309 8260 118.192379 7654 0.0201582698547215 0.0154419099817089 1.30542594009415 0.7478617891729 0.342611104067721 47865000
h1s1 67187999 1 h1s1:47870001-47880000 47875000 0.123703 102.368825 6053 75.832284 6675 0.0169120807863869 0.0113606417977528 1.48865540234991 0.100020480012483 0.138786217926838 47875000
h1s1 67187999 1 h1s1:47880001-47890000 47885000 0.086099 97.959448 6298 102.230879 7235 0.0155540565258812 0.0141300454733932 1.10077894336359 0.476594271447937 0.801860755419889 47885000
h1s1 67187999 1 h1s1:47890001-47900000 47895000 0.069976 116.037902 7932 100.946912 8912 0.0146290849722642 0.0113270771992819 1.29151454650558 0.821701986561211 0.368454929343957 47895000
h1s1 67187999 1 h1s1:47900001-47910000 47905000 0.076002 121.818049 6048 134.151726 8326 0.0201418731812169 0.0161123860196973 1.25008630978637 0.706214220930573 0.453749305142434 47905000
h1s1 67187999 1 h1s1:4790001-4800000 4795000 0.087458 25.478528 1641 24.872461 1851 0.0155262205971968 0.0134373101026472 1.1554560011336 0.449931245672378 0.683388759398863 4795000
h1s1 67187999 1 h1s1:47910001-47920000 47915000 0.103757 104.631637 5973 112.549522 7566 0.0175174346224678 0.0148756968014803 1.17758750102547 0.220077238904222 0.629877412496709 47915000
h1s1 67187999 1 h1s1:47920001-47930000 47925000 0.117995 154.495423 9914 125.687183 9071 0.0155835609239459 0.0138559346268328 1.12468493419185 0.123333560889028 0.753820497566779 47925000
h1s1 67187999 1 h1s1:47930001-47940000 47935000 0.105076 147.931124 8179 122.258036 8904 0.0180867005746424 0.0137306868823001 1.31724659732482 0.207745345673354 0.322248120227426 47935000
h1s1 67187999 1 h1s1:47940001-47950000 47945000 0.11562 146.513814 8466 82.339635 5960 0.017306143869596 0.013815375 1.25267275550581 0.136216463979559 0.448044158807868 47945000
h1s1 67187999 1 h1s1:47950001-47960000 47955000 0.076312 65.313611 3248 49.998465 2646 0.0201088703817734 0.0188958673469388 1.06419409136205 0.698729263987361 0.864753898516662 47955000
h1s1 67187999 1 h1s1:47960001-47970000 47965000 0.09692 146.242117 8403 132.331459 8689 0.0174035602760919 0.0152297685579468 1.14273307633495 0.297676981441208 0.713777196968958 47965000
h1s1 67187999 1 h1s1:47970001-47980000 47975000 0.084074 143.638081 9495 116.519792 9521 0.0151277599789363 0.0122381884255855 1.23611105278537 0.519529154760628 0.485161743336682 47975000
h1s1 67187999 1 h1s1:47980001-47990000 47985000 0.066405 95.06182 5972 142.738185 9315 0.0159179202947086 0.0153234766505636 1.03879300094233 0.871131959547099 0.898019290221282 47985000
h1s1 67187999 1 h1s1:47990001-4.8e+07 47995000 0.08713 84.666902 3982 161.346993 8778 0.0212624063284781 0.0183808376623377 1.15677025819366 0.456645764050751 0.680219233657438 47995000
h1s1 67187999 1 h1s1:48000001-48010000 48005000 0.069475 121.426866 6340 125.778489 8989 0.0191525025236593 0.013992489598398 1.36877018124437 0.82960629614098 0.244872682589064 48005000
h1s1 67187999 1 h1s1:4800001-4810000 4805000 0.115721 149.281757 9090 127.475583 9905 0.0164226355335534 0.0128698216052499 1.27605774479844 0.135543549283687 0.398492280985771 4805000
h1s1 67187999 1 h1s1:480001-490000 485000 0.08821 100.336583 6333 126.808114 8658 0.0158434522343281 0.0146463518133518 1.08173369288351 0.435395313002857 0.83683281483143 485000
h1s1 67187999 1 h1s1:48010001-48020000 48015000 0.082741 140.286204 8323 107.687059 9862 0.0168552449837799 0.010919393530724 1.54360633091519 0.549215420474161 0.110162962385044 48015000
h1s1 67187999 1 h1s1:48020001-48030000 48025000 0.067263 143.080735 8820 121.978323 9786 0.0162223055555556 0.012464574187615 1.30147290323598 0.860243419576942 0.349740098889203 48025000
h1s1 67187999 1 h1s1:48030001-48040000 48035000 0.055785 119.720401 6035 119.123696 8974 0.0198376803645402 0.0132743142411411 1.49444106898248 0.95918626083734 0.135226596709545 48035000
h1s1 67187999 1 h1s1:48040001-48050000 48045000 0.09586 97.1749 5138 122.503464 8843 0.0189129817049436 0.0138531566210562 1.36524708572172 0.311379085031061 0.24951481875189 48045000
h1s1 67187999 1 h1s1:48050001-48060000 48055000 0.096387 121.045818 5997 107.477264 6431 0.0201843951975988 0.0167123719483751 1.20775167402622 0.304352490271994 0.555066852612177 48055000
h1s1 67187999 1 h1s1:48060001-48070000 48065000 0.116612 21.915564 1160 60.732308 4443 0.0188927275862069 0.013669211793833 1.38213730763397 0.130706365382927 0.228937282399867 48065000
h1s1 67187999 1 h1s1:48070001-48080000 48075000 0.120109 94.85956 4997 103.0778 6838 0.0189833019811887 0.0150742614799649 1.2593188731945 0.113946888500961 0.433513102331796 48075000
h1s1 67187999 1 h1s1:48080001-48090000 48085000 0.054859 94.660428 5884 72.938567 6773 0.0160877681849082 0.010769019193858 1.49389353805626 0.963672358809819 0.135548425477136 48085000
h1s1 67187999 1 h1s1:48090001-48100000 48095000 0.072235 157.937559 9567 151.143936 9648 0.0165085772969583 0.0156658308457711 1.05379519665978 0.783799334887214 0.879987126849296 48095000
h1s1 67187999 1 h1s1:48100001-48110000 48105000 0.066269 168.279366 9896 129.285325 9555 0.0170047863783347 0.0135306462585034 1.25676084153393 0.873023922605058 0.438769638869113 48105000
h1s1 67187999 1 h1s1:4480001-4490000 4485000 0.088234 92.01009 4957 56.962834 4839 0.018561648174299 0.0117716127299029 1.57681437541244 0.434888188884229 0.0966168969855372 4485000
h1s1 67187999 1 h1s1:44810001-44820000 44815000 0.074368 137.868542 7658 108.471459 7626 0.0180032047531993 0.0142238996852872 1.26570104904644 0.74178605213626 0.419606198617112 44815000
h1s1 67187999 1 h1s1:44820001-44830000 44825000 0.05653 162.293313 9852 123.599325 9935 0.0164731336784409 0.0124407976849522 1.32412198121074 0.955207286983489 0.310506246403807 44825000
h1s1 67187999 1 h1s1:44830001-44840000 44835000 0.049692 164.310011 8094 144.535774 9395 0.0203002237459847 0.0153843293241086 1.31953907891015 0.981475341089732 0.318239889212885 44835000
h1s1 67187999 1 h1s1:44840001-44850000 44845000 0.068339 149.887018 9143 134.163775 9869 0.0163936364431806 0.0135944649913872 1.20590523081025 0.845956172773286 0.559455426715689 44845000
h1s1 67187999 1 h1s1:44850001-44860000 44855000 0.114614 92.00363 4771 116.291212 6531 0.019283929993712 0.0178060346041954 1.08299969209138 0.141692429222052 0.834697042101054 44855000
h1s1 67187999 1 h1s1:44860001-44870000 44865000 0.076101 112.765121 6022 128.135178 7752 0.0187255265692461 0.0165293057275542 1.13286830541411 0.703717609885019 0.736373477408596 44865000
h1s1 67187999 1 h1s1:44870001-44880000 44875000 0.077071 182.884693 8657 145.293588 7989 0.0211256431789303 0.0181867052196771 1.16159815226309 0.681248110475039 0.668672407571753 44875000
h1s1 67187999 1 h1s1:44880001-44890000 44885000 0.070703 122.924526 6756 112.810999 6847 0.0181948676731794 0.0164759747334599 1.10432723814687 0.81011615092794 0.794702503437716 44885000
h1s1 67187999 1 h1s1:44890001-44900000 44895000 0.035632 25.612493 1147 32.498526 2238 0.0223299851787271 0.014521235924933 1.53774687596574 0.998030017846868 0.113010659358878 44895000
h1s1 67187999 1 h1s1:44900001-44910000 44905000 0.052263 153.956611 6626 108.690632 7201 0.0232352265318443 0.015093824746563 1.53938626703183 0.974044022274452 0.112269477954729 44905000
h1s1 67187999 1 h1s1:4490001-4500000 4495000 0.060371 147.905947 8335 130.730488 9475 0.0177451646070786 0.0137974129815303 1.28612259637606 0.930338700396922 0.378451125913067 4495000
h1s1 67187999 1 h1s1:44910001-44920000 44915000 0.096624 105.545234 5164 107.45386 8372 0.0204386587916344 0.0128349092212136 1.59242721856212 0.301329250334019 0.0910580364544222 44915000
h1s1 67187999 1 h1s1:44920001-44930000 44925000 0.138964 102.871538 5557 124.318791 9588 0.0185120637034371 0.0129660816645807 1.42772999448293 0.0586215976360214 0.18292552102127 44925000
h1s1 67187999 1 h1s1:44930001-44940000 44935000 0.090343 80.296641 4480 63.342778 4865 0.0179233573660714 0.0130200982528263 1.37659156006605 0.395927403231941 0.235627419810999 44935000
h1s1 67187999 1 h1s1:44940001-44950000 44945000 0.087395 119.787694 6170 165.603567 9663 0.0194145371150729 0.0171379040670599 1.13284197642283 0.451067398745843 0.736451496503769 44945000
h1s1 67187999 1 h1s1:44950001-44960000 44955000 0.087096 139.647194 7396 153.894294 8862 0.0188814486208762 0.0173656391333785 1.08728786057659 0.457143135782483 0.826943894518183 44955000
h1s1 67187999 1 h1s1:44960001-44970000 44965000 0.113807 38.107862 1940 56.304276 3239 0.0196432278350515 0.0173832281568385 1.13001035583393 0.145988355650045 0.74279054798662 44965000
h1s1 67187999 1 h1s1:48270001-48280000 48275000 0.109518 121.618195 9991 121.88271 9980 0.0121727749974977 0.0122126963927856 0.996731156330767 0.17307561025561 0.937399428510128 48275000
h1s1 67187999 1 h1s1:48280001-48290000 48285000 0.082475 118.398128 9723 113.082908 9990 0.0121771189961946 0.0113196104104104 1.0757542490151 0.555247271769766 0.846419411150879 48285000
h1s1 67187999 1 h1s1:48290001-48300000 48295000 0.078077 135.144135 8699 141.531948 9941 0.0155355943211863 0.0142371942460517 1.09119774954919 0.658071563015048 0.819883166404978 48295000
h1s1 67187999 1 h1s1:48300001-48310000 48305000 0.085066 76.344422 4777 114.965078 7384 0.0159816667364455 0.0155694851029252 1.02647368431232 0.498268951325837 0.911438574591131 48305000
h1s1 67187999 1 h1s1:4830001-4840000 4835000 0.098059 135.765393 6821 146.514384 9353 0.0199040306406685 0.0156649614027585 1.27060834233295 0.282721696135129 0.409346687601791 4835000
h1s1 67187999 1 h1s1:48310001-48320000 48315000 0.081891 116.8977 7385 116.399993 7542 0.0158290724441435 0.015433571068682 1.02562604427073 0.568715318074099 0.91220901315597 48315000
h1s1 67187999 1 h1s1:48320001-48330000 48325000 0.074455 102.289209 6844 110.166245 8384 0.0149458224722385 0.0131400578482824 1.13742440442848 0.739918470045544 0.726191985488448 48325000
h1s1 67187999 1 h1s1:48330001-48340000 48335000 0.06601 124.801258 7503 130.838887 9846 0.0166335143276023 0.0132885320942515 1.2517194683074 0.87590575293303 0.450170179151347 48335000
h1s1 67187999 1 h1s1:48340001-48350000 48345000 0.086912 7.745436 439 6.832668 457 0.0176433621867882 0.0149511334792123 1.18006853536015 0.460536966422532 0.623801675460069 48345000
h1s1 67187999 1 h1s1:48360001-48370000 48365000 0.11002 79.304014 4586 50.3383 4702 0.0172926327954645 0.0107057209698001 1.61527026944243 0.169579379553146 0.0834706794487951 48365000
h1s1 67187999 1 h1s1:48370001-48380000 48375000 0.062757 137.258834 9775 109.287205 9788 0.0140418244501279 0.0111654275643645 1.25761636705643 0.909610002048001 0.437004456840812 48375000
h1s1 67187999 1 h1s1:48380001-48390000 48385000 0.092756 142.35466 9983 135.795313 9578 0.0142597075027547 0.0141778359782836 1.00577461360087 0.356464369654473 0.930328948010025 48385000
h1s1 67187999 1 h1s1:48390001-48400000 48395000 0.080138 116.483513 9678 109.618622 9764 0.0120359075222153 0.0112268150348218 1.07206785583302 0.609592447751587 0.852456138639932 48395000
h1s1 67187999 1 h1s1:48400001-48410000 48405000 0.08831 129.462016 9576 128.230413 9880 0.013519425229741 0.0129787867408907 1.04165554913904 0.433318054593862 0.894918031188133 48405000
h1s1 67187999 1 h1s1:4840001-4850000 4845000 0.09942 146.068189 8042 126.228996 9132 0.0181631669982591 0.0138227109067017 1.31400903345617 0.266347438535582 0.328284847716479 4845000
h1s1 67187999 1 h1s1:48410001-48420000 48415000 0.094081 139.328732 9655 122.564608 9317 0.0144307335059555 0.0131549434367286 1.09698179816303 0.336881576765913 0.809204302753099 48415000
h1s1 67187999 1 h1s1:48420001-48430000 48425000 0.114321 127.790102 7655 113.604935 8662 0.0166936775963423 0.0131153238282152 1.2728376222346 0.14346736363725 0.405055637367246 48425000
h1s1 67187999 1 h1s1:48430001-48440000 48435000 0.100894 34.227048 1948 81.996377 6771 0.0175703531827515 0.0121099360508049 1.45090387835563 0.249885409453964 0.163986385667892 48435000
h1s1 67187999 1 h1s1:48440001-48450000 48445000 0.086238 122.48963 8499 100.235773 8605 0.0144122402635604 0.0116485500290529 1.23725615871628 0.473814841182379 0.482343303523537 48445000
h1s1 67187999 1 h1s1:48450001-48460000 48455000 0.070236 115.437344 9401 85.525057 9815 0.0122792622061483 0.00871370932246562 1.40918887143618 0.817396307746321 0.200079969572553 48455000
h1s1 67187999 1 h1s1:48460001-48470000 48465000 0.078575 144.645193 9625 92.128139 9965 0.015028072 0.00924517200200702 1.62550485775036 0.646705156086952 0.0802523917728864 48465000
h1s1 67187999 1 h1s1:48470001-48480000 48475000 0.106378 36.982868 1993 36.86535 2751 0.0185563813346713 0.0134007088331516 1.38473132770151 0.196544729322502 0.225767756658442 48475000
h1s1 67187999 1 h1s1:48480001-48490000 48485000 0.069641 57.378316 3245 122.231412 7362 0.0176820696456086 0.0166030171149144 1.06499135206726 0.826997532646115 0.863495840606989 48485000
h1s1 67187999 1 h1s1:48490001-48500000 48495000 0.067895 121.166947 6884 113.401555 8377 0.0176012415746659 0.0135372514026501 1.30020792634613 0.85222695754786 0.351856366845786 48495000
h1s1 67187999 1 h1s1:48500001-48510000 48505000 0.088155 165.73677 8632 118.147479 8753 0.0192002745597776 0.0134979411630298 1.42245949422021 0.436443694594252 0.187655428666166 48505000
h1s1 67187999 1 h1s1:4850001-4860000 4855000 0.075773 145.807451 8559 133.665159 9915 0.0170355708610819 0.0134811052950076 1.26366277009873 0.711109919152713 0.42388749646476 4855000
h1s1 67187999 1 h1s1:48510001-48520000 48515000 0.074144 152.714342 9913 116.470909 9828 0.0154054617169374 0.0118509268416768 1.29993728952575 0.746189254820117 0.35225621470855 48515000
h1s1 67187999 1 h1s1:48520001-48530000 48525000 0.081692 172.4956 9670 107.83384 9243 0.017838221302999 0.011666541166288 1.5290068451946 0.573640273456929 0.117438243009977 48525000
h1s1 67187999 1 h1s1:48530001-48540000 48535000 0.079457 77.579999 4419 124.962543 8619 0.017556007920344 0.0144984966933519 1.21088470699132 0.625737524259062 0.547303952642409 48535000
h1s1 67187999 1 h1s1:48540001-48550000 48545000 0.12482 100.722641 5538 119.483423 8532 0.0181875480317804 0.0140041517815284 1.29872542910953 0.0958562108075952 0.35464554949824 48545000
h1s1 67187999 1 h1s1:48550001-48560000 48555000 0.079694 126.992604 7693 126.056692 9300 0.0165075528402444 0.0135544830107527 1.21786665173058 0.620003120763807 0.530129999317333 48555000
h1s1 67187999 1 h1s1:38580001-38590000 38585000 0.076582 149.103079 8229 135.299547 9998 0.0181192221412079 0.0135326612322464 1.33892527347336 0.693077755780727 0.287051755917261 38585000
h1s1 67187999 1 h1s1:38590001-38600000 38595000 0.077869 155.828071 9625 122.381764 9916 0.0161899294545455 0.0123418479225494 1.31179135864779 0.662850232594427 0.331932240415842 38595000
h1s1 67187999 1 h1s1:38600001-38610000 38605000 0.077271 74.228437 5068 119.424646 9227 0.0146464950670876 0.0129429550233012 1.13161909631298 0.676659612440145 0.739328450638294 38605000
h1s1 67187999 1 h1s1:3860001-3870000 3865000 0.08722 160.818952 9080 128.583092 8177 0.0177113383259912 0.0157249715054421 1.1263192635905 0.454602638995894 0.750504686021904 3865000
h1s1 67187999 1 h1s1:38610001-38620000 38615000 0.082721 56.632777 3091 142.761204 8928 0.0183218301520543 0.0159902782258065 1.14581059149334 0.549659154077961 0.706472659183335 38615000
h1s1 67187999 1 h1s1:38620001-38630000 38625000 0.066115 88.392912 5787 125.236826 9449 0.0152743929497149 0.0132539767171129 1.15243849266713 0.874784228439911 0.690586020928622 38625000
h1s1 67187999 1 h1s1:38630001-38640000 38635000 0.07655 25.015764 1187 119.166168 7597 0.0210747801179444 0.0156859507700408 1.34354496115058 0.693848194345566 0.280390875666819 38635000
h1s1 67187999 1 h1s1:38640001-38650000 38645000 0.076243 45.735228 2467 157.303625 9550 0.0185388034049453 0.0164715837696335 1.12550217782475 0.700260388730142 0.752377144306069 38645000
h1s1 67187999 1 h1s1:38650001-38660000 38655000 0.069666 25.412149 1320 119.594403 8321 0.019251628030303 0.0143725998077154 1.33946733978974 0.826641570524386 0.286349584060699 38655000
h1s1 67187999 1 h1s1:38660001-38670000 38665000 0.074106 59.906845 3040 141.362823 8892 0.0197061990131579 0.0158977533738192 1.2395587319659 0.74703771248013 0.476833204926906 38665000
h1s1 67187999 1 h1s1:38670001-38680000 38675000 0.067639 37.784114 1838 121.589767 7269 0.020557189336235 0.0167271656348879 1.22897027416043 0.855425740449975 0.50203337266796 38675000
h1s1 67187999 1 h1s1:38680001-38690000 38685000 0.078014 104.583732 5533 136.288384 9695 0.0189018131212724 0.0140575950489943 1.34459792413956 0.659558802016794 0.278957274793006 38685000
h1s1 67187999 1 h1s1:38690001-38700000 38695000 0.049834 109.112758 9480 80.460411 10000 0.0115097845991561 0.0080460411 1.43049040591604 0.981060864646622 0.1804776719102 38695000
h1s1 67187999 1 h1s1:38700001-38710000 38705000 0.074586 126.004581 9688 83.313074 9886 0.0130062531998348 0.00842737952660328 1.54333303238298 0.737134163586538 0.110289743414701 38705000
h1s1 67187999 1 h1s1:3870001-3880000 3875000 0.074421 160.970352 8869 119.382939 8419 0.0181497747209381 0.0141801804252286 1.27993961830323 0.740649899062796 0.390466066569793 3875000
h1s1 67187999 1 h1s1:38710001-38720000 38715000 0.105113 159.310063 9915 108.318285 9906 0.0160675807362582 0.0109346138703816 1.46942369677819 0.207384507358176 0.150654872780113 38715000
h1s1 67187999 1 h1s1:38720001-38730000 38725000 0.110546 160.753708 9863 116.875514 9986 0.0162986624759201 0.0117039369116763 1.39257948833096 0.165897853499644 0.217039370385902 38725000
h1s1 67187999 1 h1s1:38730001-38740000 38735000 0.091879 105.937998 6842 119.168717 8952 0.0154834840689857 0.0133119657059875 1.16312529726707 0.370585825880884 0.66508352919377 38735000
h1s1 67187999 1 h1s1:38740001-38750000 38745000 0.073907 31.631259 1839 76.27424 5663 0.0172002495921697 0.0134688751545117 1.27703682711826 0.751206857878466 0.396551555993329 38745000
h1s1 67187999 1 h1s1:38750001-38760000 38755000 0.087235 107.960242 6184 123.335328 8313 0.017457995148771 0.0148364402742692 1.17669702610864 0.454275934034855 0.631837642262944 38755000
h1s1 67187999 1 h1s1:38760001-38770000 38765000 0.111158 132.681734 7870 123.522729 9243 0.0168591783989835 0.0133639217786433 1.26154422917425 0.161733584294756 0.428656413657243 38765000
h1s1 67187999 1 h1s1:48760001-48770000 48765000 0.087308 134.551588 9957 98.785509 9941 0.0135132658431254 0.00993718026355498 1.35986924708269 0.452891095095525 0.25697539472786 48765000
h1s1 67187999 1 h1s1:48770001-48780000 48775000 0.084452 145.140972 9124 119.25933 9203 0.0159076032441911 0.0129587449744648 1.22755739661032 0.511220121124645 0.505749032075601 48775000
h1s1 67187999 1 h1s1:48780001-48790000 48785000 0.099056 126.797478 6988 108.431504 6770 0.0181450311963366 0.016016470310192 1.13289825067075 0.270677498317713 0.736314963087216 48785000
h1s1 67187999 1 h1s1:48790001-48800000 48795000 0.097207 114.595001 6569 87.239113 5600 0.0174448167148729 0.0155784130357143 1.11980704805295 0.293824788617014 0.76375817981451 48795000
h1s1 67187999 1 h1s1:48800001-48810000 48805000 0.095422 132.92092 7291 136.90708 8968 0.0182308215608284 0.0152661775200714 1.19419687979255 0.31772301270736 0.589131940042325 48805000
h1s1 67187999 1 h1s1:4880001-4890000 4885000 0.090012 46.371422 2449 31.356439 2518 0.0189348395263373 0.0124529146147736 1.52051468367684 0.402017768848926 0.121339197768654 4885000
h1s1 67187999 1 h1s1:48810001-48820000 48815000 0.125444 145.958508 8390 145.81632 9624 0.0173967232419547 0.0151513216957606 1.14819839425774 0.0936034094344591 0.70088454149153 48815000
h1s1 67187999 1 h1s1:48820001-48830000 48825000 0.08826 55.146599 3081 78.016636 4951 0.0178989285946121 0.0157577531811755 1.1358807558932 0.434395693345946 0.729732101931948 48825000
h1s1 67187999 1 h1s1:48830001-48840000 48835000 0.087604 110.053341 6225 127.622628 7558 0.0176792515662651 0.0168857671341625 1.04699131675796 0.447122558246131 0.88885204653839 48835000
h1s1 67187999 1 h1s1:48840001-48850000 48845000 0.078871 120.185622 7702 107.277745 7865 0.0156044692287717 0.0136398912905277 1.14403178855307 0.639776085196852 0.710500394971669 48845000
h1s1 67187999 1 h1s1:48850001-48860000 48855000 0.094295 168.000617 9593 118.539206 9509 0.0175128340456583 0.0124660012619624 1.40484776775175 0.333760812958972 0.204673343800895 48855000
h1s1 67187999 1 h1s1:48860001-48870000 48865000 0.089563 15.324273 858 16.273577 889 0.017860458041958 0.0183054859392576 0.97568882362499 0.410516974029394 0.951686675313783 48865000
h1s1 67187999 1 h1s1:48870001-48880000 48875000 0.077503 137.344291 9673 105.011135 9437 0.0141987274888866 0.011127597223694 1.2759922203738 0.671588371253864 0.398648319176118 48875000
h1s1 67187999 1 h1s1:48880001-48890000 48885000 0.074547 88.138801 7446 76.507495 8333 0.0118370670158474 0.00918126665066603 1.28926295970162 0.738031383181034 0.372687465257122 48885000
h1s1 67187999 1 h1s1:48890001-48900000 48895000 0.066712 79.362333 5726 73.573723 6753 0.0138599952846664 0.0108949686065452 1.27214641778224 0.867484566847736 0.406274685729332 48895000
h1s1 67187999 1 h1s1:48900001-48910000 48905000 0.1042 144.023688 7610 150.734723 9022 0.0189255831800263 0.0167074620926624 1.13276229956781 0.215615521898985 0.7366562966286 48905000
h1s1 67187999 1 h1s1:4890001-4900000 4895000 0.085072 97.861069 5397 78.495779 5920 0.0181324937928479 0.0132594221283784 1.3675176502632 0.4980836559748 0.246540340748398 4895000
h1s1 67187999 1 h1s1:48910001-48920000 48915000 0.112535 131.639553 7342 102.060467 6459 0.0179296585399074 0.0158012799194922 1.13469659617824 0.153249007694633 0.732745589483026 48915000
h1s1 67187999 1 h1s1:48920001-48930000 48925000 0.123873 99.866525 6577 71.332664 6472 0.0151842063250722 0.0110217342398022 1.37766035677383 0.0993816986707497 0.234359609514429 48925000
h1s1 67187999 1 h1s1:48930001-48940000 48935000 0.16094 126.126585 7735 121.836516 9104 0.0163059579831933 0.0133827456063269 1.21843143872393 0.0308272949804465 0.528696398443519 48935000
h1s1 67187999 1 h1s1:48940001-48950000 48945000 0.08254 98.017271 5748 128.569353 6890 0.0170524131871955 0.0186602834542816 0.913834627913056 0.553799042315607 0.977033128858288 48945000
h1s1 67187999 1 h1s1:48950001-48960000 48955000 0.248779 101.208721 5459 80.323402 6429 0.0185397913537278 0.0124939184943226 1.48390525855859 0.00412525965730112 0.141477876710325 48955000
h1s1 67187999 1 h1s1:48960001-48970000 48965000 0.304965 115.20916 6885 83.004954 6748 0.0167333565722585 0.0123006748666271 1.36036085448105 0.00155062951657418 0.256429261061645 48965000
h1s1 67187999 1 h1s1:48970001-48980000 48975000 0.286599 65.569502 4135 43.998833 4283 0.0158571951632406 0.0102729005370068 1.54359473316394 0.00198948692692536 0.110182467158837 48975000
h1s1 67187999 1 h1s1:48990001-4.9e+07 48995000 0.090248 72.241895 5047 43.377972 4599 0.0143138290073311 0.00943204435746901 1.51757439478073 0.397668204293001 0.122987351154195 48995000
h1s1 67187999 1 h1s1:49000001-49010000 49005000 0.120397 134.106508 9522 77.97352 9712 0.0140838592732619 0.00802857495881384 1.75421657585703 0.1126498210437 0.0515218599752289 49005000
h1s1 67187999 1 h1s1:4900001-4910000 4905000 0.075617 64.206398 3165 91.800904 6218 0.0202863816745656 0.0147637349630106 1.37406839972348 0.714557387920694 0.23848486917173 4905000
h1s1 67187999 1 h1s1:490001-5e+05 495000 0.095932 122.057535 8379 126.348802 9611 0.0145670766201217 0.0131462701071689 1.10807677777578 0.310472113049669 0.787905089770721 495000
h1s1 67187999 1 h1s1:49010001-49020000 49015000 0.078327 145.834876 8346 114.538376 8175 0.0174736252096813 0.0140108105198777 1.24715305976701 0.652215254683584 0.460244394815631 49015000
h1s1 67187999 1 h1s1:49020001-49030000 49025000 0.08034 40.064412 2768 65.161403 5267 0.014474137283237 0.0123716352762483 1.16994535969106 0.604989321136348 0.648143633154215 49025000
h1s1 67187999 1 h1s1:49030001-49040000 49035000 0.090162 114.792973 8565 85.77142 8689 0.0134025654407472 0.00987126481758545 1.35773537519436 0.399277348130955 0.259998634665834 49035000
h1s1 67187999 1 h1s1:49040001-49050000 49045000 0.098149 143.96079 9556 75.801141 10000 0.0150649633737966 0.0075801141 1.98743227015495 0.281444133451662 0.0279991027804055 49045000
h1s1 67187999 1 h1s1:49050001-49060000 49055000 0.066189 135.452892 8855 55.765188 9999 0.015296769282891 0.00557707650765077 2.74279351590507 0.874057675616107 0.00936229142082525 49055000
h1s1 67187999 1 h1s1:49060001-49070000 49065000 0.082237 62.547573 3708 30.116883 3116 0.0168682775080906 0.00966523844672657 1.74525208054268 0.560615960756395 0.0532090229083568 49065000
h1s1 67187999 1 h1s1:49070001-49080000 49075000 0.098321 79.014576 4919 62.179858 5999 0.0160631380361862 0.0103650371728621 1.54974244359132 0.27944489413784 0.10740303689328 49075000
h1s1 67187999 1 h1s1:49080001-49090000 49085000 0.09052 143.245426 9468 80.605407 9970 0.0151294281791297 0.00808479508525577 1.87134343166238 0.392904163293966 0.036942041564673 49085000
h1s1 67187999 1 h1s1:49090001-49100000 49095000 0.081832 132.48939 9081 86.057002 9980 0.014589735711926 0.00862294609218437 1.69196647595301 0.570285452364466 0.0635855625664381 49095000
h1s1 67187999 1 h1s1:49100001-49110000 49105000 0.057504 136.269594 9542 83.098681 9998 0.014281030601551 0.00831153040608122 1.71821913700781 0.949628921678581 0.0581729878387735 49105000
h1s1 67187999 1 h1s1:4910001-4920000 4915000 0.076717 46.061729 2224 31.801683 2135 0.0207112090827338 0.0148954018735363 1.39044312188247 0.689654667979988 0.219487219496972 4915000
h1s1 67187999 1 h1s1:49110001-49120000 49115000 0.086888 144.340504 9814 99.842526 9916 0.0147076119828816 0.0100688307785397 1.4607070380236 0.461107481055988 0.15682813368572 49115000
h1s1 67187999 1 h1s1:49120001-49130000 49125000 0.100777 126.100568 8086 99.972205 7913 0.0155949255503339 0.0126339194995577 1.23436955181485 0.251177600717776 0.489374774476053 49125000
h1s1 67187999 1 h1s1:49130001-49140000 49135000 0.106271 127.122083 9494 83.010166 9959 0.0133897285654097 0.00833519088261874 1.60640934970441 0.197593110913896 0.0864841669998732 49135000
h1s1 67187999 1 h1s1:49140001-49150000 49145000 0.115977 87.425046 5606 96.014322 8272 0.0155949065287192 0.0116071472437137 1.3435606701005 0.134105072216425 0.280351866119233 49145000
h1s1 67187999 1 h1s1:49150001-49160000 49155000 0.104682 113.656331 7442 96.56172 8708 0.0152722831228164 0.0110888516306844 1.37726462860734 0.211212319215128 0.234876486019953 49155000
h1s1 67187999 1 h1s1:49160001-49170000 49165000 0.092828 146.366028 9360 110.090397 8899 0.0156373961538462 0.0123710975390493 1.26402658329116 0.355347721354802 0.423078048352334 49165000
h1s1 67187999 1 h1s1:49170001-49180000 49175000 0.094811 141.653859 7821 83.785169 8639 0.0181119881089375 0.00969848003241116 1.8675079031363 0.325963779635066 0.0373321370405407 49175000
h1s1 67187999 1 h1s1:49180001-49190000 49185000 0.097202 161.333785 9582 108.354526 9897 0.0168371723022334 0.0109482192583611 1.53789140543334 0.293868674358049 0.112932640263705 49185000
h1s1 67187999 1 h1s1:49190001-49200000 49195000 0.072095 60.528529 3262 120.778815 8169 0.0185556496014715 0.0147850183621006 1.25503054152684 0.786432479349321 0.442680346014687 49195000
h1s1 67187999 1 h1s1:49200001-49210000 49205000 0.090396 72.458841 4042 101.830533 7879 0.0179264821870361 0.0129242966112451 1.38703735501078 0.395117955119515 0.223271145612889 49205000
h1s1 67187999 1 h1s1:4920001-4930000 4925000 0.068686 172.422521 9162 107.23619 5820 0.0188193103034272 0.0184254621993127 1.0213752089285 0.841099484098733 0.916246501331201 4925000
h1s1 67187999 1 h1s1:49210001-49220000 49215000 0.078011 94.384498 6554 64.011092 6911 0.0144010524870308 0.00926220402257271 1.55481918255464 0.659641697305416 0.105208749841524 49215000
h1s1 67187999 1 h1s1:49220001-49230000 49225000 0.113811 74.569449 4019 82.4871 5778 0.0185542296591192 0.0142760643821391 1.29967399715096 0.145963974682804 0.352753586440281 49225000
h1s1 67187999 1 h1s1:49230001-49240000 49235000 0.067286 71.781852 5003 53.880405 5626 0.0143477617429542 0.00957703608247423 1.49814218296727 0.859941095583144 0.133032309657789 49235000
h1s1 67187999 1 h1s1:49240001-49250000 49245000 0.101811 84.118886 4609 93.974634 6471 0.0182510058581037 0.0145224283727399 1.25674614394124 0.240001365334166 0.438818400803597 49245000
h1s1 67187999 1 h1s1:49250001-49260000 49255000 0.0875 95.922485 5748 100.858797 7670 0.0166879758176757 0.0131497779661017 1.26906901855644 0.449204692848575 0.412623489599079 49255000
h1s1 67187999 1 h1s1:49260001-49270000 49265000 0.109385 85.596198 4865 118.130928 7946 0.017594285303186 0.014866716335263 1.18346815170297 0.173841172627 0.615307346473049 49265000
h1s1 67187999 1 h1s1:49270001-49280000 49275000 0.093775 173.649263 9850 131.774678 9612 0.0176293668020305 0.0137093922180608 1.28593350614081 0.341123865065975 0.378792459454452 49275000
h1s1 67187999 1 h1s1:49280001-49290000 49285000 0.128702 141.958455 8369 68.799287 5297 0.0169624154618234 0.012988349443081 1.30597159678818 0.0832610031305162 0.341509084348394 49285000
h1s1 67187999 1 h1s1:49290001-49300000 49295000 0.100172 146.180634 9874 100.830481 8838 0.0148046013773547 0.0114087441728898 1.29765390064003 0.258131052575118 0.356742312681029 49295000
h1s1 67187999 1 h1s1:49300001-49310000 49305000 0.078878 96.480748 6942 86.328955 8070 0.0138981198501873 0.0106975161090458 1.29919129903763 0.639561532685125 0.353602044100294 49305000
h1s1 67187999 1 h1s1:4930001-4940000 4935000 0.064513 159.869049 7565 115.522235 6813 0.0211327229345671 0.0169561478056656 1.24631627282147 0.891899667443607 0.462038834004623 4935000
h1s1 67187999 1 h1s1:49310001-49320000 49315000 0.081149 147.443614 9029 109.972675 7883 0.0163300048731864 0.0139506120766206 1.17055830837368 0.586157462038834 0.646768546601781 49315000
h1s1 67187999 1 h1s1:49320001-49330000 49325000 0.090928 123.381386 7962 116.45378 8428 0.0154962805827681 0.0138174869482677 1.12149775431566 0.385906825695589 0.76027657769239 49325000
h1s1 67187999 1 h1s1:49330001-49340000 49335000 0.113997 138.762432 9877 119.075234 9484 0.0140490464716007 0.0125553810628427 1.11896615493244 0.145193536117965 0.765494104682121 49335000
h1s1 67187999 1 h1s1:49340001-49350000 49345000 0.089808 165.577466 9088 124.195562 6713 0.0182193514524648 0.0185007540592879 0.984789668252366 0.40557251387277 0.945942519431631 49345000
h1s1 67187999 1 h1s1:49350001-49360000 49355000 0.156215 117.864303 6906 74.207845 4601 0.0170669422241529 0.0161286339926103 1.05817654687759 0.0351085928280947 0.873599313431963 49355000
h1s1 67187999 1 h1s1:49360001-49370000 49365000 0.071473 150.921738 8961 127.217795 8475 0.0168420642785403 0.0150109492625369 1.12198529113501 0.797106466807751 0.759213567520651 49365000
h1s1 67187999 1 h1s1:49370001-49380000 49375000 0.059524 132.253026 7788 103.027787 8069 0.0169816417565485 0.0127683463874086 1.32997972026314 0.936268151630111 0.301104945435395 49375000
h1s1 67187999 1 h1s1:49380001-49390000 49385000 0.075909 114.67259 8601 100.229369 9356 0.013332471805604 0.0107128440572894 1.24453149269284 0.708262222178878 0.465705731477779 49385000
h1s1 67187999 1 h1s1:49390001-49400000 49395000 0.08503 60.097863 4388 52.383066 4650 0.0136959578395624 0.011265175483871 1.21577847226364 0.499019885116882 0.535230497664303 49395000
h1s1 67187999 1 h1s1:49400001-49410000 49405000 0.094192 43.656468 2696 45.109323 3767 0.0161930519287834 0.0119748667374569 1.35225320530142 0.335189537639337 0.267810296570086 49405000
h1s1 67187999 1 h1s1:4940001-4950000 4945000 0.079741 128.4578 7028 120.488083 8105 0.0182780022766079 0.014865895496607 1.22952581502941 0.618569519889993 0.500570514633457 4945000
h1s1 67187999 1 h1s1:49410001-49420000 49415000 0.051033 162.959823 9565 105.572145 9497 0.0170370959749085 0.011116367800358 1.53261355515421 0.977876710324852 0.115673060981675 49415000
h1s1 67187999 1 h1s1:49420001-49430000 49425000 0.068121 146.058469 9390 104.967276 9330 0.0155546825346113 0.0112505118971061 1.3825755376173 0.848906269809536 0.228459415441929 49425000
h1s1 67187999 1 h1s1:49430001-49440000 49435000 0.104137 102.752389 5429 87.702453 6881 0.0189265774544115 0.0127455970062491 1.4849502494965 0.216215293693131 0.140765952466866 49435000
h1s1 67187999 1 h1s1:49440001-49450000 49445000 0.078886 4.054967 240 25.817339 1812 0.0168956958333333 0.014247979580574 1.18583099714498 0.639371361140639 0.609719228781244 49445000
h1s1 67187999 1 h1s1:49450001-49460000 49455000 0.079594 52.087327 3155 40.28592 3371 0.0165094538827258 0.011950732720261 1.38145955308129 0.62249973180936 0.229571187548152 49455000
h1s1 67187999 1 h1s1:49460001-49470000 49465000 0.128673 167.977347 9454 96.977117 9810 0.0177678598476835 0.0098855369011213 1.79735911416892 0.0833341460322414 0.0453095895220355 49465000
h1s1 67187999 1 h1s1:49470001-49480000 49475000 0.103598 141.017422 8638 120.626427 8480 0.0163252398703404 0.014224814504717 1.14765924469011 0.221788782804591 0.70209383746672 49475000
h1s1 67187999 1 h1s1:49480001-49490000 49485000 0.201154 110.169861 7602 108.334546 7686 0.0144922205998421 0.0140950489201145 1.02817809870535 0.0119954358829323 0.909507601985586 49485000
h1s1 67187999 1 h1s1:49490001-49500000 49495000 0.121929 130.233179 7390 123.559224 7131 0.0176228929634641 0.0173270542700883 1.01707380197259 0.106739874584305 0.920547303952642 49495000
h1s1 67187999 1 h1s1:49500001-49510000 49505000 0.07257 118.569621 6867 141.037045 8365 0.0172665823503713 0.016860375971309 1.02409236779497 0.777669959722642 0.913603604482197 49505000
h1s1 67187999 1 h1s1:4950001-4960000 4955000 0.077066 44.924939 2650 91.355283 5637 0.0169528071698113 0.0162063656200106 1.04605854065633 0.681413901052283 0.889924809097027 4955000
h1s1 67187999 1 h1s1:49510001-49520000 49515000 0.107985 161.914898 8893 127.058875 6749 0.0182070052850557 0.0188263261223885 0.967103468127202 0.183730092940247 0.956260544768332 49515000
h1s1 67187999 1 h1s1:49520001-49530000 49525000 0.085897 100.468849 5864 100.803227 7245 0.0171331597885402 0.0139134888888889 1.23140643769246 0.480899950262827 0.496074664274081 49525000
h1s1 67187999 1 h1s1:49530001-49540000 49535000 0.052266 147.675186 9894 108.844534 9957 0.0149257313523347 0.0109314586722908 1.36539246954925 0.974009888920313 0.249329523400852 49535000
h1s1 67187999 1 h1s1:49540001-49550000 49545000 0.072644 127.643492 7954 105.0639 7613 0.0160477108373146 0.013800591094181 1.16282778960686 0.776041311110894 0.665922234466886 49545000
h1s1 67187999 1 h1s1:49550001-49560000 49555000 0.084923 109.261093 7152 129.086887 9218 0.0152769984619687 0.014003784660447 1.09091926449839 0.501399467519675 0.820341528589122 49555000
h1s1 67187999 1 h1s1:49560001-49570000 49565000 0.120512 107.888986 6391 94.825909 6980 0.0168813935221405 0.013585373782235 1.24261531502472 0.112142696925072 0.470123562741981 49565000
h1s1 67187999 1 h1s1:49570001-49580000 49575000 0.080371 34.190056 1664 88.195296 5220 0.0205469086538462 0.0168956505747126 1.21610639158212 0.604072596768059 0.534391792391188 49575000
h1s1 67187999 1 h1s1:49580001-49590000 49585000 0.08433 133.079817 6942 147.165463 9164 0.0191702415730337 0.0160590858795286 1.19373180496351 0.513970294229513 0.590233959761652 49585000
h1s1 67187999 1 h1s1:49590001-49600000 49595000 0.08885 126.01396 6838 125.042779 7816 0.0184284820122843 0.0159983084698055 1.15190190557117 0.423282848477165 0.691785564516916 49595000
h1s1 67187999 1 h1s1:49600001-49610000 49605000 0.100178 145.22632 9593 120.493343 9548 0.0151387803606797 0.0126197468579807 1.19961046216279 0.258038404899599 0.574922712333844 49605000
h1s1 67187999 1 h1s1:4960001-4970000 4965000 0.107609 64.202634 3906 43.168253 2705 0.0164369262672811 0.0159586887245841 1.02996722042459 0.18672895191098 0.907605886540731 4965000
h1s1 67187999 1 h1s1:49610001-49620000 49615000 0.109226 121.236967 7442 97.592074 7593 0.0162909119860253 0.0128529005663111 1.26748914783684 0.175016335248052 0.415714996245331 49615000
h1s1 67187999 1 h1s1:49620001-49630000 49625000 0.119917 38.697007 2028 44.464839 2661 0.0190813643984221 0.0167098229988726 1.14192498626164 0.114668565131316 0.715825198217264 49625000
h1s1 67187999 1 h1s1:49630001-49640000 49635000 0.102944 82.640488 4429 118.701516 6293 0.0186589496500339 0.0188624687748292 0.989210366510089 0.22822048196296 0.942499926857098 49635000
h1s1 67187999 1 h1s1:49640001-49650000 49645000 0.096842 164.997913 9558 109.981053 8550 0.0172628073864825 0.0128632810526316 1.34202209497326 0.298632715357084 0.282575410331679 49645000
h1s1 67187999 1 h1s1:49650001-49660000 49655000 0.142229 140.767787 7852 133.061705 9009 0.0179276346153846 0.014769864024864 1.21379821677469 0.0526726416290387 0.540087186338856 49655000
h1s1 67187999 1 h1s1:49660001-49670000 49665000 0.077142 156.919491 8857 140.105964 9929 0.017717002483911 0.014110782959009 1.25556480709667 0.679663347604326 0.441471050039497 49665000
h1s1 67187999 1 h1s1:49670001-49680000 49675000 0.086371 84.404185 4501 81.360844 5519 0.0187523183736947 0.0147419539771698 1.27203750620411 0.471089049044754 0.40660626688382 49675000
h1s1 67187999 1 h1s1:49680001-49690000 49685000 0.063233 96.004552 5872 123.50977 8445 0.0163495490463215 0.0146251947898165 1.11790299420188 0.904811827694828 0.767659134573187 49685000
h1s1 67187999 1 h1s1:49690001-49700000 49695000 0.117994 13.850136 613 98.406589 8194 0.0225940228384992 0.012009591042226 1.88133157565966 0.123353065662821 0.035986307648797 49695000
h1s1 67187999 1 h1s1:49700001-49710000 49705000 0.064962 170.678815 7877 99.39068 9314 0.0216679973340104 0.010671105862143 2.0305296952287 0.887106369283882 0.025570758443129 49705000
h1s1 67187999 1 h1s1:4970001-4980000 4975000 0.0647 140.206388 9051 122.647236 9456 0.0154907068832173 0.0129703083756345 1.19432063098188 0.889817532841163 0.588849120822321 4975000
h1s1 67187999 1 h1s1:49710001-49720000 49715000 0.059967 92.717938 4495 67.775894 5004 0.0206269050055617 0.0135443433253397 1.52291657927568 0.933361940334897 0.120100644632774 49715000
h1s1 67187999 1 h1s1:49720001-49730000 49725000 0.068352 53.021163 3135 63.106815 4640 0.0169126516746411 0.0136006066810345 1.24352185687607 0.845780629809146 0.467890266142638 49725000
h1s1 67187999 1 h1s1:49730001-49740000 49735000 0.083742 125.672889 7266 98.302643 6453 0.0172960210569777 0.0152336344335968 1.13538375443961 0.526643521001765 0.731126693258175 49735000
h1s1 67187999 1 h1s1:49740001-49750000 49745000 0.128621 81.306602 4177 74.246306 4404 0.0194653105099354 0.0168588342415985 1.15460596094512 0.0834024127405182 0.685436760647168 49745000
h1s1 67187999 1 h1s1:49750001-49760000 49755000 0.077865 55.438913 2989 69.215038 4569 0.0185476457009033 0.0151488373823594 1.2243610009638 0.662933127883049 0.513628960688128 49755000
h1s1 67187999 1 h1s1:49760001-49770000 49765000 0.093597 132.805717 6686 110.054939 6812 0.0198632541130721 0.0161560391955373 1.22946310495204 0.34346931411463 0.500775314758287 49765000
h1s1 67187999 1 h1s1:49770001-49780000 49775000 0.080428 129.082834 8461 95.570551 8738 0.0152562148682189 0.0109373484779126 1.39487325461267 0.602951072274939 0.214581768887935 49775000
h1s1 67187999 1 h1s1:49780001-49790000 49785000 0.080872 77.358049 6127 67.602263 6286 0.012625762852946 0.0107544166401527 1.17400722655717 0.592837847063069 0.638235208067174 49785000
h1s1 67187999 1 h1s1:49790001-49800000 49795000 0.099611 124.7502 8245 82.23995 9007 0.0151304063068526 0.00913067058954147 1.65709694139918 0.264260427739689 0.0717775675596602 49795000
h1s1 67187999 1 h1s1:49800001-49810000 49805000 0.088934 144.913771 8240 122.046539 7682 0.0175866226941748 0.0158873391043999 1.10695835083575 0.421610314124382 0.789953091019027 49805000
h1s1 67187999 1 h1s1:4980001-4990000 4985000 0.055029 167.808751 9482 132.452938 9002 0.0176976113689095 0.0147137233948012 1.2027962531335 0.96278489160222 0.567130555203386 4985000
h1s1 67187999 1 h1s1:49810001-49820000 49815000 0.075469 135.748847 8686 100.830374 8796 0.0156284650011513 0.0114632075943611 1.3633588044623 0.718029237655916 0.25216746798779 49815000
h1s1 67187999 1 h1s1:49820001-49830000 49825000 0.035135 84.170735 4898 98.115871 7644 0.0171847151898734 0.0128356712454212 1.33882481572622 0.998176303650318 0.287295565589678 49825000
h1s1 67187999 1 h1s1:49830001-49840000 49835000 0.08568 55.670168 3364 77.393212 5887 0.0165488014268728 0.0131464603363343 1.2588028262737 0.485098352821853 0.434566360116639 49835000
h1s1 67187999 1 h1s1:49840001-49850000 49845000 0.097668 134.609364 9077 118.249143 9383 0.0148297195108516 0.0126024877970798 1.1767295275055 0.287792937321409 0.63175962316777 49845000
h1s1 67187999 1 h1s1:49850001-49860000 49855000 0.119774 130.447692 8497 65.397293 4710 0.0153522057196658 0.0138847755838641 1.10568626960791 0.115268336925463 0.79227415910044 49855000
h1s1 67187999 1 h1s1:49860001-49870000 49865000 0.171217 155.736367 9765 19.569787 1421 0.0159484246799795 0.0137718416608023 1.15804589340962 0.0233179570699929 0.677030203142219 49865000
h1s1 67187999 1 h1s1:49870001-49880000 49875000 0.106144 74.987382 4141 53.986467 3542 0.0181085201642115 0.0152418032185206 1.18808253226938 0.198636616311842 0.60462848282117 49875000
h1s1 67187999 1 h1s1:49880001-49890000 49885000 0.143513 65.745368 3117 31.906808 2398 0.0210925145973693 0.0133055913261051 1.5852369188573 0.0506100118003881 0.0937301904641161 49885000
h1s1 67187999 1 h1s1:49890001-49900000 49895000 0.082508 43.323614 2628 77.486778 4832 0.0164853934550989 0.0160361709437086 1.02801307824463 0.554476833204927 0.909741659271107 49895000
h1s1 67187999 1 h1s1:49900001-49910000 49905000 0.060642 116.882936 6678 87.814638 6706 0.0175026858340821 0.0130949355800775 1.33659961341928 0.928534508821034 0.290708901003521 49905000
h1s1 67187999 1 h1s1:4990001-5e+06 4995000 0.124782 140.6489 8291 115.47269 7500 0.0169640453503799 0.0153963586666667 1.10182191241799 0.0961048966734608 0.799861516106067 4995000
h1s1 67187999 1 h1s1:49910001-49920000 49915000 0.115661 132.465381 8041 111.665243 8269 0.0164737446834971 0.0135040806627162 1.21990864057706 0.13588975901852 0.525166034386916 49915000
h1s1 67187999 1 h1s1:49920001-49930000 49925000 0.081445 150.699331 9873 114.036443 9806 0.0152637831459536 0.0116292517846217 1.31253355148249 0.579511210368738 0.330654677732375 49925000
h1s1 67187999 1 h1s1:49930001-49940000 49935000 0.137836 121.33985 9888 110.970569 9497 0.0122714249595469 0.011684802463936 1.05020388640899 0.0608548942353641 0.884668272559709 49935000
h1s1 67187999 1 h1s1:49940001-49950000 49945000 0.13574 115.479883 9996 115.921265 9958 0.0115526093437375 0.0116410187788713 0.992405352416901 0.0651654492437024 0.940471430382586 49945000
h1s1 67187999 1 h1s1:50000001-50010000 50005000 0.070062 79.53678 7399 70.971156 8384 0.0107496661711042 0.00846507108778626 1.2698849259062 0.820185490398775 0.410868059957675 50005000
h1s1 67187999 1 h1s1:5000001-5010000 5005000 0.123705 130.074148 7772 83.615633 4984 0.0167362516726711 0.016776812399679 0.997582334114398 0.10000097523869 0.936687504266669 5005000
h1s1 67187999 1 h1s1:500001-510000 505000 0.082473 141.721965 8683 130.450678 9981 0.0163217741563976 0.0130699006111612 1.24880629485884 0.555276528930456 0.456392201991437 505000
h1s1 67187999 1 h1s1:50001-60000 55000 0.073504 116.790903 6625 110.666681 9702 0.0176288155471698 0.0114065843125129 1.5454946953604 0.759574405835828 0.109246238016755 55000
h1s1 67187999 1 h1s1:50010001-50020000 50015000 0.101478 80.712988 5273 95.277809 8294 0.0153068439218661 0.0114875583554377 1.33247148334359 0.243565862744907 0.297106466807751 50015000
h1s1 67187999 1 h1s1:50020001-50030000 50025000 0.0958 79.816109 5435 105.265861 8319 0.0146855766329347 0.0126536676283207 1.16057866100942 0.312339695140386 0.670983723266269 50025000
h1s1 67187999 1 h1s1:50030001-50040000 50035000 0.099616 97.805549 6472 105.621688 8870 0.0151121058405439 0.0119077438556933 1.26909900176585 0.264211665805206 0.412555222890803 50035000
h1s1 67187999 1 h1s1:50040001-50050000 50045000 0.104492 93.236624 5924 90.451677 8856 0.0157387954085078 0.01021360399729 1.54096393522637 0.213001882210671 0.111499039389891 50045000
h1s1 67187999 1 h1s1:50060001-50070000 50065000 0.089744 139.402459 9702 113.193172 9931 0.014368424963925 0.0113979631457054 1.26061339032657 0.407030495713826 0.430684910131755 50065000
h1s1 67187999 1 h1s1:50070001-50080000 50075000 0.069631 129.024417 7808 113.502403 9149 0.0165246435706967 0.0124059900535578 1.33198910359902 0.827197456577497 0.297857400598797 50075000
h1s1 67187999 1 h1s1:50080001-50090000 50085000 0.13325 119.001066 8476 107.892698 9423 0.014039767107126 0.0114499308075984 1.22618794323271 0.0709973766079248 0.509025834072889 50085000
h1s1 67187999 1 h1s1:50090001-50100000 50095000 0.137085 103.040456 9848 95.674575 9718 0.0104630844841592 0.00984508901008438 1.06277195396017 0.0620056758891739 0.866967690342211 50095000
h1s1 67187999 1 h1s1:50100001-50110000 50105000 0.09385 146.853376 9263 117.388159 9454 0.0158537596890856 0.0124167716310556 1.27680206740967 0.340051102507339 0.396922146695404 50105000
h1s1 67187999 1 h1s1:5010001-5020000 5015000 0.076038 145.376071 8248 123.005113 8444 0.0176256148157129 0.0145671616532449 1.20995532522197 0.7052487346278 0.549683535045202 5015000
h1s1 67187999 1 h1s1:50110001-50120000 50115000 0.064743 137.985527 9705 105.007226 9929 0.0142179832045337 0.0105758108570853 1.34438705425678 0.889276275368396 0.27929860833439 50115000
h1s1 67187999 1 h1s1:50120001-50130000 50125000 0.106889 117.577627 8524 113.240522 9152 0.0137937150398874 0.012373308784965 1.11479599188928 0.192395088697959 0.774271252889145 50125000
h1s1 67187999 1 h1s1:50130001-50140000 50135000 0.06852 120.98521 8299 119.21957 9375 0.0145782877455115 0.0127167541333333 1.14638433618046 0.843396171212904 0.705185344112972 50135000
h1s1 67187999 1 h1s1:50140001-50150000 50145000 0.124396 140.062072 8854 138.001716 9188 0.0158190729613734 0.0150197775359164 1.05321619601526 0.0974117165176177 0.880962365538966 50145000
h1s1 67187999 1 h1s1:50150001-50160000 50155000 0.072979 134.229008 8544 117.790587 9154 0.0157103239700375 0.0128676629888573 1.22091509418934 0.769677878660802 0.522445118442739 50155000
h1s1 67187999 1 h1s1:50160001-50170000 50165000 0.102013 119.785538 8306 97.59568 8812 0.0144215673007464 0.0110753154788924 1.30213602747763 0.237743687767581 0.348501545753323 50165000
h1s1 67187999 1 h1s1:50170001-50180000 50175000 0.130031 131.581636 9916 102.075758 8911 0.0132696284792255 0.0114550283918752 1.15841078915504 0.0791357434732151 0.676181745482207 50175000
h1s1 67187999 1 h1s1:50180001-50190000 50185000 0.134925 131.714395 9522 85.487037 8233 0.0138326396765385 0.0103834613142232 1.33218001762 0.0668916217244171 0.297574581378792 50185000
h1s1 67187999 1 h1s1:50190001-50200000 50195000 0.131514 130.436233 9712 106.450584 7404 0.013430419378089 0.0143774424635332 0.934131324966434 0.0751616458128127 0.97045026770302 50195000
h1s1 67187999 1 h1s1:50200001-50210000 50205000 0.085878 81.912522 5408 137.176587 8952 0.0151465462278107 0.0153235686997319 0.988447699397572 0.48139244580111 0.94299729858883 50205000
h1s1 67187999 1 h1s1:5020001-5030000 5025000 0.051478 155.300454 9006 148.538527 9009 0.0172441099267155 0.016487792984793 1.04587132690349 0.976594271447937 0.890139361608754 5025000
h1s1 67187999 1 h1s1:50210001-50220000 50215000 0.105238 121.386067 9839 127.834801 9871 0.0123372362028661 0.0129505420929997 0.952642454213166 0.206189839963331 0.963292015720848 50215000
h1s1 67187999 1 h1s1:50220001-50230000 50225000 0.100576 123.987534 10000 97.975746 9802 0.0123987534 0.00999548520710059 1.24043537088046 0.25334750680229 0.474882727547567 50225000
h1s1 67187999 1 h1s1:50230001-50240000 50235000 0.123429 151.092249 9230 97.162134 9559 0.0163696911159263 0.0101644663667748 1.61048209765689 0.101224899794225 0.0851480899950263 50235000
h1s1 67187999 1 h1s1:50240001-50250000 50245000 0.089572 159.936474 9966 122.9178 9389 0.0160482113184828 0.0130916817552455 1.22583267898738 0.410312173904563 0.509884044119798 50245000
h1s1 67187999 1 h1s1:50250001-50260000 50255000 0.140823 146.70958 9853 99.032725 9770 0.0148898386278291 0.0101364099283521 1.46894598117834 0.0551107383532119 0.150918187226324 50255000
h1s1 67187999 1 h1s1:50260001-50270000 50265000 0.095633 142.185864 9523 107.766046 9678 0.0149307848367111 0.0111351566439347 1.34086886373924 0.3145096012249 0.284418611455154 50265000
h1s1 67187999 1 h1s1:50270001-50280000 50275000 0.059769 102.042285 6778 79.994788 8819 0.0150549254942461 0.00907073228257172 1.65972548028699 0.934668760179054 0.0710753957030983 50275000
h1s1 67187999 1 h1s1:50280001-50290000 50285000 0.083653 60.762962 3553 102.364345 7313 0.0171018750351815 0.0139975858060987 1.22177318804006 0.528725655604209 0.520085040813739 50285000
h1s1 67187999 1 h1s1:50290001-50300000 50295000 0.079973 172.451819 9603 127.33314 9517 0.0179581192335728 0.0133795460754439 1.34220691287369 0.613303230965779 0.282263333950985 50295000
h1s1 67187999 1 h1s1:43630001-43640000 43635000 0.066041 140.375319 9276 104.620699 9990 0.0151331736739974 0.0104725424424424 1.44503340589642 0.875574171778543 0.168326197836921 43635000
h1s1 67187999 1 h1s1:43640001-43650000 43645000 0.070505 123.205526 7548 105.748456 10000 0.0163229366719661 0.0105748456 1.54356264756869 0.813197905187295 0.110201971932631 43645000
h1s1 67187999 1 h1s1:43650001-43660000 43655000 0.085107 126.353712 7528 85.09415 10000 0.0167844994686504 0.008509415 1.97246220435252 0.497279084055823 0.0291206272735252 43655000
h1s1 67187999 1 h1s1:50320001-50330000 50325000 0.047727 140.340484 9923 117.30852 9995 0.0141429491081326 0.0117367203601801 1.20501713205303 0.986312524990491 0.561708228088825 50325000
h1s1 67187999 1 h1s1:50330001-50340000 50335000 0.050695 132.2022 8371 129.35984 9559 0.0157928801815793 0.0135327795794539 1.16700934119674 0.978793434693141 0.655389656618457 50335000
h1s1 67187999 1 h1s1:50340001-50350000 50345000 0.06473 154.162564 8947 122.277425 9423 0.0172306431205991 0.0129764857264141 1.32783586279647 0.889481075493227 0.304528033236135 50345000
h1s1 67187999 1 h1s1:50350001-50360000 50355000 0.100353 125.355763 7736 107.225541 8592 0.0162042092812823 0.0124796951815642 1.29844591919362 0.25576609875267 0.355279454646525 50355000
h1s1 67187999 1 h1s1:50360001-50370000 50365000 0.071086 99.784025 5980 119.366857 9016 0.0166862918060201 0.0132394473158829 1.26034655434613 0.803811232799228 0.431270053345556 50365000
h1s1 67187999 1 h1s1:50370001-50380000 50375000 0.062727 106.505665 5648 111.429169 6880 0.0188572353045326 0.0161961001453488 1.16430715637109 0.909824554559729 0.662382118023386 50375000
h1s1 67187999 1 h1s1:50380001-50390000 50385000 0.065963 136.301038 7282 131.489947 8875 0.0187175278769569 0.0148157686760563 1.26335178998888 0.876373867504072 0.424560411160632 50385000
h1s1 67187999 1 h1s1:50390001-50400000 50395000 0.101038 136.993038 8894 97.653787 9612 0.015402860130425 0.0101595700166459 1.51609370329535 0.248349408517735 0.123787046879724 50395000
h1s1 67187999 1 h1s1:50400001-50410000 50405000 0.080706 125.226318 6656 112.971654 7491 0.0188140501802885 0.0150809843812575 1.2475346240442 0.596685163693814 0.459200889417685 50405000
h1s1 67187999 1 h1s1:5040001-5050000 5045000 0.085853 123.480217 9404 116.549906 9794 0.01313060580604 0.0119001333469471 1.10339988832214 0.481889817532841 0.796652980817055 5045000
h1s1 67187999 1 h1s1:50410001-50420000 50415000 0.073933 75.205197 4315 92.074362 6383 0.0174287826187717 0.0144249352968823 1.20823991651031 0.75042666692673 0.553925823345264 50415000
h1s1 67187999 1 h1s1:50420001-50430000 50425000 0.083171 125.866449 7639 121.76476 9508 0.0164768227516691 0.0128065586874211 1.28659253073606 0.539438652610226 0.377680687348228 50425000
h1s1 67187999 1 h1s1:50430001-50440000 50435000 0.077661 96.727691 7425 73.042158 8544 0.0130272984511785 0.00854894171348315 1.52384925383597 0.667950730941398 0.119681291996216 50435000
h1s1 67187999 1 h1s1:50440001-50450000 50445000 0.08693 116.37263 8346 78.523171 8318 0.0139435214474 0.00944015039672998 1.477044417876 0.460132242366319 0.145866450813837 50445000
h1s1 67187999 1 h1s1:50450001-50460000 50455000 0.142463 81.525915 5649 115.036602 8407 0.0144319198088157 0.0136834307125015 1.05470039729367 0.0522922985400677 0.878573030749276 50455000
h1s1 67187999 1 h1s1:50460001-50470000 50465000 0.134735 123.247212 8323 136.526844 9796 0.0148080273939685 0.0139369991833401 1.0624975433499 0.0673987458430451 0.867396795365666 50465000
h1s1 67187999 1 h1s1:50470001-50480000 50475000 0.069991 137.893242 7391 126.254202 9010 0.0186569127317007 0.0140126750277469 1.33143120030669 0.821389910180517 0.298852144062259 50475000
h1s1 67187999 1 h1s1:50480001-50490000 50485000 0.094775 155.990905 8027 117.501448 8624 0.0194332758191105 0.0136249359925788 1.42630217343372 0.326592808589902 0.184095807448873 50485000
h1s1 67187999 1 h1s1:50490001-50500000 50495000 0.094571 74.142615 4156 67.534126 4043 0.0178398977382098 0.0167039638882018 1.06800384972158 0.32951852465891 0.858882961604853 50495000
h1s1 67187999 1 h1s1:50500001-50510000 50505000 0.089963 158.633645 8754 142.564513 9408 0.0181212754169522 0.015153540922619 1.19584429206928 0.402875978895835 0.584762870712607 50505000
h1s1 67187999 1 h1s1:5050001-5060000 5055000 0.07006 158.80052 9328 121.036791 9979 0.0170240694682676 0.0121291503156629 1.40356653394621 0.820248880913604 0.205960658871259 5055000
h1s1 67187999 1 h1s1:50510001-50520000 50515000 0.097858 134.410391 6543 99.804478 6418 0.0205426243313465 0.015550713306326 1.32100849180917 0.285281697695511 0.315557982816294 50515000
h1s1 67187999 1 h1s1:50520001-50530000 50525000 0.100846 114.147691 5454 87.292585 4906 0.0209291696002934 0.0177930258866694 1.17625690726239 0.250446171700524 0.632803128565716 50525000
h1s1 67187999 1 h1s1:50530001-50540000 50535000 0.082752 151.997042 9985 122.533471 9764 0.0152225380070105 0.0125495156698075 1.2129980476963 0.548966734608295 0.542066920878885 50535000
h1s1 67187999 1 h1s1:50540001-50550000 50545000 0.151034 131.215773 7931 73.840553 6287 0.0165446693985626 0.0117449583267059 1.40866139651965 0.0402578531095486 0.200616350851871 50545000
h1s1 67187999 1 h1s1:50550001-50560000 50555000 0.069983 86.419395 4845 124.263805 7671 0.0178368204334365 0.0161991663407639 1.10109496119881 0.821516691210174 0.801236602658501 50555000
h1s1 67187999 1 h1s1:50560001-50570000 50565000 0.115758 130.853031 9983 88.50987 10000 0.0131075859961935 0.008850987 1.48091800340386 0.135314368191615 0.1433210778338 50565000
h1s1 67187999 1 h1s1:50570001-50580000 50575000 0.08701 118.467673 8866 98.377916 9891 0.0133620204150688 0.00994620523708422 1.34342898588587 0.458723022459747 0.280634685339237 50575000
h1s1 67187999 1 h1s1:50580001-50590000 50585000 0.090316 111.177934 7449 98.209496 7438 0.0149252160021479 0.0132037504705566 1.13037701185206 0.396434527350569 0.741922585552814 50585000
h1s1 67187999 1 h1s1:50590001-50600000 50595000 0.086627 141.460301 9253 116.496698 9392 0.0152880472279261 0.0124038221890971 1.23252711904917 0.466193350822614 0.493412262651284 50595000
h1s1 67187999 1 h1s1:50600001-50610000 50605000 0.107803 126.226124 7633 103.099449 7313 0.01653689558496 0.0140981059756598 1.17298703907538 0.185085674718887 0.640878104916178 50605000
h1s1 67187999 1 h1s1:5060001-5070000 5065000 0.051002 91.560585 5553 108.130318 7774 0.0164884900054025 0.0139092253666066 1.18543553438915 0.977979110387267 0.610879762821951 5065000
h1s1 67187999 1 h1s1:50610001-50620000 50615000 0.086176 158.513734 9911 117.819659 9999 0.015993717485622 0.0117831442144214 1.35733868605692 0.475009508577224 0.260544768332049 50615000
h1s1 67187999 1 h1s1:50620001-50630000 50625000 0.105093 127.104568 8208 104.471651 9998 0.0154854493177388 0.0104492549509902 1.48196683786257 0.207560050322316 0.142745687006895 50625000
h1s1 67187999 1 h1s1:50630001-50640000 50635000 0.082553 94.697841 5831 84.526371 9719 0.0162404117647059 0.00869702345920362 1.86735287548517 0.553516223095603 0.0373418894274374 50635000
h1s1 67187999 1 h1s1:50640001-50650000 50645000 0.097328 107.793424 6752 108.120946 9352 0.0159646658767773 0.0115612645423439 1.38087540669151 0.292225397165956 0.230292864178508 50645000
h1s1 67187999 1 h1s1:50650001-50660000 50655000 0.082899 101.093798 6172 119.803913 9112 0.0163794228775113 0.013147927238806 1.24577985411781 0.545397361004106 0.462926301212222 50655000
h1s1 67187999 1 h1s1:4730001-4740000 4735000 0.073412 50.151991 2932 84.603466 7106 0.0171050446793997 0.0119059197860963 1.4366840182625 0.761466368893787 0.175338164015643 4735000
h1s1 67187999 1 h1s1:47310001-47320000 47315000 0.064812 155.36082 9193 130.735687 9770 0.0168999042749918 0.0133813395087001 1.26294563141486 0.888564351124938 0.425672183266855 47315000
h1s1 67187999 1 h1s1:50680001-50690000 50685000 0.057108 92.632344 7592 94.302216 9085 0.0122013097997893 0.0103799907539901 1.17546441889643 0.951891475438614 0.634646329689191 50685000
h1s1 67187999 1 h1s1:47330001-47340000 47335000 0.071511 100.690527 5966 100.266161 7797 0.0168773930606772 0.0128595820187251 1.31243714112182 0.796448180692224 0.330820468309619 47335000
h1s1 67187999 1 h1s1:47340001-47350000 47345000 0.066034 107.383354 6140 101.940498 6426 0.0174891456026059 0.015863756302521 1.10245929583692 0.875666819454061 0.798574201035704 47345000
h1s1 67187999 1 h1s1:47350001-47360000 47355000 0.070899 142.500445 7497 132.431992 8762 0.0190076623982927 0.0151143565396028 1.25758991780355 0.806805215576512 0.437033714001502 47355000
h1s1 67187999 1 h1s1:47360001-47370000 47365000 0.062502 149.745741 8449 137.075848 9782 0.0177234869215292 0.0140130697198937 1.2647826119332 0.911984708257346 0.42146890451438 47365000
h1s1 67187999 1 h1s1:47370001-47380000 47375000 0.051721 121.901608 7339 109.761448 8760 0.0166101114593269 0.0125298456621005 1.32564373953689 0.975931109138962 0.308019387745151 47375000
h1s1 67187999 1 h1s1:47380001-47390000 47385000 0.080875 77.042294 4169 75.653524 4937 0.0184798018709523 0.0153237844845048 1.20595547983847 0.592759827967895 0.559357902846722 47385000
h1s1 67187999 1 h1s1:47390001-47400000 47395000 0.039969 108.610919 5703 110.841791 6557 0.0190445237594249 0.0169043451273448 1.12660523764497 0.995913749890286 0.750007314290173 47395000
h1s1 67187999 1 h1s1:50750001-50760000 50755000 0.061629 151.952514 9971 128.098001 9857 0.0152394457927991 0.0129956377193872 1.17265855834566 0.919854884482977 0.641736314963087 50755000
h1s1 67187999 1 h1s1:50760001-50770000 50765000 0.066111 103.698436 6081 100.409559 7460 0.017052859069232 0.0134597264075067 1.26695436095353 0.874818361794049 0.416943796994314 50765000
h1s1 67187999 1 h1s1:50770001-50780000 50775000 0.095351 122.507495 7253 102.082464 8028 0.0168905963049773 0.012715802690583 1.32831538173253 0.318576346560821 0.303738089897502 50775000
h1s1 67187999 1 h1s1:50780001-50790000 50785000 0.077591 58.064757 3254 117.282103 7776 0.0178441170866626 0.0150825749742798 1.18309487054379 0.669579379553146 0.616263080388925 50785000
h1s1 67187999 1 h1s1:50790001-50800000 50795000 0.129758 66.614961 3713 126.889349 7553 0.0179410075410719 0.0167998608499934 1.06792596089145 0.0800232106808141 0.858960980700026 50795000
h1s1 67187999 1 h1s1:50800001-50810000 50805000 0.097124 127.514515 8223 114.503675 8192 0.0155070552109936 0.0139774993896484 1.10942986142986 0.294892674982202 0.785115907118267 50805000
h1s1 67187999 1 h1s1:5080001-5090000 5085000 0.062545 115.013718 6333 129.461738 8471 0.01816101657982 0.0152829344823516 1.18831999187015 0.911536098460098 0.604004330059782 5085000
h1s1 67187999 1 h1s1:50810001-50820000 50815000 0.075419 132.433151 8585 124.276338 9301 0.0154261096097845 0.0133616103644769 1.1545097625954 0.718950838217654 0.685690322706482 50815000
h1s1 67187999 1 h1s1:50820001-50830000 50825000 0.089905 132.15843 8823 103.711901 9238 0.0149788541312479 0.0112266617233167 1.33422156117327 0.403904855713436 0.294414808024264 50825000
h1s1 67187999 1 h1s1:50830001-50840000 50835000 0.081628 115.803276 8751 105.318778 9290 0.0132331477545423 0.0113367898815931 1.16727467764294 0.575225036327641 0.654716741922586 50835000
h1s1 67187999 1 h1s1:50840001-50850000 50845000 0.08576 105.842711 5628 126.963106 9917 0.0188064518479033 0.0128025719471614 1.46895888775482 0.483864675879422 0.150908434839427 50845000
h1s1 67187999 1 h1s1:50850001-50860000 50855000 0.076644 143.722284 8591 129.675834 9605 0.0167294010010476 0.0135008676730869 1.23913524716612 0.69147836432967 0.477749929295195 50855000
h1s1 67187999 1 h1s1:50860001-50870000 50865000 0.089736 145.398642 9909 101.083878 9974 0.0146733920678171 0.0101347381191097 1.44783139883502 0.40722554345176 0.166307453749305 50865000
h1s1 67187999 1 h1s1:50870001-50880000 50875000 0.058957 69.526553 5128 80.189311 7314 0.0135582201638066 0.0109638106371343 1.23663392341756 0.939964306263958 0.483835418718731 50875000
h1s1 67187999 1 h1s1:50880001-50890000 50885000 0.094864 82.934727 5838 60.759284 5799 0.0142060169578623 0.0104775450939817 1.35585357356488 0.325276236358849 0.262553760032768 50885000
h1s1 67187999 1 h1s1:47530001-47540000 47535000 0.156887 100.733458 7897 117.967742 9979 0.0127559146511333 0.0118215995590741 1.07903457458446 0.0344259257453262 0.841143369839768 47535000
h1s1 67187999 1 h1s1:47540001-47550000 47545000 0.128746 31.592802 1880 94.008447 6362 0.0168046819148936 0.0147765556428796 1.13725297836856 0.0831488506812042 0.726582080964316 47545000
h1s1 67187999 1 h1s1:47550001-47560000 47555000 0.101403 88.164368 4913 131.24226 9048 0.0179451186647669 0.0145051127320955 1.23715816596584 0.244438701372161 0.482557856035265 47555000
h1s1 67187999 1 h1s1:47560001-47570000 47565000 0.097711 108.381885 5606 151.650916 9768 0.0193331938993935 0.0155252780507781 1.24527199037344 0.287183413140366 0.464164854348102 47565000
h1s1 67187999 1 h1s1:47570001-47580000 47575000 0.101152 117.416669 8675 129.301715 9909 0.0135350627089337 0.0130489166414371 1.03725566503758 0.247188874477028 0.899774719862686 47575000
h1s1 67187999 1 h1s1:47580001-47590000 47585000 0.070247 142.133803 9889 115.806053 9990 0.0143729197087673 0.0115921974974975 1.23987878155717 0.8171622504608 0.476306576034484 47585000
h1s1 67187999 1 h1s1:47590001-47600000 47595000 0.092469 153.61513 9593 126.168331 9916 0.0160132523715209 0.0127237122831787 1.2585361893707 0.361394201230751 0.435102741395957 47595000
h1s1 67187999 1 h1s1:47600001-47610000 47605000 0.16528 51.604296 3199 68.745535 6208 0.0161313835573617 0.0110737008698454 1.45672921338239 0.0273456928583271 0.159656325885761 47605000
h1s1 67187999 1 h1s1:4760001-4770000 4765000 0.116011 133.152278 8427 135.675427 9832 0.0158006737866382 0.0137993721521562 1.14502845581777 0.133875891124353 0.708247593598533 4765000
h1s1 67187999 1 h1s1:37640001-37650000 37645000 0.09952 157.930226 9834 149.720827 9887 0.0160596121618873 0.0151432008698291 1.0605163531763 0.265235666429359 0.870381025756054 37645000
h1s1 67187999 1 h1s1:37650001-37660000 37655000 0.083394 115.406196 6410 100.635448 5803 0.0180040867394696 0.0173419693262106 1.03818005906966 0.534435678132223 0.898682452530257 37655000
h1s1 67187999 1 h1s1:37660001-37670000 37665000 0.085958 91.429914 5654 98.092959 6955 0.0161708372833392 0.0141039480948958 1.14654685160047 0.479549244677635 0.704844010571587 37665000
h1s1 67187999 1 h1s1:37670001-37680000 37675000 0.085961 62.911554 3478 84.428892 4907 0.0180884284071305 0.0172058063990218 1.0512979158105 0.479480977969358 0.883137147816928 37675000
h1s1 67187999 1 h1s1:37680001-37690000 37685000 0.102086 146.825164 8910 137.675234 8445 0.0164786940516274 0.0163025735938425 1.0108032303471 0.237031763524123 0.926037897775481 37685000
h1s1 67187999 1 h1s1:37690001-37700000 37695000 0.082784 163.710279 9956 130.302126 9811 0.0164433787665729 0.0132812278055244 1.2380917643573 0.548113400754835 0.480178273632472 37695000
h1s1 67187999 1 h1s1:37700001-37710000 37705000 0.113842 135.915589 9934 113.155417 9941 0.0136818591705255 0.011382699627804 1.20198719266081 0.145842069846595 0.568915242005481 37705000
h1s1 67187999 1 h1s1:3770001-3780000 3775000 0.083044 143.705441 9768 125.759845 9995 0.0147118592342342 0.0125822756378189 1.16925265808153 0.542135187587162 0.649723519831479 3775000
h1s1 67187999 1 h1s1:37710001-37720000 37715000 0.05984 113.801205 6135 141.409867 8611 0.0185495036674817 0.0164220029032633 1.12955184436094 0.934151883673529 0.743736529515599 37715000
h1s1 67187999 1 h1s1:37720001-37730000 37725000 0.077968 60.45096 2952 155.523924 9142 0.0204779674796748 0.0170120240647561 1.20373492311824 0.660534040706463 0.564946020538527 37725000
h1s1 67187999 1 h1s1:37730001-37740000 37735000 0.08531 87.613006 4490 126.63928 8692 0.0195129189309577 0.0145696364473079 1.3392866048187 0.492749100342309 0.286564136572426 37735000
h1s1 67187999 1 h1s1:51070001-51080000 51075000 0.087748 142.190874 8618 132.050888 9855 0.0164992891622186 0.0133993798072045 1.23134722648487 0.444035927793327 0.496328226333395 51075000
h1s1 67187999 1 h1s1:51080001-51090000 51085000 0.067294 168.174567 9501 107.313435 9964 0.0177007227660246 0.0107701159173023 1.64350345919567 0.859824066940384 0.0751616458128127 51085000
h1s1 67187999 1 h1s1:51090001-51100000 51095000 0.074644 159.006415 9620 112.107712 9685 0.0165287333679834 0.0115753961796593 1.42791945186535 0.735915115224451 0.182769482830923 51095000
h1s1 67187999 1 h1s1:51100001-51110000 51105000 0.085633 21.887238 1139 32.427442 2106 0.0192161878841089 0.0153976457739791 1.2479951913547 0.486083343898419 0.458176888793532 51105000
h1s1 67187999 1 h1s1:5110001-5120000 5115000 0.060712 140.722499 8064 137.726592 9703 0.0174507067212302 0.0141942277646089 1.22942276329684 0.927963994187577 0.500872838627254 5115000
h1s1 67187999 1 h1s1:51110001-51120000 51115000 0.102859 139.632696 8421 106.463805 9203 0.0165814862842893 0.0115683804194284 1.43334552315047 0.229064063429524 0.178244375310857 51115000
h1s1 67187999 1 h1s1:51120001-51130000 51125000 0.05736 153.959946 9193 100.437052 9038 0.0167475194169477 0.0111127519362691 1.507054194406 0.95037010308273 0.128321906786686 51125000
h1s1 67187999 1 h1s1:51130001-51140000 51135000 0.051532 172.629081 9492 135.39369 9683 0.0181867974083439 0.0139826179902923 1.30067183562981 0.976433357064141 0.351115185441637 51135000
h1s1 67187999 1 h1s1:51140001-51150000 51145000 0.087733 145.924459 8435 105.713928 9168 0.017299876585655 0.0115307513089005 1.50032518456116 0.444333375593677 0.131793756521909 51145000
h1s1 67187999 1 h1s1:51150001-51160000 51155000 0.091605 148.602914 7916 124.399025 8463 0.0187724752400202 0.014699164008035 1.27711176157764 0.374793980826807 0.396424774963672 51155000
h1s1 67187999 1 h1s1:51160001-51170000 51165000 0.054005 45.372969 2904 85.703593 6036 0.0156243006198347 0.0141987397282969 1.10040052277998 0.967290494348492 0.802543422502658 51165000
h1s1 67187999 1 h1s1:51170001-51180000 51175000 0.094703 99.610463 5704 111.672332 8441 0.0174632649018233 0.0132297514512499 1.31999946984442 0.327616809214055 0.317410936326666 51175000
h1s1 67187999 1 h1s1:51180001-51190000 51185000 0.101042 143.420054 9934 116.955843 9632 0.0144372915240588 0.0121424255606312 1.18899567899087 0.248325027550493 0.602112367001824 51185000
h1s1 67187999 1 h1s1:51190001-51200000 51195000 0.078981 71.398996 5400 88.82335 9075 0.0132220362962963 0.00978769696969697 1.35088329126169 0.636904007255776 0.269682754854251 51195000
h1s1 67187999 1 h1s1:51200001-51210000 51205000 0.111965 143.479292 8140 140.563495 9806 0.0176264486486486 0.0143344375892311 1.22965749712362 0.156759866977443 0.500170666770692 51205000
h1s1 67187999 1 h1s1:5120001-5130000 5125000 0.066844 164.407616 9338 142.483918 9730 0.0176062985650032 0.0146437736896197 1.20230610894263 0.865865670622885 0.568271584470299 5125000
h1s1 67187999 1 h1s1:51210001-51220000 51215000 0.057127 131.537782 8433 100.84582 8490 0.0155979819755722 0.0118781884570082 1.3131616855573 0.95178419918275 0.329767210524776 51215000
h1s1 67187999 1 h1s1:51220001-51230000 51225000 0.062345 119.035556 10000 84.03519 10000 0.0119035556 0.008403519 1.41649654150838 0.913545090160817 0.192785184173827 51225000
h1s1 67187999 1 h1s1:51230001-51240000 51235000 0.067937 82.680879 7766 75.968525 8531 0.0106465206026268 0.00890499648341343 1.1955670754567 0.851758842976819 0.585377271087099 51235000
h1s1 67187999 1 h1s1:51240001-51250000 51245000 0.081251 118.322404 9720 85.855444 9841 0.0121730868312757 0.00872426013616502 1.39531451851305 0.583816889183628 0.214181921025171 51245000
h1s1 67187999 1 h1s1:51250001-51260000 51255000 0.090766 118.738288 9129 92.862855 9243 0.0130067135502246 0.0100468305744888 1.29460862844165 0.388525341577351 0.362593744819044 51255000
h1s1 67187999 1 h1s1:51260001-51270000 51265000 0.101346 30.587685 1655 83.00928 4667 0.0184819848942598 0.0177864323976859 1.03910579035875 0.245150625615619 0.897668204293001 51265000
h1s1 67187999 1 h1s1:51270001-51280000 51275000 0.084321 116.964878 6575 90.509394 6747 0.0177893350570342 0.0134147612272121 1.32610150532894 0.514189722934688 0.307278206341002 51275000
h1s1 67187999 1 h1s1:51280001-51290000 51285000 0.123737 142.966028 9929 129.091706 9939 0.0143988345251284 0.012988399839018 1.10859187456436 0.0998693180155843 0.786734803343118 51285000
h1s1 67187999 1 h1s1:51290001-51300000 51295000 0.099166 136.748871 8102 112.423516 9970 0.0168784091582325 0.0112761801404213 1.49681975172862 0.269312164152176 0.133880767317801 51295000
h1s1 67187999 1 h1s1:51300001-51310000 51305000 0.072808 132.853904 8117 121.948408 9577 0.0163673652827399 0.0127334664299885 1.28538174366983 0.77301807117292 0.379913983947571 51305000
h1s1 67187999 1 h1s1:5130001-5140000 5135000 0.065373 132.49927 9163 127.419073 9594 0.0144602499181491 0.0132811208046696 1.08878234983488 0.88260076653761 0.82435951199056 5135000
h1s1 67187999 1 h1s1:51310001-51320000 51315000 0.102742 67.148718 3512 92.629846 6686 0.0191197944191344 0.0138542994316482 1.38006216145855 0.230170959342299 0.23114132183852 51315000
h1s1 67187999 1 h1s1:51320001-51330000 51325000 0.070196 154.29164 8926 128.700086 9281 0.0172856419448801 0.0138670494558776 1.24652630683116 0.817986327153571 0.461629233754962 51325000
h1s1 67187999 1 h1s1:51350001-51360000 51355000 0.060093 101.25345 5030 83.479631 5402 0.0201299105367793 0.0154534674194743 1.30261448711581 0.932542739835575 0.347653088093311 51355000
h1s1 67187999 1 h1s1:51360001-51370000 51365000 0.049307 178.232134 9706 128.777082 9958 0.0183630881928704 0.0129320226953203 1.41997030360265 0.982528598874575 0.189781449009645 51365000
h1s1 67187999 1 h1s1:51370001-51380000 51375000 0.072922 177.307577 8954 145.117851 9914 0.0198020523788251 0.0146376690538632 1.35281459814115 0.77083353650806 0.266961838910073 51375000
h1s1 67187999 1 h1s1:51380001-51390000 51385000 0.068638 140.957199 8035 129.199884 9169 0.0175428996888612 0.014090946013742 1.24497671566925 0.841830913115985 0.464837769043974 51385000
h1s1 67187999 1 h1s1:51390001-51400000 51395000 0.096549 141.911141 8214 101.682252 6943 0.017276739834429 0.0146452905084258 1.17967887523224 0.30229961283024 0.624767161762841 51395000
h1s1 67187999 1 h1s1:51400001-51410000 51405000 0.104756 141.957583 8313 71.94418 4414 0.0170765768074101 0.0162990892614409 1.04770128769149 0.210573537873395 0.887974331717688 51405000
h1s1 67187999 1 h1s1:5140001-5150000 5145000 0.087306 143.492795 8923 116.766298 9056 0.0160812277261011 0.0128938049911661 1.24720575013495 0.452939857030008 0.460059099464594 5145000
h1s1 67187999 1 h1s1:51410001-51420000 51415000 0.094955 140.573376 7732 75.763948 3792 0.0181807263321262 0.019979944092827 0.909948809048634 0.323954787934347 0.978203415285891 51415000
h1s1 67187999 1 h1s1:51420001-51430000 51425000 0.114079 131.474741 8498 76.773762 6641 0.0154712568839727 0.0115605725041409 1.33827774346218 0.14467665961244 0.28805625176762 51425000
h1s1 67187999 1 h1s1:51430001-51440000 51435000 0.089251 125.882525 10000 86.552019 9967 0.0125882525 0.00868385863349052 1.44961508832625 0.415880786822575 0.164981129131355 51435000
h1s1 67187999 1 h1s1:51440001-51450000 51445000 0.092603 109.732835 6214 113.396789 7084 0.0176589692629546 0.016007451863354 1.10317178609679 0.35906825695589 0.7971113430012 51445000
h1s1 67187999 1 h1s1:51450001-51460000 51455000 0.082886 91.248659 6045 109.895889 7450 0.0150948980976013 0.0147511260402685 1.02330480102973 0.545724065965145 0.914403300207726 51455000
h1s1 67187999 1 h1s1:51460001-51470000 51465000 0.121898 130.283074 9177 109.195583 9219 0.0141966954342378 0.0118446233864844 1.19857719160891 0.10687153180741 0.577331551897327 51465000
h1s1 67187999 1 h1s1:51470001-51480000 51475000 0.100572 118.716424 8394 98.304701 8922 0.0141430097688825 0.0110182359336472 1.28360019281245 0.253386516349877 0.382966481046236 51475000
h1s1 67187999 1 h1s1:51480001-51490000 51485000 0.096528 164.357583 9254 91.030975 5642 0.0177607070456019 0.0161345223325062 1.10078914513753 0.302528793922312 0.801831498259199 51485000
h1s1 67187999 1 h1s1:4810001-4820000 4815000 0.092287 169.839878 8543 142.701066 9880 0.0198805897225799 0.0144434277327935 1.37644540412255 0.364446698329416 0.235754200840656 4815000
h1s1 67187999 1 h1s1:48110001-48120000 48115000 0.075513 116.790103 6155 119.603065 8004 0.0189748339561332 0.0149429116691654 1.26982173061276 0.717049122772799 0.411063107695608 48115000
h1s1 67187999 1 h1s1:48120001-48130000 48125000 0.08173 124.154285 6934 119.170394 7681 0.0179051463801558 0.0155149582085666 1.15405701642621 0.572655282380363 0.686841104360292 48125000
h1s1 67187999 1 h1s1:48130001-48140000 48135000 0.075301 154.760103 9338 130.521758 9527 0.0165731530306275 0.0137001950246667 1.20970197875199 0.721691258935624 0.550229668711417 48135000
h1s1 67187999 1 h1s1:48140001-48150000 48145000 0.075278 136.530975 7772 127.351764 9637 0.0175670322954195 0.0132148764138217 1.32933761507188 0.722174002087011 0.302119193672651 48145000
h1s1 67187999 1 h1s1:48150001-48160000 48155000 0.071058 121.795802 6819 114.990938 9939 0.01786124094442 0.0115696687795553 1.5437988143604 0.804337861691649 0.11008494328987 48155000
h1s1 67187999 1 h1s1:48160001-48170000 48165000 0.077077 125.816414 9566 125.130124 9782 0.0131524580807025 0.0127918752811286 1.02818842363995 0.681135958025727 0.909478344824896 48165000
h1s1 67187999 1 h1s1:48170001-48180000 48175000 0.064581 144.626019 9043 113.165981 9584 0.015993145969258 0.0118078026919866 1.35445572613707 0.891109724104975 0.264572504120383 48175000
h1s1 67187999 1 h1s1:48180001-48190000 48185000 0.080874 144.061739 9709 93.169993 9874 0.0148379584921207 0.00943589153331983 1.57250201952038 0.592789085128585 0.0983333170793552 48185000
h1s1 67187999 1 h1s1:48190001-48200000 48195000 0.072033 116.555543 7024 104.503478 7921 0.0165938984908884 0.0131932177755334 1.25775976514702 0.787432099006232 0.436604608978047 48195000
h1s1 67187999 1 h1s1:48200001-48210000 48205000 0.044681 115.4287 9209 102.783237 9494 0.012534335975676 0.0108261256583105 1.15778593111509 0.991437404304704 0.677781136933264 48205000
h1s1 67187999 1 h1s1:4820001-4830000 4825000 0.080555 89.23514 4345 132.462689 8151 0.0205374315304948 0.0162510966752546 1.26375665229824 0.599957089497655 0.423721705887516 4825000
h1s1 67187999 1 h1s1:48210001-48220000 48215000 0.06487 107.625716 8916 91.011532 9731 0.0120710762673845 0.00935274195868873 1.29064570803971 0.888037722232516 0.369976301699841 48215000
h1s1 67187999 1 h1s1:48220001-48230000 48225000 0.061302 86.373937 8485 75.384531 8349 0.0101796036535062 0.0090291688825009 1.12741314133961 0.923068295965437 0.748290894196355 48225000
h1s1 67187999 1 h1s1:48230001-48240000 48235000 0.080559 73.622194 4945 94.110991 7354 0.0148882091001011 0.0127972519717161 1.16339110404377 0.599864441822136 0.664488633593072 48235000
h1s1 67187999 1 h1s1:48240001-48250000 48245000 0.089062 91.523552 5685 116.307483 8682 0.0160991296394019 0.0133963928818245 1.20175108190836 0.419269741269176 0.569422366124109 48245000
h1s1 67187999 1 h1s1:48250001-48260000 48255000 0.132095 143.162173 8549 110.172525 6761 0.0167460724061294 0.0162953002514421 1.02766270935372 0.0737231687455505 0.910053735651801 48255000
h1s1 67187999 1 h1s1:48260001-48270000 48265000 0.108918 170.232448 9391 136.062006 7941 0.0181271907145139 0.0171341148469966 1.05795898278874 0.177195993719463 0.874008913681624 48265000
h1s1 67187999 1 h1s1:51660001-51670000 51665000 0.095521 142.546201 8466 120.935262 9710 0.0168374912591543 0.0124547128733265 1.35189718385352 0.316128497449751 0.26832717307561 51665000
h1s1 67187999 1 h1s1:51670001-51680000 51675000 0.098004 145.684486 8475 135.546757 8891 0.0171899098525074 0.0152453893825217 1.12754810134368 0.283418991798243 0.747969065428764 51675000
h1s1 67187999 1 h1s1:51680001-51690000 51685000 0.073864 55.191686 3634 66.136351 4920 0.0151875855806274 0.0134423477642276 1.12983132463245 0.752084572699168 0.743122129141107 51685000
h1s1 67187999 1 h1s1:51690001-51700000 51695000 0.089651 116.611073 9835 100.372866 9509 0.0118567435688866 0.0105555648333158 1.12326945607534 0.408683525292815 0.75647314680268 51695000
h1s1 67187999 1 h1s1:51700001-51710000 51705000 0.115367 119.711938 8365 104.535784 7925 0.0143110505678422 0.0131906352050473 1.08494021291455 0.137567169564751 0.831010639854104 51705000
h1s1 67187999 1 h1s1:5170001-5180000 5175000 0.056878 120.271745 9950 99.187741 9998 0.0120876125628141 0.00992075825165033 1.21841619926615 0.953281190571392 0.528725655604209 5175000
h1s1 67187999 1 h1s1:51710001-51720000 51715000 0.131213 139.220101 8570 85.396576 6404 0.0162450526254376 0.0133348806995628 1.21823756743247 0.0760198558597217 0.529027979598007 51715000
h1s1 67187999 1 h1s1:51720001-51730000 51725000 0.143961 70.758172 3827 63.892164 3589 0.0184892009406846 0.0178022190025077 1.03858968020111 0.0499419732979647 0.898214337959216 51725000
h1s1 67187999 1 h1s1:51740001-51750000 51745000 0.077235 118.436493 7920 97.132924 8508 0.0149541026515152 0.0114166577338975 1.30984943230053 0.677586089195331 0.335335823442788 51745000
h1s1 67187999 1 h1s1:51750001-51760000 51755000 0.098318 126.019899 8195 102.753421 8194 0.0153776569859671 0.012540080668782 1.22628054732128 0.279498532265772 0.508782024400472 51755000
h1s1 67187999 1 h1s1:51760001-51770000 51765000 0.231846 95.139417 5865 70.157277 5350 0.0162215544757033 0.0131135097196262 1.23701090116443 0.00593920362008602 0.482938199124236 51765000
h1s1 67187999 1 h1s1:51770001-51780000 51775000 0.105702 125.008641 7540 95.186602 7795 0.0165793953580902 0.0122112382296344 1.35771615018165 0.202401037653966 0.260037644213421 51775000
h1s1 67187999 1 h1s1:51780001-51790000 51785000 0.084829 91.545634 4841 105.275486 6380 0.018910480066102 0.0165008598746081 1.1460299772136 0.503354821092462 0.705975287451604 51785000
h1s1 67187999 1 h1s1:51790001-51800000 51795000 0.105795 41.804038 2097 68.820889 5011 0.0199351635670005 0.0137339630812213 1.451523019911 0.201615970508782 0.163518271096851 51795000
h1s1 67187999 1 h1s1:51800001-51810000 51805000 0.093525 32.613627 1666 73.885234 5072 0.0195760066026411 0.0145672779968454 1.34383421575948 0.344517695706024 0.279991027804055 51805000
h1s1 67187999 1 h1s1:5180001-5190000 5185000 0.082514 100.525804 6605 98.729826 7574 0.0152196523845572 0.0130353612358067 1.16756659897928 0.554384185529408 0.65396580813154 5185000
h1s1 67187999 1 h1s1:51810001-51820000 51815000 0.077064 102.363179 6753 96.804486 7810 0.0151581784392122 0.0123949405889885 1.22293272245924 0.681452910599869 0.517032543715074 51815000
h1s1 67187999 1 h1s1:51820001-51830000 51825000 0.105083 157.096329 8460 102.074218 8500 0.0185693060283688 0.0120087315294118 1.54631702631447 0.207657574191283 0.10887564731468 51825000
h1s1 67187999 1 h1s1:51830001-51840000 51835000 0.159184 115.918412 9511 98.389541 9235 0.0121878258858164 0.0106539838657282 1.14396887018219 0.0322511434673636 0.710714947483397 51835000
h1s1 67187999 1 h1s1:51840001-51850000 51845000 0.083164 143.335754 8940 95.257721 9938 0.0160330821029083 0.00958520034212115 1.67269139200488 0.539614195574367 0.0681886891816772 51845000
h1s1 67187999 1 h1s1:51850001-51860000 51855000 0.0911 114.884183 7208 90.555583 8353 0.0159384271642619 0.0108410849994014 1.47018745495879 0.383385833682794 0.150196510595968 51855000
h1s1 67187999 1 h1s1:51860001-51870000 51865000 0.124871 148.732572 9002 108.471563 8849 0.0165221697400578 0.0122580588767092 1.34786183573082 0.0957099250041448 0.274042071797072 51865000
h1s1 67187999 1 h1s1:51870001-51880000 51875000 0.092353 132.208625 8445 106.292163 9491 0.0156552545885139 0.0111992585607418 1.39788312803067 0.363334926223193 0.211451252694097 51875000
h1s1 67187999 1 h1s1:51880001-51890000 51885000 0.088097 96.37372 4380 96.785643 9868 0.0220031324200913 0.00980803029995946 2.24337932767013 0.437579847667717 0.0173494962892168 51885000
h1s1 67187999 1 h1s1:51890001-51900000 51895000 0.082198 93.701817 5120 86.574527 9690 0.0183011361328125 0.00893441971104231 2.04838553870416 0.561566818478823 0.0246637864617365 51895000
h1s1 67187999 1 h1s1:51900001-51910000 51905000 0.13503 87.118647 4642 114.315845 8640 0.018767481042654 0.0132310005787037 1.41844760197968 0.0666478120519997 0.190980992597938 51905000
h1s1 67187999 1 h1s1:5190001-5200000 5195000 0.082804 122.769832 7032 102.685358 6141 0.0174587360637088 0.0167212763393584 1.0441030761877 0.547674543344484 0.892099591374989 5195000
h1s1 67187999 1 h1s1:51910001-51920000 51915000 0.117141 77.6127 4155 129.964219 9145 0.0186793501805054 0.0142115056314926 1.31438221008139 0.1278391636353 0.327699704502677 51915000
h1s1 67187999 1 h1s1:51920001-51930000 51925000 0.086598 151.979257 9748 141.075208 9854 0.0155908142183012 0.0143165423178405 1.08900695937404 0.466744360682277 0.824057187996762 51925000
h1s1 67187999 1 h1s1:51930001-51940000 51935000 0.094538 148.234722 8922 126.580118 8186 0.0166145171486214 0.015463 1.07446919411637 0.329976886843055 0.848457660012288 51935000
h1s1 67187999 1 h1s1:51940001-51950000 51945000 0.110877 137.793032 8152 108.554255 8322 0.0169029725220805 0.0130442507810622 1.29581781321012 0.163591413998576 0.360272676737632 51945000
h1s1 67187999 1 h1s1:51950001-51960000 51955000 0.077638 130.537057 9473 97.510999 9554 0.0137799067877124 0.0102063009210802 1.35013722349214 0.668530997961751 0.27074576502599 51955000
h1s1 67187999 1 h1s1:51960001-51970000 51965000 0.082126 123.819619 9722 41.721664 6577 0.0127360233491051 0.00634357062490497 2.00770577048567 0.563356381474366 0.026838568739699 51965000
h1s1 67187999 1 h1s1:51970001-51980000 51975000 0.071287 122.503136 8332 91.567784 9293 0.0147027287566011 0.00985341482836544 1.49214551632148 0.800378392611592 0.136572426101288 51975000
h1s1 67187999 1 h1s1:51980001-51990000 51985000 0.063244 86.67367 6177 83.073529 8351 0.0140316771895742 0.00994773428331936 1.41054000739675 0.904650913311033 0.198568349603565 51985000
h1s1 67187999 1 h1s1:51990001-5.2e+07 51995000 0.067236 107.607516 7567 90.531068 8800 0.0142206311616228 0.0102876213636364 1.38230506926397 0.860643267439706 0.228761739435727 51995000
h1s1 67187999 1 h1s1:52000001-52010000 52005000 0.061809 46.796792 3569 56.834848 5701 0.0131120179321939 0.00996927696895281 1.31524261719566 0.91846029315675 0.325993036795756 52005000
h1s1 67187999 1 h1s1:5200001-5210000 5205000 0.048676 33.983657 2277 55.114759 3868 0.0149247505489679 0.0142489035677353 1.04743150783637 0.984181628453564 0.888354674806659 5205000
h1s1 67187999 1 h1s1:520001-530000 525000 0.04818 130.495506 9748 98.174305 9989 0.0133869004924087 0.0098282415657223 1.36208500807488 0.98534216249427 0.253961907176782 525000
h1s1 67187999 1 h1s1:52010001-52020000 52015000 0.054437 136.109316 9719 95.372188 9980 0.0140044568371232 0.00955633146292585 1.46546369717856 0.965515559933294 0.153366036337394 52015000
h1s1 67187999 1 h1s1:52020001-52030000 52025000 0.058415 135.374027 9999 104.330823 9988 0.0135387565756576 0.0104456170404485 1.29611841246252 0.943592194189528 0.359736295458313 52025000
h1s1 67187999 1 h1s1:52030001-52040000 52035000 0.083294 135.798392 9404 100.509911 9295 0.014440492556359 0.0108133309306079 1.33543425693967 0.536668974731565 0.292493587805615 52035000
h1s1 67187999 1 h1s1:52040001-52050000 52045000 0.106255 147.482648 9737 132.91845 9871 0.0151466209304714 0.0134655506027758 1.12484230146141 0.197690634782863 0.753557183120569 52045000
h1s1 67187999 1 h1s1:52050001-52060000 52055000 0.070768 132.207082 8541 126.671787 9388 0.0154791104086173 0.0134929470600767 1.14720011422985 0.809131159851374 0.703264123894323 52055000
h1s1 67187999 1 h1s1:52060001-52070000 52065000 0.099432 78.53924 4843 111.927228 7580 0.0162170638034276 0.0147661250659631 1.09826130626572 0.266196276538683 0.806668682159959 52065000
h1s1 67187999 1 h1s1:52070001-52080000 52075000 0.117777 134.8759 8936 99.36859 9795 0.0150935429722471 0.0101448279734558 1.48780669438059 0.124274666224558 0.139283589658569 52075000
h1s1 67187999 1 h1s1:52080001-52090000 52085000 0.089456 137.793258 9796 96.607997 9999 0.0140662778685178 0.00966176587658766 1.45587028791529 0.412379679926662 0.160319488194736 52085000
h1s1 67187999 1 h1s1:52090001-52100000 52095000 0.089545 142.973661 8970 101.234403 9754 0.0159390926421405 0.0103787577404142 1.53574185281103 0.410902193311813 0.114005402822341 52095000
h1s1 67187999 1 h1s1:52100001-52110000 52105000 0.072614 76.165439 5187 55.635441 5092 0.0146839095816464 0.0109260489002357 1.34393592008633 0.776665463872283 0.279873999161295 52105000
h1s1 67187999 1 h1s1:5210001-5220000 5215000 0.066271 86.256061 4444 122.450713 7065 0.019409554680468 0.0173320188251946 1.11986692815343 0.872989789250919 0.763660655945543 5215000
h1s1 67187999 1 h1s1:52110001-52120000 52115000 0.077663 114.035665 8295 103.566384 8556 0.013747518384569 0.0121045329593268 1.13573307047558 0.667906845200363 0.730131949794712 52115000
h1s1 67187999 1 h1s1:52120001-52130000 52125000 0.138732 144.794081 8776 120.593978 9611 0.0164988697584321 0.0125474953698887 1.31491339682228 0.0591189693677528 0.326656199104731 52125000
h1s1 67187999 1 h1s1:52130001-52140000 52135000 0.114123 139.827462 9052 96.579409 7802 0.0154471345558992 0.0123788014611638 1.24786996579287 0.144452354713816 0.458469460400433 52135000
h1s1 67187999 1 h1s1:52140001-52150000 52145000 0.113646 138.596672 9779 114.93273 8157 0.0141728880253605 0.0140900735564546 1.0058775043703 0.14697822292006 0.930241176527955 52145000
h1s1 67187999 1 h1s1:52150001-52160000 52155000 0.09661 117.743899 8878 99.30995 8552 0.0132624351205226 0.0116124824602432 1.14208440494341 0.301529174265401 0.715425350354499 52155000
h1s1 67187999 1 h1s1:52160001-52170000 52165000 0.118899 105.974149 7365 91.031521 9381 0.0143888864901561 0.00970381846285044 1.48280664413105 0.119052263041379 0.142277572435854 52165000
h1s1 67187999 1 h1s1:52170001-52180000 52175000 0.089469 102.213964 7064 85.263855 9997 0.0144697004530011 0.00852894418325498 1.69654064349603 0.412126117867348 0.0626980953588391 52175000
h1s1 67187999 1 h1s1:52180001-52190000 52185000 0.082965 131.400124 9654 124.912895 9964 0.0136109513155169 0.0125364206142112 1.08571271931381 0.543861360067877 0.829645305688567 52185000
h1s1 67187999 1 h1s1:52190001-52200000 52195000 0.091387 113.209175 9305 116.268302 9650 0.0121664884470715 0.0120485287046632 1.00979038563958 0.378690059392036 0.927003384078253 52195000
h1s1 67187999 1 h1s1:52200001-52210000 52205000 0.104367 107.948931 5610 105.92581 7028 0.0192422336898396 0.0150719706886739 1.2766899622688 0.214259940120344 0.397097689659544 52205000
h1s1 67187999 1 h1s1:5220001-5230000 5225000 0.058024 154.881173 8650 122.444945 9126 0.0179053379190751 0.0134171537365768 1.33451090079284 0.946352119681292 0.293888179131843 5225000
h1s1 67187999 1 h1s1:52210001-52220000 52215000 0.108657 76.522841 3961 106.838318 7082 0.0193190711941429 0.0150858963569613 1.28060479384297 0.178897785232936 0.389217761047016 52215000
h1s1 67187999 1 h1s1:52220001-52230000 52225000 0.086011 111.282344 6399 93.144086 8009 0.0173905835286764 0.0116299270820327 1.49533040112894 0.478656901276587 0.134641453495743 52225000
h1s1 67187999 1 h1s1:52230001-52240000 52235000 0.063187 26.259248 1520 91.811656 7247 0.0172758210526316 0.0126689190009659 1.36363813292313 0.90530919942656 0.251816382059509 52235000
h1s1 67187999 1 h1s1:52240001-52250000 52245000 0.111329 127.087293 7063 93.755462 9262 0.0179933870876398 0.0101225936082919 1.77754711726257 0.160612059801636 0.0479817435317294 52245000
h1s1 67187999 1 h1s1:52250001-52260000 52255000 0.065426 153.862591 9689 84.914045 10000 0.0158801311796883 0.0084914045 1.87014188049672 0.88198148996967 0.03706882259433 52255000
h1s1 67187999 1 h1s1:52260001-52270000 52265000 0.094405 154.515735 9716 77.806775 10000 0.0159032250926307 0.0077806775 2.04393834503881 0.332039516671705 0.0249173485210505 52265000
h1s1 67187999 1 h1s1:52270001-52280000 52275000 0.087047 149.61429 9262 107.264057 9908 0.0161535618656878 0.0108260049454986 1.49210737913106 0.45809399350491 0.136601683261978 52275000
h1s1 67187999 1 h1s1:52280001-52290000 52285000 0.129781 135.686059 8764 100.457984 9967 0.0154822066408033 0.0100790592956757 1.53607655105727 0.0799013058446055 0.113810355084407 52285000
h1s1 67187999 1 h1s1:52290001-52300000 52295000 0.095607 129.71888 8415 95.899048 8553 0.0154151966726084 0.0112123287735298 1.37484344099871 0.314841182379387 0.237548640029647 52295000
h1s1 67187999 1 h1s1:52300001-52310000 52305000 0.064316 145.892608 9309 136.676108 9766 0.0156722105489311 0.0139950960475118 1.11983586934493 0.893820887662255 0.763699665493129 52305000
h1s1 67187999 1 h1s1:5230001-5240000 5235000 0.05291 115.144708 7465 87.904537 7794 0.0154246092431346 0.0112784881960482 1.36761319203571 0.971883868576834 0.246374550171154 5235000
h1s1 67187999 1 h1s1:52310001-52320000 52315000 0.117588 71.349339 3891 87.772897 6375 0.0183370185042406 0.0137682975686275 1.33182903789234 0.12536205736354 0.298149972205697 52315000
h1s1 67187999 1 h1s1:52320001-52330000 52325000 0.109862 141.006683 8850 111.463049 8206 0.0159329585310734 0.0135831158908116 1.17299731955106 0.17062776114454 0.640848847755488 52325000
h1s1 67187999 1 h1s1:52330001-52340000 52335000 0.061733 145.236359 9189 120.803565 9754 0.0158054585917945 0.0123850281935616 1.27617461541275 0.919045436370552 0.398180204605077 52335000
h1s1 67187999 1 h1s1:52340001-52350000 52345000 0.076197 108.823478 7301 96.073529 9814 0.0149052839337077 0.00978943641736295 1.52258856365532 0.70135753225602 0.120373711465881 52345000
h1s1 67187999 1 h1s1:52350001-52360000 52355000 0.058556 62.525792 5459 83.579564 9687 0.0114537080051291 0.00862801321358522 1.32750237182005 0.942772993690206 0.305015652580969 52355000
h1s1 67187999 1 h1s1:52360001-52370000 52365000 0.065431 130.45306 9857 96.818522 9983 0.0132345602110176 0.0096983393769408 1.36462127139875 0.881918099454842 0.250363276411902 52365000
h1s1 67187999 1 h1s1:52370001-52380000 52375000 0.072637 94.544646 9774 76.468391 9617 0.00967307612031921 0.00795137683269211 1.21652844832461 0.776211977881586 0.533416553701518 52375000
h1s1 67187999 1 h1s1:52390001-52400000 52395000 0.131794 122.364888 9729 113.143857 9843 0.0125773345667592 0.0114948549222798 1.09417079656928 0.0744594739562508 0.814324305873863 52395000
h1s1 67187999 1 h1s1:52400001-52410000 52405000 0.145403 128.766987 8013 129.839257 8745 0.0160697600149757 0.0148472563750715 1.08233868999237 0.0476062766362067 0.835925842850038 52405000
h1s1 67187999 1 h1s1:5240001-5250000 5245000 0.069075 2.189116 136 9.254884 665 0.0160964411764706 0.0139171187969925 1.15659292783712 0.835486985439686 0.680677595841582 5245000
h1s1 67187999 1 h1s1:52410001-52420000 52415000 0.096367 112.798803 8548 114.298438 9185 0.0131959292232101 0.0124440324442025 1.06042227729468 0.304620680911653 0.870517559172608 52415000
h1s1 67187999 1 h1s1:52420001-52430000 52425000 0.104196 113.979466 8277 91.788672 8441 0.0137706253473481 0.0108741466650871 1.26636376825416 0.215644779059675 0.418250616838471 52425000
h1s1 67187999 1 h1s1:52430001-52440000 52435000 0.108813 126.487032 8494 95.148982 8190 0.0148913388274076 0.0116177023199023 1.28178002993735 0.177756755966023 0.386672388066979 52435000
h1s1 67187999 1 h1s1:52440001-52450000 52445000 0.077623 137.718592 9853 121.161781 9702 0.0139773258905917 0.0124883303442589 1.11923095444198 0.668862579116239 0.764850447146939 52445000
h1s1 67187999 1 h1s1:52450001-52460000 52455000 0.08436 134.70101 9774 102.031513 9778 0.0137815643544097 0.0104348039476376 1.32073054976081 0.513370522435366 0.316123621256303 52455000
h1s1 67187999 1 h1s1:52460001-52470000 52465000 0.071631 119.005777 9871 102.286337 9561 0.0120561014081653 0.0106982885681414 1.12691869651632 0.794473322345644 0.749275885272921 52465000
h1s1 67187999 1 h1s1:52470001-52480000 52475000 0.088869 126.432756 7344 116.486319 8952 0.0172157892156863 0.0130123233914209 1.32303730070502 0.422965895903022 0.312242171271419 52475000
h1s1 67187999 1 h1s1:52480001-52490000 52485000 0.06816 149.690172 9644 133.653243 9549 0.0155215856491083 0.0139965695884386 1.10895641614424 0.848272364661251 0.785974117165176 52485000
h1s1 67187999 1 h1s1:52490001-52500000 52495000 0.107714 152.318084 9087 120.109998 9260 0.0167621969847034 0.0129708421166307 1.29229828209933 0.185743960834414 0.366982318922556 52495000
h1s1 67187999 1 h1s1:52500001-52510000 52505000 0.089181 151.929266 9667 117.168262 9333 0.0157162786800455 0.0125541907210972 1.25187509328136 0.417187606666732 0.449877607544447 52505000
h1s1 67187999 1 h1s1:5250001-5260000 5255000 0.056832 62.62991 4653 56.951637 5018 0.0134601139050075 0.0113494693104823 1.18596857146227 0.953637152693122 0.609426657174343 5255000
h1s1 67187999 1 h1s1:52510001-52520000 52515000 0.098709 86.004335 4887 74.154562 4694 0.0175985952527113 0.0157977337025991 1.11399493015988 0.274856396102946 0.775958415822273 52515000
h1s1 67187999 1 h1s1:52520001-52530000 52525000 0.068946 78.393175 4742 105.757241 9462 0.0165316691269507 0.011177049355316 1.47907275000874 0.83730580559592 0.144520621422093 52525000
h1s1 67187999 1 h1s1:52530001-52540000 52535000 0.117843 52.432022 2968 68.97244 6197 0.017665775606469 0.0111299725673713 1.58722544009301 0.123996723198003 0.0927744565482402 52535000
h1s1 67187999 1 h1s1:52540001-52550000 52545000 0.10457 164.637473 9478 118.023517 8009 0.0173704867060561 0.014736361218629 1.17875006240327 0.212270453193419 0.627078477457358 52545000
h1s1 67187999 1 h1s1:52550001-52560000 52555000 0.076676 142.740992 9820 122.706009 9684 0.0145357425661914 0.0126710046468401 1.14716575136103 0.690517754220345 0.70336164776329 52555000
h1s1 67187999 1 h1s1:52560001-52570000 52565000 0.085405 149.355749 9838 128.301108 9567 0.0151815154502948 0.0134107983693948 1.132036664196 0.490832756317109 0.738362964335521 52565000
h1s1 67187999 1 h1s1:52570001-52580000 52575000 0.108154 120.465231 9031 105.104224 8886 0.0133390799468497 0.0118280693225298 1.12774786680036 0.182311120646778 0.747481446083929 52575000
h1s1 67187999 1 h1s1:52580001-52590000 52585000 0.100112 121.530483 8679 102.099275 8210 0.0140028209471137 0.0124359652862363 1.12599389149241 0.258794214884093 0.751314134134329 52585000
h1s1 67187999 1 h1s1:52590001-52600000 52595000 0.102395 134.014789 9563 121.993643 9290 0.0140138857053226 0.013131716146394 1.06717854308562 0.233871990169594 0.860170276675216 52595000
h1s1 67187999 1 h1s1:52600001-52610000 52605000 0.080427 116.90283 9547 101.703905 9244 0.012244980622185 0.0110021532886196 1.11296219030605 0.602985205629078 0.777869883654024 52605000
h1s1 67187999 1 h1s1:5260001-5270000 5265000 0.052204 155.432769 8544 166.836423 9913 0.0181920375702247 0.0168300638555432 1.08092504736593 0.974180555691005 0.838149387062484 5265000
h1s1 67187999 1 h1s1:52610001-52620000 52615000 0.094788 168.407007 8902 137.539035 8849 0.0189178844079982 0.0155428901570799 1.21714071300832 0.326373379884727 0.531895181345634 52615000
h1s1 67187999 1 h1s1:52620001-52630000 52625000 0.086819 123.032131 7843 100.947205 8872 0.0156868712227464 0.0113781791027953 1.37868028627644 0.462302148450833 0.232994275348892 52625000
h1s1 67187999 1 h1s1:52630001-52640000 52635000 0.073603 130.949841 7568 141.725349 8864 0.0173030973837209 0.0159888706001805 1.08219634872307 0.757424004525107 0.836169652522455 52635000
h1s1 67187999 1 h1s1:52640001-52650000 52645000 0.070299 119.334727 6873 139.028004 8347 0.0173628294776662 0.0166560445669103 1.04243413902483 0.816294288026995 0.893884278177084 52645000
h1s1 67187999 1 h1s1:52650001-52660000 52655000 0.070274 162.187053 9706 134.951358 9691 0.0167099786729858 0.0139254316376019 1.19996127286029 0.816689259696311 0.574054749900038 52655000
h1s1 67187999 1 h1s1:52660001-52670000 52665000 0.087151 132.705535 8211 125.199278 8441 0.0161619212032639 0.0148322802985428 1.08964507668128 0.456016735095915 0.822740615765709 52665000
h1s1 67187999 1 h1s1:52670001-52680000 52675000 0.08014 123.572935 6617 102.682515 5923 0.0186750695179084 0.0173362341718724 1.07722757622923 0.609514428656414 0.84408859068257 52675000
h1s1 67187999 1 h1s1:52680001-52690000 52685000 0.083102 53.279682 2724 105.916897 5490 0.0195593546255507 0.0192926952641166 1.01382177854279 0.540925891611972 0.923570543890617 52685000
h1s1 67187999 1 h1s1:52690001-52700000 52695000 0.123705 98.012178 5738 69.950839 4029 0.0170812439874521 0.0173618364358402 0.983838550177281 0.10000097523869 0.946566672193019 52695000
h1s1 67187999 1 h1s1:52700001-52710000 52705000 0.108242 145.48637 8112 113.854563 7856 0.0179347103057199 0.0144926887729124 1.23750054850007 0.181755234593667 0.481631379280079 52705000
h1s1 67187999 1 h1s1:5270001-5280000 5275000 0.063583 159.624205 9385 128.18591 9387 0.0170084395311668 0.0136556844572281 1.24552083672115 0.901539901890988 0.46343342533085 5275000
h1s1 67187999 1 h1s1:52710001-52720000 52715000 0.121914 104.442679 6270 116.207313 8747 0.0166575245614035 0.0132853907625472 1.25382270338353 0.106798388905685 0.445313490476794 52715000
h1s1 67187999 1 h1s1:52720001-52730000 52725000 0.138386 77.730054 4355 91.095847 6754 0.017848462456946 0.0134876883328398 1.32331516094486 0.059967427027765 0.311822818634861 52725000
h1s1 67187999 1 h1s1:52730001-52740000 52735000 0.075583 127.835827 8037 132.513164 9363 0.0159059135249471 0.0141528531453594 1.12386621705056 0.715283940744497 0.755283355601283 52735000
h1s1 67187999 1 h1s1:52740001-52750000 52745000 0.087079 139.508026 8944 126.100257 9715 0.0155979456618962 0.0129799544004117 1.20169495059254 0.457494221710764 0.569617413862043 52745000
h1s1 67187999 1 h1s1:52750001-52760000 52755000 0.085143 102.227835 5829 116.478812 8444 0.0175377997941328 0.0137942695405021 1.27138300021172 0.496362359687534 0.407737543763836 52755000
h1s1 67187999 1 h1s1:52760001-52770000 52765000 0.100887 88.572267 5833 78.076066 6625 0.0151846848962798 0.0117850665660377 1.28846831803556 0.249958552355689 0.373965027940588 52765000
h1s1 67187999 1 h1s1:52770001-52780000 52775000 0.083115 52.692914 3374 128.83441 9155 0.0156173426200356 0.0140725734571273 1.10977161836209 0.540686958133003 0.784306459005842 52775000
h1s1 67187999 1 h1s1:52780001-52790000 52785000 0.0871 164.544127 9498 133.437415 9712 0.0173240815961255 0.0137394372940692 1.26090182773378 0.457109002428344 0.43005100498347 52785000
h1s1 67187999 1 h1s1:52790001-52800000 52795000 0.084642 137.490846 7833 124.217984 9593 0.0175527698199923 0.0129488151777338 1.35555026302139 0.507182632949414 0.262992617443119 52795000
h1s1 67187999 1 h1s1:52800001-52810000 52805000 0.073022 140.27398 8154 127.527859 9626 0.0172030880549424 0.013248271244546 1.29851568837892 0.768766030485961 0.355084406908591 52805000
h1s1 67187999 1 h1s1:5280001-5290000 5285000 0.076749 45.661078 2115 116.604254 7327 0.0215891621749409 0.0159143242800601 1.35658679533074 0.688879353221701 0.261568768956202 5285000
h1s1 67187999 1 h1s1:52810001-52820000 52815000 0.058387 121.863816 8918 97.694572 9300 0.0136649266651716 0.010504792688172 1.30082782885927 0.943772613347117 0.350754347126459 52815000
h1s1 67187999 1 h1s1:52820001-52830000 52825000 0.083862 126.04592 8778 98.789758 9959 0.014359298245614 0.00991964635003514 1.44756150964627 0.524142033762763 0.166570768195516 52825000
h1s1 67187999 1 h1s1:52830001-52840000 52835000 0.090762 135.63251 9496 123.413396 9811 0.0142831202611626 0.0125790842931404 1.13546581995253 0.388583855898731 0.730863378811964 52835000
h1s1 67187999 1 h1s1:52840001-52850000 52845000 0.081566 124.663352 8892 118.06645 9332 0.0140197201979307 0.0126517841834548 1.10812198458656 0.576809799198354 0.787768556354168 52845000
h1s1 67187999 1 h1s1:52850001-52860000 52855000 0.083602 124.02953 9543 98.890106 9983 0.0129969118725768 0.00990585054592808 1.3120440099835 0.530022723061469 0.331473878231697 52855000
h1s1 67187999 1 h1s1:52860001-52870000 52865000 0.091353 82.62232 5587 116.365203 8377 0.0147883157329515 0.0138910353348454 1.06459420600963 0.379197183510664 0.86413949814217 52865000
h1s1 67187999 1 h1s1:52870001-52880000 52875000 0.095439 136.945695 8546 133.341958 9368 0.0160245372103908 0.0142337700683177 1.12581116130709 0.317420688713563 0.751674972449507 52875000
h1s1 67187999 1 h1s1:52880001-52890000 52885000 0.087392 138.735543 9569 129.645981 9349 0.0144984369317588 0.0138673634613328 1.04550781928992 0.451121036873775 0.890539209471518 52885000
h1s1 67187999 1 h1s1:52890001-52900000 52895000 0.070829 112.121826 7094 88.634183 8139 0.0158051629546095 0.0108900581152476 1.45133871530769 0.807980378197564 0.163762080769268 52895000
h1s1 67187999 1 h1s1:52900001-52910000 52905000 0.075544 149.795481 9296 114.411817 8798 0.0161139717082616 0.0130042983632644 1.23912657631585 0.71633719852934 0.477769434068988 52905000
h1s1 67187999 1 h1s1:52910001-52920000 52915000 0.081199 111.76442 6975 92.410398 7856 0.0160235727598566 0.0117630343686354 1.36219722375218 0.585011556578473 0.253786364212641 52915000
h1s1 67187999 1 h1s1:52920001-52930000 52925000 0.10113 125.063457 7971 123.336684 8672 0.0156898076778321 0.014222403597786 1.10317553358383 0.247408303182204 0.797082085840509 52925000
h1s1 67187999 1 h1s1:52930001-52940000 52935000 0.094458 156.715195 9481 115.768864 7938 0.0165293951060015 0.0145841350466112 1.13338192859386 0.33125932571997 0.73556402929617 52935000
h1s1 67187999 1 h1s1:52940001-52950000 52945000 0.104125 129.97756 8966 117.030382 8771 0.014496716484497 0.0133428778930567 1.08647599121332 0.216303065175202 0.828328733457514 52945000
h1s1 67187999 1 h1s1:52950001-52960000 52955000 0.096009 130.962015 7973 117.51998 7850 0.016425688573937 0.014970698089172 1.09718922097677 0.309355464749998 0.808775197729644 52955000
h1s1 67187999 1 h1s1:52960001-52970000 52965000 0.113352 157.697806 9416 136.768213 9236 0.0167478553525913 0.0148081651147683 1.13098788558811 0.148699519207326 0.740479232292103 52965000
h1s1 67187999 1 h1s1:52970001-52980000 52975000 0.086343 143.057507 8375 128.664049 9758 0.0170814933731343 0.013185493851199 1.29547619269346 0.471654687484762 0.360945591433503 52975000
h1s1 67187999 1 h1s1:52980001-52990000 52985000 0.081586 144.041245 9861 120.68088 9944 0.014607164080722 0.0121360498793242 1.203617670162 0.576336808433864 0.565345868401291 52985000
h1s1 67187999 1 h1s1:52990001-5.3e+07 52995000 0.105383 128.663687 9975 127.54017 9981 0.0128986152380952 0.0127782957619477 1.00941592512719 0.20501467734228 0.927305708072051 52995000
h1s1 67187999 1 h1s1:53000001-53010000 53005000 0.056751 106.144903 8116 111.193523 9956 0.0130784749876787 0.0111684936721575 1.17101512268236 0.954090638683818 0.645803060299008 53005000
h1s1 67187999 1 h1s1:5300001-5310000 5305000 0.101802 124.121618 6920 128.057609 9179 0.01793665 0.0139511503431746 1.28567534280606 0.240118393976926 0.37935809789446 5305000
h1s1 67187999 1 h1s1:530001-540000 535000 0.06304 133.124729 9862 102.329205 10000 0.013498755729061 0.0102329205 1.31914986821808 0.906698914559338 0.318825032426686 535000
h1s1 67187999 1 h1s1:53010001-53020000 53015000 0.06361 101.147627 9922 74.815588 9999 0.0101942780689377 0.00748230703070307 1.36245118345268 0.901286339831674 0.25340602112367 53015000
h1s1 67187999 1 h1s1:53020001-53030000 53025000 0.064651 98.750081 8288 85.85066 9618 0.0119148263754826 0.00892604075691412 1.33483889441726 0.890295399799101 0.293410312173905 53025000
h1s1 67187999 1 h1s1:53030001-53040000 53035000 0.071795 103.671606 9366 83.079197 9481 0.011068930813581 0.00876270403965826 1.26318665602367 0.79153785388974 0.42503827811857 53035000
h1s1 67187999 1 h1s1:53040001-53050000 53045000 0.073116 124.883304 9357 103.611571 9945 0.0133465110612376 0.0104184586224233 1.28104468664033 0.766947210329728 0.388125493714587 53045000
h1s1 67187999 1 h1s1:53050001-53060000 53055000 0.079379 97.778789 6275 99.645595 7635 0.0155822771314741 0.0130511584806811 1.19393823579261 0.627341791903568 0.58973658802992 53055000
h1s1 67187999 1 h1s1:53060001-53070000 53065000 0.09061 93.645063 4490 85.534097 5055 0.0208563614699332 0.0169206917903066 1.23259508112317 0.391221876554287 0.49321721491335 53065000
h1s1 67187999 1 h1s1:53070001-53080000 53075000 0.07126 111.846026 5783 136.408602 7536 0.0193404852152862 0.0181009291401274 1.06848024571351 0.800831878602288 0.858239304069671 53075000
h1s1 67187999 1 h1s1:53080001-53090000 53085000 0.082017 67.334003 3137 139.3299 6656 0.0214644574434173 0.0209329777644231 1.0253895879017 0.565706706716469 0.912413813280801 53085000
h1s1 67187999 1 h1s1:53090001-53100000 53095000 0.076193 66.139442 3012 73.251307 3751 0.0219586460823373 0.0195284742735271 1.12444248202762 0.701479437092228 0.754210593042647 53095000
h1s1 67187999 1 h1s1:53100001-53110000 53105000 0.078147 75.307912 3987 77.69988 4852 0.0188883651868573 0.0160139901071723 1.17949149839912 0.656433162016404 0.625293790655263 53105000
h1s1 67187999 1 h1s1:5310001-5320000 5315000 0.060115 139.251103 9977 105.924776 9987 0.0139572118873409 0.0106062657454691 1.31594023969306 0.932333063517296 0.324413150118491 5315000
h1s1 67187999 1 h1s1:53110001-53120000 53115000 0.10909 33.384198 1748 77.225549 6427 0.0190985114416476 0.0120158003734246 1.5894497951121 0.175898926262203 0.0919942655965047 53115000
h1s1 67187999 1 h1s1:53120001-53130000 53125000 0.094673 36.191931 2162 78.931871 7301 0.0167400235892692 0.0108111040953294 1.54841017546961 0.328123933332683 0.107841894303631 53125000
h1s1 67187999 1 h1s1:53130001-53140000 53135000 0.063727 10.833092 531 12.063842 665 0.0204013032015066 0.0181411157894737 1.12458921701742 0.900077043856484 0.753976535757127 53135000
h1s1 67187999 1 h1s1:53140001-53150000 53145000 0.085763 108.995788 6918 80.434563 6866 0.015755389997109 0.0117149086804544 1.34490079494993 0.483830542525283 0.278469655448171 53145000
h1s1 67187999 1 h1s1:53150001-53160000 53155000 0.09122 118.496026 8224 95.707947 9132 0.0144085634727626 0.0104805022996058 1.37479703365979 0.3814499848838 0.237616906737924 53155000
h1s1 67187999 1 h1s1:53160001-53170000 53165000 0.085281 120.272171 8476 107.081615 9440 0.0141897323029731 0.0113433914194915 1.25092503451751 0.493392757877491 0.451847589697578 53165000
h1s1 67187999 1 h1s1:53170001-53180000 53175000 0.093036 99.265183 6659 98.878631 9714 0.0149069204084697 0.0101789819847643 1.46448047857656 0.351880747813027 0.154116970128439 53175000
h1s1 67187999 1 h1s1:53180001-53190000 53185000 0.070303 132.255728 9422 97.208496 9600 0.0140369059647633 0.010125885 1.38623991530255 0.816211392738373 0.224129355659798 53185000
h1s1 67187999 1 h1s1:53190001-53200000 53195000 0.089588 139.646933 8850 112.291533 8896 0.0157793144632768 0.0126226993030576 1.25007449551259 0.410053735651801 0.453778562303124 53195000
h1s1 67187999 1 h1s1:53200001-53210000 53205000 0.07335 150.773078 9189 125.762896 9736 0.0164079962999238 0.0129173064913722 1.27023356695013 0.762568388613113 0.410087869005939 53205000
h1s1 67187999 1 h1s1:5320001-5330000 5325000 0.070085 149.483713 8694 122.320487 9480 0.0171938938348286 0.0129030049578059 1.3325495798114 0.819863661631184 0.296989438164991 5325000
h1s1 67187999 1 h1s1:53210001-53220000 53215000 0.057872 92.386073 5875 97.734983 8558 0.0157252890212766 0.0114203064968451 1.37695858036917 0.947327358370961 0.235188562400648 53215000
h1s1 67187999 1 h1s1:53220001-53230000 53225000 0.072513 65.922497 4055 76.890375 5211 0.0162570892725031 0.0147553972366149 1.10177238957429 0.77873784608783 0.799959039975034 53225000
h1s1 67187999 1 h1s1:53230001-53240000 53235000 0.077432 130.931749 8990 113.822077 9614 0.0145641545050056 0.0118392008529228 1.2301636475244 0.673090238835955 0.499078399438262 53235000
h1s1 67187999 1 h1s1:53240001-53250000 53245000 0.120584 123.782163 9713 107.837203 9362 0.0127439681869659 0.0115186074556719 1.10638097843075 0.111889134865758 0.790908824934903 53245000
h1s1 67187999 1 h1s1:53250001-53260000 53255000 0.144354 123.827384 9717 136.685972 9146 0.0127433759390758 0.0149448908812596 0.852691133065123 0.0493373253103697 0.989564946020539 53255000
h1s1 67187999 1 h1s1:53260001-53270000 53265000 0.085063 134.776992 8290 123.74946 8954 0.0162577794933655 0.0138205785123967 1.17634580048749 0.498346970421011 0.63267634753606 53265000
h1s1 67187999 1 h1s1:53270001-53280000 53275000 0.078985 156.649433 8755 130.352141 9266 0.0178925680182753 0.0140677898769696 1.27188194981269 0.636850369127844 0.406908590877617 53275000
h1s1 67187999 1 h1s1:53280001-53290000 53285000 0.066053 143.321022 8925 104.082861 8076 0.016058377815126 0.0128879223625557 1.24600206017548 0.875413257394747 0.462526453349457 53285000
h1s1 67187999 1 h1s1:53290001-53300000 53295000 0.070914 142.064726 8368 120.939599 8680 0.016977142208413 0.0139331335253456 1.21847265566859 0.806522396356508 0.528637884122139 53295000
h1s1 67187999 1 h1s1:53300001-53310000 53305000 0.066671 141.042882 9371 118.711724 8878 0.0150509958382243 0.0133714489749944 1.12560694554276 0.867899043290845 0.752143087020548 53305000
h1s1 67187999 1 h1s1:5330001-5340000 5335000 0.085386 142.529258 8116 130.2952 9315 0.0175615152784623 0.0139876757917338 1.25549916511795 0.491105823150216 0.441607583456051 5335000
h1s1 67187999 1 h1s1:53310001-53320000 53315000 0.117408 123.688779 7349 86.648733 5889 0.0168306951966254 0.0147136581762608 1.14388243868409 0.126361677020451 0.710841728513054 53315000
h1s1 67187999 1 h1s1:53320001-53330000 53325000 0.082209 158.655055 8411 160.527877 9807 0.0188628052550232 0.0163687036810441 1.15237013404228 0.561323008806405 0.690771316279659 53325000
h1s1 67187999 1 h1s1:53330001-53340000 53335000 0.078794 156.207632 8665 153.186478 9871 0.0180274243508367 0.0155188408469253 1.16164760813359 0.641385229034806 0.668526121768303 53335000
h1s1 67187999 1 h1s1:53340001-53350000 53345000 0.09926 70.457811 4085 79.977471 6600 0.0172479341493268 0.0121177986363636 1.42335540199261 0.268288163528023 0.186806971006154 53345000
h1s1 67187999 1 h1s1:53350001-53360000 53355000 0.093401 140.204995 8172 129.750031 9761 0.0171567541605482 0.0132926985964553 1.29069007591305 0.346370649216396 0.369869025443977 53355000
h1s1 67187999 1 h1s1:53360001-53370000 53365000 0.072681 149.633613 9626 115.064383 9522 0.0155447343652608 0.0120840561856753 1.2863838206651 0.775270872546056 0.3780610304372 53365000
h1s1 67187999 1 h1s1:53370001-53380000 53375000 0.11846 161.728606 9470 94.046766 6049 0.0170779942977825 0.0155474898330303 1.09844061524972 0.121227045319342 0.806337101005471 53375000
h1s1 67187999 1 h1s1:53380001-53390000 53385000 0.085298 135.502284 9438 118.380694 9534 0.01435709726637 0.0124166870148941 1.15627439502569 0.49304167194921 0.681438282019524 53385000
h1s1 67187999 1 h1s1:53390001-53400000 53395000 0.126525 143.685484 9773 131.109882 9771 0.014702290391896 0.0134182665029168 1.0956922333224 0.0900047786695794 0.811476608900028 53395000
h1s1 67187999 1 h1s1:53400001-53410000 53405000 0.124963 146.717587 8923 114.737057 8434 0.0164426299450857 0.0136041092008537 1.20865171708956 0.0953978486234506 0.553009098976975 53405000
h1s1 67187999 1 h1s1:5340001-5350000 5345000 0.08673 161.448147 8417 146.986725 8841 0.0191811984079838 0.0166255768578215 1.15371626332232 0.463974682803616 0.687777333502375 5345000
h1s1 67187999 1 h1s1:53410001-53420000 53415000 0.090021 153.298251 9973 129.877955 9934 0.0153713276847488 0.013074084457419 1.17570968237292 0.40185685446513 0.634100196022977 53415000
h1s1 67187999 1 h1s1:53420001-53430000 53425000 0.089675 152.000904 9351 121.752049 9361 0.0162550426692332 0.0130063079799167 1.24978146714141 0.408303182203844 0.454334448356235 53425000
h1s1 67187999 1 h1s1:53430001-53440000 53435000 0.090574 10.185713 605 28.157896 1790 0.0168358892561983 0.0157306681564246 1.0702590054525 0.391899667443607 0.85532334038756 53435000
h1s1 67187999 1 h1s1:53440001-53450000 53445000 0.103202 108.075045 6524 95.756306 6914 0.0165657641017781 0.0138496248192074 1.19611645210806 0.225826270979822 0.584011936921562 53445000
h1s1 67187999 1 h1s1:53450001-53460000 53455000 0.118007 126.14098 8695 93.073174 9857 0.0145073007475561 0.00944234290352034 1.53640901371495 0.123270170374199 0.113644564507163 53455000
h1s1 67187999 1 h1s1:53460001-53470000 53465000 0.097131 141.849614 9793 113.978092 9580 0.0144847966915143 0.0118975043841336 1.21746512746246 0.29478052253289 0.531183257102176 53465000
h1s1 67187999 1 h1s1:53470001-53480000 53475000 0.113617 138.900356 9081 101.243347 8109 0.0152957114855192 0.0124853060796646 1.22509703710285 0.147134261110407 0.511668730921893 53475000
h1s1 67187999 1 h1s1:53480001-53490000 53485000 0.065165 151.684844 9088 124.081565 9474 0.0166906738556338 0.0130970619590458 1.27438305688903 0.884912082232126 0.40173982582237 53485000
h1s1 67187999 1 h1s1:53490001-53500000 53495000 0.083833 135.738896 8406 124.032984 9359 0.0161478581965263 0.0132528030772518 1.21844851254477 0.524732053170013 0.528686646056622 53495000
h1s1 67187999 1 h1s1:53500001-53510000 53505000 0.169585 118.30274 7059 84.974699 6543 0.016759135854937 0.0129871158489989 1.29044324003846 0.0243517100810423 0.370376149562605 53505000
h1s1 67187999 1 h1s1:5350001-5360000 5355000 0.072402 95.651315 5774 85.324024 6229 0.0165658668167648 0.0136978686787606 1.20937550251531 0.780693199660617 0.551087878758326 5355000
h1s1 67187999 1 h1s1:53510001-53520000 53515000 0.082715 140.033695 8201 134.628297 9004 0.0170751975368857 0.0149520543091959 1.14199675735421 0.549849325622446 0.715698417187607 53515000
h1s1 67187999 1 h1s1:53520001-53530000 53525000 0.070139 87.994614 6087 95.80932 7190 0.0144561547560375 0.0133253574408901 1.08486056153941 0.818878670554618 0.831176430431348 53525000
h1s1 67187999 1 h1s1:53530001-53540000 53535000 0.056898 142.211377 8829 111.206723 9028 0.0161073028655567 0.0123179799512627 1.30762535166373 0.95313978096139 0.338758911243527 53535000
h1s1 67187999 1 h1s1:53540001-53550000 53545000 0.078803 135.489357 7056 145.574291 8736 0.019202006377551 0.01666372378663 1.1523238517046 0.641219438457562 0.690898097309317 53545000
h1s1 67187999 1 h1s1:53550001-53560000 53555000 0.079533 101.41816 5242 124.093753 7311 0.0193472262495231 0.016973567637806 1.13984441352389 0.624021104165244 0.720457581993193 53555000
h1s1 67187999 1 h1s1:53560001-53570000 53565000 0.074577 177.953518 9502 93.542431 9415 0.0187280065249421 0.00993546797663303 1.88496471117294 0.737368220872058 0.0356839836549996 53565000
h1s1 67187999 1 h1s1:53570001-53580000 53575000 0.070553 152.425589 8553 118.914398 8623 0.0178213011808722 0.0137903743476748 1.29230002983037 0.812505485717629 0.36697256653566 53575000
h1s1 67187999 1 h1s1:53580001-53590000 53585000 0.100939 96.706146 5453 71.356139 4592 0.0177344848707134 0.0155392288763066 1.14127187467803 0.249392913915681 0.717249046704181 53585000
h1s1 67187999 1 h1s1:53590001-53600000 53595000 0.083852 111.26664 5605 107.067861 6476 0.0198513184656557 0.0165330236256949 1.20070707664166 0.524356586274491 0.57233832980622 53595000
h1s1 67187999 1 h1s1:53600001-53610000 53605000 0.089248 77.10223 3935 86.263289 5053 0.019593959339263 0.0170716978032852 1.1477452075969 0.416002691658784 0.701957304050166 53605000
h1s1 67187999 1 h1s1:5360001-5370000 5365000 0.075861 23.198977 1181 39.28242 2322 0.0196435029635902 0.0169174935400517 1.16113553802073 0.709252089448893 0.669813436838666 5365000
h1s1 67187999 1 h1s1:53610001-53620000 53615000 0.080157 74.161174 4711 95.027356 6638 0.0157421299087243 0.0143156607411871 1.09964396288277 0.608982923570544 0.803957518602678 53615000
h1s1 67187999 1 h1s1:53620001-53630000 53625000 0.080139 147.158291 8975 106.544834 8035 0.0163964669637883 0.0132600913503423 1.2365274514768 0.609558314397449 0.484049971230459 53625000
h1s1 67187999 1 h1s1:53630001-53640000 53635000 0.07873 151.53748 9940 130.914563 9940 0.0152452193158954 0.0131704791750503 1.15752958668166 0.643101649128624 0.678337022986376 53635000
h1s1 67187999 1 h1s1:53640001-53650000 53645000 0.063938 142.94469 9147 124.690423 9270 0.0156274942604133 0.0134509625674218 1.16181233737599 0.897570680424034 0.668067759584158 53645000
h1s1 67187999 1 h1s1:53650001-53660000 53655000 0.104389 153.931254 9616 147.572294 9789 0.0160078259151414 0.0150753186229441 1.06185655610476 0.213996625674134 0.868411043602922 53655000
h1s1 67187999 1 h1s1:53660001-53670000 53665000 0.054231 117.216424 9979 91.205976 9976 0.0117463096502656 0.00914253969526864 1.2847972272239 0.966364017593306 0.38083070831586 53665000
h1s1 67187999 1 h1s1:53670001-53680000 53675000 0.062177 124.601406 9986 99.849452 9838 0.0124776092529541 0.0101493649115674 1.22939803245553 0.915168862579116 0.500941105335531 53675000
h1s1 67187999 1 h1s1:53680001-53690000 53685000 0.067177 100.105647 8644 97.279146 9060 0.011580940189727 0.0107372125827815 1.07857976178087 0.861389325037303 0.841894303630814 53685000
h1s1 67187999 1 h1s1:53690001-53700000 53695000 0.088778 103.906161 5570 132.860821 8786 0.0186546070017953 0.0151218781015252 1.23361707299531 0.42462380167546 0.491013175474697 53695000
h1s1 67187999 1 h1s1:53700001-53710000 53705000 0.07845 114.458708 6635 139.649345 9609 0.0172507472494348 0.0145331819127901 1.18699038881865 0.64963087215596 0.60710558909293 53705000
h1s1 67187999 1 h1s1:5370001-5380000 5375000 0.055741 144.920902 8757 122.215161 9187 0.0165491494804157 0.0133030544247306 1.24401125877156 0.959356927608032 0.466768741649519 5375000
h1s1 67187999 1 h1s1:53710001-53720000 53715000 0.072579 111.346337 6408 126.132459 9705 0.0173761449750312 0.0129966469860896 1.33697137374193 0.777431026243673 0.290123757789719 53715000
h1s1 67187999 1 h1s1:53720001-53730000 53725000 0.081862 34.515636 1857 110.211281 8949 0.0185867722132472 0.0123154856408537 1.50921959192498 0.569588156701353 0.127083353650806 53725000
h1s1 67187999 1 h1s1:53730001-53740000 53735000 0.088649 136.087244 8223 130.041015 9391 0.0165495857959382 0.0138474086891705 1.19513955046918 0.426803460146871 0.586547557514702 53735000
h1s1 67187999 1 h1s1:53740001-53750000 53745000 0.095825 129.986856 7945 104.807997 8594 0.0163608377595972 0.0121954848731673 1.3415487723325 0.311910590116931 0.283453125152381 53745000
h1s1 67187999 1 h1s1:53750001-53760000 53755000 0.097282 131.294323 7946 125.36537 8586 0.0165233228039265 0.0146011378989052 1.13164624006225 0.292844673733896 0.73927968870381 53755000
h1s1 67187999 1 h1s1:53760001-53770000 53765000 0.048643 113.421202 6036 132.199749 9595 0.0187907889330683 0.0137779832204273 1.36382724760536 0.984259647548738 0.251523810452608 53765000
h1s1 67187999 1 h1s1:53770001-53780000 53775000 0.041936 169.116628 9913 146.70598 9983 0.0170600855442348 0.0146955804868276 1.16089905802133 0.994577672885439 0.670281551409708 53775000
h1s1 67187999 1 h1s1:53780001-53790000 53785000 0.065202 132.194509 7165 126.03299 9306 0.0184500361479414 0.0135431968622394 1.36231026807142 0.884507358175914 0.253581564087811 53785000
h1s1 67187999 1 h1s1:53790001-53800000 53795000 0.130118 102.724443 6491 107.969439 7321 0.0158256729317517 0.0147479086190411 1.07307912874637 0.0789455719287296 0.850739718546114 53795000
h1s1 67187999 1 h1s1:53800001-53810000 53805000 0.067076 139.814131 7874 142.278424 8984 0.0177564301498603 0.0158368682101514 1.12120843049502 0.862671763914218 0.760871473293088 53805000
h1s1 67187999 1 h1s1:5380001-5390000 5385000 0.088807 127.827469 6692 129.60024 9792 0.0191015345188285 0.013235318627451 1.44322437989596 0.423994772720623 0.169867074966598 5385000
h1s1 67187999 1 h1s1:53810001-53820000 53815000 0.058065 151.134413 9473 134.05266 9805 0.0159542291776628 0.0136718674145844 1.16693855300584 0.94609368142853 0.655526190035011 53815000
h1s1 67187999 1 h1s1:53820001-53830000 53825000 0.078559 144.91401 9689 125.078622 9994 0.014956549695531 0.0125153714228537 1.19505440072035 0.647046489628337 0.586762110026429 53825000
h1s1 67187999 1 h1s1:53830001-53840000 53835000 0.083346 139.404538 8077 111.810484 8065 0.0172594450909991 0.0138636681959082 1.24494072182809 0.535342650113615 0.464896283365354 53835000
h1s1 67187999 1 h1s1:53840001-53850000 53845000 0.102828 149.36634 7511 132.6107 8774 0.0198863453601385 0.0151140528835195 1.31575200334404 0.229381016003667 0.324793493207463 53845000
h1s1 67187999 1 h1s1:53850001-53860000 53855000 0.057506 103.187192 5286 108.469624 6629 0.0195208460083239 0.0163628939508221 1.19299471517647 0.949619169291684 0.59209666565892 53855000
h1s1 67187999 1 h1s1:53860001-53870000 53865000 0.074499 18.740232 1032 39.460254 2436 0.0181591395348837 0.0161987906403941 1.12101822524956 0.738943231355874 0.761261568768956 53865000
h1s1 67187999 1 h1s1:53870001-53880000 53875000 0.088619 81.981573 4460 109.86109 6481 0.0183815186098655 0.0169512559790156 1.08437502404662 0.427286203298257 0.832044392865154 53875000
h1s1 67187999 1 h1s1:53880001-53890000 53885000 0.075315 10.206552 573 23.791088 1423 0.0178124816753927 0.0167189655657063 1.06540572772812 0.721388934941827 0.862920449780084 53885000
h1s1 67187999 1 h1s1:53890001-53900000 53895000 0.074927 75.813142 4310 79.99122 5855 0.0175900561484919 0.0136620358667805 1.28751353897865 0.72978574005988 0.375896000546134 53895000
h1s1 67187999 1 h1s1:53900001-53910000 53905000 0.070143 51.070261 3078 90.742508 6270 0.0165920276153346 0.0144724893141946 1.14645291871532 0.81881528003979 0.705048810696418 53905000
h1s1 67187999 1 h1s1:5390001-5400000 5395000 0.087087 52.80864 3494 87.521201 7178 0.015114092730395 0.0121929786848704 1.23957345625062 0.457289421585933 0.476803947766216 5395000
h1s1 67187999 1 h1s1:53910001-53920000 53915000 0.097635 117.251808 6406 75.077507 4578 0.0183034355291914 0.016399630187855 1.11608830928068 0.288290309053141 0.771657613200831 53915000
h1s1 67187999 1 h1s1:53920001-53930000 53925000 0.085263 146.297599 7908 106.49303 6041 0.0184999492918563 0.0176283777520278 1.0494413922874 0.493773100966462 0.885682520796965 53925000
h1s1 67187999 1 h1s1:53930001-53940000 53935000 0.094542 106.308019 6063 133.859347 9442 0.017533897245588 0.0141770119678034 1.23678369499921 0.32990374394133 0.48342581846907 53935000
h1s1 67187999 1 h1s1:53940001-53950000 53945000 0.106676 152.150826 8158 107.728432 7328 0.018650505761216 0.0147009323144105 1.26866142652286 0.194238289821434 0.413452442485298 53945000
h1s1 67187999 1 h1s1:53950001-53960000 53955000 0.090299 32.450248 1725 15.988451 923 0.0188117379710145 0.0173222654387866 1.08598601248153 0.396722222764021 0.829079667248559 53955000
h1s1 67187999 1 h1s1:53960001-53970000 53965000 0.082869 110.194225 7398 108.463747 8517 0.014895137199243 0.0127349708817659 1.16962475513549 0.546128790021358 0.648738528754913 53965000
h1s1 67187999 1 h1s1:53970001-53980000 53975000 0.058817 112.577008 9145 87.421794 8833 0.012310225041006 0.00989718034642817 1.24381132909725 0.940978554501214 0.467217351446767 53975000
h1s1 67187999 1 h1s1:53980001-53990000 53985000 0.089826 142.159189 7909 119.606867 7931 0.0179743569351372 0.0150809314083974 1.19185986915428 0.405323828006905 0.595032134114825 53985000
h1s1 67187999 1 h1s1:53990001-5.4e+07 53995000 0.084221 144.600255 8678 135.33703 8070 0.0166628549204886 0.0167703878562577 0.993587927918493 0.516369381406099 0.939583963174987 53995000
h1s1 67187999 1 h1s1:54000001-54010000 54005000 0.108475 103.166261 6396 100.045793 8300 0.0161298094121326 0.01205371 1.3381613969585 0.180282624172266 0.288231794731761 54005000
h1s1 67187999 1 h1s1:5400001-5410000 5405000 0.082027 118.542233 7108 95.927888 9176 0.0166772978334271 0.0104542162162162 1.5952700315838 0.565536039945777 0.0902290835682033 5405000
h1s1 67187999 1 h1s1:540001-550000 545000 0.061165 124.482192 9934 100.933608 9963 0.0125309232937387 0.010130844926227 1.23690801556919 0.924248334779937 0.483152751635963 545000
h1s1 67187999 1 h1s1:54010001-54020000 54015000 0.073596 90.228117 5581 112.1548 8262 0.0161670161261423 0.0135747760832728 1.19096005908073 0.75756541413511 0.597440973678308 54015000
h1s1 67187999 1 h1s1:50690001-50700000 50695000 0.092866 115.548924 7047 90.787232 7833 0.016396895700298 0.0115903526107494 1.41470205877005 0.354591911370308 0.194482099493851 50695000
h1s1 67187999 1 h1s1:50700001-50710000 50705000 0.086053 118.904276 9819 82.02916 9793 0.0121096115694063 0.00837630552435413 1.44569840894623 0.477696291167263 0.167819073718293 50705000
h1s1 67187999 1 h1s1:5070001-5080000 5075000 0.061236 124.771498 7826 112.578103 7744 0.0159432018911321 0.0145374616477273 1.09669777829643 0.923668067759584 0.809740684032417 5075000
h1s1 67187999 1 h1s1:50710001-50720000 50715000 0.076756 150.374314 9009 130.402536 9398 0.0166915655455655 0.0138755624600979 1.20294695033557 0.688655048323077 0.566759964501312 50715000
h1s1 67187999 1 h1s1:50720001-50730000 50725000 0.088477 29.398527 1385 78.615323 5461 0.0212263732851986 0.0143957742171763 1.47448639892339 0.429963233501399 0.147300051687651 50725000
h1s1 67187999 1 h1s1:50730001-50740000 50735000 0.097213 124.43951 6794 143.111595 8996 0.0183160891963497 0.0159083587149844 1.15135002450613 0.293663874233219 0.693180155843143 50735000
h1s1 67187999 1 h1s1:50740001-50750000 50745000 0.219274 138.034596 9571 83.556862 5029 0.0144221707240623 0.0166150053688606 0.86802082839479 0.00809448112425516 0.987146354070159 50745000
h1s1 67187999 1 h1s1:44080001-44090000 44085000 0.105313 110.032447 5257 87.870037 5030 0.0209306537949401 0.0174691922465209 1.19814662862323 0.205590068169184 0.578462828777343 44085000
h1s1 67187999 1 h1s1:44090001-44100000 44095000 0.083648 136.939094 7450 117.522053 7841 0.018381086442953 0.0149881460272924 1.22637492385531 0.528852436633866 0.508538214728055 44095000
h1s1 67187999 1 h1s1:5410001-5420000 5415000 0.104846 157.783657 9398 141.980699 9935 0.0167890675675676 0.0142909611474585 1.17480324761455 0.209793346921659 0.636333492622319 5415000
h1s1 67187999 1 h1s1:54110001-54120000 54115000 0.086034 100.500278 6528 102.528893 8467 0.0153952631740196 0.0121092350301169 1.27136546080161 0.478125396190718 0.407776553311423 54115000
h1s1 67187999 1 h1s1:54120001-54130000 54125000 0.090439 127.755249 8077 111.84896 8907 0.0158171659031819 0.0125574222521612 1.25958700643833 0.39430850700709 0.432908454344201 54125000
h1s1 67187999 1 h1s1:54130001-54140000 54135000 0.089264 169.898198 9484 119.069166 9567 0.0179141921130325 0.0124458206334274 1.43937411928611 0.415666234310848 0.173114619803197 54135000
h1s1 67187999 1 h1s1:54140001-54150000 54145000 0.072609 151.435555 9855 134.079167 9994 0.015366367833587 0.0134159662797679 1.14537913357463 0.776719102000215 0.707662450384732 54145000
h1s1 67187999 1 h1s1:54150001-54160000 54155000 0.069705 94.04361 5397 130.587575 8412 0.0174251639799889 0.0155239627912506 1.12246880608409 0.826007665376101 0.758218824057188 54155000
h1s1 67187999 1 h1s1:54160001-54170000 54165000 0.095166 127.15033 7071 118.306745 8081 0.0179819445622967 0.0146401119910902 1.22826550597702 0.321058329026029 0.503808307083159 54165000
h1s1 67187999 1 h1s1:54170001-54180000 54175000 0.142354 149.964408 9742 108.226207 8226 0.0153935955655923 0.0131566018721128 1.17002822729029 0.0524678415042082 0.647968090190074 54175000
h1s1 67187999 1 h1s1:54180001-54190000 54185000 0.067684 189.474344 9613 150.461345 9806 0.0197102199105378 0.0153438043034877 1.28457190411752 0.854782082914793 0.381328080047592 54185000
h1s1 67187999 1 h1s1:54190001-54200000 54195000 0.086022 58.862905 3081 78.172883 6000 0.0191051298279779 0.0130288138333333 1.46637522589345 0.47841309160417 0.152585845385658 54195000
h1s1 67187999 1 h1s1:54200001-54210000 54205000 0.108313 114.62257 6453 102.486843 9944 0.0177626793739346 0.0103064001407884 1.7234610660649 0.181311500989867 0.0571392348277241 54205000
h1s1 67187999 1 h1s1:5420001-5430000 5425000 0.080951 43.083684 2276 148.160969 9623 0.0189295623901582 0.0153965467110049 1.22946805835545 0.591170188903734 0.500755809984494 5425000
h1s1 67187999 1 h1s1:54210001-54220000 54215000 0.128249 120.158147 6878 106.096965 9902 0.0174699254143646 0.0107147005655423 1.63046324136641 0.0845922039419148 0.0788480480597626 54215000
h1s1 67187999 1 h1s1:54220001-54230000 54225000 0.092015 144.229068 8783 111.886904 8578 0.0164213899578732 0.0130434721380275 1.25897382108844 0.368489062698095 0.434293293283531 54225000
h1s1 67187999 1 h1s1:54230001-54240000 54235000 0.071919 128.877339 8493 97.083348 8090 0.0151745365595196 0.0120004138442522 1.26450110441714 0.789221662001775 0.421985781019905 54235000
h1s1 67187999 1 h1s1:54240001-54250000 54245000 0.084011 159.625043 9881 134.701756 9101 0.0161547457747192 0.0148007643116141 1.0914805096952 0.520870107958923 0.819385794673246 54245000
h1s1 67187999 1 h1s1:54250001-54260000 54255000 0.139715 139.799592 9990 125.168425 9259 0.0139939531531532 0.0135185684199158 1.03516531621329 0.057124606247379 0.901910492593062 54255000
h1s1 67187999 1 h1s1:54260001-54270000 54265000 0.152531 137.696733 8898 116.318342 8810 0.0154750205664194 0.0132029900113507 1.17208454699393 0.0386096997240074 0.643091896741728 54265000
h1s1 67187999 1 h1s1:54280001-54290000 54285000 0.052133 89.670597 5302 73.284307 5206 0.0169125984534138 0.0140768933922397 1.2014439537304 0.974487755878251 0.570231814236534 54285000
h1s1 67187999 1 h1s1:54290001-54300000 54295000 0.088222 53.549858 3185 60.150688 4348 0.0168131422291994 0.013834104875805 1.21534008742442 0.435117369976302 0.536264250675353 54295000
h1s1 67187999 1 h1s1:54300001-54310000 54305000 0.088182 63.194907 3522 21.391234 1074 0.0179429037478705 0.0199173500931099 0.900868020293404 0.435907313314934 0.980446464272131 54305000
h1s1 67187999 1 h1s1:5430001-5440000 5435000 0.096736 124.992332 7411 119.145703 9836 0.0168657849143166 0.0121132272265148 1.39234446765753 0.299949287588137 0.217302684832113 5435000
h1s1 67187999 1 h1s1:54310001-54320000 54315000 0.087891 155.684014 9738 111.533968 8718 0.0159872678168002 0.0127935269557238 1.24963724797152 0.441446669072255 0.454636772350033 54315000
h1s1 67187999 1 h1s1:54320001-54330000 54325000 0.086728 121.012332 9448 115.510094 9814 0.0128082485182049 0.0117699300998573 1.08821789165597 0.464038073318445 0.825315245906436 54325000
h1s1 67187999 1 h1s1:54330001-54340000 54335000 0.082471 129.981032 9587 100.415899 9921 0.0135580506936476 0.0101215501461546 1.33952314594802 0.555335043251836 0.286252060191732 54335000
h1s1 67187999 1 h1s1:54340001-54350000 54345000 0.07286 108.554084 8068 119.010454 9470 0.0134548939018344 0.0125671017951426 1.07064414064307 0.77210134680463 0.854640673304791 54345000
h1s1 67187999 1 h1s1:54350001-54360000 54355000 0.093994 118.187299 7954 95.633212 7251 0.0148588507669097 0.0131889686939732 1.12661202795178 0.338110377514897 0.749997561903276 54355000
h1s1 67187999 1 h1s1:54360001-54370000 54365000 0.078769 115.786617 7227 95.905967 7165 0.0160213943545039 0.0133853408234473 1.19693585436682 0.642072772311023 0.581837154643599 54365000
h1s1 67187999 1 h1s1:54370001-54380000 54375000 0.082466 130.757546 6955 108.839854 7409 0.0188005098490295 0.0146902218922932 1.27979754062753 0.555452071894596 0.390719628629107 54375000
h1s1 67187999 1 h1s1:54380001-54390000 54385000 0.173415 129.240949 8604 134.564347 9440 0.0150210307996281 0.0142546977754237 1.05376003309769 0.0222744516720467 0.880055393557573 54385000
h1s1 67187999 1 h1s1:54390001-54400000 54395000 0.105068 117.765461 7529 125.970968 8567 0.0156415806880064 0.0147042101085561 1.06374844840559 0.20781361238163 0.865465822760121 54395000
h1s1 67187999 1 h1s1:54400001-54410000 54405000 0.083453 103.038663 6379 89.26497 6561 0.0161527924439567 0.0136053909465021 1.18723471508252 0.533080096353583 0.606656979295683 54405000
h1s1 67187999 1 h1s1:5440001-5450000 5445000 0.072963 109.909389 6233 129.63476 8954 0.0176334652655222 0.0144778601742238 1.21796073821162 0.770092355103912 0.529837427710432 5445000
h1s1 67187999 1 h1s1:54410001-54420000 54415000 0.080814 3.779562 197 25.299297 2110 0.0191855939086294 0.0119901881516588 1.60010782699646 0.594188552648261 0.0883858824447284 54415000
h1s1 67187999 1 h1s1:54420001-54430000 54425000 0.076709 16.009004 1000 37.693599 2477 0.016009004 0.0152174400484457 1.05201689305391 0.689835087137577 0.882288690156916 54425000
h1s1 67187999 1 h1s1:54430001-54440000 54435000 0.11167 88.88251 5585 91.482025 6614 0.0159145049239033 0.013831573178107 1.15059254062966 0.158681087196091 0.695052614127308 54435000
h1s1 67187999 1 h1s1:54440001-54450000 54445000 0.110834 74.958832 4686 93.884101 5730 0.015996336320956 0.0163846598603839 0.976299566622874 0.163879109412029 0.951316084611709 54445000
h1s1 67187999 1 h1s1:54450001-54460000 54455000 0.083354 135.627056 8853 146.379074 9805 0.0153198978877217 0.0149290233554309 1.02618219042095 0.535147602375681 0.911662879489755 54455000
h1s1 67187999 1 h1s1:54460001-54470000 54465000 0.084471 86.096503 6405 99.353693 7153 0.0134420769711163 0.0138897935132112 0.967766508431599 0.510849530422571 0.955938716000741 54465000
h1s1 67187999 1 h1s1:54470001-54480000 54475000 0.141489 146.076078 9354 121.787449 8503 0.0156164291212316 0.014322880042338 1.09031347571647 0.0541159948897493 0.821570329338105 54475000
h1s1 67187999 1 h1s1:54480001-54490000 54485000 0.108014 94.075606 6057 113.439056 7643 0.0155317163612349 0.0148422158838153 1.04645535968599 0.183471654687485 0.889446942139089 54485000
h1s1 67187999 1 h1s1:54490001-54500000 54495000 0.147958 124.595204 7417 127.149978 8522 0.0167985983551301 0.0149202039427364 1.12589602793654 0.0442855888978828 0.751479924711573 54495000
h1s1 67187999 1 h1s1:54500001-54510000 54505000 0.107719 57.630283 3320 91.484585 7394 0.0173585189759036 0.0123728137679199 1.4029564577227 0.185690322706482 0.206662830727821 54505000
h1s1 67187999 1 h1s1:5450001-5460000 5455000 0.066838 168.053814 9510 133.22043 9314 0.0176712738170347 0.0143032456517071 1.23547300013865 0.865894927783575 0.486712372853256 5455000
h1s1 67187999 1 h1s1:54510001-54520000 54515000 0.069992 26.297566 1529 27.7243 2233 0.0171991929365598 0.0124157187639946 1.38527565447417 0.821365529213275 0.225172861057744 54515000
h1s1 67187999 1 h1s1:54520001-54530000 54525000 0.063127 10.101035 647 32.297944 3107 0.0156121097372488 0.0103952185387834 1.50185488443574 0.90586996167312 0.130916041701206 54525000
h1s1 67187999 1 h1s1:54530001-54540000 54535000 0.102282 133.800513 9149 101.421458 9840 0.0146246052027544 0.0103070587398374 1.41889219532915 0.235027648016852 0.190629906669657 54535000
h1s1 67187999 1 h1s1:54540001-54550000 54545000 0.147843 89.938287 5642 79.485122 5950 0.0159408520028359 0.0133588440336134 1.19328079306305 0.044514769989955 0.591492017671325 54545000
h1s1 67187999 1 h1s1:54550001-54560000 54555000 0.077585 100.210516 6955 73.533999 8063 0.0144084135154565 0.00911993042291951 1.57988195603405 0.669774427291079 0.0955051248793142 54555000
h1s1 67187999 1 h1s1:54560001-54570000 54565000 0.150223 133.00765 9224 103.207459 9022 0.0144197365568083 0.0114395321436489 1.26051803305733 0.0412428441861145 0.430899462643482 54565000
h1s1 67187999 1 h1s1:54570001-54580000 54575000 0.118226 112.433062 7430 104.809828 9136 0.0151323098250336 0.0114721790718039 1.3190440743926 0.122216912589356 0.319068842099104 54575000
h1s1 67187999 1 h1s1:54580001-54590000 54585000 0.076019 94.944838 5924 108.17558 9167 0.0160271502363268 0.0118005432529726 1.35817054289339 0.705711973005393 0.259384234291343 54585000
h1s1 67187999 1 h1s1:54590001-54600000 54595000 0.078182 65.920943 4380 96.743567 7685 0.0150504436073059 0.0125886229017567 1.19555917472162 0.655623713903978 0.585406528247789 54595000
h1s1 67187999 1 h1s1:54600001-54610000 54605000 0.123309 138.669421 8958 121.039168 9029 0.0154799532261666 0.0134056006202237 1.15473775959083 0.101712519139059 0.685222208135441 54605000
h1s1 67187999 1 h1s1:5460001-5470000 5465000 0.053786 133.777555 9812 113.339892 9932 0.0136340761312678 0.011411587998389 1.19475713048811 0.968158456782298 0.587698339168511 5465000
h1s1 67187999 1 h1s1:54610001-54620000 54615000 0.099082 36.487223 2768 65.010433 4981 0.013181800216763 0.0130516829953825 1.00996938260197 0.270423936258399 0.926857098274803 54615000
h1s1 67187999 1 h1s1:54620001-54630000 54625000 0.081406 38.622864 2366 63.038174 4806 0.0163241183431953 0.0131165572201415 1.24454291390795 0.580471820478062 0.465686226703986 54625000
h1s1 67187999 1 h1s1:54630001-54640000 54635000 0.071835 40.768986 2395 65.59027 5506 0.0170225411273486 0.0119125081729023 1.42896364730899 0.790679643842831 0.18177473936746 54635000
h1s1 67187999 1 h1s1:54640001-54650000 54645000 0.104205 90.504643 6349 81.503491 7056 0.0142549445581981 0.0115509482709751 1.23409301329984 0.215596017125191 0.490037936785028 54645000
h1s1 67187999 1 h1s1:54650001-54660000 54655000 0.087223 118.275503 9254 102.781115 9409 0.0127810139399179 0.0109237023063025 1.1700258375353 0.454539248481066 0.647977842576971 54655000
h1s1 67187999 1 h1s1:54660001-54670000 54665000 0.077524 12.739464 698 29.147945 1925 0.0182513810888252 0.0151417896103896 1.20536485834554 0.671173894810755 0.560889027589503 54665000
h1s1 67187999 1 h1s1:54670001-54680000 54675000 0.085877 102.381156 7385 87.56474 7890 0.0138633928232905 0.0110981926489227 1.24915770178455 0.481426579155248 0.455563249105219 54675000
h1s1 67187999 1 h1s1:54680001-54690000 54685000 0.11446 129.789504 8676 124.797675 9080 0.014959601659751 0.0137442373348018 1.08842719281861 0.142696925072411 0.824934902817465 54685000
h1s1 67187999 1 h1s1:54690001-54700000 54695000 0.087908 99.61461 5447 120.267468 6871 0.0182879768680007 0.0175036338233154 1.04481029782745 0.441080954563629 0.891397419518427 54695000
h1s1 67187999 1 h1s1:54700001-54710000 54705000 0.10313 112.884821 7098 99.120856 8076 0.0159037504930966 0.0122735086676573 1.29577865007793 0.226543071416729 0.360370200606598 54705000
h1s1 67187999 1 h1s1:5470001-5480000 5475000 0.058324 112.354379 9899 68.8312 9035 0.0113500736438024 0.00761828444936359 1.48984639773467 0.944211470757468 0.138015779361999 5475000
h1s1 67187999 1 h1s1:54710001-54720000 54715000 0.096773 133.417121 9855 84.487323 9001 0.0135380132927448 0.00938643739584491 1.44229516714592 0.299427534889164 0.170666770692127 54715000
h1s1 67187999 1 h1s1:54720001-54730000 54725000 0.144107 141.441756 9778 137.491013 9425 0.0144653053794232 0.0145879058885942 0.991595743069139 0.0497566779469275 0.940988306888111 54725000
h1s1 67187999 1 h1s1:54730001-54740000 54735000 0.103762 154.596814 9072 122.532885 7633 0.0170410950176367 0.0160530440193895 1.06154913654094 0.220028476969738 0.868810891465686 54735000
h1s1 67187999 1 h1s1:54740001-54750000 54745000 0.114669 101.915663 6139 111.923088 7376 0.0166013459846881 0.0151739544468547 1.09406852662124 0.141351095680668 0.814490096451106 54745000
h1s1 67187999 1 h1s1:54750001-54760000 54755000 0.125396 149.28995 9604 137.985788 9842 0.0155445595585173 0.0140200963218858 1.1087341485844 0.0938472191068764 0.786393469801734 54755000
h1s1 67187999 1 h1s1:54760001-54770000 54765000 0.118998 136.120722 8482 113.4955 8895 0.0160481869842018 0.0127594716132659 1.25774698754114 0.11860852943758 0.436663123299428 54765000
h1s1 67187999 1 h1s1:54770001-54780000 54775000 0.084865 150.434724 8774 106.72026 8085 0.017145512195122 0.0131997847866419 1.29892361672995 0.502677030203142 0.354177434927198 54775000
h1s1 67187999 1 h1s1:54780001-54790000 54785000 0.09678 101.33856 7600 94.067886 7658 0.0133340210526316 0.0122836100809611 1.0855132135217 0.299378772954681 0.829918372521675 54785000
h1s1 67187999 1 h1s1:54790001-54800000 54795000 0.132517 152.240183 9925 122.747125 8375 0.0153390612594458 0.0146563731343284 1.04657960866993 0.0727625586362262 0.889349418270122 54795000
h1s1 67187999 1 h1s1:54800001-54810000 54805000 0.11533 89.89999 8930 82.185146 9773 0.0100671881298992 0.00840940816535353 1.19713396376402 0.137801226850272 0.581271516203591 54805000
h1s1 67187999 1 h1s1:5480001-5490000 5485000 0.118727 48.010905 3455 64.921126 4710 0.0138960651230101 0.0137836785562633 1.00815359748039 0.119827577799666 0.92836871824379 5485000
h1s1 67187999 1 h1s1:54810001-54820000 54815000 0.110807 116.726182 9308 99.060019 9192 0.0125404149119037 0.0107767644691036 1.16365305633769 0.164044899989272 0.663883985605477 54815000
h1s1 67187999 1 h1s1:54820001-54830000 54825000 0.090793 92.199178 6604 79.291755 6554 0.0139611111447608 0.0120982232224596 1.15398029016714 0.388101112747345 0.687065409258916 54825000
h1s1 67187999 1 h1s1:54830001-54840000 54835000 0.083306 132.920672 8910 88.126567 7587 0.0149181450056117 0.0116154694872809 1.28433422531455 0.536298384029491 0.381679165975873 54835000
h1s1 67187999 1 h1s1:54840001-54850000 54845000 0.096936 90.716232 5220 118.368582 8429 0.0173785885057471 0.0140430160161348 1.237525363909 0.297516067057412 0.481543607798009 54845000
h1s1 67187999 1 h1s1:54850001-54860000 54855000 0.079587 91.086454 5948 95.083662 6520 0.0153137952252858 0.0145833837423313 1.05008518570586 0.622680150966949 0.884834063136953 54855000
h1s1 67187999 1 h1s1:54860001-54870000 54865000 0.082089 130.870711 8833 119.19666 9938 0.0148161112872184 0.011994028979674 1.23529060270964 0.564234096295068 0.487268258906367 54865000
h1s1 67187999 1 h1s1:54870001-54880000 54875000 0.145142 124.624277 9869 102.054261 9837 0.0126278525686493 0.0103745309545593 1.21719744477698 0.0480987721744897 0.531748895542184 54875000
h1s1 67187999 1 h1s1:54880001-54890000 54885000 0.120791 128.967309 8792 100.362535 9138 0.0146687112147407 0.0109829869774568 1.33558486820107 0.111099191527126 0.292191263811818 54885000
h1s1 67187999 1 h1s1:54890001-54900000 54895000 0.111017 148.056493 9325 122.541322 9042 0.0158773719034853 0.0135524576421146 1.17154927340602 0.162718575371322 0.644554754776231 54895000
h1s1 67187999 1 h1s1:54900001-54910000 54905000 0.109474 122.167587 9753 119.086532 9527 0.0125261547216241 0.012499898394038 1.00210052328094 0.173260905606647 0.933439959430071 54905000
h1s1 67187999 1 h1s1:5490001-5500000 5495000 0.056666 143.499492 8212 130.401104 8592 0.0174743658061374 0.0151770372439479 1.15136871085334 0.954470981772789 0.693131393908659 5495000
h1s1 67187999 1 h1s1:54910001-54920000 54915000 0.107804 141.917077 9689 104.43937 9233 0.0146472367633399 0.0113115314632297 1.29489422461967 0.185061293751646 0.362037858765933 54915000
h1s1 67187999 1 h1s1:54920001-54930000 54925000 0.135895 130.945062 7587 102.541947 7855 0.0172591356267299 0.0130543535327817 1.32209807122117 0.0648338680892148 0.313812305561786 54925000
h1s1 67187999 1 h1s1:54930001-54940000 54935000 0.115498 95.572138 5678 106.621177 7181 0.0168320073969708 0.0148476781785267 1.13364575892505 0.136879626288534 0.734998390856162 54935000
h1s1 67187999 1 h1s1:54940001-54950000 54945000 0.11398 44.305659 2528 68.408758 4318 0.0175259727056962 0.0158426952292728 1.10624943875163 0.145300812373828 0.791142882220423 54945000
h1s1 67187999 1 h1s1:54950001-54960000 54955000 0.097698 127.154196 8342 95.864561 8898 0.0152426511627907 0.0107737200494493 1.41479926087088 0.287432099006232 0.194404080398678 54955000
h1s1 67187999 1 h1s1:54960001-54970000 54965000 0.054267 70.718402 3359 135.121457 8353 0.0210534093480202 0.0161763985394469 1.30148928370431 0.966207979402959 0.34969133695472 54965000
h1s1 67187999 1 h1s1:54970001-54980000 54975000 0.089031 107.364397 6671 123.294028 8536 0.0160941983210913 0.0144440051546392 1.11424761683376 0.419928027384702 0.775344015447781 54975000
h1s1 67187999 1 h1s1:54980001-54990000 54985000 0.072186 143.934291 7873 103.870211 8379 0.0182820133367204 0.012396492540876 1.47477306798174 0.784759944996538 0.1471537658842 54985000
h1s1 67187999 1 h1s1:54990001-5.5e+07 54995000 0.074756 71.922642 3810 140.056518 8696 0.0188773338582677 0.0161058553357866 1.17207894052811 0.733413627985449 0.643121153902418 54995000
h1s1 67187999 1 h1s1:55000001-55010000 55005000 0.106107 156.571516 9685 107.351248 9903 0.0161663929788332 0.0108402754720792 1.49132676752287 0.198948692692537 0.13718682647578 55005000
h1s1 67187999 1 h1s1:5500001-5510000 5505000 0.043128 173.301413 9335 130.998673 9303 0.0185646934118907 0.0140813364506073 1.31839001766697 0.993319614975765 0.320239128526707 5505000
h1s1 67187999 1 h1s1:550001-560000 555000 0.046818 106.663817 7891 92.19391 8756 0.0135171482701812 0.0105292268158977 1.28377406114685 0.988004564117068 0.382634899891748 555000
h1s1 67187999 1 h1s1:55010001-55020000 55015000 0.101643 152.920383 9020 135.849644 9572 0.0169534792682927 0.0141923990806519 1.19454640275758 0.241683652073845 0.58820546328714 55015000
h1s1 67187999 1 h1s1:55020001-55030000 55025000 0.095536 0.312232 39 18.395368 1305 0.00800594871794872 0.0140960674329502 0.567956187499107 0.315957830679059 0.999843961809653 55025000
h1s1 67187999 1 h1s1:55030001-55040000 55035000 0.066841 88.148447 5185 117.771697 7113 0.0170006648023144 0.0165572468719246 1.02678089744145 0.865875423009782 0.91099971718078 55035000
h1s1 67187999 1 h1s1:55040001-55050000 55045000 0.084537 95.136985 8315 98.788441 9061 0.0114416097414311 0.0109025980576095 1.04943882925643 0.509610977286691 0.885692273183862 55045000
h1s1 67187999 1 h1s1:55050001-55060000 55055000 0.07952 73.51699 4789 113.687487 9917 0.0153512194612654 0.0114638990622164 1.33909234353442 0.624289294804903 0.286807946244843 55055000
h1s1 67187999 1 h1s1:55060001-55070000 55065000 0.040576 86.468176 6725 95.861943 9494 0.01285772133829 0.010097107962924 1.2734063442228 0.995572416348901 0.403856093778952 55065000
h1s1 67187999 1 h1s1:55070001-55080000 55075000 0.052398 125.407437 10000 103.567273 10000 0.0125407437 0.0103567273 1.21087901001313 0.973614917250997 0.547323457416203 55075000
h1s1 67187999 1 h1s1:55080001-55090000 55085000 0.063182 129.410323 9291 118.008596 9622 0.0139285677537402 0.0122644560382457 1.13568573366035 0.905362837554491 0.730268483211266 55085000
h1s1 67187999 1 h1s1:55090001-55100000 55095000 0.069539 115.095531 6373 104.758472 7267 0.0180598667817354 0.0144156422182469 1.2527965461626 0.828543285969241 0.447751587200967 55095000
h1s1 67187999 1 h1s1:55100001-55110000 55105000 0.08855 123.53167 7037 126.884334 9331 0.0175545928662782 0.0135981496088308 1.29095453214297 0.428573518368621 0.369381406099143 55105000
h1s1 67187999 1 h1s1:5510001-5520000 5515000 0.069311 128.038301 7008 131.525164 9850 0.0182703055079909 0.0133528085279188 1.36827435739757 0.832244316796536 0.245516340124245 5515000
h1s1 67187999 1 h1s1:55110001-55120000 55115000 0.078899 108.733775 7293 118.614704 9801 0.0149093342931578 0.012102306295276 1.23194157620829 0.639054408566497 0.494826358751304 55115000
h1s1 67187999 1 h1s1:55120001-55130000 55125000 0.097424 142.249546 9644 97.453202 9472 0.0147500566155122 0.0102885559543919 1.43363720631911 0.290913701128351 0.177951803703957 55125000
h1s1 67187999 1 h1s1:55130001-55140000 55135000 0.092564 105.594755 7606 79.695086 6607 0.0138830863791743 0.0120622197669139 1.1509561794965 0.359785057392797 0.694145642145915 55135000
h1s1 67187999 1 h1s1:55140001-55150000 55145000 0.112966 6.845952 341 57.391253 3191 0.0200761055718475 0.0179853503603886 1.11624767766902 0.150537844137353 0.77127727011186 55145000
h1s1 67187999 1 h1s1:55150001-55160000 55155000 0.109974 112.550078 7033 101.455468 6988 0.01600313920091 0.0145185271894677 1.10225637849267 0.169935341674875 0.798983801285365 55155000
h1s1 67187999 1 h1s1:55160001-55170000 55165000 0.076338 121.170883 6407 92.432668 6668 0.0189122651787108 0.0138621277744451 1.36431184926571 0.698285530383561 0.250821638596046 55165000
h1s1 67187999 1 h1s1:55170001-55180000 55175000 0.121338 134.983858 9557 119.469119 9434 0.0141240826619232 0.0126636759592962 1.11532249461539 0.108982923570544 0.773169233169818 55175000
h1s1 67187999 1 h1s1:55180001-55190000 55185000 0.112278 169.075726 9379 106.289312 9789 0.0180270525642393 0.0108580357544182 1.6602498805462 0.154819141985001 0.0708608431913711 55185000
h1s1 67187999 1 h1s1:55190001-55200000 55195000 0.084555 81.465087 4498 144.316587 9704 0.0181114021787461 0.0148718659315746 1.21782984476034 0.509089224587718 0.53031529466837 55195000
h1s1 67187999 1 h1s1:55200001-55210000 55205000 0.107855 154.829015 8860 81.88765 9553 0.0174750581264108 0.00857193028368052 2.03863745365269 0.184612683954398 0.0252294249017447 55205000
h1s1 67187999 1 h1s1:5520001-5530000 5525000 0.069473 154.651572 8688 128.865761 9904 0.0178005953038674 0.0130114863691438 1.36806778248493 0.829650181882016 0.245721140249076 5525000
h1s1 67187999 1 h1s1:55210001-55220000 55215000 0.102677 134.943892 9080 134.396416 9578 0.0148616621145374 0.0140317828356651 1.05914282515569 0.230741473975756 0.872380265069876 55215000
h1s1 67187999 1 h1s1:55220001-55230000 55225000 0.09398 152.335686 9399 108.723704 8034 0.0162076482604532 0.0135329479711227 1.19764358032248 0.338324930026624 0.579935439198744 55225000
h1s1 67187999 1 h1s1:55230001-55240000 55235000 0.091712 152.990953 9411 118.201496 8223 0.0162566096057805 0.0143744978718229 1.13093408554095 0.373082436926438 0.740625518095554 55235000
h1s1 67187999 1 h1s1:55240001-55250000 55245000 0.083115 137.805595 9475 100.062338 9408 0.014544126121372 0.0106358777636054 1.36745893894532 0.540686958133003 0.246657369391158 55245000
h1s1 67187999 1 h1s1:55250001-55260000 55255000 0.089995 143.356139 9260 105.293602 8874 0.0154812245140389 0.0118654047780032 1.30473631567454 0.402285959488585 0.343917923911877 55255000
h1s1 67187999 1 h1s1:55260001-55270000 55265000 0.103768 114.196608 6947 105.851655 9058 0.0164382622714841 0.011685985316847 1.40666463509808 0.219979715035255 0.202761875969143 55265000
h1s1 67187999 1 h1s1:55270001-55280000 55275000 0.073651 90.379943 5606 92.18016 9824 0.0161220019621834 0.00938315960912052 1.71818477291089 0.756556042091302 0.0581827402256702 55275000
h1s1 67187999 1 h1s1:55280001-55290000 55285000 0.061195 97.010823 5849 88.603241 9054 0.016585881860147 0.00978608802739121 1.69484290492005 0.923999648914072 0.0630004193526366 55285000
h1s1 67187999 1 h1s1:55290001-55300000 55295000 0.073517 125.406828 8816 111.758016 9945 0.0142249124319419 0.0112376084464555 1.26583093722478 0.759262329455134 0.419381893718488 55295000
h1s1 67187999 1 h1s1:55300001-55310000 55305000 0.089632 74.757193 5220 91.349987 8882 0.0143213013409962 0.0102848442918262 1.39246652011815 0.409166268444202 0.217156399028662 55305000
h1s1 67187999 1 h1s1:5530001-5540000 5535000 0.071126 121.645982 8010 123.690616 9758 0.0151867642946317 0.0126758163558106 1.1980896431708 0.803143194296804 0.578628619354587 5535000
h1s1 67187999 1 h1s1:55310001-55320000 55315000 0.109363 95.519214 6093 104.733648 9576 0.0156768774002954 0.0109370977443609 1.43336722105993 0.174050848945279 0.178215118150167 55315000
h1s1 67187999 1 h1s1:55320001-55330000 55325000 0.066539 91.051865 5812 71.837806 5919 0.0156661846180317 0.0121368146646393 1.29079870220604 0.869542320482938 0.369693482479837 55325000
h1s1 67187999 1 h1s1:55340001-55350000 55345000 0.070094 8.633998 464 41.667865 2757 0.0186077543103448 0.0151134802321364 1.23120247782363 0.81963935673256 0.496669559874779 55345000
h1s1 67187999 1 h1s1:55350001-55360000 55355000 0.078574 29.544766 1818 79.767789 7756 0.0162512464246425 0.0102846556214544 1.58014492879484 0.646719784667297 0.0954563629448307 55355000
h1s1 67187999 1 h1s1:55360001-55370000 55365000 0.080818 105.822089 6179 89.832021 7804 0.0171260865835896 0.0115110226806766 1.48779887405999 0.5940715240055 0.139303094432362 55365000
h1s1 67187999 1 h1s1:55370001-55380000 55375000 0.071369 75.692751 4531 76.06035 8701 0.0167055288015891 0.00874156418802437 1.91104571702111 0.798930163157433 0.0333629155735866 55375000
h1s1 67187999 1 h1s1:55380001-55390000 55385000 0.081495 115.074133 7678 104.955374 9097 0.0149875140661631 0.0115373611080576 1.29904177617323 0.578462828777343 0.353923872867884 55385000
h1s1 67187999 1 h1s1:55390001-55400000 55395000 0.098153 139.933303 8831 109.561976 8212 0.0158456916543993 0.0133416921578178 1.18768230198702 0.281385619130282 0.605535454802563 55395000
h1s1 67187999 1 h1s1:55400001-55410000 55405000 0.093661 151.580447 9394 110.412197 9764 0.016135878965297 0.0113080906390823 1.42693222757953 0.342518456392202 0.183549673782658 55405000
h1s1 67187999 1 h1s1:5540001-5550000 5545000 0.082798 103.757251 6173 140.889763 9646 0.0168082376478212 0.0146060297532656 1.15077388802821 0.547801324374141 0.694613756716956 5545000
h1s1 67187999 1 h1s1:55410001-55420000 55415000 0.050926 154.397746 9129 103.178933 9839 0.0169128870632052 0.0104867296473219 1.61278946172932 0.978213167672788 0.0842411180136338 55415000
h1s1 67187999 1 h1s1:55420001-55430000 55425000 0.057672 158.527842 8722 105.222654 9344 0.0181756296720936 0.0112609860873288 1.61403535455437 0.94868781634305 0.0838315177639727 55425000
h1s1 67187999 1 h1s1:55430001-55440000 55435000 0.076469 134.230547 8337 132.572776 10000 0.016100581384191 0.0132572776 1.21447116594971 0.695491471537659 0.538624328304352 55435000
h1s1 67187999 1 h1s1:55440001-55450000 55445000 0.070508 152.243388 9499 125.176234 9825 0.0160273068744078 0.0127405836132316 1.25797273978587 0.813163771833156 0.436116989633213 55445000
h1s1 67187999 1 h1s1:55450001-55460000 55455000 0.108369 140.164715 9566 132.515347 9685 0.0146523850094083 0.0136825345379453 1.07088236969352 0.180955538868138 0.854250577828924 55455000
h1s1 67187999 1 h1s1:55460001-55470000 55465000 0.094356 139.897722 8617 119.729077 9947 0.0162350843681096 0.0120367022217754 1.34879837259236 0.332819707623441 0.272657232857742 55465000
h1s1 67187999 1 h1s1:55470001-55480000 55475000 0.110039 94.661022 6719 120.057035 8482 0.0140885581187677 0.0141543309361 0.995353166629406 0.169501360457972 0.93833565765221 55475000
h1s1 67187999 1 h1s1:55480001-55490000 55485000 0.087756 41.589251 2710 56.643908 4105 0.0153465870848708 0.0137987595615104 1.11217149747851 0.443899394376774 0.779401008396805 55485000
h1s1 67187999 1 h1s1:55490001-55500000 55495000 0.139296 128.879191 8457 118.468487 8892 0.0152393509518742 0.013323041722897 1.14383421360032 0.0579438067467013 0.710997766703401 55495000
h1s1 67187999 1 h1s1:55500001-55510000 55505000 0.104013 146.456297 9610 129.630463 9944 0.0152399892819979 0.0130360481697506 1.16906512491734 0.217405084894528 0.650211139176313 55505000
h1s1 67187999 1 h1s1:5550001-5560000 5555000 0.103751 153.127675 9712 142.071812 9963 0.0157668528624382 0.0142599429890595 1.10567432664596 0.220135753225602 0.792293663874233 5555000
h1s1 67187999 1 h1s1:55510001-55520000 55515000 0.070269 118.801973 8137 100.004129 9027 0.0146002178935726 0.0110783348842362 1.31790725286233 0.816830669306313 0.321175357668789 55515000
h1s1 67187999 1 h1s1:55520001-55530000 55525000 0.060946 118.485842 7933 110.098223 9078 0.0149358177234338 0.0121280263273849 1.2315126402479 0.926052526355826 0.495772340280284 55525000
h1s1 67187999 1 h1s1:55530001-55540000 55535000 0.08549 140.321487 9989 121.99532 9935 0.0140476010611673 0.0122793477604429 1.1440022169924 0.489018812354324 0.710597918840636 55535000
h1s1 67187999 1 h1s1:55540001-55550000 55545000 0.153457 106.98778 7444 121.071126 9290 0.0143723508866201 0.0130324139935414 1.1028157096408 0.0375271847784745 0.797881781566038 55545000
h1s1 67187999 1 h1s1:55550001-55560000 55555000 0.094645 97.871493 7882 107.52138 9491 0.0124170886830754 0.011328772521336 1.09606655616835 0.328479895454412 0.810891465686227 55555000
h1s1 67187999 1 h1s1:55560001-55570000 55565000 0.073184 112.595376 8027 93.588396 8442 0.014027080602965 0.0110860454868515 1.2652916334866 0.765684276226607 0.420396141955744 55565000
h1s1 67187999 1 h1s1:55570001-55580000 55575000 0.107062 110.890749 9882 94.356371 9238 0.0112214884638737 0.0102139392725698 1.09864452533115 0.191098021240699 0.805947005529603 55575000
h1s1 67187999 1 h1s1:55580001-55590000 55585000 0.072536 76.518195 6475 71.767151 7574 0.0118174818532819 0.0094754622392395 1.24716679301867 0.778313617257824 0.460205385268044 55585000
h1s1 67187999 1 h1s1:55590001-55600000 55595000 0.099549 68.838494 7109 74.695225 7784 0.00968328794485863 0.00959599498972251 1.00909681124569 0.264796809019007 0.927549517744468 55595000
h1s1 67187999 1 h1s1:55600001-55610000 55605000 0.114136 76.438404 7997 90.365184 8769 0.00955838489433538 0.0103050728703387 0.927541708302469 0.144374335618643 0.97283960249271 55605000
h1s1 67187999 1 h1s1:5560001-5570000 5565000 0.050146 59.225767 3757 47.166554 4770 0.015764111525153 0.00988816645702306 1.59424010443884 0.980261168921093 0.0905021504013107 5565000
h1s1 67187999 1 h1s1:55610001-55620000 55615000 0.06025 112.013105 8337 91.515529 8195 0.0134356609092 0.0111672396583282 1.20313177833342 0.931192034250383 0.56626259276958 55615000
h1s1 67187999 1 h1s1:55630001-55640000 55635000 0.117747 79.125361 5441 110.497524 8076 0.0145424298842125 0.0136822095096582 1.06287145171597 0.124430704414906 0.866821404538761 55635000
h1s1 67187999 1 h1s1:55640001-55650000 55645000 0.069899 116.148142 9978 104.503535 9976 0.011640423130888 0.0104754946872494 1.11120510089671 0.822960044470884 0.781283219067867 55645000
h1s1 67187999 1 h1s1:55650001-55660000 55655000 0.078114 143.439804 9833 107.991097 9937 0.0145875932065494 0.0108675754251786 1.34230429841343 0.657106076712275 0.282097543373741 55655000
h1s1 67187999 1 h1s1:55660001-55670000 55665000 0.09563 160.232305 9893 134.779659 9964 0.0161965334074598 0.013526661882778 1.19737844767755 0.314553486965935 0.580627858668409 55665000
h1s1 67187999 1 h1s1:55670001-55680000 55675000 0.06776 148.53928 8981 130.400996 9235 0.0165392807037078 0.0141203027612344 1.17131204503025 0.853811720418572 0.645139897990033 55675000
h1s1 67187999 1 h1s1:55680001-55690000 55685000 0.136252 124.576422 6781 85.96471 5511 0.0183713938947058 0.0155987497731809 1.17774784273365 0.0639659056554092 0.629399545538771 55685000
h1s1 67187999 1 h1s1:55690001-55700000 55695000 0.072326 53.402878 4517 76.048151 6349 0.0118226429045827 0.0119779730666247 0.987032016086696 0.782214572016501 0.94432362320678 55695000
h1s1 67187999 1 h1s1:55700001-55710000 55705000 0.174675 60.585188 4012 94.334435 5957 0.0151009940179462 0.0158358964243747 0.953592623572774 0.0215917845892782 0.962892167858083 55705000
h1s1 67187999 1 h1s1:5570001-5580000 5575000 0.032925 41.363564 2629 34.240841 3014 0.0157335732217573 0.011360597544791 1.3849247946444 0.998829713572397 0.225465432664645 5575000
h1s1 67187999 1 h1s1:55710001-55720000 55715000 0.086733 147.240368 9884 132.926577 9698 0.01489684014569 0.0137065969272015 1.08683725251499 0.463891787514994 0.827655818761642 55715000
h1s1 67187999 1 h1s1:55720001-55730000 55725000 0.091267 103.909097 6569 106.550237 8301 0.0158180997107627 0.0128358314660884 1.2323393114465 0.380508879548269 0.493812110514048 55725000
h1s1 67187999 1 h1s1:55730001-55740000 55735000 0.106551 134.959349 7982 91.540503 7432 0.0169079615384615 0.0123170752152853 1.37272536238791 0.19519402373731 0.240015993914511 55735000
h1s1 67187999 1 h1s1:55740001-55750000 55745000 0.101481 48.080351 3186 110.863668 8098 0.015091133396108 0.0136902529019511 1.10232685284851 0.243541481777665 0.798896029803294 55745000
h1s1 67187999 1 h1s1:55750001-55760000 55755000 0.103497 142.518124 9242 104.202013 9876 0.0154207015797446 0.0105510341231268 1.46153461355452 0.22267625001219 0.156301504793298 55755000
h1s1 67187999 1 h1s1:55760001-55770000 55765000 0.068878 96.799835 7487 108.660338 9798 0.0129290550287164 0.0110900528679322 1.16582447195557 0.838378568154556 0.658510420425399 55765000
h1s1 67187999 1 h1s1:55770001-55780000 55775000 0.085875 84.464781 6546 80.197334 9862 0.0129032662694775 0.00813195437031028 1.58673618688606 0.481475341089732 0.092969504286174 55775000
h1s1 67187999 1 h1s1:55800001-55810000 55805000 0.057337 122.641698 8256 99.333123 9778 0.0148548568313953 0.0101588385150337 1.46225937240878 0.950550522240318 0.155726113966393 55805000
h1s1 67187999 1 h1s1:5580001-5590000 5585000 0.130172 162.459389 9580 99.335287 6548 0.0169581825678497 0.0151703248320098 1.11785230412914 0.0787749051580374 0.767805420376637 5585000
h1s1 67187999 1 h1s1:55810001-55820000 55815000 0.102574 112.436593 6762 100.541352 8732 0.0166277126589766 0.0115141264315163 1.44411412866403 0.231950769950945 0.169086884014863 55815000
h1s1 67187999 1 h1s1:55820001-55830000 55825000 0.063041 131.748223 9730 86.718932 9881 0.0135404134635149 0.00877633154539014 1.54283294716995 0.906684285978993 0.110572562634705 55825000
h1s1 67187999 1 h1s1:55830001-55840000 55835000 0.050761 144.55164 9302 95.887394 9870 0.0155398451945818 0.00971503485309017 1.59956659235647 0.978617891729001 0.0885711777957655 55835000
h1s1 67187999 1 h1s1:55840001-55850000 55845000 0.092896 136.146998 9439 94.91727 9975 0.014423879436381 0.00951551578947368 1.51582738713303 0.354011644349955 0.123904075522484 55845000
h1s1 67187999 1 h1s1:55850001-55860000 55855000 0.087259 102.854559 5894 114.187119 8821 0.0174507225992535 0.0129449176964063 1.34807520669661 0.453812695657262 0.273729995416378 55855000
h1s1 67187999 1 h1s1:55860001-55870000 55865000 0.080647 83.070684 5191 87.032522 7934 0.0160028287420536 0.0109695641542728 1.45883906753217 0.598089507406938 0.158056934434703 55865000
h1s1 67187999 1 h1s1:55870001-55880000 55875000 0.054851 94.790637 5618 119.595787 8875 0.0168726658953364 0.0134755816338028 1.2520918468567 0.963730873131199 0.449350978652025 55875000
h1s1 67187999 1 h1s1:55880001-55890000 55885000 0.103581 114.556936 6205 101.481844 8365 0.0184620364222401 0.0121317207411835 1.52179866451814 0.221954573381835 0.120724797394162 55885000
h1s1 67187999 1 h1s1:55890001-55900000 55895000 0.106942 74.588974 4073 113.089234 8375 0.0183130306899092 0.013503192119403 1.35620011386751 0.191956231287608 0.262153912170004 55895000
h1s1 67187999 1 h1s1:55900001-55910000 55905000 0.088272 121.652635 7533 120.083028 8250 0.016149294437807 0.0145555185454545 1.10949633208706 0.434132378899736 0.784969621314817 55905000
h1s1 67187999 1 h1s1:5590001-5600000 5595000 0.105047 129.169183 7374 37.003977 4126 0.0175168406563602 0.00896848691226369 1.95315450953129 0.208033041086806 0.0305152185997523 5595000
h1s1 67187999 1 h1s1:55910001-55920000 55915000 0.082468 140.346413 7762 131.454402 9232 0.0180812178562226 0.014238995017331 1.26983806330538 0.555408186153561 0.410985088600435 55915000
h1s1 67187999 1 h1s1:55920001-55930000 55925000 0.081271 78.419976 4875 86.622115 7509 0.0160861489230769 0.0115357724064456 1.39445789638575 0.583300012678103 0.215108397780357 55925000
h1s1 67187999 1 h1s1:55930001-55940000 55935000 0.063213 122.896558 8577 115.394946 9319 0.0143286181648595 0.0123827605966305 1.15714246859932 0.905021504013107 0.679331766449839 55935000
h1s1 67187999 1 h1s1:55940001-55950000 55945000 0.102767 142.067504 9573 118.617704 9407 0.0148404370625718 0.0126095146167747 1.17692373684465 0.229946654443675 0.631320765757419 55945000
h1s1 67187999 1 h1s1:55950001-55960000 55955000 0.118073 113.330585 8480 123.153642 9677 0.0133644557783019 0.0127264278185388 1.0501340964535 0.122909332059021 0.884775548815573 55955000
h1s1 67187999 1 h1s1:55960001-55970000 55965000 0.083227 166.123969 9457 111.997407 9692 0.0175662439462832 0.0115556548699959 1.52014266122587 0.538361013858142 0.121563502667278 55965000
h1s1 67187999 1 h1s1:55970001-55980000 55975000 0.078996 128.819917 8221 114.762642 8706 0.0156696164700158 0.0131820172294969 1.18871157556618 0.636548045134047 0.602853548405972 55975000
h1s1 67187999 1 h1s1:55980001-55990000 55985000 0.077363 120.798052 9590 105.611466 9566 0.0125962515119917 0.0110402954212837 1.14093428040959 0.674704258867358 0.718038990042813 55985000
h1s1 67187999 1 h1s1:55990001-5.6e+07 55995000 0.057565 119.497314 9978 102.61124 9989 0.0119760787733013 0.0102724236660326 1.16584743412619 0.94924857858961 0.658422648943329 55995000
h1s1 67187999 1 h1s1:56000001-56010000 56005000 0.11102 129.651285 7520 101.181421 7082 0.0172408623670213 0.0142871252471053 1.2067411791266 0.162699070597529 0.557407425467383 56005000
h1s1 67187999 1 h1s1:5600001-5610000 5605000 0.083241 93.300512 5358 71.729485 4972 0.0174133094438223 0.0144266864440869 1.20702071895099 0.537931908834687 0.556773520319098 5605000
h1s1 67187999 1 h1s1:560001-570000 565000 0.060708 86.79825 6090 94.016619 9440 0.0142525862068966 0.0099593876059322 1.43107054076369 0.927978622767922 0.179970547791572 565000
h1s1 67187999 1 h1s1:56010001-56020000 56015000 0.09479 77.530774 5283 99.778965 7170 0.014675520348287 0.0139161736401674 1.0545657684184 0.326324617950243 0.878787583261003 56015000
h1s1 67187999 1 h1s1:56020001-56030000 56025000 0.082632 92.345866 5430 88.026269 6082 0.0170066051565378 0.014473243834265 1.17503756250379 0.551746164873853 0.635728844634724 56025000
h1s1 67187999 1 h1s1:56030001-56040000 56035000 0.072322 147.002475 8539 105.337764 8401 0.0172154204239372 0.0125387172955601 1.3729809850672 0.782282838724778 0.2397526794683 56035000
h1s1 67187999 1 h1s1:56040001-56050000 56045000 0.082118 127.265398 8198 119.753589 9438 0.0155239568187363 0.0126884497774952 1.22347151078063 0.563605067340232 0.515754981031607 56045000
h1s1 67187999 1 h1s1:56050001-56060000 56055000 0.082954 105.560109 6581 112.07041 8655 0.0160401320468014 0.0129486320046216 1.23875109286266 0.544110045933742 0.478598386955207 56055000
h1s1 67187999 1 h1s1:56060001-56070000 56065000 0.082045 125.335736 7929 118.943371 8604 0.0158072564005549 0.0138241946768945 1.14344862539985 0.565092306341977 0.711933995845483 56065000
h1s1 67187999 1 h1s1:56070001-56080000 56075000 0.073555 148.192925 9047 122.327308 8440 0.016380338786338 0.0144937568720379 1.13016514151274 0.758462633729605 0.742400452510752 56075000
h1s1 67187999 1 h1s1:56080001-56090000 56085000 0.105334 157.880896 9089 113.849846 7736 0.0173705463747387 0.0147168880558428 1.18031382102158 0.205419401398492 0.623070246442817 56085000
h1s1 67187999 1 h1s1:56090001-56100000 56095000 0.09867 89.476053 4994 81.147129 5435 0.0179167106527833 0.0149304745170193 1.200009459335 0.275387901188816 0.573976730804864 56095000
h1s1 67187999 1 h1s1:56100001-56110000 56105000 0.095526 51.152331 2946 111.643564 6735 0.017363316700611 0.0165766242019302 1.04745794373436 0.316069983128371 0.888315665259072 56105000
h1s1 67187999 1 h1s1:5610001-5620000 5615000 0.116068 99.312421 5809 37.852324 3033 0.0170963024616974 0.0124801595779756 1.36987851436356 0.133544309969865 0.24352685319732 5615000
h1s1 67187999 1 h1s1:56110001-56120000 56115000 0.060034 136.859364 9090 123.416388 9223 0.0150560356435644 0.0133813713542231 1.1251489286868 0.932971844859029 0.752972039906767 56115000
h1s1 67187999 1 h1s1:56120001-56130000 56125000 0.081142 140.746442 8707 99.133874 7940 0.0161647458366831 0.012485374559194 1.29469450516242 0.586401271711251 0.362447459015594 56125000
h1s1 67187999 1 h1s1:56130001-56140000 56135000 0.076196 79.293374 4460 92.303467 6772 0.0177787834080717 0.013630163467218 1.30437051990108 0.70138678941671 0.344551829060162 56135000
h1s1 67187999 1 h1s1:56140001-56150000 56145000 0.169865 116.468789 7956 53.32906 7925 0.0146391137506285 0.00672921892744479 2.17545511722372 0.0241469099562118 0.0195730405016628 56145000
h1s1 67187999 1 h1s1:56150001-56160000 56155000 0.077778 85.988216 6033 86.679917 8270 0.0142529779545831 0.0104812475211608 1.3598551055881 0.665117662547909 0.257024156662343 56155000
h1s1 67187999 1 h1s1:56160001-56170000 56165000 0.091684 106.310084 8636 93.457091 9423 0.0123101069939787 0.00991797633450069 1.24119140627073 0.373535922917134 0.47325407893582 56165000
h1s1 67187999 1 h1s1:56170001-56180000 56175000 0.053695 156.613386 9997 104.43786 9999 0.0156660384115235 0.0104448304830483 1.49988441046976 0.968587561805752 0.132047318581223 56175000
h1s1 67187999 1 h1s1:56180001-56190000 56185000 0.067544 132.717704 9956 101.118546 9749 0.0133304242667738 0.010372196738127 1.28520742551794 0.856537512556198 0.380148041233092 56185000
h1s1 67187999 1 h1s1:56190001-56200000 56195000 0.089497 49.53984 4205 80.212657 6554 0.0117811747919144 0.0122387331400671 0.962613912492724 0.411662879489755 0.958542603302158 56195000
h1s1 67187999 1 h1s1:56200001-56210000 56205000 0.070095 84.780276 8038 99.459673 8881 0.0105474341876089 0.0111991524603085 0.941806464818704 0.819614975765319 0.967719599371946 56205000
h1s1 67187999 1 h1s1:5620001-5630000 5625000 0.074413 142.820571 8433 123.000978 8742 0.0169359149768766 0.0140701187371311 1.20367960592846 0.740859575381074 0.565189830210944 5625000
h1s1 67187999 1 h1s1:56210001-56220000 56215000 0.102069 97.535288 8624 98.531046 9610 0.0113097504638219 0.0102529704474506 1.10307061956217 0.23718780171447 0.797325895512927 56215000
h1s1 67187999 1 h1s1:56230001-56240000 56235000 0.07892 94.899458 9365 85.183627 9994 0.0101334178323545 0.00852347678607164 1.18888313849974 0.638479017739592 0.602385433834931 56235000
h1s1 67187999 1 h1s1:56240001-56250000 56245000 0.069488 42.762586 2905 46.786306 3277 0.0147203394148021 0.014277176075679 1.03103998555275 0.829416124596495 0.906494114434508 56245000
h1s1 67187999 1 h1s1:56250001-56260000 56255000 0.079474 5.465362 249 2.732578 134 0.0219492449799197 0.0203923731343284 1.07634579042546 0.625288914461815 0.84550268678259 56255000
h1s1 67187999 1 h1s1:56260001-56270000 56265000 0.068713 9.051671 522 5.126693 368 0.0173403659003831 0.0139312309782609 1.2447116789207 0.840728893396659 0.465393655097085 56265000
h1s1 67187999 1 h1s1:56270001-56280000 56275000 0.070839 6.230496 327 12.619836 728 0.019053504587156 0.0173349395604396 1.09913879542092 0.807741444718595 0.804923004905451 56275000
h1s1 67187999 1 h1s1:56280001-56290000 56285000 0.06673 115.940092 9284 81.680468 8712 0.0124881615682895 0.00937562764003673 1.33198139343348 0.867211500014629 0.29790616253328 56285000
h1s1 67187999 1 h1s1:56290001-56300000 56295000 0.106066 45.347468 2753 94.115713 8515 0.0164720188884853 0.0110529316500294 1.4902850583032 0.199221759525644 0.137791474463375 56295000
h1s1 67187999 1 h1s1:56300001-56310000 56305000 0.089315 80.836647 4196 86.117612 9983 0.0192651684938036 0.0086264261244115 2.23327345716044 0.414798271877042 0.0176518202830143 56305000
h1s1 67187999 1 h1s1:5630001-5640000 5635000 0.069543 129.580589 7994 95.600775 7469 0.0162097309231924 0.0127996753246753 1.26641735137946 0.828489647841309 0.418162845356401 5635000
h1s1 67187999 1 h1s1:56310001-56320000 56315000 0.147783 137.278506 9225 102.832124 9233 0.0148811388617886 0.0111374552149897 1.33613456346476 0.0446171700523703 0.291372063312496 56315000
h1s1 67187999 1 h1s1:56320001-56330000 56325000 0.116431 146.679822 9144 120.875409 9221 0.0160411003937008 0.0131087093590717 1.22369792130602 0.131647470718458 0.515208847365393 56325000
h1s1 67187999 1 h1s1:56330001-56340000 56335000 0.095989 123.688779 8850 91.209728 8985 0.013976133220339 0.0101513331107401 1.3767781106062 0.309726055452072 0.235412867299271 56335000
h1s1 67187999 1 h1s1:56340001-56350000 56345000 0.09063 104.151961 7216 81.040464 7631 0.014433475748337 0.0106199009304154 1.35909702387143 0.390890295399799 0.257999395352012 56345000
h1s1 67187999 1 h1s1:56350001-56360000 56355000 0.124419 129.159826 9326 109.557024 9959 0.0138494344842376 0.0110008057033839 1.25894728601356 0.0972800592945123 0.434332302831118 56355000
h1s1 67187999 1 h1s1:56360001-56370000 56365000 0.108483 123.017723 9196 112.586208 9623 0.0133773078512397 0.0116996994700197 1.14338901486476 0.180209481270541 0.712129043583417 56365000
h1s1 67187999 1 h1s1:56370001-56380000 56375000 0.104853 121.368718 9310 86.906915 9480 0.01303638216971 0.00916739609704641 1.42203762461078 0.209739708793727 0.188094286076517 56375000
h1s1 67187999 1 h1s1:56380001-56390000 56385000 0.118851 111.880767 7790 80.024866 8339 0.0143621010269576 0.00959645832833673 1.49660432375856 0.119261939359658 0.134017300734355 56385000
h1s1 67187999 1 h1s1:56390001-56400000 56395000 0.074928 107.027168 7253 89.90753 8653 0.014756261960568 0.0103903305212065 1.42019177642624 0.729761359092638 0.189596153658608 56395000
h1s1 67187999 1 h1s1:56400001-56410000 56405000 0.110901 109.371017 7560 87.006913 8126 0.0144670657407407 0.0107072253261137 1.35114983575224 0.163410994840987 0.26930241176528 56405000
h1s1 67187999 1 h1s1:5640001-5650000 5645000 0.045737 126.153481 8475 79.741734 7441 0.0148853664896755 0.0107165346055638 1.38900932414732 0.989867270014336 0.221125620495616 5645000
h1s1 67187999 1 h1s1:56410001-56420000 56415000 0.113749 148.677284 8531 118.006367 9378 0.0174278846559606 0.0125833191512049 1.38499901707506 0.146432089253845 0.225377661182574 56415000
h1s1 67187999 1 h1s1:56420001-56430000 56425000 0.133648 138.113634 7948 97.312405 8512 0.017377155762456 0.0114323784069549 1.51999480282113 0.069973375983772 0.121680531310038 56425000
h1s1 67187999 1 h1s1:56430001-56440000 56435000 0.14564 38.103156 2205 57.021368 4225 0.0172803428571429 0.0134961817751479 1.28038753071355 0.0473819717375828 0.389637113683574 56435000
h1s1 67187999 1 h1s1:56440001-56450000 56445000 0.106083 154.583166 8182 130.616005 8710 0.018893078220484 0.0149960970149254 1.25986636400658 0.199138864237022 0.432352568291089 56445000
h1s1 67187999 1 h1s1:56450001-56460000 56455000 0.124064 81.543381 4526 88.937886 5492 0.0180166551038445 0.0161940797523671 1.11254578088705 0.0986502696534977 0.778552550736793 56455000
h1s1 67187999 1 h1s1:56460001-56470000 56465000 0.083683 118.619625 8054 84.240733 8222 0.0147280388626769 0.0102457714667964 1.43747485588628 0.528018607554199 0.174655496932874 56465000
h1s1 67187999 1 h1s1:56470001-56480000 56475000 0.055369 78.73409 4013 75.440874 4713 0.0196197582855719 0.0160069751750477 1.22570055060471 0.961214757311852 0.510176615726699 56475000
h1s1 67187999 1 h1s1:56480001-56490000 56485000 0.072487 124.711129 7138 107.811668 7478 0.017471438638274 0.0144171794597486 1.21184859264967 0.77924009401301 0.54494387501341 56485000
h1s1 67187999 1 h1s1:56490001-56500000 56495000 0.090011 89.404324 6171 72.23977 6643 0.0144878178577216 0.0108745702242963 1.3322657869598 0.402051902203064 0.297477057509826 56495000
h1s1 67187999 1 h1s1:56500001-56510000 56505000 0.102136 143.743761 9207 97.8225 9268 0.0156124428152493 0.0105548662063013 1.47917012969133 0.236500258438253 0.144432849940023 56505000
h1s1 67187999 1 h1s1:5650001-5660000 5655000 0.058969 143.546314 9905 107.81743 9919 0.0144923083291267 0.0108697882851094 1.33326500470849 0.939876534781888 0.295838656511181 5655000
h1s1 67187999 1 h1s1:56510001-56520000 56515000 0.092019 21.764455 1007 33.249222 1845 0.0216131628599801 0.0180212585365854 1.19931484341689 0.368406167409473 0.575576122255922 56515000
h1s1 67187999 1 h1s1:56520001-56530000 56525000 0.102604 161.630507 8191 117.982941 8172 0.0197326952753022 0.0144374621879589 1.3667703519085 0.231624064989906 0.24738879840841 56525000
h1s1 67187999 1 h1s1:56530001-56540000 56535000 0.126972 135.688484 9873 95.150155 9864 0.0137433894459637 0.00964620387266829 1.42474590288357 0.088507787280937 0.18543188445372 56535000
h1s1 67187999 1 h1s1:56540001-56550000 56545000 0.134742 133.028299 8738 91.40195 6591 0.0152241129549096 0.0138676907904719 1.09781168219944 0.0673792410692517 0.807556149367558 56545000
h1s1 67187999 1 h1s1:56550001-56560000 56555000 0.107758 128.202827 8766 94.013132 9379 0.0146250087839379 0.0100237905960124 1.45902975963564 0.185451389227513 0.157930153405046 56555000
h1s1 67187999 1 h1s1:56560001-56570000 56565000 0.078281 144.197682 9631 94.788116 9960 0.0149722440037379 0.00951687911646586 1.57323044881734 0.653507445947396 0.0981382693414213 56565000
h1s1 67187999 1 h1s1:56570001-56580000 56575000 0.080148 148.324682 9343 85.471093 9928 0.0158754877448357 0.00860909478243352 1.84403681757912 0.609280371370893 0.0398482528598875 56575000
h1s1 67187999 1 h1s1:56580001-56590000 56585000 0.095357 118.908493 8260 96.308221 9567 0.0143957013317191 0.010066710672102 1.43003030489533 0.318469070304957 0.180926281707448 56585000
h1s1 67187999 1 h1s1:56590001-56600000 56595000 0.094571 159.443593 9334 125.198926 9777 0.0170820219627169 0.0128054542293137 1.33396454798249 0.32951852465891 0.294863417821512 56595000
h1s1 67187999 1 h1s1:56600001-56610000 56605000 0.095983 86.312603 5036 92.189421 7241 0.017139118943606 0.0127315869355061 1.34618873754128 0.309774817386555 0.276470416134349 56605000
h1s1 67187999 1 h1s1:5660001-5670000 5665000 0.066577 155.238022 8488 138.012537 9569 0.0182891166352498 0.0144228798202529 1.26806274913057 0.869083958298794 0.414612976526005 5665000
h1s1 67187999 1 h1s1:56610001-56620000 56615000 0.074083 84.983461 5160 92.524346 7182 0.0164696629844961 0.0128828106377054 1.2784215686826 0.747510703244619 0.393401535025698 56615000
h1s1 67187999 1 h1s1:56620001-56630000 56625000 0.074894 97.683508 5703 87.709725 7271 0.0171284425740838 0.0120629521386329 1.41992129101036 0.730483035722993 0.189859468104819 56625000
h1s1 67187999 1 h1s1:56630001-56640000 56635000 0.141364 145.428392 9739 128.874918 8928 0.0149325795256186 0.0144349146505376 1.03447646814195 0.0543012902407864 0.902700435931694 56635000
h1s1 67187999 1 h1s1:56640001-56650000 56645000 0.067103 121.40279 7024 120.005054 8577 0.0172839962984055 0.0139914951614784 1.23532160780015 0.862325554179385 0.487180487424297 56645000
h1s1 67187999 1 h1s1:56650001-56660000 56655000 0.126457 123.936783 9757 94.269017 9986 0.0127023452905606 0.00944011786501102 1.34557062445595 0.0902388359551 0.277543178692985 56655000
h1s1 67187999 1 h1s1:56660001-56670000 56665000 0.103724 139.216219 8949 119.773677 9276 0.015556622974634 0.0129122118369987 1.20479923742097 0.220384439091468 0.56234213323711 56665000
h1s1 67187999 1 h1s1:56670001-56680000 56675000 0.080517 153.007195 9920 125.922153 9922 0.0154241123991935 0.0126912067123564 1.21533852129099 0.600844556705254 0.536274003062249 56675000
h1s1 67187999 1 h1s1:56680001-56690000 56685000 0.100671 124.489691 8122 122.735699 8791 0.0153274674956907 0.013961517347287 1.09783679770803 0.252240610889515 0.807478130272384 56685000
h1s1 67187999 1 h1s1:56690001-56700000 56695000 0.208775 123.965091 6776 93.591533 5368 0.0182947300767414 0.0174350843889717 1.04930550771028 0.0101424823725607 0.885887320921796 56695000
h1s1 67187999 1 h1s1:56700001-56710000 56705000 0.109594 144.512278 8869 106.754078 8573 0.0162940892998083 0.0124523595007582 1.3085142055862 0.172622124264914 0.33748134856006 56705000
h1s1 67187999 1 h1s1:5670001-5680000 5675000 0.048726 168.876692 9924 143.114518 9970 0.0170169983877469 0.0143545153460381 1.18548052494462 0.984025590263217 0.610782238952984 5675000
h1s1 67187999 1 h1s1:56710001-56720000 56715000 0.173007 115.333845 8939 106.184737 7331 0.0129023207293881 0.0144843455190288 0.890776922743087 0.0224304898623938 0.98277728474044 56715000
h1s1 67187999 1 h1s1:56720001-56730000 56725000 0.165534 131.127681 9350 108.40305 9163 0.0140243509090909 0.0118305194805195 1.18543830067512 0.02718965466798 0.610870010435054 56725000
h1s1 67187999 1 h1s1:56730001-56740000 56735000 0.08459 159.969336 9856 109.694856 9908 0.0162306550324675 0.0110713419459023 1.46600611847914 0.508406557504949 0.152888169379456 56735000
h1s1 67187999 1 h1s1:56740001-56750000 56745000 0.105503 138.935431 8906 99.673202 9062 0.0156002055917359 0.0109990291326418 1.41832569071385 0.203932162396747 0.191078516466905 56745000
h1s1 67187999 1 h1s1:56750001-56760000 56755000 0.160743 174.22137 9613 106.398371 9889 0.0181235171122438 0.0107592649408434 1.68445681111959 0.0309833331707936 0.0652142111781859 56755000
h1s1 67187999 1 h1s1:56760001-56770000 56765000 0.144982 163.683653 9731 111.175218 9038 0.0168208460589867 0.0123008650143837 1.36745229212073 0.0483230770731136 0.246667121778055 56765000
h1s1 67187999 1 h1s1:56770001-56780000 56775000 0.107515 85.090662 4224 75.347413 5015 0.0201445696022727 0.0150244093718843 1.34078945159534 0.187548152410302 0.284506382937224 56775000
h1s1 67187999 1 h1s1:56780001-56790000 56785000 0.130659 146.236782 8875 127.742452 9487 0.0164773838873239 0.0134649996837778 1.2237195896243 0.0775558567959508 0.515160085430909 56785000
h1s1 67187999 1 h1s1:56790001-56800000 56795000 0.128376 120.848987 8780 121.006444 9039 0.0137641215261959 0.0133871494634362 1.02815924807512 0.0842021084660471 0.909536859146276 56795000
h1s1 67187999 1 h1s1:56800001-56810000 56805000 0.156466 152.661312 9620 79.533599 7056 0.0158691592515593 0.0112717685657596 1.40786773246615 0.034845278381884 0.201523322833263 56805000
h1s1 67187999 1 h1s1:5680001-5690000 5685000 0.065664 148.169413 8894 131.737663 9873 0.0166594797616371 0.0133432252608123 1.24853470101897 0.879514136084807 0.457016354752826 5685000
h1s1 67187999 1 h1s1:56810001-56820000 56815000 0.173623 151.84347 9079 96.047355 7438 0.0167246910452693 0.0129130619790266 1.29517623879089 0.0221574230292864 0.361530734647305 56815000
h1s1 67187999 1 h1s1:56820001-56830000 56825000 0.154063 146.842686 9472 61.254546 5915 0.0155028173564189 0.0103557981403212 1.49701810969618 0.0369322891777763 0.133705224353661 56825000
h1s1 67187999 1 h1s1:56830001-56840000 56835000 0.090775 104.631718 8847 67.235399 8315 0.0118268020798011 0.00808603716175586 1.4626202975838 0.388369303387004 0.155423789972596 56835000
h1s1 67187999 1 h1s1:56840001-56850000 56845000 0.121843 160.684352 8724 122.895665 8399 0.0184186556625401 0.0146321782355042 1.25877742644278 0.107081208125689 0.434615122051122 56845000
h1s1 67187999 1 h1s1:56850001-56860000 56855000 0.099181 145.700291 8998 108.630599 9245 0.0161925195599022 0.0117502 1.37806331465866 0.269165878348726 0.233754961526834 56855000
h1s1 67187999 1 h1s1:56860001-56870000 56865000 0.132736 158.484689 8904 116.42227 8331 0.0177992687556155 0.0139745852838795 1.27368851340068 0.0721579106486313 0.403222188630667 56865000
h1s1 67187999 1 h1s1:56870001-56880000 56875000 0.107201 76.770934 4061 122.215351 8438 0.0189044407781335 0.0144839240341313 1.30520159685906 0.190122782551029 0.342991447156692 56875000
h1s1 67187999 1 h1s1:56880001-56890000 56885000 0.106998 145.821428 8523 109.851709 8596 0.0171091667253315 0.0127793984411354 1.33880845832766 0.191527126264153 0.287305317976575 56885000
h1s1 67187999 1 h1s1:56890001-56900000 56895000 0.087089 129.52952 8542 111.234424 9626 0.0151638398501522 0.0115556226885518 1.31224774803136 0.457255288231795 0.331132544690313 56895000
h1s1 67187999 1 h1s1:56900001-56910000 56905000 0.125402 134.026988 8907 121.799218 9260 0.0150473771191198 0.0131532632829374 1.14400333935682 0.0937935809789446 0.71058816645374 56905000
h1s1 67187999 1 h1s1:5690001-5700000 5695000 0.06019 117.941685 9966 81.57038 10000 0.0118344054786273 0.008157038 1.45082142300028 0.931713786949356 0.164113166697549 5695000
h1s1 67187999 1 h1s1:56910001-56920000 56915000 0.106697 148.312868 8160 133.788025 8966 0.0181755965686275 0.0149217070042382 1.21806416407084 0.194121261178673 0.529554608490428 56915000
h1s1 67187999 1 h1s1:56920001-56930000 56925000 0.102572 129.68113 8489 113.154116 9347 0.0152763729532336 0.0121059287471916 1.26189186077751 0.231965398531291 0.428061518056544 56925000
h1s1 67187999 1 h1s1:56930001-56940000 56935000 0.146769 144.514056 9264 104.297234 6486 0.0155995310880829 0.0160803629355535 0.970098196825677 0.0458557231882503 0.954719667638655 56935000
h1s1 67187999 1 h1s1:56940001-56950000 56945000 0.091073 155.091442 9208 114.860734 8910 0.0168431192441355 0.0128912159371493 1.30655783955941 0.383688157676591 0.340524093271828 56945000
h1s1 67187999 1 h1s1:56950001-56960000 56955000 0.111678 142.711495 9637 117.783622 9397 0.0148087055100135 0.0125341728211131 1.18146651728537 0.158593315714021 0.620368835272433 56955000
h1s1 67187999 1 h1s1:36930001-36940000 36935000 0.064098 143.327353 9242 115.63628 9776 0.0155082615234798 0.0118285883797054 1.31108303253562 0.895946908005734 0.333307326968275 36935000
h1s1 67187999 1 h1s1:36940001-36950000 36945000 0.074942 124.949418 6877 104.135038 6473 0.0181691752217537 0.0160876004943612 1.12939000618036 0.729434654131599 0.744038853509396 36945000
h1s1 67187999 1 h1s1:36950001-36960000 36955000 0.098165 88.801058 5025 67.489274 4347 0.0176718523383085 0.0155254828617437 1.13824816243581 0.28130272384166 0.724007450823589 36955000
h1s1 67187999 1 h1s1:36960001-36970000 36965000 0.060764 150.959831 8350 110.072898 8162 0.0180790216766467 0.0134860203381524 1.34057499716952 0.927578774905158 0.284828211704815 36965000
h1s1 67187999 1 h1s1:36970001-36980000 36975000 0.084803 119.059065 7652 114.863282 8606 0.0155592087036069 0.0133468838019986 1.1657559123484 0.503788802309365 0.658637201455056 36975000
h1s1 67187999 1 h1s1:36980001-36990000 36985000 0.095494 138.231702 8233 113.548656 9807 0.0167899553018341 0.0115783273172224 1.45011924795558 0.316479583378032 0.164630043203074 36985000
h1s1 67187999 1 h1s1:36990001-3.7e+07 36995000 0.085805 132.302354 8803 87.589313 9394 0.015029234806316 0.00932396348733234 1.61189335701871 0.482947951511132 0.0846312134895016 36995000
h1s1 67187999 1 h1s1:37000001-37010000 37005000 0.100518 126.199453 7913 84.288576 7254 0.0159483701503854 0.0116195996691481 1.37254041485878 0.253986288144023 0.240220794039341 37005000
h1s1 67187999 1 h1s1:3700001-3710000 3705000 0.124636 150.102 8753 125.180102 9021 0.0171486347537987 0.013876521671655 1.23580210946 0.0964901159558802 0.485824905645657 3705000
h1s1 67187999 1 h1s1:370001-380000 375000 0.048944 111.755408 7309 122.46117 9376 0.0152901091804624 0.013061131612628 1.17065730856578 0.983459951823209 0.646514984542467 375000
h1s1 67187999 1 h1s1:37010001-37020000 37015000 0.079206 125.386338 7110 131.71381 8990 0.0176352092827004 0.0146511468298109 1.20367432580894 0.631506061108456 0.565199582597841 37015000
h1s1 67187999 1 h1s1:37020001-37030000 37025000 0.07731 96.554487 5319 128.45257 9488 0.0181527518330513 0.0135384243254637 1.34083194592363 0.675796526199787 0.284447868615844 37025000
h1s1 67187999 1 h1s1:57060001-57070000 57065000 0.096732 149.811232 8434 127.201272 9069 0.0177627735356889 0.0140259424412835 1.26642281686588 0.299988297135724 0.418133588195711 57065000
h1s1 67187999 1 h1s1:57070001-57080000 57075000 0.111808 152.577164 9584 140.040171 9445 0.0159199878964942 0.0148269106405506 1.07372252267806 0.157735105667112 0.849725470308858 57075000
h1s1 67187999 1 h1s1:57080001-57090000 57085000 0.100741 138.065124 8170 117.573505 8874 0.0168990359853121 0.0132492117421681 1.27547482176073 0.25148967709847 0.399545538770614 57085000
h1s1 67187999 1 h1s1:57090001-57100000 57095000 0.182711 158.541465 9167 85.610936 5793 0.0172948036435039 0.014778342137062 1.17028036589645 0.0181101824671588 0.647402451750066 57095000
h1s1 67187999 1 h1s1:5710001-5720000 5715000 0.060042 110.557061 9082 79.01876 9752 0.0121732064523233 0.00810282608695652 1.50234082796359 0.932937711504891 0.130701489189479 5715000
h1s1 67187999 1 h1s1:57110001-57120000 57115000 0.054854 4.157959 272 4.1319 281 0.0152866139705882 0.0147042704626335 1.03960369944464 0.963706492163957 0.897161080174373 57115000
h1s1 67187999 1 h1s1:57120001-57130000 57125000 0.1273 83.010874 6486 66.804555 6177 0.0127984696268887 0.0108150485672657 1.18339455872869 0.0874203961419558 0.61554140375857 57125000
h1s1 67187999 1 h1s1:57130001-57140000 57135000 0.079019 17.389886 978 22.253625 1334 0.0177810695296524 0.0166818778110945 1.06589136612827 0.635967778113693 0.862218277923522 57135000
h1s1 67187999 1 h1s1:57140001-57150000 57145000 0.130996 91.627988 6683 111.088664 8844 0.0137106072123298 0.012560907281773 1.09153000693072 0.0766098752669716 0.819278518417383 57145000
h1s1 67187999 1 h1s1:57150001-57160000 57155000 0.128274 115.097599 8957 108.825167 9748 0.0128500166350341 0.0111638456093558 1.15103854752929 0.0845044324598445 0.693921337247291 57155000
h1s1 67187999 1 h1s1:57160001-57170000 57165000 0.046929 185.681957 9150 130.743321 9031 0.0202931100546448 0.0144771698593733 1.40173184757558 0.987765630638099 0.20775509806025 57165000
h1s1 67187999 1 h1s1:57170001-57180000 57175000 0.129209 144.164345 8739 99.290045 9393 0.0164966638059275 0.0105706424997338 1.56061126902578 0.0818322784501507 0.102838919825627 57175000
h1s1 67187999 1 h1s1:57180001-57190000 57185000 0.129265 145.408272 8534 120.207678 9793 0.0170387007265057 0.0122748573470847 1.38809765724508 0.0816079735515267 0.222149621119769 57185000
h1s1 67187999 1 h1s1:57190001-57200000 57195000 0.10554 79.872456 4320 80.513782 5266 0.0184889944444444 0.0152893623243449 1.20927178336306 0.203678600337433 0.55142921229971 57195000
h1s1 67187999 1 h1s1:57200001-57210000 57205000 0.098682 158.783947 9951 98.042507 9807 0.0159565819515627 0.0099971965942694 1.59610564832838 0.275246491578814 0.0899170071875091 57205000
h1s1 67187999 1 h1s1:5720001-5730000 5725000 0.090028 79.424583 5168 81.306685 6458 0.0153685338622291 0.0125900720037163 1.22068673298236 0.401734949628922 0.523079023591024 5725000
h1s1 67187999 1 h1s1:57210001-57220000 57215000 0.145485 154.259287 9639 134.146088 9370 0.0160036608569354 0.014316551547492 1.11784327418839 0.0475331337344815 0.767824925150431 57215000
h1s1 67187999 1 h1s1:57220001-57230000 57225000 0.06842 111.325666 9558 70.142917 9673 0.0116473808328102 0.00725141290189186 1.60622226183968 0.844717619637406 0.0865621860950468 57225000
h1s1 67187999 1 h1s1:57230001-57240000 57235000 0.08725 124.511662 8187 87.950385 8460 0.0152084599975571 0.0103960265957447 1.4629108397801 0.453973610041058 0.155287256556042 57235000
h1s1 67187999 1 h1s1:57240001-57250000 57245000 0.076313 128.242638 8220 111.527088 9340 0.0156012941605839 0.0119408017130621 1.30655332325949 0.698709759213567 0.340533845658725 57245000
h1s1 67187999 1 h1s1:57250001-57260000 57255000 0.162347 131.976112 8603 100.115707 9325 0.0153407081250726 0.010736268847185 1.42886773267558 0.0295692370707731 0.181852758462634 57255000
h1s1 67187999 1 h1s1:57260001-57270000 57265000 0.118833 138.800396 9609 113.327809 9663 0.0144448325528151 0.0117280150056918 1.23165195012155 0.119330206067935 0.495509025834073 57265000
h1s1 67187999 1 h1s1:57270001-57280000 57275000 0.073763 98.071068 5639 109.134574 8623 0.0173915708458947 0.0126562187173837 1.37415220408658 0.753976535757127 0.23839709768966 57275000
h1s1 67187999 1 h1s1:57280001-57290000 57285000 0.090402 124.98397 8606 112.601379 9070 0.0145228875203347 0.0124147055126792 1.16981329162439 0.394966793122617 0.648436204761115 57285000
h1s1 67187999 1 h1s1:57290001-57300000 57295000 0.071672 131.965426 8103 104.096512 9543 0.0162859960508454 0.0109081538300325 1.49301121936936 0.793844293390807 0.13600678766128 57295000
h1s1 67187999 1 h1s1:57300001-57310000 57305000 0.097084 62.305302 4134 81.741344 6039 0.0150714325108853 0.0135355760887564 1.11346812371028 0.295433932454968 0.776797121095388 57305000
h1s1 67187999 1 h1s1:5730001-5740000 5735000 0.057933 117.170625 9665 82.043293 9893 0.0121231893429902 0.0082930650965329 1.46184663955653 0.946961643862335 0.156028437960191 5735000
h1s1 67187999 1 h1s1:57310001-57320000 57315000 0.107735 107.115093 6006 93.411903 5880 0.0178346808191808 0.0158863780612245 1.12263983334954 0.185587922644067 0.75779947142063 57315000
h1s1 67187999 1 h1s1:57320001-57330000 57325000 0.098179 151.184238 9501 96.381211 8107 0.0159124553204926 0.0118886408042432 1.33845875087867 0.281166190425107 0.287773432547616 57325000
h1s1 67187999 1 h1s1:57330001-57340000 57335000 0.083503 136.918495 9302 83.070367 9271 0.0147192533863685 0.00896023805414734 1.64273017049537 0.532104857663913 0.0753859507114366 57335000
h1s1 67187999 1 h1s1:57340001-57350000 57345000 0.11627 108.828784 6542 101.329128 7342 0.0166353995719963 0.0138012977390357 1.20535038708314 0.132486175991574 0.560928037137089 57345000
h1s1 67187999 1 h1s1:57350001-57360000 57355000 0.148478 12.393088 812 42.793305 2859 0.0152624236453202 0.0149679275970619 1.01967513848184 0.0435444074937341 0.918040940520192 57355000
h1s1 67187999 1 h1s1:57370001-57380000 57375000 0.053518 31.390294 1635 24.646936 1635 0.0191989565749235 0.0150745785932722 1.2735982273821 0.969484781400248 0.403397731594808 57375000
h1s1 67187999 1 h1s1:57380001-57390000 57385000 0.107996 139.911261 7965 91.05715 8644 0.0175657578154426 0.0105341450717261 1.66750673128563 0.183617940490935 0.06921268980583 57385000
h1s1 67187999 1 h1s1:57390001-57400000 57395000 0.123833 122.31348 9630 85.640672 9831 0.0127012959501558 0.00871128796663615 1.45802733175636 0.09949872731351 0.158661582422298 57395000
h1s1 67187999 1 h1s1:57400001-57410000 57405000 0.078979 78.342693 8008 73.930798 9419 0.00978305357142857 0.00784911328166472 1.24638965197272 0.636967397770604 0.461912052974966 57405000
h1s1 67187999 1 h1s1:5740001-5750000 5745000 0.04966 114.744681 8276 90.740275 9293 0.0138647512083132 0.00976436834176262 1.41993324330188 0.981548483991457 0.189839963331025 5745000
h1s1 67187999 1 h1s1:57410001-57420000 57415000 0.075988 85.535053 6711 107.017727 7936 0.0127455003725227 0.0134850966481855 0.945154543941494 0.706492163957129 0.966364017593306 57415000
h1s1 67187999 1 h1s1:57430001-57440000 57435000 0.091667 104.524536 9141 66.175783 9322 0.0114346937971776 0.00709888253593649 1.61077377168758 0.373691961107481 0.085060318512956 57435000
h1s1 67187999 1 h1s1:57440001-57450000 57445000 0.077586 115.694524 9477 80.58748 9614 0.0122079269811122 0.00838230497191596 1.45639260585407 0.669735417743493 0.159900135558178 57445000
h1s1 67187999 1 h1s1:57460001-57470000 57465000 0.131455 121.29046 8041 96.061346 8204 0.0150840019898023 0.0117090865431497 1.28823046394059 0.0752981792293664 0.374540418767493 57465000
h1s1 67187999 1 h1s1:57470001-57480000 57475000 0.100781 129.781514 6291 105.854718 6512 0.0206297113336512 0.0162553313882064 1.26910432282042 0.25107520065536 0.412525965730112 57475000
h1s1 67187999 1 h1s1:57480001-57490000 57485000 0.111428 152.836753 8759 123.084288 8952 0.0174491098298893 0.0137493619302949 1.26908506142692 0.160046421361628 0.412584480051493 57485000
h1s1 67187999 1 h1s1:57490001-57500000 57495000 0.121253 136.191572 8466 100.15903 8325 0.0160868854240491 0.0120311147147147 1.33710681059121 0.109275495177445 0.289860443343508 57495000
h1s1 67187999 1 h1s1:57500001-57510000 57505000 0.138406 138.0084 8732 104.8108 8208 0.0158049015116812 0.0127693469785575 1.23772198674067 0.0599284174801783 0.481026731292484 57505000
h1s1 67187999 1 h1s1:5750001-5760000 5755000 0.046545 124.333885 9986 82.692993 9998 0.0124508196475065 0.00827095349069814 1.50536690376862 0.988492183461902 0.129209373994285 5755000
h1s1 67187999 1 h1s1:57510001-57520000 57515000 0.100426 92.334583 5126 94.608653 6552 0.0180129892703863 0.0144396601037851 1.24746629359125 0.254966403027141 0.459415441929412 57515000
h1s1 67187999 1 h1s1:57520001-57530000 57525000 0.100047 75.074888 4130 112.728558 8321 0.0181779389830508 0.0135474772262949 1.3417951312565 0.259428120032378 0.28298501058134 57525000
h1s1 67187999 1 h1s1:57530001-57540000 57535000 0.102934 120.363761 6342 121.951754 8269 0.0189788333333333 0.0147480655460152 1.2868693371424 0.228278996284341 0.377222325164084 57535000
h1s1 67187999 1 h1s1:57540001-57550000 57545000 0.093058 135.472111 8013 107.825601 9435 0.0169065407462873 0.0114282565977742 1.47936306834237 0.351554042851988 0.144276811749676 57545000
h1s1 67187999 1 h1s1:57550001-57560000 57555000 0.096226 145.082576 8933 101.602761 8579 0.0162411928803314 0.0118431939620002 1.3713524351997 0.306537024936853 0.241586128204878 57555000
h1s1 67187999 1 h1s1:57560001-57570000 57565000 0.133074 144.600568 8679 139.515042 9204 0.0166609710796175 0.0151580880052151 1.09914727199666 0.0714654911789661 0.804893747744761 57565000
h1s1 67187999 1 h1s1:57570001-57580000 57575000 0.115602 77.244044 4510 100.846844 7219 0.0171272824833703 0.0139696417786397 1.22603591092499 0.136284730687836 0.509396424774964 57575000
h1s1 67187999 1 h1s1:57580001-57590000 57585000 0.081992 51.545132 2534 94.200332 6211 0.020341409629045 0.0151666932861053 1.34118948971431 0.566272345156477 0.283950496884112 57585000
h1s1 67187999 1 h1s1:57590001-57600000 57595000 0.079543 85.596141 4709 103.13686 8625 0.0181771376088341 0.0119578968115942 1.52009487079784 0.623821180233862 0.121583007441071 57595000
h1s1 67187999 1 h1s1:57600001-57610000 57605000 0.109742 152.22216 9750 108.048106 9969 0.0156125292307692 0.0108384096699769 1.44048155644245 0.171515228352139 0.172246657369391 57605000
h1s1 67187999 1 h1s1:5760001-5770000 5765000 0.057015 116.589118 9999 83.557699 10000 0.0116600778077808 0.0083557699 1.39545223807333 0.952349837622758 0.213928358965857 5765000
h1s1 67187999 1 h1s1:57610001-57620000 57615000 0.09005 85.549358 4807 79.66255 7853 0.0177968292074059 0.0101442187698969 1.75438144731443 0.401257082670984 0.0514828504276422 57615000
h1s1 67187999 1 h1s1:57620001-57630000 57625000 0.103089 124.535779 9452 56.404864 9759 0.0131756008252222 0.00577977907572497 2.27960284512597 0.226889281151562 0.0164132671471343 57625000
h1s1 67187999 1 h1s1:57630001-57640000 57635000 0.10469 65.192116 5049 54.503732 6447 0.0129118867102397 0.00845412315805801 1.52728869320205 0.211114795346161 0.118189176801022 57635000
h1s1 67187999 1 h1s1:57650001-57660000 57655000 0.111755 126.024616 9329 81.350259 8691 0.0135089094222317 0.00936028753883327 1.44321521814228 0.158056934434703 0.169876827353495 57655000
h1s1 67187999 1 h1s1:57660001-57670000 57665000 0.073553 97.236056 6186 130.280475 8901 0.0157187287423214 0.0146366110549376 1.07393225681287 0.758487014696847 0.849354879606784 57665000
h1s1 67187999 1 h1s1:57670001-57680000 57675000 0.066845 150.249229 8945 125.727158 9931 0.0167970071548351 0.0126600702849663 1.32677045045962 0.865831537268747 0.306283462877539 57675000
h1s1 67187999 1 h1s1:57680001-57690000 57685000 0.068961 53.390502 3128 107.764135 7295 0.0170685748081841 0.0147723283070596 1.15544242271052 0.837115634051434 0.683437521333346 57685000
h1s1 67187999 1 h1s1:57690001-57700000 57695000 0.098601 39.248015 2310 56.649005 3680 0.0169904826839827 0.0153937513586957 1.10372593970638 0.276226606461932 0.795911799412906 57695000
h1s1 67187999 1 h1s1:47610001-47620000 47615000 0.169067 116.659739 7270 89.602937 5664 0.0160467316368638 0.0158197275776836 1.01434942909513 0.0247613103307034 0.923034162611299 47615000
h1s1 67187999 1 h1s1:47620001-47630000 47625000 0.085695 153.364482 9566 117.224933 9933 0.0160322477524566 0.011801563777308 1.35848503257538 0.484810657408401 0.258945376880992 47625000
h1s1 67187999 1 h1s1:47630001-47640000 47635000 0.101244 166.153255 9879 128.736287 9917 0.0168188333839457 0.0129813741050721 1.29561271771486 0.246272150108739 0.360682276987293 47635000
h1s1 67187999 1 h1s1:47640001-47650000 47645000 0.118766 145.507103 7960 90.306172 9824 0.0182797868090452 0.00919240350162867 1.98857532807459 0.119613025287939 0.027921083685232 47645000
h1s1 67187999 1 h1s1:47650001-47660000 47655000 0.079394 75.079091 4120 92.742972 6125 0.0182230803398058 0.0151417097142857 1.2035021595093 0.626917563073562 0.565511658978535 47655000
h1s1 67187999 1 h1s1:47660001-47670000 47665000 0.080258 137.846503 9466 121.782804 9606 0.0145622758292838 0.0126777851342911 1.14864510441145 0.606876408000858 0.699841036093584 47665000
h1s1 67187999 1 h1s1:47670001-47680000 47675000 0.313442 144.912713 9743 79.573545 9970 0.0148735207841527 0.00798129839518556 1.86354651182127 0.00137508655243371 0.0376442134212348 47675000
h1s1 67187999 1 h1s1:47680001-47690000 47685000 0.061948 110.290518 7688 114.222965 8703 0.0143458009885536 0.0131245507296335 1.09305082391603 0.917255873375009 0.816304040413891 47685000
h1s1 67187999 1 h1s1:47690001-47700000 47695000 0.063465 57.345534 3443 80.772632 5716 0.016655688062736 0.0141309713086074 1.17866547875522 0.902676054964453 0.627263772808395 47695000
h1s1 67187999 1 h1s1:47700001-47710000 47705000 0.084962 124.719531 7804 119.609665 8100 0.0159814878267555 0.014766625308642 1.08227082984238 0.500453485990696 0.836091633427281 47705000
h1s1 67187999 1 h1s1:4770001-4780000 4775000 0.094373 98.560072 5665 78.418696 6977 0.0173980709620477 0.0112396009746309 1.54792603414633 0.332502755049298 0.108036942041565 4775000
h1s1 67187999 1 h1s1:47710001-47720000 47715000 0.070908 145.96751 9238 138.462863 9443 0.0158007696471098 0.0146630163083766 1.0775934033493 0.80666380596651 0.843415675986698 47715000
h1s1 67187999 1 h1s1:47720001-47730000 47725000 0.107093 83.830275 4945 119.542339 8593 0.0169525328614762 0.0139115953683231 1.21859013381581 0.190854211568281 0.528413579223515 47725000
h1s1 67187999 1 h1s1:47730001-47740000 47735000 0.094079 135.666583 7550 111.95632 7593 0.0179690838410596 0.0147446753588832 1.21868290780874 0.336905957733155 0.528111255229717 47735000
h1s1 67187999 1 h1s1:57820001-57830000 57825000 0.08027 123.603613 7702 112.880787 9718 0.0160482488963905 0.0116156397406874 1.38160697599604 0.606569207813612 0.229395644584012 57825000
h1s1 67187999 1 h1s1:57830001-57840000 57835000 0.100255 13.16171 712 25.500901 1549 0.018485547752809 0.0164628153647515 1.12286673592832 0.257038785242688 0.757360614010279 57835000
h1s1 67187999 1 h1s1:57840001-57850000 57845000 0.122064 61.965497 3257 83.337694 4752 0.0190253291372429 0.0175373935185185 1.08484360102618 0.10622299807878 0.831244697139625 57845000
h1s1 67187999 1 h1s1:57850001-57860000 57855000 0.126232 115.239973 7661 120.770301 8880 0.015042419135883 0.0136002591216216 1.10603915714875 0.0909019982640751 0.791591492017671 57855000
h1s1 67187999 1 h1s1:57860001-57870000 57865000 0.079035 114.359035 7508 88.345275 7487 0.0152316242674481 0.0117998230265794 1.29083497550247 0.635631320765757 0.369615463384663 57865000
h1s1 67187999 1 h1s1:57870001-57880000 57875000 0.088669 99.38331 6307 90.187151 7109 0.0157576201046456 0.0126863343648896 1.24209402427986 0.426462126605487 0.471186572913721 57875000
h1s1 67187999 1 h1s1:57880001-57890000 57885000 0.093556 58.183339 4504 71.713442 7919 0.0129181480905861 0.00905587094330092 1.42649427884596 0.344020323974293 0.183930016871629 57885000
h1s1 67187999 1 h1s1:57890001-57900000 57895000 0.085957 112.944684 8753 88.19683 9497 0.0129035398149206 0.00928680951879541 1.38944809719693 0.479568749451428 0.220608743990092 57895000
h1s1 67187999 1 h1s1:57900001-57910000 57905000 0.115448 74.922467 4761 103.029145 9328 0.0157367080445285 0.0110451484777015 1.42476201893514 0.137045416865778 0.185412379679927 57905000
h1s1 67187999 1 h1s1:5790001-5800000 5795000 0.077762 165.709395 9739 136.426829 9967 0.0170150318307834 0.0136878528142871 1.24307530637847 0.665595529505847 0.469070304957138 5795000
h1s1 67187999 1 h1s1:57910001-57920000 57915000 0.120573 117.576638 9885 111.776153 9927 0.0118944499747092 0.0112598119270676 1.05636311261256 0.111967153960932 0.87629097221545 57915000
h1s1 67187999 1 h1s1:57920001-57930000 57925000 0.124903 123.765167 9833 139.538009 9972 0.0125867148377911 0.013992981247493 0.899502015701349 0.0956124011351778 0.980739035879031 57925000
h1s1 67187999 1 h1s1:57930001-57940000 57935000 0.094521 79.099976 4390 111.424045 7737 0.0180182177676538 0.0144014534057128 1.25113884411876 0.330264582256507 0.451330713192054 57935000
h1s1 67187999 1 h1s1:57940001-57950000 57945000 0.135172 123.988353 7334 119.351377 7448 0.0169059657758386 0.016024620972073 1.05499941654168 0.0663211070909605 0.878143925725821 57945000
h1s1 67187999 1 h1s1:57950001-57960000 57955000 0.108736 132.854637 8185 139.886253 9370 0.0162314767257178 0.0149291625400213 1.08723290286413 0.178312642019134 0.82701216122646 57955000
h1s1 67187999 1 h1s1:57970001-57980000 57975000 0.07819 25.523745 1355 82.062448 5639 0.0188367121771218 0.0145526596914347 1.29438278476398 0.655409161392251 0.363061859390086 57975000
h1s1 67187999 1 h1s1:57980001-57990000 57985000 0.12801 155.922015 7509 77.368372 4500 0.0207646843787455 0.0171929715555556 1.20774261224412 0.0853333853460635 0.555096109772867 57985000
h1s1 67187999 1 h1s1:57990001-5.8e+07 57995000 0.107434 142.909114 8948 111.129505 9307 0.0159710677246312 0.0119404217255829 1.33756311893176 0.188045524142034 0.289216785808327 57995000
h1s1 67187999 1 h1s1:58000001-58010000 58005000 0.068517 135.585729 8836 101.557081 8553 0.0153446954504301 0.0118738549047118 1.29230949624801 0.84344005695394 0.36694330937497 58005000
h1s1 67187999 1 h1s1:5800001-5810000 5805000 0.06478 83.006731 4764 106.827966 6736 0.017423747061293 0.0158592586104513 1.09864827160399 0.888895932279425 0.80592750075581 5805000
h1s1 67187999 1 h1s1:580001-590000 585000 0.048232 145.091845 9844 99.737155 9970 0.0147391146891508 0.0100037266800401 1.47336239389256 0.985205629077717 0.148031480704903 585000
h1s1 67187999 1 h1s1:58010001-58020000 58015000 0.076905 119.132903 5870 84.913416 4682 0.0202952134582624 0.0181361418197352 1.11904801252589 0.685149065233716 0.765299056944187 58015000
h1s1 67187999 1 h1s1:58020001-58030000 58025000 0.077103 60.618679 3255 100.356963 5996 0.0186232500768049 0.016737318712475 1.1126782250328 0.680648338680892 0.778250226742995 58025000
h1s1 67187999 1 h1s1:58030001-58040000 58035000 0.095852 127.85144 9731 106.07684 9616 0.0131385715753777 0.0110312853577371 1.19102816664629 0.311505866060718 0.597255678327271 58035000
h1s1 67187999 1 h1s1:58040001-58050000 58045000 0.200754 139.397531 9249 111.398538 9922 0.0150716327170505 0.0112274277363435 1.34239409693667 0.0120832073650026 0.281970762344084 58045000
h1s1 67187999 1 h1s1:58050001-58060000 58055000 0.146432 125.933483 8246 110.560363 8861 0.0152720692456949 0.0124771880148967 1.22399928793742 0.0463189615658432 0.514448161187451 58055000
h1s1 67187999 1 h1s1:58060001-58070000 58065000 0.115026 125.452934 8077 118.065589 8499 0.0155321200940943 0.0138917036121897 1.11808605536799 0.139410370688226 0.767298296258009 58065000
h1s1 67187999 1 h1s1:58070001-58080000 58075000 0.14174 7.438911 453 10.751353 675 0.0164214370860927 0.0159279303703704 1.03098373136038 0.0536820136728464 0.906552628755888 58075000
h1s1 67187999 1 h1s1:58100001-58110000 58105000 0.123642 5.213386 274 17.910797 1334 0.0190269562043796 0.0134263845577211 1.41713177680716 0.100278918265245 0.192248802894508 58105000
h1s1 67187999 1 h1s1:5810001-5820000 5815000 0.084509 128.70512 8331 122.070696 8299 0.0154489401032289 0.014709084949994 1.05029919643201 0.510118101405319 0.884502481982465 5815000
h1s1 67187999 1 h1s1:58140001-58150000 58145000 0.076789 2.566501 149 8.176857 468 0.0172248389261745 0.0174719166666667 0.985858578357144 0.687816343049962 0.945181833253689 58145000
h1s1 67187999 1 h1s1:58150001-58160000 58155000 0.116287 77.352201 4798 66.997 5750 0.0161217592746978 0.011651652173913 1.38364577263926 0.132388652122607 0.226986805020529 58155000
h1s1 67187999 1 h1s1:58160001-58170000 58165000 0.064933 137.271915 8716 137.505915 9777 0.015749416590179 0.0140642236882479 1.11982125279614 0.887369683730093 0.763738675040716 58165000
h1s1 67187999 1 h1s1:58170001-58180000 58175000 0.110762 125.176417 7130 132.881298 9987 0.0175562997194951 0.0133054268549114 1.31948414063955 0.164308214435483 0.318317908308058 58175000
h1s1 67187999 1 h1s1:58180001-58190000 58185000 0.117831 95.017282 5077 97.069097 7965 0.0187152416781564 0.0121869550533584 1.53567823924967 0.124060113712831 0.114063917143721 58185000
h1s1 67187999 1 h1s1:58190001-58200000 58195000 0.116679 154.604188 8342 94.1079 8791 0.018533228002877 0.0107050278694119 1.73126387235601 0.13040404138913 0.0556568720194268 58195000
h1s1 67187999 1 h1s1:58200001-58210000 58205000 0.103681 157.29035 9280 100.723059 9548 0.0169493911637931 0.0105491264139087 1.60671040413791 0.220755029793542 0.0863768907440096 58205000
h1s1 67187999 1 h1s1:5820001-5830000 5825000 0.083001 138.310913 8149 142.585927 9949 0.0169727467173886 0.0143316842898784 1.18428137084875 0.543051911955451 0.613366621480607 5825000
h1s1 67187999 1 h1s1:58210001-58220000 58215000 0.113058 80.279607 6412 103.304213 8786 0.0125202131940112 0.011757820737537 1.06484130635197 0.150098986727001 0.863729897892509 58215000
h1s1 67187999 1 h1s1:58220001-58230000 58225000 0.076347 34.731924 2300 46.362012 3682 0.0151008365217391 0.0125915296034764 1.19928531300677 0.698041720711144 0.575624884190406 58225000
h1s1 67187999 1 h1s1:58230001-58240000 58235000 0.08537 148.608005 9837 110.620882 9754 0.0151070453390261 0.0113410787369284 1.33206423211181 0.491413023337462 0.297769629116726 58235000
h1s1 67187999 1 h1s1:58240001-58250000 58245000 0.077722 161.286578 9699 123.296694 9962 0.0166291966182081 0.0123767008632805 1.34358879655434 0.666692673031725 0.280283599410956 58245000
h1s1 67187999 1 h1s1:58250001-58260000 58255000 0.10725 87.551554 4930 95.83834 6503 0.0177589359026369 0.0147375580501307 1.20501210867016 0.189640039399643 0.561717980475721 58255000
h1s1 67187999 1 h1s1:58260001-58270000 58265000 0.104219 144.48121 8047 138.217364 9586 0.0179546675779794 0.0144186693094096 1.24523748986061 0.215508245643121 0.464223368669482 58265000
h1s1 67187999 1 h1s1:58270001-58280000 58275000 0.110099 138.49267 7881 140.568793 9576 0.0175729818550945 0.0146792808061821 1.19712825765236 0.169062503047621 0.581281268590488 58275000
h1s1 67187999 1 h1s1:58280001-58290000 58285000 0.075744 119.604821 7272 126.396706 9030 0.0164473076182618 0.0139974203765227 1.17502419559023 0.711646300432031 0.635777606569208 58285000
h1s1 67187999 1 h1s1:58290001-58300000 58295000 0.100699 144.548113 8897 127.165954 9997 0.0162468374733056 0.012720411523457 1.27722577554552 0.251923658315373 0.396112698582978 58295000
h1s1 67187999 1 h1s1:58300001-58310000 58305000 0.099641 152.042021 9810 117.200889 9987 0.0154986769622834 0.0117353448483028 1.32068355575634 0.26390446561796 0.316191887964579 58305000
h1s1 67187999 1 h1s1:5830001-5840000 5835000 0.06851 101.286538 6223 135.227864 9825 0.016276159087257 0.0137636502798982 1.18254669046832 0.843552209403251 0.617589405006875 5835000
h1s1 67187999 1 h1s1:58310001-58320000 58315000 0.125048 126.134789 6902 117.631537 8895 0.0182751070704144 0.013224456098932 1.38191748180027 0.0949882483737895 0.229132330137801 58315000
h1s1 67187999 1 h1s1:58320001-58330000 58325000 0.132875 113.036858 6426 105.470281 7081 0.0175905474634298 0.0148948285552888 1.1809835472852 0.0719141009762139 0.621461102604863 58325000
h1s1 67187999 1 h1s1:58330001-58340000 58335000 0.111023 104.534052 6200 116.321581 9067 0.0168603309677419 0.0128291144810853 1.31422406375749 0.16266493724339 0.327914257014404 58335000
h1s1 67187999 1 h1s1:58340001-58350000 58345000 0.10934 74.768422 4974 95.943295 7513 0.0150318500201045 0.0127703041394915 1.17709412837078 0.17416787758804 0.630901413120861 58345000
h1s1 67187999 1 h1s1:58350001-58360000 58355000 0.078021 53.408067 3008 75.976751 5315 0.0177553414228723 0.0142947791157103 1.24208574887029 0.659378382859205 0.471215830074411 58355000
h1s1 67187999 1 h1s1:58360001-58370000 58365000 0.091858 82.681983 5124 82.644417 5847 0.0161362183840749 0.0141344992303746 1.14161938962781 0.370849140327095 0.716585884395206 58365000
h1s1 67187999 1 h1s1:58370001-58380000 58375000 0.096611 135.320538 8100 102.618317 9451 0.0167062392592593 0.0108579321764893 1.5386207049104 0.30150479329816 0.112630316269907 58375000
h1s1 67187999 1 h1s1:58380001-58390000 58385000 0.09846 105.201848 5475 57.313207 3618 0.0192149494063927 0.0158411296296296 1.21297848421445 0.277904017008163 0.542144939974059 58385000
h1s1 67187999 1 h1s1:58390001-58400000 58395000 0.087081 128.230277 6673 115.626288 8568 0.0192162860782257 0.0134951316526611 1.42394209799624 0.457450335969729 0.186143808697179 58395000
h1s1 67187999 1 h1s1:58400001-58410000 58405000 0.099607 116.381063 6707 99.660405 8424 0.0173521787684509 0.0118305324074074 1.46672847602245 0.264333570641414 0.152429807195311 58405000
h1s1 67187999 1 h1s1:5840001-5850000 5845000 0.051374 141.143141 8675 132.152628 9328 0.0162701027089337 0.0141673057461407 1.14842603106564 0.976867338281044 0.700455436468076 5845000
h1s1 67187999 1 h1s1:58410001-58420000 58415000 0.073016 42.975538 2664 83.114882 5602 0.0161319587087087 0.0148366444127097 1.08730507114461 0.768926944869757 0.8268951325837 58415000
h1s1 67187999 1 h1s1:58420001-58430000 58425000 0.103338 124.95997 6986 124.934464 7816 0.0178871986830804 0.0159844503582395 1.119037457166 0.224334155784628 0.765308809331084 58425000
h1s1 67187999 1 h1s1:58430001-58440000 58435000 0.086389 109.476016 6500 103.709808 7646 0.016842464 0.0135639298979859 1.24170974980496 0.470664820214748 0.472122802055803 58435000
h1s1 67187999 1 h1s1:58440001-58450000 58445000 0.100369 105.084591 7432 87.09222 7749 0.014139476722282 0.0112391560201316 1.25805502628092 0.255619812949219 0.435960951442866 58445000
h1s1 67187999 1 h1s1:58450001-58460000 58455000 0.10164 33.943984 1972 51.339854 3021 0.0172129736308316 0.0169943243958954 1.01286601513792 0.24172753781488 0.924136182330625 58455000
h1s1 67187999 1 h1s1:58460001-58470000 58465000 0.108032 104.475468 7824 101.042814 8522 0.0133532039877301 0.0118567019478996 1.12621570875328 0.183330245077483 0.750826514789495 58465000
h1s1 67187999 1 h1s1:58470001-58480000 58475000 0.126848 116.612481 8174 99.378994 7315 0.0142662687790555 0.013585645112782 1.0500987373528 0.0889515208847365 0.884814558363159 58475000
h1s1 67187999 1 h1s1:58480001-58490000 58485000 0.128968 114.782354 9934 82.008976 9403 0.0115544950674451 0.00872157566734021 1.32481738485781 0.0825539550805059 0.309326207589307 58485000
h1s1 67187999 1 h1s1:58490001-58500000 58495000 0.092454 154.897684 8371 121.320335 8862 0.0185040836220284 0.0136899497856014 1.35165460150119 0.361628258516272 0.268600239908718 58495000
h1s1 67187999 1 h1s1:58500001-58510000 58505000 0.103739 147.289671 8705 96.410957 7429 0.0169201230327398 0.012977649347153 1.30378950610587 0.220208896127327 0.345731867874662 58505000
h1s1 67187999 1 h1s1:5850001-5860000 5855000 0.058444 150.3791 8903 132.452042 9467 0.0168908345501516 0.013990920249287 1.20727116223913 0.943431279805732 0.556256643813573 5855000
h1s1 67187999 1 h1s1:58510001-58520000 58515000 0.111007 110.637549 6677 100.844594 9641 0.0165699489291598 0.0104599724095011 1.58412931511261 0.162825851627186 0.0941105335530871 58515000
h1s1 67187999 1 h1s1:58520001-58530000 58525000 0.070133 118.84409 7223 109.918448 9155 0.0164535636162259 0.0120063842708902 1.37040121696904 0.81899082300393 0.242883195662138 58525000
h1s1 67187999 1 h1s1:58530001-58540000 58535000 0.09647 155.677349 9890 129.538039 9802 0.0157408846309403 0.0132154702101612 1.19109531334249 0.303187080037839 0.597148402071407 58535000
h1s1 67187999 1 h1s1:58540001-58550000 58545000 0.094122 145.999683 8755 124.065656 9675 0.0166761488292404 0.0128233236175711 1.30045449421475 0.336335443099699 0.351407757048538 58545000
h1s1 67187999 1 h1s1:58550001-58560000 58555000 0.073961 113.766701 6157 128.925421 8003 0.0184776191326945 0.0161096365113083 1.14699168536323 0.749817142745687 0.703810257560538 58555000
h1s1 67187999 1 h1s1:58560001-58570000 58565000 0.072971 126.109157 6982 135.805907 8625 0.0180620391005443 0.0157456124057971 1.14711569388653 0.769829040657701 0.703468924019154 58565000
h1s1 67187999 1 h1s1:58570001-58580000 58575000 0.115306 157.672922 9484 118.792209 9585 0.0166251499367356 0.0123935533646322 1.34143529685192 0.137879245945445 0.283609163342728 58575000
h1s1 67187999 1 h1s1:58580001-58590000 58585000 0.06573 128.492573 9300 97.226282 9345 0.0138164056989247 0.0104040965222044 1.32797746247719 0.87885584996928 0.304293975950614 58585000
h1s1 67187999 1 h1s1:58590001-58600000 58595000 0.056584 156.309926 9715 101.015432 9832 0.016089544621719 0.010274148901546 1.5660221372982 0.95485132486176 0.100605623226285 58595000
h1s1 67187999 1 h1s1:58600001-58610000 58605000 0.07793 144.320173 9594 121.438997 9904 0.0150427530748384 0.0122616111672052 1.22681700387562 0.66148489842889 0.507426442621832 58605000
h1s1 67187999 1 h1s1:5860001-5870000 5865000 0.073668 141.981345 8174 133.91158 8799 0.0173698733790066 0.0152189544266394 1.14133158507934 0.756185451389228 0.717132018061421 5865000
h1s1 67187999 1 h1s1:58610001-58620000 58615000 0.086676 110.068256 6645 140.331487 8809 0.0165640716328066 0.0159304673629243 1.03977311245475 0.465086454909839 0.896995289597129 58615000
h1s1 67187999 1 h1s1:58620001-58630000 58625000 0.118497 122.84948 7511 137.346106 9859 0.016355941951804 0.0139310382391723 1.17406482352573 0.12108563570934 0.638108427037517 58625000
h1s1 67187999 1 h1s1:58630001-58640000 58635000 0.145614 173.213295 9077 139.825641 8575 0.0190826589181448 0.0163061972011662 1.17027033849315 0.0474063527048245 0.647421956523859 58635000
h1s1 67187999 1 h1s1:58640001-58650000 58645000 0.116435 150.770251 9165 109.457416 7317 0.0164506547735952 0.0149593297799645 1.09969196585452 0.131608461170872 0.803820985186124 58645000
h1s1 67187999 1 h1s1:58650001-58660000 58655000 0.135501 141.469642 9751 124.838284 7836 0.0145082188493488 0.0159313787646759 0.910669381705832 0.0655750494933635 0.977979110387267 58655000
h1s1 67187999 1 h1s1:58660001-58670000 58665000 0.089118 115.424279 7461 126.318647 8822 0.0154703496850288 0.0143185952165042 1.08043767220943 0.418167721549849 0.838988092335599 58665000
h1s1 67187999 1 h1s1:58670001-58680000 58675000 0.086558 128.063633 7799 116.656755 9011 0.0164205196820105 0.0129460387304406 1.26838178256027 0.467573313568496 0.41397907137772 58675000
h1s1 67187999 1 h1s1:58680001-58690000 58685000 0.091254 155.556219 9435 117.218631 8813 0.0164871456279809 0.0133006502893453 1.23957440195148 0.380747813027238 0.476794195379319 58685000
h1s1 67187999 1 h1s1:48560001-48570000 48565000 0.095863 166.674755 9731 127.445313 9962 0.0171282247456582 0.0127931452519574 1.33885955395038 0.311315694516233 0.287178536946918 48565000
h1s1 67187999 1 h1s1:48570001-48580000 48575000 0.080608 82.519329 5808 83.645165 7534 0.0142078734504132 0.0111023579771702 1.27971674842668 0.598903831712812 0.390826904884971 48575000
h1s1 67187999 1 h1s1:48580001-48590000 48585000 0.0959 144.903329 9325 118.649121 9383 0.0155392309919571 0.0126451157412341 1.22887218353294 0.310847579945192 0.502238172792791 48585000
h1s1 67187999 1 h1s1:48590001-48600000 48595000 0.084629 156.309555 9679 112.887006 8997 0.0161493496228949 0.0125471830610203 1.28708966342137 0.507480080749763 0.376695696271662 48595000
h1s1 67187999 1 h1s1:48600001-48610000 48605000 0.038186 183.991381 9933 108.395905 6263 0.0185232438336857 0.0173073455213157 1.07025331012619 0.997045026770302 0.855362349935147 48605000
h1s1 67187999 1 h1s1:4860001-4870000 4865000 0.101052 155.983873 9585 96.704538 9686 0.0162737478351591 0.00998394982448895 1.62999094759494 0.248286018002906 0.0790040862501097 4865000
h1s1 67187999 1 h1s1:48610001-48620000 48615000 0.097304 138.19314 8482 104.042832 7575 0.016292518273992 0.0137350273267327 1.1862021011259 0.292552102126996 0.608929285442612 48615000
h1s1 67187999 1 h1s1:48620001-48630000 48625000 0.12074 168.657887 9694 143.386627 8346 0.0173981727872911 0.0171802812125569 1.01268265472715 0.111284486878163 0.924272715747179 48625000
h1s1 67187999 1 h1s1:48630001-48640000 48635000 0.059068 162.795224 9965 139.218339 9540 0.0163367008529854 0.0145931172955975 1.11947985629595 0.939213372472913 0.764421342123485 48635000
h1s1 67187999 1 h1s1:48640001-48650000 48645000 0.057806 178.106651 9752 146.206957 9902 0.018263602440525 0.0147653965865482 1.23691919370211 0.947673568105794 0.483113742088376 48645000
h1s1 67187999 1 h1s1:48650001-48660000 48655000 0.052174 151.296342 9962 125.822082 9981 0.0151873461152379 0.0126061599038173 1.20475594718095 0.974263450979627 0.562468914266767 48655000
h1s1 67187999 1 h1s1:48660001-48670000 48665000 0.079738 127.184084 8878 114.782041 9414 0.0143257585041676 0.0121926960909284 1.17494591822282 0.618632910404822 0.635953149533348 48665000
h1s1 67187999 1 h1s1:48670001-48680000 48675000 0.069059 150.898935 7815 140.777473 8144 0.0193088848368522 0.0172860354862475 1.1170221681087 0.835725918918655 0.769502335696662 48675000
h1s1 67187999 1 h1s1:48680001-48690000 48685000 0.047602 133.051948 7695 115.421522 8032 0.0172907014944769 0.0143702094123506 1.20323239545948 0.986502696534977 0.566096802192337 48685000
h1s1 67187999 1 h1s1:48690001-48700000 48695000 0.07059 146.961818 7758 127.855053 8146 0.0189432608919825 0.0156954398477781 1.20692768572932 0.811920342503828 0.556978320443929 48695000
h1s1 67187999 1 h1s1:48700001-48710000 48705000 0.122075 152.693072 8640 129.873594 9039 0.0176728092592593 0.0143681374045802 1.23000001751276 0.1061644837574 0.499361218658267 48705000
h1s1 67187999 1 h1s1:4870001-4880000 4875000 0.10597 115.561109 6442 125.628468 9485 0.0179387005588327 0.0132449623616236 1.35437912687535 0.20014823628083 0.264709037536937 4875000
h1s1 67187999 1 h1s1:48710001-48720000 48715000 0.084539 78.433053 4882 62.889561 4396 0.0160657625972962 0.0143060875796178 1.12300183456065 0.509576843932553 0.757068042403378 48715000
h1s1 67187999 1 h1s1:48720001-48730000 48725000 0.100311 101.063146 6153 83.422954 6322 0.016425019665204 0.0131956586523252 1.24472905051312 0.25635611815992 0.465325388388808 48725000
h1s1 67187999 1 h1s1:48730001-48740000 48735000 0.132189 142.283821 7821 110.052545 7391 0.0181925356092571 0.0148900750913273 1.2217893796824 0.0734501019124431 0.520036278879256 48735000
h1s1 67187999 1 h1s1:48740001-48750000 48745000 0.109858 111.185336 8841 86.465948 9213 0.0125761040606266 0.00938521089764463 1.3399916312784 0.170691151659369 0.285715678912414 48745000
h1s1 67187999 1 h1s1:58880001-58890000 58885000 0.074973 134.926713 8671 111.144535 9222 0.0155606865413447 0.0120521074604207 1.29111747405557 0.728669091760208 0.369196110748106 58885000
h1s1 67187999 1 h1s1:58890001-58900000 58895000 0.095048 113.151905 6859 121.742173 8714 0.0164968515818632 0.0139708713564379 1.18080334153684 0.322579701381913 0.621968226723491 58895000
h1s1 67187999 1 h1s1:58900001-58910000 58905000 0.073615 92.983962 6505 98.323983 7817 0.0142942293620292 0.0125782247665345 1.13642661244696 0.757243585367519 0.728357015379514 58905000
h1s1 67187999 1 h1s1:5890001-5900000 5895000 0.055076 79.139021 4263 89.6411 5895 0.01856416162327 0.0152062934690416 1.22082094897515 0.962531329542906 0.522698680502053 5895000
h1s1 67187999 1 h1s1:58910001-58920000 58915000 0.082033 162.386613 9923 121.208435 9999 0.01636466925325 0.0121220557055706 1.34999125979349 0.565443392270258 0.270960317537717 58915000
h1s1 67187999 1 h1s1:58920001-58930000 58925000 0.066234 130.942658 7600 121.063232 9765 0.0172292971052632 0.0123976684075781 1.38972075545525 0.873545675304031 0.220238153288017 58925000
h1s1 67187999 1 h1s1:58930001-58940000 58935000 0.096427 157.905832 9724 123.791726 9813 0.0162387733443028 0.0126150744930195 1.28725148260428 0.303777099445089 0.376422629438555 58935000
[truncated: 18,910,204 more chars]
