# Supplementary material for: Large haploblocks underlie rapid adaptation in the invasive weed Ambrosia artemisiifolia
Source: Nat Commun. 2023 Mar 27;14:1717. doi: 10.1038/s41467-023-37303-4 (PMC10042993; doi:10.1038/s41467-023-37303-4)
Supplement: Supplementary file 6 — Source Data [file 41467_2023_37303_MOESM6_ESM.zip › battlayetal2023-sourcedata/battlayetal2023-sourcedata-fig3/h1s2-mds_coords.csv]

chrom	window	MDS1	MDS2	MDS3	MDS4	MDS5	MDS6	MDS7	MDS8	MDS9	MDS10
h1s2	1	0.0245700537112901	-0.00314097593592639	0.00768031735562149	-0.000316827613534487	0.0110943643000985	0.00397186373128308	0.00917996074668787	-0.011452947608271	-0.00259149555182853	0.00282946193194058
h1s2	2	0.021639675162593	0.00496635926253142	0.00370782736114279	0.00612871251311013	0.00643216207739112	0.00193248430954904	0.00589393027833819	-0.00860228122330051	-0.00136108437416318	-0.000658363302781773
h1s2	3	0.0176879632255235	-0.00465360896558761	0.00183586534732857	0.00240634848095965	0.0137563032492109	-0.00205441807149588	0.00745628018274743	0.00156622479161229	-0.00248666889295546	-0.000145806834784016
h1s2	4	0.0155333419273395	-0.00459887169113764	0.00590001105902894	-0.000517410881559372	0.00975276092211272	0.000264350525014444	0.00884852837657313	0.00320830089361926	-0.0052587832072384	-0.002175856591205
h1s2	5	0.0152541919157378	0.00732535770968433	0.00820043146112449	-0.00552039479936797	0.0151560582724232	0.0173933013676929	-0.00427250577058092	-0.00156555875799239	0.000202850828525009	-0.00175288200628116
h1s2	6	0.0227647312418199	-0.00607955688255927	0.00902705497447244	0.00111162077204762	0.0174638986553691	0.00911417330357409	0.00770143303690992	0.00754496918265602	-0.00584352378289582	-0.00537978436149928
h1s2	7	0.0205907058099982	-0.00361959229742214	0.00803783415806256	-0.000244592710793747	0.019073737926905	0.011274870053661	0.00572220673686576	0.000192791724411436	-0.00352722755833271	-0.00822080617658216
h1s2	8	0.0188706118801723	-0.004936528582382	0.0107521856040562	0.0111660082304379	0.00480450936591423	0.011619710778378	0.00223979975145354	-0.0162181666305183	-0.00568948391467746	-0.0117371851544436
h1s2	9	0.0247174106615088	-0.00179647332408759	0.00576607815144202	-0.0021210561742541	0.0196969853592283	0.00973134869007342	0.00993794103802267	-0.00432180230909273	-0.00496375089422924	-0.00431648932276986
h1s2	10	0.0207826295282122	-0.00538354569244903	0.00594473731132165	-0.000351642847469864	0.0193285260590409	0.00968183467646962	0.00849730769936648	0.0104810592248007	-0.00363567232604399	-0.00321389798765375
h1s2	11	0.0259134185771894	-0.0023153211258418	0.00709899983946878	-0.000938412947196774	0.0202391864263094	0.0147059252839743	0.00663846105844477	-0.0046178340198723	-0.00610981723618355	-0.0116768962285241
h1s2	12	0.0130719810272325	-0.00233950695328505	0.00555046680250235	-0.00199690495008527	0.0239331490419391	0.00608160719715295	-0.00605913950633072	-0.008128576318085	-0.000548775509342104	0.000321041295608586
h1s2	13	0.00497688999185894	-0.0133504351438561	0.00586145525935678	0.0293377597818166	-0.0349221317931957	0.0134328092807809	0.00869672954312267	0.0173737158463546	-0.00149214959135747	-0.0151550378693094
h1s2	14	0.0254780049498478	-0.00302060348863611	0.000626015265549123	0.0023500888068863	0.00795147037148511	0.00752583147965218	0.00939947480554999	-0.00886574991809705	-0.00564186430551328	-0.00929925772866757
h1s2	15	0.0173393215794247	-0.0069254851374143	-0.000830834974822998	-0.00282772234521671	0.0153572220317577	0.00501574548999282	0.0114871534838738	-0.00236841965455475	-0.00264784964439093	-0.00585923389716727
h1s2	16	0.0119687764298048	-0.0058656673421236	0.00376557635010062	-0.00108962374991144	0.015450038651774	0.00174035755995012	0.00959424799574858	-0.0117402955361993	-0.00025814049610893	-0.000890250145859137
h1s2	17	0.024799533641841	-0.00711192112417913	0.00792793279746672	0.00210171610966795	0.0164547469341644	0.0105388063581593	-0.000691110611370583	-0.0244554043076381	0.00246067777905736	-0.00452497653111329
h1s2	18	0.0211999480174837	-0.00309711344883251	0.00625359333921185	-0.00921922423556547	0.0136759106520488	0.00276873164019432	0.0105287874513406	-0.00742109586451068	6.98888014329549e-05	0.00390645027592252
h1s2	19	0.0117439470644592	-0.00540985087657019	0.00441106154888885	-0.00409538996721096	0.0173760151209659	0.00436359370904237	0.0100588612960675	-0.0176623704263408	-0.00339411745342338	0.00132759290976624
h1s2	20	0.0124848115065142	-0.00420085038768649	0.00778218746133603	0.00170347675937863	0.0155579693181738	0.00472534013840556	0.00873867709601391	-0.0202651428848758	0.000621115545310916	-0.00332563673784466
h1s2	21	0.0227093577838452	-0.0012611199385071	0.00696943416013968	0.00248206080296241	0.0141782893921778	0.00524152507723882	0.00234050879254623	-0.0110439205647539	-0.00301072616598106	-0.000508245652945212
h1s2	22	-0.00112296679232388	-0.00373916112902641	0.00918108317726194	0.00303610423572516	0.0158852791307306	0.00283239483884897	0.00747514635721251	-0.00572844023006478	-0.00445380327698479	-0.0020274958418235
h1s2	23	-0.00392592424614672	-0.00490411348836148	0.00696992394276597	0.00110043529390013	0.01312177610067	0.00594644149842784	0.015139224190211	-6.73245989699194e-05	-0.00594615737129242	-0.0113398683405685
h1s2	24	0.00502632914925505	-0.00576256484400878	0.00234613729581843	0.0065581479176121	0.00392358481908145	0.011312960957124	0.0134923395573004	0.0164790686161939	-0.00531602954190643	-0.0015951886417015
h1s2	25	0.0226492613623526	-0.00243918795474098	0.00383393252883837	0.00338207770798729	0.00688883989673988	-0.000803482723008752	0.00671394847983103	0.0063501506556518	0.000752394878550323	-0.00562465601347462
h1s2	26	0.0187096779035538	-0.00470653098624819	0.00122673700551466	0.000432342935048669	0.0142355716270765	0.0128395377505557	0.00988895055521263	0.0042984115357792	-0.00924434041252703	-0.00341964294219011
h1s2	27	0.0109617870211165	0.00137523704549962	0.00494738051957597	0.00761538086782762	0.00343998779648459	0.00849794498441326	0.0139874480106054	0.021323828012048	-0.00122982491368412	-0.00186124630491484
h1s2	28	0.0165052510153941	-0.000286953382680921	0.0108392439046214	0.00571150556765292	0.0189610642166601	0.0206333432600205	-0.00951566586420542	-0.00601000798018548	-0.00135698554199328	-0.00700089817878739
h1s2	29	0.0209612444251172	0.00303308276173008	0.00601398607306163	0.00123450710771856	0.0123137185721842	0.00740636478150497	0.00886957594542629	0.00959297715883094	-0.00281829898335845	-0.00153006905293408
h1s2	30	0.0231367900759648	0.00222634015071172	0.00766868193540197	0.0132999700673936	-0.0100539908243465	0.00304528158837733	0.0109110668640975	-0.00849772703194379	-0.00368375263320541	-0.00427412938576063
h1s2	31	0.0122631445082017	0.0103084174038321	-0.00105684548550576	0.0113191463434913	-0.00322181493637572	0.00731789059260017	0.0122891040960874	0.00970746972467072	0.00210234030890804	0.00124441183100302
h1s2	32	0.0205109913386071	0.00982181954096	-0.00305337494434098	0.0146467762745644	-0.0170204352865234	0.0037782113195241	0.00933317037796612	0.0119415539146326	-0.000133263264231863	0.00121940752767294
h1s2	33	0.0127281565338288	0.0195407872330732	-0.00121489372977407	0.0151796744891504	-0.01623950900125	0.00530245517409886	0.00863433694281726	0.0104357223183798	-0.00128275801818705	0.000164771727261306
h1s2	34	0.0156821312439822	-0.0134714643884245	0.00429928961749487	0.0414983790775218	-0.0377262974458014	-0.000623996370094468	0.00368094929316765	-0.0180497801748138	-0.0014642247773663	-0.00991430717998818
h1s2	35	0.0150054289971716	-0.0063938057923495	0.00914919815934965	0.00108739111767072	0.0230255653253315	0.0140370534522801	-0.0104559683256666	-0.0282627925447101	-0.00124006085414738	-0.00201786484032569
h1s2	36	0.0205460047528655	-0.00713975148597273	0.00583327588886045	0.0064439336735173	0.0173547017680713	0.0179984448835886	-0.0036239455902536	-0.0309974130778551	0.00115430627968182	-0.000567777702354862
h1s2	37	0.015875569125119	-0.0112358018057225	0.00561047348175586	0.0235079730138321	-0.00517106132406173	0.0105324736098912	0.00836369400951559	-0.0338876472049128	0.00219440128516368	-0.0153333586248799
h1s2	38	0.020004919929861	-0.00262339399636263	0.00716265631730124	-0.00550763951895262	0.0161914791430843	-0.000800900336265474	0.0102000958089335	-0.00692012909034662	0.000142851965679538	-0.00195757139955371
h1s2	39	0.02384169713115	-0.010181453139689	0.00561498312335518	0.0127272424594147	-0.00259594997402141	0.00761876908068873	0.00555327885696987	-0.0202423749104308	-0.00574645091001233	-0.0156802646046271
h1s2	40	0.0157511689109013	-0.00718575929434134	0.0100214094426939	0.00801925554679676	0.006114068865951	0.00766633496060334	-7.70348964538404e-05	-0.0157463882589389	-0.00845426365215212	-0.0122075479911579
h1s2	41	0.00977950252776801	-0.00487148081820763	0.00450174225529211	0.00527005346727148	0.0121983183303747	0.00532495334459125	0.00622115684609843	-0.0216362125101666	-0.00169539616796459	0.000337548327152578
h1s2	42	0.0259256978195514	-0.00987210120498505	0.000397784345975877	0.0101492763646345	0.00533234817694694	0.0161006818379021	-0.00883466330949662	-0.0190784929938355	-0.00909771879240791	-0.00365410429352135
h1s2	43	0.0190656484826399	0.00919050791468393	0.00305878324731642	-0.00150449333482441	0.0147883809503314	0.00537231687848181	0.0085439993581625	-0.020488273595114	-0.00478352920293776	0.00411635358566229
h1s2	44	0.0272952040852689	-0.000227872804733796	0.00373994325926724	-0.00148209452800568	0.0129957119309936	0.00617230262727167	0.00496421038435518	-0.00508726564610827	-0.00571459187162116	-0.00338740111547169
h1s2	45	0.0247139739143003	-0.00466670876934716	0.00739679298319921	0.000196253357902157	0.00697126738236763	0.00544325344810453	-0.00404401161964101	-0.0106499413239544	-0.00548805583845491	-0.00748560097431696
h1s2	46	0.0260252472798256	0.00400046551352743	-0.000860890008586846	-0.0037364340716675	0.00869369113015362	0.00744224722072816	0.0065804862283811	-0.00943068339443018	-0.00740162002008659	-0.000605329230993066
h1s2	47	0.0256401605689162	-0.00179550921494293	-0.00269804312608646	0.00503888545731055	0.00302571600939632	0.0012976448972043	0.00587957051323837	-0.00202349550104273	-0.00410713007034039	-0.00250087297499914
h1s2	48	0.0242736667536312	-0.00471035484027198	0.00563463694798784	-0.00421005159654005	0.0186348083883045	0.00983572840806285	0.000677355773643107	-0.00822817819301987	-0.00410809133429097	-0.0061725725150678
h1s2	49	0.0120331433584602	-0.0058615073983675	0.0062477709230478	-0.00196928304518648	0.0100177324418247	0.00757018044046177	0.00632945005067265	0.00165507106062183	0.00586748480475636	0.0027772992972679
h1s2	50	0.026435504287017	0.00303212581001058	0.00436179165425378	0.00355613538053106	0.0105493796499108	0.00879994899573205	-0.000991863645874005	-0.0205030977601791	-0.0010253533604998	-0.00157795898759854
h1s2	51	0.0206109930240215	0.00224132337778593	0.00343925987260957	0.00414691353624849	0.0118081047025793	0.00840483228196797	0.00531215221183951	-0.0110620197328074	0.00134295396707205	0.000268680939669663
h1s2	52	0.0236169403116133	0.00207496680480064	0.00289043481982056	0.0120754583626055	0.00039404243051378	0.0184957997435224	-0.00426462316591037	-0.0273906525874349	0.00179703132923521	-0.00331249425575755
h1s2	53	0.0157499115295882	-0.00390751424168319	0.00207378092858351	0.0153059364543739	-0.00677597382861662	0.0248153141689117	-0.0183416557663973	-0.0313342249408964	-0.0022693836912903	-0.00460412134909441
h1s2	54	0.0208563866940433	-0.0042658373752303	0.00944426688870515	0.00147749667951656	0.0182998377898923	0.0100673009994178	-0.0152849024300793	-0.0176580161517023	-0.00410288240343338	-0.00190503865195356
h1s2	55	0.0180128243715269	-0.00896458831782393	0.00319361445852912	0.0163550551993015	-0.00687953379762254	0.0244681713903145	-0.0215567849226657	-0.0307598105259715	-0.00282860528886582	-0.000460114015635099
h1s2	56	0.0126712306892353	-0.00117468117668187	0.00237988302246664	0.0128528546677389	-0.00729754910221866	0.0191560315764639	-0.0111979144286046	-0.0307574500333498	-0.00656529536014965	-1.45652643280328e-05
h1s2	57	-0.00784188295968965	-0.00785399123789927	0.000745682165762137	-0.00493817891250586	9.6575421773691e-05	0.0110795900626068	0.00366047491445371	-0.00878045669482964	0.00701314560070488	0.00638499734667371
h1s2	58	0.0223161974400603	-0.00798781338738473	0.00259695370525444	-0.00392031698609779	0.00439321708241644	0.00878109199649004	-0.00783536858380352	-0.0125212346082304	0.00237573337836689	0.00388246775058768
h1s2	59	0.0114427075148746	-0.00452416058635496	0.00550336949874765	-0.0104334934775839	0.0102287454999559	0.00289892157951271	0.000563276632224207	0.00579584950960685	-0.000677293005568133	0.00564329694654901
h1s2	60	0.0190158421725396	-0.00135607171344965	0.00265734568915524	-0.00101665076132615	0.000796243305723352	-0.0011825163587351	0.0106605329465757	-0.000254609120127077	0.00583990385337285	0.000923864701894302
h1s2	61	0.0204602260592692	0.00572463395348699	0.00757375318193251	0.00150794902939827	0.00573981382266909	0.0106807452920228	-0.000557546851937039	-0.0140003912464517	-0.00914011981719036	-0.00382526113593349
h1s2	62	0.0101163343651212	-0.00220095951512309	0.00550956445656731	-0.00263197517319612	0.0130795745262545	0.0119834963416955	-0.0103696956722846	-0.00149323757280914	-0.00249476533621725	0.00395963807845861
h1s2	63	0.0130248751712116	-0.00425050456537493	0.00778918352961208	0.00275753328508913	0.00134284786130697	0.00718940856925291	-0.00621562250010705	0.00198939625379437	-0.00156599935124374	0.00205891329085572
h1s2	64	0.0230847063479143	-0.00136998982712114	0.003794778844496	-0.00493169096648064	0.011676261564385	-0.00462781853163145	0.00521223487135524	-0.00207474677867331	-0.000908070202210793	-0.000167961315393776
h1s2	65	0.0169337499249981	0.000440611722002852	0.00633101373823321	-0.00745688275875435	0.00999580273424898	0.00936024793720881	0.00916752923985335	-0.00305879839096426	-0.0111028221974517	0.00452021844314597
h1s2	66	-0.0137025825762804	-0.00401440293270665	-0.000244870129815036	0.0111951441771959	-0.00539224007218505	0.0128088093616371	0.000665119685779991	0.0500206806045483	0.00194602865330668	-0.00289741951497333
h1s2	67	-0.0480169551680143	-0.0130502448525292	0.00385510540740962	0.0200852240228962	-0.013832266085028	0.0315295601957705	0.00163508980933436	0.114599919961181	0.00202708604704736	0.0256671272743431
h1s2	68	0.00594669008657647	-0.0105174689828721	0.00318519622884401	0.0122403643756299	-0.00493286934827835	0.012860562918575	0.00636734689723803	0.0446999827207197	-0.000303163720827309	0.0138437637979936
h1s2	69	-0.0178717976770116	-0.0109018084785425	0.000850557182548025	0.0122268318628352	-0.00414259838222978	0.0188002829958655	0.0148071161946861	0.0729746739885398	0.00120792555642196	0.0160647489244011
h1s2	70	-0.0187999531486631	0.0039102373749926	0.00729460426013997	0.00824737731091319	-0.000591743064109075	0.0122430145461932	0.018044466171442	0.0271454872379284	-0.00891027517430481	-0.00604703904748969
h1s2	71	-0.039566240145925	0.0131778430298593	0.00704193102224266	0.00509842648242066	0.00201517689506769	0.0155927890043774	0.0188187397620267	0.024329123445072	-0.00453818632915082	-0.00679045691694448
h1s2	72	0.0193384914389021	-0.00204412526794667	0.00503644111885283	0.00262174832097354	0.0131006559126197	0.0105433530888969	-0.0115635583458656	0.0116392942556424	-0.00205802590053976	-0.00320384464824872
h1s2	73	0.00351390243819509	0.00147262456505372	0.00665267499755843	0.0102671198596255	-0.00151352923013412	0.0146154875035158	0.000961768121186622	0.0373937155079039	0.00514259713308272	-0.000544599173231523
h1s2	74	-0.0182804212660461	0.00285759049144005	-0.00270768712051364	0.0169882196468031	-0.0290582558567288	0.00740440283463419	0.0132909215194077	0.0513471619390707	0.00358728326118403	0.0017397603126767
h1s2	75	0.0215826026942035	0.00218716182824609	-0.00375794557755449	-0.00221180212302311	0.0111927813108925	-0.00219545936469165	0.00550875016398686	-0.00696192460309847	-0.00159457685182779	0.000706112386844308
h1s2	76	0.0146127877720482	0.000842197412585699	0.00558513920205126	-0.00519438100973006	0.0121839139318803	0.0058561275295075	0.00519301133987432	0.0098802052208493	-0.00239161237913725	0.00146059518836019
h1s2	77	0.00834866942113067	0.0113064569980207	0.00303654166920436	0.00221037765627322	0.00773780918970838	0.00622325821279373	0.0127474551738133	0.0155937127272282	0.00125272768361216	-0.0105957898174304
h1s2	78	0.0069784667483306	0.000800009316212839	0.00683422951287516	-0.00953223670547418	0.00966353744204105	0.0191686037947753	0.00134396649597627	0.0293247353754531	0.00584852861017254	-0.0030615028150159
h1s2	79	0.0224580778425728	-0.00423096292480401	0.0015965711740819	-0.00966761982995387	0.0174764005012685	0.00541868421602928	0.00919685049839633	-0.0131002772998648	-0.00382266216269731	-0.00513114914767358
h1s2	80	0.0240470100839869	-0.00504689008653098	0.00825941877091697	0.00860482618675197	0.00956179504401679	0.00472856514064648	0.00353095207376322	-0.0216892854363215	-0.00636747661146763	-0.00979306505930145
h1s2	81	0.0168236817427078	-0.00105423897223213	0.00785094587673387	0.00277936018381398	0.00753862258820679	0.00791701544901764	0.00218564312308361	-0.019975902146703	-0.000423508646584322	-0.00381400046197635
h1s2	82	0.0128088390822274	-0.00358209496800246	0.0042472224555712	0.0205422178921902	-0.0191363282166533	0.00830453375884225	0.0163592383503725	0.0146492215505003	-0.000678166151316748	-0.00551684842203522
h1s2	83	0.0171706422327716	-0.00565231718276475	0.00233949726313206	0.0110466106408261	-0.0128048455858972	0.00393149934306518	0.0130655097084032	0.0129626133291552	-0.000464157417441463	0.0042945805547358
h1s2	84	0.0235684115569663	0.000491136547172248	0.00381861476243754	0.0062367078557801	0.00372722101279	0.00305845643297046	0.011207816320561	0.00478867273507223	0.00286362770460504	0.0087216682581625
h1s2	85	0.023993924285746	6.54559466264187e-05	-0.00577340821068842	-0.00412208071851156	0.0159383254632173	0.00344388245159775	0.0102928878117627	-0.00852017328276042	-0.000306657413484833	0.00268841795574809
h1s2	86	0.021517539137001	-0.00434979877127741	0.00247047868180248	0.00189431199031379	-0.0071024188999654	-0.00238733525044534	0.0048146012917393	-0.00985084722787129	0.00381679748822972	0.00142156164387176
h1s2	87	0.0204685123558425	0.00297916972972109	0.00461168303551602	-0.00758190264878799	0.00413643963373119	0.00547084029848944	0.00808064675413914	0.000475517774274811	-0.00015397847701001	0.0044854499646444
h1s2	88	0.013801341621995	0.00686304283466197	-0.0037141693621609	0.0273320877241925	-0.0314855686489502	0.00281572783275046	0.00914434594520832	0.0201504074164442	0.0014879762511573	0.00282925421187542
h1s2	89	0.0143114095845809	3.98993663328309e-06	0.000447406830147192	0.016333212286792	-0.0145405931365561	-0.00202415329444927	0.00771779109575947	-0.0117548654935135	-0.0013070497001	-0.00483831064420663
h1s2	90	0.0240073174057588	-0.0031736912086548	0.00757706630303379	-0.00296153972620426	0.0124081719206169	0.0104602077288797	-0.00237014946465428	-0.00623470997358895	-0.000986651964423911	0.00942648189523186
h1s2	91	0.0236017888678476	-0.0069276969914938	0.00872607971816736	-0.00482344373352143	0.0167150497675766	0.00164832181004236	0.0041618718145593	0.0040474755496493	-0.00324250454012941	-0.00858903543915535
h1s2	92	0.0259940181637404	-0.00132255616386398	0.00283902918167167	-0.0046607899484363	0.0163975890240617	-0.00317105359608243	0.0114049604458221	-0.00796527967625514	-0.00399054480740876	-0.0100497207706537
h1s2	93	0.0257569290253484	-0.000739446642378627	0.00831498210481046	-0.00449887206015662	0.0130884890139596	-0.00206582292529706	0.0118513754583258	-0.0026382918454251	-0.00181840763771772	-0.00835789228526725
h1s2	94	0.0261675859563288	-0.0065263308575685	0.00863366558326718	-0.00315050877932399	0.0128324750124405	-0.00519661156153785	0.0101808885948979	-0.00893078620779072	0.000322789326509835	-0.00834701707795069
h1s2	95	0.0102361863766037	-0.00102877712080371	0.00654776727404165	0.00406998967840575	0.0126726145089262	0.00128609801514695	0.0123546221213992	0.0195986256762247	-0.00644279489932907	-0.00809481168412682
h1s2	96	0.0161372239594464	0.000225602177095886	0.00704951742842735	0.000582966632201958	0.01489812195394	-0.00263469355641454	0.00883603673164326	0.00247925573974339	-0.00525802744735102	-0.00268701493617156
h1s2	97	0.0229765610563617	0.00160369685534379	0.00165248313507863	0.00171949597003771	0.00969957092905544	0.00440108630243465	0.00624586204270703	0.00348195855182522	-0.00986495062986404	0.00155945942736018
h1s2	98	0.0202283387000087	-0.00470264753141676	0.00390233281186937	-0.00466513313132808	0.0101162860100534	0.00576373207788309	0.0129712925449391	0.00540357389961436	0.00169928261471177	0.00332707888429285
h1s2	99	0.0175332880999205	-0.00684684679717152	0.001932086619766	0.0140879562409167	-0.0196487654087599	0.00714592967383483	0.000846003743399945	0.00863185273540448	-0.00282575981806258	0.00169131691592011
h1s2	100	0.0234147166131552	0.00676393512417735	0.00489692906599281	0.0105757609974494	-0.00690196586490667	0.0116244152680287	0.0026629747647817	0.00323460600008516	-0.00139105116667948	0.00134639625318713
h1s2	101	0.023881688175324	-0.00465369159382334	0.00475470822000078	0.0135696216382855	-0.00744168505437558	0.000924810340820655	0.000926266291195469	-0.0127208774111139	-0.000827038332602816	-0.0100146033983887
h1s2	102	0.0214061195716055	-0.00248490340051367	0.00639282791463468	0.00221012019460447	-0.000512815214381459	0.00444645656235842	0.0103668868104202	0.000205200694294674	-0.0028130504575963	-0.00890339253715794
h1s2	103	0.0226710409088041	0.00660481264570344	0.00499033252883855	0.00233651280894896	0.00834293836624185	0.00247828060518787	0.00608627638989175	-0.0123790189839286	-0.0027232002659406	-0.000198615304337581
h1s2	104	0.00526205559139867	-0.0100862547233051	0.00224246375393302	0.0129989480285025	-0.00274326397804259	0.00411475535715403	0.0108860612084456	0.0645729043083674	0.00620201969903744	0.00292621170177232
h1s2	105	0.0190535626477493	-0.00489066240293226	0.00444846138811312	0.0117087110504198	-0.000602899902703684	0.00123955291831265	0.00389405714702538	0.0470457072124769	0.0104117038418802	-0.000495353811692317
h1s2	106	0.0220970856450673	-0.00826030589113239	0.00649366957638079	0.00584376897563213	0.00334646619009126	6.51257353468426e-05	0.00923614472832089	0.00968733072345128	-0.00642957806466801	0.00270540714176966
h1s2	107	0.0213875542663623	0.00169379434745675	0.00348292601089701	-0.0119429377560233	0.0102761223944107	-0.000456071159866502	0.00149544416206183	-0.00449479084023795	-0.0080568920741283	0.00586778485212948
h1s2	108	0.0254107127154721	0.00822737609079503	0.0024283504650007	0.0127165653646902	-0.00736093290078636	0.00140495298575849	0.0117024185980512	0.00343127811546439	0.00204104024095767	-0.00303694009608507
h1s2	109	0.0174927973031526	0.00949298962424683	0.00418006622932443	0.00313670017875744	0.00622974773033528	0.00900158822218954	0.00125692631810302	0.0173105256697057	-0.000914829953326199	-0.00432332749484849
h1s2	110	0.0098961031943239	0.00533915953668081	0.00565915457612564	0.00302348569121402	-0.0213353275594984	0.0134531375935933	0.0022405801942038	0.0283225524602353	0.00174594309837431	-0.0134917631141557
h1s2	111	0.0230205026390383	0.00737410724598461	0.00505821630815573	-0.00010381069532036	-0.0026925067407837	0.00877165417769668	0.00510354084646049	0.00255324609451088	0.00376592088102724	-0.0039981341358584
h1s2	112	0.0230461983680794	0.00438911075878871	0.0044227284207394	0.00383303423155425	0.00458900873892364	0.00701892894638246	0.0118694622190894	0.0113848261539843	-0.00298832454739057	0.00140775709702977
h1s2	113	0.0123238233042001	0.0168491477404733	-0.0006712216223879	-0.00534023315381247	0.0110791043414785	0.00661891283262827	0.00896307150087257	0.0050370393340438	-0.00996247888790313	0.00912872320717224
h1s2	114	0.0180493005725011	0.00144007913262291	0.00353684210131286	-0.00641403856190573	0.00994953960822951	0.00918176550837203	-0.00189354926572242	0.00617565046934402	-0.0101929241444976	0.00444672545705103
h1s2	115	0.0139903696716611	0.00267919214803573	0.0106932495692531	0.00414171939069726	0.0123864066838374	0.0221766978805509	-0.0201837010421083	-0.00860442174991812	-0.00439563644531665	0.00169743153918711
h1s2	116	0.0213405277561655	-0.00659304460915014	0.00502823042056319	0.00378194132323623	0.00501138465949183	0.00385678198836195	0.0115872279804554	-0.00266816647996293	0.00235038573362498	-0.00234058514542863
h1s2	117	0.0209454002470649	0.0138971619903354	0.00393498560778712	0.0124175634605296	-0.0120119157737657	0.00505403788387824	0.00675704851024658	-0.00599308689942303	0.000117954940552963	0.000206268180688715
h1s2	118	0.0220049554092944	-6.85328551898252e-07	-0.00140001426112173	0.00272241225549575	0.00482813419910706	0.00278918031581089	0.00875117934821262	-0.00879645181108823	-0.00387333363535	0.0010343555760488
h1s2	119	0.0157006005829601	-0.00396264529419129	0.00121747468048704	0.00559592693458097	-0.00410267062034265	-0.00207959462723717	0.00971226269148849	0.0204574316270364	0.00190929846802446	-0.00219134390748875
h1s2	120	0.0188773956617724	-0.00595763847627434	0.00310590000885179	0.0230178843926143	-0.0177190923488212	0.0015363063631593	-0.00464935201976326	0.0311594701198351	0.00458099675869747	0.00042313899232165
h1s2	121	0.0185048705161951	-0.00360560339667857	0.00643777810724905	0.00436206951455651	0.00236781679529771	0.0059302249015772	0.0124339909029756	0.00822435174709278	0.000721801593276166	0.00308877823493897
h1s2	122	0.0221985098433562	-0.00585835939149167	0.00746301142528957	0.00595265910856124	0.00798895228899378	0.00429798704063337	-0.00325070207413138	0.007911711975627	-0.00141127607208055	0.00178902371863352
h1s2	123	0.0219936618669157	-0.00644877936488917	0.00730398916830925	0.007449267149437	0.00241844275727419	0.00572300648073127	0.000141113507245765	0.0252420033263461	-0.00168954973624898	-0.0013963673212586
h1s2	124	0.0244495381682339	0.000512414326853685	0.00673118607302219	-0.0013613224376268	0.0025292470762922	0.0026857007983998	0.0105347015641602	0.00496769109956919	0.000615779633870163	-0.00614180339061146
h1s2	125	0.0137886394389455	-0.0030882937113813	0.00638383616183362	-1.13266559289212e-05	0.0152396384059302	0.00106649537581953	0.0114523751594911	-0.0191537406065329	-0.00557677427338438	-0.00166351706125951
h1s2	126	0.00926513276130744	-0.00374530461996265	-0.000368710608033447	0.0200663549858925	-0.0301228602849837	0.012245569374136	0.00819863592840724	0.0142319049382811	0.00156499478861345	-0.00605872292591832
h1s2	127	0.019994609799942	0.00567103764755534	0.0059164498921928	-6.60681401940826e-05	0.00973438495262189	0.00535229228910422	0.00718654221270176	0.0244023573236842	-0.0148420117512989	0.00498100677152283
h1s2	128	0.0197044177861327	-0.00749316433898739	0.0102324101554186	-0.00391359354331431	-0.0082301215635809	0.00997125859209078	0.000988752256341133	-0.0018843825244378	-0.00462707561820629	-0.00566068862493338
h1s2	129	0.017020058828192	0.00647220998726666	0.00326635364913933	0.00351302271383671	-0.00793160072087829	0.00822015780488666	0.0132765702070114	0.0215101940538021	-0.00036852674608291	0.00606961289119093
h1s2	130	0.0187026438930637	0.0074757369017472	0.00753470585292337	-0.00512181422213918	-0.00236035681684167	0.00214280145403632	0.00504941066593626	0.0024480923711992	0.0013477536093348	-0.000715523906733325
h1s2	131	0.0127856615357609	0.00833215998298714	-0.00299924450572179	-0.00443610437110848	0.00501714499190934	0.00380456239985448	0.0114782511111821	0.00581327382140995	0.00298113819521774	-0.0031411978240688
h1s2	132	0.0138011992720107	0.00350240597255259	-0.00188355644025992	0.00392924508914697	0.00640299682049504	0.00333558275812621	0.00434802968923816	0.01709815058882	0.0036740629991985	-0.00347893476816941
h1s2	133	0.0248514161765461	-0.0061988291606431	-0.00837488320759212	-0.00107086767022423	0.00188438876918271	0.00372250471797887	0.0130851874141973	0.00151946884253903	0.00218285441504526	0.00258255077637918
h1s2	134	0.0217882899242433	-0.00226048232376702	0.00429178863154746	0.00392657812864975	0.0096401973477208	0.000117116416441963	0.0099158511791386	-0.00332296737934904	0.00390485437043604	0.0093041271113437
h1s2	135	0.0170003432221864	-0.0092955957136835	-0.00161536402611525	0.00737529305023964	0.000103864525362654	0.0042148552898365	0.0126271178097174	0.0119288398879566	0.00458180237291894	0.0135934121038661
h1s2	136	0.0224085649350186	0.000836096638173833	0.00714002916476801	0.000267318157377373	0.0124887210642204	0.00368307266299654	0.0083612845283751	-0.00947201997731383	-0.00902959581081869	-0.0016778106348937
h1s2	137	0.00738047118991991	-0.00319955300485172	0.00788827792852869	0.0038084675818646	-0.00295427792286673	0.00517256127399821	0.0154407194233065	0.0268770265320032	-0.00362420873344087	0.00688786179797298
h1s2	138	0.00454017163954557	0.000803663182688635	0.00627112344935101	0.0113142254937359	-0.00339040327964417	0.00611795971968024	0.00577661574173044	-0.00361760778457129	-0.00517634207836531	0.00417826210851983
h1s2	139	0.0169996738685804	-0.00596537452781508	-0.00377242400576322	-0.00245874216585294	0.0158327632962964	0.00352398973188534	0.00240229371870694	-0.0109414387679222	-0.00686535908786591	0.00117691819811118
h1s2	140	0.0199228218486373	0.000253829660451637	0.0099215481718101	-0.004589966834165	0.00179581331901838	0.0116674185160565	-0.0108833125765511	-0.00105351902312051	-0.0052851501435684	0.00739626738899821
h1s2	141	0.0235504476776958	-0.00181783686496983	0.00791089464075409	0.00811494344377564	6.64882840525892e-05	-0.00044260344452527	0.00945572299627997	-0.00691088891986026	-0.00338145577244355	-0.00593106786145672
h1s2	142	0.0073069202998196	0.000154345825927044	0.00382378273986177	-0.00169842795019159	-0.00543811263002226	0.0108480825540386	-0.00328204377082146	0.0122372515291316	0.00809344387849172	-0.00294366536990753
h1s2	143	0.0224029023526482	3.26780317527268e-05	-0.000531528935117097	0.00110487019204162	0.00622197910860007	0.0022846665982826	0.00849339357016119	-0.00212087932324862	-0.00417254258794154	-0.00515351970144586
h1s2	144	0.0125887365873443	-0.00402868549401386	-0.0055085038160263	0.00759788938605678	0.000180056862176893	0.000626223845389061	0.00863880448978794	0.0131944500087241	0.00470013256265692	-5.82219760075477e-05
h1s2	145	0.024677544865461	-0.00387006368878851	-0.00349757438947516	-0.00174220346671317	0.0136983318198818	0.000328703949163578	0.00637553060027384	-0.00469076382964912	-0.00259666858932877	0.000228774001336891
h1s2	146	-0.0112287207767258	0.00423617609452245	-0.00032775969768396	0.0125197898592143	-0.0073207191427035	0.00270392720494884	0.00926599199089217	0.00535285023726231	0.00278761907128172	-0.00167145384670167
h1s2	147	0.0181752963852428	0.00615593283081768	0.00317508990172293	0.0148945706567994	-0.0126466216684782	0.0023460365327291	0.0107369985673854	-0.00213659675974343	-0.00181874758243033	0.000444189591497388
h1s2	148	0.0236162091179911	0.0170130318263171	0.00145964623142842	0.0114247004338198	-0.0106615515322968	0.0121473665792183	0.00053149109136205	0.00133970122021345	0.001256161235668	0.00523896290458205
h1s2	149	0.0229750282070327	-0.00624353430312649	0.00696187417203909	0.00906164683132478	-0.000871136248093103	0.00106629278364961	-0.00222226612243348	-0.0135708468232994	-0.00286574928916355	-8.39488362760663e-05
h1s2	150	0.0198004676440278	-0.0012952886798336	0.00733682893268191	-0.00156857118500667	0.0117351938436367	0.00808377493013826	0.00945206733095795	-0.00238049244311443	-0.00129956226364238	-0.0011529270425594
h1s2	151	0.0213484184851999	0.00351188555154054	0.00762768156059517	0.00344308564972489	0.00479416234843751	0.00803235234221721	0.0100225138056991	-0.00542753178825199	0.00161490561558809	-0.000231184093175837
h1s2	152	0.0185371145704796	-0.00689247754828413	0.00839703236787633	-0.00335194296768205	0.0111222898677557	-0.0018886814590151	0.00651213353085421	-0.00503012527175091	0.00643968848069933	-0.00432047931672664
h1s2	153	0.0241403003637671	-0.00245851493595137	0.00832070832985013	0.00940033945079152	-0.00517101609052023	0.00680562866305764	0.00625615549109335	-0.00283855562397477	-0.00477418567685422	0.000133937384268685
h1s2	154	0.0171974323105536	-0.00510297343395448	0.00949509139264657	-0.000722743718549565	0.00777038002551548	0.00813272593306861	0.00587368405070236	-0.00710435041521465	-0.00479912443296397	-0.000892611848388978
h1s2	155	0.0218515510152622	0.000368747605538697	0.0110024012599791	0.022006464161938	-0.0333355365508496	0.00620263764351568	0.00102472803585394	0.000268999322742672	0.00135446102574859	0.00185017484055086
h1s2	156	0.0217025349705748	0.00191380340166403	0.00879537057229259	0.0127300773027539	-0.0187084714317861	0.00810312592871789	0.000884052126639884	-0.00919364882374824	0.00114802102052092	-0.00102498832521304
h1s2	157	0.0224298646779585	-0.00625517303083078	0.00429969124069204	-0.00506068492293902	0.0181907464207658	0.0157100482603401	-0.00995425636968085	-0.00424418731840249	-0.00407473331297662	-0.00286462800086018
h1s2	158	0.0196334206923822	-0.00346587322009285	0.00532475471974558	0.00744998831095462	0.00106991515208831	0.0110401797570883	-0.00838492309325298	0.0160115067766677	0.00302223198222468	0.00662489205102715
h1s2	159	0.0086068748172472	-0.00425781399905411	0.00851720867932263	0.00747041083985905	-0.00255906397371597	0.00246164676008333	-0.000104902251084889	-0.00918531793826647	0.000635054584853491	-0.000536660982014984
h1s2	160	0.0181675376815268	0.00272775133497691	0.000882033143372725	0.00852208545364399	0.00130819629111753	0.00401077097650815	0.0143818000871504	-0.00644054792229332	0.00158917927776394	-0.00406231242903522
h1s2	161	0.00372500014757835	-0.00563226302668501	0.00318117269412844	0.0212786259607007	-0.0180916833313267	0.00267048258217605	0.00829289620712542	0.0170706646279861	-0.000373398168731464	-0.0025786710328961
h1s2	162	0.0102205992421475	0.0160881142648544	-0.00140838328923744	0.000392772225769879	-0.00324510198842044	-1.5224103991963e-05	0.00594181007402584	0.00734050232780452	-0.000162405959063862	0.00043946311558652
h1s2	163	0.0110536906560332	0.0148799515853456	0.00152636409215539	-0.00344888203137508	0.00758250861806963	-0.00508971479957678	0.00185187398146912	0.000457822324872113	-0.000195782868621742	0.00390232129309621
h1s2	164	0.0155668718138923	0.010914026415771	0.00614728547150943	-0.00361690058794745	0.0139071729675596	-0.00422412112492658	-0.00302868154728399	-0.0082037212434606	0.00279501851769816	0.00763666711344226
h1s2	165	0.013640008066062	-0.00125508807888715	0.00657248990659338	0.00222971864786894	0.00560729257263224	-0.00557790927478139	0.00768033648220871	0.00866980194320251	-0.003229835509015	0.000862075149407198
h1s2	166	0.02190675989567	-0.00329429366436841	0.00834091605265426	0.0175358458975705	-0.0167827241684865	-0.000141398251033744	-0.000174818029881847	-0.00616114162066535	0.00433184337275922	-0.00225735895139025
h1s2	167	0.0166010712956781	0.00277575549829654	-0.00523428052783294	-0.00241155848517007	0.00611114074680106	0.0068449012889758	0.00166035025721873	0.00200940534416206	-0.000744447457525866	0.000744495755509438
h1s2	168	0.024407419156429	0.00674750627368752	-0.00349730951475695	0.00642094375254439	-0.00159690695703998	0.00476230901976065	0.0108604422568403	0.00365858565129123	-0.00340411310310588	-0.004249425893008
h1s2	169	0.0210336265109148	-0.00906269354238784	0.00168777062846218	0.0241809631512494	-0.0248579258196679	-2.40058665150302e-06	0.00737137320468751	0.00940877067100869	0.00830897415430602	-0.00704499815501078
h1s2	170	0.0112440138035944	0.00225816382785223	0.00306639001911469	-0.00260179983733168	0.0183922304334323	-0.000218832346642721	0.00759360224474408	-0.00762351715982929	-0.00926890491844201	0.00379562227880417
h1s2	171	0.00374404852988984	0.00429049714757184	0.0033159853815125	-0.00471896373613714	0.0162501384369551	0.00314403615512325	0.00441033314666307	0.000408675983782778	-0.00349310818335916	0.00262238903056479
h1s2	172	0.0133036978586448	0.0022612011155887	0.00201898099099382	-0.00394144165731098	0.00847504599944017	0.00876270622734261	0.00440560672469197	0.00837504445618665	-0.00193326857039536	-0.00321946122375585
h1s2	173	0.0171507267395895	0.00402648174452756	0.00488166890770988	-0.00659085958372426	0.0125132792573826	-0.00132162389310447	0.00786198635252617	-0.000303480396096074	0.00274908139722451	0.000908238857733789
h1s2	174	0.0118413141790861	0.0105114923258882	0.00461689300754014	0.032275332271578	-0.0400609017547465	0.00606830705112979	0.00963402795362355	0.0252574857708287	0.00587585036450921	0.0136685910789249
h1s2	175	0.0237653714846351	-0.00584349159176307	0.00677289353263271	0.00928946026401064	-0.00472981737737981	0.00666616150879395	0.00724697559712128	-0.00837600537032723	0.00399995323865632	-0.00164288580860244
h1s2	176	0.0216075274207399	-0.0075436165178492	0.00854715564886989	0.0203455449533221	-0.0270444980413754	-0.000627553577945316	0.0107425070576153	-0.0030804295906957	0.00322351493639831	0.00681459581072345
h1s2	177	0.0257577086827396	-0.00520467100611628	0.00751839911664558	0.0122767966273812	-0.0194525510299454	0.00186133684961406	0.0057073759151561	-0.0084027501378508	0.00815308644194191	0.00218987619448982
h1s2	178	0.0204473057966756	-0.00139289679948156	0.00485203035200113	0.0708623263160162	-0.0809429200605758	0.00104920281972686	0.0139115209492727	0.00671296411660482	0.00950243288620665	-0.0220622345127898
h1s2	179	0.0205176145973867	0.00303014464846043	-0.00375513283907071	0.0194119250363629	-0.0182151842731092	0.00285423715826729	0.009416811733142	0.00641302358905921	0.0144343397924681	-0.00457560926065088
h1s2	180	0.00262558805568971	-0.00996739188441042	-0.00749607009006438	0.0444778540021676	-0.0477096975111657	0.00297889969171045	0.0149551840188738	0.0262204662769621	0.011737213540761	-0.00351064440999408
h1s2	181	0.0199124556621216	-0.00659258753952602	-0.000443832097256532	0.00734976003892461	-0.00103761132483237	0.00464799523752169	0.00778941241629569	0.00454775564070288	-0.00211619570259977	0.00117818950201142
h1s2	182	0.0179368606273462	-0.0060131251447029	-0.00113287017624572	0.0137835320840527	-0.00234113311480194	0.00725543728255322	0.00734297426075571	0.00985308621308039	0.0154158990657776	-0.00395499522762566
h1s2	183	0.0185511746310248	-0.00139820127438664	0.00423632835488779	0.00198877115448458	0.00561322322619075	0.00990578059861841	-0.0117671923446784	-0.00804417479938646	0.00342609487581618	-0.00682877779370985
h1s2	184	0.0250081025973224	-0.00212017274921427	-0.00327047783883395	-0.00251444157287913	0.0136873855470299	-0.00161823509543331	0.00857157785850973	-0.00165365404005474	-0.0100321882308323	0.000806356023671239
h1s2	185	0.0180964969031036	-0.00547231057975284	0.00767632838544451	-0.000603963895137409	0.0172171758713278	0.00821271079635476	-0.00705026314366032	-0.00724815451194412	-0.00642701153629973	2.38611857048732e-05
h1s2	186	0.0192190032196264	-0.00332451130871378	0.00852050229432294	-0.00179126446939562	0.0159952505212014	-0.00356587071649009	-0.00768133278031424	-0.00422554482145068	-0.00807063720548359	0.00174781557796277
h1s2	187	0.0156104213078422	0.000533363582813714	0.0105621473768445	0.0269719547062506	-0.0358940591463417	-0.00555199061518925	-0.00119411313545897	0.0115224793378743	-0.0052141198978022	0.00409025195484267
h1s2	188	0.0256048074168534	-0.00540506272408425	0.0101505344243288	0.0143535320523418	-0.00621767971545753	0.00296560253369609	-0.00216048912857298	-0.0111967321913143	-0.0138976465826884	0.0045091715101532
h1s2	189	0.0113149111571008	0.0122742212619391	0.00299140290151494	0.00298911352197723	0.00484448751781899	0.00599456803717206	0.00931027156198898	0.00617430593805121	0.0031632264377506	0.00618112084067254
h1s2	190	0.0244593162240167	-0.00184793721793223	0.00615735287143846	0.0063367420758453	0.00677047848665674	0.00444890371683545	0.0113441667101082	-1.90631276940578e-05	-0.00538871619066757	-0.00098757381969679
h1s2	191	0.0147815756669844	-0.00636226664024859	0.0066349872081348	0.0148958909195421	-0.00881063936161249	-0.00386204070993221	0.0011523645361617	-0.0238761277076104	-0.00252435923608905	-0.00334231563432917
h1s2	192	0.0213569181561674	-0.00102045451845602	0.0069776805396963	0.00752202213209041	0.00246714884312955	0.00158441612512258	0.0120996165733173	0.00227726150681314	-0.000381289415817851	0.000954320080315637
h1s2	193	0.0159404638836414	-6.68657205186325e-05	0.00334590072737642	0.00941704869922863	0.000810129294458162	-0.00433533374129203	0.00778891046102468	-0.00400671478386851	0.000680807471372774	0.000308002819602695
h1s2	194	0.0233203173324981	0.00200874935476919	7.03443742795928e-05	0.00237141398759837	0.00332389767771189	-0.00286620801289771	-0.00352967591571638	-0.0144463935143878	-0.00249268421758331	0.00814244472732436
h1s2	195	0.0216842612561697	-0.00828259595961633	0.00584159550773912	0.00978705446207864	0.00241179121850508	0.0107885222949589	-0.000421304624873004	-0.00766271827567916	-0.000760301465862629	0.00838805538390418
h1s2	196	-0.00797293018647644	0.00335161925542436	0.00464738051941082	-0.00356221785720338	0.00528093885530366	0.0071781373448761	0.00881391925167781	0.00556806278131628	0.00135118785442558	0.00679820040555024
h1s2	197	0.0196611608572313	0.0121420959027688	0.00285574393197138	-0.00333726905322921	0.0109231987923973	0.00218646753763757	0.00397236604309681	-0.00897698559656943	-0.00272606132554136	0.0021770215767189
h1s2	198	0.0151180723442099	-0.00633972475902785	-0.00433730121585314	0.0046520055301024	0.00690770568682054	0.00377467440992294	0.00686531334374652	0.0043333868416544	0.00167795279872742	0.00389007169833758
h1s2	199	0.0193056650679163	-0.00416424394172615	0.00610824196045485	-0.0101637961645653	0.00226471840662963	0.00103300282365115	0.00490004005756301	-0.0087796996314003	-0.00106978371383462	-0.000621007819076648
h1s2	200	-0.0228518050382199	0.00189823874751295	0.00695771230072443	0.036000158518372	-0.0506161725257771	0.0100902577282211	0.0184552087802192	0.0510473318925895	0.00542721199394035	-0.0123819171582696
h1s2	201	-0.0380928923262762	0.00980413829620452	0.00413117143764309	0.0306864539073528	-0.0383354232079773	0.0115884751702463	0.0143974915735039	0.0458825623847975	0.00310383152762701	-0.00252493802457498
h1s2	202	0.0206176774021095	0.00394186551899179	0.00576048362403838	-0.00105473086124755	0.00628769656352351	0.00659406885290919	0.00834560841325534	-0.00945631180076448	0.00415406873510159	-0.00401862947896368
h1s2	203	0.018023501886551	4.09875392819296e-05	0.00260746423897052	-0.00262901657608037	0.0132554759217269	0.00752304966663542	0.00407396040812907	-0.00698287101884328	-0.00521471564130038	-0.00222989194987239
h1s2	204	0.0243566697692374	-0.00123737274067513	0.00283593604517064	-0.00495904357491983	0.0118923576040464	0.0067408665593075	0.0110319921130043	-0.00613830289702388	-0.00519866694554924	0.00106516126075771
h1s2	205	0.0207059734646158	0.00334229686729258	0.000195464984837551	-0.00350222659262943	0.00857830783446909	-0.000648962603522377	0.00559872253755276	-0.00143913423810634	-0.00237530217482774	0.0114951293119097
h1s2	206	0.0269704009921364	-0.00791706982451815	0.00672326165344075	0.0114366751624107	-0.0182147196810064	0.00903810692519446	0.0203339845003769	0.0161785840179987	-0.00133281212917385	-0.00185691826380097
h1s2	207	0.0241401508167659	-0.0116120029695145	0.00197550132591071	0.0189935034003001	-0.0287530121977836	0.00915028007733154	0.0197073879762687	0.0136517236737979	0.00528708792731058	-0.000164139945557492
h1s2	208	0.0202909743201093	-0.0140173057372015	0.00489182687471254	0.0130501599168505	-0.0263914112503573	0.00880569066745375	0.0171433237765261	0.0126674268960025	-0.00216153218475104	-1.13419948802141e-05
h1s2	209	0.0233276679313434	-0.0132925093799191	0.000368098099656111	0.0267980012756953	-0.0416421307971977	0.014298535345112	0.0229648714494029	0.0275621261543336	0.00109951721037942	-0.00137200797978299
h1s2	210	0.0231836709590725	-0.0155610319602118	0.00219338478705824	0.0238426176108724	-0.0435215421453021	0.0121459919191483	0.0228898658516641	0.0233554451820457	0.0026706764436924	0.00130417199849082
h1s2	211	0.0263390231985277	-0.0123291380176425	0.00837927688909607	0.0200873461635273	-0.041636297313672	0.0152334251098063	0.0153551647484726	0.0180572137100011	0.000262714596466006	-0.00517230020516723
h1s2	212	0.0243593079107992	-0.0146378553805617	0.00566583688616695	0.0238920110248785	-0.0444793754448281	0.0119258466296506	0.0220469343164743	0.0238534528471342	0.000629764790946957	-0.00122937978800776
h1s2	213	0.0260325242106277	-0.0123244079834223	0.00570140267036996	0.0244159786923122	-0.0348905825321429	0.00989758947151459	0.0220032469110531	0.0234576527863902	0.00166202290262406	0.000935895622094397
h1s2	214	0.024843782894081	-0.00997374729755229	0.00832836780437458	0.0177380635153097	-0.0353688386886997	0.00964125517131952	0.0213064502239985	0.0171097872938077	0.000889567636846879	-0.0046491575050597
h1s2	215	0.0272646949664472	-0.0142355853111555	0.00541353980866616	0.0226292078226754	-0.0363710179968456	0.0103801330141412	0.0234338791385493	0.0227561351578674	-0.000544989682536999	-0.00256682584727868
h1s2	216	0.0240173316663737	-0.0143417774587721	0.00767962092634106	0.020308058237579	-0.0392379582794218	0.00598460596249678	0.0208646482487317	0.0180884913350557	0.000656740273192826	-0.00122608224424259
h1s2	217	0.0163531194521217	-0.00418641753714614	0.00883563431303697	-0.00243754389916487	-0.00479971081319903	0.0071169780695509	-0.00579754865905359	-0.00342541706702222	-0.00223649665674635	-6.91605289063825e-06
h1s2	218	0.0179653283890711	-0.00643345586233345	0.00388295665941585	-0.00343002842367661	0.0153397078527847	0.00194446488332004	0.00933171235493246	0.00278824922074298	-0.00603649471170591	-0.00234675348947912
h1s2	219	0.020926703509954	-0.00663172306672483	0.00559577578944152	-0.00322225565920239	0.0142747411524317	0.00171431192592863	0.00935232697028107	-0.00738788523541467	-0.00453242220034603	-0.00907207093811905
h1s2	220	0.0245185941667767	-0.00487497420269361	0.00726427926383612	-0.00199843960284512	0.0106497144297139	-0.0017096239337426	0.00373139671632103	-0.00653732144503277	-0.00186814234311328	0.00308174417233875
h1s2	221	0.0206945217678826	0.008143035780619	0.00152547924263124	-0.00714552198740332	0.016157948562543	-0.0014703436285368	0.00568527913965843	-0.00738088216060343	-0.00330638568826908	0.00619248251186414
h1s2	222	0.0235165430444402	-0.00192745046583014	0.00345934927981723	-0.00329603588665671	0.0195467382404633	0.00199261725675092	0.0060401082869973	-0.0076735591925994	-1.42446071891435e-05	-0.00237520527304816
h1s2	223	0.0119892035558969	-0.00385697709232665	0.0081026564296893	0.00260634574172448	0.00788087871415525	0.00574716779431269	-0.0121030067146803	-0.00574193675301038	0.00423400395108157	-0.00315329523319978
h1s2	224	0.0219208660955527	-0.00426396569250687	0.00537162320540627	-0.00206084246446294	0.0180577776852751	0.00717538258380391	0.00111421287394455	-0.00253174089787072	0.00269780669354903	0.00169577653188628
h1s2	225	0.0249931848763313	-0.00796725573528864	-0.0010470736133469	0.00912532447123685	-0.00395329059577801	0.00803961176484568	0.00616155724938097	-0.0038137311119786	0.00212634446364738	0.00201963602994702
h1s2	226	0.0238316053893141	-0.00153241380708721	0.00651252009090876	-0.00142246046016558	0.0162783790446694	0.00579770759251572	-0.00123537227687804	-0.0110825652279157	6.11824578757277e-05	0.00293876019967461
h1s2	227	0.0265576781081387	-0.00223219823662763	0.0031749682478994	-0.00139384197274412	0.0150270475512079	0.00560378024802574	-0.00139869291008664	-0.0120495360372725	0.000792779195802157	0.000207380579225309
h1s2	228	0.0252566713478718	-0.00145587271924049	0.00491671632587842	-0.00202351123996273	0.0138370180544249	0.00452818862469375	-0.000258050193708675	-0.0133768909091617	0.00308377576965862	-0.00311855396356129
h1s2	229	0.0184606585380573	-0.00526080463144351	0.00521387139331374	-0.00669889325930291	0.00572838182536437	0.000314326190677923	0.00893754152193325	-0.00459815579813676	-0.00636426251136239	-0.0020242511232129
h1s2	230	0.0134551174204553	-0.00782489615146893	0.0048946237884799	0.0121898592261687	-0.00011709551219706	0.00272580156651015	0.00746476823031165	0.00267630386589306	0.00185783814260698	-0.00311510813410068
h1s2	231	0.0211874788784259	-0.000735813981759697	0.00518665429664399	-0.00286166579831023	0.0137965119620401	0.00553920884753881	0.0111186167429587	-0.000251838626874936	-0.0154943227467142	-0.00297854439255829
h1s2	232	0.0181239072725778	-0.0054677537338793	0.00766147957242744	-0.00757471142118151	0.00773584833232285	0.00511145744833033	0.01303699192172	0.0046167367159129	-0.00914632079746568	-0.000344700300843454
h1s2	233	0.0216710724652673	0.00236777333449541	-0.00174986186859916	-0.00759325255945372	0.0112181765684857	0.00440363871346591	0.00779603769152068	-0.00376573730573664	0.00798691399700354	0.00212356252673227
h1s2	234	0.00553810393765425	-0.00603817710702391	0.00588997112303171	0.00114280027260172	0.0174441922091978	0.00203646397996771	-0.00419215444335199	-0.0177152257942388	-0.0355363430660864	-0.00188413856625818
h1s2	235	0.017871515462858	0.0056264004852116	0.000623151581228658	-0.0030279708438532	0.0169440072646447	0.00160642971838374	0.00181956790762639	-0.0110977491221908	-0.0032676710570745	0.000742951638661665
h1s2	236	0.0122381050133758	0.0035237378571003	-0.00832291573207016	-0.00170899628162536	-0.00173081916728187	0.00657378055911999	0.00827125081495762	0.0111695337844603	-0.00545963590302588	-4.1222599048343e-05
h1s2	237	0.0191874006334073	0.00301342158444086	0.00293180702066728	-0.00121101891631386	0.0127138366758761	0.00527518617206613	0.00862891077374774	-0.00211491213193412	0.00162477802504261	-0.00201770568455019
h1s2	238	0.0241649373728625	-0.00223973623021877	0.00274955364972591	-0.00368175117141389	0.017347944970281	-0.00178610606961912	0.00984482174047964	-0.00240547141692772	-0.00064988727647754	0.00330842814726702
h1s2	239	0.0243660707004104	0.00150938285344776	0.00490068975316245	-0.00217669613125468	0.011996378870555	0.00303340262878494	0.0103466138044426	-0.00745259072473379	-0.00751578504278014	-0.00300302775577131
h1s2	240	0.0247396788924392	0.00237674238484628	0.00855274557263022	-0.00770525233473707	0.0140702623437548	0.00497376561284419	0.00973010918253856	-0.00765234123442474	-0.012831966978786	0.00235662336605394
h1s2	241	0.0251673265448778	-0.00216752450044573	0.00919572091821928	-0.00779634762134527	0.0132673143884668	0.00724041707882501	0.0123933937095205	-0.0101890516949962	-0.0159501543844625	0.00621866153214362
h1s2	242	0.0261101503621542	-0.0020887706402002	0.00991965786691752	-0.0095584323702214	0.0161598490918363	0.00769654219336287	0.0044402170204637	-0.00480254062114468	-0.0146629533842207	0.00946062784348178
h1s2	243	0.0241108451105842	-0.0020444333905958	0.00805085153398481	-0.00381005966440443	0.0156881314232101	0.00490665756716475	0.00736809808613965	-0.0131348825699242	-0.0124413439000929	0.00729531408937161
h1s2	244	0.021588712615922	0.00105450437442209	0.000446234254865942	-0.00706498781971173	0.0137448016447609	0.00387710114429119	-0.00286960584466965	-0.00364439836444579	0.00562073000403927	0.00906004806152139
h1s2	245	0.0218076209483137	-0.00266607123602276	0.00542499341552489	-0.00691218077797823	0.011864514149656	0.00583002002777748	0.0081646668019419	-0.000694752629214622	-0.0104885419207278	-0.00136547507834461
h1s2	246	0.0194988705797975	0.000824753277279754	0.00493581376442906	-0.0014096366127035	0.0156945988999017	0.00279859202557264	0.0110088889907892	-0.00625640222762289	-0.00860178709569027	0.000646368044974181
h1s2	247	0.0234630070268266	0.000713901854017373	0.00558875347017366	-0.00284377462440832	0.0188573424745151	0.00190498943538909	0.010731549742876	-0.00947663230672917	-0.00909688663472167	0.00293777818665501
h1s2	248	0.0202334833527577	-0.00253567966958094	0.00536644084934484	-0.000958893482502233	0.0144984560021875	0.00515116842788496	0.00828290220003394	-0.0131862612609605	0.00231232375782585	0.00667149351174909
h1s2	249	0.0231676259029282	-0.00503670182610532	0.00981737433211299	-0.0126074350224245	0.0130141999992463	-0.00484406144478966	0.0047369431513382	-0.00257891044282683	-0.00914455216751493	0.00294919164207676
h1s2	250	0.0239023432063546	-0.0101827578901633	0.0122632791622734	0.0372971927881392	-0.0355612953194133	0.00127366707531884	0.00452560929579555	-0.00287600798298286	-0.00728519061036816	0.000196682186492437
h1s2	251	0.0157826878689128	-0.00427124404856721	-0.00162447352751767	0.00138283393672582	0.0126875918957639	0.00406678747817603	-0.00231461316888106	0.0174117504215913	0.00255561963863669	-0.00117655219805762
h1s2	252	-0.159969096755818	0.00348662825042177	0.00135733078025995	-0.0131983452285444	0.00620321449866451	-0.00226743560008913	0.00474165586087467	-0.0041272127964607	-0.00178297031261094	0.0178060613540699
h1s2	253	-0.213237009930707	0.0009029913567943	-0.00537748308908088	-0.0142362464062977	-0.00290006067414261	-0.000292256203376278	-0.000179679800381548	0.00950007589079021	-0.00621153983203816	0.00743964062864383
h1s2	254	0.0198782049521897	-0.00671733014860356	0.00192463554856592	0.00879926885224655	0.0023501917414323	0.0120065616568055	-0.00584978581844706	-0.00992901357660003	-0.00428801669459067	0.00200487767834707
h1s2	255	0.0234354473663452	-0.001862573412128	0.00581756559093965	-0.00410587327249834	0.0145335156161074	0.00512617271355907	0.00823390684677696	-0.00189355189880106	0.00257130451685699	-0.00439287276654034
h1s2	256	0.0133199996086945	-0.00426407053084945	0.0068238684194449	0.00991670014332446	-0.00846792519353661	0.00494344632587443	0.0106068642250752	0.00191130563823981	-0.000469517880956665	-0.00363742783132226
h1s2	257	0.0226229652634698	-0.00701014429670663	0.0065699268937603	0.00126138432910651	0.00799657436871013	0.00155623084202701	0.0133562362987566	-0.00370107858280731	-0.000682162585362572	0.00391186098424166
h1s2	258	0.0189908259691915	-0.00671824069528819	0.00808387251856476	0.00174149666993823	-0.00770056608905339	0.00736459595795087	0.0111836993573277	0.011117916214486	-0.00418542843315561	-0.00134743736280348
h1s2	259	0.0173082253544861	9.51223014967033e-05	0.00667670861745887	0.00243670504859747	0.00364281196451881	0.00545979198418668	0.00889553911710753	-0.0094081373236169	-0.0045565047366007	-0.000615791501931607
h1s2	260	0.0107680247890586	0.00148074881894645	0.00884331235442405	0.0107767951456032	0.000474569598646697	0.00187876608746998	-0.00574047548701765	-0.0234321952373007	-0.00729356927087235	-0.00382297603775109
h1s2	261	0.0149421473095181	0.00383582947597113	0.0058592380479265	-0.00477463892977712	0.0164746024587756	0.00131798944538362	0.00559796948068605	-0.00598840960597129	-0.00437789408153249	-0.000866840759877704
h1s2	262	0.014691396224215	0.00530391535429899	0.0023841157730017	-0.00605362348237851	0.0149834519861388	0.00219602499031395	0.00784618799971208	0.00207712362562344	0.00014977278366967	-0.00221304405030254
h1s2	263	-0.00466011007330501	-0.00410530124323985	0.00743316064922875	0.00503429867278674	0.00288559070882654	0.0046298327358285	0.00966343897449843	0.0312561719881543	-0.00262393424722682	0.00994604504030523
h1s2	264	-0.0104253750859146	-0.00405946470280359	0.00592721687781984	-0.00546428283099449	0.0123486923802434	0.00798707390788705	-0.00355490147776184	0.000382134294695925	-0.00425451321366608	0.000166644046641488
h1s2	265	0.0238002102790353	-0.000985868633236337	0.00460335495194448	-0.00578793815218544	0.00899580872829021	0.00449184814576751	-0.00118260828765626	-0.00156774244791204	0.00422275506077461	0.00408797291840329
h1s2	266	0.0185134190120484	-0.0033283477335569	0.00504555977488517	0.00719502507857619	0.00037388066817196	0.00840199390403723	0.00757838792473625	0.0019219006565346	0.00491120015675335	0.00685387951262824
h1s2	267	0.0161685382999602	-0.00216611397145979	0.00647919552266698	0.0166231142705827	-0.00838337763486485	0.00667758590183409	0.00963927340022931	0.00418611599534616	0.00814913838555599	0.0105682883860296
h1s2	268	0.0256956358204023	-0.00115442067334964	0.00396755799016814	0.00522306426729261	0.00210981166144306	0.00509246719418981	0.00882489643907751	-0.00641404467317689	-0.00423008341015799	0.00597951301154456
h1s2	269	0.0136074941124131	-0.00433907634225038	0.00639178423227348	-0.0134041324201317	0.00116873291437979	0.00191225205764137	0.00817455478177829	-0.0022448670928873	-0.001453644289461	0.000994084095300608
h1s2	270	0.0189586552066771	-0.00219617199928094	0.00161008419241516	-0.007025127300622	0.0143855865180212	0.000460974702971158	0.0106154876393751	-0.0108686780216718	0.000722439212617128	0.00607977769326309
h1s2	271	0.0242844200837828	-0.00772295825352288	0.00335862374832306	0.00401374405726284	0.0111291034438873	0.0127944477713077	-0.0140077886817306	-0.0113672282940784	-0.00296109194694776	-0.00719168053598869
h1s2	272	0.0198638552818346	-0.000855288950910819	0.00443435292453053	-0.00076448518752473	0.0166985274222778	0.017365464934074	-0.00883527513909067	-0.00825156962528151	-0.00344957864392144	0.000438679968364356
h1s2	273	0.0242430682758692	-0.00221393366968111	0.00461995164633304	-0.000270050925407245	0.0136395321952895	0.0200144895076644	-0.0145789358477584	-0.0100089868945402	-0.00175118704411484	0.00598704025379042
h1s2	274	0.0230767284311954	0.00186213410801677	0.00465817461178955	-0.0001014147111214	-0.000965357420942988	0.00702364580395631	-0.0045284879200754	0.001467955986854	0.00106043557583948	0.0103014703169247
h1s2	275	0.0186792656935228	-0.00137684004502151	0.00727271012457955	-0.00198397485958018	0.00120692864618472	0.00865597052865466	0.00290738618446829	0.0146151406662376	-0.00222279104883771	0.00192058046025257
h1s2	276	0.0217586402475334	-0.00340702241019554	0.00574879168771846	0.00695756801367955	0.00484315191095228	0.00702092258012555	0.0109299843968256	-0.00888998296668039	0.00202597862017482	0.00391212409874673
h1s2	277	0.00455672907608757	-0.00596436796723539	-8.58239392511958e-05	0.0094730129432919	-0.00379801166057645	0.00106114791957066	0.00526026272544307	0.0133504598400777	-0.00514283889449733	0.00111969307813467
h1s2	278	0.0116225196167924	-0.0121536051193863	0.00770600315800883	0.0238762545593474	-0.0183557163824915	0.00401614021605483	-0.0103008303030409	0.0186983956721296	-0.00255622066295474	-0.00121503021524129
h1s2	279	0.0154517355173767	-0.00527817533550671	0.00127029098491415	-0.00787662315918159	0.0119437991800442	0.0096616209380468	0.00386339846003642	0.00196840748678832	-0.001860604384191	0.00442839257542462
h1s2	280	-0.00553405653242514	-0.00857323559282302	0.00782000824531307	0.0177473854786229	-0.016543056411742	0.0113176642621487	0.0122474885892293	0.0387985843423393	-0.000472120796294532	0.00825838107887735
h1s2	281	-0.00685715909060467	-0.0101666203575146	0.00139014226381903	0.0150984185367475	-0.0140513943668247	0.0119837639572326	0.00105971509783818	0.0516322489176505	0.00180427651139213	0.00103545403295577
h1s2	282	0.0116642740028627	-0.012385572457098	-0.0162461638984848	-0.00330785433989345	0.00812065355291779	-0.0016604698874986	0.00735785703311341	0.010665495015184	-0.00261890857618694	0.00920373122680943
h1s2	283	-0.00891198845336412	-0.0137747451961028	-0.0154863085674388	0.00246695858034266	-0.00275838375990588	0.00839589347556898	0.00818051520095796	0.0305114805696264	-0.00557817631927038	0.00971844427797775
h1s2	284	0.00698729020073283	0.0047796236125134	0.00569361051305059	-0.000420138144165758	0.0122576738542608	0.00387796677503222	0.0110437025892822	0.000368977323769151	-0.000851036912057263	-0.000442587595997074
h1s2	285	0.0126749362543803	0.0132361877341698	0.00510725085720018	-0.000988542548551439	0.00271347647546657	0.003135634145907	0.00932984888433029	0.0023255230942628	-0.0060282204134531	-0.0044741238803839
h1s2	286	0.0251399755278392	0.00554603354686054	0.00762027611543119	-0.00711854418404708	0.00812685422990338	0.0130114094259313	-0.0132256918900095	-0.0125134306352517	-0.00812814820561162	0.000400190183949268
h1s2	287	0.0164238434417578	-0.0025906259527293	0.00591853225113419	-0.00282272392835951	0.0152723934247352	0.0034492274890164	-0.000529279486651076	-0.00470451490607386	-0.00785928816258734	0.00140041230642938
h1s2	288	0.0188138098206837	-0.0042404822071237	0.00644146998098605	-0.00399751000623923	0.0162429632672081	0.00209195095719538	0.00803898146368885	-0.00507354898477339	-0.00210461867133359	-0.000754203065910284
h1s2	289	-0.00073571121858816	-0.000760979786065001	0.00973847003222094	-0.00822551207689655	0.0177393951996921	0.00776654889381667	-0.00340872817766027	-0.0103151413701867	-0.00981780300457464	0.00830079897680656
h1s2	290	0.00555128484798585	0.000682096239549512	0.0062987034315919	0.0108867425313498	-0.00343697791869356	0.00720486233834453	0.0146777421484576	0.0319420048001561	-0.00864403816599119	0.00394661841104823
h1s2	291	0.0126133264491379	-0.0016153153305707	0.0074000320011256	-0.0115274929533014	0.00864535163261509	-0.00637760440076256	0.0031201678101401	-0.00976397193934727	0.00482214560637613	0.00387449267666509
h1s2	292	0.0221442950460136	-0.0016447168535599	0.00378096875889375	-0.00343836804704757	0.0169668522038162	-0.00212365013723631	-0.000698598346126916	-0.001073563792313	-0.00480796096555382	-0.00168826478274726
h1s2	293	0.0254206277370095	-0.00686336130625371	0.0034688995059151	-0.00202020848226608	0.00991681963225887	-0.00151281950116685	0.00627955892573613	-0.0064895036736908	-0.00734991740600809	-0.00160489032184267
h1s2	294	0.0247034410686023	-0.00389110182485895	0.00521722506277799	-0.000975914540924767	0.00590667775593426	-0.00524234872183828	0.00143595705648296	-0.00545925845277592	-0.00412053832306714	-0.00352528926086417
h1s2	295	0.0236245260498896	0.000232884694338276	0.00443698848539149	0.00884825995420155	-0.0219324367456863	-0.00337749199023293	0.00643243672022368	-0.00532942652589346	-0.00437906158091915	-0.0049907982342334
h1s2	296	0.0176746925307865	-0.00905581275622848	0.00841085733687327	-0.00216412867304265	-0.00103771567067753	0.00234269832211021	0.00795418186911273	-0.00946632613111632	-0.000905868261259523	0.000531421211049299
h1s2	297	0.0252649305946737	-0.00717365084948074	0.00742401375754797	-0.0155184806761049	0.00744022034985149	0.0102520331947162	-0.00697442615978578	-0.00683256326782699	-0.00852853076573557	0.000218446722816142
h1s2	298	0.0237877107069862	-0.00232432191071896	0.0080032830099566	-0.0107537785986996	0.0127738389568489	0.000669426747793161	0.00671965563277198	-0.00480811709565022	-0.00558750883448655	0.00201531959578694
h1s2	299	-0.00353825504548871	0.00451732407399169	0.00477469496421356	0.021153228090271	-0.0264565669275973	0.011416091289942	0.0177625970896571	0.0444399934464282	0.00532219321727655	0.00329754077405828
h1s2	300	-0.0349004596387855	-0.00262937109451369	0.00194425207751548	0.0442978196297761	-0.0537197703983418	0.0206866334991113	0.0278534550225029	0.124869113088279	-0.009511846448557	0.00508132905734395
h1s2	301	-0.0181925240020602	-0.000504611737284139	0.00782939347130344	0.0398262264144013	-0.0540960389557838	0.0143860569336335	0.0230533576488598	0.094919452403615	-0.00585166185423494	-0.00377624431971991
h1s2	302	-0.0362674952179343	8.64579964845701e-05	0.00563268179441708	0.0427607733206523	-0.0517485068192328	0.0238536054615677	0.0299643065132001	0.138115233490707	-0.0100531186285466	0.0013058415011251
h1s2	303	0.0163393795081064	-0.000619729452487018	0.00571183603322134	-0.00280006543332996	0.0137151646401211	-0.00045938015064472	0.00773226529576328	0.00331703088966487	-0.00599467544494195	-0.0048624460267665
h1s2	304	0.021302304138428	0.00105560347581442	0.003635954847977	-0.000706634993122638	0.0125844930092487	0.000103318220080737	0.00581062107547462	0.00688158356792114	-0.00263132114439011	-0.00010769968649638
h1s2	305	0.0218128991115731	0.000276825068097508	-0.00265815858239845	-0.000704582274766491	0.00562482784452071	0.00113682750420243	0.00332129531947003	-0.00708991158390847	-0.0060170874170157	0.00527124466837847
h1s2	306	0.0204314402950876	0.000795003467850906	0.00435731289265799	-0.00493694538238758	0.0144559815167866	0.0041035405943033	0.00813253531319016	0.000170293912108387	-0.00285968464543889	0.00288716166262558
h1s2	307	0.0211295111925937	-0.00176610540573757	5.17279176655997e-07	0.0050512558176206	0.00216024836760384	-0.00251229624595239	0.00719552235349634	-0.00391399380675292	-7.16489009759641e-05	0.00147211308054584
h1s2	308	0.0115945278604553	0.00183740491396183	0.00176240393386528	0.00562561419080446	-0.00587415528716699	0.00458241678174976	0.0104990681543186	-0.00219129051239137	-0.000192174695056888	0.00161432172435739
h1s2	309	0.0225698237157465	-0.00525165792622952	0.00606844053372736	-0.0055566096028497	0.00968530333178829	0.000685151764069078	0.00965886961519361	-0.00812961616002012	0.000252861773222641	0.000106746401840983
h1s2	310	0.0252900188249415	0.000820349357497605	0.00707075129687091	0.00246980501766431	0.00893558477308419	0.00330642123212111	-0.00301331068109975	-0.00917268389326705	-0.00429493985239706	0.00401193024597899
h1s2	311	0.0146947457130343	-0.00617666824169528	0.00632311892080077	0.00178701885632565	0.0178039221466045	0.00728144019420521	-0.000979944705715471	-0.0143698792224955	0.00444917213980776	-0.00128373599338792
h1s2	312	0.0226628539793404	-0.00834664454490172	-0.00787929957011079	-0.00933959321965588	0.0146045724552369	0.00518196383262117	-0.0023435179447798	-0.0111961427692614	-0.000550686619901044	0.00363934870977995
h1s2	313	0.024767811305912	-0.00131658816998722	-0.000147737697291215	-0.0043330450358715	0.0179962840684622	0.00229607207117218	0.00970724590728252	-0.00893387047652466	-0.000634419216705463	0.00426966613876832
h1s2	314	0.0249122312863967	0.000970526469925988	4.87246693917602e-05	0.00427713338628165	0.00501535367125423	-0.0012103137790037	0.00299035682344332	-0.0191922310389004	-0.00780188775519826	-0.000244853485046428
h1s2	315	0.0239873982816342	0.0105133172259714	0.00723734218866675	-0.00859604884315611	0.00493367466130032	-0.00201740212246665	0.00955847558994346	-0.00993260694499838	-0.013246157864456	-0.00485341188720333
h1s2	316	0.0178936136342478	-0.00034178235933615	0.00642049253451096	-0.00323408803293302	0.0186159484777591	0.000685376193110194	0.0121166178292045	-0.00410546646684353	0.00208910292815069	0.00560277342561559
h1s2	317	0.0224551598928005	-0.00234324280176159	0.00646012876508267	4.82241423599692e-05	0.00995656919362108	0.00522063086747518	0.00823662889359373	-0.00352713514039691	0.00471271409033084	0.00652478588392087
h1s2	318	0.0141799890241854	-0.00713655962732372	-0.00565159973749322	-0.0042242871689764	0.00947553363934665	0.00438224364797483	0.00947670681368368	-0.0140066378945483	-0.00709692690773223	0.000515281622219139
h1s2	319	0.0199400358493883	-0.0063099944672124	-0.00147977680083248	-0.00461410308139643	0.0122414379416978	0.00461938569307526	0.00405558766554545	-0.0153812447366691	-0.00963709369015454	0.00211904476070918
h1s2	320	0.0158216858042635	-0.00695609470830013	-0.00193149758986993	-0.0010105764240293	0.00676462806322556	0.000578893405507645	0.00408178195639927	-0.0132764996787116	-0.00639228239763242	6.04685642657686e-05
h1s2	321	0.0241038574904601	-0.00545143269412419	0.00342781602100595	0.000487898010646788	0.00878185974239626	0.00105067410532923	0.0055051286834506	-0.0120998425305081	-0.0088957378645519	0.00195078798796217
h1s2	322	0.016708641038206	-0.00811836535120733	0.00912564914537312	-0.00677140867330577	0.00417416563935967	0.00558901878372059	0.00661646427228776	-0.00916715520142521	-0.00227038577305211	0.00231287141225362
h1s2	323	0.00664941074854658	-0.00231999057411885	0.00106283569742962	-0.0101021963831512	0.0130702959295949	0.000368258823288821	0.00689780654821371	-0.0257821882850665	-0.00799188115738428	0.00110333792245864
h1s2	324	0.0229515527506578	-0.00285323063244568	0.00778420641114254	-0.00718559294465136	0.0172141349539573	0.00422511923352043	0.00550388585607121	-0.00975490867661846	0.000216664921864555	0.00399728212659924
h1s2	325	0.0216254453382991	-0.00564173367647956	0.00984610511487159	0.00839598773475481	-0.000577760789453488	-0.00195377962639997	-0.0125523145199617	-0.0247502439370184	0.00492255039120254	-0.00641446059694047
h1s2	326	0.0217645244062232	0.000356929285797462	0.00212292676902275	-0.00448603558218645	0.0163337856622913	0.00768077116142015	0.00348619725081666	-0.00898291421363646	-0.00478243406740309	-0.000994134649072285
h1s2	327	0.0143711543875692	-0.00849826967550543	0.0100998470789261	-0.0153893719560313	0.00665477846727746	0.00247606192235686	0.0106561524258854	-0.00583466877982194	0.00942373402317817	-0.00103870094124896
h1s2	328	0.0240708138985296	-0.00660871202679012	0.0052016357675079	-0.0107620989073504	0.0149339597171137	-0.00666713532319341	0.00235305219692418	-0.00851807963786527	-0.00233601807749227	-0.00544238344400677
h1s2	329	0.0195967230471047	-0.00835305167923399	0.00515713917333241	0.000761021708575541	0.000771603731860641	0.00323900251144713	0.00761444011525089	-0.00827440369304379	-0.00361961911892012	-0.00188633235771481
h1s2	330	0.00733849471794031	-0.00539539061041851	0.00976367828397362	-0.00237840564770652	-0.0103163647952522	0.00202824765037151	0.00984572532990156	0.0126443870044062	0.00385455979116196	0.00537238817612118
h1s2	331	0.0171168343377827	0.00248978732390949	0.00348847283767284	-0.00732906789734701	0.0207615471084835	-0.00534450047632932	0.00725757221779342	-0.00544039989773951	0.00500560975666769	0.000850055158983008
h1s2	332	0.0229472097724188	-0.00477070623288199	0.00597834396616833	-0.00929164149505856	0.0110308521966468	-0.00982688678083877	0.00234014027042476	-0.00999776877908499	0.00424966102350235	0.00689992447318685
h1s2	333	0.00895824575059584	-0.00498139043074066	0.00810621249492719	-0.00506044491991319	0.0222195953119099	-0.00243644690223858	0.00892572880049477	-0.00150825456248962	0.00512685688372274	-0.0014594773576765
h1s2	334	0.0119822179799522	-0.00486548955211591	0.0100896986804292	-0.00686635730170033	0.0105131484504505	0.00949309765784116	0.00944265071146622	0.0192797843694527	0.0110129536074179	0.00331228961743844
h1s2	335	-0.0127885200334788	-0.00373341037750607	0.00799604428894498	-0.000273955043949029	0.0123407122609127	0.00171914612635591	0.00302801379263485	7.73842731152448e-06	0.0063963523309589	0.000182706260638634
h1s2	336	0.00509402479739	-0.00035157187381422	0.00418787704610251	0.00455952640943839	0.00791299345465835	2.48787028536709e-05	0.00224211151941011	0.00810548136053482	-0.00260698733100316	-0.00125226415948575
h1s2	337	0.00910191182792103	-0.00541379402232816	0.000966160094445195	-0.00361206062434814	0.00192467356224661	0.00613116474958258	0.0068493696346519	0.00954019722539984	-0.00489112200714905	0.00350332363650805
h1s2	338	0.013056073399595	-0.00672990918669036	0.000788688375966917	0.00302711660237103	0.00879476577726973	-0.00827398904350584	0.00413925842974548	0.027965061653056	-0.00478305520151631	0.0135343403470097
h1s2	339	0.0232710204405533	-0.00776358904240252	0.0028088679638871	-0.00378811539794543	0.0160064855667995	0.00128538489632054	0.010720803901973	-0.00206933549560615	-0.00177731238108568	0.000482350449049725
h1s2	340	0.024284943258972	-0.00679730268473033	0.00848377790503689	0.00187543402712436	-0.00128176747890505	-0.00457768463126097	0.00223444765415332	-0.00200357415453855	0.0089869394617558	-0.00177668446297447
h1s2	341	0.0208526272709697	0.00749600082219413	0.0040209048097441	-0.00205136831320076	0.0115990399833908	0.00338080260615415	0.00306373448013191	-0.0103746315644559	3.574752913824e-05	-0.00706550989027776
h1s2	342	0.0185452289068378	-0.00237354656920343	0.00622080885840935	0.00426053483408531	0.00351160208778029	0.00132653463944802	0.00813120534433361	-0.0160139256481962	-0.00318045354230943	-0.00407944997045558
h1s2	343	0.0239954709212108	-0.0029241895877821	0.0023038835679156	-0.00247635440102618	0.0154628342997873	0.00236722075132125	0.00757861523277291	-0.00838135225834431	0.000407499231912589	-0.0018519361755481
h1s2	344	0.0240972564714432	-0.00295948982001671	-0.00257273799993214	-0.00123989453850936	0.0081701064098095	0.00309253518766805	0.0090588168677328	-0.0109931806273641	0.00173305974497241	-0.00241918319206928
h1s2	345	0.00714569539755112	0.00109057811686654	0.00366087675860822	-0.00350964339336611	0.0204514188044254	-0.00323439251222405	0.0027398674804954	-0.00778544296738071	0.00574550849660475	-0.000232452708289733
h1s2	346	0.0137194528166462	-0.00399666456821846	0.00356795602023421	-0.000644160929991362	0.0155560022393257	-0.00518233068852039	-0.000460555684060009	0.0130898440631845	0.00190226726333681	0.0010006594400358
h1s2	347	0.0182105449750708	0.00460950860544956	0.00315007554192913	0.00121639746227629	0.011602179269145	0.00609185203221944	-0.00189612627172507	0.00034251482671134	-0.00620843939863598	-0.00323780725915586
h1s2	348	0.0251379706908598	-0.00408619119482831	0.00200315110709958	-0.00471982140645458	0.0187961900706002	0.000823661380958976	0.00823115598242188	-0.00865255208811644	-0.00334465537035455	-0.000230308366318159
h1s2	349	0.0262368610457297	-0.00248188777161164	0.00788197285252219	0.00435915532200909	0.00931698744862094	0.0135008139006822	-0.00655201754381999	-0.00716006712201353	0.00231760473740463	-0.00323467329711135
h1s2	350	0.020835736708869	-0.00540543473003108	0.00421944140382759	0.00654756848795026	0.000946434503681316	0.00415240394315004	0.00182491508031005	-0.00956150368530353	0.00678953414790269	0.00285141520117773
h1s2	351	0.0226279376694146	-0.002351017985109	0.00471636110143591	-0.00512782148332415	0.00807199013907614	0.00716170374761187	0.0107565619488474	-0.00177319171205705	0.000839361893844142	-0.000505879034847902
h1s2	352	0.0232292275897685	-0.00271957208784944	-0.000742848038967861	-0.00458830515032307	0.0147315129531078	0.00809753270019736	-0.000324729170572513	-0.00818143656715189	0.0049725137058266	0.000318116835259849
h1s2	353	0.0247651910793378	0.000181551150994744	0.00148014358770956	-0.00508205628727686	0.0195106306925675	0.00488630844708361	0.00891756458067571	-0.00954206337842821	0.000446423726368148	0.00269541571996234
h1s2	354	0.0232803931273356	-0.000565037117564947	0.00519366048884537	0.000523587208518378	0.008212405298136	0.00177661199327685	0.00685657050521018	-0.00451938530405975	-0.00284479520341644	6.23468448809002e-05
h1s2	355	0.0227260432048684	-0.00468712154666717	0.00530937186925124	-0.000643852943924115	0.0144303780075035	0.00471583840078867	0.00901588026406908	-0.00421895444108685	-0.00535495467129643	-0.00203771417554623
h1s2	356	0.0224506434352693	-0.00821443483157888	-0.0105064108447695	-0.00657075739983437	0.0168775836353392	0.00213500329463739	0.0112870654282887	-0.00476407713949034	-0.00582824928922349	-0.00143909628131355
h1s2	357	0.0192968351739021	-0.00512132979390077	0.00191518426736849	0.0107109970617053	-0.0170126427914418	-0.00462831636581552	-0.000708034605451692	-0.0222253219905885	-0.00193486074988244	-0.00125903547006226
h1s2	358	0.0176937990056465	-0.00362819764957445	0.00106550128542733	0.00674647134357942	0.000341231987343887	-0.00597971179053253	0.00885615451011196	-0.0124900768455956	0.000939492850684594	-0.00361996072553253
h1s2	359	0.01854242817287	0.00863199326004603	0.00621191568576331	0.000465161597363086	0.0101668240412491	-0.00100538761897306	0.00600968062683383	-0.00619062281234696	-0.00368087112669884	0.00118093678860153
h1s2	360	0.0201455382028858	0.00296030975628524	0.00292276286587155	-0.00630530405938667	0.0180307956406756	0.000850603100337647	0.00780665684643743	-0.00967672263653366	-0.000595642009665129	-0.00198914542706198
h1s2	361	0.0252580521832101	0.00509208891074098	-0.000421540654123198	-0.000442381679451089	0.0137648906466889	-0.00509757909545195	-0.00175184850739095	-0.0108750354690138	-0.00623156413303211	0.00482301334636313
h1s2	362	0.0175344546597858	0.00465249906571162	-0.00654530763833464	-0.00190991660666809	0.0127712935317801	-0.00239238832096278	0.000535780144844693	-0.00986099284180456	0.00220476619902068	0.00530151787914786
h1s2	363	0.0177181791910983	0.00394386031229425	0.00115938614263535	0.00186070464739968	0.0120748196925633	-0.000666301657681254	0.00742613969250926	-0.0094799251482761	0.0065427347227035	0.000942568392406979
h1s2	364	0.0128484511827378	0.00280419447904046	0.00551766140655384	-0.00151582477879411	0.0179810409477891	-0.000193804945944877	-0.00329503121036908	-0.013836120164191	-0.00299848154089551	-0.00107689508312311
h1s2	365	0.0179506958907172	-0.00363198811656906	0.00832830987918459	-0.00567924782746057	0.018345278365658	-0.00802630781290821	-0.00587401444187913	-0.00886221882441529	0.00584817442126829	-0.00311183874744754
h1s2	366	0.0200335465762738	-0.00490457048155355	0.00652574418535701	-0.00658090893493126	0.0219125626103038	-0.00343974628676222	0.000911174086936605	-0.0102387448439206	0.000111890421669695	-0.00972015173779925
h1s2	367	0.0162123501330902	-0.005552546356455	0.00966372514678353	-0.00541859835356523	0.00918379296482454	0.00599921716102926	0.000443089578558463	-0.00842250764983023	-0.00139764787276084	0.00232419455285988
h1s2	368	0.0251729113482179	-0.00176146436489184	0.0055061785239649	-0.00310700717381325	0.0108135705978959	0.00366944869565195	-0.00225360947108807	-0.000768906750126803	-0.00219323911492855	0.00271879399315475
h1s2	369	0.0177527229791964	0.00152035776085724	0.00719849141423	0.000751513655746288	0.0142429934141671	0.00042346383750497	-0.00401828782149406	-0.00576312811559525	-0.0034207314391489	0.000208690696185052
h1s2	370	0.0219230264899475	-0.00619374395837684	0.00405497259533083	0.00295366969513771	0.0015934245680907	-0.00075752282147281	0.00688716799645417	-0.0108842858156665	-0.000779278496953752	-0.00292116160154922
h1s2	371	0.022914510863254	-0.00582554862161504	0.00207461258596553	0.00366733813894358	0.00997888776015343	0.00575097434860789	0.00549369027892093	-0.00843370721533777	-0.000978884720863237	-0.000137174175525914
h1s2	372	0.0154957617406195	-0.00470374941474451	0.00463488344389791	0.00024866451533172	0.0094718439399185	0.0143623256638253	-0.00376055903008256	-0.00195986313027036	-0.00331266582731791	0.00273064860054197
h1s2	373	0.0239034156987988	0.00305453064066446	0.00334912350103678	-0.0026582480584824	0.0172530781213021	0.0085036801497631	0.0011018115855191	-9.46414138728256e-05	-0.000309879675692433	-0.0010639122941539
h1s2	374	0.0191431760697671	-0.00431136082134551	0.00189169166000812	0.00713038290834777	7.77536181050709e-05	0.00130794430028448	0.00873471873212176	-0.00722244160294629	0.000908772196998384	0.00815341493782616
h1s2	375	0.0213859220854685	-0.00417646854030411	0.00511587076593124	-0.00306173421529958	0.0152038973759236	-0.000411908699755289	0.00668382122790664	-0.00332706166038146	-0.0118780569760639	0.00489746601611581
h1s2	376	0.0156705980260038	0.0052516433797708	-0.00730231383401891	-0.00349000854679026	0.00126141728307036	-0.000750353618552185	0.00553222337491189	-0.00361399590829578	-0.00540169536005935	-0.00210818563881215
h1s2	377	0.01793935492864	-0.00365765666989084	0.00134200948262594	0.00802983511843446	-0.00636090261784297	0.00566409973324756	0.0115491051281065	0.00774750050825054	-0.0141513764108931	0.00490101955781719
h1s2	378	0.0229384215405294	0.000396982437604784	0.0037463533645025	-0.00873164453752093	0.0169281463080077	0.0036740014488097	0.00516704130021665	-0.011974250730203	-0.00591525449171086	-0.000750631081722553
h1s2	379	0.0191243893786333	-0.00103723876154036	0.00624047869766165	-0.00446210025977007	0.00604981130706976	0.00823474733076744	0.00682871089003003	-0.00331146933937064	-0.00540272349501426	0.00353861152824301
h1s2	380	0.0210617932208327	-0.00127385078729964	0.00654934436885202	-0.00266854059651737	0.0180203173564831	0.0129881525202056	-0.00694572824044699	-0.0113102389803975	-0.0060215484093292	0.00274438127456442
h1s2	381	0.020778254051038	-0.0017057564576653	0.00126621610639919	-0.00984190814524925	0.0143074086615083	0.00199508453881464	0.0104205943285961	-0.0142935839190694	0.000198108394770174	0.00227359520313468
h1s2	382	0.00335894008601757	0.0054007697257819	-0.00251876691103463	-0.00565650559261075	0.0121364470351872	0.00229845198989241	0.00914045082327084	-0.00280755972005757	-0.00402025906700646	-0.00103264761131305
h1s2	383	0.0212473034733194	-0.00412394641759212	0.00634846322214586	0.00226996362090137	0.00782669206394597	0.00202361245129109	0.00912145991982526	-0.00415821692589085	-0.00506184952453242	-0.00400081702301679
h1s2	384	0.0224733642166013	-0.00353443554905674	0.0063450469742754	-0.00319083540068379	0.00362682684025551	0.00290416480034024	0.010182503230371	-0.0166011847031523	-0.00250721233836287	-0.00194052386710181
h1s2	385	0.0239631654803584	-0.00440277852502293	0.00858367803592811	0.00720072593296259	0.00235943079307653	-0.00404904165472676	0.00334238522304111	-0.0164440323864235	-0.00444917829836811	-0.00245740799280613
h1s2	386	0.0132128508977944	0.00160262696820547	0.00404163812461035	0.00933480342378466	-0.000108060007111374	0.00877457971216677	0.0142129596551371	0.0181587179456067	0.00776577577283289	0.0071847780459583
h1s2	387	0.0110491774394943	-0.00164566205218655	0.000606515886677724	-0.00158309361520544	0.00946893296291773	0.00273895572025613	0.0138886537978091	0.0187988244100686	0.0098040820039134	0.00418246962071642
h1s2	388	-0.00297019348362595	0.00651706300194135	0.00299202534180043	0.00642067505009242	0.00143401104881661	0.00468964996267661	0.0160390379638167	0.0419017912592941	0.0131145146565721	0.0077419515656268
h1s2	389	0.00995510408783639	-0.00186282855822392	-0.00015659006461554	0.0306307797530352	-0.0329877307017183	0.0104307141339657	0.00141760680076729	0.021076120139543	-0.00325120862190317	-0.00765367092160439
h1s2	390	0.0133830615544597	-0.00746120204558125	0.00930667101046685	-0.00415811203701149	0.0108912028408055	0.00665339144413532	0.00423447737624565	-0.00558316735288475	-0.000136117209949376	-0.0112502403955104
h1s2	391	0.0181888272690458	-0.00385789984893508	0.0061771273004578	0.00098088133282937	0.00326032138746658	0.00824441418810898	0.000141386799502346	-0.014982647953571	-0.00106537754036288	-0.00823568894059928
h1s2	392	0.0143664095536312	-0.00119340007432036	0.00460779373040719	-0.00115704604976218	0.00243111502118157	0.00605160799062195	-0.000575438286601796	0.0152215034331282	0.00143002879642049	-0.00100486121471951
h1s2	393	0.0219271134893644	-0.00246426745283206	0.00664965824299854	0.00171062960209381	0.010563282169532	0.00475142144657691	0.00653029797176677	0.00619241768496731	-0.00495350007888795	0.00728764725119057
h1s2	394	0.00284058100964871	-0.0134523604164496	0.000654830479779031	0.0223717904370861	-0.0242970233150332	0.0113270465524519	0.0140116277926675	0.0492584309825032	0.0022762996979358	0.00922852810520441
h1s2	395	0.0137349323760698	-0.00554983536400045	-0.000292325510324154	0.0299734249329661	-0.0312261956164031	0.00686486987068126	0.00936694423246657	0.0120557680702382	0.0070516293568245	-0.0070962293244717
h1s2	396	0.00309939998132132	-0.00948877191605488	0.00642613344569101	0.0360305635668311	-0.0345380850213757	0.00934697953455774	0.010433757214894	0.0384625591427942	0.00283285326849525	-0.00413999223260917
h1s2	397	-0.00282457305367394	-0.022482423460914	-0.000885063715229854	0.0620007551333644	-0.0842763211802773	0.0070560590689426	0.00921970573662347	0.0541233839581041	0.0125813534107999	-0.00875072892405334
h1s2	398	0.0104753815280652	-0.00973755313381595	0.0104342761685263	0.0175202515181324	-0.0178145778100137	0.0124850212595061	0.00918961281396985	0.0353852321554443	-0.00501088071799123	0.000767294863956411
h1s2	399	0.01087557816	0.00557591867577333	-0.000596803347438228	-0.00203782412244767	0.00912540188649149	0.00499146322665904	0.00703464858046247	0.00356357664474892	-0.00053764385024415	0.00590400479501507
h1s2	400	0.0221230634880781	-0.0027554139983994	0.00619793198885481	-0.00473891774127955	0.0135458630866088	0.00154045602783728	0.000968308445052124	-0.0122735558021751	-0.00220757896860752	0.00154769007340852
h1s2	401	0.0243598240072806	-0.00259621357061206	-0.00291410308260869	-0.0043869929060522	0.0168123284515654	-0.00385328647867426	0.00460715537729909	-0.0069296701384796	-0.00356135748599539	0.00339959903527234
h1s2	402	0.0260192237731841	-0.00747013704595422	-0.00194738357931939	-0.00466747647828393	0.0207627697987425	0.00829831685521548	-0.00829036326617071	-0.00539343931021285	-0.00312843898156411	0.00284674631005186
h1s2	403	0.0209471205218234	-0.00417570595440211	-0.0059288330719432	-0.00282036237431994	0.0171659509371151	-0.00259525286899189	0.00503600647141439	-0.0108846686010857	0.00150853423890828	0.0054150185181882
h1s2	404	0.02114051408521	-0.00524146220834335	0.000875813148221423	-0.000682321444638511	0.0109542319677508	-0.00118737499371237	0.0109910226106689	-0.00440515649730306	0.00756713816855506	-0.00335754509380389
h1s2	405	0.0217460195414158	-0.00455045459896012	0.00455453172430011	0.00979072869259057	0.00195913480476952	0.00112962017089465	0.0076759463349112	-0.00896674293802634	-0.0118859884499127	-0.000442820386330897
h1s2	406	0.0232353210420886	-0.00335548825486652	0.00162752392876232	0.00510694014878124	0.00253238037061251	-0.000469353200145983	0.0119045044800758	-0.00779929481444184	0.00306512256007992	-0.00507809708887693
h1s2	407	0.0211328498324727	0.00754198606167892	0.00368757690233903	-0.00313466646472167	0.0174572925472551	0.0074689462601876	-0.0204314530348736	-0.00548357827092415	0.00939687600073191	0.00905585305229278
h1s2	408	0.0235304406064343	-0.00180394595363071	0.00728183510192925	-0.00847405199059644	0.0167803531547304	0.00214207228371125	0.00651229440765954	-0.0132482256246928	-0.0031070334566388	-0.00189283452688571
h1s2	409	0.0112729516732126	-0.00750125679545116	-0.00665795574792423	0.0110450854993024	-0.00812965946110356	0.00457663803684665	0.00928953451122173	0.00987137452576427	-0.0021267016607086	0.00128079681686217
h1s2	410	0.0220391569599001	-0.00709789425213252	-0.00215111263230958	-0.00112044731888186	0.0106452195790004	0.00387418165326285	0.00109288383703961	-0.00881007879833682	-0.00927831196954768	-0.00342110528559706
h1s2	411	0.0101997405153676	-0.00557729172013559	0.00588608694535073	0.0245180312516557	-0.0218312853461096	-0.00543355165682503	0.00286549404109628	0.0142369939915133	-0.00273719859031205	0.0102680230014094
h1s2	412	0.011218090188358	-0.00483249586105927	0.00388074593639265	0.00742060852797816	-0.00534179461472169	-0.000102262435862466	0.000652537606711796	-0.000377967515487609	-0.00970802762657435	-0.00419267700711938
h1s2	413	0.0167292416735698	-0.00461582042272566	0.00860138661054465	0.00942389842612489	-0.00704924286970648	0.0157716782712297	-0.00175300384630433	-0.00414769854268938	-0.00624596629805548	0.000642765634017547
h1s2	414	0.0243510937146255	-0.0051540739455714	0.00370505160771034	0.0121393626791448	0.00131315084050841	0.0204753959155995	-0.0199414791172528	-0.0120718148100107	-0.00601931672519602	-0.00554518825652624
h1s2	415	0.0242409955162631	-0.00870217650912463	0.00241207809949838	0.0133587512087142	-0.00294273940154886	0.0112242700591266	-0.00248866416194723	-0.0154042644863098	-0.0086801191453336	-0.00232835894668571
h1s2	416	0.0247551115454589	-0.00869045383837056	0.00419390319172154	0.00736264095498536	0.00526360381185686	0.0154064554691509	-0.00526100490665735	-0.00706147330809647	-0.00673439154682314	-0.00556475459000803
h1s2	417	0.0201420244250279	0.00174835919819532	-0.000311078967793616	0.00199121320451965	0.010198908944634	0.00898525204724752	0.00178884321400453	-0.00150721010922006	0.00109983116834584	-0.000711295589624637
h1s2	418	0.00961105285643505	-0.00505600841780921	0.00732704607620169	0.000717977546686715	0.0154837795192637	0.00902633197803588	0.00688409816545747	-0.00152693875310474	-0.0185692545131602	-0.000992908962214264
h1s2	419	0.00865927563009945	-0.00513563047004109	0.00790513031710764	-0.000466594700756269	0.0174437737097251	0.0161777449876512	-0.00510708702798609	-0.00123151496575582	-0.0083374653519074	-0.00363073597444855
h1s2	420	0.0156731666744042	0.00208451835874115	-0.000831641362375805	0.00337560592728897	-0.00304935751320597	0.00187053895055047	0.00980337043411264	-0.0136713372273511	-0.00771344355230433	-0.000394078532617907
h1s2	421	0.0153731520108682	-0.00269866028638249	0.00261429119522262	-0.000528244704367475	0.0138532281634325	0.000267583374113887	0.00788114391205617	-0.0171383076925778	-0.0061630887154509	0.000773813670156931
h1s2	422	0.0163456962276576	-0.00110201919292576	-0.000457970213498064	0.00436301917524541	-0.00377207672007084	0.00494150035698105	0.0102091148465965	0.0181262460228915	0.00398480211863226	0.0080736605728851
h1s2	423	0.0242249523894882	-0.00520198535042057	0.000613579834006527	-0.00577557973174778	0.0135192907076356	0.00355376126697885	0.0096205758767935	-0.00664752778257529	-0.00250229667186312	-0.00309544955945075
h1s2	424	0.0165288641738038	0.0026805247789952	0.00290507056266285	-0.00393903379199858	0.00838343045327628	0.00814839484424618	0.00960671509605393	0.0196891052530032	-0.0184937306586295	0.000717769634261123
h1s2	425	0.00412665109515519	0.00956813795410006	0.00225309782870713	-0.00256157203427936	0.00951306017988203	0.00210698320783193	0.0100378021912934	-0.00499946720970306	-0.00322218217368667	-0.00114457842183917
h1s2	426	-0.00140713759064698	0.0101379892881936	0.00108679959961394	-0.000961520779742928	0.00906449715588101	-0.000349879875325894	0.00918873425330585	-0.00692875942667243	0.00148537184201098	-0.00403695202624106
h1s2	427	0.00823556901523018	0.00400127708547843	0.000989486357171629	0.00298750825464313	0.0100748443437016	0.0052388874045154	0.013019835212558	-0.0009033457881963	-0.00587861297359461	0.00509536276935264
h1s2	428	0.0140963089109514	-0.00719997050243621	0.0047256930268911	0.00529476004484902	0.00607923298194095	-0.000867339864294275	0.00166009108097703	0.000409745589098179	-0.0163683218611017	0.0030375680185982
h1s2	429	0.0154158597826895	-0.00176715854776116	0.00676079119993454	-0.00362674738433057	0.00531568256825341	0.00444218647675904	-0.00596558752951856	-0.00575422219099172	-0.0164132309797288	0.00949649852099437
h1s2	430	0.0145675746607505	-0.00872402410905913	-0.00546249573244359	0.00064691199042174	0.00796760085336132	0.00822308748025685	-0.000237433374513954	0.0105783091573653	-0.00761504926049317	0.00611772160241643
h1s2	431	0.0254501806119076	-0.00595862233258029	0.0076525400877354	0.00134768621526475	0.00529678028999224	-0.00044935046267052	0.00782574697572441	-0.00438673895035734	-0.0123670637749711	0.0042136707029575
h1s2	432	0.012049266393953	-0.00731834081391434	0.00573160759426813	0.00188932897883132	0.00943038383014594	0.00524033077318746	0.00470757756461868	0.00588666996781659	-0.0137885625276981	0.00257307139290851
h1s2	433	0.019640170792367	0.000503736138754272	0.00556172553354434	0.00259234019159631	0.00907784949022585	1.42462198114501e-05	0.00537734000225872	-0.0117485911113036	-0.00727220000289115	0.000817671929161819
h1s2	434	0.0184114077309017	-0.00423488604942779	0.0065914383400505	-0.000921085395028306	0.0155195172497589	0.00213868454633394	0.00780451306881094	-0.0125317157198063	-0.00595868622417632	0.00448266410181368
h1s2	435	0.0179969863776705	-0.00724810807783993	0.00498650590767814	0.0023516660115644	0.00574107905163709	0.00531659082363992	0.0107424140410699	-0.000932611943120644	-0.00149139020846028	0.00223499611119359
h1s2	436	0.00611143731058994	-0.0015334329352898	0.00716349227236316	-0.0233318894172077	-0.00289695554343311	0.00615013304437382	0.0108974372027926	0.0026086243529032	0.00102663778190155	0.00503508478065014
h1s2	437	0.00845376650672757	0.0012670954604053	0.00684738968443914	-0.0109584035943323	0.0118290478551126	0.00447826444107357	0.00920048562180383	-0.00260227912763143	-0.00259732167465788	-0.004742280803788
h1s2	438	0.00518717039496834	0.00785769498938341	0.00617584136888105	0.000231255382656457	0.00266274524991986	0.00264061959597205	0.00954011209223029	-0.00367429134744321	-0.000855962322609306	0.0044859807451011
h1s2	439	0.0208843684832716	-0.00328130790873918	-0.00407610279493183	-1.31136368103359e-05	0.00384222009229059	-0.00484022989694874	0.00573020620048801	-0.00202914935056691	0.00212644070869209	-0.00650808963762674
h1s2	440	0.0210403143507397	-0.00167442728282971	0.000819932482987685	0.000101401357266722	0.0118410335750613	-0.00716065166114524	-0.000611974088240898	-0.0163836917021341	-0.00139363133656722	0.00129523521697583
h1s2	441	0.0162289967299265	-0.00253991178613995	0.000951185936831865	-0.00460931996815657	0.0193605498152211	-0.00349040476196248	0.00733340234192194	-0.0136557502514802	0.00658946127170906	0.00328594729597884
h1s2	442	0.0117548086799149	-0.00354676097682864	-0.00229673338904615	0.0227192824975741	-0.0206100087833629	-0.000456124403512642	0.00362272506082492	0.0131490959771971	0.0021667773473396	-0.000224865976619164
h1s2	443	0.0219189860675053	-0.00588038209810684	0.00895823681797767	-0.0162942155188089	0.00738860632165301	0.00504345233578363	0.00123397282587744	-0.0014100564206417	-0.0029774226141305	-0.0041216145759818
h1s2	444	0.0205878479883366	-0.001440377737809	0.00561134699934662	-0.00570420246076036	0.0200808467847634	0.0062212260407751	0.000887390296953311	-0.00461213790512593	-0.000676462280131379	-0.00450140050083126
h1s2	445	0.0227843291441117	-0.00626574957504234	0.00341252943201406	0.0012205967538539	0.0103900575477137	-0.00339052455906813	-0.00103166831391367	0.00463353048287354	-0.00126051602633466	-0.0070159482936319
h1s2	446	0.012854752027898	0.00038389828439582	0.00673474316450555	0.00303578811996476	0.00737274025257328	0.000521223126815803	0.00532710929339871	-0.00125034566084225	-0.00218627989898152	-0.00408880808847007
h1s2	447	0.0262132470280845	0.0108226051443275	0.00395538916685523	-0.00831399339496342	0.010199017957491	-0.0124239929620411	-0.00274037490648985	-0.00269225543253339	-0.00109748092196237	-0.00298835419866059
h1s2	448	0.0207666443329228	-0.00616570966152395	-0.00237099831403019	0.00224178625715435	0.00845909988236829	-0.0023099466843861	0.0088689494649062	-0.000715305989450964	-0.00289757315305521	0.00600229488623423
h1s2	449	0.0135961727847076	-0.007405096138199	0.00405698599927933	0.000712473186093679	0.0113017425534709	0.00853754942501496	0.0141263343962229	0.0128133559989049	-0.00625154354339756	0.00251540423758748
h1s2	450	0.0157112058510621	-0.00375880698014864	0.00592127678507491	0.0203396378162318	-0.0199409340178321	0.00336224809159881	0.0098894387367259	0.00830679249617344	-0.000724154726891943	-0.0045352486955017
h1s2	451	0.0256608810371238	-0.000717731598061249	0.00776980014737853	0.0145848834906287	-0.00859040263928824	-0.00122854577155974	0.00757983003472306	-0.00991528387128992	0.000572402200332854	0.000905200935268166
h1s2	452	0.0142565234960664	-0.0015565181659949	0.00685790947596508	-0.00382237578519632	0.00360872806379736	-0.00392170496094017	0.00387247800783566	0.00753954632919792	-0.00563617344831257	0.00259536322566321
h1s2	453	0.0220531991682079	-0.00193554237944297	0.000771240816309229	0.00399307368393113	0.00726809838510957	0.00379311784450691	0.0117895961962317	0.00931275981972626	0.00215893699692166	-0.000171770234752916
h1s2	454	0.0232933872504562	-0.00657295002602396	0.00901425923409605	-0.000339018826072178	0.0146427868514248	0.0019729323166164	0.00274174552531772	-0.0118361205819736	0.00171582408965709	0.00779915195753234
h1s2	455	0.015548679492568	-0.000574291735202522	-0.00126532243303201	-0.000613286680704097	0.0105091762756357	0.00058964347110029	-0.00359379565808688	-0.00682080928252893	-0.00259220621522129	-0.00212070102552392
h1s2	456	0.0135161184506934	-0.00370402995109233	0.000975807750886368	-0.00101414727437	0.00975393768192465	0.00451531458165132	0.0110960850480206	0.00400510748018662	0.00341990408785901	0.000993252735253201
h1s2	457	-0.00604020846734505	-0.00326229358829999	-0.000817232392521532	-0.000893940838756571	0.0119668206327998	0.0060814613625048	0.0154197053326598	0.0152894978991456	-0.00226159083866754	0.00207017670747191
h1s2	458	-0.0199160790507475	-0.00244447786162532	0.000607457689133338	0.00405117733047692	0.00725721984235484	0.00643184633177821	0.0159395723333607	0.0256535412394498	0.00500272871857407	0.00178758527659248
h1s2	459	0.0267853678593772	0.00607772334654923	0.00344187439661874	-0.00565728160936217	0.0165851724077765	0.00778323352493007	-0.00124535230223122	-0.00887693299002426	0.00052840843069429	-0.0124679707067531
h1s2	460	0.0246448738539905	0.00177160791623303	0.00718966403968134	-0.00234195638310861	-0.00357366378719794	0.0104962014532601	-0.00497180778465543	-0.00143151597752661	-0.00237538927703907	0.0184181317501866
h1s2	461	0.0158384226497461	0.00406805752312399	7.34584688262167e-05	-0.00813168869155923	0.00597893869001329	0.00269862028433174	0.00550602175350838	-0.00648787918567088	-0.000535404976717898	0.00780752459224125
h1s2	462	0.0244185171052977	-0.00470922041599896	-0.000348026619485278	0.00275160705185134	0.00992308483750762	0.00253462758686053	-0.00759996599860517	-0.00596174667488604	-0.00193055559178476	0.00111176017227051
h1s2	463	0.0193137247261922	0.00184412591295184	0.00164431144701096	-0.00539683470660451	0.0120472000639306	0.00189130532771189	0.00854637468187077	0.00411667576899936	-0.00511425622708629	0.000710990948202035
h1s2	464	0.023091381226172	0.00770917625263925	0.00411902636656658	-0.0078155510897813	0.0120728730045347	0.000956664752453559	0.00718493206862076	-0.0060534795253303	-0.00241135557957829	0.0017553330930048
h1s2	465	0.0140670494088837	-0.00152131244904179	0.00430392974762615	0.00334440814657787	0.007944369086056	0.000151174177920327	0.00971024463231374	-0.00214881465203535	-0.00697644634790685	-0.00393078428251578
h1s2	466	0.00760801936975015	-0.00403626077020369	0.00369605675409967	-0.000429003213627321	0.0111660945788498	0.0051126505779702	0.0137958128037952	0.0114323712827639	0.00117669315532553	0.000887684559015901
h1s2	467	0.0151350117251974	0.00347793106091389	0.00592148417263543	0.00579481862475984	0.00329952450238597	0.000907239828638398	0.00550354351909324	0.00161365670892926	-0.00146911616475329	-0.00187847064222707
h1s2	468	0.0239993397595502	-0.00159645262372359	0.00376374986804612	-0.00434825423629858	0.015503064359625	0.00362340618136861	0.00390188898788151	-0.00782338900680425	0.000675923149701904	0.00476907932494952
h1s2	469	0.0252733959681716	0.00254055427255612	0.00478281470499142	-0.00380108829123894	0.0119209160105619	0.00289281604968152	0.00737606724369851	-0.00403864789147696	-0.00695742424700226	0.00615596091091134
h1s2	470	0.0213234112948694	-0.00570655214546092	0.00482460477335006	0.0102286523617894	-0.0150577076923632	-0.00421608254899949	-0.00962308781948775	-0.00985446286045822	0.00609215159570793	0.00343807688439241
h1s2	471	0.0234070585057294	-0.00151922271669701	0.00528532978894608	-0.00152180799490324	0.0132081398741379	-0.00162815087144295	-0.00238015688108923	-0.00562027256895671	-0.00541951266253974	-0.00157820959936129
h1s2	472	0.0226941243874905	0.0174809742281362	0.00224978957431442	-0.00444587684897201	0.0126926385572659	0.0047687377551127	0.000748231207692143	-0.00566424829907444	-0.00623690599436598	0.00595912454426857
h1s2	473	0.0211485976504062	-0.000382924760351761	-0.0009231333673714	-0.000685074526743964	0.0112600084429453	-0.00557905230978183	0.00190528110860751	-0.0125718513390755	0.000297193194932196	0.00149455770871104
h1s2	474	0.0211334966881725	-0.00103290790127471	0.00228327052727451	-0.0108034056063597	0.0105506973784026	0.00416615757870792	0.00706377453981868	-0.00442625664089998	-0.00172011468989968	-0.00206834911694668
h1s2	475	0.0259528105552365	0.00366297497568735	0.00557747723141179	-0.0086344982672338	0.00770538513601618	0.00558902289483811	0.00701102563918654	-0.00408670538022207	-0.00643764020450857	0.000512557986275864
h1s2	476	0.0189515535328487	0.0121781800706024	0.00347141364810854	-0.0007903180820578	-0.00122806731032006	0.00224801111610935	0.0104262847722833	-0.00552684393829247	0.00372224711385913	-0.000523407905978745
h1s2	477	0.0166620692515914	0.000424768358010281	0.0073691608039086	-0.00466313230322953	-0.00745343660666135	0.00118525767159565	0.00756744940992543	-0.0194136605161467	0.00485879590765112	0.00388163090465374
h1s2	478	0.0224658880729364	-0.00311543434313397	-0.000304356986078766	-0.00141663101848946	0.0127760105872971	0.00326166508289855	0.00622724761459361	-0.00896269122353551	0.0113105740657958	0.00847253984190111
h1s2	479	0.0233947070896153	0.000894362557368769	-0.00830477910324061	0.000161997017292454	0.00935289995595134	0.00195407737743778	0.00424166666197963	0.000907994926401728	-0.00136081066847284	0.00334432563674656
h1s2	480	0.0222423278977796	-0.000552831701768557	-0.00179313833530431	-0.000401701161277409	0.00962825171903356	0.00449679183824766	0.00747977092064304	-0.00079663730740021	-0.00109428886464106	-0.00101148876580034
h1s2	481	0.0226787219781178	0.00911771060419133	0.00428475306852409	-0.0049259102671964	0.0137076529135199	-0.00745877628840035	0.00429426742656974	-0.0065378965535243	0.00901797671403653	0.00281831337496729
h1s2	482	0.025262970679802	0.00187605279559118	0.00387438923350338	-0.00458622505200943	0.0165085710949306	-0.00395942249691813	0.00401937464545657	0.00399935699056234	0.0038384228830291	0.00568321089501209
h1s2	483	0.0236556675675425	-0.0015572190177951	0.00626867526463371	-0.0061295872845981	0.0142304459002248	0.00679423463550153	0.00587569884762014	-0.00838817447446416	0.0033792889201549	0.0112401424339154
h1s2	484	0.022451630274808	-0.0043858327712972	0.00819211115774756	-0.00769611375519605	0.000171798884801128	-0.00373777246626629	0.00656169781336087	-0.0141704019914847	0.00498147574026214	0.000983580639181321
h1s2	485	0.00380998366518301	-0.00768587444884443	-0.00515772549726528	0.00709827871169361	-0.00441857670352495	0.000157622288101489	0.00774438184532256	0.01042327654167	0.000646766132737805	0.00668642937462632
h1s2	486	0.022333987357039	-0.00476906861180074	-0.000271267868123536	0.0011829450651062	0.00813198012872019	0.00213300501620777	0.00880345147875614	-0.00145195002544553	-0.00109943790473413	-0.00239893925411975
h1s2	487	0.0221501554208078	0.00183973249885603	0.00350932904770848	-0.00157530267566039	0.0144742807246281	0.00137127132315426	0.00617924658326781	-0.00874564349722225	-0.0024498670556552	2.51300046773109e-06
h1s2	488	0.0195924739936207	-0.00599327410604843	0.00472248489166176	0.0011170001656067	0.0149832509105829	-0.000874701587622527	0.0065002488441726	-0.0119871505968383	-0.00413112666306436	-0.00294798395225741
h1s2	489	0.0193377125468655	0.00284578669619256	0.00660963919189569	-0.00218377918563861	0.00535154214350681	0.00236752107373096	0.00434155876633322	-0.00643792033041915	-0.00335990876555222	0.0037569956974624
h1s2	490	-0.00134388459924911	-0.00544207726571953	0.00189273078896907	0.00685509275292185	-0.00716958291422375	0.00640361205701125	0.00566499474091065	0.00594540958130296	0.000236909279792433	-0.000978431787375887
h1s2	491	0.0167131454173132	0.000474733243980357	0.0075986076866204	-0.0100942574480329	0.0105810051144502	0.00304038624973275	0.00759741678919509	0.00337809127602458	-0.00668674032496804	-0.00323897832743951
h1s2	492	0.0180845771385319	0.00385523011162272	0.0058441126792607	-0.0026877737007932	0.0107010247987317	0.0060055741881677	0.00945731504956099	0.00193888211509243	-0.00313121620528869	0.00122059163963058
h1s2	493	0.0221466941223564	0.00133850749819696	0.00379743528583409	-0.00219010390091172	0.0122725544273678	0.00763975370593463	0.00409036920256349	0.00351395981909425	-0.0028669258910746	0.00160324497751046
h1s2	494	0.0196334420880335	-0.00263262208033534	0.00498615528509174	-0.00121623248038907	0.00883754944635827	0.0038485702229548	0.00539048343219214	-0.00832485667511762	-0.0031658256620963	-0.00101600117970274
h1s2	495	0.0144542274147621	-0.00805631033491949	-0.000142721683262461	0.0104122846227128	-0.00415232455546481	0.00294816632353388	0.0131337999998886	0.0103107715065212	-0.0038194162302556	0.00455766993133173
h1s2	496	0.0170483678187679	-0.00464025685166021	0.00943369534896662	0.00222080488746412	0.00146009579023767	0.00683484112904457	0.00658901107162703	-0.00286916090155312	-0.00850874537055366	0.00543932823305619
h1s2	497	0.0215671074788458	-0.00524073597259949	0.00808661501840783	0.00365501652064288	0.00424693035808798	0.00449155179975759	0.0101295580963448	0.0138484538393075	-0.00279715759024585	0.0036670773013142
h1s2	498	0.00803243861734102	-0.0020255616612566	0.0056157383365933	0.00125837313080989	0.00844559066170467	0.0106666762167916	0.00683307150606807	0.030346941144495	-0.00118245635510704	0.0110005525084884
h1s2	499	0.00201607206227879	-0.00436197503949067	0.0029881644739733	0.00222983024294085	0.00261766429109091	0.00809688962387265	0.0137911797829473	0.0300951904113482	-0.000438819033624271	0.0023268367508994
h1s2	500	0.00969360170038631	-0.000537280860856985	0.00811344774362966	0.00127516064282206	0.00665894342424039	0.0189042899537155	-0.0202203445736016	0.028662787839689	0.0016056678292535	0.00917620831385754
h1s2	501	0.0165053641642512	-0.00475694521922976	0.00713864626720108	-0.000806194530239854	0.0111362994690565	0.00775676785330914	0.00979227377729535	0.027932622253463	-0.0103066329767213	0.00381210199291294
h1s2	502	0.0207240512572145	0.00325552618731931	0.00542090557931595	0.0113671996900939	-0.00146833238593872	0.00516061388203043	0.0157875749879212	0.0102375172252952	-0.00233622043985433	0.000229308635614512
h1s2	503	0.0165595097478515	-0.00373328799975186	0.00840463634351292	0.00501933499467858	0.0103624451821138	0.0151256650556996	0.0182032732307857	0.0375109069778487	-0.010571229047503	0.00283453427648277
h1s2	504	0.0142615457062226	-0.00607731161107213	0.00759990662865898	-0.00113102825286149	0.0141619670080084	0.0105449614339067	0.00860608955881026	0.0129704140251918	-0.00652494690668962	-0.00104217075095271
h1s2	505	0.00939909438530008	0.00706029656359108	-0.00572624547692026	-0.00218665738486362	0.0087762536608663	0.00690312975033467	0.0129889418928692	0.0200116381526785	-0.00546890905782559	-0.00371586860110078
h1s2	506	0.0164931470483465	-0.00691929623614761	0.00627564493405796	0.0139953966938926	-0.00216964897900301	0.00865529696708299	0.00793044101298624	0.00925459288217563	0.00206329568878729	0.000109671471034998
h1s2	507	0.0202355095369475	-0.000844275913867355	0.00593770784122718	-0.00269736897857695	0.0156506843872598	0.00998623524330428	0.0122747041751688	0.0026803130103354	-0.00558345962626276	0.000230459203412206
h1s2	508	0.0105317677429616	0.00313357274496091	0.00619263554209713	0.00576220402336113	0.00510059080946411	0.00373947684740583	0.0129000182448046	0.00681106141219997	-0.000861482547193825	-0.00615663241859553
h1s2	509	0.0232425663124525	-0.00123877942243034	0.00403821994648692	-0.0029015616511631	0.0178950030168593	0.005196650391723	0.00850094493386739	-0.00564068839735986	0.00277333182764061	0.00352735628573442
h1s2	510	0.00328612215376598	0.00293819197023152	0.00538873870254081	0.00550803919263996	0.00465877765423058	0.0024957907683376	0.00989044037059355	0.000237131008510888	-0.00462453185292295	0.00335555606767794
h1s2	511	0.00873536051141543	-0.000999369847765803	0.00767976619407946	-0.00387556954594925	0.0103073463156897	0.00549809961876506	0.00261048959715433	-0.0039834787067738	-0.00245559185475713	0.00397779070758956
h1s2	512	0.00776643789414517	-0.002838617985407	0.0057353103203919	0.00728414809677234	0.000790889088532426	0.0054899009837344	0.00393347009800782	-0.00243167308927727	-0.00659586553474396	0.00196186993667424
h1s2	513	0.0190838151979161	-0.00438231548138698	0.0018672954879353	-0.00245141500324335	0.0153852021533655	0.00711689959491579	-0.00101797215713296	-0.00368537810546909	-0.000490774543794984	0.00152181837615084
h1s2	514	0.0176468375678438	-0.00600731676347582	0.00554438274930585	-0.00568818993124488	0.0143199020641357	0.00219650629117228	0.0101642523307299	-0.0047155422244598	-0.000425895570197993	-0.00101984493888945
h1s2	515	0.0193501180410318	-0.00244741492175767	0.00185883002774423	-0.00637325017946167	0.0104407389327283	0.000256241311043208	0.00719093494944623	0.000363751781313366	0.000295079409726392	-9.04266089125168e-05
h1s2	516	0.0110866711667841	-0.00372718987292551	-0.000284298988388246	-0.00515880380964254	0.021450538063212	-0.00131406379182001	0.00319779536186082	-0.0246762495802763	-0.00418476111408947	0.00703056641843203
h1s2	517	0.017320618449214	-0.00683652303347875	0.0085857282372978	-0.00578293897181738	0.0129223567946736	0.00590481213593333	-0.00700195807440388	0.0148845323856859	0.000802768294705249	0.00946930685334644
h1s2	518	0.0117926218865476	-0.000964451539593857	0.00811994498399711	-0.00198155209290725	0.00678063361877381	0.0085740285205793	0.00299955438200162	0.0367693273755448	-0.00353279984213215	0.0125941729455754
h1s2	519	0.0135147454655283	-0.00164325546459169	0.00716972500107128	-0.00402524221925268	0.0176826189616659	-0.0023341620322062	0.00723159862539146	-0.0110331147216921	0.000404979914743076	0.00389711955546688
h1s2	520	0.0206573975238155	-7.4702988795021e-05	0.00329374650575129	-0.00247622468801428	0.0163105809264954	-0.0058895931355042	-1.02277410611691e-05	0.00250117297752697	0.00330880653497746	0.00818619606241856
h1s2	521	0.0258088091469736	-0.00709083460293746	0.00477886181921528	0.00415535345700044	0.00742825534836453	0.00676015965466447	0.0134337399128424	-0.0129167162103004	-0.00433480676156175	-0.00283366898809266
h1s2	522	0.0244468246810797	-0.00499217501755758	0.00811707616695642	-0.00529937551357207	0.00587439608775871	0.00338530823660317	0.0153526811362919	-0.0161024027713145	-0.00408353166414563	0.00465205070971491
h1s2	523	0.0239079512354772	-0.00583165732935373	0.00924216861658978	-0.00246193621295629	0.00825234063374214	0.00524605298163283	0.0156109319858793	-0.0159788046695983	-0.00689355856115034	0.00358207065731544
h1s2	524	0.0238766562151883	-0.00508975174208632	0.0076811733249758	-0.00290384312557451	0.0139024918470986	0.00603723460413487	0.0153993146932851	-0.0177239163487842	-0.00711783449874909	0.00577658204041859
h1s2	525	0.0241777464462381	-0.00919837066747633	0.00494093082775381	-0.00231907180859519	0.009861198580995	0.00179646247471121	0.0130354917251967	-0.0148707302722616	-0.00375083980085217	0.00121071152207183
h1s2	526	0.0150164143373195	-0.00429241686198916	0.00271659111879471	-0.00432436931176263	0.0126403367166864	0.00867384852059913	0.0129088827624708	-0.0161581072271892	-0.00485242868424374	0.00421165238642887
h1s2	527	0.0223806678024035	-0.00763028122672751	0.0086952731867853	-0.00427252793958586	0.0103654283094307	0.00538541999813995	0.0163638264160356	-0.0185430782095935	-0.00674585706401656	0.004305949752611
h1s2	528	0.0255352709311423	-0.00586718476267304	0.00976537215562583	0.0055518966244083	0.00688933955760339	0.0063545889128801	0.0147771373517357	-0.0212013441308052	-0.00774213991740638	0.00313133508467044
h1s2	529	0.0137881717924453	-0.00775792276833442	0.00849551316607529	0.00186309229362821	0.0110782974009359	0.00983564452447058	0.0098768892855549	-0.0153098420371918	-0.00462156792232645	0.00386514153936416
h1s2	530	0.0200255783334374	-0.00758297687338284	0.00513466316871346	0.00099247320043004	0.0135428483953977	0.00499119991611333	0.0134011070422404	-0.0169261205917901	-0.00393110467157199	0.00483519849395533
h1s2	531	0.0243315997378923	-0.0048513251015416	0.00887155499539124	-0.00395009079753861	0.0127367302014273	0.00709814179517578	0.0144880157696456	-0.0176011184938122	-0.00724530413186988	0.00654479180060293
h1s2	532	0.0241031237185954	-0.00687350217791159	0.00174514129434207	-0.0064296563891758	0.0141717130253097	0.00180014882858381	0.0105979112242529	-0.0124750301664299	-0.00798324855081291	0.000331339127563772
h1s2	533	0.0184113126968568	-0.00555176674872863	0.00888432234956008	-9.32859529547943e-05	0.0094786832273527	0.00326102222907113	0.0116491291022493	-0.014811940181258	-0.00595241716860925	-0.00339067918783675
h1s2	534	0.0243142295545737	0.000579905178564244	0.00837461106159722	-0.00460362109856969	0.0134592957035786	0.00784128318113984	0.0145714346563293	-0.0112545564811083	-0.00853781884621933	0.00155830099103299
h1s2	535	0.0239136238272782	-0.00138917869287988	0.00390613104523627	-0.00531765090243214	0.0124967747650388	-0.00176848592191358	0.00843582703322951	-0.00301849287595819	-0.00609633256010616	0.000309877934373996
h1s2	536	0.0183005974219895	-0.00555630000905498	0.00207072539745174	-0.00112478723823555	0.0126911340346938	0.000370159984857016	0.010703563137613	0.00256939777002398	0.00232371710784395	0.00871399634601524
h1s2	537	0.0117225654257865	-0.00520906453211038	0.0105431410619384	-0.00150298434401444	-0.0106051442177966	-0.000538475503935567	0.00630971260070586	0.00046218886358838	0.00106407296953792	-0.00790505197962475
h1s2	538	0.0222234959186904	-0.00295737989905441	0.00390408545319384	-0.000310564071373809	0.00280299062203009	0.0016115449155442	0.00636054109288346	0.000292641569948319	-0.00359457437295539	-0.00221624851144667
h1s2	539	0.0233750612730507	-0.00175143143527715	0.00904786489506451	-0.00069533048572803	0.0132332678634473	-0.00585674614887619	-0.00420680272417791	-0.00783983747141764	0.00512141982545353	0.00464080681805178
h1s2	540	-0.00440587517509965	0.00368139332861176	0.000897780482850367	0.00347143010426542	-4.44681868204193e-05	0.0123598690090342	0.00517909327801376	0.0198008375414272	0.00601038584474493	-0.00100329723982383
h1s2	541	0.0234964277301217	-0.00798096595084764	0.00519675833251988	0.00505380817941102	-0.00117076399820851	0.00146602040818942	0.00133556148701393	-0.00376505607778662	-0.00136928629034022	-0.0107295783109741
h1s2	542	0.0239869347814426	-0.00356480164146734	0.00729467061189713	-0.00325838634129104	0.00696160653878081	0.00430199726339354	0.00808021013226328	-0.00828470945216358	-0.0011895893011147	-0.000642678477966105
h1s2	543	0.0203273866368044	-0.00447697782614428	0.00618987005776096	-0.00690277690141307	0.0155955018439789	0.00703652452537357	-0.00142608825201981	-0.0111726880998967	0.000221566006128457	0.0021723906156263
h1s2	544	0.0229351341481097	-0.00092596006054633	0.00733825104084268	-0.00702916074013781	0.00891119884280471	-1.30343236172641e-06	-0.00372805570975414	-0.00996868347113923	-0.00877390468751429	0.00414161230921696
h1s2	545	0.0215893342557394	-0.00431526919880629	0.00318452935264686	0.000826790132732014	0.00455103262773152	0.006590916138886	0.00085047515126425	-0.00374136530404702	0.00211535335192911	-0.00213278678247028
h1s2	546	0.0197620234467499	-0.00190036816299605	-0.00566623665623596	-0.00308457666337591	0.0135275415693238	-7.72879615026009e-05	0.00627197639985233	-0.00606519664021884	0.000204030687637524	-0.00282566486420437
h1s2	547	0.00966165282515778	0.00208582140751163	-0.0013633904846514	0.00274390152367515	0.00783953156197082	0.00230253075276433	0.00619177552257662	-0.00581917695166447	0.00452843771420716	0.00189047776471105
h1s2	548	0.0218736475599034	0.00553213744474752	0.00255509417211681	0.00032344443724388	0.00717519871757765	0.00437866456966156	0.0097732166473927	-0.00153032165430586	-0.00279712717051925	0.00258042722084787
h1s2	549	0.0217095978148155	-0.00376365779627525	0.00459299720349424	0.00644882974763728	-0.00491231027445701	0.00285046470188844	-0.00531987005710685	-0.00367995407676157	-0.00276039799967116	0.0108571598199813
h1s2	550	0.0127780082108111	-0.00751017722289109	0.0102901348300469	-0.0115364426460097	0.00520113723381236	-0.00513332732401478	0.00711489586771545	-0.00547729048041179	-0.00514520160827142	-0.0011027246427879
h1s2	551	0.0228169209606205	-0.00851527680967746	0.00930490846931396	-0.0079682002976872	0.011480150858935	-0.0014723683585378	0.00496423846365159	-0.00760288733306899	-0.00676584104240214	-0.000971033414088209
h1s2	552	0.0163481321300453	-0.00248228862325723	-0.00321187744554005	-0.00215184649331906	0.0118326899405465	0.000802805332955103	0.00987050143735011	-0.0103860713746717	-0.00635557246007482	0.00425687659511115
h1s2	553	0.0234045313315868	-0.00488474507025929	-0.00050915671053908	-0.00851916990198513	0.0145812351174329	-0.00215750760760083	0.00506576426407312	-0.00165491568558334	-0.00549341498974661	0.00162967639649069
h1s2	554	0.0256034638067176	-0.00394821062892209	0.00803431469402291	-0.00827447026360212	0.0147158784449595	0.00682171197665592	0.00893064381550415	-0.0058798150071584	-0.00485683312078424	0.000300766086992585
h1s2	555	0.0229569826568438	-0.00365796591212499	0.00505885349680637	0.0072193225068122	-6.36541153328683e-05	0.00799206747346774	0.0032778335584191	-0.00780906692843563	0.00434037019435743	-0.00365815244823876
h1s2	556	0.0206306228310246	-0.00258450313660988	0.00708022818623062	-0.00520876487282501	0.0103325515779625	0.00133698065507794	0.009001092071816	-0.0118809890354689	-0.000843291775418208	0.00264536755629282
h1s2	557	0.00558799553148388	-0.00502930107968044	0.00727655403662942	0.00922589380763703	0.00751552307038642	0.00806610529310674	0.012876443899775	0.0149312203980448	0.001163935113001	-0.00208707494684283
h1s2	558	0.00564949568558417	-0.00267484304925653	0.00849170721505501	0.0084140154255605	0.00823614745651768	0.000249658697345039	0.00967159903467149	0.0107635135449168	-0.00755331393566343	0.00157706135322051
h1s2	559	0.0111002180031669	-0.00563010565787296	0.0088744076885417	0.00458771375113881	-0.000199015816903612	0.0027379724860655	0.010098808781698	-0.00409422711051771	-0.00532155277215089	0.00105333253805743
h1s2	560	0.0209499872084499	-0.00396864386388438	0.00629166571270992	-0.00187044140194032	-0.00243351190427479	0.00384184623454302	0.0114557703211211	-0.00364786112728902	-0.00122558764908895	0.002598281839736
h1s2	561	0.0226673867503173	0.0140076283649046	0.00351178545796269	-0.00172377906134817	0.0100158927188897	-0.000341051923230565	0.00704250067938047	-0.0156156895744931	-0.00228407380741197	-0.0019774216650535
h1s2	562	0.0259852260007343	0.00386044522005147	-4.19587691936343e-05	0.00358366295227358	0.00196905939935443	0.00125375678610705	0.00988787555309508	-0.0128219976251336	0.00312587808087481	0.00315386573622456
h1s2	563	0.0101129281477228	-0.00470577637920467	-0.00180029765857808	0.00567677800843698	0.00375649479155989	-2.17806824729324e-05	0.00905808530433556	-0.00496593099846114	0.0047199004797305	0.00567653430026632
h1s2	564	0.00595244569235058	0.000823214309685911	0.00349548176593721	-0.0090712378199676	-0.00460706571399486	-0.000347980902629296	0.00872809277163338	-0.00336395144268418	0.000497741606164433	-0.0031271869738948
h1s2	565	0.0196121570549545	0.0110226950644948	0.0034219583511562	0.00747478815847525	-0.00476492671138138	0.00334967994269159	0.00724007062574186	0.00799359763225967	0.0014260267163298	0.000732005729023834
h1s2	566	0.0260444874360758	-0.00600163153007398	0.00595804508783835	0.00351629606128863	0.00394656308122525	0.00297053298841229	0.00778434273896258	-0.00908991660578519	0.000433376921684797	-0.00262451959690297
h1s2	567	0.0252719499011622	-0.000768330450106472	0.00599650102799368	-0.0120804818514454	0.00992152076976669	0.0105158302445978	0.00295822392275286	-0.0080015249793856	-0.00148159841079183	-0.00482343142471915
h1s2	568	0.0209525277273438	0.0005653478654235	0.00192410026798386	-0.00924275673455101	0.0114887229354088	0.00289306604203467	0.00774044793209517	-0.00589949579067096	-0.00542268291457408	-0.00706599278809808
h1s2	569	0.0140119974790173	0.0105685223989308	0.00364954430890156	-0.00473700467641411	0.0131453133939186	0.00592750015017349	0.00252146978509675	0.00126693673427582	0.000266250951303562	0.00335883400852821
h1s2	570	0.0149392185254753	-0.00257013960666577	0.00271751095649742	0.000154149720811444	0.00650888858647728	0.00203811497707282	0.00854580024624807	0.00283749614763044	-0.00440766400978032	-0.00150125224806928
h1s2	571	0.0240757452073945	0.00666017488574893	0.00252678261069467	-0.00241500569875213	0.0128997327333493	0.00143379060572596	0.00925983014661348	-0.00627671232882712	-0.000629568570710538	0.000490661958306263
h1s2	572	0.0228329167901751	-0.00347654360188912	0.00821022494714066	0.00908803733381692	0.0016209963721014	-0.00733751888712983	0.00425372397916151	-0.00816862860987337	-0.00369714535826806	-0.00298149162422078
h1s2	573	0.0193101576097476	-0.000279499593129634	0.00141291513122672	-0.00425102575495885	0.00754371372263503	0.000544625555770102	0.00639987748966014	-0.0161836481818273	-2.22168976474223e-05	0.00179759900568553
h1s2	574	0.0251158883435492	-0.00503895930732564	0.00519433046429827	-0.00453786398855353	0.0144071467729282	0.0104618715739761	-0.00110868260535481	-0.00116521880972532	0.0044750737166726	0.00357441734009491
h1s2	575	0.0122647032040328	0.00112548392069532	0.000952113700788059	0.00901367424334688	-0.00877185962844165	0.00464745949431862	0.0100387140916149	0.0432322536192404	-0.00224024923961032	0.0109627622501766
h1s2	576	0.0224000016752221	-0.00126146518504346	0.00625242854773746	-0.00663227700441246	0.0141758494706232	0.0054758529452094	0.00670138742691195	-0.00877219687948475	-0.003431650483607	0.00367214922408541
h1s2	577	0.0113103134396893	-0.00769541281659559	0.00627456761630542	0.0122680022046357	-0.00654763570636406	-0.00724192368802579	0.00229415201095466	0.0315903357741335	0.00149063163598945	-0.000471204949588857
h1s2	578	0.0116573719142185	-0.00942117216487268	0.00635973252936355	-0.000681647960959384	-0.0061548364266681	0.0124542688083038	-0.0202087680252689	0.0219798886478133	-0.0055730778554705	0.00697551484105749
h1s2	579	0.0148647342819138	-0.00454611916858677	-0.00376174665673755	-0.00332800896951317	0.0137381823515568	-0.000141068405925709	0.00945365494727789	0.00508648329202794	-0.00198150674538899	0.000360775737569199
h1s2	580	0.0247303626280898	-0.00259881443064497	0.00500366737389482	-0.00374110947564014	0.0186876426528664	0.00336409941861209	0.00424115921342589	-0.00327048438084914	-0.00203306703109099	-0.00356467909942374
h1s2	581	0.0240782324690239	-0.00751590083697838	0.00500681938442642	-0.00208288410340953	0.0133037728412896	-0.00148101698119218	0.00515341615706789	-0.00298625905543821	-0.00237506425161552	-0.00442750372501628
h1s2	582	0.0142053920354263	-0.00246752565901448	0.00467213302874024	0.004081310307459	-0.00905717865282422	0.00241988510407263	0.00809398777040479	0.0172753622688005	0.00508155963885793	-0.00621266071506529
h1s2	583	0.0219201486137894	-0.00329415035320694	0.00824858111031654	-0.00574721711433535	0.0151241474496918	-0.000416769085782808	-7.75706352294759e-05	-0.00468662886138011	0.00104279684631172	-0.012443822049088
h1s2	584	0.00749611238727095	0.00145276728914445	-0.00161912632968139	0.0151172530610271	-0.0130730956052695	0.00492710908228988	0.00615181223332593	0.00963946977119545	0.00842031638338452	-0.000227152209721743
h1s2	585	0.0199268687939844	-0.0029430298130843	0.00483358937912818	-0.0160079658402304	0.00397802849811296	0.00622267773021271	0.00667394405204113	0.000826868133088385	-0.00280199052094455	-0.000342388793966544
h1s2	586	0.0153346843222378	-0.00627453577949716	0.000816679131140651	-0.000865598087450594	0.0133337752581393	0.0019552438197529	0.00116929598295646	-0.00287698184125916	-0.00402390030758836	0.00155474436853082
h1s2	587	0.00425944439818892	0.0102259466094381	0.000730395719903498	-0.0140123625738	0.00100004426581588	-0.0034161356881055	0.00591634210597996	0.0146093378945988	-0.00212761909444938	0.00180384583841936
h1s2	588	0.0125190864744401	-0.00278873733488808	0.00740252495854056	-0.00463141980827314	0.00939577529266878	0.00415585407309115	0.00818535809950379	-0.0131343301533408	-0.00298357339638067	0.000905375964965555
h1s2	589	0.0132850843802891	0.0129574763556948	0.00269535598662498	-0.00278999149944358	0.00227577186820376	-0.0049165843322984	0.00511453854113893	-0.00663382944261759	-0.00393087709370165	0.0021048638358158
h1s2	590	-0.00546214588456754	0.00156866313279712	0.00756556167412117	0.00420884286606888	0.0108993908145064	0.00319255940795217	0.0116843057889669	0.00815219582578055	-0.00473119006972484	0.00670948426222315
h1s2	591	0.00903723115766051	0.00150201199709814	0.00409724962248783	2.91053608918489e-05	0.0126994513951358	0.00384493667027162	0.00981503405464988	-0.00809518191401076	0.000437243360146575	0.00720118937066386
h1s2	592	0.0247221901908486	-0.00565766367108076	-0.00583405795765326	0.00771779149518674	-0.00171365406750773	-0.00429436704922525	0.00258644683265253	-0.00951705858728025	-0.00346938845727404	-0.00195008819052317
h1s2	593	0.0247488124501713	-0.00301152927688181	0.00532525820573199	-0.00176678198460729	0.0187603423499099	0.00711123876673577	0.00360057682931301	-0.00665774595679713	-0.00202020162121044	-0.00149216779969533
h1s2	594	0.016102326829898	0.00394881091909602	0.0019774479085503	-0.0109611434125496	0.00503935180126636	-0.00065213554475328	0.00524271555264053	-0.00728508092929222	0.00388403775693543	0.00564368238829848
h1s2	595	0.0139658166984519	0.000852701367204974	0.00395718515273584	-0.004120442214475	0.0111296824072386	-0.00456273213183639	0.000872882073880625	-0.0167932038378513	0.0026514896524604	0.000859834936108512
h1s2	596	0.0207140367449064	-0.00159120658564037	0.00445644916724562	-0.00332300359022183	0.0165539964986534	0.00278483277021051	0.00890113138318765	-0.00543325684649512	0.00240752935809779	-0.00165320018813824
h1s2	597	0.0097770647601305	0.00250284212209149	0.00557001381712251	0.00157464953250147	0.0145145159476477	-0.006905561567645	0.00824724391798758	0.00698620585913592	0.00299218489443653	0.0034542769604116
h1s2	598	0.0216354203145801	-0.00106794030338977	0.00644885606330993	-0.00415575477632554	0.0160515108717799	0.00429503872608012	0.00834378320744676	-0.00740840021941507	0.00284601185620765	0.0129029605148348
h1s2	599	0.023101952683201	0.00141774262459636	0.00292663260417624	0.000780269266629952	0.0110981907508643	-0.000366219325783086	0.011599037105666	-0.00977142009046714	0.00438696988256015	0.00153799215737424
h1s2	600	0.0146095125011782	-0.00126422506828179	0.00575688053447287	-0.000542050647124989	0.0103848280546923	0.00596488512681913	0.00864757312189111	0.000550128491223598	-0.0013211875122257	-0.00450992785395274
h1s2	601	0.0160071498231364	-0.00212187417679113	0.0044436088351171	0.00340337180509425	0.00694705960133577	0.00682939359168588	0.000562724986081535	0.000521059245227294	-0.00175121966014467	-0.00285113018403816
h1s2	602	0.0201015129327486	-0.00260198278394721	0.00297956625191114	-0.00461780786369227	0.0167315643808546	0.00164443212063561	0.00923513333431721	-0.00402328807300664	-0.0111155041750778	-0.0017274938104847
h1s2	603	0.0168472041348007	-0.00408645166174933	0.00606917718387303	-0.00271001743476976	0.0161462861335458	0.00554305242247803	0.0112657780140272	-0.00208856239021245	-0.00360215699212453	-0.00635412991397531
h1s2	604	0.0088934760327315	-0.00139220685412972	0.00279228612525059	0.00138462187097521	0.00560844798115556	0.00854170828801235	0.00567286962848541	0.019605345311616	-0.000948463431653482	-0.00511227276002064
h1s2	605	0.0188678578361302	-0.000145100953784281	0.00720020234498633	0.00832971187536446	-0.00427310385071573	0.0110324036643063	-0.004889895140721	-0.00140168743794121	-0.00453815602400939	-0.00388179904686267
h1s2	606	0.0223502054090915	0.00130141398032625	0.00550889522331526	0.00717834603773889	-0.000943523120179662	0.0158236913235666	-0.0128929474664733	-0.00377022702810421	-0.00276764630418967	-0.00403801822481087
h1s2	607	0.00857648389730051	-0.000529373462146068	-0.00472910776235096	0.00714766173637067	-0.00385359020899283	0.00412808137544184	0.00849737389028469	0.0106192709150371	-0.00112269383168466	-0.00583720517585924
h1s2	608	0.0179948675018508	-0.00614026877102647	0.00128959778917491	-0.000265789520232814	0.0101288021897274	0.007064742515761	0.00754974382022637	-0.0121322750179142	-0.00115180635647726	0.00526548291203483
h1s2	609	0.0219830552250139	-0.00298449652954233	0.00699342319418624	-0.00367339088954975	0.0130355954574032	-0.000591996540847211	0.00186811476737535	-0.0104851957971385	-0.00636574768140188	0.00718256986990678
h1s2	610	0.0196037304137837	-0.00373079452945662	0.0075558391315922	-0.0100801157114418	0.0130456802483989	-0.0041209002252232	0.00847050710353018	-0.00671145183189141	-0.00219525774585997	0.00611170609885645
h1s2	611	0.0197566770225253	-0.00404850461585595	-0.000557641449095336	0.00399610063143834	0.0024128433271519	0.00538080347794462	-0.00393559381099438	-0.00449499333867443	-0.00203332023298657	0.000273615734471995
h1s2	612	0.0100578468532905	0.00182737394402261	0.00299569168808956	0.0025787916679563	0.00658248892596666	-0.000220835210586688	0.00766426113948505	0.0166741951620464	-0.00232952810149808	5.83135379578807e-05
h1s2	613	0.0220265410761152	-0.00295756773322573	0.00473868832869538	-0.00563039698478847	0.0156133045123735	-0.000931160333925426	0.00714833143694745	-0.00114129097822018	-0.0162387127378448	0.00355109316955414
h1s2	614	0.0153085386857232	-0.00207335380512185	0.00696053062551544	-0.00098318152388882	0.0172733130182145	0.00201162610310259	0.00322751956817779	0.00558024056371361	0.00693862801746321	-0.00114479520036643
h1s2	615	0.0234788692153101	-0.00583997568115148	0.00760100244157817	0.0032904109919913	0.0115083195828016	-0.000704025985020734	9.96034224402572e-05	-0.00920138760505121	-0.00216814683475229	0.000565966928264487
h1s2	616	0.00487250982248423	-0.00212784338238776	0.00487020116093018	0.00359698035741293	0.00737690572517444	0.00288006147162233	0.01130208082077	-0.0118487232850064	-0.00384094746833748	0.00156005157325957
h1s2	617	0.0125186195919331	-0.00812512237771106	0.00321227605249863	0.00918323433839473	0.00562367551839066	0.0036118165083912	0.0122548346483137	0.0356277133038843	-0.0077474042728295	0.00446187688600967
h1s2	618	0.0244098558909847	-0.00641863747690094	0.00177960911721606	3.98363821289861e-05	0.0144143610393475	0.00808139874822107	-0.00431867078357459	-0.00281915403969451	0.00126596537046257	-0.00284490057680672
h1s2	619	0.00616259396472949	0.0030957342809315	0.000928167192630731	-0.00163523159065598	0.0135213299373936	0.00842120216883792	0.00907195590630614	0.0130753744259663	-0.000323348898452481	0.00109507753686633
h1s2	620	0.013247388753669	-0.00036830881045149	-0.00299467210607081	-0.00481941981144021	0.0143836904716048	0.00306399799957054	0.00897313786401619	-0.00771716768832406	-0.00044974687068377	0.00215759930599616
h1s2	621	0.0217121047452721	0.0122762684700454	0.00228825684989932	0.00187038294559685	-0.00296163487396558	0.000457697618830473	0.00799840759427222	-0.0144839610762635	-0.00393962815671972	0.00391204336438527
h1s2	622	0.0261872758029848	0.00316317083480818	0.00443095139225886	0.00247884934257808	0.00963698181326405	-0.00339940630629422	0.0094659646391313	-0.00482157421693984	0.00450535524341169	0.00145531521331871
h1s2	623	0.00389093170843656	-0.000142781523323256	-0.000994924085394707	0.0024180587749671	0.0040469934203289	0.00873422413985891	-0.00539732958007988	0.0119464066803861	-0.00160261095268628	0.00401710201877295
h1s2	624	0.0221506528498309	-0.00239055173115424	0.0010602711950664	-0.0041088863479932	0.00833407885968491	-0.00587133967896816	0.0017675828623218	-0.00256604421973021	-0.000802712142335362	0.000400190087148968
h1s2	625	0.0185924722223422	-0.00282715225700636	0.000254620548269345	-0.0123186141212865	0.00740373516380142	0.00334543221718695	0.0021376302630682	-0.0103976646893669	0.00385037747814834	-0.000327538135020564
h1s2	626	0.0156856328894977	-0.00350301630851544	0.00689929626287486	0.00306941628305914	0.00468872093246852	-0.0052041374116146	0.000586120131594148	-0.0160226836663376	-0.000431307787290027	0.00454889077367426
h1s2	627	0.0233625159746931	-0.00857972183033054	0.00957041332976644	-0.0100528438285495	-0.0063486612995167	-0.000942244869024405	0.00123864589651919	-0.0124105196713355	-0.0027722061239868	0.00305913195352106
h1s2	628	0.0213849552384346	-0.000736270812959123	-0.00317639876397683	-0.0129190661618442	0.0126614850433134	-0.00141217425786798	0.00870872206031103	-0.00859107594244266	0.0050160804740547	0.00581692881086304
h1s2	629	0.0258771745064605	0.00341621402912948	-0.0107777161112113	-0.0069350747224459	0.0160266078409206	-0.000437755980607367	0.0096779266142428	-0.00791631012511577	0.00327788920192416	0.00258566815755099
h1s2	630	0.020561184501583	0.00102190396862822	-0.00347452004228201	-0.00134766604609875	0.00448275793926967	0.00136661193526017	0.00937843434433426	0.00522007926155566	0.00984104968100237	8.55596915571558e-05
h1s2	631	0.0262526384403226	0.000400934383805914	-0.00244510808482997	-0.0076901891111247	0.0113125077688011	-0.00171142015052655	0.0101367013152741	-0.00521815551330453	0.00324340168405098	0.000190893582440891
h1s2	632	0.0252059138825767	-0.000153603025507908	-0.0101641398383917	-0.00729696096438505	0.014288424644394	0.0014451401897889	0.0118253326021719	0.00106518556249405	-0.00157991745781153	0.00221641153552464
h1s2	633	0.0254073332442443	-0.00502829962792817	-0.00362414891515519	-0.00563200427632388	0.0132934575598961	0.00266029615859705	0.00916126984312297	0.00988749259323959	-0.00038818551463641	0.0110223460907673
h1s2	634	0.0215575371681393	-0.000595448015955207	-0.00996240153042615	-0.00579513698727008	0.00724356880975862	0.00533978418955112	0.00844267981014506	0.0162584234048915	0.00219862615211307	0.00131531380781324
h1s2	635	0.01611693297746	0.00705521118305186	0.00382447875965122	-0.0126841975684821	0.00901966466143238	0.00158477805172137	0.0114028152665388	-0.00315504415123103	-0.00138713461841146	-0.00721968280751327
h1s2	636	0.00185845186446448	0.0086981491496412	0.00219409705739469	-0.00325049940528353	0.0158304959842417	0.00383852756301433	0.00952392715801577	-0.00357880087485699	-0.00138135019814663	-0.00708206900771101
h1s2	637	0.0172218065793022	0.000338293708696061	-0.000302888991275769	-0.00634714419204883	0.0115163719352269	0.00248815489437525	0.0113007196539935	-0.00365507466753976	-0.00280973884987171	-0.00247469150885542
h1s2	638	0.0175498843678591	0.00107244216132019	0.00715100037285225	-0.00653878773419752	0.0117008360208002	-0.000953752174532124	0.0078370477428798	-0.00639119792544676	-0.00128488950173793	-0.00163871010509681
h1s2	639	0.0210793260193595	0.00631242461842597	0.00239087591700292	-0.00221967414408669	0.0144204194904639	0.00103997226575346	0.00196592342299076	-0.000582572359312311	8.83054354640001e-05	0.004952623293945
h1s2	640	0.00965832220378764	-0.00714451879403497	0.00362833763933602	0.00490032876353278	0.00858111230114999	0.00146513407881891	0.00376663470298997	-0.00973993661905515	-0.0043385281316685	0.00611127902913059
h1s2	641	0.0105285142090181	-0.00641678073762075	0.00225561612195054	-0.0017339721430074	0.016906042289019	0.00349926584723349	0.00574455906081148	-0.0114059481949539	-0.00235325396757743	0.00056562625169876
h1s2	642	0.0188679652695829	-0.00451109928372297	0.00495971265491668	0.00231826368981634	0.0131835123418145	0.00867747812554015	0.000649005976892775	-0.00898353156538036	-0.00250407637345352	-0.00603644140655514
h1s2	643	0.0228493374678549	-0.00592733774724517	0.00537046745911891	0.00433816114178633	0.00416539942040815	0.000229616792258227	0.0097957424598758	-0.00282577615447186	-0.00567484631555656	-0.00428524376188949
h1s2	644	0.0207392735625849	-0.00400505994770992	0.00539202810236082	0.00053094967936733	0.0139162321742796	0.00316492058787063	0.00688881251118485	-0.00560957640661584	0.00601127971050669	-0.00620796248053404
h1s2	645	0.00859702364224309	-0.00392638616443899	0.000383197368330163	0.00132332162617663	0.00819637362984551	0.00345187345850345	0.0084615588282198	-0.000656814347757546	-0.00229395568148726	0.00242008989590183
h1s2	646	-0.0010093748930501	-0.00552283842296163	0.00652916139164885	0.0011118131203674	0.00587118950741829	0.00313280848923494	-0.00256412936983901	0.00636924955694978	-0.000822855056679372	3.21289815408349e-05
h1s2	647	0.0220749156267581	-0.00123885544510121	0.00453212475439329	-0.000973500780637756	0.0128608571897546	0.00468855525750385	0.00554611657541663	-0.0057194084169448	0.000833965816784918	0.00244651536227734
h1s2	648	0.0224172789404368	0.00119611315777106	0.00854115290530746	-0.012324358990891	0.00112039531383141	-0.00124094751090242	0.008057217568008	0.0181398183531737	-0.000685072908034592	0.00630950582473975
h1s2	649	0.0075930009685055	-0.00211535381907457	0.00525045057869428	0.0040756789964211	0.00296220469564998	-0.00427795682895046	0.00826361703202138	0.00531203631559573	0.00947740560121284	0.00845931752396992
h1s2	650	0.00650685368509398	-1.77428255911522e-05	0.00301750657725792	0.00105688444434561	0.0141285488421687	0.00539070365193802	0.00927241574399833	-0.0088543075948074	-0.00186373225981283	-0.00081289495716521
h1s2	651	0.00809814055569578	-0.00414845472030638	-0.000432549763936089	0.0027615821519146	0.00618627660854682	0.00646307821328649	0.012386028803152	0.0208880801630561	0.00241231832201023	-0.000316408657827983
h1s2	652	0.0200027457362208	-0.000385427389688904	0.0017130902602915	0.00190911516237498	0.00207961330382271	0.00637502897126891	0.00900771108891516	0.00152261968827702	0.00832448282446698	-0.00341810680982487
h1s2	653	0.0102886784212259	-0.00158323293023472	0.00474193934956686	0.00917057083753673	-0.00486103626745163	-0.000361884932742832	0.00677858571237271	0.0179106727151552	-0.0066910399153157	0.00251654737810985
h1s2	654	0.0165230319458365	0.0032504808126511	0.00713985838982468	0.00488545547780116	-0.0026029655647327	-0.00429818050761301	-0.00542972827569034	-0.0101924385133909	-0.00226362528652931	-0.00155356349052848
h1s2	655	-0.0225106044184544	-0.00959353410954943	0.00742889496027733	0.0179043405758705	-0.0221195577475349	0.00873060544075866	0.0136517814254548	0.056040767905697	-0.00428254027203989	0.00375471091890243
h1s2	656	0.0222674111944051	0.00020019174537307	0.00452819307138659	-0.00103740433164776	0.00424327852107953	0.00438488678417174	0.00473465357945536	-0.00835957708403936	-0.00313455500508967	-0.00052522325584091
h1s2	657	0.0252248144380139	-0.00250464007244508	0.00406885676544021	-0.00425360870267986	0.0114720135796224	0.00215057844777864	0.00454654970780937	-0.0134611565842003	-0.00240435791421592	-0.00375635827106606
h1s2	658	0.0251955329461568	-0.0103126778633485	-6.37999081075915e-05	-0.00579032534320703	-0.00584484927748903	0.00544077040321935	0.010061196667476	0.0132062573273336	-0.00274979098339053	0.00794926081671859
h1s2	659	0.0122800608844796	-0.0132590107565407	0.00367361469995931	0.0124587810845431	-0.0230084352886938	0.00911777270340915	0.0136612837722517	0.0321501965708111	-0.0058685121561834	0.00098755540263198
h1s2	660	0.0168417959393635	-0.000704699437075291	0.00317205827984173	-0.00319791189839907	0.0162341138901559	0.00547881979376899	0.00605749466772432	-0.000598745621014244	-0.00396711643232233	0.0017327111950638
h1s2	661	0.0246506449862309	0.00487776146361939	0.00406995838185206	-0.00422369043823754	0.0112503479165829	-0.000527315483118619	0.00594240078094505	-0.00468055647847596	-0.00362349144280265	-0.00318099194357661
h1s2	662	0.0209739741200154	0.00439902800622749	0.00408353109569358	0.00791576549163541	0.000992842186634242	0.0039184255432704	0.00935173042056714	-0.00752153220495244	0.00609900392238025	0.0101915737136789
h1s2	663	0.0114875794211515	3.413271409213e-05	0.00338406609421592	-0.0007176665647081	0.0121428398848055	-0.00484862683153478	0.00293493483469462	-0.00417125925334589	-0.00456172366111492	0.00432857855375576
h1s2	664	0.0114868233346556	-0.00111739748530679	0.00622711122849592	0.000589733754475804	0.00919384918314891	0.00356397263292009	0.00803527852761785	0.00156183306210129	0.000646198337941482	0.00593933278557045
h1s2	665	0.0257886695231722	-0.00104860965103294	0.00612384513993684	0.00404280495928965	0.00746220727523254	0.00384256663743921	-0.0187998954635713	-0.0118532965783201	-0.00386894026588067	-0.0040146183940465
h1s2	666	0.0152932920579265	-0.00142721383957489	0.00537868316690056	-0.00717750615727298	0.00634550488265456	0.00495821214660932	0.0095031927837904	0.00181022394449469	0.000449398329116134	0.00063113071930284
h1s2	667	0.00859221737914473	-0.000999041996486633	0.00459060796532299	-0.000823348751068699	0.0120402574263232	-0.0010796056789175	0.00890686474078791	-0.0017984106687501	0.00607279030861022	0.00612944837606085
h1s2	668	-0.0146090520515	0.00997337632325917	0.00296197426400803	-0.00310027038469635	0.00732814221365684	0.000706602513982655	0.00514364350171496	-0.00340678692616993	-0.00384179697903373	-0.00246647456414844
h1s2	669	0.0234549921057097	3.4056668615508e-05	0.00493608286509712	-0.00593403722080582	0.0108480102681205	0.00227672329367464	0.0112135394199632	-0.00143556700911146	-0.00357810343347608	-0.00310148788239462
h1s2	670	0.0236673942480246	-0.00586240772692251	-0.000981241430167413	8.41189751581901e-05	0.00452105414273769	0.0048483790309802	-8.48839958259157e-06	0.0105614373499287	0.00104625086411926	-0.00104644504932984
h1s2	671	0.0173782905445807	-0.00200169470005834	0.00171520440462183	-0.00698230863789282	0.0182692499996734	0.00570294663315415	0.000118421452729989	-0.00878322974736388	-0.00852892291167309	0.00429443548878934
h1s2	672	0.0137959193188257	-0.00779785755796966	-0.00676491302017501	-0.000541147687935135	0.0110383342792146	0.00380797370603233	0.0011924385357637	-0.00152939408693146	-0.00312961243447615	-0.00175273235523851
h1s2	673	0.000786825182169359	-0.000504531218751136	0.00730950278873738	0.00741800967716329	0.00316263811277605	0.00345203095739447	-0.0390671052509433	-0.0127982373413462	-0.00331871663467158	0.00788781048486302
h1s2	674	0.0190996372302872	-0.00132611997722284	0.0027338973480959	-0.00603363362218748	0.0184848228416008	0.00150311710187195	0.00277089712458436	-0.0166168526127705	-0.00433480801980864	0.00472619709848896
h1s2	675	0.0243005806732135	-0.00355467605821356	0.00489057725482767	-0.000876982779356333	0.0187914707613985	0.0027764978154707	0.00843959820841612	-0.00743818085095307	-0.00425822985899561	0.000999326977225029
h1s2	676	0.0237524379483568	-0.00388891791874796	0.00837862568448914	-0.00215922595109209	0.0158651681831155	0.00508368014876166	0.00484214624055468	0.0017755378640058	0.00723516536341742	0.00936465176223591
h1s2	677	0.0218242946074643	-0.00474369712677373	0.00559043212032589	-0.00446796310738257	0.0160305050910805	-0.000200372852072991	0.00790669758657511	-0.00893586045562832	-0.000953060949625381	0.00569292242499767
h1s2	678	0.0214063732733859	-0.00431293861412646	0.00727552472395055	2.43639968670266e-05	0.017089684190633	-0.00196080583845531	0.0076126960609278	0.00947398529173318	-0.000890544442367811	0.0071305976255691
h1s2	679	0.0212614106789804	-0.00602652846844445	0.00736891488919712	-0.000521903911796435	0.0120466718396452	0.0038157817074709	0.00917283732985775	-0.00930931824906796	-0.00213834331676417	0.00103720566502294
h1s2	680	0.0172689925460607	-0.00472511362317963	0.0107598982503555	-0.00042814315199136	0.00988614499852528	0.012506134587108	-0.00371354094784237	0.0104232187226644	-0.000572184779649205	-0.00465440063592151
h1s2	681	0.0160120616930224	-0.00612229709986747	0.00277233483395332	-0.00441848735906541	0.0131067220950406	0.00903609045330074	0.00724820476235188	0.016347822205799	-0.000815816807441394	0.00311878346038704
h1s2	682	0.0273281302579358	-0.000141766074324513	0.00068165706753572	-0.00945651526097592	0.0124229024391623	-0.00621945602798041	0.00634798575918827	-0.0003829474913836	0.00897727445563631	-0.0198766302130951
h1s2	683	0.0216774558186166	0.00863686451539342	0.00602139921396437	-0.00124306672124852	0.0140424759595814	0.00891809934648348	0.000883984223905325	-0.00289257603023624	-0.00355680768030961	0.000411515057666484
h1s2	684	0.0214051495262414	-0.00125251487870666	0.00228723008384088	-0.00503943835836558	0.0113188899597969	0.00436013975854456	0.0100659755160672	-0.00171631987174613	-0.000540819752292437	0.00758212736088862
h1s2	685	0.0166439897302697	-0.00226891556018942	-0.00655348594059532	-0.00428941423689181	0.0180159896633411	0.00237620979883234	0.00874182563976378	-0.00905158679244119	-0.00366139071670762	0.000514216674779243
h1s2	686	0.0111611502661723	-0.00400097826906067	0.00161112347556464	0.00313546252759791	0.00498765900181123	0.010736008750378	0.00447336326158549	0.00216841347564729	0.00347330588732659	0.00144358193140738
h1s2	687	0.00380962906664872	-0.00754607207801645	0.00753498727489564	0.0153257613202318	-0.0158863638639697	0.0002186796856783	0.00545611964848994	-0.00448457579337001	0.00225000503675624	-0.00285806305399376
h1s2	688	0.0229341163422346	-0.00328761178705519	0.00389079118852176	-0.00363502051095874	0.0152784413836107	0.00257122701942639	0.0066906075066267	-0.00433399050027974	-0.000410035774252134	0.000566110120071006
h1s2	689	0.015461312686461	-0.00562414288341393	0.003235368491946	-0.00731526370225424	0.017138736786435	0.00223518532515042	0.0102044235153898	-0.0064558932018245	3.66111963478541e-05	-0.000430270084515743
h1s2	690	-0.00512441474393857	-0.00846014257333103	0.0101081569835091	0.00405876471553466	0.00591980736998974	0.00321867300628741	0.0101602815609595	0.0124683688122821	-0.00351298470921054	-0.00129338763107183
h1s2	691	0.0157513699302599	0.00434824062231322	0.00777825613690469	0.00596191473211552	0.00895748489020096	0.0050510419083186	-0.00182732307447971	-0.0187758964665305	-0.00508855347224097	-7.80124165472952e-05
h1s2	692	-0.011885933112569	-0.0053947754476644	0.0098414781760467	0.00378864665582026	-0.00185891207114711	0.00155126421341796	0.0019692892887001	-0.0203542202915208	-0.0123876072061119	-0.000959714602832062
h1s2	693	-0.0272786214247722	-0.00546609828210338	0.0040276381856981	-0.00569398280400345	0.0159857584202627	0.00645616881098447	0.00996229710234927	-0.0184754785010812	-0.013059822313989	0.0087943190300751
h1s2	694	0.0248645493833256	-0.00298548218918055	0.00543204761125012	-0.00127883895623932	0.0121416300051892	0.00305717938677028	0.00485884782306539	-0.00900550741656848	0.00119663535934186	0.00139862421558925
h1s2	695	0.0172250900615629	-0.0113798603334486	0.00240762468467934	0.00475177115336566	0.000547602388383384	0.000351504342606457	-0.00539592212999013	-0.0232288874926749	-0.0049817128388659	-0.000413624680972622
h1s2	696	0.00276716774875021	-0.00504599419266759	0.00714566520809548	-0.00855659644752574	0.0112549421742806	0.0202503539827961	-0.00209767969425848	0.0380555704007396	0.0085891478111339	-0.0114802492351673
h1s2	697	0.00599277151634616	-0.00249769392374446	0.00617962325776549	4.44213148077734e-05	0.00363059889767186	0.0210262301581769	-0.00491424223250798	0.0370612158473925	0.0100348537541726	-0.0123719765334865
h1s2	698	-0.0369580955131132	-0.0110577014978673	0.00789952382545674	0.0258064139504201	-0.0545599533903822	0.0194495699428929	0.00891068284533454	0.130070164721929	0.00463187508080513	0.00238266473157043
h1s2	699	-0.0193402878772685	-0.0107244522909522	0.00415654227192396	0.014269599616975	-0.0265141836747978	0.025404612349359	-0.00407768013208959	0.119607765324048	0.00848524632669146	0.00274506237268085
h1s2	700	0.0122440270865325	-0.00635189213354739	0.00271097754605316	0.00981203613641067	0.00154505314536031	0.01441924369364	-0.00611620556167645	0.0208804997226612	0.0001422800836599	0.0009572105039164
h1s2	701	0.0057228977715975	-0.000296826783041597	0.00469512663119499	6.48793101143574e-05	0.00643859992081488	0.0194745754784114	0.000294181212922679	0.0365651652966609	-0.00172147072490722	-0.000229129255012559
h1s2	702	0.00747785294661618	0.000751930044909257	0.00597276845417598	-0.00309046122998331	0.00694999606692611	0.0192378894741471	1.31693165234698e-05	0.0383727186432426	-0.00175443581451076	0.00907306899346667
h1s2	703	0.0152817735183846	-0.0106011337119794	0.00876764766716868	0.0175438184284779	-0.0152503464140861	0.00391593237772709	0.0132963554472477	0.0237537058162384	-0.000587301564096349	0.0025500236106882
h1s2	704	0.0134694869137952	-0.00338521965875986	0.00686090297761155	0.00042284334914086	0.0096845289017395	0.00131028602277535	0.0111495614180431	0.0105613086335159	-0.000269615813695814	-0.00364408996938938
h1s2	705	0.0174010519492629	-0.000191461511726948	0.00816751541189894	-0.00684800803922922	0.0128875779093671	0.00412034408723486	0.00395328487566367	-0.00536463075620097	-0.0161941507631289	-0.0026566821264583
h1s2	706	0.0247308962680176	-0.00687792354934003	0.00788968404401617	0.00974547489981534	-0.000247481203010258	-0.0101109134216721	-0.000220673893869222	-0.0234084524924859	0.00648526350603868	0.00494783286784667
h1s2	707	0.0203379071841823	0.00251368605265048	0.00186127966466064	0.00712640519279554	-0.00646823633484872	0.00264332603514935	0.000216337703625422	0.00889181791133165	-0.00302630697738172	-0.000269092773271218
h1s2	708	0.0235980106841091	-0.00480092675487686	0.00658410545316929	-0.0047141765370841	0.0125388041377587	0.00385869101477813	0.00769746408051053	0.00049021413790017	-0.00824264924728168	0.00218742383724051
h1s2	709	0.0199635964129843	-0.00225556403231878	0.00791768982121785	1.93588838424748e-05	0.00296363895884272	0.00328031548385019	0.00891714394372889	-0.00423661216886997	-0.00103814800409059	-0.00515933403717807
h1s2	710	0.0162299057549016	-0.00400123776493378	0.00664796944940406	-0.0022738037546655	0.0116108222537701	0.00036066884613029	0.00746253472658467	0.00121129828087049	-0.00744155787715066	0.00699839571305256
h1s2	711	0.0178719491280834	-0.00409835608914138	0.00623746030167664	-0.00651778981372981	0.0143279565276845	0.00723923240889107	0.0093195877067138	-0.00143310239116776	0.00040137762597064	-0.000354248247201778
h1s2	712	0.0223596786116907	-0.00608337068009507	0.00684400516918706	0.00659958123643493	0.00347333997144369	0.00474617520518045	0.0111333613497485	-0.00238029783299217	-0.00243119447357491	0.00120454161107619
h1s2	713	0.0190502924327738	0.00700515983180154	0.0019378598140461	-0.00696431504183913	0.0115023144334101	0.00702605019684902	-0.000171728125143394	-0.011337210885862	-0.00817633631564904	0.00176081527131778
h1s2	714	0.0217650165981846	-0.00449403105886193	0.00963113006872674	0.0107236723903951	-0.00394140044097207	0.00412483083180126	0.00677787408119782	-0.0164467446311992	-0.00869857105954017	0.00786905274572813
h1s2	715	0.0273561819953088	-0.0107582351210186	0.0110690571330907	0.0112875614365702	0.00528338852798345	-0.00322082163913702	-0.0110829738733409	-0.0130610122453579	-0.00692546512187824	0.0142248121355237
h1s2	716	0.0208500475510102	-0.0060759842667478	0.00509261433269838	0.00612306296295384	0.00628463201423532	0.00304149371158448	0.0061468487004622	-0.0129536392482372	-0.00914323397184468	0.0103588517477458
h1s2	717	0.0249877807506297	-0.00404934862509288	0.00959126389319288	0.0117309367753747	0.000969847328063845	-0.00228400424243419	0.00152093057503848	-0.0174512400050018	-0.00802735243827825	0.0109903071132332
h1s2	718	0.0201676946632804	-0.00559537633243716	0.00756977859558003	0.0139135819551921	-0.00862071541022752	0.0025436445863482	0.0028203492951676	-0.0153380947492594	-0.0132655930155239	0.00584559503838214
h1s2	719	0.0239762017746116	-0.0126313297740519	0.0123513389913934	0.0208367679095791	-0.0122154798621319	0.00495468730491524	-0.0164998230342144	-0.0197403289500407	-0.00784310417648149	0.0110668208195533
h1s2	720	0.0171413542078691	-0.00803427861828742	0.00926434360250035	0.0139247206171993	-0.00022737080021726	-0.00136216221582699	0.00429553128659566	-0.0191170923745987	-0.00992205916747926	0.00460299091637944
h1s2	721	0.0258987142296391	-0.00847349472536693	0.0115940555566101	0.0184068757417478	-0.00785121423359206	0.00619305722505162	-0.00723065324747154	-0.0215203599654856	-0.0113363748732871	0.0110281899138648
h1s2	722	0.0265882528169505	-0.0122896665215981	0.0126461517005185	0.026100250120252	-0.0197372084518632	0.00411346594426556	-0.0229129595150507	-0.0186974824837029	-0.00809447677719363	0.0119598166645401
h1s2	723	0.0263728645119499	-0.00862193021402455	0.00971151189673726	0.0169175486178518	-0.00532017703694251	-0.00166353216367027	0.000293269332360436	-0.0198753560633656	-0.0084593222843655	0.00682263530427955
h1s2	724	0.0273251290944045	-0.00930043227010413	0.0126746904986749	0.019788679668885	-0.0158358430495436	0.00222684196902783	-0.0119855592113229	-0.0199324238986212	-0.00905271384161371	0.00706988256132226
h1s2	725	0.0259498892206507	-0.0113518611734435	0.00444696172935224	0.0144154631811578	-0.0213357968474611	0.00337969753042361	0.00368911610176575	-0.0185407590952754	-0.00531454577468616	0.00327699692980384
h1s2	726	0.0224056961875156	-0.00958631475616243	0.00928950964593135	0.0198900699829871	-0.00995042643423076	0.00238413387911441	-0.0051187023370845	-0.0191389291168186	-0.0107940715282482	0.0113722605123646
h1s2	727	0.0188138828213479	-0.00616157783387776	0.00131468158628658	0.000142447846206339	0.00427976083935761	-0.00242569254762056	0.00714770540117822	-0.00677631228419701	-0.0101326875133305	0.00343033061017278
h1s2	728	0.0236356085683383	-0.00370646612223457	0.00613558355935036	-0.000305084331656833	0.0148965468417098	0.0108886078859673	-0.00332527972891785	0.0039674189336262	0.000761275827976218	0.00159290043963952
h1s2	729	0.0113864254493048	-0.00177297199837844	0.00528809145359996	-0.00285342382550901	0.0172680266812404	-0.00163632848706527	0.00275236045431664	-0.00976035116870218	-0.00362471950126932	-0.000184871499301597
h1s2	730	0.0165457331450395	0.0013492060000989	0.00547338491276592	0.0027686152945143	0.00801278080053391	0.00750180738592995	0.00504730421738838	0.00374583851919676	0.00160908341512205	-0.000530865718458516
h1s2	731	0.0232781834063959	0.00163857901984353	-0.000832735440817984	0.00814752345907539	-0.00343079506673726	0.00501696180639087	0.00656656923026338	0.00187373198135425	-0.00129276500329547	-0.00555757424404565
h1s2	732	0.0210026294123057	-0.000377680458172401	0.00770925240697888	-0.00201873638409278	0.0184626005934317	0.00454943424918514	0.00589106851505475	0.00522498945426774	-0.000479460398116953	-0.00172225536250898
h1s2	733	-0.00330695414657123	-0.00546003371351561	0.00957515244596109	0.00472098384633107	-0.0156889822453397	-0.000506161308796483	0.00207326290309856	0.0113937210680396	0.00611001093708001	0.00854930836988599
h1s2	734	0.00828969844411812	-0.00771627106531143	0.00933849812548463	-0.00264768953176356	0.00135104591043769	-0.0144351584486898	0.00106495358733525	-0.00614607779914371	0.00277428829069556	0.0190367745745555
h1s2	735	0.0238583004016624	-0.00504025745809653	0.0095080461401098	-0.00476733706245728	0.0143532121036214	0.00535199204768866	-0.0174815935790917	0.000676143721860484	-0.00451197833982979	0.0063583748883657
h1s2	736	0.0227108262018596	-0.00156672300814333	0.00535842615502812	-0.00285347526779246	0.0142723930791227	0.00062642539145224	0.00558043009674998	-0.00773223750600656	-0.0026889278473553	0.00279489249939591
h1s2	737	0.00424918377419981	0.00250141951734845	0.00274888336270876	0.00514559739272799	-0.000986022221681585	0.00740427032910564	0.00389385801806616	0.00223811637550907	-0.00553494520469145	0.0037073593887661
h1s2	738	0.024313314883477	-0.00334910054483218	0.00380541409824164	-0.00964882494484214	0.0122294872035064	-0.000405447653124523	0.00422833667125351	-0.00676917476215059	-0.00274710610246536	0.00377474510803912
h1s2	739	0.022958371719667	-0.00285210029139867	0.00694655897769908	0.00609081419132132	0.00415724271482781	0.00683000863049595	-0.00664021215453741	-0.0104019070956217	-0.000266648627887251	-0.00168444434707722
h1s2	740	0.0250308627335324	-0.00717245333036796	0.00413601066401777	0.00796677084995071	-0.000715606505371276	0.00186638175791718	0.0075523196570764	-0.00741587143681008	-0.000752941271169284	-0.00326600116413496
h1s2	741	0.0229862734382674	-0.00108839038574491	0.00619914554680471	0.00361658527105048	0.00293816763660236	0.00569044339457354	0.00429028596079499	-0.00571997471209856	-2.24655722189365e-05	-0.00524875974913367
h1s2	742	0.0208779755253438	-0.00281358972258565	0.00470817354554744	0.00330024239765321	0.00658849575206233	0.00206335198682952	0.00661894700067822	-0.00862695747246068	0.00100732425817687	0.00184544884050829
h1s2	743	0.0223574293730994	-0.00281267963218956	0.000373004305667012	0.00309744820126262	0.0094894964545855	0.00955476479779576	-0.00219192505862408	-0.0122853864313951	0.00223561561513538	0.00315375073108398
h1s2	744	0.0172288062328636	0.0012011386975053	0.00178793106144325	-0.0046278222635958	0.016094709214453	0.00202218298881486	0.00109850887454457	-0.00570988159460516	-0.00317800443245472	-0.00174073852886391
h1s2	745	0.0128613962915778	0.00265807822722899	0.00299883497774095	-8.98783054441407e-05	0.0121189528661137	0.00488352933034534	0.0139369765337544	0.0150941495150213	0.00300861845302583	-0.0042734482726443
h1s2	746	0.0147162706927112	0.0086375629255397	0.0011925331550335	0.0221550922164914	-0.0182864858313923	-0.00708396371259812	0.000382146833124543	0.0171906820475707	0.00186762801824721	0.00223284231889684
h1s2	747	0.0222897531145528	0.0112106008046653	0.0006892623592784	-0.00355859470044891	0.015642631346605	-0.00445426448406203	0.00368063401791026	0.00938862347431068	-0.00369654875823679	0.00231598017116812
h1s2	748	0.0183943977204726	-0.00383509441404161	0.00728082528309114	0.000539848200807624	0.0119058526414453	-0.00831493427316117	0.00503125298482008	0.0130025162128945	0.00113325965176813	0.00612202038540008
h1s2	749	0.0202723919409829	-0.000244575730872744	0.00481308918252885	-0.0109745039320354	0.0142931982640993	0.00286248770531115	0.00553655702649417	-0.0105153255329873	0.000737386696485941	-0.00527189252321558
h1s2	750	0.00512926977456695	-0.0040606108886076	0.00522253312101499	0.00537006644241412	-0.0064462659724991	0.00196909921833032	0.00369139888362856	-0.00930471559294288	-0.007267583116346	-0.00117486791471491
h1s2	751	0.0217716450393817	0.000403311912666993	0.00694511586094952	0.0133637848919557	-0.00999200671795011	-0.00109910934025559	0.00576115505291177	-0.0147846347725231	-0.00978901989397739	0.00780192480004752
h1s2	752	0.0240201965457748	-0.00672063657662769	0.0080405113525837	-0.0024104921087447	0.00711391367433048	-0.00229400222368892	-0.000496044048961413	-0.00384979375646824	-0.00321556723833453	0.0103409039486725
h1s2	753	-0.0190491598515362	0.000552579184748709	-0.00725851034617475	0.0199364207626252	-0.0385016365902959	0.00957081793798583	0.0133369615537452	0.0526325378944693	0.000355864333568212	-0.00521725893003508
h1s2	754	-0.000925923824841723	-0.00882184588398044	0.00701168713153002	0.0126689671432524	-0.00895782010735729	-0.0111824459934531	3.83073480789907e-05	0.0120687388518461	0.000598251820701576	0.00500053204366555
h1s2	755	0.0223463126680548	-0.00428814052672171	0.00572619666897464	-0.0130338617918376	0.00933395790402358	-0.00762894808325653	0.000817637874294624	0.00543707317490394	0.000246172957853643	0.00144470929406808
h1s2	756	0.018956058730181	-0.00734347253139196	0.0063695953501455	0.00232757990564354	0.00198618301598649	0.00320483361749744	0.00517128900252002	0.0137206968649804	0.00368146220266205	0.00127962125046236
h1s2	757	0.0120581439217338	-0.00198961604934843	0.00503137877233201	-6.64523951019658e-05	0.0138229563898458	0.00385691180951638	0.00423102016096089	-0.00358050625662487	-5.54086298810302e-05	-0.000470424728455853
h1s2	758	0.0166101702075282	-0.00288584772366576	0.00532926529969677	-0.00255015638932052	0.0128551879387927	0.00119680183986448	0.00243188348244289	0.00839085483363468	-0.00361976761322428	-0.00410045346641576
h1s2	759	0.0265669510352932	0.000251139212062631	0.00135368579170366	0.00524453113926996	0.00783975942991255	0.00345782972339689	-0.00363669107205711	-0.002514518240615	0.00825149275896986	0.00686521611209575
h1s2	760	0.018706859910399	-0.004982473222013	0.00688470075701541	-0.00683915548635428	0.0153648556163381	0.00165886720548286	0.00103328986211456	-0.0141155511086761	-0.00228643691632208	0.00198069411057932
h1s2	761	0.0111770410615706	-0.0076039489454114	0.00670267415931519	-0.00803243512272779	0.0166861591646576	-0.003972629015804	-0.000134881636410536	-0.00335091995239062	-0.00313887685399455	0.000528855493876828
h1s2	762	0.012463797609133	-0.00372004737037393	-0.00461968400764961	-0.00233360219181815	0.016926184816316	0.000762797146593658	0.0107577051848246	-0.0103403638517064	-0.00631488879674295	-0.0109263511123856
h1s2	763	0.021480405412596	-0.000808022628567211	0.00290320730758834	0.00542157908766999	0.00358139380896068	0.000501715888215041	0.00926533540672456	-0.0171964172780179	-0.00954701557120227	-0.00084007285374766
h1s2	764	0.0226704641061982	-0.00324866199421437	-0.00170077666720251	0.00512880642025377	0.00226356727919151	0.00778763193878251	-0.00233975426040168	-0.0132008913771365	0.00223256575739363	0.00252558747525167
h1s2	765	0.0175981950221103	-0.00511830120804717	0.00344113706166267	0.00200194138950924	0.00560456120902262	0.00102467698574567	0.00318733642292461	-0.0100171560374281	-0.00394918281077525	9.02507278953944e-05
h1s2	766	0.0186460493276709	-0.00139731900411358	-0.00160852475834456	-0.00306761195614072	0.0134691122317648	0.00188745224025979	0.00819772209580464	-0.000290362582708055	-0.00266770107605618	0.00643230394053038
h1s2	767	0.0226723138139271	-0.00509403624201184	0.00361586121112247	-0.00111884445596057	0.0190656894058691	0.0116659377246553	0.00586569812811908	-0.00215928782720388	-0.00940564082691355	0.00660692195338245
h1s2	768	0.0183943088119647	0.00681048342673148	0.00399999315825861	-0.00215717505987176	0.013615765062078	0.00357824041001077	0.00732564423912729	-0.0069985743574557	-0.0120446902548326	0.00513955135826865
h1s2	769	0.0184599382771855	-0.00174810247965595	0.00498911786557731	-0.00119406243207221	0.0181756860318914	0.00432445994476471	0.00464206528645709	-0.00329537279532185	-0.00149236341173119	-0.000216493009094873
h1s2	770	0.0219651497781223	-0.00301176774714209	0.00682975753055496	-0.00636514918255334	0.015235932825424	0.000645643199413818	-0.00389891204061264	0.00193922602420276	-0.00103241240152242	0.00280520442772231
h1s2	771	-0.000870726805952883	-0.0120287314810811	-0.00037766838946642	0.0149425822085854	-0.018953026050942	0.00485006664414558	-0.00206762777152019	0.0170102873774324	-0.0019362946944117	0.00109520354425672
h1s2	772	-0.0454978319785908	-0.00586970136841865	0.00311230277992319	-0.0005412981049972	0.000359564378563134	0.0106886607364649	0.0129952780856337	0.0327215168026003	0.00933152034636541	0.00997185829854831
h1s2	773	0.0141235584271219	0.00114210227050186	0.00734938472334593	-0.00164971818543695	-0.00704748107682677	0.0154168619838364	-0.0112651784054915	0.018553108980532	-0.00872266940123682	-0.00283497406846974
h1s2	774	0.00976976380773181	-0.00356485620734072	-0.00341470051283954	0.0109154319417018	-0.00418763782560162	0.0101409848759462	-0.0114932093329661	0.00382650959818352	0.000312707634764078	-0.00505425971993114
h1s2	775	0.023189072682893	3.13223872730147e-05	0.00723980453156269	0.00739065648959765	-0.00538436911961473	0.0021507943687205	0.00945158283454515	-0.00781733243795974	-0.00187761808483303	0.000723825644663101
h1s2	776	0.0211698128691785	-0.0046173545647278	0.00489276548058746	-0.00337849325875601	0.0151655298418226	0.00681350991777608	0.0140674000203701	-0.00814779708306809	0.0155225527292615	0.0182684073020983
h1s2	777	0.025346924122901	-0.000834479413800471	-0.016451044349579	0.0165326647682258	-0.0235968628071181	0.00116760452841636	0.00370735430581735	-0.00644878208796682	-0.00133992332854307	-0.000851903162745731
h1s2	778	0.0177752588022809	0.00176775423462162	0.00568672982259443	0.0150587133716862	-0.0159163917992581	0.00304280107056082	0.00870679123267371	-0.00448257478152675	0.00138824292192311	-0.00362922918803724
h1s2	779	0.0222747993373447	-0.000610224008220996	0.0103143692136907	-0.00199422958292549	-0.0102126922552723	-0.00115645313929987	0.0100010218811216	0.00196425546710712	0.00287406115230529	0.000777203956133849
h1s2	780	0.0193033940310635	-0.00457941028996359	0.0116553969836938	0.0104206806371266	-0.0204986562072342	-0.00598845535878489	0.00923342716452345	0.0266297970776904	0.00845739110867425	0.00894427964700852
h1s2	781	0.0196825640094802	0.000703290974479175	0.00630444957354383	0.00418381164910729	-0.00539369927258052	0.00140827889018695	0.0109442758619254	0.00164619070762414	0.00949542527443623	-0.00227455857600934
h1s2	782	0.0133455147562497	0.00225667061176901	0.00409746298527851	-0.000730015284775495	-0.0014118722526489	0.00464892243592294	0.012463582513679	6.94626693852333e-05	0.0148879628854116	-0.000294923442923265
h1s2	783	0.0264029373826255	-0.0261258477540935	0.0184289824669151	0.12395406741304	-0.172403631871431	-0.0179948315946249	-0.0231811176283724	-0.0596750017435227	-0.00268473002140333	0.0070439279174154
h1s2	784	0.0203014369096378	-0.00913211828110616	-0.00263812751396201	0.0228157832445739	-0.0303719570645043	0.000564030327962401	0.00319220031759689	-0.0234663840901058	-0.00503136366954786	0.00732309378986314
h1s2	785	0.0237701180243347	0.00733962115037981	0.00579570183278204	-0.00479476593405245	0.0181647095664618	0.000695030612139061	-0.0123023797058723	-0.00623740168113507	0.000862934031171543	0.0187862612467627
h1s2	786	0.00967358966481837	-0.00627844313677837	0.0100171472531723	0.0206853905276924	-0.0205044483421996	0.00116409448043098	-0.00630325303601416	-0.0119740206854076	-0.00801266035220111	0.00967884817669539
h1s2	787	0.00257410050313733	-0.0265398735626953	0.0179049020509098	0.103893822779044	-0.144892947556996	-0.0132104777886265	-0.0203838622469525	-0.050991057040481	-0.00299185936819552	0.00637641794583114
h1s2	788	0.0255600039116045	0.00566917301139602	0.000455159250802881	-0.00551510239757961	0.0188807569485269	0.00961485863466774	-0.0109632425857078	-0.0059576177807942	-3.77220669791827e-06	-0.0139654937686398
h1s2	789	0.0278181784777266	-0.0111740186028197	0.0127860981431027	0.00442027566764363	-0.0129785646166548	-0.000905013448571155	-0.0404159375384436	-0.00625689180433018	-0.00506087547528186	0.0063007241969079
h1s2	790	0.0206820159295061	-0.019639968892185	0.0163955166670338	0.0994886954890222	-0.143472500300838	-0.00660204004290885	-0.0176925683691654	-0.0644241567705763	-0.00629385674759028	-0.00210392766114651
h1s2	791	0.0204296258766171	-0.00879422274611732	0.0122143188480925	0.0743757422286865	-0.107646496741058	-0.00460796879726503	-0.00970651144123724	-0.0405697562573973	-0.00177427264877428	0.00839763976577366
h1s2	792	0.0236241491020336	0.0182966174693418	0.00322562442638282	0.00681057250630531	-0.000209884742289909	0.000501471729238404	0.00827664995305478	-0.0177305728676281	0.00342045056126074	-0.0010613725954995
h1s2	793	0.0248488038033124	-0.00179375682040076	0.00782457028099967	0.0116184270890928	-0.00951229800041017	0.000609112004154528	0.00446749508674796	-0.0151580747199959	-0.00305143687183035	0.00296280949463632
h1s2	794	0.0271764699462099	0.0176110267929332	-0.0109717440193092	0.0152485748942515	-0.0224992900952163	-0.00806198079864327	-0.000914066299090147	-0.00864716330657296	-0.00180161694228635	0.00179409799333627
h1s2	795	0.0238873772927857	0.00547459288337611	-0.00139083343268514	0.0227635562555391	-0.0219626318119987	-0.00308599255490339	-0.00171395496155797	-0.015247730577784	0.00207451415608935	0.000888056531399355
h1s2	796	0.0292851160215068	-0.0245884269874471	0.0152689038325227	0.0967820462053987	-0.125832020047766	-0.0147896289049612	-0.0165337426088656	-0.0731318398548841	-0.00572113939434834	0.00843516693535529
h1s2	797	-0.0113070232525131	-0.00368690730109351	0.00465978017172305	0.0520918190882736	-0.0902292304230807	0.0040262172768331	0.00413379748923993	0.00913936679865924	-0.00214877485258021	0.00250549112351096
h1s2	798	0.0122392168923686	-0.0155318211309304	0.00979006226959964	0.059946684074144	-0.0794780034408814	-0.0041679993901299	-0.00366201156150451	-0.0109004916006442	-0.0026843321359931	0.00460769538804587
h1s2	799	0.0169301972310133	-0.0236792611340201	0.0180423402817277	0.132335904864611	-0.181466320420075	-0.0118394012674216	-0.0148840609508086	-0.0522018703396423	-0.00618019330639912	0.00753619382822615
h1s2	800	0.0109383018103117	-0.00654456414276461	0.0036291855689973	0.000973120470543862	0.00775369714248154	0.00335738420599622	-0.00448616979342252	0.000930645476642196	-0.000477416336970633	-0.000841178223699759
h1s2	801	0.0269900515078725	-0.00865439083388652	0.0119984679896848	0.0917072439586881	-0.12793695725937	-0.0106421876686356	-0.0156103252495445	-0.059045091793558	-0.000565151574905595	0.00475104069664325
h1s2	802	0.0186555447501116	-0.00614760892971136	0.00737072519086174	0.0106615136423165	-0.00157131883662368	-0.00272369440542811	-0.00955888659948296	-0.020891899856375	-0.00208060451440169	-0.00102955565382825
h1s2	803	0.0186113455070942	-0.0090951943338234	0.00419736931858314	0.0185438059323367	-0.0239616990190325	-0.00206212948839857	0.00463398305606348	-0.0247762068458423	-0.00803287684884421	-0.00258092656756858
h1s2	804	0.0255120808233841	-0.008636030841116	-0.000106009929272536	0.00506218038911195	0.00490467749904028	-0.00404726350364861	-0.00223836315096028	-0.0112149741012956	0.00132286434049975	0.00734771152435599
h1s2	805	0.0225110609404585	-0.0155447010483139	0.00820546296702627	0.0752464136183704	-0.100137646181674	-0.00954265038748829	-0.0085541229269626	-0.0296471770567819	-0.00572484609582248	0.00784695996469326
h1s2	806	0.023558228377706	-0.00574819062785193	0.00678950470642106	0.00162645670903317	-0.0279586840872307	7.91549923900979e-05	0.00470348520502773	-0.00169866505882299	4.82301303245198e-05	0.0027920255158993
h1s2	807	0.0253303819809834	-0.00341210145504885	0.00225390935455289	0.00636672918558572	0.00451695573795641	-0.000955542989638093	0.00773248222520261	-0.013861917371245	-0.00963732079798654	0.00442469970195124
h1s2	808	0.02455648781616	-0.0043134011284574	0.0053136001403273	0.0161549346282163	-0.0090347148376652	-0.00422813857865017	0.00872620995200053	-0.0163671922149308	-0.00187838912081849	0.00310679834211036
h1s2	809	-0.0211485598509904	-0.000157212059696736	-1.0367463985869e-05	-0.00262855946667562	0.00697152721539003	0.0109457159833038	0.00986104166163763	0.0116072362411993	-0.00638411904687999	0.00160325157185282
h1s2	810	0.0186648612050871	-0.0110961520488073	-0.00452175962140346	0.0275810429937429	-0.0266081342681581	0.00106652028211822	0.00910788548692696	0.0024706764171542	0.0119375755357729	-0.00140264804856051
h1s2	811	0.0126574683596716	-0.0009100635882145	0.00655959109426093	0.00046212381143832	0.0139491742381974	-0.000501718188569814	0.00269387461346844	0.00682023448376801	-0.000664154474338076	0.00600975457731537
h1s2	812	0.000557747048255984	-0.0193298777794584	0.0177704640603611	0.140807024878587	-0.204747774843416	-0.0231538313392094	-0.0267613699222694	-0.0674650863464812	0.00131231681818541	0.00121305367506394
h1s2	813	0.0241156135144684	-0.030442006627004	0.0109455660857576	0.16150993759454	-0.225505907893014	-0.0167818821266844	-0.0312789177011188	-0.0782769834082095	-0.00133571423552449	0.0065673204923392
h1s2	814	0.00930609312789171	-0.0188788785126095	0.0129807521463901	0.076780046182565	-0.115453457098411	-0.00219229545030441	0.00518903972800735	-0.00829856746699465	0.00357503977387423	0.00317096815024886
h1s2	815	0.00549586320387922	-0.00641053399294899	0.00192399601898478	0.0212989861060708	-0.0330050221338229	0.00773744939314443	0.00873194205497292	0.024244891040544	-0.00264790404388281	-0.000945592709781204
h1s2	816	-0.00201250413102508	-0.0119848080509411	0.00732402875650153	0.0444940765280504	-0.0502615759315047	0.0138075944231392	-0.00933322636727941	0.00543651085807172	0.00139469362284824	-0.0004830153556767
h1s2	817	0.0289604213969121	-0.0256876965813276	0.0131764624239532	0.0930384771661872	-0.137409642568405	-0.0120826872397922	-0.0308034319071073	-0.0633330464203357	-0.00470953412886471	0.00274068448712373
h1s2	818	0.0165937765954097	-0.0198163210219697	0.00187494336905355	0.0910212050158733	-0.131289156340181	-0.00632363513273175	-0.000757480794267049	-0.0106048450122213	0.00120070867068128	0.00579711270111221
h1s2	819	0.0145563135880534	-0.017047536502556	0.0117044633268018	0.0646406253863982	-0.0923307005659711	-0.0131616556599438	-0.0088095619272897	-0.0307349522928867	-0.000393371468878135	0.00650548548512429
h1s2	820	0.0030115228104113	0.00293148879147467	-0.0054839924202484	0.0387440285007546	-0.0506321565730939	0.00165833658536503	0.00818917805596961	0.00531498489574897	0.000424435291020464	-0.00311261978320068
h1s2	821	0.0212391684443061	-0.00310597605560429	0.00771942780200427	-5.67326980978565e-05	0.00550682403559775	0.000867187051043928	0.00575041723366812	-0.0146576377621775	-0.00450736716997266	0.00978449163845569
h1s2	822	0.0260042491480682	-0.0157430925303361	0.0138617638251742	0.0512491724795896	-0.0697058369261624	-0.0195001962616718	-0.0101164164563173	-0.0405782391854737	-0.00127308968735879	0.00294194280971928
h1s2	823	0.0237947932286795	0.0046367492364259	0.00680294009508225	0.00668161203143429	0.00691868081809391	0.00223166995657936	-0.00215401195369713	-0.00658532887297256	-0.00102253497519474	-0.000455302515798478
h1s2	824	0.0218774195828311	-0.00924225812446742	0.0129433612152216	0.0738894169262921	-0.11218148638576	-0.0072901540404261	-0.033422398747303	-0.0367600036774258	0.000604159902310273	0.00559042826478463
h1s2	825	0.0139321960655487	-0.000411643104004401	0.00583183676376053	0.041049147515716	-0.0557704303888891	0.00251516223022401	-0.0135246039455605	-0.0110620368798449	0.00163232176147327	0.00508132297943737
h1s2	826	0.0256807267025753	-0.00645749485867758	0.00947213183947981	0.0132543986769336	0.000466282050790424	0.00147475270179205	-0.00720013375814901	-0.00844345693477389	-0.00466034795906572	0.0111633845450747
h1s2	827	0.0237670015101193	-0.0265692862776361	0.0150400923223047	0.0941463943936953	-0.140952516675431	-0.0172625781027531	-0.028660836540402	-0.0420282552861578	-0.00360216489454378	0.0131367721896725
h1s2	828	0.0251803352008299	-0.0106898705563666	0.00594346589437182	0.0206804638113494	-0.0210728044469996	-0.00194486066500705	-0.000123527569689854	-0.0190788329775903	-0.0017084223225285	0.00486683133894907
h1s2	829	0.0263943241152477	-0.00747201540195454	0.0115510194608869	0.0392634503381245	-0.0489245454125732	-0.0183728080511937	-0.0123757237343145	-0.027735629131024	-0.00531192103316387	0.000417644826031928
h1s2	830	0.0113030856313848	-0.00648783087844119	0.000134963936329444	0.0356069367550234	-0.0407818297848697	-0.00534647789553013	-0.00234232274316086	-0.0183647087810551	-0.00375302892866587	0.00873484010529577
h1s2	831	0.0131116391138283	0.00218254321272903	0.00375843648818741	0.00678231131998733	0.000494227564502588	-0.00216205605929722	0.00623567271739877	-0.00721020615767837	-0.00120600818290629	0.000896673265162082
h1s2	832	0.0230751475003884	-0.00736854489261518	0.00681682475725799	0.00970144184222405	0.00193822374753023	0.00419249623669158	0.00610645573833678	0.00557863437766421	0.00523100538592686	-0.00527442035825841
h1s2	833	0.0197462353425718	-0.00369144864954968	0.00553675429155526	0.00200498777535207	0.0145162542764768	-0.000983491791213998	0.00174965956198	-0.0105039759442608	6.60239792124063e-05	-0.0015792168625891
h1s2	834	0.0198521017702917	-0.00374470146365302	0.00592680819029325	0.00089959756021666	0.0138663642402828	0.00316913590476749	0.00680883243121616	-0.0136857871196096	0.0143635431814259	0.000543873624612338
h1s2	835	0.02198605650389	-0.00414504971469967	0.00747162795335962	0.00415140570139137	-7.66692742067603e-05	0.00183546099080535	0.00790847601912096	-0.0136671570154598	0.00532575490781815	-0.00298042902215631
h1s2	836	0.0219962561095093	0.0105140513628877	0.0044257290552044	0.00674693885204644	-0.000505467960514472	0.000823646439614479	0.00617004874104333	-0.00932295828603582	-0.00787071106760863	0.0038367753319202
h1s2	837	0.0300289049505198	-0.0268268962590245	0.012399014300901	0.0926099032709182	-0.142288454571606	-0.007432762572105	-0.0159028200750459	-0.0539697642860947	-0.00559914794538169	0.0113739277361385
h1s2	838	0.00441042810657592	-0.0247330372901014	-0.0256695807186974	0.0800455541830743	-0.120506461922176	0.00364402980576586	0.00220101452033361	0.00905915134277783	-0.0057269662310192	-0.0034060739695798
h1s2	839	0.00474452294279371	-0.0200419168117973	-0.0116088103255804	0.0671884522868302	-0.0917414677496748	0.00246249280688856	-0.00236437823203996	0.00271756987054153	-0.00244081783254799	-0.0024115083786987
h1s2	840	0.00729351672336626	-0.0232578827932623	-0.0174242234087735	0.0776365253258199	-0.105685100562453	0.00519871172828797	0.00206526628712923	-0.000112229349764519	0.00540181104860759	0.000662805705308725
h1s2	841	0.0170443692545097	-0.00466964979003078	0.00796731396084983	0.00680359911309095	-0.00708105270553709	0.00221504920734223	0.00282222063977641	-0.0203251699161943	0.00422529117945843	-0.00211908197240736
h1s2	842	0.0200908970446344	-0.00476784849817244	0.00377035367212814	-0.00904304967875455	0.00732787170385052	0.00488563536617096	0.00727963469839231	-0.0115065449287515	0.00581782601255994	-0.000400252884099141
h1s2	843	0.0261002002259714	-0.00634771249083735	0.0100978362781369	-0.00743276995678056	-0.00530396078701286	0.00173743696883044	0.00789773047160117	-0.0154929961836541	0.00429544011340418	-0.00120341355878709
h1s2	844	0.0207946805736789	0.000436065315612037	0.00382982989464437	0.00246028433392806	0.0109102195196035	0.00663458272369066	0.00652487684401998	0.000600464106326375	-0.00850917611046696	0.00414297483131522
h1s2	845	0.0168824949338883	-0.0131198424298159	0.00742715283409438	0.0611732237788654	-0.0885721234515868	-0.0187198612396307	-0.00666991824109181	-0.0143487882796197	0.00706019394512347	-0.0121032106245564
h1s2	846	0.0154118941161939	-0.000487647350780152	0.00356153006461173	0.00889400324739754	-0.00460600511767713	-0.00241997913757013	-0.00351784998783539	-0.00346471630845917	0.000357351331750342	-0.00954832622932536
h1s2	847	0.0237532314982762	0.00190803022807756	0.00461871652177754	0.00507840038804974	-0.00329433125312419	-0.00930773456160575	0.00366782462112525	-0.00639673655532716	-0.00505076147920644	-0.00431874947916834
h1s2	848	0.026030282691313	-0.00930573440231706	0.00795506302686855	0.0474529981104926	-0.0656123769233303	-0.00947548304895789	-0.00818277558772543	-0.0338383876179525	0.00101209361166148	-0.00475839586643807
h1s2	849	0.00450708294169629	-0.013937087875893	0.0116948653945869	0.0564840847134217	-0.0726582453981407	-0.0245765834241506	-0.0140844773190637	-0.0180918656543141	-0.00211035480714761	0.00577382104688934
h1s2	850	0.0179016349103227	-0.0105466620638241	0.00637173999975837	0.0307109153472476	-0.0706246425213908	-0.00316972605853735	-0.000131290955508125	-0.0302817324077518	0.0068818508450527	0.00426795676007538
h1s2	851	-0.0209709095673652	-0.0126575336395498	0.0105318566977596	0.0908131488504114	-0.13407350953173	-0.00813196468934548	-0.00985675598922427	-0.0217003103990962	0.00413048574120166	-0.00534109296121602
h1s2	852	0.0248791271089327	0.00109890980482704	0.00926620466630332	0.0413190912643578	-0.0515941200729631	-0.00246896071631396	-0.0106983907614989	-0.0356173868251157	2.65220633523612e-05	-0.000281691234646375
h1s2	853	0.0175628973162812	-0.00477634379816014	0.00355187195978034	-0.00308820249552843	0.0108531622602567	0.00201334891455028	0.0011367041861321	-0.00237160226499192	-0.00418196059446677	-0.00313460097779424
h1s2	854	0.0112754705766664	0.000566706375625631	0.00575948341288969	-0.00330879101127064	-0.000987870952992878	-0.00484892154989565	0.00367113482506375	0.00427216642876933	-0.00546710155896823	0.000405711562487538
h1s2	855	0.0102643309374277	0.0082483153231897	0.00223249966308184	0.00386251456517901	0.00553136822372441	0.00516250875633042	0.0124288508918696	0.00706485787424123	0.00061031524507771	-0.00242227014295662
h1s2	856	0.0221827870204223	-0.00157611018760238	0.00483430819416099	-0.00343324558721601	0.0126975016774812	-0.00230646509693835	-0.0028764222153336	-0.00922443618863448	-0.00567479182947615	-0.00228427710968768
h1s2	857	0.0169207619289029	-0.00552283604664514	0.00284665596059578	0.102218286553212	-0.150123844537223	-0.00607966823633692	-0.0161959726170801	-0.041484616732191	-0.00240902476932155	0.00286974649397556
h1s2	858	0.0178468045298261	-0.00295222881772252	0.00707969276253541	0.00552663037917256	-4.40241320430688e-05	0.00313196674557396	0.00862360610745018	0.00895352937796417	-0.00219740754281359	0.00290537193481741
h1s2	859	0.00854145929017104	-0.00673338749706161	-0.004805618268658	0.0084404884157547	-0.007509008171361	0.00509939168865305	0.0119232605897419	0.0094700620644994	0.00228190654902665	0.00257594751573703
h1s2	860	0.0206534122799883	0.00542913489455162	0.00453439581644845	-0.00373928731288818	-0.000196795907937476	0.000685205425969998	0.00978232566152695	0.00714107894275404	0.0101855536803087	0.00484125689123527
h1s2	861	0.0131263408838827	-0.0212597100276127	0.0201039333470057	0.117246643597314	-0.161690001983346	-0.0222594596291558	-0.0229261250656717	-0.05480574023023	-0.00146907545389024	0.0101647473967555
h1s2	862	0.0199515033174369	-0.0161238278531913	0.0168099053350885	0.151298203854453	-0.226012936403079	-0.0177859508021915	-0.040408931450692	-0.0766893524068676	-0.00159447775567169	0.00699058590863339
h1s2	863	0.0256012322105806	-0.0147340606712216	0.0159514389968246	0.0759203118960521	-0.0980304185396566	-0.00152949007850709	-0.034690665894468	-0.0578889038088197	-0.00320593103044884	0.00934198123289428
h1s2	864	0.0184285594193574	-0.00397557587602591	0.00833427833295182	0.032707964330693	-0.0374957995086364	0.0110658736333612	-0.015507214180655	-0.00663508134964112	0.00150728085217952	0.00234618328714461
h1s2	865	-0.00777050130406555	-0.00608094655287638	0.00192791213048187	0.0437154542292053	-0.0650028690161693	0.00583637476213747	0.00150358879523007	0.0194201287772298	0.00334622813839412	0.0111530785720097
h1s2	866	0.0115728937872555	-0.0158138357480321	0.0160150335791652	0.100330307689586	-0.141374797721595	-0.0107177086071921	-0.00999996604099474	-0.00736603441144519	-0.00078903698661539	0.0049358387413499
h1s2	867	0.0243473950611881	-0.00369750760106961	0.00662437645011365	-0.00327085000492315	0.00639900658857991	-0.00135994491256107	0.00334729137187731	-0.00968513566602533	-0.00462471233564657	0.00295909140702823
h1s2	868	0.0212789234266993	-0.0017450085647518	0.00526623889134827	0.00389820855991505	-0.00232900441858654	-0.00290706174701178	0.00510003324385191	-0.00176330065840102	0.0128936688061783	-0.00219555025420197
h1s2	869	0.0044352687183173	-0.0185751299360044	0.00777661506369664	0.0596092467436597	-0.0841776919732954	-0.00943886724477422	-0.00170625262485278	0.00630051766200623	0.00577805923492602	0.00614161627251951
h1s2	870	0.0116878710677866	-0.00214171133543503	0.011234835209998	0.0290252869040209	-0.0266101801944908	0.00923180611403751	-0.00844216105322497	0.00969549009314409	0.00569547880758199	-0.000673245616127219
h1s2	871	0.0184345470363052	-0.00192737822932729	0.00491343551845555	0.00317312420534678	0.00550945807184659	0.0124749942650388	0.0019054521440109	0.00209183658418631	0.00113762978504263	-0.00206344677273602
h1s2	872	0.0220385669920457	-0.00904454288494394	0.008277013431653	0.0322836031672928	-0.03100713662495	0.0146986703171532	-0.0163881444344515	-0.00250868716550461	0.00366338542324629	-0.00317769545093684
h1s2	873	0.0203758991332908	-0.00091602307432075	0.00552341574430115	0.000315710117090006	0.00645981529985771	0.00851105495490337	0.0116661069312202	-0.00101799390761654	-0.00291909809864777	0.00211326190764894
h1s2	874	0.0294304407898035	-0.0224092821591934	0.0207366163740952	0.116391926191471	-0.175300843986067	-0.0218292361232301	-0.0195190709451277	-0.07486231692013	-0.00689070910856692	0.00835992764457632
h1s2	875	0.0277986348530374	-0.0143951387708335	0.0158256807502917	0.0467685766922919	-0.0611278814691225	-0.012124261718814	-0.0106284353535354	-0.0355767637863975	-0.00457357959348446	0.00880980337588052
h1s2	876	0.0182975448029469	7.33258514581802e-06	0.00396443965981971	0.00591110536806757	-0.000130050068992958	0.0021118342074153	0.0116592787305538	-0.00740197770019822	0.0067722980880861	-0.00227673992862238
h1s2	877	-0.0474143561798988	0.00181758995366321	0.00692047552664989	0.0247389453388924	-0.0358719638279077	-0.00659740088823068	0.00120000814849888	-0.00735060410413312	0.00694847839504326	-0.00802945644740838
h1s2	878	0.0256469516803446	-0.0318247403359851	0.0198529620322	0.154942963943414	-0.217736497541915	-0.0241458383129436	-0.031306538582208	-0.0815111727766302	-0.00748396541785763	0.00667712016717348
h1s2	879	0.027742891532555	-0.0195386119404951	0.0172016312838811	0.061889304753102	-0.0981984113863783	-0.0123865407686655	-0.00904396913714385	-0.0535553863352658	-0.00755558943339431	0.00596918449692875
h1s2	880	-0.0152566179967449	-0.0297570578567212	0.0214325238719472	0.137106677484656	-0.187859521663359	-0.0120208194298697	-0.0170990970026136	-0.0371178044061699	-0.00813316246802551	0.0148809136770516
h1s2	881	-0.0354369646163824	-0.0230658078144879	0.0202364739470332	0.128887104066042	-0.177923122962443	0.00199624417023203	-0.0127114041659084	0.00337756682584616	-0.00586148789556261	0.0121180658532952
h1s2	882	-0.0109946961724333	-0.0332600585557665	0.0262672678664502	0.140797197269637	-0.204616904739204	-0.00906586799377258	-0.0186752482631699	-0.0355348760043278	-0.0107779497337748	0.00986535345506667
h1s2	883	-0.0300809212834759	-0.0222174199974222	0.0179610982051318	0.110919956501794	-0.159039302448127	0.00860773169096515	-0.00842815316963386	0.0207607023745899	-0.0043427808612797	0.00828959318724232
h1s2	884	-0.00134606082553391	-0.0286150711648545	0.0265176976032734	0.138044127927557	-0.199413820467985	-0.0150794551309147	-0.028037984274088	-0.0547641155858332	-0.00904940489746581	0.00841668622352632
h1s2	885	-0.00381427946690971	-0.0403182918113555	0.0314307099901392	0.178150256375141	-0.258238200951915	-0.0218772883602641	-0.0277423654521579	-0.0525689904430747	-0.0109636894189395	0.0178905431828804
h1s2	886	0.00992419526561823	-0.0354530555103795	0.0264209695867494	0.127442033048884	-0.183667543296556	-0.0154838258829768	-0.0264709264591026	-0.0799579118643755	-0.0105860289205281	0.0103116027849861
h1s2	887	0.0219780375362376	-0.00763696646837626	0.0114409149672668	0.0493450123404584	-0.0705318071603085	-0.0147055585748165	-0.00738621807185985	-0.0540512182314912	-0.000492067982483374	0.00173484055590368
h1s2	888	0.0257023725285165	-0.00774495961000332	0.00583900361284131	0.0345732422373007	-0.0345746322404287	0.00134572998999383	-0.0049953079653168	-0.0230477042046974	0.00303390169473981	-0.00148749921705466
h1s2	889	0.0125064304604374	-0.00781065407624325	0.011135537291843	-0.0159040724275476	-0.00545009790914093	-0.00401466244911578	0.00338445946506687	-0.00984442942303781	-0.00440331625606903	0.00870327888837316
h1s2	890	0.0205318133408262	-0.00920686988538053	0.0112369584582219	0.0400599983312594	-0.0607531883405049	-0.00226428253286822	0.00217639337555705	-0.0255695701705251	-0.0030687293663598	0.000711979452954358
h1s2	891	0.0128141794605345	-0.00961374023906644	0.0136797405095021	0.0950928866142243	-0.126562852064941	-0.0242313844933528	-0.0122761335185556	-0.0245613056202694	-0.000817587934437488	0.00595290657886288
h1s2	892	0.00443672154364691	-0.024193481658421	-0.00179489612487435	0.0487168712861707	-0.0850409878567349	-0.00122787336878613	0.00445465159440161	-0.00382725931929745	-0.00287158039405235	0.0118277864011529
h1s2	893	0.0132788930902746	-0.031941221906463	0.0101480460375753	0.155105403989493	-0.229866264942587	-0.0152797977779131	-0.0185591038060808	-0.052853783733523	-0.000651692053735535	-0.000873676989561311
h1s2	894	0.0065255720368922	-0.0162842556555201	0.0153258406387689	0.127852074942339	-0.212349770220969	-0.0161633696531528	-0.0229762914667428	-0.0411498885168152	0.00312200833360718	-0.00314869194369407
h1s2	895	0.0275294613508858	-0.00812119848706035	0.0105578578103164	-0.00437166637678487	-0.0280337718453308	0.00379179842368715	-0.00156351977683688	-0.0220872486077563	-0.00830029941423927	6.93360972445037e-05
h1s2	896	0.013250893255448	-0.0100275266380483	-0.012627494370091	0.0204284600964693	-0.0188455499013751	0.00403271930957341	0.0104854792104209	0.0192250480169175	0.00078510920889905	-0.00224454666749093
h1s2	897	0.02498430856623	-0.00486423299661799	0.00724695897012944	0.0295111389209216	-0.0316593875404314	-0.011288950073226	-0.00439396722089833	-0.0172373256432206	-0.00636103330176085	0.00210298665779777
h1s2	898	0.0177538952691173	-0.0279584971805304	-0.00735181193709134	0.0799218106982896	-0.114311076284981	0.00115025644835004	-0.0110760889008091	-0.0168725962253823	0.00340017090230116	0.00173552422996479
h1s2	899	0.00556568645654596	-0.0211996035149624	0.0141264543385542	0.0880768801889934	-0.120222383445773	-0.00125465215334322	-0.0066662593687874	-0.0216322915039214	-0.00594504037821534	0.00329228284250783
h1s2	900	0.00617329935658107	-0.0242131482177633	0.010202265044718	0.112321870588002	-0.152208764594374	-0.0135646936251629	-0.00738623697771659	-0.0193510172206861	-0.00158659717376748	0.00453367017338243
h1s2	901	0.0155506929742292	-0.000451751553920815	-0.00292044689147489	0.0150040223436218	-0.013632500102938	-0.00213440816284844	0.00639037527683648	-0.00159911456825469	-0.00435828998500502	0.00076401004792145
h1s2	902	0.0174301875860834	0.000780544756368422	0.00895255366121538	0.0305601609622369	-0.0312669830267881	-0.00317210337416219	-0.00850686928443224	-0.00342577193749639	-0.00184367930355541	-0.00129035687704816
h1s2	903	0.0203130591602581	-0.0146693987114766	0.00190429159677387	0.0352865715583049	-0.0381975558386812	0.00351394467183153	0.0096457271438997	0.00834116231191082	0.00206920465387892	-0.000729440906658118
h1s2	904	0.0237614269696079	-0.016132554743877	-0.00271186722857087	0.0390999538483259	-0.041659510647152	-0.0144321897842288	-0.00646232197224351	-0.00948616277254373	-0.000506401736387201	-0.00323870452538628
h1s2	905	-0.155559243157098	-0.00168913771799618	-0.000537102459056806	0.0147486784857231	-0.00749060560819874	0.0168342241891079	-0.00712587750776167	0.0520028629759446	-0.00495657236083224	-0.00848619155210478
h1s2	906	0.0135604293471862	-0.005905486045821	0.0104441652304648	0.0706520665734813	-0.0922300386421684	0.000241100031562063	-0.0128661000481662	-0.0213441949352007	-0.00192776124082309	-0.00178452858924453
h1s2	907	-0.0748697429323272	0.00194951960082872	0.00746185807135673	0.042838489863118	-0.0512781257108425	0.0079460987212794	-0.00854882058545892	0.00984458658596946	-0.00583720695410257	-0.00227377469671862
h1s2	908	-0.206770422512391	0.00300395418431568	0.00249828796341877	0.00316536905968237	-0.000889525068056712	0.00523138941434117	0.00277234384951093	0.0581779233684908	-9.94668021402698e-05	-0.00832613435179604
h1s2	909	-0.170836769244397	0.000663277313729579	0.00420987513184636	0.0176191423451333	-0.0189225906056164	-0.00292993512197554	-0.000591859109592909	0.0353018962072896	-0.00213086935469852	-0.00294204744879399
h1s2	910	-0.193671787904354	0.000192518259946294	0.00488268417786522	0.0126725480252646	-0.00885749755235615	0.0103005354255602	-7.22079609829395e-05	0.0479877146672187	-0.000233371573295862	-0.0135002099583791
h1s2	911	-0.160645504840162	0.00793262112802035	0.000392031813590693	0.00696574457911331	-0.023335774455107	0.00767795032358658	0.000884517144996026	0.0677186850179635	0.00990517760522538	-0.00662236512361836
h1s2	912	0.0196302008612765	-0.00823273587882675	0.0136659658369562	0.0748240225519043	-0.100232148545197	-0.00461237773493713	-0.00246681425702287	-0.0463769437068424	-0.00861719401995956	0.00430097326786371
h1s2	913	0.0222324618269433	0.000241446114263553	0.0053199265111702	0.0186572903252531	-0.0161316309653715	0.000585983025540138	0.00853921687069259	-0.023127205134714	-0.002719050140505	-0.00501373105555769
h1s2	914	0.0229808038092933	-0.00484015440731506	0.00553167841151708	0.0238514494593327	-0.0223003154911606	0.00194273699350737	0.0048140553178553	-0.0254301761782259	-0.00249366628672307	-0.00321986524184867
h1s2	915	0.0264387228811693	-0.00362684793415348	-0.00102261997542519	0.0119887493846299	-0.00180811005647889	0.00399349774918796	0.00698408981467281	-0.0177780328913608	-0.000281313757161544	-0.0064766033216707
h1s2	916	0.0207569399455487	-0.00183670066785013	0.0066985670842013	0.0190663169918758	-0.0135948557747602	0.0025817263094962	-0.00272071481653785	-0.0212761836266637	-0.00359942208066447	0.000460154591834603
h1s2	917	0.0133985034630917	-0.00806726868830717	0.00256516669715002	0.000434144327558201	0.00332852846103121	0.00611010352694603	0.0106398802258049	0.0324237647403077	0.00466571837762081	0.0136741625347404
h1s2	918	0.0207965590399562	-0.0019239011720947	0.0102433000002067	0.0154843630231417	-0.00346070413575246	0.00307466190007982	-0.0225453774138282	-0.0158767954876348	-0.00536087175046164	0.00665882444048663
h1s2	919	0.0165556001152169	-0.00420457889451213	0.00593164639340816	0.00962279324891394	-0.000220292552886136	-0.00100165430672791	0.00138131607941368	0.00106671168575097	-3.23495295987696e-05	-0.00123462809287472
h1s2	920	0.0119901010574525	-0.00517750631995968	0.00296968474727512	0.00411145048929551	-0.00957841629797922	0.00809354957006089	0.00395287615277425	0.00204318685127268	-0.00371364938778001	0.0020677196314757
h1s2	921	0.00557754585647034	-0.00952534228449954	0.011159085995859	0.0640625295629797	-0.0887633560741227	-3.67363529616221e-05	-0.00593908109430599	-0.0241332475594394	-0.000862181494454726	0.00753432220178895
h1s2	922	0.0182794993209239	0.00119731870791758	0.00534409181325066	-0.00393475176263339	0.0123861156490566	-0.00193323674932137	0.0070298602329248	-0.00409964824782891	0.0103065694850777	0.00996610624671396
h1s2	923	0.0246617971500086	0.0028581910792607	0.00475069437029141	0.00186805755817921	0.00860286499198856	-0.000273567265315029	0.00889415182074394	-0.00484538750055032	0.00727341133669173	0.00456735018638171
h1s2	924	0.0249233809609166	-0.0120834009957996	0.0123160792898357	0.0675083553165901	-0.0847660546661911	-0.0137596372912321	-0.0298310890043646	-0.0461381420746013	-0.00275536786300079	0.0151858147652451
h1s2	925	0.02289590249663	0.00476818343020504	0.00616717592716039	-0.00559169584646375	0.0105649155593434	-0.001890014905247	0.00307971610175943	0.010157888540281	-0.00506846984107613	0.00456091022121784
h1s2	926	0.0241168665659216	0.00177814691533666	0.0094074858432155	0.0538499185295457	-0.0619468439903537	-0.00213576348166309	0.00184330051987552	-0.0104855594700288	-0.00420782904606966	-0.000414380444568168
h1s2	927	-0.00721441875957919	-0.0202123697250338	0.0151550339610272	0.0891697659783573	-0.111541942056578	-0.0010036821237565	-0.00799067541263639	0.0174728086086254	-0.0071157054621382	0.0179976376917578
h1s2	928	0.015569732023622	-0.00649367764484012	-7.48797057115246e-05	0.00933605315497776	-0.00125833904200713	0.00361145963955131	0.00878474167795588	0.007059039168396	0.00150370456615296	-0.00600759052349131
h1s2	929	-0.00408694930874942	-0.00560543852532011	0.0069918527678601	-0.00729378611838321	0.0154897602858392	0.00258573678426149	0.0085011278976466	-0.0029372556651627	0.000490461551231765	-0.00214143488771933
h1s2	930	0.0188372909695038	-0.0103640902797861	0.00182147113053825	0.00128667818010782	-0.00670841022606459	-0.00600476653290625	0.00164015221167859	-0.000668936860053452	-0.00658637911044618	0.00171058062003525
h1s2	931	0.0203058982026016	-0.00456889260844563	0.0061404802803921	0.00779168994075854	-0.00459007928140028	0.00785242686797316	-0.00799013854030385	0.0011634459436656	0.000703080655920522	0.00762126088937706
h1s2	932	0.0226430666119906	-0.00801485792640277	0.00749579261717488	0.0122650831486415	-0.00304605898162059	0.00447374645748461	0.00998438420637116	-0.00980783892654988	1.20777699974603e-05	0.00086774280167641
h1s2	933	0.0214199229455011	-0.00215121818861	0.00849903635992917	0.00417107024801865	0.00812547405728583	0.00766322002433744	-0.00209042399212643	-0.0154824407049511	-0.00260409760684554	0.00849112504084251
h1s2	934	0.0255633449888557	-0.00281953159886045	0.00357638680483835	0.000649442787814974	0.0111937350693665	-0.00109427610508907	0.00621059018030592	-0.00764753888068983	-0.00370821820363666	0.00458364457551669
h1s2	935	0.0261093024495755	-0.00290200192422155	0.00749568025016035	-0.00243358223958607	0.00405475515713104	0.00173892241006425	0.00766586949224343	-0.00944636286952882	-0.00307990948609912	-0.00150849436840516
h1s2	936	0.0161596807511946	-0.00870895643812642	0.00917610546720888	0.0221296947101253	-0.0159279015228742	-0.00836782832491468	-0.00821230770716293	-0.0230413943878043	0.00510389373224676	0.00307888092612389
h1s2	937	0.0221846600905276	-0.0332450648010098	0.0268625105068059	0.169514419293122	-0.247291679678343	-0.0277946012790321	-0.04459332178273	-0.0980736491537714	-0.0087487583598087	0.00256149882712074
h1s2	938	0.0285184931770807	-0.0325106239186847	0.0290385754199739	0.160027297202665	-0.241195148504367	-0.0387614576974803	-0.0500045021582615	-0.115890301800149	-0.00822789776421451	0.00557190750980176
h1s2	939	0.0259929717103138	-0.0370072089987695	0.0287375553650942	0.168390748605395	-0.250219759569933	-0.0379614593236605	-0.0499314451349139	-0.119896154310665	-0.00716638740634963	0.0059417270173635
h1s2	940	0.0289637700240175	-0.0303110914392853	0.0240269530108884	0.176472906938946	-0.264555918962075	-0.032619044620729	-0.0444793140416929	-0.106758835752144	-0.00377997577452893	0.00318794726218632
h1s2	941	0.0297200639557918	-0.0536232718907934	0.0307723738029834	0.251870117286915	-0.402022312121145	-0.031690175898194	-0.0639560978399302	-0.14050741031133	-0.00594595913142581	0.00380949025052196
h1s2	942	0.0236910039462613	-0.0270100233285307	0.0151695219275786	0.0868965976309384	-0.134907362040373	-0.0109765890817771	-0.0125188407209278	-0.0484911029578333	-0.00374987365248759	-0.00284853861958197
h1s2	943	-0.0871738726784848	-0.00203782260699216	0.00299004140084417	0.00537697958905366	-0.00982913314413522	-0.0022988395706753	0.00142068700282685	-0.0371408384132369	-0.0206630632955966	0.00573189230517819
h1s2	944	-0.0450952694864121	-0.00484004305666746	0.00417985596840701	-0.0108281556451071	0.00773590220402208	-0.0045621825666306	0.00364243755400639	-0.0553906449218039	-0.0156443710613809	-0.00436364526234401
h1s2	945	0.0259593628722867	-0.00489798780082791	-0.00177547692164203	-0.0114153510400697	0.00558037147139718	0.00914662826565414	-0.0142970480026233	-0.0113253628568611	-0.00154293236342598	-0.000499287096539086
h1s2	946	0.0177655740282693	-0.00639570417637222	-0.0019974563178046	0.00677244541694685	0.00530246953378136	-0.00798021077745463	0.0034109969980865	-0.00602518033630564	0.00901521683301824	-0.00365919071899725
h1s2	947	0.00771131955868878	-0.00508073563380502	0.00732053605452783	0.0193874648604097	-0.0189836651843584	0.00174741967289224	0.000201381077430813	-0.00472460687646853	-0.00102455242754111	0.00866773511979794
h1s2	948	-0.0121918786432102	-0.0222753292899318	0.0131944675599617	0.0592480091827937	-0.0965711401487666	-0.0054803965725451	-0.000422421159752002	-0.0188474915998141	-0.00527790337702219	0.00389729619465873
h1s2	949	0.00661065634123712	-0.0102387055908157	0.00736445833901957	0.0200343029784405	-0.0221667564658941	0.00378852651671421	0.00584192900606756	0.00956385635983811	0.000805118093234883	-0.00746683799803773
h1s2	950	0.0247602612591115	-0.00487079893597542	0.010796874502333	0.00387062278290139	-0.00967598082004638	0.00620292700405385	0.00375495314940322	-0.00672552037169172	-0.00217736594636833	-0.00194269494913556
h1s2	951	0.015869834134258	-0.00964882269722433	0.0163582193439257	0.0710649038995921	-0.0993268307159637	-0.0155396730623382	-0.0142253308695341	-0.0399166256601177	-0.00281357405219238	0.00407593831929648
h1s2	952	0.0234270268876678	-0.00903885975762724	0.00810985183025978	0.0112036207587562	-0.0143563582613856	-0.0031764849086946	-0.00369101531120649	-0.00689452310230361	-0.00232170878482465	-0.00332370463078921
h1s2	953	0.00155679682021304	-0.0138004721976874	0.0125663313444493	0.0235535941867734	-0.0367966278199567	-0.00350448332969861	0.00680778738720574	-0.00591145803978285	-0.00703368802919449	-0.00322588898928122
h1s2	954	0.00906400184021346	-0.00763805980181458	0.00852479569243238	0.0242822740187256	-0.0358532580528437	-6.85979048521556e-05	0.00376139080560208	-0.0143879521536653	-0.00707851916225274	-0.00397317068021386
h1s2	955	0.00380253554162746	-0.0180714394097418	0.0164518266122997	0.0364142982400304	-0.0699185172649159	0.000934244764978025	-0.0167090993726283	-0.0175102447342773	-0.00811866365118156	0.00247577138507938
h1s2	956	0.0198541552365817	-0.000619888945267215	0.00574857884027757	-0.0109302788057506	0.0149756730834528	0.01038330369672	-0.00883580923881207	-0.00609978622784019	-0.00695539080628518	-0.00302670466766178
h1s2	957	0.0170663442485586	-0.00841281131735405	0.00778979100472716	0.00350631953547536	-0.00937377172082782	0.0061315147957443	0.00941763019859469	-0.0108830075893641	-0.00227041237622725	-0.00307057474865496
h1s2	958	0.0105256333415915	0.000555832901517697	0.00646819907335186	0.0040396816035284	0.00291073504460427	0.00955701329576702	0.00277602954937544	0.000822046950667135	0.00108304559455437	0.00277672596756322
h1s2	959	0.0249489795615496	-0.00621941198854723	-0.000111822223105914	-0.00904414544655503	0.013201120748395	0.00421392388752312	0.00276973143963733	-0.0108495366001242	-0.00642197874122001	0.00269239962180727
h1s2	960	0.00776633836798461	-0.000397012414773007	0.00311869055897013	-0.00119377764108248	0.0121062713605378	0.00624121871236805	0.00748343249083246	0.0105637769871205	-0.00164031300050142	0.00366211648758582
h1s2	961	0.0244130394877943	-0.0293094758715666	0.0183042390071081	0.161262885331944	-0.222294332174195	-0.0179558996150583	-0.0220933816289563	-0.0824676062027332	6.44198983199451e-05	0.000167407314292041
h1s2	962	0.026858441590185	-0.0373979620213207	0.023217856813324	0.200582795953927	-0.294143016722056	-0.0186721774223984	-0.0345512358524722	-0.105358815603815	-0.00225759764041068	0.0046220678502697
h1s2	963	0.0275678108328385	-0.0287841299217541	0.0192063976846477	0.124615839945807	-0.173504187163546	-0.0154383166325358	-0.0145965922696474	-0.0683027611029029	0.00182063852241793	-0.00173570900730509
h1s2	964	0.0193299316302688	-0.00217413503329915	0.00243944603924298	-0.00243743377491209	0.0161623258376563	-0.00116502622756822	0.00164442175720152	-0.00389829332357465	-0.00594800192985503	0.00844283278794872
h1s2	965	0.0119288662149026	-0.00429712374208258	0.0053289655541029	0.0315920897436671	-0.0328059992094641	-0.00786802171413764	0.00199272152169837	-0.0125861190265806	-0.00781614698806759	0.001061654487651
h1s2	966	0.0236419690172311	-0.000768815517945187	0.00477915698410929	0.00241176934732228	0.00844475590465824	-0.003677690607133	0.00687029423237988	-0.00774096837685388	-0.00272253779041912	-0.00314868625002274
h1s2	967	0.0194806676723379	-0.0102535372626742	-0.00187753760174984	0.0169230049951511	-0.0109407445837235	-0.00643655047342526	0.00516036799586171	-0.00178584339928257	-0.00459991847283118	0.00138084711116264
h1s2	968	0.0235606858294865	0.00233464701684117	-0.00272152244066559	-0.00476337593309335	0.0113573400686227	-0.00418457793340797	0.00483092548693329	0.00283896011432469	-0.00256800191388705	0.00610906467662574
h1s2	969	0.00649938536690311	-0.00374362934852172	0.00407691417091663	-0.00215827169274344	0.0181213118952993	-0.00672628721723893	0.000738842886462161	-0.013451043959396	-0.00224007656800097	0.00549527406282344
h1s2	970	0.0256537693869343	-0.00470597387517288	0.00831091748545988	0.0409819621721613	-0.0518294570473038	-0.0162134807485684	-0.00310075211600626	-0.010472918945474	-0.00411863978530526	0.0111345166068987
h1s2	971	0.00759101536131865	-0.00457962029822843	0.00779845020947823	0.0199523579036796	-0.0252642244125115	-0.013109881461461	-0.00832013730941238	-0.0122139078043937	0.00581343786667312	0.00863108611409767
h1s2	972	0.0185440286110086	-0.0105311017726894	0.00687456469236452	0.0593107707373846	-0.0821868063244454	-0.0041432996820083	-0.00305074802990954	-0.0155810731492308	-0.000363670648449003	0.00977899691181137
h1s2	973	0.0265246355840253	-0.0127569379408491	0.00878099419525012	0.0712113932802058	-0.0971313990433616	-0.0066372244157001	-0.0101928840900835	-0.0449804363734335	-0.0110415004310778	0.00312297367751814
h1s2	974	0.0297004150901729	-0.00303720646292574	0.0136587964564183	0.0649862228127786	-0.0862861169097197	-0.00865010320051575	-0.0255316500365448	-0.0434331116088105	0.00461425271892208	0.0159569023691343
h1s2	975	0.0256032137836525	-0.0073413924709821	0.0035024165957371	0.0648658543781796	-0.0847957676024102	-0.00017903356243572	-0.0162287326116634	-0.0239502208064533	0.00755627425196101	0.00878625384087157
h1s2	976	0.0171296042523935	-0.0179468074849672	0.00665597132384444	0.121698415240527	-0.166201661302863	-0.00759525755182567	-0.0248211286559334	-0.0392521471132339	0.00621444782306441	0.00717949483506781
h1s2	977	0.0255496974439944	0.000712306338137333	-0.00187054003457148	0.0597230019221108	-0.0767442789617002	-0.00156270123756992	-0.00563991461380065	-0.0311944939452597	0.0013403532410747	0.00353986767502588
h1s2	978	0.0264867025041189	-0.00699557075949143	0.00622403545018935	0.0362770664994837	-0.0443241244090045	0.00216902536747121	0.00396758462548874	-0.0227947226717535	0.00479280656944531	0.000785692637422403
h1s2	979	-0.0138567766026777	-0.0176971384518654	0.00455218869809237	0.0472977391377074	-0.070180979743745	-0.0198350377395782	-0.0137018739929573	0.0618796955725605	0.00710954469825968	0.0186304437675011
h1s2	980	0.0208803628960449	-0.0126253961741411	0.0173629452080469	0.113049082236844	-0.156153486935012	-0.0212164840513866	-0.0134313017929295	-0.0392091208726889	-0.00273320788077489	0.00914855618808572
h1s2	981	0.0220815339106651	-0.0203209610201856	0.0183249671745224	0.0800665962878912	-0.117720613677047	-0.0146816112943728	-0.0101349290440385	-0.0583155062667316	-0.00756518378507889	0.0132774172930123
h1s2	982	0.0147850072512184	-0.00955938559093127	0.0131171123841967	0.0338422263280988	-0.0405034786115458	0.0047711043325767	-0.00951274568899186	0.00357791202810136	-0.00615181176768163	0.000583771422480179
h1s2	983	0.0232733465396899	-0.0077129664412881	0.00839803535562664	0.00664062983371629	-0.00106333392671521	0.00532411982846042	0.00859746781809072	0.00316037673303851	-0.00198974368071349	0.00579463841478606
h1s2	984	0.0230538083798182	-0.010780667079067	0.0112402463695603	0.0755509932622952	-0.0965787836127671	-0.0093924444628053	-0.00412291158254295	-0.0272135846638847	-0.00423111121968253	0.0121543946875553
h1s2	985	0.0271341672206931	-0.0124687973605404	0.00689002037950515	0.0126965007659881	-0.0325497959420857	-0.00393152876105807	-0.00193517604763591	-0.025931034072233	-0.00826851800690948	0.00351175393073763
h1s2	986	0.0267341662936675	-0.0286667169026641	0.020786084576828	0.110586096432001	-0.169986861411492	-0.0134475442761602	-0.0383124632090325	-0.0697240641441577	-0.00627256534939052	0.00492244969422971
h1s2	987	0.011324820222881	0.0111868795757414	-0.00491515290803755	-0.00256389571515672	0.00279834239124061	0.000892542336242232	0.00946566155660816	-0.00432520109252071	-0.00112444484524336	-0.00328841482967573
h1s2	988	0.017288003212673	0.0134838136944224	0.00384511711209387	0.00580354164157633	-0.00103321685341969	0.000362120867907927	0.00661838201788129	-0.0206174218486834	-0.00127806681301389	-0.00270137301590843
h1s2	989	0.0144594672809887	0.00779641564097733	0.00212547904007462	-0.00187811796477382	0.00996182233688033	0.000910998260595387	0.00794298511189622	-0.0120216181564053	-0.0020020202576837	-0.00218609353495838
h1s2	990	0.0170499193512973	-0.0123811738417744	0.00601449538388369	0.0409325833376276	-0.0570022716434732	0.000745632617339846	0.00133902727623379	-0.00827500719359647	0.0055532757830903	-0.00465256146129973
h1s2	991	0.01898776830403	-0.00296861734852723	0.00473573013103054	-0.00076903772356527	0.0149017236974019	0.00109403858765509	0.00933263571848175	-0.0103225813562076	-0.00520023318536025	-0.0022998758379977
h1s2	992	0.0200390883043847	-0.00252194092370866	0.00578675387450267	-0.00392518800055111	0.0113559920290677	0.00543770979204187	0.00259307265994537	0.00553863448514623	-0.00901017070039148	-0.000685275943412266
h1s2	993	0.0126590249481927	-0.00250694406746996	0.00670551388985649	0.0024769457752508	0.0131779802769899	-0.00425700552795547	-0.00386840481338659	0.00405832048673943	-0.00750710183436819	0.0022650127335942
h1s2	994	0.00824581263515844	-0.00460684644987477	0.00428565109163151	0.0038590486726224	0.00509753855521047	0.004546876342979	0.00963812086463987	0.0210714080885491	0.0022071087981726	-0.00214577417017325
h1s2	995	0.0210861812108535	-0.00794483494381895	0.00434698335627362	0.0779823161018983	-0.104601793945063	-0.0110687444080323	-0.00269401505274686	-0.024924865734605	0.00752600278649282	0.00800932961618832
h1s2	996	-0.00596809298055099	-0.00689291022789726	0.00833920052802193	0.0329810499770948	-0.0294476552039705	0.00497212049704922	-0.00916912861973772	0.00838651059936755	0.000446089893685222	-0.00384200329175534
h1s2	997	0.023337111121349	0.00617475159871548	0.00600566651190709	-0.00314851558439241	0.0131627755050696	0.00234119008989072	0.00377584434169086	-0.00231574434611027	-0.00674406675622311	0.000329099642816432
h1s2	998	0.0249380336850213	-0.00632742486555488	0.00867972881685982	0.00920570330051727	-0.00247793834981116	0.00566225961900252	0.000859478002282857	-0.0133901760702677	-0.00226938864549502	0.00013184910367225
h1s2	999	0.0233288050351146	-0.00689481262498178	-0.00116549716207049	0.000441596101821585	-0.000139854572224154	-0.00732315259142811	0.00621750702076386	0.0100405389909964	0.00450664910816658	-0.0030710457056047
h1s2	1000	0.00851671020028866	0.02922094238059	-0.0042230507775319	0.00537915358022398	-0.00668244219259546	0.00253381097919829	0.00583077409719481	0.00708722271487241	-0.00172328118207608	0.000827199693154879
h1s2	1001	0.0156459123565858	-0.00882245114201651	0.00539250604724564	0.0475903381712796	-0.0536907123790215	-0.00928596647649093	4.18498819794067e-05	-0.0190935683832983	-0.00124602237615938	1.14863279907586e-05
h1s2	1002	0.00136025563339258	-0.0114952583029415	-0.0136349359378148	0.0199578874673775	-0.034666381178269	0.00692050773557343	0.00619094708041708	0.0069150792822813	-0.00086720268734852	-0.00163089990190281
h1s2	1003	-0.0204750868174974	-0.010947294087349	-0.0228421942675126	0.0237028582004419	-0.0433725115228371	0.0123816450894282	0.0119378068047128	0.0583658489379858	0.00851681480752979	-0.00253508055497375
h1s2	1004	0.0146178419306815	-0.0203499071437103	-0.00881384739151381	0.138487234885683	-0.192830428866421	-0.0150957320783437	-0.00996268547631716	-0.00835583993553867	0.00637924618614825	-0.0060684219974597
h1s2	1005	0.0147121572724814	-0.0100895963621205	0.000472699839611318	0.0379749612378271	-0.0438702724814423	0.000510350295242171	0.00679968062339267	-0.00929910598561442	-0.00703642891565997	-0.00331284069082051
h1s2	1006	0.0258803527300434	0.00770396518061669	0.00712429189138502	0.0478099228003073	-0.0710535467086894	-0.00351605966019455	0.00139737692070903	-0.0292557298082551	0.00121732811555409	-0.00732073464589988
h1s2	1007	0.0238014862920631	-0.0338585922605016	0.0294930529671322	0.216752345510546	-0.336456337180806	-0.0250864019676521	-0.0356829485009319	-0.109388327493492	-0.00358370600836921	-0.00179878416580181
h1s2	1008	0.017975442375614	-0.00610693498901362	0.00723138408250286	0.0104901680701913	0.0021180283921069	-0.00844668659270723	-0.00306568241279304	-0.0259394569725113	-0.00304284462843048	0.00670196081708021
h1s2	1009	0.0246689573555458	-0.00773006094474239	-0.00859910119070533	-0.0021236482423028	0.0168713893004766	0.00265941759048277	0.0145104339600816	-0.00466009577680081	-0.00880700963510745	0.00247446922045635
h1s2	1010	0.0165605947093664	-0.00533460833115789	-0.00848522535159837	-0.00167856927735085	0.0146543645439548	0.00522313681653786	0.0163067864232136	0.00642487632313045	-0.012199595600021	0.000480129912053833
h1s2	1011	0.0247316150943103	-0.00627514663657696	-0.00519960200069752	-0.00123702842690176	0.0104809312703962	0.000758919695023651	0.0116306535203577	-0.00817194142944611	-0.00797768666830915	0.00279464412820483
h1s2	1012	0.0233528996838874	-0.00568034841558556	0.00117151450784226	0.000179245571693012	0.010011593269554	0.00343407064976337	0.0115190481910422	-0.00239347595656986	-0.00464405134537089	0.00595738944732447
h1s2	1013	0.0252014211848091	-0.0045342610100572	-0.00105724809641554	-0.00567873260993593	0.0149688066021384	0.00254403904382637	0.0120718498032113	-0.00586453253304885	-0.0163207874450169	-0.000169364175958217
h1s2	1014	0.0231250130482553	-0.00629600134921301	0.00102145077886722	-0.013276098454043	0.00409370877544672	0.00417944648806373	0.0105917146897964	-0.00280488099137598	-0.0157643855731785	0.00407311692709333
h1s2	1015	0.0197527979405045	-0.00432876543064675	-0.00105619858209823	-0.0031234851017832	0.00834115658072267	0.00532227613217481	0.0105634025101035	-0.0009141791517486	-0.00450182298871561	0.00312701171237696
h1s2	1016	0.0183666682157994	-0.00131509422307773	0.0029725478313917	-0.00152725585342661	0.0154982772404094	-0.00463944055467101	0.00854140302736429	-0.00847313493508992	-0.00912699636733187	0.00490763183808232
h1s2	1017	0.02538821040965	-0.00339788130860259	-0.00125801282498228	0.0570671485334234	-0.0666066544154163	-0.010340588768005	-0.00760259876454798	-0.0221019789423913	0.00337335994328386	0.00375727853429976
h1s2	1018	0.0227206686115531	-0.00711301437652761	-0.0105056313704742	0.00854090949010549	-0.00295907694903818	0.0059789893423063	0.0124085404219783	0.00497164626758957	0.00442402481314807	-0.00244284241934777
h1s2	1019	0.00260952362152217	-0.0164015106990262	0.0147661426889814	0.0933727675277003	-0.153312403888614	-0.00100649316090014	-0.000338736254192393	-0.00467738172530225	0.00846579525845481	0.00393544393383093
h1s2	1020	0.0208048110440254	-0.0272511471809697	0.0182319390161112	0.105365083251723	-0.139997858677736	-0.0278390166797742	-0.0171422258143526	-0.0614680815519862	-0.0042578491519929	0.00776659838423058
h1s2	1021	0.0107627974159362	-0.00649284459557292	0.00626039793655117	0.0148651461291072	-0.0143726554119129	0.00682415131793878	0.0126217142396577	0.0143532118455481	-0.00440411820142328	0.00592999597937669
h1s2	1022	0.022318670981288	-0.00400450609039542	0.00685526642203219	0.0102272033932215	0.000617639644939999	0.00553264417234418	0.0105364313579952	0.00527763889133069	-0.00403080723159656	0.00202700924445311
h1s2	1023	-0.00372642692582907	-0.00469891676415248	0.010172752719847	0.0206675079353349	-0.024879445577337	0.00434696465295224	0.00568810939347116	-0.00387551345330206	-0.0054331300446761	0.00609394537175527
h1s2	1024	-0.0202551982329535	-0.00710322333923031	-0.00706594150787551	0.00777203380100375	-0.0054475428730287	0.00411438137351498	0.0102387380889327	0.00505076198641118	-0.00326462324352333	-0.000311519842532522
h1s2	1025	0.0207921481988854	-0.00776979174860306	0.00732141485271415	0.020434379449462	-0.0155006836077694	-0.0122795675340007	-0.00218828864398444	-0.00757929655344776	-0.00180586535371474	0.0013743688954693
h1s2	1026	0.01429903056367	-0.000590356673869108	0.00632680725515784	-0.00383910467525469	0.0164433541767883	0.00595644868384349	0.00416800050510449	-0.0051450987577692	-0.0045721949376244	0.000331198348528653
h1s2	1027	0.0146268633328846	-0.0444718819318336	0.0349935456112808	0.230091870199197	-0.356841290159378	-0.0304511419085101	-0.0423143877145719	-0.100096643277039	-0.0073036451110103	0.00632008191252327
h1s2	1028	0.00807817377350606	-0.0333766763131783	0.0261938460269633	0.174980355633383	-0.247491930561514	-0.020274150576544	-0.0262918505631216	-0.074459910778637	-0.00453633574046323	0.00972416235911576
h1s2	1029	-0.00319820077021831	0.00105378685056941	0.0105763056531443	0.0827887173422255	-0.119670329115479	-0.00776804587057906	-0.00219755733157567	-0.0318991033624584	0.0108012385700321	0.0105515464484599
h1s2	1030	-0.000711863732184366	-0.000883277007038736	0.0118938465903988	0.0502187867637559	-0.0830975036032055	-0.00455752698999406	0.00146227089741164	-0.0316256822932048	-0.00870566224527481	0.00991741447427843
h1s2	1031	0.0227207518749564	-0.0118767208824859	0.0092923831376215	0.0340466556433005	-0.0407186738479161	-0.00239542121131703	-0.00254991169092213	-0.0339374698176668	-0.00333432624733301	0.00269769128337707
h1s2	1032	0.0202658961247395	0.0058145645099744	0.00269834006311374	-0.00304724136739309	0.00967286821399182	0.00815732625287996	-0.00727045115118688	0.00105595981172816	-0.00387570070541333	0.000538938261824049
h1s2	1033	0.025976081810599	-0.00162972953766307	0.00339046211093735	0.00415890944751687	0.00770799500989707	-0.00234308892417327	0.00253897592103135	0.00152696538938069	-0.00161058711096038	0.00566278646854737
h1s2	1034	-0.01195169942296	-0.0153870719774736	0.00466117078714488	0.063007938776421	-0.0942455195923817	-0.000839125158832436	-0.00805764340327105	0.0114829996930226	-0.00583480285378651	0.0158690994250444
h1s2	1035	0.016010163719769	-0.00847734992285754	0.0041674103352233	0.027147716448084	-0.0325643901157384	0.00474835057536393	0.0108587783662256	0.00696200265723531	0.0201071921560319	0.00682365127207682
h1s2	1036	0.018498795746609	-0.00147177171079403	0.000728141870578228	0.0215893119674008	-0.01831185661209	0.00339245723975707	0.0064735767384703	0.00292267294984639	0.00397318451716734	-0.00493600290413483
h1s2	1037	0.0230130205887991	-0.00220674464693823	0.005603823781618	-0.00127699926564174	0.0155257210850419	0.00313373847202142	0.00571025954604299	-0.00454448762540822	-0.00464293826892545	0.00141924671460722
h1s2	1038	0.0031709464845738	-0.000368758034376538	0.00770753856739931	0.000611529202378739	0.0141402028894952	0.000733095949776059	0.0044381674988867	-0.00876678716579097	-0.00253859493234911	-0.0068463020712977
h1s2	1039	0.0177618488817764	-0.00954887050308307	0.00714953922246048	0.0418817918752401	-0.0454938717459372	0.00218556268932615	0.00322458088352499	0.00798075732065758	0.00707643038456318	0.00411671094894826
h1s2	1040	0.024461642892459	-0.0178578354614417	0.0158843185889012	0.0609389093872386	-0.0761763040001231	0.00696892481305167	-0.0263457144054722	-0.0378395159044442	-0.0155152162177329	0.00641848982583234
h1s2	1041	0.0249512757113493	-0.0111073782923311	0.00717013449015032	0.0474098838896049	-0.0787740787145484	-0.0136648737284327	-0.00288005829008017	-0.0287334365784038	0.00210047741868898	0.002347147920432
h1s2	1042	0.00884294652928849	-0.0223069407804319	0.0070568096277417	0.0997770220247716	-0.137384860055422	-0.00355415223016539	-0.0103206160548365	-0.0209528683755811	-0.000841543480672217	0.00266596116085839
h1s2	1043	0.0249717858266915	0.00036440029347466	0.0073965283152029	0.0052207477285606	0.00307811026848419	0.00156327667913314	0.00744040308129525	-0.0112074342586486	-0.00256163434197376	-0.00123367504229033
h1s2	1044	0.0209200575750599	0.0104344071053657	0.0054528474748641	0.0167451775764046	-0.0129969841545961	0.000102107257249999	-0.00861585755375691	-0.0282851505670958	0.00192036259605366	0.00135762279455944
h1s2	1045	0.0222443548935163	-0.00110897040263426	0.00691812465713177	-0.0061237235374186	0.00351603617850623	0.00330905704237826	0.00404415078135801	-0.00468805667008424	-0.0034832581583625	0.000717802366686449
h1s2	1046	0.0126090344048264	-0.000941603329786957	0.00460080717804044	0.0133334638911357	-0.00814933479669391	-0.00306435291307384	0.000464388652225385	0.00102633853007988	-0.00283687782256281	0.00192215003858559
h1s2	1047	0.0127663094036128	0.00141046998383598	-0.00686600667191091	-8.44330267211364e-05	0.0113403144613308	-0.00965925456126827	0.00309931320286465	0.000595978674766673	-0.00236790501419874	0.000673091805533388
h1s2	1048	0.0187037674491094	-0.0136258045489457	0.00856540616201527	0.045151793940027	-0.0508223756859545	-0.00206094508692644	-0.00369574519000941	-0.019025859821813	-0.00230117418008437	0.00778639507053074
h1s2	1049	0.0231310501033192	-0.0036406746315246	0.004707393277131	0.000668904434207255	0.0111884678815427	0.00152548937433416	0.011174208740875	-0.00308439740545304	-0.00590569501516193	-0.00520321472669875
h1s2	1050	0.0216935042798387	-0.000313681759871772	0.00551915516986296	0.0173410964475664	-0.0118578840971881	0.000219192587772366	0.00784728494385291	-0.0129051702983801	0.000133888589850139	-0.000156661191043628
h1s2	1051	0.0136179545110924	-0.00339241566850225	0.0118060855729488	0.0284342646890303	-0.0500733466067041	0.00436617166905687	-0.00332059882741427	-0.0141244480699897	0.00330231299834746	0.00104893378730821
h1s2	1052	0.0251011608695025	0.0115810812536042	0.00586930491484354	-0.000787940966072703	0.00582965422480732	0.00570718466669206	-0.00574102213691376	-0.00768184656510882	-0.00232751596422541	-0.000902297805901377
h1s2	1053	0.00690446814965304	-0.00439953531892087	0.00206600067724523	0.016128967421042	-0.0154666353910846	-0.000668067190329772	0.00175655524197353	-0.0208550552852982	-0.00424967226032002	0.0123119149067579
h1s2	1054	0.0156653353789307	-0.00969295633580538	-0.00587317712595091	0.0234309560292917	-0.0236666595511524	-0.000463834824244926	0.00543072160763004	-0.00790219641356628	0.0100393164791472	0.00380249689463943
h1s2	1055	0.0240610325432564	-0.00140157345176446	0.00611733279480829	-0.00725827814538038	0.0136418801892964	0.00222372398777084	0.00245938505182548	3.79772534692365e-05	-0.00131490146824684	-0.00328947758791242
h1s2	1056	0.0254641953453617	-0.00290157613722176	0.00605182888220735	0.0278322172101187	-0.0248191342740089	0.00191634067847442	0.00279801502486067	-0.00819246417069047	0.00178988835112952	0.00566368027836736
h1s2	1057	0.0201533511814989	-0.0280513593674325	0.0203009388962409	0.108867090332047	-0.151958055523757	-0.0129870790055649	-0.0229208687359287	-0.0469608918373864	-0.00662623354137129	1.36176907102044e-05
h1s2	1058	0.0217507445371435	-0.00887455076051487	0.011028024643744	0.0757779790075315	-0.102165148667726	-0.00150799940240796	-0.0273118593645228	-0.0428675516990831	-0.00806733241530723	0.014456441557829
h1s2	1059	0.0176054763646958	-0.0102247738457079	0.00936246014616458	0.0376766063811556	-0.0536718164472586	-0.00260836133169383	-0.00890891191295553	-0.016685448985658	-0.00299649606092401	0.00525777510403648
h1s2	1060	-0.0061929376026728	-0.0048301836216062	0.00631884775861718	-0.00558401280567716	0.0130215441100525	-0.000559968317819516	0.00764663386999384	-0.000568425619193924	-0.00492493067186618	-0.00345440646221454
h1s2	1061	0.024981443417502	-0.0329001579666781	0.0280746491716563	0.170026769391322	-0.248459592317421	-0.0257156423221426	-0.0493534615209388	-0.0849328784629522	-0.00334542656798564	0.0151171254784271
h1s2	1062	0.0185817405237855	-0.0126179268260881	0.00771945075539855	0.0315486126720882	-0.0339358676788784	0.00111847334757081	-0.00307483734158985	-0.0288118724193529	-0.00529332828604512	0.00251915255702899
h1s2	1063	0.0291309444150479	-0.0175318330602509	0.0076453508898951	0.111942796943402	-0.148709623731555	-0.0226814105925609	-0.0169144791488513	-0.0463299651118233	-0.00123058156111321	0.00348686405899982
h1s2	1064	0.0282652203156269	-0.0221832296514495	0.0170243291295273	0.0910492576450485	-0.122212920961291	-0.0198683606505061	-0.0117609101567276	-0.0610109385824344	-0.00419438720597956	0.00382615406341369
h1s2	1065	0.0188487768540525	0.0134417500150937	0.00194799338906682	0.00678140451050525	-0.00385931673020044	-0.0116995969341261	0.00125505500321746	-0.0167425733845717	-0.00300588054176497	0.00773190821815237
h1s2	1066	0.022707776246547	-0.00196647514745166	0.00792915679069544	0.0172976154210209	-0.0156136706678559	-0.01212303652048	0.000650311063015768	-0.0181408104005373	-0.00497885437755189	0.0105418577535184
h1s2	1067	0.0218468710938108	-0.0185587436148579	0.0108513880507614	0.0759495350240896	-0.0967056812636419	5.61581018429691e-05	-0.00725244327672004	-0.0164277163456892	-0.000939889779695813	-0.00225185099705148
h1s2	1068	-0.0043961464045571	-0.0100593519450079	-4.28890013122803e-05	0.0572151873573111	-0.0688211489621487	-0.00379585761158688	-0.00655745821259808	-0.00384421538690196	-0.00210752066867723	0.000868527457244486
h1s2	1069	0.0189702592397154	-0.00519582246556063	0.00397520252894933	0.00323127352140765	0.0106255054277712	0.0100405916263261	0.00840755604600783	0.014852595802929	0.0111274589626529	-0.000496380403046338
h1s2	1070	0.0117269164496581	0.000179117104743003	0.00722063042022697	0.0035095388919698	0.00338332776225063	0.00773578025402548	0.00775700951729554	0.0248043665396667	0.00661997431494716	-0.00330664121827803
h1s2	1071	-0.0214487821191154	-0.0175225129161784	0.00897343803405775	0.107962911447279	-0.157254411192511	-0.0074411070777986	-0.0112922107915287	-0.00204532930715574	-0.00314160014851891	0.0152503878801375
h1s2	1072	-0.00209311163060973	-0.000179947356110017	0.00724663875611913	0.0312298674177059	-0.040067243034653	0.00192301528830332	0.00499476764592592	-0.0151949811480839	-0.00451855477766234	0.0032384705447525
h1s2	1073	0.0237992859134472	-0.00225721445929887	0.00308891230538579	0.00183595472201077	0.00851825794943718	0.00541273477005898	0.0112996135299378	-0.00974259168151279	-0.000592845887218266	0.00102837507434753
h1s2	1074	0.0181818055324574	-0.00709704006953858	0.00789758848129478	0.00536528967924589	0.00164720900713866	0.00155250357854661	0.00653630566089883	-0.0152546919748199	-0.00568136312984722	-0.000320760022590297
h1s2	1075	-0.022489363048193	-0.00487551616937706	0.00105111992808826	0.0505096974113954	-0.072210997030197	0.0004856675385456	-0.0037132750725748	0.0350669341186062	0.00463478995368537	-0.00159180806031647
h1s2	1076	-0.00512787688762666	-0.0473240789711481	-0.00613549450070652	0.172727878998345	-0.266798271501782	-0.0100057148969353	-0.0211869138086635	-0.041312019042496	0.00519746676205113	0.00178728811596099
h1s2	1077	0.0195467347981693	-0.00583136230369163	0.00410429722787433	0.0376149124811881	-0.0487897942473067	-0.00569642172039032	-0.000299174934051394	-0.0151574050092267	-0.00535143325807488	0.0046352942403127
h1s2	1078	0.0211808193129433	0.00169627175868125	0.0069505281265304	0.00468117500571344	0.00430439819887623	-0.0140957291286975	0.00244524126092792	-0.00237473539054175	-0.00577062994563721	-0.00566546082860547
h1s2	1079	0.0175067271653145	-0.00362323793637584	0.00835002872516314	0.0200725625711485	-0.0180041993072979	-0.0152165627755653	-0.000967945422459156	-0.0217764284958786	-0.00557210038611704	-0.00363116532616946
h1s2	1080	0.0196103227797335	-0.0119677044403034	0.012354324610696	0.0495652403256204	-0.0684581028287491	-0.0066538507444207	-0.00368113356664182	0.0012221911884827	-0.00133319797352261	0.0226577237474199
h1s2	1081	0.0186428479716409	-0.00488047808037492	0.0017477126046703	0.0108354046762285	-0.0130563029792463	0.00365188226979447	0.00954631327440349	-0.00535373255103044	-0.00492018574005691	0.00998197621199944
h1s2	1082	0.0153859655250499	-0.00342553975810759	0.0064785106524336	0.0262139311404469	-0.0258864424425967	0.00408064877418592	0.0092693302830319	-0.00971139172693444	-0.0100685700415577	0.00253269604130626
h1s2	1083	0.0210114743138445	-0.00302557122308387	0.00700496101046279	0.0230366880603825	-0.0218057440254775	-0.00527423905256493	0.00526520556548132	0.000613598658786231	-0.00784952174404939	0.0077221424457632
h1s2	1084	0.0193774406491536	-0.0104377092568944	-0.00867578213606066	0.0184982293880183	-0.0247701811571696	0.00149266173628863	0.0100188959730307	0.00313646721261205	0.00529102019976587	-0.00355092862112654
h1s2	1085	0.025082041770701	-0.0158765602113392	0.0124550828123197	0.0944750762000896	-0.123593969833078	-0.00686962591932646	-0.012414232108849	-0.0390288301697165	0.00134150208138145	0.00787942336918191
h1s2	1086	0.0244870167474702	-9.1792836709135e-05	0.00614633762483179	-0.00582731095068585	0.0150506287064869	0.00554522720802448	0.0105268734514764	-0.0034642666414645	-0.00061334996418176	0.00314577451147456
h1s2	1087	0.0208746052365992	-0.0124222040090496	0.00707194196073121	0.0497417296317954	-0.0607203105092064	0.00743117719966584	-0.00647256019587496	0.00607718101413499	-0.00253472214167675	0.000201150951552644
h1s2	1088	0.0199265974002854	-0.00727562478927366	-8.89197410242978e-05	0.00813078910988584	0.00105019476381279	0.00394225937350983	0.00828277414672605	-0.00164751375287495	-0.00530291682505834	0.00256321659072044
h1s2	1089	0.0230805592649888	-0.00487358187216493	0.00242604954150083	0.00794233240768891	0.00286223832181065	0.00333586652403227	0.00445245522898822	0.0132002252931219	0.00304503820837016	0.00147426873008226
h1s2	1090	0.0198113762250534	-0.00426301437397854	0.00557820841302884	0.0039152582287708	0.00997512105848946	-0.00195337282160191	0.00119599069388042	0.00870349151547688	0.000300013549419046	0.00131472864241672
h1s2	1091	0.0198747776755579	-0.00447506396780003	0.00587861546465383	-0.000818787579883121	0.00789057442270325	-0.00169280038147115	0.00512729323594669	-0.0093596773125737	-0.0079408965798139	0.00179690000230101
h1s2	1092	0.0218202365878913	-0.00579099427646552	0.00482794291737157	-0.000499152698646419	0.0134918052683066	0.00350183086122193	0.00239214711952436	-0.0100224154072935	-0.00370866979085056	0.00549707976856474
h1s2	1093	0.0183595638030471	-0.00559253209525857	0.00561350339261235	-0.011217885095812	0.0123545479165977	0.00411801806068656	0.0107007727147605	-0.00540609274660939	-0.00267529177381898	-0.00135522370811352
h1s2	1094	0.0219103814881155	0.00039784536862264	0.00597641485364527	0.00032135845378533	0.000628294831401068	0.00134939742927712	0.00571505364672064	-0.0125235867564611	-0.00256031214183397	0.00023830877852515
h1s2	1095	0.0233131447859462	-0.00270044668584523	0.00828517673971499	0.000853701552167877	0.0132367587326914	0.00205206461709738	0.00957072156028569	-0.0100601011744195	-0.0053887696013166	0.000997861373210063
h1s2	1096	0.0251303141063603	0.00495119834254119	0.00617620414417628	0.0050369122704052	0.00862635401366156	0.00445601288361101	-0.00170954548602963	-0.0103459473682034	-5.80349161897851e-05	0.00275472098295146
h1s2	1097	0.0245503033945647	0.00151925366702914	0.00596513792455077	0.00963636440387305	0.00236392735121126	0.00317994343174248	0.00308659960961835	-0.0106549792512295	0.000269769308812825	0.00241482250436805
h1s2	1098	0.0165449995012973	-0.0070768267638017	0.00645697289375299	0.00622759268541256	-0.00679461623299545	-0.000554439627782633	0.00856892771682653	-0.00967518313261022	0.00160452485138631	0.00131125707168942
h1s2	1099	0.0188075153991724	-0.016474002110758	0.00882915091327855	0.0291527145079503	-0.0429722375201262	-0.00885630996935306	-0.000916577616282529	-0.0368847930007867	-0.0018696005244657	-0.00269153719791505
h1s2	1100	0.0183743401132257	4.6429966440558e-06	-9.48195205883011e-05	-0.00334181221046702	0.00991646933554972	0.000250995013887034	0.00944303597719335	-0.00462768094554546	-0.00279516363667825	-0.00411124300363994
h1s2	1101	0.0260036710366845	-0.0119562024462841	0.013768462731376	0.0729944382027986	-0.0988312648609615	-0.00536811917377688	-0.011580283417479	-0.0526933104920947	0.00213689102653044	0.00410982541465788
h1s2	1102	0.0253269068094676	-0.0176036545292627	0.0173623525514113	0.0832037773936064	-0.111816714714864	-0.00959349690321253	-0.00955185705694829	-0.0474261070359444	0.00232526454765023	0.00713155807202916
h1s2	1103	0.0140012407093685	-0.00544437471694897	0.00459846536406922	0.0117685446208958	-0.00259311903915365	0.00154019212602479	0.00331795738177871	0.00785918294731227	-0.000536903993413602	0.000745686574908593
h1s2	1104	0.020341156883046	-0.0141891989495436	0.0110519640607009	0.0446290719725334	-0.0532442571958765	-0.00228872199088319	8.88916706646614e-05	-0.0307900191428906	0.00106320484001704	0.00269608361957465
h1s2	1105	-0.0103581377420854	-0.0207603364229563	0.0172913925766698	0.0828898511191719	-0.11041556368505	-0.00297538429018683	-0.0337171209178083	-0.052250314341684	0.00355489981918319	0.0103469838477756
h1s2	1106	-0.000629813655741119	-0.000299480708122028	0.00528518257152085	0.00602818475739559	0.00517900848927149	0.00249348822831578	0.000971486224188663	-0.00950909440218458	0.00606882066955742	0.00617604102067216
h1s2	1107	-0.00771350419351676	-0.0135664427952892	0.00257203970683888	0.0589147240517148	-0.0694919296702761	-0.00311157835815981	-0.00637087661592274	-0.00366395117837692	0.0085346462348663	0.0167929861581265
h1s2	1108	0.0265181219475434	-0.00509605371594147	-6.16859500148513e-05	0.0240136170841083	-0.0238232713083332	-0.00446827288978631	-0.00498908557515436	-0.0169329915594508	-0.00335581147256057	-0.000327291831587299
h1s2	1109	0.0135058446826951	-0.00499880759319493	0.00723830732597467	-0.0036044002509223	-0.00205541375050539	0.00304525133397345	0.00516728946717109	-0.00202442291737079	-0.00119581690980241	0.0027000257197773
h1s2	1110	0.0125354334204629	0.00586210594144737	-0.00356234762298267	0.00595394248118083	-0.000356240614588693	0.00317959908009828	0.00347930585695637	0.00827627957616894	-0.00051980385030068	0.000820685851901527
h1s2	1111	0.000859704483837148	-0.0219067025274184	0.0180114050068584	0.113662160052246	-0.179423626555138	-0.00776052648454902	-0.0137180711284114	-0.0417550192062406	-0.00385464749757208	0.00435708788659617
h1s2	1112	0.0241693126851566	-0.00557160037506364	0.00557561723723079	-0.00642035918812872	0.0159876142028252	0.00817300624337862	0.00899808389055038	0.000167971229671107	-0.00467737018848277	-0.000168898638958433
h1s2	1113	0.0266073217086654	-0.0102075889345752	0.00739984686477833	0.0647211918594024	-0.0856167389213361	-0.00185755754922346	-0.0151837781001454	-0.0374719901913599	0.000200114525203775	0.00237710599035231
h1s2	1114	0.0202614025752907	-0.00700606168364049	0.00485569278684897	-3.28844746291841e-05	0.00652233286547715	0.00734901149110283	0.00119631270741451	-0.0115406515491665	0.00672239441594337	0.00337261668869678
h1s2	1115	0.0235644629896628	-0.00529392628628905	0.00726681597453765	0.0170863259949884	-0.0122545865517258	-0.00271674375230046	0.00528327899823905	-0.00717094660067027	-0.000248970336827882	1.31244522681289e-05
h1s2	1116	0.0247918696348772	-0.0059435373284096	0.0101593350211168	0.031993858373689	-0.034099247858787	0.0051328606135224	-0.0108132096666878	-0.0136446004027677	-0.000835449536952042	-0.0032642766031772
h1s2	1117	0.0187622412050883	-0.0045240701191034	0.00790903456187294	0.0413950854749849	-0.0536238442556345	0.00262306400592992	-0.0043632198208863	-0.0234295219950333	0.00100921013680516	0.00336496742276345
h1s2	1118	0.0264485029284925	-0.00585614836694545	0.00777268352521875	0.0335921337820433	-0.0443706418866822	0.000219974856344159	0.00627646316769861	-0.0279709057048191	0.00254335044723722	-0.00198838489874232
h1s2	1119	0.0113478116999714	-0.00728024819590422	0.00577621947401694	0.024122376950221	-0.025089104802219	-0.00105611598630612	0.0069169821402157	-0.010385537789334	-0.00298715827956401	0.00167708947408531
h1s2	1120	0.0240360873762537	-0.00561980377957251	0.00945805001055627	0.0125556403577751	-0.00962565597799169	0.000569521855597735	0.00776818010226496	-0.0153617021369102	0.000323374699364363	0.00384998042856694
h1s2	1121	0.0180411361837409	-0.00554459762386277	0.00502067253642733	0.0256974470846739	-0.0398854443787944	-0.0127235618133936	0.00336572485293738	-0.00896077779863642	0.00142616494536936	0.00869864070210176
h1s2	1122	0.0240669220950624	-0.0118242543234334	0.00905450470454633	0.0324731940923203	-0.0258012846420219	-0.0197106348983299	0.000210711035016265	-0.00126531301697216	0.00608646897593538	0.00490775250212673
h1s2	1123	0.0210698118496477	-0.0121912749764304	0.0104792730825988	0.0520979852324913	-0.0691232527347538	-0.00775177388038559	-0.00313190403564452	-0.0276825866616579	-0.00486529849267704	-0.000667132671550379
h1s2	1124	0.00190106138654905	-0.00924465352778253	0.00314561836584239	0.00879815913874089	-0.00147876203612345	0.00466625917304403	0.01066648790859	0.00220907321404287	-0.00305204663668961	0.000920625258877901
h1s2	1125	0.0237934170684889	-0.00202889298897698	0.00956739524753954	0.0681404519596229	-0.0922793077480916	-0.0136018617947307	-0.0138599959713276	-0.0206213247825864	-0.000738984777851852	3.26254124158294e-05
h1s2	1126	0.0211550018310873	0.000222698625485364	-0.00256915013461755	0.011990990004441	-0.00934173481909449	-0.00818405567176669	0.00533875253553334	-0.00559287255818314	-0.000875089106815973	0.0131807537092632
h1s2	1127	0.0268018782911352	-0.019026740357528	0.00939376840096811	0.0778777792444499	-0.0924447001579163	0.00179159046817735	-0.0179089447091549	-0.036367374976276	-0.00169935479242209	-0.000818234541964269
h1s2	1128	0.0200510513686087	-0.0217632597441056	0.0122829366586814	0.0715331927266375	-0.0831273165775378	0.00121441094176369	-0.0123026424792515	-0.0356493706906316	-0.00720677733674252	0.00273638697611983
h1s2	1129	0.0262132307151743	-0.0200174708374469	0.00817549453803463	0.0713589460620881	-0.085418892198414	-0.00450212534578613	-0.000742873300216752	-0.0288094948628793	0.00105459616919655	0.000439875082662412
h1s2	1130	0.0240636453209247	-0.00941057362846823	0.0101936197176019	0.0494830778683643	-0.0583915912520145	-0.00017201445383354	0.00277188266729404	-0.0345077549250984	-0.00403071349966941	0.00587057588547975
h1s2	1131	0.0170655614898816	-0.0218827217144936	0.0182531884531732	0.0763673823197555	-0.0963918022521523	-0.0118810315671547	-1.23205769254267e-05	-0.0542865442883942	-0.00300570786520337	-0.00134178145089379
h1s2	1132	0.00769602284999546	-0.0160229885476403	0.0140517587018168	0.0612454742836128	-0.0808912531943674	-0.00808880183579127	0.000775206004476071	-0.0229640817993161	0.0030355899016919	0.0046106234841075
h1s2	1133	0.0105522774627511	-0.0177996036017902	-0.00444278546692248	0.0634589770635752	-0.0927432273846093	-0.00127832126053263	0.00070196079509006	-0.00643973726869635	0.000909218031273986	-0.00450295016768381
h1s2	1134	0.0264812732942872	-0.00738543168149871	0.0101133747012157	0.0342669155561667	-0.0446658917412755	0.0072741881174009	-0.0110087192241792	-0.0210739593494373	-0.00169860088742102	0.00585907827323067
h1s2	1135	0.0254582812428745	-0.00967349669570967	0.00940964860912406	0.0250329242749857	-0.0231316506089779	-0.00402479114955829	0.0014518828926684	-0.0252452821852565	-0.00757213819629659	0.00300395271027485
h1s2	1136	0.0254432166837902	-0.0094306899847697	0.00923387446705651	0.0381830598479799	-0.0462951448240589	-0.00364138887773707	0.000697446857144566	-0.0295846432980753	-0.00408613473690852	0.00455210357027642
h1s2	1137	0.00373637984737148	-0.0211457867629723	0.0031832022567593	0.118992701763699	-0.174328675191717	0.0010913342615203	-0.000265832090677148	-0.00656686833323448	0.00786926884990781	-0.000806599808589873
h1s2	1138	0.00198810318456739	-0.0195841991717034	0.0157804773678298	0.113909236599306	-0.158465890346424	-0.00192373771054877	-0.00409639774806956	-0.0412637596277668	-0.0013531979113735	0.00387161628811458
h1s2	1139	-0.0219083851328407	-0.0312088383290412	-0.00496882843798717	0.144373568684549	-0.21051106165861	0.00738516790850778	0.0102162073331164	0.0354040388219658	0.00685785818385295	-0.0042425780827868
h1s2	1140	0.00234907299135038	-0.0262167757378402	0.00352282951177152	0.11363139629144	-0.160633563250938	0.00654532449565946	-0.000292639593483866	0.0208813815211953	0.00793901809692732	-0.00950247658798163
h1s2	1141	0.00187899505278934	-0.0352113223073169	0.0118033739401882	0.167725488738469	-0.245869019320356	-0.00758764206198541	-0.00107029796818316	-0.0339390056805672	0.00693667228370636	-0.00863201540769036
h1s2	1142	0.011850574663203	-0.0356398017257958	0.0149284347722464	0.209727013460665	-0.294026474897268	-0.016746994607925	-0.00949303308661935	-0.0461753572986563	0.0105659951398528	-0.0140066936516238
h1s2	1143	0.0127360874771008	-0.0214247536746501	0.0146363411224564	0.158781422314712	-0.213235551050396	-0.00533415126485801	0.00187989252588975	-0.00118252370900407	0.0108716832343995	-0.0106294795595891
h1s2	1144	0.0158713730201347	-0.0450681922857652	0.0124149055373421	0.246618182457543	-0.363950610434642	-0.0185000342056056	-0.0217137432332654	-0.0695558099134201	0.00726453014489881	-0.00469760437434587
h1s2	1145	0.00984591902256404	-0.0473446324054797	0.0152492443099589	0.210294120348663	-0.306000487093998	-0.0143506620311641	-0.014092279488714	-0.0202101853947526	0.00541181373895855	-0.00408191304622115
h1s2	1146	0.00547944661189103	-0.0495874760237655	0.00713731727373623	0.293419085180225	-0.42586206754439	-0.0212246887815223	-0.0282177148958733	-0.0750913858256448	0.00683396824889974	-0.00483016168773691
h1s2	1147	-0.0124230039078732	-0.0292395489468673	0.00268105131312973	0.108962899050958	-0.166642331312765	0.00501934975603009	0.0103537133211129	0.0215296454312425	0.00233100183795147	-0.00416222793963157
h1s2	1148	0.0107005192647678	-0.0334462438488975	0.00795955703032645	0.176756580882236	-0.2540950237808	-0.0142965049989077	-0.015805339505524	-0.0400672390020098	0.00497342445171219	0.00108034246964855
h1s2	1149	0.0117079988101348	-0.000413881548907651	0.00667973275957325	0.00878719645914871	-0.00185346920206413	0.0065384971220149	0.00731114848921892	-0.00596647847725145	0.00375883826003735	0.0111661497322692
h1s2	1150	0.00361750592889345	-0.0121436821571567	0.00973242090499879	0.0644841869593813	-0.0817123742380364	0.00961288320099586	0.0101289474250393	-0.00104104043820666	0.00391207225320524	0.00687670570123917
h1s2	1151	0.00117962151417179	-0.0129398289562515	0.00816624973700702	0.089813981444396	-0.121571312747372	0.0125895814782362	0.00344937435838877	0.00829588357251688	0.010942390803891	0.00781093940886657
h1s2	1152	0.018098758763355	-0.00971348615627734	0.00240716000039525	0.0641584474009132	-0.0849768032931363	0.0054957614285039	0.00950843982922317	-0.00365556831380129	0.00663865381676663	0.00304358780513156
h1s2	1153	-0.0147819872605214	-0.0399061844354652	-0.000114591190444916	0.212418504628882	-0.304724869006605	-0.0017978749820075	-0.0081693174039958	-0.0154829351336202	0.00740503992284741	-0.00301776888784883
h1s2	1154	-0.00752068722280037	-0.030389752055	0.00354567811315673	0.125874324077317	-0.186898124758155	0.00836034430948737	0.00295619265094274	0.0214575028547241	0.00836977593707239	-0.00177577330348271
h1s2	1155	0.00453908040908203	-0.0348977800465781	0.00523659701664146	0.163921453413936	-0.242659296721622	-0.0024943508243689	-0.00426617564924568	-0.00706680110220738	0.00639539834327244	-0.00501775281298414
h1s2	1156	0.0158016147948136	-0.0350223666650637	0.014110425904206	0.176916182876165	-0.260373430109623	-0.00992212648495397	-0.00617159344857878	-0.0511942220342945	0.00864362171639738	-0.00382423044698184
h1s2	1157	0.013067489730169	-0.0497168649532466	0.0149629270134467	0.309617794864169	-0.460194230815096	-0.0241425479978569	-0.0318355373571972	-0.0920238458235351	0.00420603247727843	-0.00732718104316515
h1s2	1158	-0.0169035517079957	-0.032019332632777	-0.00285517599585186	0.164147824623203	-0.244657203921212	0.00113333215465332	0.0039289747822434	-0.00379861035212694	-0.000488748555372282	0.0036124080455044
h1s2	1159	0.010444527956297	-0.0547569468874464	0.00548539953497689	0.290441390231573	-0.42139958883915	-0.0166390964255284	-0.0226668339540461	-0.0683666860625842	0.00819614074359447	-0.00735125244067255
h1s2	1160	-0.00406308915446879	-0.0198305348735416	0.00120215809377351	0.130126357493689	-0.207946515851707	0.00183840407500513	0.0030712853870732	-0.000817871659568456	0.00136840257581793	-0.00137547558018909
h1s2	1161	0.0023480536441168	-0.0261622080254038	0.00851951057269574	0.111785912645224	-0.163863885581168	6.94028950652127e-05	0.00689051283721295	0.0158800942751972	0.00598427417632133	-0.000948943593397483
h1s2	1162	0.00339708703464306	-0.0188572326352847	0.00847551300620854	0.14919803567233	-0.216568824056607	-0.00491812418801253	0.00136725473338237	-0.0416126998652588	0.00148998453656475	0.00033313751776069
h1s2	1163	0.030089874938198	-0.0274765350117926	0.00827342318035399	0.115120919071639	-0.147811276487493	-0.00596589272132303	-0.0251467132976413	-0.0405406306636193	0.0048582960612691	-0.00569605151618944
h1s2	1164	-0.00859005956669737	-0.0281256209730755	0.00900742016201471	0.172952615783004	-0.24583693517404	-0.00097104744915096	0.00418322236988146	-0.0153281505290195	0.00367657218416567	-0.00160749930457905
h1s2	1165	-0.00767941866828504	-0.0344116413639862	0.0139811506962158	0.1885324663399	-0.266162532541286	-0.00630288421741183	-0.0108408366322779	-0.0480222730936414	0.00428239643846463	0.00287249664018611
h1s2	1166	0.00508636220459977	-0.0325120442461474	-0.00625150043291769	0.144150229192189	-0.209029216549374	-0.00809354287460648	-0.0107632370011639	-0.00993730169532084	0.00642902800590738	-0.00822741205333576
h1s2	1167	0.000228487044118904	-0.0423643128570167	0.0102164110581007	0.216235300690039	-0.332904879400562	-0.00801585719939359	-0.0142950530641809	-0.0419157567609484	0.00456883602449154	-0.00200091974885589
h1s2	1168	0.0108083254318533	-0.0565643118039048	0.016308501031466	0.264850792468391	-0.408710574234895	-0.0176259269607079	-0.0268735893210506	-0.0771768472117971	0.00440967197740109	-5.99647718556474e-05
h1s2	1169	0.00523185949575084	-0.00827228734086439	0.00876251784023518	0.0157663722987842	-0.0232379322367603	-0.00194112584760223	0.00807292593606905	-0.00906193069678717	-0.00101386107620477	-0.000986467235875254
h1s2	1170	0.0242070287717079	-0.0131724689530391	0.00977429733591846	0.0726393776356264	-0.0914767849171907	0.0012670835737407	-0.00780256009132058	-0.036670555337192	-0.0109073862183006	0.00969931513384793
h1s2	1171	-0.0284001743628389	-0.0375331403212294	0.0201487919015392	0.20924918909105	-0.300842663084105	-0.0276112041835642	-0.0321329011392915	-0.0189611727447407	0.0050178309734292	-0.00135266131059484
h1s2	1172	0.000320679536451163	-0.0326476522597664	0.0206797826112374	0.197887021189443	-0.2843713662436	-0.0171206335728839	-0.0322389224366223	-0.032713545483728	0.000155154170497296	-0.0016444967239077
h1s2	1173	0.0191965807003077	-0.00107793655632739	0.00708223114320731	0.032511472621974	-0.0390678219244432	-0.00116144229463314	0.00375774865649702	-0.00454230851593873	-0.000984905880467965	0.00642723769609257
h1s2	1174	0.026181458099392	-0.0033016699588423	0.00893794140436144	0.0300942760687918	-0.0428521395537259	0.000369561855363524	0.00375220164581069	-0.0205566482779741	-0.00174912721425742	0.0037103594386786
h1s2	1175	0.0238621102772733	-0.00230717477498959	0.0062750570120113	-0.00250915167973425	0.00763696123767619	0.00898855192290868	0.00307652811973737	-0.00357127398152995	-0.00392205529258692	0.00174083000104639
h1s2	1176	0.0253224279139339	-0.0217187039039945	0.0182611241777315	0.0789932421020845	-0.110870370073667	-0.0101859750531556	-0.0103798756067692	-0.047931321086441	0.00254870977645174	0.00140671075668132
h1s2	1177	-0.00241728435951832	-0.00561950109817261	0.00894614049058148	0.0132051517744688	-0.0212886366984282	0.00874417099861497	-0.00747265606036369	4.1191167530624e-06	0.00644782071833479	-0.00374276151608342
h1s2	1178	0.025779812050203	-0.00571485119968035	-0.00012169358496178	0.0575919856842816	-0.0810424679900377	0.000787653713151435	-0.00852871230977472	-0.025100639774235	-0.000947104851010082	0.00149706190471454
h1s2	1179	0.0234842121789381	0.00124446689423378	-0.00229334133297574	-0.0051150327993924	0.00426275142165234	0.00110163542033887	0.00715661879629118	-0.0119437441362734	-0.000400218213171948	0.0012036373598999
h1s2	1180	0.0189404325030665	-0.00573615913735417	0.00430335123059077	0.0372547809233413	-0.0400034087785657	0.00301615674025743	0.00166699517343838	0.00312562172640372	-0.000469930058921503	-0.00552000676569929
h1s2	1181	0.0174952181791069	0.00272226943636011	0.00749077532767045	0.00729474172887822	-0.000960419544186268	-0.00400876091692672	7.54777538980035e-05	-0.0163230548921146	-0.0102165215530133	0.000991673894585125
h1s2	1182	0.0218520977412547	-0.00613535210296354	0.00551531431761427	0.00512628244572181	-0.0105112128383072	-0.00786548485088107	0.00334514076216131	-0.0168616382685925	-0.00196410870789782	0.00100852428192541
h1s2	1183	0.0225424818250207	-0.000662267882800322	0.00716648238653525	-0.00416378822713581	0.0116309520538898	-0.00119084630489533	0.00824425231595852	-0.00743724715182811	-0.00630122824813436	0.00195595712092012
h1s2	1184	0.0195529015116341	-0.00330968713685608	0.00603573209484599	-0.00283053362478692	0.0066777865698316	0.010081290125825	0.0038675299098119	0.00579701975207595	-0.00226872057305474	0.00232562954343571
h1s2	1185	0.0210973595997982	-0.0319433253800867	0.0196880959956565	0.146692047732674	-0.200361218936592	-0.0132540311370463	-0.0293314312056698	-0.0577060289390181	-0.00452447240453835	-0.000890955765064541
h1s2	1186	0.0236585445000905	-0.00593137509939245	-0.00326762571411703	0.0165408851604237	-0.00950533586889319	-0.000787732482721406	0.00614568660577322	-0.0195723184050674	0.00169029542439973	0.00399760086961097
h1s2	1187	0.0166163475563624	-0.0241540900446787	0.013751196210075	0.127230063979294	-0.173579527214032	-0.0140932226266142	-0.0192254537322024	-0.0437398054375595	-0.00236746219385253	0.00199474602171308
h1s2	1188	0.016458977697056	-0.0026419035866191	0.00763238745555207	0.003352487107412	0.00796541260606965	-0.00154689180344539	0.00847213636897572	-0.0169775013460351	-0.0105416512824962	-0.00269288218263959
h1s2	1189	0.0233835999568299	-0.00608819547397593	0.00181162029829282	0.0202655448008268	-0.0143091593802332	-0.00634559109063446	0.00595936878556018	-0.0195079396378956	0.00127379767880503	-0.0065022790989344
h1s2	1190	0.0218084282997812	-0.00338255376500832	-0.00153240727297343	0.019235862042911	-0.0162166338159974	-0.00369724219661161	0.00468040574952204	-0.00981003330504624	-0.00607956225774348	0.00851697285947053
h1s2	1191	0.0188943866864408	-0.0144019618229812	0.00965264220657179	0.0402701128978508	-0.0562763782933019	-0.00387659459213569	-0.00723831625837693	-0.0185700765344961	-0.0100959394907412	0.00238033197229064
h1s2	1192	0.0208495721866744	-0.0136907078326468	-0.0015646763689247	0.0635178002577031	-0.080227630813357	-0.00665021158314833	-0.00192473183734301	-0.040063332596427	-0.00472915598291732	-0.00405096124278483
h1s2	1193	0.0154668465281976	-0.00544995896709719	0.00369672893009327	0.0266642467934604	-0.0238579033438864	0.00985489796964023	-0.00379811794029184	-0.00835167135597143	-0.00398593026439367	-0.00148013578607599
h1s2	1194	0.0221719062386407	-0.00862001716712625	0.00758881509138056	0.0434850035679755	-0.0468345060214868	-0.00130195685184265	-0.0015379966528337	-0.0141569753473273	0.00372923404687403	0.00224114758476761
h1s2	1195	0.0168916657496044	-0.00781345006223736	0.00145432916647512	-0.00768946461297443	0.00578321830141133	0.00550006646952456	0.00941565408283758	0.0042484629789188	0.00510959116285794	0.00104644261751087
h1s2	1196	0.0173860509290314	-0.00419042767816711	-0.00384286476456692	-0.00549257005964969	0.00508173094249299	0.00172758580213933	0.0115109581555182	-0.00195780446381249	0.00347038781178165	-0.0089128163898091
h1s2	1197	0.0235560281244172	-0.00463470913734941	1.0560161913077e-05	0.00776465323051443	0.000240241033613516	0.00245852684189335	0.00236785181647526	0.00935756180873643	0.000871969102969809	-0.00451901241947797
h1s2	1198	0.0155402457554674	0.00314509877552367	0.00493700485793098	-0.0112820038839205	0.00456057150487717	0.00955970865014541	0.00188018475359095	0.0103567275890738	-0.00504911620639713	-0.0052871502898368
h1s2	1199	0.0177850941083029	0.012763147752955	0.00398858694736877	-0.00296561265552815	0.00791633833260697	0.00204774942053049	0.00703628111758373	0.00565243631532652	-0.00208754868727075	-0.00513775999117581
h1s2	1200	0.0218942987209762	-0.00689242031011834	0.00499436104825081	0.00484604536823979	-0.00995638313864983	-0.00641208040485809	0.000601902162812735	-0.0137965539444403	-0.00845784057602901	0.00272330497779244
h1s2	1201	0.0218586889151997	-0.0352065743137886	0.0304553200315326	0.217527649633527	-0.309846711524793	-0.0292605442004837	-0.0376244028854135	-0.0928471023412824	-0.0043827653795149	0.00266906293003812
h1s2	1202	0.0114068953314116	-0.0164859045669409	0.0116603176291485	0.0501112072248517	-0.0661121107418795	-0.00647394230095397	-0.00101881931408081	-0.0179052531268403	-0.00293989637012323	-0.000502747869238959
h1s2	1203	0.0159725603371659	0.00360156874318436	0.00768949034047281	8.12449123022457e-05	-0.00262599866198851	0.0028040950185162	0.000794437838763182	-0.0141825728793502	0.000765310545482621	-0.00597705896879422
h1s2	1204	0.0197261958161725	0.00442104348918676	0.00602462119574608	-0.00718901360601805	0.00381575385003815	0.00377139461971071	0.00631452164174721	-0.000426875321866417	-0.000502452378003973	0.00321999115524144
h1s2	1205	0.0225904311758557	-0.0181325273098213	0.00299077001514239	0.0584517396024809	-0.0729881979134193	0.011178110412132	-0.0333311020934863	-0.00947881965800151	0.00413575895722666	0.00514010782460598
h1s2	1206	0.0177063420643012	-0.00380010965863751	0.00569213960651945	0.0356463746912578	-0.0414334867945404	0.00840507332082953	-0.0111759610841734	0.00525070773270609	0.000799490758606479	0.00610342522420342
h1s2	1207	0.0152580131753675	-0.011358921139546	0.00529552490290799	0.0233539881138816	-0.0297971549283474	0.00497495323150323	0.00289878653857685	-0.0106081816660657	-0.00175228976968971	0.00557564525929775
h1s2	1208	0.0232365440940317	-0.011101564676125	0.0115877538397456	0.0234919262888419	-0.0411466666779387	-0.0154315794623213	-0.00174307444176329	-0.0237795472752348	-0.000880962921100517	0.00185578644034002
h1s2	1209	0.0214342093304041	-0.00923389417148872	0.00929482237192534	0.0240503709575142	-0.0172788484627208	0.0018570465536494	-0.00401344695460957	-0.0184578402779701	-0.00258982781545693	0.00363562048333479
h1s2	1210	0.0255515292178212	-0.00607212417552009	0.00546195867458177	0.00375657563600922	0.00603323536911295	-0.000609703037970092	0.00858724518912933	-0.0143915802305088	-0.00633564371987169	0.00493254024073346
h1s2	1211	0.0148604174310881	-0.0172474037996594	0.0135281733998815	0.0806366140305386	-0.115661471325392	-0.0062063825581184	-0.00271730345421543	-0.0540193608282533	-0.00762469595748843	0.00153409985564798
h1s2	1212	0.0119363479304659	-0.0245601437158398	0.0233609941287668	0.144350867836868	-0.217814748791178	-0.0223403490222664	-0.0311334489367064	-0.0478944052511274	0.00190776836929341	0.00451468489383802
h1s2	1213	0.000410039860827954	-0.0194957787153331	0.0219885702094474	0.160809510464846	-0.238134737580737	-0.0201973548005259	-0.0290800836275941	-0.0453903506117915	-0.00012965615164297	0.00963730614290105
h1s2	1214	0.0167413829801524	-0.00432406932811101	0.0122989250854102	0.0865803980356356	-0.120585287821276	-0.0220177843295515	-0.0114994614943571	-0.0269571419338565	-0.00264672138376707	0.00669002510665089
h1s2	1215	0.012964432032784	-0.0177284662618081	0.021190612267871	0.121981154780169	-0.170538833115847	-0.0286755000720154	-0.0224804299020312	-0.0498716977153455	-0.00396742908499627	0.0115615755947267
h1s2	1216	0.0153014577894349	-0.0199637282524953	0.0222129434705853	0.130326614878273	-0.176699026412081	-0.022360992348223	-0.0241629986282286	-0.0545672644763887	-0.00406683495083417	0.0135595122533246
h1s2	1217	0.0214387712957918	-0.0166952721678365	0.0200826013717284	0.117309727749335	-0.161032113483971	-0.0255739020202996	-0.0187061378412415	-0.0605362197588081	-0.000640931239449017	0.0040822670071248
h1s2	1218	0.0181433160006489	-0.0154329451130875	0.0204565030083459	0.115470604892167	-0.162273289398472	-0.0195208318806702	-0.0162280000935377	-0.0442128767186335	-0.00323089820329088	0.0129003553507649
h1s2	1219	0.0235063742623199	-0.01744724656136	0.0195811940320352	0.140533774533782	-0.196916055038341	-0.0276780978517151	-0.0263516672451436	-0.040678883666385	-0.00206227357357765	0.00761929094327994
h1s2	1220	0.0277411536451874	-0.0215498083224829	0.0229353288938329	0.150842820501684	-0.20928372617097	-0.0302470907116028	-0.0233698397659175	-0.0568504842817366	-0.0029936827368037	0.0111360873156206
h1s2	1221	0.0142832912999244	-0.0285211636328051	0.0153323173577603	0.123854845916448	-0.172811078862819	-0.0153248731896048	-0.0133395073960335	-0.0216455102712311	0.00108862775695872	0.00604921772818382
h1s2	1222	0.0156100605523272	-0.0209523971600195	0.00976826933667726	0.0985310369874694	-0.143683386490379	-0.0152539560330786	-0.0105831736570067	-0.0265056603169051	-0.000799277085742412	0.00905248204163333
h1s2	1223	0.0238057812111353	-0.0188546443427542	0.0156488745027426	0.084077710826213	-0.134188157404556	-0.00689665460720531	-0.0173583903106536	-0.0501369539216823	-0.00183950667846849	0.0030500881506444
h1s2	1224	0.0215604720108419	-0.000873754175134422	0.00656526910583699	0.00545703712095048	0.000253620742080124	0.00131172651532271	0.00302223455118535	-0.0165446239618398	0.000299306635871156	0.0119498391598689
h1s2	1225	0.0259342875842768	-0.00202806923474658	0.00619023670640065	-0.0143892963786553	0.008595845172289	0.00432409412410048	0.00570520130036643	-0.0103550579005189	-0.00503013251035785	0.0079301312003496
h1s2	1226	0.0241101686970532	-0.000292759880490353	0.00398119933362708	0.00626638623136484	-0.00872741568519481	0.000877075535396674	0.0108552194457164	-0.0111998306397758	-0.00143997977797841	0.00754057414274358
h1s2	1227	0.0249263010819747	-0.0166895685400951	0.0114390308731033	0.0829492358784614	-0.110301773344991	-0.0147030200523161	-0.00964546213382721	-0.0509067186412896	0.00102508835551702	0.00253883827611937
h1s2	1228	-0.00220574999557314	-0.00365626656449791	0.00653182664206923	0.043243645165022	-0.0605954896362896	0.00924451148227683	0.0144925898169751	0.0506918271009468	0.000271475048997444	-0.000459789311566605
h1s2	1229	0.018605426609702	-0.00483679638930595	0.00412048835845733	0.0240263014361284	-0.0231211847976545	-0.00565837715383758	0.0039231495561049	-0.000376968211319985	0.00012094839042139	-0.00184414327091834
h1s2	1230	0.0214192998387468	0.00240171529798298	0.00194701397753592	-0.00224782718202129	0.0128192816121705	-0.000700006904718965	0.00917522784413165	-0.00425869692310125	-0.00237392784685482	-0.00222378969535022
h1s2	1231	0.022122231130392	0.00333978649333429	-0.00797712441280845	0.0164037386719728	-0.0130505295283263	-0.0002560098572171	0.00911566235165408	0.00686770472305428	-0.00237927543528735	0.000334115974311048
h1s2	1232	0.0175688168098532	-0.000272135489452292	0.00580942592900362	0.00864466777914556	-0.0061206441653659	0.00246410674860406	0.00386341883245862	-0.00480071786526202	-0.00437616389704625	0.00373118591779795
h1s2	1233	0.0140072265523085	0.00348322639432806	0.0030471980776381	-0.00238212759686283	0.0149885081272816	-0.00260626571277104	0.00281469219352242	-0.00778952435380543	-0.000710247899593643	0.00580676526028807
h1s2	1234	0.00313953429055169	0.00489345169743984	0.00750996813721078	0.00763045687867733	0.000204204731276374	0.0077230897644136	-0.00298235131123352	-0.0132030880884186	-0.00200565602318508	0.00149616328382718
h1s2	1235	0.0217716096060515	-0.00508831881427304	0.00529465958331231	-0.004063676994413	0.0156924638179107	-0.00408306823288938	0.00299315854077884	-0.00453966402433714	-0.00138739455951476	0.00364418638960561
h1s2	1236	0.0202423299531704	-0.00611004911017335	-0.012191606435821	0.0215473980083928	-0.0226768731995616	0.00676565918471484	0.00666363852362017	0.00960362056351564	0.00264356770997925	0.000494063249495906
h1s2	1237	0.0232488388583895	-0.00656227928865869	0.000932259210204793	-0.00466733749703622	0.00501586473111174	0.00545376098578508	0.00448096803353206	-0.00494599222795427	0.00492725739732329	0.00194689103813509
h1s2	1238	0.0167277819725673	-0.00227082158961721	0.00435536326608405	0.0118829379022014	-0.00322666051027491	0.00102939335424433	-0.00159624537138298	0.00878464314004082	-0.000106689753173532	-0.00731201090003883
h1s2	1239	0.022730293136402	-0.00516867886121224	0.00083004256767668	1.53442880514397e-05	0.0131920578558333	0.00031529986708832	0.000406303045903486	-0.0101946436341477	-0.00871121020892673	-0.0012963820775668
h1s2	1240	0.0223743356255497	-0.00583806804010538	0.000201455747732999	0.00188985090104357	0.00963252188589021	0.00222363601301269	0.00680400773866448	0.00134973029388909	-0.00506803516765647	0.00456144873766438
h1s2	1241	0.0160658550083112	-0.00322192667831242	0.00180404925234744	-0.00534499337856138	0.0171209428942088	0.00385610036507453	-0.000286648028407673	-0.0109534263590453	-0.00568858105343245	-0.00210881262098355
h1s2	1242	0.0227289850788435	-0.0016800745892346	0.00692089840743838	-0.00401631230729918	0.0187278455025336	0.00366347075609054	0.0128687152973178	-0.00936654537239468	-0.00967446205998548	0.00333041589050747
h1s2	1243	0.0258369912661967	0.00148422069476738	0.0059976319589686	-0.0027833742103951	0.0152078449197198	-0.000444422452076436	0.0100244165158015	-0.00619310429278896	-0.00211489130158181	-0.00141591726087082
h1s2	1244	0.00672585442029187	0.00365709029585443	0.00749828055306162	0.0116871939111265	-0.0117590014361595	0.00560038737721793	0.0108220238336022	0.0163223667364549	0.00408563858195695	-0.00117062465404244
h1s2	1245	0.0234016979211561	0.00389046720097769	0.00117309301870902	-0.00105448305384314	0.0142941683750055	-0.00180854865489492	0.00972047627791056	-0.00372943103024586	0.00384171642647846	-0.00270644777575157
h1s2	1246	0.0253422122042764	0.00037067479846352	0.00567672339606964	-0.00396446911317982	0.0202386665371958	0.00440161379328436	0.00944763392011748	-0.00882189928269004	-0.0026168705394406	-0.000175290160765055
h1s2	1247	0.0148010541563191	0.00648967110693647	0.0010905162117707	-0.00282401723109979	0.015961584928332	-0.00356223767279707	0.000506139484703781	0.000610272960247249	-0.00701426280649546	-0.000458342352738924
h1s2	1248	0.0232252206901935	0.00400519502959369	0.00484039934095079	-0.00306458336878195	0.0196759454269408	-0.00239641726811247	0.0082810438707485	-0.00430962657216056	-0.00347309876576664	0.000945740400907875
h1s2	1249	0.0232538041490798	0.00499777948903208	0.00298389515541978	0.000318866540052158	0.0127333066567188	-0.000698176373906542	0.00242702443417356	-0.00802352330908462	-0.00444442661970071	0.00138988639633783
h1s2	1250	0.0253554439453355	0.00435944262917839	0.00381542152107042	-0.00230034715108954	0.0174326226565174	-0.00104800689683065	0.0064242502188225	-0.00483389459328964	-0.00299697372998749	-0.00168178503160662
h1s2	1251	0.0147277827312707	0.00346543715730227	0.00390879782605701	-0.000621636401409069	0.00914336846325751	0.00478771230968523	0.007114696120673	0.00405187753405191	-0.0057297552519241	0.00234076629237236
h1s2	1252	0.0227174450578997	0.000519341521044692	0.00674406055732391	0.000490483662723784	0.000257840155088376	0.00513576286335084	0.0056921557536719	-0.0085123007984367	0.00295987161228458	-0.00902969157907762
h1s2	1253	0.0235877569680175	-0.0039296605020455	0.00817654973263054	-0.0121713713411969	0.00929127370359425	0.00625194219404536	0.0032870850782668	-0.00718800696528369	-0.00293957165609281	-0.00576862902361367
h1s2	1254	0.0215403473141664	-0.0055776357206461	0.00533798590523705	-0.00847236395528439	0.00551160110442452	0.00752609044635093	-0.00189412292654008	-0.0058361895306463	-0.00284835945306226	-0.00888215609143627
h1s2	1255	0.0225905000672954	-0.00230392115332938	-0.0168065254774643	0.0111772172352829	-0.0237688045615734	0.00544086657381952	-0.000219135214402282	0.00669033471733865	0.00587465552326096	-0.0120621933889043
h1s2	1256	0.0147325220545891	-0.00444079314456518	0.00604823374301609	0.0129254993396031	-0.0040253395062342	0.0072587926206532	0.0159656933620366	0.0121461813464609	0.00517314149236844	-0.00503208087775609
h1s2	1257	0.0145824263923974	-0.00397548671052194	0.00666137802018919	0.0151301185894474	-0.0108959045492503	0.00269165934346964	0.0180427380886878	0.0168439718118238	0.00879769372739472	-0.0157576093349773
h1s2	1258	0.00839359622513884	-0.00321793717586704	0.00568223185840391	0.0158770451402066	-0.0120139393732149	0.00300961469108618	0.0121185259983419	0.0161526304349905	0.00403091451840236	-0.0102893665633735
h1s2	1259	0.0194876290597655	-0.00201342719713184	-0.00471929742468786	0.0088975207871073	-0.00158134725760162	-0.00348602135308019	0.00513208755342311	-0.0159390548748468	-0.00598884845241388	0.00164424526875702
h1s2	1260	0.0214307573585779	-0.0023167393682702	-0.000197375010791284	0.00738016443473469	-0.00121014794709578	0.00234826264076336	0.00618197694861451	-0.0165755251485114	0.00381576212968254	0.00261201774093136
h1s2	1261	0.0235139445513358	-0.0044807847491139	0.00124471997963356	-0.00562514469228613	0.0154063754177341	0.0120125459327363	-0.0041654935690703	-0.00471708089627138	-0.00388322000005205	0.000731084218833294
h1s2	1262	0.0245837631364455	-0.00191352163785158	-0.000409804816759586	-0.00529485440868573	0.016049220193796	0.00444206250671469	0.0103093039949807	-0.010497502814989	-0.00247598259920278	-0.0043750473331459
h1s2	1263	0.0223931385466324	0.00521806381898435	0.00777858188385811	0.0077125062479133	-0.00215353561831453	-9.30131227229258e-05	0.00505539629862424	0.000161467326202213	-0.00149053557005554	-0.00692805147911555
h1s2	1264	0.0254914595954201	-0.00399140598373147	-0.00149334309458613	-0.000265477308640631	0.0119363038860788	0.00244265061313047	0.0092867860961184	0.000357583045858035	0.00649187052322893	0.0120911660208646
h1s2	1265	0.0240455554256224	0.000336602387024518	0.00225811699707141	-0.00316590696492128	0.0168744121204356	0.00658557005448253	0.00576511791144136	-0.00849801179075174	-0.00565129599187673	0.00220678405234617
h1s2	1266	0.0241300099759324	-0.00498190130415648	-0.00198700754645183	0.00147118374614132	-5.66176522177064e-05	0.00370022045958889	-0.000193960818569855	0.00940665863199753	0.00525232333971958	0.000594905947132142
h1s2	1267	0.0249411894647148	-0.00487317162202848	0.00739683034361379	0.00300648288621142	0.0125832139309216	0.00877099469744086	-0.00556042006502626	-0.0102680933972138	-0.00251971219588511	0.00309899153743866
h1s2	1268	0.0140556040129971	-0.00228641521324156	0.00976445829265189	0.00341566224848647	0.00299095821192118	0.0131290447698051	0.00206628336593542	0.0203886620476141	-0.0102054543648497	0.00832228795430909
h1s2	1269	0.0038056084715883	-0.00622176727494441	0.0015026337746867	0.0243728617876202	-0.0222019769713533	0.0127168781884045	0.00649710926640227	0.0346498292277932	0.00359513618261766	-0.000105259424245868
h1s2	1270	0.0128956352632928	0.00191407229291037	0.000557116624567005	0.00894685047991863	-0.00758408167787245	0.00936547559842219	0.00575456786317672	0.0177169906615127	0.00417289551947074	0.00541661490519187
h1s2	1271	0.0197887980303972	-0.00483837124138776	0.00482794753239608	-0.00608810412166303	0.00903234547411766	0.00422072576629385	0.0117975402890129	0.00339359865180949	-0.000565229039770926	0.00147922230975351
h1s2	1272	0.013175527870364	-0.00430467519047566	0.00505528752765605	0.00217728604996477	0.00507774951458062	0.00657471789789624	0.00363945061016254	0.0061990602943404	-0.00396531844705556	-0.00245631245797391
h1s2	1273	0.00162089055190836	0.000326025513049658	0.000262318184193773	-0.00357498550177348	0.0155168813165567	0.00306724865479059	0.00839145194937549	0.00394841150587496	0.00328724201872511	-0.00893545429531365
h1s2	1274	0.0157749731725175	-0.00686441706561768	0.00571002973372388	0.00294349760659759	0.000684019385851304	0.00246499070503803	0.0122807727532563	0.00445879082220416	-0.000745192578049811	0.00447252780653228
h1s2	1275	0.0211361265052912	-0.000162974253632147	0.00469592259371455	-0.0107472930013271	0.00746041494478698	-0.00417036882610515	0.00711828866267988	-0.00612639716272121	0.00166304028422998	0.00510687365168526
h1s2	1276	0.02414317581218	0.000531791068037367	0.00511856332256547	-0.00681722582258632	0.00744846175256069	0.00136424652629623	0.00947083959246405	-0.00541181866834938	-0.00141531975161512	0.0007016769661608
h1s2	1277	0.0231525359385576	-0.00690531328775248	0.00446478822556297	-0.00896635503874767	0.0103838252086321	0.000742812732596288	-0.0101958389907321	-0.00139708897685037	-0.00366100133660084	0.00036915345900805
h1s2	1278	0.0178130710079956	-0.00545848675522779	0.00646480953665822	-0.00116353801911271	0.0105980595623914	-0.00100090860613408	0.00863983920217197	-0.0103732281306094	0.00197055859905822	0.00227162757645945
h1s2	1279	0.0183978897923326	-0.00363055828379186	0.0066242714056956	-0.00772713820919968	0.0125105117672917	0.000146342141525091	0.00871510992381297	-0.0105672772915093	-0.00555839196814278	-0.00113823588094946
h1s2	1280	0.0144278338113188	-0.00530659516430847	0.0047077150723434	-0.000304848825784294	0.0103363034082032	0.00338307951465312	0.0104221652322894	-0.00186070211881989	0.00289978290942716	0.00280862684192653
h1s2	1281	0.0214661000804724	-0.00245555445305055	0.00411837837133825	-0.00285295804277471	0.00111731975336488	0.00486527632324229	0.0114761422958601	-0.00205923813249206	-0.000657112929811518	0.00402399477919982
h1s2	1282	0.022401518491755	-0.0084089509919193	0.00455189111173338	0.0179294438383896	-0.0181922915658137	8.99184179712217e-05	0.00724390455189368	-0.0090058631502594	0.00250213281668317	0.00378714824786084
h1s2	1283	0.0215245355417308	-0.00570105080731498	0.0049043397117831	0.0107380925618564	-0.00551916798538924	-0.00475502562593769	0.00637891125050409	-0.00702527360784979	0.00205643750734933	0.00541031833699916
h1s2	1284	0.0203527522398933	-0.01399780017622	0.00380565233189809	0.0305759641217758	-0.0276677861990054	-0.00766325203093078	0.00485868875007093	-0.0054571385143897	0.00100897847538521	0.00451367515614008
h1s2	1285	0.0234539917422533	-0.00507070291856935	0.00774382710470673	-0.00295516205820077	0.0157227975180024	0.000688161174203532	0.0116752747947225	-0.00333969341992037	-0.00224521069455084	-0.00284765667774235
h1s2	1286	0.0233300459897527	-0.000391049142309136	0.006769993664146	-0.00334202126207101	0.00578815283216653	-0.000464650051112995	0.0130024293192071	0.00146499275117953	-0.00249449751678329	0.00460701871012197
h1s2	1287	-0.00367696927953571	0.00224316145313975	0.00438689987840834	0.0165303104787898	-0.0100292134719105	-0.00065046989215275	0.00767292407381031	0.0159027037085301	0.0046768888679251	-0.00316520638673957
h1s2	1288	0.00398140326152154	-0.00964792655069189	-0.00018365570044553	0.0246912853668022	-0.0189261365149979	-0.00106778003722687	0.0110385830841506	0.0415997327263574	0.0042224325235998	-0.0064122064958012
h1s2	1289	0.00617780514753575	-0.0155781495728738	-0.0197567534409	0.014803485440666	-0.0308401287643252	0.00509644536736161	0.0142467533456373	0.0516690130664183	0.00733772087672814	0.00724994892964011
h1s2	1290	0.00711867970592465	-0.0123176519476483	-0.008204317769679	0.0318962675427451	-0.0371749277900542	0.00165395279044001	0.0079602658387992	0.0317757545005754	0.00160930955749331	-0.00279234954300377
h1s2	1291	0.0131427994502651	-0.00733064968210427	-0.00532496566389542	0.0121660078752849	-0.0128646810632473	0.00721972887712046	0.00365915685020034	0.0123732548187557	-0.000739484358685426	0.00549973440015969
h1s2	1292	0.00793712669889366	-0.00954912629240162	-0.0041435940101408	0.0192701750983289	-0.0251338959154643	0.00349730221342611	0.0111398550840974	0.0234768600942718	0.00688190760684781	-0.00147999125831933
h1s2	1293	0.024197414108717	-0.000707225408649366	-0.00400393680907654	0.00626267721794597	0.000119370478813894	0.00300442281511708	0.00997446230712726	0.0217869559704839	0.00358292024739544	0.00637880519885732
h1s2	1294	0.021842670261127	-0.00819453438739982	0.00998556709599268	-0.0102412745241877	0.009717279125246	0.00407713037997318	0.004489543015377	-0.0038079461910273	0.000650260831192892	-0.0017378612959338
h1s2	1295	0.0151402095101556	-0.00649357724567863	0.00252501760171566	0.00012866602954464	0.0121021054079572	-0.00143140155306545	-3.35800791951725e-05	-0.00737954526214662	-0.00294604690616217	0.00188082436713105
h1s2	1296	0.0234177213225057	0.000717826835085724	0.00201440175765403	-0.00332576707027718	0.0152994477445315	0.0117655729374933	-0.0049629626651786	-0.00467572482410515	-0.00577502052591159	0.00418813246405388
h1s2	1297	0.0167727016117701	0.00463090191706538	0.00370698185654498	0.00138374524149736	0.0142018701169757	0.00211400386251995	0.00183193639596608	-0.0037106540352203	-0.000659832383205961	-0.000175765089632163
h1s2	1298	0.00546785950847984	0.00588805818620356	0.0059817565250057	-0.0116643648830827	-0.00151562246552977	0.00291037567105699	0.0104917330797624	0.0047087818656689	0.00995306964185908	0.000702585390436872
h1s2	1299	0.0162089658643015	-0.000616310735964562	0.00387064904780722	0.00164983340107153	0.00335554378652564	0.00964460648169571	0.00650185358231942	0.0128209271807344	0.00108817778868766	-0.00424202634042579
h1s2	1300	0.0239911289684594	-0.000562126471100905	0.00494023211310543	-0.0019869239406321	0.0154251261251081	-0.000572347657416196	0.00886771653118408	-0.00648031485748684	-0.000510217919742529	0.00730064945310663
h1s2	1301	0.0233863620230827	0.000702349988531491	0.00539692482765708	0.00434440922730878	0.00593287513561996	0.00175341848982509	0.00854599556503318	-0.00644267131372099	-1.82324183451748e-05	0.00522348849443214
h1s2	1302	0.00284299717070713	-0.00443133422101226	0.00775554029757583	0.0120804530709024	-0.00331424382040237	0.00104381219965426	0.00762764180486113	0.0107368651688276	-0.00376112033793814	0.00435149428577401
h1s2	1303	0.0263147010132902	0.00841028265854523	0.0046024035014832	-0.00441644200896337	0.00661771823371055	0.000815017953124823	0.00859975645091389	-0.00504348195967637	-0.00881730667095634	0.00419739314386699
h1s2	1304	0.0257929552308868	0.00268765825134451	0.00665964576226657	-0.00691207547218242	0.00900168277483686	0.000467539854006558	0.012156042400937	-0.00768517545864443	-0.00873210294565887	0.00195743577192317
h1s2	1305	0.00558185080974028	0.00279527684581193	0.00401879215789623	0.00459092466983537	-0.0139227309431674	0.00488273088622444	0.0115740598134397	0.0184577380448967	-0.00149319839529052	-0.00250878986117078
h1s2	1306	0.0161601794678095	0.00241869295359226	0.00298297209644232	0.000205551976793608	-0.00141800052035258	0.000533613405096806	0.00800037021729419	0.00359345657304268	-0.00287905093274981	-0.00308548239566629
h1s2	1307	0.00124242746413076	-0.000779752532074703	-0.00264179442185721	0.00345831390150488	0.00774363517975462	0.00964686426390537	0.00223757875077849	0.00349225735673009	0.000521672149869636	-0.00475493324818132
h1s2	1308	0.0198476102647766	0.0117519482582597	0.00393536931307697	-0.0018478845183462	0.0149854461850212	0.00125954230152861	0.0105347959682574	-0.0123326904215021	-0.00275868466497217	0.00149721710574526
h1s2	1309	0.0172298491467947	0.000383336448559223	0.00363845466452973	-0.000944956967333029	0.00307698036768127	0.00320625277075544	0.00591143567746004	-0.00342718278618138	0.00180660990331547	-0.0035608313566901
h1s2	1310	0.0182843902051983	-0.00340563881409353	0.00590892399659865	-0.000814284218854958	0.0155893117104944	-0.0145063798999393	0.00148487191933	-0.005188941970464	-0.0035756330230401	0.00139787983237052
h1s2	1311	0.0257499876008963	-0.000770644041708578	0.00444052746741162	-0.00307068503459517	0.0160002010638953	0.00601718090165111	0.003227946346752	-0.0093410862059072	0.00272405638898676	0.00157150248843902
h1s2	1312	0.00830415992269621	-0.0079692871829241	-0.0161694483789379	0.00221735083276057	0.00394826674015332	-0.00178449996643904	0.00190186621485821	-0.00878269972160433	-0.000132749072717401	-0.00374962806974122
h1s2	1313	-0.000393189551106532	0.00534478045878429	0.00427769793016297	0.0247764497161169	-0.0265096619133194	0.00639411321066288	0.00628692373805785	0.0268152547625908	0.00565435333439756	-0.0018463625022435
h1s2	1314	0.0226880418782415	-0.00213606486782704	0.00630752284017006	-0.00540427502754804	0.0132910151631379	0.00729903427499989	0.00777272740912123	-0.00632909945527782	0.00240662066235609	0.00126711383144393
h1s2	1315	0.0226604508537045	-0.00491477083350567	0.00722158994461599	0.00594812238264755	0.00649225033092566	0.00651308003142786	0.00767381698421959	-0.00363693617007454	0.00136116873195204	-0.00618735669625119
h1s2	1316	0.0169359780753898	-0.0041129113301176	0.00233843161971956	0.015182836066154	-0.00992653132385834	0.00299385292541454	0.00644501052862673	-0.00275244909972464	-0.000851781178048588	0.00134333793029759
h1s2	1317	0.0213241449843192	-0.00554835936959389	0.00751170009359795	0.0197234687045175	-0.0164501483874151	-0.00355788201267183	0.00970865448240183	-0.00139090581697072	-0.000194464622107427	0.00300547036847571
h1s2	1318	0.0237456391671591	-0.00191869656302454	0.00330118877690533	0.0197685077446319	-0.0238620687814493	-0.00136106986966355	0.00827281827659451	-0.0103117774164039	0.0010928127300127	0.00120203436179121
h1s2	1319	0.0152602783945847	-0.00840267369468939	0.0100114317923711	0.0103572394629215	0.00185815503301561	-0.00107936505917199	0.00533035308880775	-0.0181559504780863	0.00335649012714873	-0.00234318174105353
h1s2	1320	0.0101151458371603	-0.000990275421664978	0.00601576052021281	-0.00327097307751953	0.0104867499954204	0.000437169161483771	0.0102204212461156	-0.0138936225424919	0.0132106713899267	0.00383265745881018
h1s2	1321	0.0222161999869739	-0.00477655967809336	0.00747455454811271	0.0129178370032941	-0.0056057819926349	-0.00387789045635041	0.0097785019547843	-0.0165765286243129	0.000765989602777153	-0.00900273461144691
h1s2	1322	0.00437289199592605	-0.00899350595944184	0.00437989328826139	-0.000183285307107616	-0.00449472379308662	0.00408880991794277	0.00911337072689522	0.0164022068135949	-0.00609198627990085	8.49982003136174e-05
h1s2	1323	0.0176208187052729	-0.0061375633701113	0.00801114639090236	0.00224935463700048	-0.00619531463684261	0.00562494190951327	0.0120071092646976	0.0102612399044927	-0.00230190522891031	0.0023053260837418
h1s2	1324	0.0137698888817707	-0.00606780079634853	0.00277461678073438	-0.00274024863471448	0.0147213232760601	0.00655530214935	0.00575787313325153	0.00203663930287842	-0.00497729386322044	0.00467516849730691
h1s2	1325	0.0161454983917756	0.000780323304356808	0.00497772436369321	-0.00135553645239035	0.0118834259333922	0.00815120246983898	0.00166384989143459	-0.0045994143673912	-0.00559155501661852	0.000456034029233254
h1s2	1326	0.0220092250089815	0.000467208871040898	0.00457098477223424	-0.00231978417163895	0.0137959617077923	0.00523705837270855	0.0120567841026923	-0.00603924537290154	-0.0054760395002301	-0.00213077816644592
h1s2	1327	0.0208655843982941	0.00178446975498954	0.00639363127842725	-0.00180595634293448	0.0141576527640588	-0.00464428768303035	-0.000916774129681955	-4.61484956104392e-05	-0.00271842748522042	-0.00404770089254821
h1s2	1328	0.0254567028412566	-0.0025245778808726	-0.000192471514208385	-0.000863006933779466	0.015214892148014	-0.00132296270752209	0.00654440099728787	-0.00205366864420368	-0.000972314960553817	0.00234156380135712
h1s2	1329	0.023816638356479	-0.0020405582077008	0.00530026896622399	-0.00105638921912991	0.0115535178415248	0.00313740268134704	0.00936664291166493	-0.00741869977057059	-0.00709744807666533	0.00183565333964534
h1s2	1330	0.0204909900727239	-0.00289484989879028	0.00655866285014632	-0.0042029039757528	0.0150696222648439	0.00554657930450355	0.00771768269625739	-0.0118972282531641	0.0184436861319709	0.000653331721907831
h1s2	1331	0.0225963241774703	-0.00157723720626896	0.00613401074858981	-0.00307773476692438	0.0176823365148078	0.00279506508333134	0.0104612076495271	-0.00604992506562085	0.00130113256825398	-0.00114316615700785
h1s2	1332	0.0203307142030839	0.00105398475363531	0.000647094736856674	-0.00443176840609042	0.0186699838204824	0.00497973081013391	0.0134861361610224	-0.00797297347970394	0.00578669295200098	0.00437177787967887
h1s2	1333	0.0194462584140616	0.000288490220578744	0.00480533136012156	0.0056157653279271	0.00314305849394194	0.00386952364726013	0.00978163311951217	-0.000977270095047271	-0.00131393416794999	-0.00168697312225894
h1s2	1334	0.0224259656877667	0.00333289266286895	0.00501715731644581	-0.00276296857726746	0.0153313918793013	0.00534992798572237	0.00799209381514662	-0.00634985327359737	-0.00412416773753321	-0.00268129023141943
h1s2	1335	0.0143779803023233	-0.0107476102219345	-0.000250413056399928	-0.00641563831527909	-0.0137149213907764	0.00359915197323903	0.00883592406565618	0.00501151160758398	-0.000551665802910949	0.00105659426855899
h1s2	1336	0.0211786967640297	-0.00102375137830455	0.00516804133699918	-0.00200940690464144	0.0161934253832256	0.00638772354635704	0.00515264931403168	-0.0127608747829674	-0.00826548592703071	0.00159079591736666
h1s2	1337	0.00583288788360239	-0.00556896989052543	0.00655331800406981	0.000809519842000284	0.00594740686552151	0.00101710653661797	0.0091763388082564	0.00218903154979791	-0.00154237224084864	-0.00106632215096628
h1s2	1338	0.0225780835628292	-0.0077362318990602	0.00681483120973526	0.0062784739052031	0.00761901692896014	0.00655500949785579	-0.00366700290634422	0.00115554201455118	-0.00426163437810288	-0.001582426597042
h1s2	1339	0.0129498030674085	-0.00243556035688814	0.00496947847962356	-0.00201923845682287	0.0140353371983789	-0.00174910648274252	0.00854111452494301	0.00746483751503788	-0.00337303900860004	-0.00248013257393517
h1s2	1340	0.0143953676878671	-0.00478755581588781	-0.00216106050049924	0.00182638152822692	0.00437758200585277	-0.00379524738033798	0.00884466565611345	0.00880853314096746	0.000961666743660606	0.00138712072798947
h1s2	1341	0.0160157254761548	-0.00123890997738783	0.00407175171260515	-0.00337634609629302	0.0166506482372058	-0.00478453891334869	0.00945418658239187	0.00683934901809068	-0.00195312659890156	-0.00373447308574994
h1s2	1342	0.0103948329548696	0.000189799929838062	0.00526510393019946	-0.00357852389558784	0.0163155860038122	-0.00780027613893566	0.00473439028355467	-0.00363555506567026	-0.00519490095816068	1.62434541922419e-05
h1s2	1343	0.0121744629058727	-0.00513378312490109	0.00380014908191503	-0.0018722966293482	0.0193668304446338	-0.00196148099311699	0.00870352823961284	-0.00349142874072004	-0.00646112473155346	0.00363425911135313
h1s2	1344	0.0247265455616151	-0.00464565182364639	-0.013360549618961	0.00896496415099649	-0.0153457626276559	-0.00243735964124224	-0.00350344219587978	0.00436442135258025	0.00348161533486965	-0.00329726610128872
h1s2	1345	0.0173340274848222	-0.00796153002002887	-0.00547202192212016	-0.0133087144024169	0.0116174923189506	-0.00111274483150404	0.00267499505271213	-0.00901197016596885	-0.00663747762956815	-0.00110699891409666
h1s2	1346	0.0183475262595466	-0.00322680781874965	0.00131283873367198	0.00212898643670822	0.00865561258262033	0.00748919835334815	0.00868285631300502	0.006964893303112	-0.00413621779840303	0.00240257946679173
h1s2	1347	0.0194429118910765	-0.00882723413804045	-0.00528503061325091	0.0121566050654619	-0.0119602996511284	0.0044675427997811	0.00655457489068188	0.00894149688061654	-0.00131570435157003	0.00137186448016701
h1s2	1348	0.0247730430485239	-0.00770746387313536	-0.0132276603890028	-0.00243833317062806	0.011875224702535	0.00319844129478044	0.000464884601065329	-0.011847013784883	-0.000539371253339165	0.000122954002810092
h1s2	1349	0.0219730306320304	-0.00392324443332335	0.000638523589225779	-0.00780457423497167	0.0106401580038753	-0.000571968112936791	0.00896297305510639	-0.00471498356472443	-0.000490418383053781	-0.00351890499586432
h1s2	1350	0.0170783065826808	-0.0029556884445369	0.00811329656832555	0.0116247545498792	-0.0125439998580068	-0.000212062121932945	0.002636219333797	-0.0188013556614249	-0.000366055797850054	-0.00217379946588557
h1s2	1351	0.0193919685866186	-0.00775853651363899	-0.00945588590717179	-0.00187550287564219	0.0101131546486999	0.000325197307760678	0.00791103458464829	-0.0018911303914958	-0.00440909833121746	-0.00750647463515643
h1s2	1352	0.0082115886835732	-0.00727793861830936	-0.00672149546058718	0.0157012630524056	-0.0110827738368614	0.000518713430673937	0.00769243088039814	0.0180913568024971	-0.000543168337933863	0.0112901595892176
h1s2	1353	0.0146643645873302	-0.00638829733437917	0.00270520595000381	0.0163716106438902	-0.00987391070305343	0.00665287171348135	0.0155380207428845	0.0216525220926583	-0.000484628096495731	-0.00126184025268962
h1s2	1354	0.0173068535192312	-0.00584047840663572	0.00914339677882224	0.00630600373526221	-0.0015860681549186	0.00858650815515021	0.0120750642073091	0.0269134676035458	0.00127089404934385	-0.000685971043169969
h1s2	1355	0.020900744553561	-0.00209658189209955	0.00728774790376337	0.00336495202994235	-0.0032588388208129	0.00818583618519651	0.0133697744746443	0.0271553939314348	-0.00110587085251526	0.00245067770119416
h1s2	1356	0.0231825254502988	0.000761666171904797	0.00671994719977315	-0.00247868945414376	0.00770090909565836	0.00978616664709897	0.0071872346577075	0.0264901715482988	0.00442104577234806	0.00651646042093797
h1s2	1357	0.0256246075396858	-0.00727602918495835	0.00939211871663599	-0.00583873244559313	0.00199673017738443	0.00587833241109188	0.0143205306616742	0.0076181753289813	-6.36766253556203e-05	0.0028168910988033
h1s2	1358	0.0223161915089798	-0.00345425523134371	0.00591750422408487	0.000464128501300746	0.00372658007729515	0.0106200738664663	0.00794265127995126	0.0167685123535913	0.000761642584831075	0.000199219930670423
h1s2	1359	0.0242801185977507	-0.00813341570185301	0.00653908159252985	-0.000392845957125063	-0.00374804703173498	0.00423692427388365	0.0123205577057655	-0.00871919379404874	-0.0048451946739759	-0.000848646637259797
h1s2	1360	0.018087264042821	-0.00685674190373418	0.00883171208919293	0.000327836468517678	-0.00598109339301098	0.00654023635314436	0.0154673826459567	0.0169568811626423	-0.000948169092183023	0.00227197183026889
h1s2	1361	0.0257853969652186	-0.00163666670959776	0.00596677084019981	-0.0030961498804712	0.0160975122577445	0.00720954726254343	0.0117017632730823	0.00270778830781317	-0.00385003716782204	0.00113205758872752
h1s2	1362	0.0239678793259561	-0.00403044972820768	-0.00806339504768821	-0.0013118213751074	0.00504953795306023	0.00355902593969246	0.00470063642062409	-0.00877824907931991	0.000113981266708999	0.0173838487985575
h1s2	1363	0.023872022874204	-0.00509739760044904	-0.00870178640247928	-0.00149394085043873	0.0138377399869233	0.00296785976250216	0.00359731486017823	-0.0034017130951716	-0.000999828674063741	0.0112418004762281
h1s2	1364	0.0208764596074795	-0.00182370783858467	0.00655728883840859	-0.000211102368478431	0.0149067886761578	0.00493959745981466	-0.00216797141736667	-0.00483826859198406	-0.00362445866338156	0.00156934710615464
h1s2	1365	0.019415703462403	-0.00286376134424191	0.00798184446620584	-0.00956527141859995	0.0129657521306062	0.00122908057646264	0.00669568410581476	-0.0112644335323189	0.000350654965424066	0.0102232576419895
h1s2	1366	0.019422090528417	-0.00200719759510753	0.00597566385411699	0.000536186285908962	0.0119284589222776	0.00326358353414938	0.0125759488432147	-0.00573005399882556	-0.00267116007118389	-0.00149177453028292
h1s2	1367	0.0241964782601074	-0.00390430774607396	0.00648376493080263	-0.00284410461141323	0.0183458509467179	0.00451912076265278	0.0122479074454151	-0.00856205529747162	-0.00406740695684817	0.00674339606080368
h1s2	1368	0.0106509208306245	-0.00514549267826903	0.00370605251976952	-0.00202248619120452	0.0166559807927347	0.00409713105959397	0.0149637088732106	-0.00486154021709669	-0.00156308926045568	0.00702663509656096
h1s2	1369	0.0151706426523546	-0.00634553386372654	0.00221750000953969	0.00642112524548948	-0.00207360020871663	0.00330455857796103	0.0119277788441778	-0.00414466066752467	0.00348752476648381	0.00444894672984874
h1s2	1370	0.0214570104536377	-0.00470397702705333	0.00444244240351144	-0.00131523528019321	0.0146125874160184	0.00311104657272133	0.00488194533605553	-0.00186467542342757	-0.00711531561206892	0.00770794419184855
h1s2	1371	0.0205562204886569	-0.00272814810068709	0.00501160912254644	-0.0127249518688365	0.0113051752424668	-0.00541969956581041	0.00728498292019883	-0.00619835710080231	-0.0023229447734519	-0.00143057184528879
h1s2	1372	-0.00351038051418662	-0.00204653865519817	0.00227442713154854	0.0214386405915523	-0.0269504688861995	0.0098181824529349	0.00948851458176563	0.0272558347512691	0.00592523755464854	-0.00279805077580343
h1s2	1373	0.0194112093893826	-0.0051047641757507	0.00213594610476348	-0.0115575672447632	0.0124559511879657	0.00391383554181937	0.00819535234391989	-0.00652961038551515	-0.00576637082533479	0.00267149956573771
h1s2	1374	0.0171953674381856	-0.000769354866312145	0.0074495574161767	-0.0112171167658031	0.0131143012926632	0.00316884643651013	0.0075088390929275	-0.0105350497085944	0.0121245348478332	0.0053738178651325
h1s2	1375	-0.00323609260510677	0.00554274941769589	0.00424361420355904	-0.00554865512393586	0.0171371198504654	0.00384973765278165	0.00652939867341107	-0.0139647364789852	0.00161483922516187	0.0077113128168862
h1s2	1376	0.016707350012556	0.000813955274223429	-0.00124455109953813	0.0176793168240846	-0.0173052180436294	0.00423680458059155	0.00331006952449504	0.00975638081358218	-0.00268486646337837	0.00450438386058965
h1s2	1377	0.0155130574055906	0.00315334582832808	0.0061046476978037	0.0289884509272347	-0.0214614290066142	-0.00125516760077387	0.00795697936188905	0.0120822104550714	0.000961449571200612	-0.0068063658869512
h1s2	1378	0.0130138494478715	-0.00621625618524954	0.00203614105910034	-0.00429230668681955	0.0132874788566509	0.00798602576754226	-0.00103738581030086	0.00516688387578206	-0.00929519647795665	-0.00135636125350332
h1s2	1379	0.0105313097332986	-0.00782771850090613	-0.00206954766428589	0.0149295906509697	-0.0171204355914126	0.00637384529800869	0.0105126442344664	0.0154172778942724	0.00273448936965221	-0.00299043719544356
h1s2	1380	0.019605538509895	-0.00950820935468471	-0.00419888191714789	0.0308080685327203	-0.0366009828936581	-0.00652897530049854	0.00556090223572752	0.0106883159878174	-0.00163037227952256	-0.00908591964222889
h1s2	1381	0.0192455079330458	-0.00591150295655146	-0.00315604371122945	-0.00793978960369218	0.00881709863158258	0.00541880863621753	0.0107834330331022	-0.00883005268601066	-0.00521818059963283	-0.00415664413193141
h1s2	1382	0.0211876787511106	-0.00231675925702498	0.00469133363294892	-0.000172144095769768	0.0122526518688	0.00625359436461933	0.00249790114805871	0.00410932372023897	-0.00816218946519349	-0.00444447984587822
h1s2	1383	0.0210661439368831	0.00134451063684179	0.00677329017186749	-0.00486025148538435	0.0169961284029432	0.00518914382234402	0.00579324374153395	-0.0115669458289981	-0.00540935449610628	-0.000324031215090625
h1s2	1384	0.0205276934840544	0.000804891162998291	0.00586228574210855	-0.0100659992569955	0.00932874984781676	0.00367791397003259	0.0106994947452048	-0.00557616581595886	-0.00793323561953911	0.000839542749993869
h1s2	1385	0.021166710603742	-0.00603114227452126	-0.006832635506348	-0.00663597594608335	0.0070695063319845	-0.00209419057926413	0.000249813429005857	0.0131111486857176	-0.00354284067497653	0.00330629617164221
h1s2	1386	0.0160859647266699	-0.00624982523610171	-0.00310304505156992	0.0191984525890284	-0.00694797954867467	-0.00663196175929812	0.0060315645418175	-0.0107593435289216	-0.00706091109103429	-0.0132973873642111
h1s2	1387	0.0119304494351482	9.28914972532091e-05	-0.00594497025764451	0.0219791024112332	-0.0153118831919734	-0.000908271556744617	0.00317434061413098	0.0184093143145945	-0.00523115469215973	-0.0112132709268048
h1s2	1388	0.0113581548682882	-0.00144484971844854	0.00123578044816367	0.0174584104753238	-0.00732795090456511	-0.0104748322298947	0.00654639935087455	-0.00761128849899867	-0.00409036998187607	-0.0142262568466746
h1s2	1389	0.00952347269246498	-0.0133632458117207	0.000335698966826506	0.0499732212660175	-0.0524193339131039	-0.013267604224973	0.00467020106693451	-0.0113314163928928	0.000864764178163648	-0.017604568704211
h1s2	1390	0.0220195522220533	-0.011003594747636	0.00183028574472259	0.0369832656274359	-0.0400750038617754	-0.00506477714334665	0.0108115418266936	-0.00305739318298334	-0.00145353029613267	-0.0221526811065236
h1s2	1391	0.0212952134551449	-0.0108154435595684	0.00182782717642246	0.0474104336866527	-0.0655907463673314	0.00311223546457252	0.00605191247531705	0.0182413483309622	0.00361019373957202	-0.0182627884624034
h1s2	1392	0.0216779392713088	-0.0121604199600802	-0.00656380282028723	0.0382739578552214	-0.0502686642682146	-0.00337578043316003	0.010457432108786	0.00544795625824519	0.00170752392976292	-0.0252624153131465
h1s2	1393	0.0211094824564455	-0.0142333679878775	-4.24343835705998e-05	0.045870542199138	-0.0583936064040646	-0.000149854382019897	0.00747358480221324	0.00254322818975244	0.00222216508615824	-0.0275715306841028
h1s2	1394	0.0175610995799966	-0.000809200433180338	-0.00810390949793961	0.00790763886840618	-0.0177047107129236	0.00231966184905618	0.0103952383424861	-0.00224793241605659	0.00110688469535468	-0.0130899997010521
h1s2	1395	0.0221747250096767	-0.0042491475178825	0.00662697856803399	0.00748946584857103	-0.0143687975528821	0.00521495246149266	0.0103052233793609	-0.00191719456713558	-0.00479454527225161	-0.00281964798837227
h1s2	1396	-0.0225936428710501	0.0010223174516266	0.00334901184022293	0.00268560532054976	0.00343826232776253	-0.0004626062526169	0.00150644811242688	0.0109530339914152	0.00551276374424711	-0.000619461665812696
h1s2	1397	0.0119413287460032	-0.00191935063679951	-0.00308223061146541	-0.00791284294375817	0.0149375568506226	-0.00818878229609677	0.00438417580478955	0.00127764178626885	-0.00193153168775591	0.00494234178034776
h1s2	1398	0.0234786126329453	0.00337978311456463	0.00177186594836008	-0.00214808474566838	0.00851780841705652	0.00179944368677355	0.00817367306675526	-0.013500765136734	0.00199083211999339	0.00269469841942794
h1s2	1399	0.0223394273127068	-0.00284204637052527	0.0037674867337268	-0.00199292840617591	0.010619177260038	0.00260176267457989	0.00376713452043643	-0.00628284697186942	-0.00770772032800519	-0.00303666061197181
h1s2	1400	0.022735952326359	-0.00588585160593224	0.00493430637919533	0.000328990088753795	0.00955673354919325	0.00265685850867072	0.00937957582855869	-0.0016558103830435	-0.00464284913472692	5.97442057822515e-05
h1s2	1401	0.016940205529382	0.00212563562601013	-0.00452638853230622	0.00758454081258673	-0.00642290739033165	0.00844863136154218	0.00181386618663722	0.0137841158572787	-0.000627423909141586	-0.00475621592815096
h1s2	1402	0.0040846931667698	-0.00609030230103851	0.000642834870836088	-0.0101946788994107	0.00528719295716016	0.0099194318236817	0.00712337564236262	0.0122013583425907	-0.00447639710881075	0.00346613314889125
h1s2	1403	0.0183274431738042	-0.00706728816868759	0.00533245360674372	-0.00843824050404333	0.0113218437200484	0.00781834005345097	0.0135799445033445	0.0137772861500419	-0.00624677611361171	0.00342483281407719
h1s2	1404	0.0188765276435082	-0.00565580669162607	-0.00676508933339089	-0.013130254671419	0.00882950362283767	0.0104244516864237	0.00639251052194864	0.00827107627507902	-0.0027834966672367	0.00377495673664224
h1s2	1405	0.0136095503293372	-0.00660299831076048	-0.00160436686818665	-0.0102997080156579	0.00752381481763293	0.0124060039842229	0.0069875867122846	0.0150156205342831	-0.00460168965445249	0.0015137079260015
h1s2	1406	0.00938936938126835	-0.00261098080778287	0.00783788670687661	-0.000134542362093412	0.0186626008305115	-0.00709157470547975	0.00394796873085409	-0.00777904079467675	-0.000643645319192754	0.000204459879099898
h1s2	1407	0.0173508676842806	0.000668264541024167	0.00741380584925538	-0.00172714243348842	0.0206391241667635	-0.00315822020481316	-0.00125835076960105	-0.0100611688171124	0.00837174811930915	0.00288355374913804
h1s2	1408	0.0205805838001628	-0.00378877192421527	0.0066706835359798	-0.00132218784129609	0.0215541331656245	0.00281876641598024	0.00928970138386776	-0.00517280105144684	0.00235987249231546	0.00206770673239569
h1s2	1409	0.0194735359982988	0.00015005552866589	0.00387610557588034	0.00826415937100563	0.000782621633513236	0.00406945630897976	0.00870654978713001	0.00860565954423094	-0.00321943337957879	-0.000641408875310136
h1s2	1410	0.0247696092204304	-0.00264680624309217	0.0073795985467787	-0.00100557331239547	0.0199152367964906	0.00529299193874144	0.00521746175143649	-0.01179824434295	0.00194899261833458	0.00518946833988801
h1s2	1411	0.0191432245398144	0.0107231036725817	0.00145270233972046	-0.00347220919632631	0.0109231380018349	-0.00088498653225367	0.00709218929857471	-0.00195245939952033	-0.00154086822670671	0.00320770605255715
h1s2	1412	0.0249700272635276	0.00769025641640147	0.00423779218138285	-0.000662463348110411	0.00222940147156769	-0.00394265308099367	0.00359763358044826	-0.00642832036741713	0.00501228591892988	-0.000841040509604457
h1s2	1413	0.0150210840972269	-0.00223292887288444	0.00570422845942959	-0.00141487084346123	0.0150555842738172	-0.000159794590175571	-0.00246497977301929	-0.0100610549905177	-0.00472850356465472	0.00606447861154439
h1s2	1414	0.0212821285335837	0.00369441612481935	-0.00468162833524384	0.00106514449843583	-0.0059865468259671	0.00605211186597309	0.0128550083387317	0.0175491586863422	0.00551714096444767	-8.27656375721719e-05
h1s2	1415	0.0244580959443491	-0.00509290823639276	-0.000606803960741285	0.0119821338215672	-0.00455339820408	0.00239702323317578	0.0105628969488623	-0.00824660077676284	0.00131015796795628	0.000950510993614307
h1s2	1416	0.0176314909786082	0.00536732614622356	0.00134714574680562	0.0078300440989626	-0.0126908182644173	0.0059610343459223	0.0113388469849932	0.00558883534843822	-0.00307662185049469	0.0026922081991392
h1s2	1417	0.0155647074868834	0.00159125771197391	-0.00281115790703939	0.0104853176813713	-0.026898929878735	0.00339901350335431	0.0112409462642531	0.0247191999272394	0.00272226045839196	-0.00174057846555733
h1s2	1418	0.0156924174735293	-0.00457675439363756	0.0065095039253729	0.00317859461209741	-0.00320497767241363	0.00463734152572609	0.00779202950288535	0.00818169801535349	-0.00264197752301355	-0.00260001922868547
h1s2	1419	0.0218090215250027	-0.00590202487096033	0.00315437926604376	-0.00484711972592768	0.00951222915917855	0.00420233037365701	0.00808230522264783	-0.00995575249473056	0.00576741315863309	0.00744193624347098
h1s2	1420	0.0235177453564867	-0.00389412834677617	0.00801204771036231	-0.00447831071203145	0.0194699645142576	0.00713828033801549	0.0055611586514628	-0.00202011927828898	0.00175280243784962	0.00768889342606672
h1s2	1421	0.0157732484667018	-0.00184019976303334	0.00758111499623687	-0.00385965658228254	0.0190428657708705	0.00855246507607311	0.00382672904177244	-0.00234221780078535	0.00136045605664694	0.00140380277642514
h1s2	1422	0.0202043135340439	-0.00437928062285597	-0.00330699010923479	0.0449063177295072	-0.0488467132892462	0.00433254241196157	0.0145410944076694	0.00947279627249667	0.00491380229977481	-0.00875916878707739
h1s2	1423	0.0186360937189732	-0.00543681638615302	0.00287236302585077	0.00322275299828684	0.00935373915941998	-0.00204926323769825	0.0102233788720225	0.00485325092019082	0.00429519987414126	0.00734893149497791
h1s2	1424	0.0260457310961661	-0.00746783607112243	0.00292857643941944	-0.000616829066839595	0.0139413274631684	0.00451123709524905	0.0137575029420601	-0.00636365860493509	0.00654698859961674	0.00209443558980234
h1s2	1425	0.0199635484075366	-0.00934773925549965	-0.00149496799069841	0.00288513225355861	0.00412514338995157	0.00277559713010182	0.0095929429868196	-0.00672354705237878	0.000430182645485513	-0.00810675668674075
h1s2	1426	0.0166933324281828	-0.00428119223605513	0.00363501494741547	-0.00538407984056303	0.0151220732505085	0.0065051804099391	0.00987771373021338	-0.00901124970475259	0.000466685989350093	0.0030195150088081
h1s2	1427	0.0212811228065329	-0.00531177991731743	0.00576431288226787	-0.00201312552088423	0.0157473953813647	0.00400926638114956	0.00815504747821372	-0.00592835938467592	0.0128662568442257	0.00294472169306374
h1s2	1428	0.00394053199702869	-0.00646744297188988	0.000725142441830563	3.76187641472145e-05	0.00717804791970572	0.00444391054081603	0.0136130469135813	0.00328596282260175	0.000213495248747809	0.00299949440389896
h1s2	1429	0.0205123617049614	-0.00793298995605969	-0.00381721725134476	0.0050184596176869	-0.00209834358125539	0.00825862462760024	0.0110213092184844	-0.000892945128026011	0.0123391687768145	-0.00288146284423362
h1s2	1430	0.0161272878329933	-0.00725990236900268	0.00164641496634315	0.0246731008978319	-0.0324467962043924	0.00695932215748149	0.0119677228468671	0.0192685379943463	0.00468758116235792	-0.00490026612502479
h1s2	1431	0.0207766665491553	0.00339317107561564	0.00350709878567642	-0.00252826884420199	0.0141641334992633	-0.00449477413204974	0.00701362482076179	-0.00686357377533882	-0.00250074925836885	0.012339446002556
h1s2	1432	0.0166702675646678	-0.00413144875800682	-0.00313879491515569	-0.00241440607866888	0.0141965154192392	0.00382275371168049	0.0086986886331586	-0.0157594244266907	-0.00143827555933507	-0.000305929371378775
h1s2	1433	0.0138257796689525	-0.00614629622627639	0.00351186428446334	0.00486234950693454	0.00693946351144022	0.00118454731910702	0.00932300303485821	-0.0197808281360278	-0.00414306382348019	-0.00314296095446591
h1s2	1434	0.0193517937897144	0.00596179665625847	0.000404490163033167	-0.00787055731419609	0.0119695931845181	0.0063913325335558	0.00590051421815074	-0.00400653577884949	0.00237983162433187	0.00439322094547541
h1s2	1435	0.0245510454156702	0.0112148620652693	0.000527098500635145	-0.0071598839452945	0.0115877691903566	-0.000209423686329919	0.00880577984535503	-0.0129627718405471	0.0081272648317266	0.00700193216202642
h1s2	1436	0.0229630807531284	5.03553267059093e-05	0.00412519212330917	-0.00734550726218659	0.0155367759182309	0.00409606762899769	0.00972009893297008	-0.00616495686082669	0.00721875658380911	0.0031370524695104
h1s2	1437	0.0216011437423587	-0.0019018863207871	0.00404360504007657	-0.00832919191264564	0.0086334961719727	0.00315450176729697	0.00559851937247448	-0.00656589771361266	-0.00760325677759206	0.00739473788162828
h1s2	1438	0.0162210610319045	0.00240011250429972	0.00367951744749146	-0.00390725224101602	0.013093065228035	1.4535754755546e-05	0.0084270618458062	-0.0137641387890814	-0.00250674213390831	-0.00380216556215956
h1s2	1439	0.0243054378627491	-0.00421834536215426	0.00812313051082627	-0.0116576626649523	0.00654179295424113	-0.00534941468016893	0.00337851924210298	-0.00324538885519397	-0.00341167246382467	0.00259704639855378
h1s2	1440	0.0189897920619871	-0.00126802804810555	0.00150889242076882	0.00627552337912047	0.00391854683397166	0.00912594955590267	0.000919727608712113	-0.00136985060228454	-0.000563632893794317	-0.00521540731027014
h1s2	1441	-0.0127818289701047	-0.00319092454372872	-0.00178640819588072	0.0113836319604096	-0.0043981387220352	0.0112770428369732	0.0190231055853516	0.0431833321173281	-0.0143338995134318	-0.00188506190021941
h1s2	1442	0.0066103693989067	0.00884364176915585	0.0014706517712281	0.00638491398146533	-0.00715263112655635	0.00595378316583265	0.00403634084759041	0.0283212341618804	0.00497509396522445	0.0165485288615743
h1s2	1443	0.00824202871237972	-0.0118063525362936	0.00844354148888291	0.00871929860083805	-0.0179569405475841	0.0114026008284031	0.00844648630096162	0.0322444173610725	0.00244637582038194	-0.00260496762637542
h1s2	1444	0.0170127215950946	-0.00978029880513276	0.00428411465882143	0.00887595741996312	-0.000922081930114177	0.00503756848540029	0.00916706716740118	0.0183949069036562	-0.00253305809123789	-0.00314178963157852
h1s2	1445	0.0210905845156698	0.000784898382860794	0.00469787548930162	-0.00501839530985076	0.00954568149308455	0.00195234624020841	0.00768748427037093	-0.00411703504967754	-0.00803896665340123	0.000662906666792439
h1s2	1446	0.0239907848406524	-0.00806075577476405	0.00638371297820851	0.00642238952844366	0.00609632594144328	0.0138124957734002	-0.00294728350462535	0.00371665475148095	-0.00307464787708287	-0.00301196657249183
h1s2	1447	0.0182665367308781	0.00498707859809748	-0.000677039868430982	0.0326673279188921	-0.0351624574091964	0.00900926390101765	0.0128353655520528	-0.00316478634055458	0.00932453419543302	-0.00282024093557538
h1s2	1448	0.0168247955096136	0.00191062090539249	0.00651966127526064	-0.00257124795163827	0.0141858076304492	0.00591462553249127	0.00431098926883844	-0.00825737326912934	0.000497820120332352	-0.00201000040058647
h1s2	1449	0.0189044729757226	-0.00367118429593097	0.00628875461284437	0.00356039658562646	0.0129134262221794	0.00553704037918507	0.00309083169274184	-0.0156562968590672	-0.00341639489289784	0.00107950952322866
h1s2	1450	-0.0330072364460531	0.00179930050577467	-0.00487666140581723	-0.000726810728217925	0.00606495536804852	0.010959875650472	0.00804185457188632	0.0190682855650893	0.00431272511094179	-0.00684942190784016
h1s2	1451	0.015740391715851	-0.00390882960304862	0.0104003937882298	0.0239812464089837	-0.017878027730801	0.00468717004670188	0.014525338473319	0.0138788440866059	-0.00458055818324447	-0.00632707487386022
h1s2	1452	0.0214961254159711	-0.00383888667976301	0.00915463454131633	0.011252184842807	0.00386892325488322	0.0073289651650593	0.0149100227340453	0.00701786073132942	-0.00471581642037551	-0.00364951782011784
h1s2	1453	0.0097661422529203	0.000924828292878555	0.00873732528258075	0.0398025080573996	-0.0387235286235196	0.00725827145588648	0.0165382334118154	0.0241883230072261	-0.00946443265269195	-0.00922897174624116
h1s2	1454	-0.000761065600703544	0.000798046010983026	0.00706456517668465	0.0301703365767803	-0.0393511344627741	0.0103545414097769	0.0148587112249904	0.0420999434936649	0.00173796905503615	-0.01033051743982
h1s2	1455	0.0219338107917721	-0.00419831994162938	0.00283870551818195	-0.00182316566731509	0.0010779849355755	0.00659878092929032	0.0132289546738662	-0.000676053880164196	0.00208700890785398	0.00403918271475549
h1s2	1456	0.022336666619701	-0.00245703593840314	0.00941753788145693	0.0270366108716194	-0.0218241349836529	0.00900254253760805	0.0138781641172538	0.00337396222575555	-0.00593681203883567	-0.0100158813307885
h1s2	1457	0.0228341075014281	-0.00357667573397663	0.0061621975526677	0.0153781478420282	-0.00868907799776311	0.00507208194096863	0.0131110456586402	0.000231766018215855	-0.0067659512213763	-0.000975425564098361
h1s2	1458	0.000231841704329418	0.000797090349720247	-0.000279812370733529	0.0244346438221751	-0.0304078024221221	0.00769947053189276	0.0169499167939896	0.030020020663457	-0.00395006956752017	-0.00781266100496841
h1s2	1459	-0.0100037323802776	-0.00490390941916136	0.00475377402713904	0.0346661125397208	-0.0423065847236875	0.00748613642298974	0.0184888607064131	0.0280367591956087	-0.0055178135509836	-0.00409006362939219
h1s2	1460	0.00674574204381737	-0.0032600500284328	0.00271319068157201	0.0468387099630432	-0.0553966693604426	0.00481334093461592	0.0162691954269493	0.030720592430883	-0.000702808404686002	-0.0101637300777605
h1s2	1461	0.00436371985507043	-0.00674682493491066	0.00371704091555305	0.00745364375299091	0.000938605368659176	0.0014004975088194	0.0105492917147059	0.00495577662610153	-0.00487030500322427	-0.00236629671546577
h1s2	1462	0.00598999547169113	0.0014129775641918	0.0055018956189052	0.00525502539759647	0.00345985827561292	0.00164613709437243	0.00780384854765906	0.00553098361378148	-0.000190371195874924	-0.0036842223876582
h1s2	1463	0.0208601793303587	-0.00221158917481686	0.00818004138807305	0.0150013724027432	-0.00380882816800026	0.00334223544890206	0.0135916212003696	-0.00106503239391113	-0.006781227569566	-0.00343675319853002
h1s2	1464	0.000387326214765206	-0.00394991938645558	0.00260864014308307	0.04223881197079	-0.040443927590426	0.00139604310836067	0.00782988772312909	0.0400241721377408	-0.00183660303439224	-0.010978688015233
h1s2	1465	0.0160290109982455	0.00218106432336413	-0.00421799534617135	0.0123860643255554	-0.00605265070085936	0.00601092905645542	0.00835126198633342	0.00860316149804326	0.00470001854779537	-0.00214279997180853
h1s2	1466	0.0211587679858729	-0.00359411055705041	0.00867342479992525	-0.00124116683916476	-0.00158066948706339	0.0144274926703671	-0.00639094467228465	0.0136529524544033	-0.00137858515745438	-0.00407993929970763
h1s2	1467	0.0103162693443911	0.00045250650595879	0.00680076328968659	0.0134420969565784	-0.0106677418829452	0.00817693301482871	0.0109689939221993	0.0202195192049224	0.00312958873975251	-0.00693834684957232
h1s2	1468	0.0233562054875577	0.00382157920022158	0.00433863960405971	-0.00443057731719732	0.0111947716672824	0.00442037672176073	0.0155856560309986	-0.000423131078431318	-0.00237580552337245	-0.00087215507668877
h1s2	1469	0.0220461879510716	-0.00497260176408962	0.00723747285927695	0.00548594389081581	0.00435034060613324	0.00817169543196644	0.00857352681475406	-0.00727312537675319	-0.00324970119564192	-0.00572584648395658
h1s2	1470	0.0221269795014151	-0.00260000432936793	0.00211804752612343	0.0169200891251603	-0.0118917461872538	-0.00354053578189221	0.00999531311843251	0.00428756687602223	0.00485947437262984	-0.0065553035089218
h1s2	1471	0.0174560978383471	0.00158038904221879	0.00495857412700105	0.00519990947394622	-0.00822936956298139	0.00633611470101625	0.00990078462584661	0.0120842279654832	-0.00124486664889085	0.00541367721271317
h1s2	1472	0.019723833322913	-0.0028720293258599	0.00527974247905309	0.00736353838905654	-0.00725640517420834	0.00323269783831201	0.0102369271872363	0.00659091825277194	0.00243352659268012	-0.0049943769639742
h1s2	1473	0.00383939825202545	-0.00430276235737345	-0.000887591364875329	0.000103640565567408	0.00809991895885617	0.00491697496503842	0.0177672168118383	0.0194064457781075	0.000201586800062701	-0.0101569099855515
h1s2	1474	0.0186515086470647	-0.00498366497601042	-0.00409236101119097	-0.00267635578095064	0.0184304489562617	0.00519097009152806	0.0154279040743567	0.000907561023268019	0.00613227298643788	-0.00919750021323882
h1s2	1475	0.014904835802983	0.00594014107882206	-0.00261180242185793	-0.00712772754453132	0.011074392559735	-0.000832999585929781	0.0121819479490256	-0.0161213025099086	0.00127602799086043	-0.00888399255452695
h1s2	1476	0.0162658824742199	-0.00114823913697873	0.00704145356299587	0.00390706912840037	0.00783861471809802	0.000393136076116497	0.0126199805037264	-0.00579730982997357	0.000962789122710113	-0.00456025337691353
h1s2	1477	0.0192259453079047	-0.00460498906067233	-0.00053003865723239	0.00262010824750098	0.0120415979955776	0.000492298874493836	0.00639500629844836	-0.00828702803974788	-0.00486079915205301	-0.00580865525487852
h1s2	1478	-0.0092475586630808	-0.000948716196231503	0.00459989946046272	0.000433623768798143	0.0071609488928753	-0.000278934932060588	0.00315005648623827	-0.00735501479321181	0.000813414002480959	0.00681970148637264
h1s2	1479	0.0203242800717639	-0.00169241231548704	0.00188209096406355	0.00499309922137745	0.000416403365920483	0.00143375741320711	0.00334087258796346	0.00265877983209092	-0.00708177004193773	0.00435178858931982
h1s2	1480	0.0165910796645321	0.010687300263457	0.0068219352276187	0.00435424088467136	-0.00556016941109349	-0.00138709436149117	0.0124261737206633	0.0112806758858788	0.00392664391066991	0.000500723552119395
h1s2	1481	0.0257375234987235	0.00334331417147611	0.00683858011363101	0.000495810904732689	0.0161900573996054	0.00701050727485608	0.000964102861879648	-0.00881454918283022	-0.00852968397372661	-0.00214711793628336
h1s2	1482	0.025528704754666	0.00500360119351763	0.00382993980629105	-0.00206258401989467	0.0148575030398963	-0.00176633222240296	0.0109513190647127	-0.00454676199327253	-0.000505602024758931	-0.00108181967651201
h1s2	1483	0.015609268925498	0.00438356995691294	0.0084342514832657	-0.00164657238097568	0.0179724149815146	0.00586422360403654	0.0113653159404415	-0.0149992943361849	-0.00643974948126271	-0.000747268322896631
h1s2	1484	0.0256582799047276	-0.000539970767127261	0.00832500230313078	-0.00120892724196854	0.017892609946364	0.00622557687628941	0.0120353950756245	-0.00881864334191006	-0.0101135070294691	-0.00342456871655942
h1s2	1485	0.0262587229377938	0.00225172481447821	0.00653323247521828	-0.00110427875949033	0.0157805565798137	0.0084699845519213	0.0103689022419895	-0.00578077341044792	-0.00621834496650995	0.00140434478006408
h1s2	1486	0.0169941100723717	-0.00535954197279729	0.0060743519046392	-0.00906902429070093	0.0158658875109152	0.000303338983285283	0.00690157491882761	-0.00999917012486429	-0.00840946407958603	-0.00245576339530172
h1s2	1487	0.0241356078899725	-0.00314157409852821	0.000330995401066428	-0.00710691223942574	0.0102951457197975	0.00501834730097018	0.00404077693484577	-0.00717735379698608	-0.00515976575682441	-0.000377820613940381
h1s2	1488	0.0225419727251605	-0.00445244263782075	0.00325699888457527	-0.0150334681212523	0.00744143479077384	0.0116001195113722	0.00121557060923138	-0.00565544737418601	-0.00332281828708335	0.00339591875998239
h1s2	1489	0.0194259098963435	0.00454234832821176	-0.000869131140437784	-0.00589701141524702	0.0128725280274029	0.0037066538074338	0.00697552678437678	-0.00243281984539627	-0.00745930669578839	0.00202062297957878
h1s2	1490	0.0207487304191669	5.06382461508145e-05	0.00508160122363651	-0.00423716726971015	0.0148397691853443	0.0060849222618781	0.00126601477528604	-0.00543119663208922	-0.00762314576872921	-0.00124550235905561
h1s2	1491	0.020975872649991	0.00337143707053041	0.00385707383928617	-0.00259276996528492	0.0148979623183641	-0.00193011235496238	0.0071265010358639	-0.00354941826911911	-0.00309962967155327	0.00227709153182965
h1s2	1492	0.0249352131268277	-0.003320621118344	0.00559567717168522	-0.0064126146853194	0.0144798661899517	0.000237721149752225	0.00311527478067484	-0.00297379040425204	0.00511517665937998	0.00023974713395497
h1s2	1493	-0.00462587929171955	0.00137442532952477	0.00151771211994456	0.017751356861258	-0.0132467983118779	0.00601483829557974	0.0105524033394282	0.0361142935323419	0.00533663613504887	-0.00387340803426374
h1s2	1494	0.0207194123322253	0.00184454072123027	-0.00314472116912458	-0.00560897833250361	0.000899861466510865	0.00414752309150262	0.0133181203056014	0.0157937935508017	0.00819760479991499	-0.0040268612969447
h1s2	1495	0.0181540527005432	-0.00789421924999244	-0.0114021336281661	-0.000956541169342716	0.0149602999757953	0.00730778394553245	0.00853973649724055	0.00534750766454628	-0.00263319413141564	-0.00176328492644769
h1s2	1496	0.0132627236627241	-0.00619044708434454	-0.000703631397806611	-0.00305889106282955	0.017206946268821	0.00216710571901008	0.00522077493417285	0.00623616856090222	-0.00253193652494828	0.00293458939356225
h1s2	1497	0.0202711413019967	-0.00752415398758638	0.00325890644541833	0.00337026806128001	0.00529428699067121	0.00574480529105207	-0.00459909253589473	0.000722467994879563	-0.00522043343362234	-0.00338515589865172
h1s2	1498	0.0190484604097975	-0.00555270249020747	0.0022446237766712	0.0253470589745361	-0.0242838340221231	-0.00249580873245261	0.00175511505523778	0.0131493787934537	0.00474683425039917	-0.00548722330874622
h1s2	1499	0.0211764200787114	-0.00364958450854396	0.00254231248786359	-0.00874194691022368	0.0125663975764958	-0.00125764656147006	-0.00252786587709572	-0.0120923081549018	-0.00805424008754998	0.00763920534968217
h1s2	1500	0.00860518625375984	-0.00263410838810672	0.00623935059166954	-0.000727935021475403	0.0151612900073888	-0.00345507237934054	0.00547794943615409	-0.0217130827294331	-0.00568085377714987	0.00140169420828672
h1s2	1501	0.00588727155256518	-0.00646989975967037	0.00965282164047632	0.00282328893872108	0.0044613590706767	-0.0189545613238576	-0.00631934837783797	-0.02722192701716	-0.00451561292216761	-0.00240913532031715
h1s2	1502	0.023834452801387	-0.00625534996071217	0.00575073420693809	0.00580526540759284	-0.00097824190316533	-0.00251052449048825	0.00262714331243341	-0.00538658189251843	0.000998512998518005	-0.00384148203001318
h1s2	1503	0.0228619559004053	-0.000903288593239178	0.00626863878113226	-0.00283072417453801	0.0128496750776731	-0.00326709734505349	0.00262734841452969	-0.0082942196233089	0.0002315039020443	0.00559250681449485
h1s2	1504	0.024682959880147	0.00262486764990454	-0.000172046521981769	0.00331361869744961	0.00395127197175574	0.000780996056733292	0.0097009675759927	-0.00822075799259865	-0.00622567541536175	-0.000771441727932454
h1s2	1505	0.0206047930089448	0.00161600009427134	0.00249695098245586	0.0028112440502047	0.0072162605334892	0.00320334129783748	0.0110269825779373	-7.67434768570016e-05	-0.003359884291581	-0.00219589905220551
h1s2	1506	-0.00139146840588197	6.10389225145916e-05	-0.004023318267693	0.0261926422923013	-0.0399814035248445	0.0133851283377831	0.0189508998097917	0.0568816221854485	0.00545655806779932	0.000961736576257198
h1s2	1507	0.0179874871023283	-0.00133477094701357	0.00517240283823938	0.0243459780266623	-0.0208186444628216	0.0037243420363046	0.00444478977780282	0.0147145721387983	0.00399391801160363	-0.00421650068364969
h1s2	1508	0.0134847642977519	-0.00426760692414274	-0.000790894382331631	-0.000394408935746843	0.0120273748257306	-0.00472618879041311	0.00657958711197275	-0.00331100516425544	-0.00419763981169305	0.00324710672956443
h1s2	1509	0.0165403594571507	-0.00286931489784663	0.00158516820661504	0.00652797083143384	-0.00612706464858378	-0.000716128896968202	0.00973804246381261	0.00372175542918457	0.000137080108912171	-0.0011924169868495
h1s2	1510	0.00427577987206577	0.00287540511986037	0.00418796342725087	-0.00822659061089633	0.0135517321089878	-0.00104087748179218	0.00871708849985656	-0.013235094021913	0.00196430996420849	0.00171262718734244
h1s2	1511	-0.014159434949464	0.00178172735904387	-0.00320722368089178	-0.00129047326520864	0.00341666536996717	0.00354346527414009	0.00602944468376825	0.0092337004085221	0.00861236671233217	0.00634742550487541
h1s2	1512	0.0114579178112883	-0.00803002401336434	-0.00446079056585134	0.0113670945197387	-0.0108759461489735	0.0119668815182115	0.00398255448047781	0.0077483323045734	-8.00052950481853e-05	-0.00451197754060652
h1s2	1513	0.0229532590470159	-0.00470589384507875	0.00337269149417952	0.00499210721087681	0.0102075987220055	0.00391181511788497	-0.00109425781698904	-0.00224248134655693	-0.00483481393400202	0.00206137004720267
h1s2	1514	0.0120975442492393	-0.00595090161076886	0.00350086708255212	-0.00290718977960263	0.0149044588299045	0.00298955559526186	0.00244268666530888	-0.012957705372114	-0.00590408601056097	-0.00046505025928294
h1s2	1515	0.0152225626093392	-0.00145855107563405	-0.00320026921061422	0.00217437394638183	0.00188052156005044	0.0044670496363158	0.0054889484079985	0.00744874439071799	-0.00338170390681237	-0.00261131451335064
h1s2	1516	0.0227491832344097	-0.00225633458230944	0.00356223493986095	-0.00114895307395694	0.00978756810584731	0.00759388934847745	0.00896302533987778	0.00163104354660093	-0.00262110852176752	-0.0021583005301388
h1s2	1517	0.0229674691851973	-0.00671214486760914	0.00776268290417946	-0.00267825802731775	0.00954585131457812	0.00396350811554122	0.00651215246547688	0.000873785767538752	-0.00496251823104527	-0.00344472189862336
h1s2	1518	0.0183658062194365	0.0086439483216657	0.00119306351841727	0.0164662264085917	-0.0151860585409113	0.00344190837061417	0.00805047810178745	0.0144501537326862	0.00145544409619323	-0.0108496048362045
h1s2	1519	0.0248989672340677	-0.00703428894969056	0.00395859482138583	0.00372363587606982	0.00572885505696287	-0.000698892048541669	0.00218476636784978	-0.00478989044918363	-0.00124015096790559	-0.000943730123400309
h1s2	1520	0.0243493179242265	0.0188623440907497	-0.00498362332818258	-0.00493126023730858	0.0133650110380012	-0.00103740680093698	-0.0194643754868435	-0.00312242306527513	0.00303735266277013	-0.00191040471931826
h1s2	1521	0.0252196002945322	-0.00176874951330563	0.00488886447548974	0.0109874349420329	-0.00635010480906942	-0.00154055585019473	0.00844112635803905	-0.00200491452263442	-0.00176497761047115	-0.00357885534843864
h1s2	1522	0.012622749467305	0.000122365915482508	0.00137553363429614	-0.00323178836534592	0.00829963380991048	0.0031406649527202	0.0108145731694854	-0.00209439983442012	-0.0023959556694449	-0.00414825537556741
h1s2	1523	0.00748258415530998	0.0162569257035561	0.00214320247138576	0.00692755889191691	-0.0016653630988134	0.00161069786044484	0.0118427373955105	0.00681484563571416	0.00060698276903096	-0.00724685381210476
h1s2	1524	0.0167913052274915	-0.0034913858536047	0.00168852523011943	0.00827879224776961	0.00313184479190556	-0.000803933188259394	0.00933204170806036	-0.00359782634860216	-0.00382681060588845	-0.000105495326931354
h1s2	1525	0.0278513781707934	-0.00207772071261244	-0.00501196266172877	0.00281868363460932	0.00679793247445278	-0.000697574542948994	0.00428901095467909	-0.00360302240000954	-0.0021863106128782	-0.00190409048342137
h1s2	1526	0.0241853598161906	0.00394906649703447	0.0016745915939316	-0.00294733049954872	0.0129468447080118	-0.000324935012740994	0.0106774845515463	-0.0036431164473522	-0.00409013204958792	-0.000816372086016403
h1s2	1527	0.0221052631464837	-0.0019410659296534	0.00695610818224585	-0.00360980735599101	-0.00421938771183524	0.000594698009365816	0.00895499316483676	0.00643342451968355	0.00693124948286792	0.00632215315045576
h1s2	1528	-0.00947582152231416	0.00556145575061595	-0.00537622484925009	0.0173580438590359	-0.0213638027020446	0.0138345165868638	0.00405726238075499	0.0626645193859048	0.00587862049781269	-0.00109888300650501
h1s2	1529	0.0256521632126984	-2.67739901018972e-05	0.00636046216221893	0.00890431190432898	0.000541510443312454	0.00261515067331079	0.00958017824070486	-0.00604528579864102	-0.00370453742409479	-7.879942064807e-05
h1s2	1530	0.0149843912019107	-0.00261694370302471	0.00861856036305717	0.00554916268360442	0.0104412088289179	0.00400692662494113	0.020180970628891	-0.0105810380415461	-0.0189349115726756	0.000146460056751841
h1s2	1531	0.014035503222605	-0.00322375916233118	-0.0137953593978539	-0.00301845546744746	0.00943346171380695	0.00987337522533889	0.0113301558812334	0.0290447613858661	-0.00543720079424038	-0.000404017354157076
h1s2	1532	-0.00388812878351583	-0.000728335540355663	0.00593134373398339	-0.00131247786459586	0.0132095655374394	0.00507166297158809	0.0156349853535979	0.0116646966994227	-0.00856176846528605	-0.00228294991957319
h1s2	1533	-0.00437163861734576	0.00171359372904085	-0.00693700741694119	-0.000655105771370435	0.0115676147380751	0.00840418671365523	0.00022833305995121	0.00996515984354602	-0.0110018102080351	0.00329897519351682
h1s2	1534	0.0176121729560662	-0.00360068417101209	0.000260641333988334	0.00912151573702444	0.00039208120665209	0.00250689450324214	0.00683880340765554	0.0171597438988244	0.000244262230525845	-0.00509464230113968
h1s2	1535	0.0186733950686192	-0.00421991424103115	0.00829077156027391	-0.003015557499714	0.00470360023619426	-0.00513179295782859	0.00540642738856953	-0.00198573416592899	-0.00702803787916127	0.00084060741404959
h1s2	1536	0.023178760316412	-0.00417431738163918	0.00208426497807743	0.00481427199721309	0.00737862022702085	0.00126872856957813	0.0110361937420866	-0.00109637511224039	-0.00961224754241624	0.000713435300297506
h1s2	1537	0.0252818121118143	-0.000887450708860026	0.00395859913274939	0.00400605552018701	0.00948971608638115	0.00458449341173512	0.00942215499343019	0.000172887342838086	-0.00550029889888762	0.00135167293206313
h1s2	1538	-0.0127186433969717	-0.00512717631658691	0.0060273464668007	0.00119574110437686	0.00397255480025872	0.00142920185837236	0.0110068957425696	0.0211233361776107	-0.00658245820229384	0.000253444899230401
h1s2	1539	0.016947131104111	-0.0030118137403537	0.00660979002267081	-0.00260621493074552	0.0207069478395099	-0.00243549343077913	0.00951292326714149	-0.00671481016794744	-0.0141074135156001	-0.00556614754197041
h1s2	1540	0.0179133652076031	-0.00262151394469838	0.00661989421917966	0.00578780135784603	0.00675976765906226	0.00943767182251037	0.00398533443894917	0.00515484252650039	-6.79168275075734e-05	0.000959735173485487
h1s2	1541	0.0263409440394531	0.00518824959712471	-0.00970429514147214	-0.00658045260550521	0.0157110355574755	0.00627678948188541	0.00369038091937377	-0.00520303671448585	-0.00413051832060915	-0.00432007659090602
h1s2	1542	0.00607946609788985	-0.00614069079378705	-0.00417998877276515	-0.0027522821400483	-0.0155230390999134	0.00678573418434903	-0.000762098992312274	-0.00715305820844222	-0.00419751240919991	0.000878615964549616
h1s2	1543	0.0242150327668453	-0.00692031399288054	0.00995000840986796	0.00287635541223108	-0.00770071414166681	-0.00443476168064623	0.000357095201600114	-0.0111172764039136	-0.00426290058647399	0.00627161302011808
h1s2	1544	0.0238805326301068	-0.00626040225599857	0.00641270819118482	0.00142565541205097	0.0101485193223047	0.0075600235508969	0.017520773760207	-0.00262007969268049	-0.0165657047763424	0.00235774045226004
h1s2	1545	0.0246189021757328	-0.000123605063195893	0.00344068553250565	0.0104059869010963	-0.00607814547733236	0.00845598857639487	0.0127337687877003	0.00922127895653547	-0.00618483484806792	0.00342676962204349
h1s2	1546	0.0250005911401394	-0.000761012950495666	-0.00337759368404734	0.0046112102666405	0.00390826540947534	0.00893480442578876	0.020593697643213	0.00409748994335581	-0.0189410371213849	0.00602005011197996
h1s2	1547	-0.00494405775668323	-0.0102622755644597	0.000940348934946428	0.031556804466006	-0.0459478892876183	0.00992562063856874	0.0172017810006379	0.0415005981819642	0.00691591576015943	-0.00747575600995809
h1s2	1548	0.0186490064279348	-0.00386601100579456	-0.00898743978263175	0.00625555964820135	0.000327710082408009	-0.00278512485423223	0.00400664411499515	-0.00537893075069512	0.00150107322314687	-0.00150638077666348
h1s2	1549	0.0130372037261763	0.00385087267401115	0.00287849232003553	0.00217968441305611	0.00831954284089825	0.00901152064452013	0.0172914580372798	0.0342977091167902	-0.00725839281998867	-0.000593814527637561
h1s2	1550	0.0173228374392819	0.0042209450499142	0.00211291707586976	0.00203171410362062	0.00927484425800328	0.00734628289414365	0.015723705527519	0.0180712322078067	0.000111087937428697	0.000654960625404131
h1s2	1551	0.0173784074394114	-0.000362929349297348	0.00586494274948728	0.00180027724562685	0.00629685147893944	0.0069962064637301	0.0150257140053863	0.00997434060006833	-0.00301941073205185	-0.000787067510844336
h1s2	1552	0.0231064179537916	-0.00668011335098926	0.00463477118336621	0.000460426320216499	0.0096540358082546	0.000806001818381409	-0.00108258744556418	0.00540938048140891	-0.00461348401004272	0.00037402977824646
h1s2	1553	0.0176396523038524	-0.00453469205588626	0.0047601757716151	-0.0024047576340356	0.00512912211445021	0.000609397129352463	0.00840982825761643	-0.00791055603641468	-0.00455777371586441	0.000296457615624069
h1s2	1554	0.00436802267287557	0.00171621341370186	-0.0029705882719942	-0.00393060178554688	0.014496845557836	-0.000282741920687988	0.00634680958359199	-0.00284106009408254	0.00238614656737048	-0.0024302539471955
h1s2	1555	0.0203415752625106	0.014204830142773	0.00291481560749739	-0.00475646800190237	0.0146338382687055	0.000910087320246058	0.00542709365158964	-0.00417376855856814	-0.00452519515245061	-0.00332350345494943
h1s2	1556	0.0226712176085108	-0.0101159362763552	-0.0117599360382445	0.00270866998480669	0.00905447168573955	0.0094757527543729	0.0101567837618752	0.0407030288849915	-0.00601770490898072	0.0136779785795516
h1s2	1557	0.0126517129993914	-0.00898875562951524	-0.013603580125727	0.00856225772466068	0.000805662523481797	0.00846376798522775	0.00559114425657287	0.0773469918471143	-0.00911271918804411	0.0103423422615828
h1s2	1558	-0.00537856586346328	-0.0113415348077525	-0.00714473963049946	0.00222370325519053	-0.00124536474124178	0.0145225980511885	0.00211237623275735	0.0778686736441455	-0.00759309366394153	0.00762808411534209
h1s2	1559	-0.0166143744966614	-0.0120708822967177	-0.00342426486517387	0.00344612663025123	-0.0114496025803984	0.010281554404874	0.0069261460369244	0.0782393392362453	-0.00901354685283337	0.00962160773364329
h1s2	1560	0.00285088030436767	-0.0124404332995057	-0.0035041446526683	0.00257133345661044	-0.000467829446782528	0.0138621201357389	0.00469575133821883	0.0688198537536694	-0.00507319492767869	0.00879275241606805
h1s2	1561	-0.00749724798282163	-0.0125177426040684	-0.00490563554502331	-0.00442326924933555	-0.00115459181506467	0.00444650411380721	0.00103693289935008	0.0480546033873325	-0.00748056017892983	0.00761097741785193
h1s2	1562	-0.0029315878121213	-0.0100862754239103	-0.0106742813174271	0.0108481144240381	-0.0180663842965174	0.00548237908053146	0.00476912597018003	0.0567921449758722	-6.08975566500416e-06	0.00530741752067107
h1s2	1563	-0.00652373416489303	-0.00597288456135731	-0.00998986928729856	0.010136847038222	-0.00889038691046719	0.00206322925096771	0.00203014480932494	0.0645545711875646	-0.00856466779405391	0.00492926076363236
h1s2	1564	0.0129754557611713	-0.00412734312592603	-0.00168571560803113	-0.00545880571846706	0.0109408339760807	0.0088132003551028	0.00590032147871047	-0.00419365089054648	-1.10156863872289e-05	0.0061700538436216
h1s2	1565	0.0242424633895126	-0.00357298437338109	0.00414002359821823	-0.00598731830719182	0.0156072769475935	0.00330506895471608	0.0180556983664005	-0.0092084144689481	-0.00962599722230135	0.003945928488099
h1s2	1566	0.0175624777009074	0.0079092904790334	-0.00750370050247054	-0.00502709601432687	0.0107696523302387	0.00276305893422192	0.009787408266172	0.00914378699730352	-0.00283936413858925	0.00109326387107315
h1s2	1567	0.0048844823641253	-0.00414450129407313	0.00755703921658446	-0.012815161881755	0.00313504854253185	0.00663868419869818	0.0112702327658173	0.0159162179252836	-0.00639637947003989	0.000445575497101689
h1s2	1568	0.0215485601329267	0.00298016821684576	0.0051235481084916	-0.00131449419593419	0.0159632765739279	0.00584110619798162	0.019566508061492	-0.00162908788981643	-0.021175752057572	0.00734549470169137
h1s2	1569	0.0229739085623541	-0.00523809496010293	0.00132882728469006	-0.00477706965492664	0.0202758436298582	0.00519746653008926	0.0133838030747622	-0.0017067457281508	-0.00964189107911755	0.00215395248076301
h1s2	1570	0.0127446390807905	-0.00414897040260469	0.00640653131352041	-0.00166854258293665	0.0127801768133981	0.00423951066969461	0.0158004694247566	-0.00325471598748221	-0.0227410322117761	0.00490862985134171
h1s2	1571	0.00867417220361385	-0.00619843197936228	0.00828646500800923	-0.00701003814052817	0.0163024571675393	0.00466398481162815	0.0191524802499682	-0.00644936523166282	-0.0110128521004147	0.0104759733065255
h1s2	1572	0.0220082374917302	0.00187334752258448	0.00252145054196401	-0.0022827213598358	0.0127417765513792	0.00242832883221708	0.011084350978836	-0.00266087709532618	-0.00934562812476712	-0.000283528216024184
h1s2	1573	0.0194289765676642	-0.00239543408693402	-0.000484319178704778	-0.0082795917508169	0.015216773407241	-0.00182884519836385	0.0118615485122675	-0.0137363842662786	-0.00270917728542402	-0.00145239861095734
h1s2	1574	-0.0137829616846266	-0.00593395385681236	0.00561486669780637	-0.00473891979874937	0.00951315085852953	0.00777410372085951	0.0184838678629956	0.0189168279736904	-0.0202679322989139	0.00458343559478624
h1s2	1575	0.00318549353862653	-0.00591606039382178	-0.0102327661456085	-0.00486184049987051	-0.00535850573530601	0.00548734356363463	0.00613848945121981	0.0295124628795273	-0.0037537046648987	0.00271978457701072
h1s2	1576	0.0248937011774247	0.00527397666026672	0.00436248819223433	-0.00429524108313544	0.0125615995863108	0.0040860384174131	0.0129085034842351	-0.000282484949644816	0.000252359382322414	0.0036974069188576
h1s2	1577	0.0245030887919295	-0.00147685796150078	0.00634519778580764	-0.000639573770833204	0.014288822955954	0.00438022981492668	0.0171757426290953	0.00424825545330555	-0.0144746560427722	0.00428492458246564
h1s2	1578	0.00702116152652318	-0.00351389912051861	0.00616090944013809	-0.00939724041532872	0.0113768421026628	0.00704998269858047	0.0113400802271062	0.00968339127026829	-0.0103828836226934	0.00337206428885798
h1s2	1579	0.0223774946419723	-0.00434695395111028	0.00513366972215007	-0.004378545781122	0.018913789059266	0.00468972303777758	-0.00140643452215347	-0.0105853266016886	0.00846030107647129	0.00463275937207708
h1s2	1580	0.0207824604095021	-0.00377037658067449	0.00749793987177027	-0.00207698492118126	0.0220845040544355	0.0129304450067138	-0.0138394415538496	0.00579311485350188	-0.0088662245201045	0.00935691223767583
h1s2	1581	0.0159983051577475	-0.00583500467247534	0.00674578531074505	-0.00421003872233543	0.0226699123759953	0.00451532248398399	0.0154821680885859	-0.00512869560060859	-0.024234728349082	0.00494352600505194
h1s2	1582	0.0236427049495585	-0.00203088457737201	0.00750139850457684	-0.0135637753205553	0.00690062726546439	0.00678708610548695	0.0122113381526932	-0.00226013292636304	-0.00815510473504362	0.00473185440017935
h1s2	1583	0.0165316037465786	-0.00685828738573378	0.00214774742720175	-0.00500405723964268	0.0121965163710989	0.00461760598345549	0.00122008224351588	0.00619754998503368	-0.00247749200665083	-0.0088501103942868
h1s2	1584	0.0102803306221622	-0.00636283754655527	0.00485520076939763	0.00644923784347189	0.00613167413778843	0.00646237271124181	0.00625644361719354	-0.0108337943369512	0.0021668714313331	0.00288516238132398
h1s2	1585	0.00837757298223873	-0.00763355413632638	0.00579114990521176	0.00730591498734703	0.00878799420300236	0.00259522580132202	0.0178551090374187	0.00581964398244962	-0.00642048201535662	0.00506078306417897
h1s2	1586	0.0180446921129698	-0.0011107001742852	-0.00162916165563815	0.00937687134585552	-0.000528289509184905	0.00861387475230538	0.0105173591623173	0.0175917103407015	0.00316414947988333	-0.00618211090339526
h1s2	1587	0.0237865123568462	-0.00373397706918707	0.00643028510214854	0.000160299615084776	0.0128032975210184	0.00510923677534177	0.00886794393643859	0.00161331832595825	0.00412709027424131	0.0039121270407363
h1s2	1588	0.00645204606548111	-0.000629548957959994	0.00276569523782913	0.00917790211936063	-0.000373505857254125	0.00551998859464239	0.0149282676571207	0.00741378822011531	0.00337498904216452	0.0135658769485086
h1s2	1589	0.0216253704532595	-0.00155575239468817	0.00597957693743257	0.00188774089059275	0.00148335741255337	0.00257677872875323	0.00776026059327932	-0.00997940847161379	0.00361015102822531	-0.00130770691929656
h1s2	1590	0.0086150579810041	-0.0053604024555381	-0.00353798529889919	0.0089762546443097	-0.00302650709322616	0.00172589839823482	0.00644081908476288	0.0103256453733328	0.0157553245523116	0.00244905124005528
h1s2	1591	-0.0320973780482715	0.0113146020702523	-0.0106100655736546	0.051478351915631	-0.0721459099538392	0.0125389335505287	0.0158315558783471	0.0566350449775802	0.0203790954906232	-0.00972562874769441
h1s2	1592	0.0158897059399605	-0.0026170351804394	0.00148998693048654	-0.00437272399223228	0.0182374178708752	-0.0025847625360332	0.00982432094790373	-0.0106695408427837	-0.00978041551936693	0.00321290900578835
h1s2	1593	0.0150949319761274	-0.00777767760540923	0.00775542535192694	0.0245198187612497	-0.0380384978772915	0.0041649664096219	0.00737007013657528	0.0263306172099898	-0.0048440440488402	-0.00208302249855583
h1s2	1594	0.0227526826847358	-0.00540771059778943	0.00736962721908297	0.0102180323287835	-0.0021247896079545	0.00976552679585389	0.00402771691046744	0.00434754345532702	-0.00892470404433247	-0.00270941819958536
h1s2	1595	0.0106678702907983	-0.00211767377986719	0.00504041731953192	-0.00426424931515098	0.00601980180137831	0.00250814245390207	0.00996642429277171	-0.00421758023103165	-0.00523471705347124	0.00578512628024183
h1s2	1596	0.0152879832486564	-0.00292879807881399	0.0066255758488735	-0.00651499512537628	0.0180089426133729	0.00775075500503704	0.0192283232338403	0.0012437774734295	-0.0158819888272418	0.00800115712590574
h1s2	1597	0.00935566023649369	-0.00594924800420853	0.00720958481531626	-0.00531981462758482	0.0202459531359154	0.00279170589444817	0.0175605472590563	-0.00631526482278183	-0.0244907052529463	0.00566899082179223
h1s2	1598	0.0129092899571611	-0.00718481298352232	0.00720834778951362	-0.00660320219823117	0.0222635653537021	0.00896834528701723	0.0210681894061192	0.00113953348687878	-0.0333028989351858	0.00496742218093902
h1s2	1599	-0.0108261622334393	-0.00876301694150776	-0.00394026143542675	0.0185191764399713	-0.0118358768943913	0.0101135086974573	0.0133249204831976	0.00477270399655098	-0.002242986642806	0.00774895596822258
h1s2	1600	0.0162766647503035	-0.00426793345426823	0.00381873411492403	-0.00295439377185558	0.0198627822805231	0.0086861433600382	0.0221232330012772	0.00598510719546053	-0.0276928847924874	0.00530328068138163
h1s2	1601	0.0188401407307328	-0.00431833388110002	0.00373411659356892	-0.00336212524182102	0.0222866647303921	0.0106494430971078	0.0212250648684273	0.00805478350993932	-0.0235808509710955	0.00141563438564707
h1s2	1602	0.0171154191593389	0.000207277587060283	-0.00119540755744953	-0.000939651069805764	0.0148408886238995	0.00586671424419871	0.0160839588473691	0.00484273501338974	-0.00802927135999346	0.00233473495418504
h1s2	1603	0.0227962240656415	-0.00691157114710448	0.00823287854537446	0.0108090714783952	-0.00171745219394648	0.000752797254123388	0.0116044701722713	-0.00907396163536453	-0.00528288867960813	-0.00659317779324035
h1s2	1604	0.0141881953848696	-0.00870473069152905	0.000800603778295943	-0.00468792575625132	0.0215188465332758	0.00744840295624029	0.0230611607433835	0.0020372553454415	-0.0269702600520389	0.00853838870460387
h1s2	1605	0.00615617407071034	-0.00671369326488783	0.00752807931080562	-0.0025046792874533	0.0150918188369737	0.00834371519929316	0.0200858930404481	0.00584117380797092	-0.0273932584695403	0.00812883756342141
h1s2	1606	-0.000268927405323834	-0.0117145237713176	0.00826056877434236	0.0257314945724068	-0.0128746511029203	0.0128849128989529	0.0182776172159503	0.0249811754011811	-0.0236459942777349	-0.00177010540463863
h1s2	1607	0.0154576608497827	0.000889314480897496	-0.00194384999978153	-3.77173429461946e-05	0.0136824045312811	-0.00357595542173471	0.00550763009221496	0.00786739531627324	-0.00236323076805728	-0.00267659228563895
h1s2	1608	0.0165734011178365	0.000917292290912043	-0.00430410129325131	-0.00390772083455838	0.0128522173811331	0.00722269229214097	-0.00182494076035269	0.0154364022947571	-0.00308879703117371	-0.00623913796585694
h1s2	1609	0.00741597384022242	-0.00527117432126551	0.000187701802433427	0.0168627582467322	-0.019022032181566	0.00824119482518047	0.00958980737822109	0.0359024829461326	0.00576744347101386	-0.0104571691599283
h1s2	1610	0.0145032331971193	-0.00527391869277842	0.00288249256269034	0.00277669535254337	0.0106278571778406	0.00264553271480616	0.0111088631236963	-0.00508684225043511	-0.00118748113677873	-3.52877217202795e-05
h1s2	1611	0.0212774393352146	0.0145405203263552	-0.00147958122228281	-0.00394267024441076	0.0122026487820462	-0.000770031192250207	0.004245702684039	-0.010736968936946	0.0018081136290485	-0.00076167423055072
h1s2	1612	0.0223420494731563	0.00586039966719314	0.00310333657277477	-0.00339125293836105	0.0161768307491964	-0.00477140284578999	0.00707678500406596	-0.0100300960551952	-0.00254205865608846	-0.00296964876991878
h1s2	1613	0.0218444782323946	-0.00487488006773289	0.0026367703901788	0.00389305624021209	0.00910999405133889	0.00678373612250106	0.00402324916320927	-0.003780683161069	0.000610712731840829	-0.00437058423947313
h1s2	1614	-0.000886148288210529	0.000192041990678284	-0.0130007956628161	-0.0066036625592013	0.0145167167296277	0.00674868787974489	-0.00104946515702961	-0.00590590256202732	-0.00441639389240073	0.00668468758266412
h1s2	1615	0.0057886899131771	-0.00470592788519409	-0.0080248735883765	0.00578851331618036	-0.00153662338273034	0.00304922180914493	0.00198097704548107	0.0191177329931494	0.00204094779716655	5.67511081344104e-05
h1s2	1616	0.0132837105844005	-0.00554455841204684	-3.7553164138411e-05	-0.00488908437274756	0.0110198370528045	0.00187673679900287	0.00989020692138796	0.0105359792132606	0.00174279337495996	0.00404495624971731
h1s2	1617	0.0144054912212713	-0.00418892045875946	-0.00345877374553133	-0.000923727466288785	0.0129625301618356	0.00234961763687686	0.0152995447120013	0.00659638793516337	0.00483926605336739	0.000943202469899178
h1s2	1618	0.0172434722221888	-0.00816481967180601	-0.00941147181982526	-0.00235742210607589	0.0119466728853922	-0.00291954873842364	0.00837559352863517	-0.00413636482676569	-0.000364959263017949	-0.00210319043450215
h1s2	1619	0.0236523243538703	-0.00183793883778661	0.00639703146930999	0.00106768980203418	0.00443736895203389	0.00655897352408515	-0.000376826696078842	-0.00607883906687696	0.00244008817256506	-0.00650451276998165
h1s2	1620	0.0206425146898803	-0.00500129094769505	0.00758746624950495	-0.0185674042405253	0.00241990092163612	0.00464030411728851	0.00388239680273716	-0.00765463269255937	-0.00540712675488282	0.000591056339151193
h1s2	1621	0.0245482927432768	-0.0044425308732344	0.009121807402821	0.00700996321664688	-0.00312738306524151	0.00540205418546976	-0.000178601095551759	-0.0104881724222332	-0.0011730765698761	-0.00363989809157393
h1s2	1622	0.018333794522058	-0.00585480204886328	0.00669405297968899	0.0103928333189268	-0.00388323599395263	0.00547971634553447	0.00569729511314495	-0.0158843349013208	0.00430655790172953	-0.00315403470541621
h1s2	1623	0.0167824107754457	-0.00825079241936895	0.00742954616624523	-0.00575136158433987	0.00586658495228444	0.00866687395472215	0.00382860140378559	-0.0113049908742238	0.00400024114091054	0.00271576131475578
h1s2	1624	0.0162259110696808	-0.00793460256955961	0.0134803312955333	-0.0102701227340032	-0.00300533376381172	0.00595129835594318	0.000624688086749486	-0.013503239719235	0.00193527627775019	0.00455636515766507
h1s2	1625	0.00595383815540894	-0.00974079006402046	0.0127770902224468	-0.0101150033277512	0.00340825676351081	0.00810370167320952	-0.00174321462259655	-0.00467884779436253	0.00559607848745401	0.00424337222496577
h1s2	1626	0.0183288114557274	-0.0109592460344368	0.00968761193069466	0.00228494185871318	-0.000449133697039683	0.00285147835787306	0.000539678475219613	-0.0137703404012379	0.00491509784906057	0.00180889714225643
h1s2	1627	0.0146363790851987	-0.0066652368196561	0.00995202951135462	-0.0115254746846224	0.00322855516997693	0.00428969240199475	0.00437967409360615	-0.0101097748702661	0.00154852645184575	0.00392590539836205
h1s2	1628	-0.00564000661415045	-0.00645494754251286	0.00880221217858788	0.014671749635627	-0.00568836439460062	0.0148329290252481	-0.0187912970965397	0.0359741407794533	0.00461570700337655	0.00624469041258249
h1s2	1629	0.00375107009883963	-0.00242198715892644	0.00741916614916375	0.00845077149144976	-0.00210744732247367	0.0122444927214295	0.00347281778760646	0.0204738496279951	0.002966201752453	0.000697152202318737
h1s2	1630	0.024574135842609	-0.000795222322983022	0.0046422874825376	-0.00416878954801291	0.0190069148277022	0.007857283987514	0.000135282484345385	-0.00832739155823507	-0.00392836359115812	0.00211314401891282
h1s2	1631	0.0159310697235353	0.00033211904207974	0.00353162380582485	-0.0021929293924406	0.00765984793504952	0.00744479718951795	0.00669457014512252	0.00624058768963285	-0.000186577884990912	0.000362660499343672
h1s2	1632	0.0200758973978629	-0.00573174934040366	0.00580199436342772	0.00920342074291615	-0.00497466376491565	0.00129479948700914	0.00670567280143057	0.0127566579754119	0.0134469551089948	0.000190250752545227
h1s2	1633	0.0228605805339203	0.000915072612846474	0.00212426476564121	0.000351473255661201	0.00635125582424405	0.00491193123708143	0.00567528584587676	-0.0104039525290316	-0.0149932004682602	-0.00168457465611614
h1s2	1634	0.0251416727987433	0.00311031955164909	-8.70278639335562e-05	-0.000889286684489919	0.0116330173587856	0.00418446557470059	0.0057164353297801	-0.00417730572441679	-0.0202322383062918	0.00325981207761618
h1s2	1635	0.0128350827583536	-0.00222253167890191	0.00702359282922011	-0.000113309890204133	0.00975267389938757	0.00301117363108876	-0.00601909349872242	-0.0167351835783236	-0.00170732406352564	0.000582401870723819
h1s2	1636	0.021170425518635	-0.00068429611494494	0.00704975641299584	0.000832450108804576	0.0151142239472961	0.00733894595876711	0.00149431864360318	-0.0110960845838652	0.00515408366916355	0.000860409310046315
h1s2	1637	0.0200432136357958	0.0050602976461695	0.00711269895751759	0.00164918736161372	0.00936961564328608	-0.00398247348158936	-0.000306768562949868	-0.00503166031466285	0.000845950311814496	-0.00253139835822398
h1s2	1638	0.0121571996199803	-0.00713843963777053	0.00642792654366154	0.018433616482219	-0.00953320916900359	0.000663340211090338	0.00666657004348877	-0.00226815954774592	-0.0060646822483447	0.000735671368749023
h1s2	1639	-0.00115154653693168	-0.00270386955754456	0.00778974700752808	0.00188483565756482	0.0139937663121177	0.00205623414078925	0.013104013080894	-0.00130971524345819	-0.00635731862119393	-0.00246119178332076
h1s2	1640	0.0104704993613727	-0.00762614829432236	0.00295350137823992	0.00687301658045828	0.00410952210995216	0.00977290320449768	0.00687798384439145	0.0198091555080423	0.00275754924060164	0.00371464006462999
h1s2	1641	0.0112310980129454	-0.00856313396915688	0.00930941666918131	0.0181229786062307	-0.0115767663949305	0.0136315873866974	0.0038466970032418	0.0243980883801506	0.00111302931351911	-0.000438578327342008
h1s2	1642	0.0149071939375424	-0.00475594113090397	0.00594224814133883	0.0187497912425593	-0.0143360645131735	0.0127408357248935	0.000902037188517076	0.0444129037056603	-0.00264526214397015	0.00140146787346863
h1s2	1643	0.0152551348671164	-0.0134803043843067	0.00518860322805381	0.0285450077605116	-0.0223152798152516	0.0125450039541397	0.0120016927593364	0.0358532924178476	-0.00548975545557732	-0.00564425176722132
h1s2	1644	0.016369353507	-0.0126949595649068	0.00588383712709069	0.0267702259979095	-0.0197200013542721	0.0105021903594155	0.00774672298817385	0.0273801139999155	-0.00607809238359738	-0.0074085851475792
h1s2	1645	0.0226983509133935	-0.0134295320116282	-4.76885375092233e-05	0.0267326101812137	-0.0177554340513156	0.00597227140098725	0.0157222886244819	0.0087027835586739	-0.00559708546829167	-0.00852288385636372
h1s2	1646	0.0167435524838463	-0.0123553677261792	0.00364007818419139	0.0348882301275384	-0.0297947995883242	0.0117494912203148	0.0164024960941056	0.0244791303631072	-0.00819795379238307	-0.00489274129227914
h1s2	1647	0.0208195248238257	-0.00507245145053977	0.00585665394612546	0.00722530520491955	-0.0120742337170238	0.00912517405645134	0.0136760155003151	0.0114453279397922	-0.000642653112086723	-0.00523467710412481
h1s2	1648	0.0120975296566819	-0.00292618287615211	0.00680514448030831	0.0099672523661868	-0.00613703606848658	0.0118559201585708	0.0128924645574945	0.0237291699673079	-0.00510302276303413	-0.00537310951026144
h1s2	1649	0.0143788876804681	0.000293311568103501	0.00530925461029992	-0.00333373055776169	0.0144639710767943	0.00320228809132832	0.00285980552221391	-0.0114396863454335	-0.003206554113538	-0.00253459245200159
h1s2	1650	0.0191692037672542	-0.00658344305822784	-0.000200455036387779	-0.00239256896573277	0.011931017267345	-0.0002829172193856	-0.00744921774938518	0.00268472279502486	-0.00377279392750642	0.00194550361935277
h1s2	1651	0.0166720905662253	-0.000602426546263086	0.000223180902937057	-0.00275701814879252	0.0146374831144538	0.00345702010692518	0.0053126952124214	-0.000128517778337258	-0.00485657069637292	0.000637422638194655
h1s2	1652	0.0143955781746905	-0.00312877181834032	-0.00173327366032771	0.00786125383797995	0.00110926606833588	-0.00342383286881564	0.00597342914571138	0.0122829297089553	0.00311969369096906	-6.14215585861774e-05
h1s2	1653	0.0116204928640008	0.00116340762349015	0.00644597244738043	0.00325995044007627	0.0060864232191649	0.00318840788707978	0.00844127608785422	-0.00821589615088703	-0.00287366423763304	-0.00471482340233971
h1s2	1654	-0.00617870003635597	-0.00889771483259448	-0.0124886069306142	0.0250945586120143	-0.0245843292833333	-0.00422420023505983	0.00957977742836779	0.0433696714078856	0.015208698449344	-0.0067312126397465
h1s2	1655	-0.0053238535466561	-0.00810587309374169	-0.00837720626385565	0.012844177062131	-0.0130705448612926	0.00208766447113115	0.00925515514800062	0.0265736218982446	0.0114728051267431	-0.00146673712906806
h1s2	1656	0.0135437581338597	0.0023686036135696	0.00561873754481444	0.00201787276466311	0.0135466795201872	0.00392172832328326	0.0118144371862668	-0.00969709988321229	-0.00422149797052155	-0.0023216075401089
h1s2	1657	0.00325385161087731	-0.00823712229368692	-0.0149267546388246	0.0168113953593281	-0.0160629188633176	0.00239995884768846	0.00122831481937653	0.0343022069491495	0.0157570737986472	-0.00189352743128921
h1s2	1658	0.00621642638563411	0.00339572048233799	-0.00360309536655312	0.00965512714192533	-0.00098636904315866	0.00399648388009238	0.00175998682242543	0.0305262143764599	0.0124911494050272	-0.000387852081988619
h1s2	1659	0.0124871205284896	-6.77622312075365e-05	-0.0192818132566379	-0.000322007265984434	0.00958317021160556	0.00419236002832839	0.013215671278617	0.0163361425382736	-0.00725050524141896	-0.000819619581418712
h1s2	1660	0.00633670568454858	-0.00766275283695075	-0.00179343989753095	0.00630821043988765	0.0033113246559333	-0.00101605719744516	0.0106429137968949	0.0258055908719739	0.0116894646850451	-0.00603990635389389
h1s2	1661	0.0157885334656154	0.00589248409450607	0.00579989571966168	-0.00142593949183688	0.00933555891463364	0.00918021251358258	0.012517344480601	0.0200269747582064	0.00371895335068183	0.00807083800143128
h1s2	1662	0.0236785454073859	-0.00294937226074	0.00650025982625491	0.00388919653722564	0.00752324831667313	0.00418829939339317	0.00710746977793399	-0.00760904982619794	0.00642842129542879	0.00351548766775488
h1s2	1663	0.00972435195071529	-0.00371749351961762	0.00680164148963491	0.00125741800851108	0.00270841539530219	0.00786725468680149	0.00545001407667248	0.0134122881020706	0.00686329944939857	0.000158024278259972
h1s2	1664	0.00134778557452099	0.000618281342452288	0.00484483263104086	-0.00378988297064285	0.0081591820514457	0.0060238441610469	0.0108143733242205	0.00912349435740587	-0.00768245165762829	0.00358628019759083
h1s2	1665	0.0207316964688658	0.0107252810257086	0.00427850741703995	-0.00737106310592316	0.0116388420507069	0.00507257586962041	0.00702244826436779	0.00771488775449267	-0.000787500430798253	-0.00174513445595031
h1s2	1666	0.0209602040556755	0.00954575355138325	0.0043814573954442	-0.000531502328462358	0.0143651919597197	0.00453834205631097	0.00772474436626756	-0.00107503032791878	0.00113830786411207	-0.000354512181978854
h1s2	1667	0.00575736747329125	0.00571857526957641	0.00200670759344413	0.00525159331648529	0.00485051027200065	0.00821036325736191	0.0139055167173178	0.0120500195062294	0.00593570772399589	0.00417285226641632
h1s2	1668	0.00989534009753151	0.00248162609951867	0.0028239272822059	0.00721146871081094	0.0068170188341494	0.00714113599339417	0.0159570323316807	0.00492604085751837	0.00572848224139955	0.00042668686573125
h1s2	1669	0.0139090442140527	0.0117623987438004	0.00395209875424117	-0.000875941336745111	0.00756885949524352	0.00257166624796838	0.00965873259963984	0.0184957127198136	0.00546079737743405	-0.0030858335189609
h1s2	1670	0.00814112430897198	0.00903990121680623	0.0048961805552121	-0.00160360736435684	0.0143131706181181	0.00533128506537518	0.00735016175558126	-5.45276531606644e-05	-9.65546877490144e-05	0.00540495966688601
h1s2	1671	0.0115029712450711	0.00384546924452881	0.00637134922237185	-0.00234156040222941	0.0148190065551203	0.00130858714717055	0.00905969545878023	-0.00527691834539372	-0.000898626808404387	0.00354163108877069
h1s2	1672	0.0210696967408381	-0.00631717818498474	0.00262316247093712	0.00131469560309126	0.013789139952892	0.0064655005433207	0.009555752113822	0.00790833989756327	-0.00472554724544416	-0.0010170770530095
h1s2	1673	0.0225640856731343	0.00292244226647354	0.00480440263844108	0.00171857372464117	0.0119011928712178	0.00519587038572555	-0.000306123047380362	-0.0038683075799701	-0.000537840005982314	0.00488071962028674
h1s2	1674	0.0197728358865754	0.0175193976004261	0.0039466168283987	0.00260824342895973	0.00454666073353868	0.0099677306649713	0.0037257322877187	-0.00422084847184111	0.00433566566914053	-0.0027041174814797
h1s2	1675	0.0103645255036799	-9.93828999268598e-05	0.00610768032663278	-0.0101256685472589	0.0142596346244798	0.0050096267352355	0.0052944935286754	-0.00538611903122798	-0.00620154958533459	0.00186503323642795
h1s2	1676	0.021817823515519	-0.00225595726223031	0.00766355391479119	0.00172014864727845	0.00637621674341887	0.00520166341687821	0.00339560486069251	-0.0147830975855442	-0.00219278730381309	-0.00509386426885321
h1s2	1677	0.0145581563250181	-0.00294940121173746	0.00394012523616441	0.0028260524495851	-0.000476213500155306	0.00780215973324803	0.00433084365043118	0.000479378913131539	0.000601120025711458	6.18150481453345e-05
h1s2	1678	0.0245035830640216	0.00967995963971668	0.00263476787299051	0.00210425416532301	0.0009588413447641	0.00634380822108444	0.0021665501048202	-0.00138227427723173	-0.0147756646687168	-0.00179181497864843
h1s2	1679	0.0234591218642149	-0.0063493151201957	0.00815371733118747	-0.00796474783391758	0.00845579425316038	0.00880504871432142	0.00815000064857879	-0.00579137305022379	-0.00194392253804524	8.51163672539486e-05
h1s2	1680	0.0189416447125506	-0.00445142308905605	0.00810210785935321	0.00250114306375705	0.0147303525415278	-0.000237842228317101	-0.00469453150978129	-0.0122424550954984	-0.00544956262402762	0.00376646050732057
h1s2	1681	0.0185948182624825	0.0133672103577938	0.00189453505398752	-6.85807737134582e-06	0.00668595694928251	0.00258660968832897	0.0124552841922776	0.00512274093951479	-0.00351246767162785	0.00196498154977654
h1s2	1682	0.0243041061692909	0.0026578866187012	0.00538864638913114	-0.0026206647261255	0.0132712227898731	-0.00180786359887504	0.00603297366167492	-0.00352533545901739	-0.00543278184763985	0.00285815915716599
h1s2	1683	0.0161345132012729	-0.0041867684617791	0.00502195278156734	0.0152006875518777	-0.00419057883216009	0.000444500433490728	0.0100515403676255	-0.0106467358160992	-0.00297628254465485	-0.00207256735734282
h1s2	1684	0.0135807583873892	-0.00371319547409434	0.0062702435360344	-0.00222662082537983	0.0171277983653968	0.000528211840614292	0.00749818987572266	-0.0093242450230773	-0.00226576790991917	-0.00195695910462267
h1s2	1685	0.0203460005696693	0.0242753549698417	-0.00639979802865143	-0.00143718293462157	0.00605470910340247	-0.00271035011812576	0.00114317709602256	-0.00822551181481973	0.00148078414402614	0.00233552289303434
h1s2	1686	0.0144858148171037	0.00705849367810507	-0.00830374323675168	-0.00630586759474831	0.00521137433087156	-0.00165351575750805	0.00535406199452386	-0.00407095124186007	0.00162814162801477	5.42620776150158e-05
h1s2	1687	0.0126958217987159	0.00247680961299292	-0.000752206080851696	-0.00184424083274452	-0.00258006450274358	0.00498402146182837	0.0111643044079175	0.00146409672458839	-0.00235799551196622	0.00539028024535302
h1s2	1688	0.00998544862527991	6.76758292708551e-05	0.00682126044181236	0.0547051526202307	-0.0928671949521595	0.00108031130446599	0.0107542174918971	0.00428593597074691	0.00752633745732569	0.00332430911079629
h1s2	1689	0.0106485737852519	-0.00114450887438168	0.00778799230405071	0.0441248664127953	-0.0605977524309603	-0.000347367500562218	0.0100664959053713	0.00677101196448316	0.00311480229332388	0.00186178157617978
h1s2	1690	-0.00641947009070664	-0.00643862159187095	0.00613211400610798	0.0243961438179026	-0.0483279436630344	0.000297752547386594	0.014062436487518	0.0370422140672449	0.00318988872236489	0.00180801753172197
h1s2	1691	-0.0204135261690933	-0.0116822875277486	-0.0022902368822549	0.0175862144699099	-0.0211380398199672	0.0104499994914257	0.00345136489797331	0.0337604916202827	0.00253124064615241	0.00716738109882321
h1s2	1692	-0.00558951003972187	-0.00192864613572302	0.00147182396554268	0.0100941350627342	-0.0103816007173679	0.00666391663057022	0.0121417823717872	0.0244739142062188	0.00143357192318249	-0.0001857006389324
h1s2	1693	0.0200246122064008	-0.000268499356117008	0.00391953379947245	-0.00573389755934361	0.0174476230220042	0.00591104319506593	0.000966177366471794	-0.00651610631704691	-1.18539670822209e-05	-0.000179215058290979
h1s2	1694	0.0222276810329121	-0.00477473676470347	0.00252092304645898	0.000633302694108994	0.0169832951167688	0.00816497094818039	-0.00481339921860807	-0.0111981531378218	0.00339892061179397	0.00657750404152703
h1s2	1695	0.0163257618448815	-0.00263193856806978	-0.00321511023488981	0.0262220443865601	-0.0196355191414165	0.00771092226507577	0.00753077456771371	0.00450303230875403	0.00733691232631905	0.00320521923157602
h1s2	1696	0.0029146308887633	-0.00491138805732716	0.00102374602749667	0.0244878645312624	-0.0182237135528007	0.00393761959239457	0.0134562508974989	-0.000683459941348304	0.00199836784986982	-0.00368352807861739
h1s2	1697	0.00566438168106954	0.00602607735745114	0.00380279931199828	-0.00416743075499488	0.0148341478300688	-0.0097616676301087	0.00469812012265663	0.00609193820465909	-0.00173615484182873	0.000569256744828119
h1s2	1698	0.0239193336823672	-0.000586819714208711	0.00552444887266442	-0.000128284032011063	0.0143825369952273	0.00846579237162681	-0.00175917203841054	-0.00367673235203355	-0.00543472526698413	0.00852251505534831
h1s2	1699	0.0234733966589485	-0.00242889357849371	0.00246880657573316	-0.00513522749531783	-0.00476420951645177	0.00856457334097638	0.00180418450206551	0.0046353803753325	0.00400627894584704	0.00422446628507585
h1s2	1700	0.0233150682594254	-0.00256891187165973	0.00647411153157649	-0.0079059599565793	-0.00257349766391458	0.0092905261993187	0.00505032029179503	0.000684617183345584	0.000384837232981277	0.00504502842246365
h1s2	1701	0.0252953225553363	-0.00405375594785958	0.00795185835968965	-0.00360640253961399	-0.00155915746927069	0.00478170622720956	0.00555750819804606	-0.00549947726488324	0.00129662361736839	0.00447260024734154
h1s2	1702	0.0212251412205583	-0.00659116815422012	0.000727791564594837	-0.00701415238348553	-0.00423945684450387	0.00482150291024693	0.00677864878952849	0.0054171532832228	-0.000379715911807846	0.000597040213099575
h1s2	1703	0.0224436471441357	0.000193574211849424	0.00663765949641708	-0.00471524096416146	0.0200804062316411	0.00551058978385633	0.00716284340837777	-0.00750229466725653	0.000826500106857181	-0.00365360331812968
h1s2	1704	0.0214255290378017	0.0019646779967902	0.00480997510039804	0.00190616156840903	0.00788659437095871	0.00256119103671658	0.00569557537253983	-0.0102397566758214	-0.00296373162005549	-0.00465388123513859
h1s2	1705	0.0233364173870132	-0.00231134040178578	0.00258126139964725	-0.00809896722430733	0.0145960607952053	0.00299984275045648	0.00734532990145245	-0.00333830196575997	0.0057571580804146	0.00437576835323381
h1s2	1706	0.0109581836211821	-0.00295496267423719	-0.000535340300285255	0.00317637316620417	0.0115003297560664	0.00245553565389844	0.00838987572280383	-0.00396888398125428	0.00338774056724931	-0.0022553659577705
h1s2	1707	0.0192041959678386	0.00133186098626838	0.00447269859013945	0.00785801506048498	0.00227151305496291	0.00156269143909731	0.011202827952081	0.0120485803568712	-0.00559490515675692	0.00355237775170951
h1s2	1708	-0.00240917449088955	-0.000220225626119982	-0.00696828277300103	-0.00970548649133397	0.0113347742595287	0.00617360657161994	0.0128012359530185	0.00327246090822731	0.00036534992662308	0.00337052766170567
h1s2	1709	0.00884681902922933	0.00256546360123349	0.00116833698446804	-0.00657102384743066	0.0177908189751847	0.00504917940830961	0.0168640003016996	-0.00977058563815494	-0.00527705412944484	0.0018036152718407
h1s2	1710	-0.00129206634270241	0.000386610764148144	0.00402789776722633	-0.00542528601795602	0.0142945052086437	0.00582803794068124	0.0187760853000424	-0.00455251727887091	-0.00842996339446968	-0.000706851767315167
h1s2	1711	0.00349651870260302	-0.00187652017067665	0.00800959513471838	-0.000537449398231101	0.02008938559379	0.00540151853596714	0.0142831173876921	-0.00293615500777513	-0.0193547396858719	0.00278747139136097
h1s2	1712	0.0145006287655449	-0.00292619584470708	0.00300847975404297	0.00159795306007487	0.0160510929809179	0.00555396062448779	0.0150167302934926	0.00282096118761336	-0.0109980662187467	0.00572709680636425
h1s2	1713	0.000192954599137533	-0.0026412955766024	0.0069121312240211	0.00928239078729427	0.00488403711560663	0.00443981764035088	0.00838347660345714	0.00851001632473875	-0.00457495050358714	-0.00150372381644165
h1s2	1714	0.0159702088824668	0.0043036797819199	0.00319387651590724	0.00284582412074853	0.0116352826203919	0.00215941808311678	0.0131690135262499	0.000626762849623098	-0.00950624933559876	-0.00527982990163936
h1s2	1715	0.00267698281994466	-0.00591289332495204	0.00544451295948261	0.00185502986562721	0.0166638124950319	0.00697061095732318	0.0127204790894032	-0.00422813714506377	-0.0180860406493861	-0.000329969280654535
h1s2	1716	0.003645445107024	-0.0066787416140696	0.0013713760921953	0.00599131034822687	0.00181489952862807	0.00442803465651625	0.0124341514390408	0.0237077748530834	-0.00729868315522568	0.00465407307653214
h1s2	1717	0.0187227335512793	0.0101258238228492	-0.00562613911618778	-0.00542106562326235	0.00677544558619847	0.00297890331292081	0.00494577596929235	0.00656951071062437	0.00380259833843677	0.00448958515346228
h1s2	1718	0.0186899220042746	0.000847972732097975	0.00344318177870572	-0.00375933768912095	0.0154506698582901	0.00315694612526822	0.00733766259390324	-0.00851568437710527	-0.00324703889429059	0.00556615209795728
h1s2	1719	0.0151979475176193	-0.000167168933780057	-0.00460044974273805	-0.000163081966467458	-0.00147116010814963	0.00544480126889582	0.0068439746184332	-0.00177035049943378	-0.00596757389109211	0.00262726083001013
h1s2	1720	-0.00328279949450423	0.000846045009045162	-0.00187412590830344	0.00282033404039497	0.00568146194450736	0.00453507903831325	0.00610292397993504	0.0128112816311274	-0.00168574407002815	0.00425003504664787
h1s2	1721	0.00674782290462551	-0.00305848764052261	0.00778089092177058	0.0064779215567989	0.00988515395420862	0.00572647781166986	0.00235454847694694	-0.0095954923936843	-0.00515195499165862	-0.000767398716289187
h1s2	1722	0.0146105189641666	-0.00365727619364641	0.00502918030276117	-0.00472273257298421	0.0156046965455529	0.00240373173570144	0.00675964162108987	-0.00540044945595111	-0.00552211334881357	0.00106314545003921
h1s2	1723	0.0196796231288984	-0.00415580204679547	0.000545841691826099	0.0253490600120121	-0.0205823655181216	0.00393182779247618	0.0102294975392332	0.00390996044755522	0.00503401274109661	-0.00828993561361054
h1s2	1724	0.0229931459035875	-0.00794278925926088	-0.00065659269519185	-0.00609089917074577	0.00741006797397154	0.00489248562506172	-0.00253073247552474	-0.0015917625770201	-0.00186476786203662	0.00187908026679436
h1s2	1725	0.0222649414861754	-0.00427065988762657	0.00173745029328935	-0.00255619367927758	0.0151063619577684	-0.00222781011817325	0.00708634479503935	-0.000413386559292904	-0.00276130831483532	-0.00215459126180634
h1s2	1726	0.0229422823389851	0.00439318368442549	0.00519899890720875	-0.00290599554224844	0.0169778670574065	0.000263161164207905	0.0109086314931681	-0.000532776123346227	-0.00750149987061787	0.00225013473203801
h1s2	1727	0.0230489007851567	-0.00188291426573044	0.00415810895960267	0.00171905458906304	0.0128567049951149	0.00383913270043677	0.00852645687493316	-0.00371469113253234	-0.00119854020068614	0.00915569699772913
h1s2	1728	0.0124441539950709	-0.00673717443953875	-0.00170868244057422	0.005536134162899	-0.0124144919066247	-0.00153092545020321	0.00270435926003495	0.00339397666256555	-0.00207945190590186	0.00030417942930748
h1s2	1729	0.0224393262130923	-0.00519346228889613	0.00531126074347031	0.000394657382162755	0.00664279810801786	-0.00969396521553102	-0.00486030827476221	0.00306320469402462	-0.00155275549481047	0.00629211796933697
h1s2	1730	0.0143942264221488	-0.00428959754766058	0.00488291710518981	0.00924477611497157	-0.00410370696978039	0.0105843423314187	-0.00646763874606535	0.015896143405466	-0.00152538285333871	0.00238315949690608
h1s2	1731	0.00647373633816187	-0.00126216913081614	0.00464277525726427	0.0150968580937406	-0.0140229358006641	-0.000737898635486296	-0.00361624835720603	0.0301870636203159	-0.00267021641428697	0.0084003614253486
h1s2	1732	0.0227509855631026	-0.00298764203229885	0.00304992365707509	0.00715679426419351	-0.00054189867946823	0.00412255975007343	0.00545471097786605	-0.00243003178175608	-0.0044117955784309	0.00135313547676196
h1s2	1733	0.0241723861040636	-0.00616205890699026	0.00419498755994575	0.00309522733994208	0.00596178836869191	0.00287523698658466	0.00845666290134413	-0.000753712745450536	-0.00346958589984798	-0.0028453159158998
h1s2	1734	0.0235687951605166	-0.000275695756604194	0.00462518695760201	-0.000746407941837901	0.0130965500131068	0.0036387967437459	0.00270805185140698	-0.0060173503923564	-3.74397657444351e-05	0.00390770308898552
h1s2	1735	0.026875372138268	-0.00314827549202933	-0.00786458340956014	-0.00381347331882725	0.0158955940155468	0.0107115723017907	-0.00629791652816373	-0.00473612320917458	-0.00182544597500434	0.00397905341181288
h1s2	1736	0.0204582126061574	-0.00464847991596303	0.00606565101670342	-0.000398105489930734	0.0103390765099244	0.0158446256900928	-0.0153606790574571	-0.00375595361765639	-0.00118962429861368	0.00187617273028961
h1s2	1737	0.0215481952669347	-0.00297317615220901	0.00497446979902839	-0.00141533298242021	0.0177730733383827	0.00542418825050888	0.00347904073165575	-0.00416252716050809	-0.00639413953643204	-0.000572967583715315
h1s2	1738	0.0165491696278913	-0.00642601473727555	0.00920516326359553	0.00209562825166838	0.00350906272066208	-0.00954065405849216	-0.00563798944569083	0.000678063300165348	-0.00451338779679186	0.00426008213329493
h1s2	1739	0.0220564874834407	-0.000728304203910891	-0.00236873627412768	0.00542359046096683	-8.16760341121854e-05	0.012164079102046	-0.00268101400133511	-0.00980680778908388	-0.00505675435557193	-0.000897496318606081
h1s2	1740	0.0217749215495903	0.00846626920573165	0.00384502599060333	-0.00183057905396617	0.0116231753780308	0.00324791784286421	0.00956275272013834	-0.00659205540067719	-0.00150787050399435	-0.0031712444318367
h1s2	1741	0.0183274497039688	-0.00672809991896293	0.00967512447217563	0.00217150192787596	0.00505017741881535	0.00565453944911057	-0.0102526174937861	0.00899307438665256	0.000329652249064298	0.00937315591931053
h1s2	1742	0.0135966918437473	0.00802616848410114	0.00356943306811153	-0.000921424521312371	0.0174787907587177	0.0102871857741848	0.00312090213696061	-0.0153539252274828	-0.00170398302218019	0.00325522687723063
h1s2	1743	0.0161733156433471	-0.00792637446144551	-0.00241706977435212	0.020674227167487	-0.0155238636543761	0.000866893246884089	0.00495605959845039	0.0199138960492299	0.00179336982083256	0.00382607548395079
h1s2	1744	0.0149456392622588	-0.00437215090932885	0.000462633299932988	-0.00024524035510634	0.0135513583074274	0.00497817851214891	0.0071940862651103	-0.00844348741298749	0.00195402428190667	-0.00196950146577598
h1s2	1745	0.0197897686208021	-0.00790539153903038	-0.00895287466053772	-0.000194608832363127	0.00848959876199709	0.0058169760222007	0.00614079948200842	-0.0114820865834235	0.00150585753382635	0.00393999130012567
h1s2	1746	0.0248341941803728	-0.0065005047009237	-0.00279597995026786	-0.00292450785526724	0.0112882320427922	0.00646606296853839	-0.00418112166116773	-0.0066006851300537	-0.00679900302672644	-0.00101607820625755
h1s2	1747	0.0115709011829887	-0.00734134782847433	-0.00224342774556736	0.00933278570158747	0.00161729376767064	0.000385038298214562	0.00353120297438916	0.013202515787255	-0.00455390056947988	0.00348642448367624
h1s2	1748	0.0163291619156991	-0.00219903770652415	0.00178660255472998	0.0128212952221654	-0.00546665391113539	0.00291162104807815	-0.00139262858332896	0.0110532272873633	-0.000826262748971188	0.00323650073568305
h1s2	1749	0.0121512319855544	-0.00764539346547499	-0.0059218200158022	0.0125866290754625	-0.00789534294676194	0.000410862768804261	0.00918959606912027	0.0128873758737958	0.00316613116408534	0.0042412815795795
h1s2	1750	0.0160214592887846	-0.00443200017894209	0.000799252158481435	0.0049012373311566	0.00581782263739148	0.00599185022331009	0.0126583440803668	0.00479791064633887	-0.000541723376684919	0.000729190317980677
h1s2	1751	0.00583102447680385	-0.00635947817938406	0.000996763690407826	0.00922550172694307	-0.0138547451905399	0.00451328640878158	0.00919355608272896	-0.00367499875940885	0.00789219026901383	0.000289382587945875
h1s2	1752	0.0214730573800356	-0.00709003899422602	-0.00393525526655688	0.00486146391693926	0.00649955007303387	0.00273640861865913	0.00819910221108686	-0.00697908328771373	-0.00356926866818078	-0.000461252973369728
h1s2	1753	0.017821679171082	-0.00145240500369795	0.00517148670823393	-0.000876539404236063	0.0166212334112126	-0.00449460794675194	0.0067749672139773	-0.000845695428098934	0.0020305604491819	0.0033383930401821
h1s2	1754	0.014895840058105	-0.00736870210018982	-5.99842677920468e-05	0.00642184117451582	0.00724625457033291	-0.00190955453529232	0.00589731570527283	-0.00291733324268012	0.00338443227644317	0.00159284896627113
h1s2	1755	0.0249560736467074	-0.00404261795889314	0.000674072725468342	-0.00226482428452753	0.0077582208824302	0.00429988756589508	0.00519415458090254	-0.00991895653869404	0.00104176492270577	-0.00108265415672426
h1s2	1756	0.0170899528760053	-0.00860950509466516	0.00576716373086822	0.0115619385860805	-0.000728122089694914	0.0058006556224959	0.0149699567634004	0.00341008955664281	0.00267319186207591	0.00107587663475335
h1s2	1757	0.0086251453921223	-0.00649980765522448	-0.002022240201532	0.0150033876281674	-0.00741479024377809	-0.000895880248162197	0.0120355402482853	-0.0101633464847967	0.00511724832310814	-0.00062870454148687
h1s2	1758	0.0187960115795921	-0.00314524003259624	0.00598697496310747	0.0051551349030864	0.0084838230202575	-0.00426853184376883	0.00359602676589662	-0.0102344274738104	-0.0063620136043175	0.00326022925084522
h1s2	1759	0.01740086457782	-0.00545407755102911	0.00341875068630616	-0.0081247956458193	0.0130562377935042	0.00302261230273061	0.00588181314504322	-0.00799922360542728	-0.00382320347634805	0.00398573099198817
h1s2	1760	0.0174608490058037	-0.0116152953093958	0.010804795347904	0.013337158344266	-0.00732351176595932	0.00538221712236785	-0.00282540842659578	-0.0222971411925524	0.00270221190473413	-0.00905031959155774
h1s2	1761	0.0154894776736733	0.00247398401536166	0.00716470010008307	0.00132778095821517	0.00971342974552445	0.00634215515797766	0.0016475155541392	-0.0110101377944874	-0.00225653704526795	-0.00590086021091219
h1s2	1762	0.0200505201246797	-0.0035472069866822	-0.0018737040762612	0.0125991197078981	-0.00408019486555513	0.00720718870628928	0.0148819922904282	0.0257325983807517	0.0090907283854167	0.00525731756404977
h1s2	1763	0.0233892110599486	0.00854552682997785	0.00268068057956557	-0.0105769400280349	0.00586004304272992	-0.000122912505281341	0.00569839123807602	-0.00446360441698322	-0.00308089521169294	0.000989718369800437
h1s2	1764	0.0229359897958965	0.00125798687023145	0.00154037271753328	-0.00272640511975166	0.0136500619769477	0.00446799836306918	-0.00179432559874369	0.00639240078337635	0.00588564085112907	-0.000699849178494986
h1s2	1765	0.0252063817707691	-0.0041790093292573	0.00540580435357936	0.00231268643188227	0.0109566395485194	0.00848823006862671	-0.0018652169042512	-0.00106971776520264	-0.00744120271239552	0.00268511125682735
h1s2	1766	0.0148384857250469	-0.00568076695414908	0.00788934985588378	0.00513800595493644	0.00977298260326776	0.00412691384901163	0.00148863678512515	-0.00238789587626981	-0.0077092807943322	0.00496564488508228
h1s2	1767	0.00976282712961027	-0.00455626021560294	0.00405669587329361	0.00940535019722866	-0.00897301656141474	0.0120075805125774	0.00724678144995382	0.0406153185973056	-0.00201289147456882	0.00421068823033481
h1s2	1768	0.0250278855590482	0.00125055270067543	0.00202088947585069	-0.00497488045583404	0.0132487674764734	0.00750539296914058	0.00800023924326688	-0.00221204216161876	-4.89742888275565e-05	0.00411559280037781
h1s2	1769	0.0166006577710501	0.00407663935901379	0.0062288042835317	0.00200257807680286	0.0111576248758553	0.00712131629116864	0.0127777328517949	0.00772689190211582	-0.00326280828338281	-0.00608401254640202
h1s2	1770	0.0249819159654279	0.0120362259112354	-0.0120937078339239	0.0070227930519013	-0.00102452180354303	-0.00638384459256355	-0.0110620493762028	-0.00804995669743011	0.001724273326542	-0.00510316593071755
h1s2	1771	0.0223094785280053	0.0157235764046246	-0.00390595577218836	0.00596608888383973	-0.00475837063962792	7.33186907215748e-05	0.000279931936080206	-0.0161704481730551	0.000827077235882028	-0.000327819498700796
h1s2	1772	0.021541682639207	-0.000753804590388668	-0.00421446777972177	0.00559005140926644	0.00651544716544242	0.000693288471058527	0.0109789606767644	-0.0172569946708979	-0.00271340613188567	-0.000975672569537141
h1s2	1773	0.0224143297616932	0.00899265858447207	-0.000731976049554907	0.00231330958682435	0.00279501688231219	0.000395402957567363	0.00712481264236557	-0.0158262469385492	-0.00225887232302126	-0.0014205631023841
h1s2	1774	0.0234587960542632	0.00942815574556325	0.000372246538640623	0.0137823692791703	-0.0188090335061392	0.00416220744880192	0.00614670447773816	-0.00733492050103842	0.00544575807818481	-0.00367584657015049
h1s2	1775	0.0253877771832089	0.00416994672993787	0.00400036154036694	0.00151737560060628	0.00535943672557524	-0.00133625205354944	0.00506422719045936	-0.0138947038889922	-0.00319610575154213	-0.0039434503879578
h1s2	1776	0.0249048631528472	0.0340873620631958	-0.00485411824141686	0.0114883796648078	-0.0134778381074368	0.00211116379048371	0.00656792104614119	-0.0083551398546974	0.00133206476511721	-0.00303933060828437
h1s2	1777	0.0252918095050983	-0.00177911870911154	0.00692771730800099	0.00845643567480734	-0.00120956508985244	0.0023262727457192	-8.3302709483438e-05	-0.0184526043980687	-0.00160144540984519	-0.00468161031424945
h1s2	1778	0.0228433155420256	-0.00241845059159047	0.00488557464197375	0.0150420927438092	-0.0126294809257389	0.00242521184002145	0.00283239854303772	-0.0157226261943877	-0.000670779342077053	-0.00518347832180383
h1s2	1779	0.0241831485442234	0.00996642893298369	-0.00324153889124496	0.0223017464357298	-0.0235559246245704	0.00499373253847101	-0.000183642044600554	-0.00457220771814284	0.00666539513618516	-0.00192203078040783
h1s2	1780	0.0255522425167234	-0.00193728617322609	0.000532928647936205	0.00895934339930676	-0.00290183996751099	0.00134766005052295	0.0047508406829671	-0.00988911249396188	-0.00107413176466524	0.00030068929385513
h1s2	1781	0.0189143698082232	0.00525264793894934	0.00338558874205915	-0.0132960430195028	0.00852537402513597	0.00493243201696858	0.00799999051936476	-0.00998134733563998	-0.00245131369701581	0.00148312175776396
h1s2	1782	0.0226013799012503	-0.00116766504091824	0.000584931573021903	-0.0031008923343695	0.0115419613949164	0.00503337018255414	-0.000842065991526655	-0.00637483341591908	-0.00117856393374865	-0.00776086388162263
h1s2	1783	0.0204337583102971	-0.0045446394745772	0.00117421510849961	0.00093823364451113	0.00936539313792956	0.00385698095652523	0.00510840095506575	0.00279219936642766	-0.00143648989916651	-0.00263342520324517
h1s2	1784	0.0233607311633536	0.0095265378309268	0.00259039333820828	-0.00431735001874411	0.0125691912947692	0.00605688374802028	0.00137702243561474	-0.0118090087070866	-0.00789428154151548	0.0018960552074889
h1s2	1785	0.0250937375752723	-0.000677587406046296	-0.0154296406582547	-0.00199687421306858	0.00962155629246845	0.00199744613260504	0.00632481272153729	-0.0119524630735019	0.0143471649723677	0.00370302721289536
h1s2	1786	0.0238777994883108	-0.000688696136933506	0.00674765196088539	-0.00464790171814755	0.0170207038537427	0.00399297445608589	0.00627797309767772	-0.0130591141798084	-0.0169253714517112	0.00465613080868947
h1s2	1787	0.0262993581140108	0.00444280423606176	-0.00273198421529388	-0.00492659160132375	0.0164287366518345	0.00541404572553623	0.00636000853766703	-0.0138333743625699	-0.00591970370597039	0.00590237318236094
h1s2	1788	0.0200967056246328	0.000795564073947543	0.00546165634435944	-0.00305698036855454	0.0170192268736629	0.00469777498627278	0.00217577401166224	-0.00863269119743308	0.00509147688183143	0.00465439352669317
h1s2	1789	0.0217281984890972	0.00288737704726389	0.00647692943338978	-0.00546837948475942	0.0191848405189156	0.00573367412694609	0.00851499638023178	-0.0135544636976507	0.00352466057742998	0.00248154167192643
h1s2	1790	0.0211140788717505	-0.00289666761447395	0.00422356850833686	-0.00824311219675193	0.0153658321319406	0.0055308202531423	0.00459542305151691	-0.00885699673478036	-0.00362007397606146	0.001781824625948
h1s2	1791	0.0206015656061576	0.00149032471428858	0.00369760224408849	-0.00308962622969597	0.0108851555610306	0.00415391928526205	0.0021761393906114	-0.00974163706163631	-0.00447748313892288	0.00240215586328583
h1s2	1792	0.0073120053527806	0.000471822605028146	0.00515575619723507	8.98096722064191e-06	0.0124282492668309	0.00470158885042818	0.0123750646121466	-5.58028746499617e-05	0.00278743117086606	0.000374543488527032
h1s2	1793	0.017556661989167	0.00269281697826632	0.00718281990655304	-0.00847003868005742	0.0174768216481929	0.00675914956062794	0.00487489841325901	-0.00895115175758333	-0.00184272332905708	0.00425232908572283
h1s2	1794	0.0203574228598228	-0.000934340074059575	0.006663159048745	-0.00567583119852678	0.0130123110135485	0.00775803604770953	0.00617929015166917	-0.0102626904483511	0.000252261427950174	-0.00166110773432493
h1s2	1795	0.0221914843394388	-1.43846721742301e-06	0.00532824627090116	0.00550490083002555	-0.00222527436063395	0.000614426351582934	0.00395057599831018	-0.00537285048540481	0.006234028699635	-0.00608717598551077
h1s2	1796	0.0215017663072716	-0.00477419408608187	0.00713828165770211	0.00498251838516628	-0.00131276982700205	0.00707025508115209	0.00226698930355893	-0.0028535182927279	0.00066008963225703	-0.00333921129383826
h1s2	1797	0.018343024153944	-0.00355602448566208	0.00421613616968238	0.0010623761442168	0.0130888783270698	0.00377464477005566	0.00556682379212632	-3.12961748443037e-06	-0.00255439747154036	0.00575943423169342
h1s2	1798	0.020351335694908	-0.00754548535131056	-0.0087619934127039	-0.00311912615227403	0.0107033054200744	0.00386806811294689	0.00868516752500441	-0.00518838381574207	0.00203162383371698	0.00399578047830738
h1s2	1799	0.0244047498731987	-0.00185953126023635	0.00223359115767318	-0.00643995011078869	0.013043120658598	-0.00306106285790252	0.00478047793419925	-0.00666154926938397	-0.00315901404686708	0.00547814445071975
h1s2	1800	0.0142066618557187	0.000534339311851607	0.00296707507713509	-0.00606686718780713	0.015647894511254	0.00398815010004809	0.0108124426986045	-0.00422478100873386	-0.00336549590136247	0.0120867412095915
h1s2	1801	0.0134295333062336	0.00347825083556246	0.000286371727843242	-0.00487205262916674	0.0178224456565366	-0.00273863864829879	0.00687089623765421	-0.0144029891009153	0.00373126877120337	-0.00724074756249901
h1s2	1802	0.0113841838852817	-0.00467204889593717	0.00253749957142252	0.00186793739239456	0.00605423061714753	0.00715121344818852	0.0106452444994115	0.00252603768984299	0.00873512779623647	-0.000705190384190732
h1s2	1803	0.0256534461746372	-0.00794667707688008	0.00504913389531541	-0.0177713510825993	0.00845869385545898	-0.00326639394836451	0.005042025981577	-0.0133373392723715	-0.00311068706514165	-0.00103459434721195
h1s2	1804	0.0249124833990531	-0.00145529983140596	0.00438073425739068	-0.00892438997407788	0.00592523453421753	0.0043666599166523	0.0113619451648796	0.000381943204626737	-0.0151215166467663	0.0147614507361667
h1s2	1805	0.0211790529997111	-0.0038944694937056	0.00203847030752943	-0.00489325705208525	0.000802893917083314	0.00703424735138231	0.0124824495953383	-0.00181970595678985	-0.0122343725764416	-0.00712034377172304
h1s2	1806	0.0230876020534362	-0.00400102027448323	0.00856790991086922	-0.00929866369353403	0.00979377995852795	0.0108947006218823	-0.00202296311284002	-0.00312145723900496	-0.0118790616401537	-0.00657950526959728
h1s2	1807	0.0250685619702748	0.00311734666495892	0.00495737684487807	-0.00299937951570225	0.0115982119469411	0.0029658527342827	0.00467780011048538	-0.0105977582601578	-0.0019602640635932	-0.00174491289350299
h1s2	1808	0.0243005057846055	-0.00336307673146575	0.00614622069647302	-0.00849616680514483	0.0144153008152069	0.00316023515715033	0.00433545613971844	-0.0116083194797679	-0.00165220350838238	-0.000650425760229012
h1s2	1809	0.025435533176237	-0.00303468356453926	0.001712670056946	0.00172137703888436	0.0102999498330532	0.00539930296239695	0.0132606855746677	-0.00167497384738472	-0.00579790493117266	-0.00277642339682186
h1s2	1810	0.0230734838909832	-0.00144585167679503	0.00436424157545709	-0.00582088285850578	0.00368311126165416	0.00411540666809423	0.0121915674209313	-0.00323493188618557	-0.00232378944118325	0.000699468242224304
h1s2	1811	0.0234903020785152	0.00154689588129489	0.00342818266747275	-0.00314080828705504	0.0157712814937791	0.00313281289090155	0.00966802457766193	-0.01114085836743	-0.00146545298175461	-0.000717400158149309
h1s2	1812	0.0236624520217784	0.000284221146273812	0.00443172395428837	-0.00489144849376902	0.0163408010293277	0.00228440421160937	0.0101362098189228	-0.00829196218344737	-0.0142680900060902	0.00191298253812592
h1s2	1813	0.0233915984405139	0.0123543151644053	-0.00444669971054208	-0.00514002770460559	0.0111073189315631	0.00653015256244027	0.00189707544074442	-0.00346540443724466	-0.00347714748162132	-4.55444523401434e-07
h1s2	1814	0.010846821395282	-0.00260814433323274	-0.000734680831668594	-0.00116078245514228	0.00379240654587877	-0.00343124007027233	0.0052844822005819	-0.00531686035009433	-0.00122968014832291	0.00130456816232531
h1s2	1815	0.0202940876823774	0.000836874180858278	0.000934525245450533	-0.00249503241881363	0.0167027346208941	0.00170322227476859	-0.00976020856404635	-0.00887323944762373	-0.00180299283140882	0.00285183229331438
h1s2	1816	0.023233881748443	-0.00142425965149492	-0.0013960268791451	-0.00479220183616325	0.0141377223424784	0.0020840024640271	0.0102871807007777	-0.00509285853111044	-0.0050895344735237	0.00178466225418778
h1s2	1817	0.0209224495301298	-0.00218471386312716	0.00201968122742386	-0.00200860553896605	0.0180430761425396	0.000747930669611002	0.00364372696184288	-0.0075061024579948	-0.00108836126819824	0.00111786175038235
h1s2	1818	0.0239862062319777	-0.000482501255513168	-0.00305917865548825	0.00362695028814695	0.00822953012972034	-0.000338047609297681	0.0106957797028522	-0.00199557887184259	-0.00248964664541925	0.00370182536140892
h1s2	1819	0.0255812086225605	0.00164615195946576	-0.00668410468336044	-0.00438299917761114	0.0170156074344828	0.00018677692560942	0.0106731007330625	-0.00462779303243295	-0.00407546612494042	0.00195419227856969
h1s2	1820	0.0133268380623893	-0.0041175194920743	0.00710685893888956	-0.000668571955847567	0.0110674415642172	0.0133752218204871	-0.00166490763471334	0.00490220065202368	-0.00350046095546226	0.000338881277227163
h1s2	1821	0.0247478505558006	-0.00582604604555358	0.0067529218268751	-0.00246141530186013	0.0168248853295082	0.008399815854993	-0.00242754073973549	0.00304017899117888	-0.00136773099988446	0.00269388186391218
h1s2	1822	0.019220550691458	-0.0043044347838195	0.00241410537663552	0.00997548438629494	-0.00178529516035386	0.00303173080093601	3.2796433914414e-05	0.00134642385777261	0.00387846300666525	-0.00129693909396445
h1s2	1823	0.022543302178354	-7.49525787179544e-05	0.00607633269904934	0.00284932215895076	0.0103132214699445	0.00265249927021033	0.00786721248182348	-0.00484795854577639	-0.0032864993378748	-0.00417410990869826
h1s2	1824	0.0201905544224002	-0.00357097599621092	0.00592962695561235	-0.00199522500185798	0.0199801205432828	-0.00341515014186343	0.00835815948442574	-0.00628675266908466	-0.00176195106073043	-0.00146512241102841
h1s2	1825	0.0140980946569322	-0.00488432673968071	-0.00269517059706829	-0.00647242311917164	0.0171634635711137	0.00308433643892716	0.00782912491705209	-0.012305872754189	-2.33651709173487e-05	0.00971154967484288
h1s2	1826	0.0194669446392098	-0.00685807005604498	0.00498889543054079	-0.00114728562251445	0.0161587717254753	0.00255571986174406	0.0112888435434309	-0.00679188280461696	-0.00860800121307871	-0.00377526934555573
h1s2	1827	0.0143689601182199	-0.00019776184751389	-0.00175427870162488	0.0142955688539827	-0.012384779940072	0.0043184603074225	0.0111176920350314	0.0167518559320599	0.000950622868424186	-0.00555652966775793
h1s2	1828	0.023536553558358	-0.00476407476842739	-0.00527484162776149	-0.000951727564280657	0.0136252669666585	-0.00316858525469528	0.00685784861283737	-0.00941406386451046	0.0047802555515346	-0.00430543838243604
h1s2	1829	0.0257933603377161	-0.00121620101890468	0.00417994928867018	-0.00892733890646408	0.00942151542036202	0.00614787800351245	0.00541427410456731	-0.0052287861364967	-0.00396997893152472	-0.00944663381133165
h1s2	1830	0.0222322616639637	-0.00461422519295287	-0.00371834693339913	-0.00168900570400799	0.015576003186053	0.006059176463838	0.00873913701155866	-0.00676835178333574	-0.0030712742398454	-0.000628011042347084
h1s2	1831	0.025236100330404	0.00654896960407336	-0.0035152148699738	-0.00125043014247432	0.0126484102176905	0.0088804322822131	0.00150942811099204	0.00124680333673327	-0.00510090430414926	-0.00291229248881904
h1s2	1832	0.0212435169153607	-0.00416240008525104	0.00646610343076286	-0.0056381467752758	0.00429059742204821	0.00460256116272959	0.00111072666938046	-0.0155396044472191	-0.0113404529517746	-0.000511121504786095
h1s2	1833	0.0257721946792056	-0.00461562778853106	0.00331359449221835	0.00128186492168166	0.0116656996444124	0.000452805619820626	0.00309074847149613	-0.0121469848429875	-0.0032540887770184	-0.00149609355795036
h1s2	1834	0.0240809040585523	-0.0054531770695822	0.00473919756714739	-0.00242408617176346	0.0178432884634472	0.00451601923524353	-0.00685533898748347	-0.0103814029825507	-0.00537058782473873	-0.00375778654522582
h1s2	1835	0.0266465062766235	-0.00079637681464061	0.00190918983440874	-0.00394290689343451	0.0187338775159558	-0.0125514582827438	-0.00406875388068072	0.00418267103978716	-0.00628237993206158	0.0056997800945033
h1s2	1836	0.0227120729466986	-4.89155169056522e-05	0.00784497878419434	-0.00411919938457406	0.0196180188716151	0.00675455312451228	-0.0198501991334611	-0.00233692960760409	0.000558173321823475	-0.00273618194169261
h1s2	1837	0.0253657338566069	-0.00472958562132958	0.00518431940160403	-0.00453502153163708	0.0199022543679777	0.00769440528762096	0.00171576233356579	-0.00528276697552968	-0.00525759536900025	0.00303193576899883
h1s2	1838	0.0206837389232559	-0.00208345640459574	0.00862477020381362	-0.00256901606261554	0.0215413508961467	0.0156372558040598	-0.0213090088197513	-0.000350869627824426	-0.0062442351282257	-0.00279784346807704
h1s2	1839	0.0230824468995017	-0.00712189633092636	0.00703040165467933	-0.0134391235043629	0.00785454194307352	0.000958967335607819	0.00752317514880839	-0.0079487840055826	-0.00344688995562293	-0.00570337769673469
h1s2	1840	0.0207394624479067	-0.00477356902635503	0.00501202154979877	-0.00238460189376085	0.0146782646229255	0.00878763916766737	0.00234667025187162	0.00313352250235673	0.000305922417395005	-0.000179766505757094
h1s2	1841	0.00653996489354667	-0.00285750880822049	0.00871902938161872	-0.00465489979025112	0.00770834915371778	0.00166083390907467	-0.002166554828237	0.0265504922037737	-0.00026554504280438	0.0065437697255115
h1s2	1842	0.0216592241899107	-0.00584963362938564	0.00658056279932978	0.0104375913040695	-0.000692428162118272	-0.00590693611239354	0.00672285772445671	-0.00941524740250763	0.00419364768620019	-0.00146250674198902
h1s2	1843	0.0218788245917467	0.00519522307618813	0.00304314198896479	0.00798426803743463	-0.00209995593961115	0.000658905070108575	0.00482990760388781	0.0115996868837248	2.6820122690575e-05	-0.0011888449495496
h1s2	1844	0.0233741714642672	0.00021067057346786	0.00460009954834099	0.0101614343831091	0.00107438282542407	0.00491337056954035	-0.00174527700385349	-0.00524191854403933	-0.000851873136056038	-0.00510530999546242
h1s2	1845	0.0135590760293244	-0.00224262438734831	-0.00151105341673015	-0.000403233899419773	0.0166794786781461	-0.000432861523424449	0.000924669198992726	-0.00485700174599554	-0.00444326464992523	0.00413495774638899
h1s2	1846	0.0118713818096807	-0.00361605197927782	0.00785207962391957	-0.00160587310541398	0.00373630614468694	0.00216468939374585	0.00317552605803798	0.00328202822539778	-0.0060845766447818	0.00307093646924939
h1s2	1847	0.00728049100352255	0.00119195067485946	0.00302147359407637	0.00328900635710658	0.00837327928002531	0.00427668402859085	0.00834329483971464	-0.00297048364110892	0.00100737333450896	0.00138112517508785
h1s2	1848	0.00851879675290798	-0.00165951589361967	-0.00578595496251697	0.00178007284937242	0.000822478174242132	-0.00228956615138435	0.00749511134542911	0.00694338629287285	-0.00414465493234841	0.00477931445121105
h1s2	1849	0.0216828248634066	0.00176840948659931	0.00348331963389093	0.00827617853418433	-0.00127508726745407	0.00415696220350617	0.0016241084838684	0.00705954093733607	-0.00429487431186187	0.00251925928938303
h1s2	1850	0.0213885070565379	-0.00353675936934387	0.00621651167110048	0.00264528117191285	0.0136461838559326	0.00628520230766638	0.00257532049424276	-0.00706489478251894	-0.00382981059995532	-0.00242484528154294
h1s2	1851	0.0205788651535557	0.0046919207469353	0.000574516118072657	-0.00273715266313204	0.0135134976827744	-0.000237194084200724	0.00519447769887471	-0.00746589312396123	-0.0105513747514784	0.00188655891825688
h1s2	1852	0.0224449244241346	0.000663713464003216	-0.00191590710024592	-0.00476694438763682	0.0149305679228076	0.00181245683797193	0.00355117074246143	-0.00234919681073333	-0.000656395448336345	0.00271753911350614
h1s2	1853	0.0244951791467627	-0.00763453069035669	0.00648213505207241	0.00406743537115713	-0.00621329477708244	0.00166929021124627	0.00472366224785656	-0.00397585766895223	-0.00210824452338993	-0.005269629716648
h1s2	1854	0.00604462169104909	0.00238907998578699	0.00980915782273019	-0.0191794900146122	0.00940345565355551	0.00485876177833284	0.0166640381361919	0.000606647774381147	-0.0108697425491325	0.00464448688154098
h1s2	1855	0.00752412046947297	-0.00688766203141932	0.0085559662306998	-0.00114045677434254	0.0140683739365204	0.0108017215916634	0.0172608840928753	0.0048425754471567	-0.0113316042883992	0.0169651515096325
h1s2	1856	0.0142842342967446	0.00205841777938948	0.00519554265328402	-0.00305894129364365	0.0135597424718287	0.00288445323216601	0.0102031783259284	0.0185857908565991	-0.0035169915913059	0.00654884553961503
h1s2	1857	0.0123903334178877	-0.00220678670688969	0.005986353995035	-0.00505408135986742	0.0161798388834799	0.00346901976756739	0.017494506991676	0.00284049337725512	-0.016998677685983	0.0101153487677524
h1s2	1858	0.0179032822817869	0.00513989988065231	0.00518681100518716	-0.00448883448737294	0.0077654328893594	0.00161367466993604	0.0150734359803976	0.00781208459897058	-0.00416338932075825	0.00306972345488551
h1s2	1859	0.0163140421743986	-0.00427685023321072	0.00594477679966591	-0.00441461603215407	0.0159807198147145	0.0063074570755517	0.015682442403453	0.00515206342384246	-0.0141857859125259	0.0111668739301439
h1s2	1860	0.0152320117058467	-0.001206031056981	0.00380985062518607	-0.00430043712659528	0.015095378319302	0.00699056832714978	0.0199002382530876	0.0153730911115347	-0.0120377949503418	0.00621418072330489
h1s2	1861	0.0205309598060337	0.000232108923123986	0.00627338335541056	-0.00266033150288843	0.0164985896607117	0.00244222426393473	0.0139026758225918	0.00023567175185661	-0.0142884298796788	0.00910289452039885
h1s2	1862	0.0152833033907913	-0.00295853541364783	0.000805928553243992	0.00188127202949391	0.0126817316023345	0.00216376027351744	0.0166331761121317	0.0097165175325928	-0.00985832912664935	0.00125614324845235
h1s2	1863	0.0133791732740342	-0.00200769584094635	0.00396611579262934	-0.0028366936533214	0.0143599933412747	0.00657321251228881	0.0170235399521601	0.00359989883790593	-0.0103709809365174	0.00508128848354439
h1s2	1864	0.0228979743326995	-0.0125455623775974	-0.00523581271593684	0.0017855768427601	-0.0168602493320656	0.00194694503690873	0.00494889017685302	-0.0163328643811786	-0.0139494719982639	0.000317808033812476
h1s2	1865	0.0170587045484399	-0.0109616204514659	-0.00246634437543055	0.005744072535205	-0.00834336150087156	0.00315234548912733	0.00669043579497252	-0.00966181790635088	-0.00589702829844861	0.0033428032864617
h1s2	1866	0.0189334471843867	-0.0103891610752694	0.00686265610859612	0.0146060793944884	-0.0270371688624535	0.0014415333347333	0.006122286085027	-0.00252937907674878	-0.00439527730259489	-0.00306605130179445
h1s2	1867	0.024392689143561	-0.00773854343494233	0.00361494002661874	-0.00537313261414432	-0.0147414387869521	0.00207380009515867	0.00889118265111882	-0.00274400301448539	-0.00785475648464341	-0.00299345572306681
h1s2	1868	0.0238892391261075	-0.0140811749406067	0.00164048024534354	0.000591170524003597	-0.0180328413756493	-0.00242211753741193	0.00861716220765357	0.00314412259383668	-0.00228545644020854	-0.00548598732427598
h1s2	1869	0.0031496313389512	0.00333792728565781	0.00329453637864091	0.00418050207823921	0.00453900051769085	0.0111666567945508	0.0102391415700853	0.0131938637699939	0.00662099972743595	-0.00114944229471813
h1s2	1870	0.0202377959183732	-0.00229770547754919	0.00698359459585028	-0.0130152764203836	0.0175987952149108	0.00448620741685002	0.0128506625349773	0.00116119918678254	-0.0074236859025468	0.00986499822183676
h1s2	1871	0.00436265872839482	-0.00413064376794858	0.00876618922429273	0.00777387461559467	0.00174254611813642	-0.00178218210541688	0.00542220893696006	0.0128844631287566	-0.0083635423457077	0.0127847329075818
h1s2	1872	0.0185424739585278	-0.00196632333907824	0.0107085530121582	-0.00544136630943995	0.0135473274713515	0.0042078673716968	0.0168834336238665	0.0191621245307003	-0.0153953792778268	0.0191864964450887
h1s2	1873	0.0209480866212808	-0.00425993237987439	0.0103817760247732	-0.00804604194865039	0.0174247089978469	0.00291901290728065	0.014616775044416	0.0164812910870968	-0.0132058583267338	0.0105014164196874
h1s2	1874	0.0183210785294763	-0.00338172751568794	0.0076338438442774	-0.00394299874822465	0.0179350442672067	0.00254373205752925	0.0145302834014008	0.00681534688558554	-0.00754042096102211	0.00883555084807069
h1s2	1875	0.0123705285662264	-0.00109002616556947	0.00530323390804116	-0.0102058778695213	0.0097526100407667	0.00193849318581848	0.00909685339006457	-0.00140302442642007	-0.00901340985736312	0.00681216970023676
h1s2	1876	0.021502990148861	-0.00419196371425931	0.0095670849521128	-0.00556694910003328	0.0140197939897833	-0.00305870988531843	0.0111311105143055	0.0201170713971081	-0.0160344189003994	0.0175246123777463
h1s2	1877	0.021012848193045	0.00363179711761928	0.0103304356216255	-0.00957216921699447	0.00553607552717041	0.000639867278978132	0.0109625290008866	0.013151219395981	-0.00906473639533173	0.0126206776108085
h1s2	1878	0.0248766631401284	0.00286706669249552	0.00794634011646529	0.00154574013542511	0.0126453695929719	0.00231910075043497	0.0101280805006475	0.0134175192246259	-0.00929756342204642	0.0152845622166966
h1s2	1879	0.0225582409461784	-0.00390765191584735	0.00887293961000245	-0.000291337399895515	0.0181091672681504	0.00153260854890792	0.0143398504899422	0.00741450703167296	-0.0108883958530687	0.0156239713189151
h1s2	1880	0.0162608966493839	-0.00231269779688848	0.00675631863555629	0.00113553134016994	0.00919322268424666	-0.000691002623664347	0.0118819925823679	0.0205977905614706	-0.0164567005780305	0.0171491739898914
h1s2	1881	0.0164769400923278	-0.00375581774902924	0.0114258289945696	-0.00559659920698164	0.00525657072462183	-2.6118187379187e-05	0.0113218976448743	0.0275997873808745	-0.0129494946657287	0.0140067362818841
h1s2	1882	0.0203863223086729	-0.00402033103298441	0.0114108816563106	-0.00458798489757243	0.00869968656160806	0.00308331995149312	0.0148283418013929	0.0208280182572604	-0.013814215021372	0.0157960602509604
h1s2	1883	0.0248211667383137	0.00330727915512211	0.00935822300002472	-0.00817347535916607	0.0169046286899482	-4.28672683965044e-05	0.00989908916659006	0.0168762822920849	-0.0152588851669678	0.0131775175456474
h1s2	1884	0.0253563892431838	-0.00485901723388902	0.0103659257233801	-0.00538908359012008	0.0141741119548888	-0.0054508818535831	0.0103974850910983	0.00591246018606768	-0.00813038215890801	0.0113076280157857
[truncated: 5,217 more rows]
