# Supplementary material for: Large haploblocks underlie rapid adaptation in the invasive weed Ambrosia artemisiifolia
Source: Nat Commun. 2023 Mar 27;14:1717. doi: 10.1038/s41467-023-37303-4 (PMC10042993; doi:10.1038/s41467-023-37303-4)
Supplement: Supplementary file 6 — Source Data [file 41467_2023_37303_MOESM6_ESM.zip › battlayetal2023-sourcedata/battlayetal2023-sourcedata-fig3/bord-histmod-sweeps.txt]

h1s1:65500001-65510000
h1s1:65680001-65690000
h1s1:8360001-8370000
h1s12:41680001-41690000
h1s12:35480001-35490000
h1s12:37120001-37130000
h1s12:37180001-37190000
h1s12:10840001-10850000
h1s12:13600001-13610000
h1s12:51780001-51790000
h1s12:56030001-56040000
h1s13:19730001-19740000
h1s13:20200001-20210000
h1s13:45650001-45660000
h1s14:38370001-38380000
h1s14:38380001-38390000
h1s14:38410001-38420000
h1s14:38420001-38430000
h1s14:26270001-26280000
h1s14:31160001-31170000
h1s14:4290001-4300000
h1s15:18590001-18600000
h1s15:30010001-30020000
h1s15:32500001-32510000
h1s15:34030001-34040000
h1s15:36570001-36580000
h1s15:38360001-38370000
h1s15:38370001-38380000
h1s15:40660001-40670000
h1s15:41990001-4.2e+07
h1s15:46580001-46590000
h1s16:1240001-1250000
h1s16:16060001-16070000
h1s17:21360001-21370000
h1s17:6330001-6340000
h1s17:7310001-7320000
h1s17:7320001-7330000
h1s2:34880001-34890000
h1s2:37020001-37030000
h1s2:70590001-70600000
h1s2:72300001-72310000
h1s2:60370001-60380000
h1s2:60380001-60390000
h1s2:60480001-60490000
h1s2:60580001-60590000
h1s2:61050001-61060000
h1s2:61060001-61070000
h1s2:61070001-61080000
h1s2:61080001-61090000
h1s2:62270001-62280000
h1s2:62580001-62590000
h1s2:62840001-62850000
h1s2:62850001-62860000
h1s2:65390001-65400000
h1s2:66850001-66860000
h1s2:66930001-66940000
h1s2:66940001-66950000
h1s2:67400001-67410000
h1s2:67440001-67450000
h1s2:67460001-67470000
h1s2:67480001-67490000
h1s2:67490001-67500000
h1s2:68620001-68630000
h1s2:68640001-68650000
h1s2:69480001-69490000
h1s2:69490001-69500000
h1s2:69500001-69510000
h1s2:68270001-68280000
h1s2:68170001-68180000
h1s2:68180001-68190000
h1s3:6100001-6110000
h1s4:54410001-54420000
h1s4:15890001-15900000
h1s4:15920001-15930000
h1s5:52740001-52750000
h1s6:54250001-54260000
h1s6:35420001-35430000
h1s6:22200001-22210000
h1s7:10070001-10080000
h1s7:10080001-10090000
h1s7:11320001-11330000
h1s7:2820001-2830000
h1s7:42530001-42540000
h1s7:5080001-5090000
h1s7:5090001-5100000
h1s7:520001-530000
h1s7:9530001-9540000
h1s8:47280001-47290000
h1s8:47290001-47300000
h1s8:47300001-47310000
h1s8:47330001-47340000
h1s8:47500001-47510000
h1s8:47510001-47520000
h1s8:47520001-47530000
h1s8:47540001-47550000
h1s8:8870001-8880000
h1s9:34880001-34890000
h1s9:36130001-36140000
