# Supplementary material for: Large haploblocks underlie rapid adaptation in the invasive weed Ambrosia artemisiifolia
Source: Nat Commun. 2023 Mar 27;14:1717. doi: 10.1038/s41467-023-37303-4 (PMC10042993; doi:10.1038/s41467-023-37303-4)
Supplement: Supplementary file 6 — Source Data [file 41467_2023_37303_MOESM6_ESM.zip › battlayetal2023-sourcedata/battlayetal2023-sourcedata-fig3/sourcedata.xlsx]

## Sheet: Fig3
Figure 3
section	file	description
A	berlin-histmod-mandat.txt	Genome-wide historic-modern population comparison results for Berlin samples. Fst and tHistMod (historic-modern theta ratio) columns used in plots.
A	bord-histmod-mandat.txt	Genome-wide historic-modern population comparison results for Bordeaux samples. Fst and tHistMod (historic-modern theta ratio) columns used in plots.
A	berlin-histmod-sweeps.txt	A list of sweep windows for Berlin.
A	bord-histmod-sweeps.txt	A list of sweep windows for Bordeaux.
B	h1s2-mds_coords.csv	Lostruct MDS coordinates for 10kb windows on chromosome 2.
C	neutral_reg_berlin_historic.mafs.gz	Allele frequencies for a sample of 10,000 putatively neutral SNPs for historic samples from within 200km of Berlin (ANGSD .mafs format).
C	neutral_reg_berlin_modern.mafs.gz	Allele frequencies for a sample of 10,000 putatively neutral SNPs for modern samples from within 200km of Berlin (ANGSD .mafs format).
C	neutral_reg_quebec_historic.mafs.gz	Allele frequencies for a sample of 10,000 putatively neutral SNPs for historic samples from within 200km of Berlin (ANGSD .mafs format).
C	neutral_reg_quebec_modern.mafs.gz	Allele frequencies for a sample of 10,000 putatively neutral SNPs for modern samples from within 200km of Berlin (ANGSD .mafs format).
C	neutral_reg_na_historic.mafs.gz	Allele frequencies for a sample of 10,000 putatively neutral SNPs for historic samples from North America (ANGSD .mafs format).
C	neutral_reg_na_modern.mafs.gz	Allele frequencies for a sample of 10,000 putatively neutral SNPs for modern samples from North America (ANGSD .mafs format).
C	neutral_reg_europe_historic.mafs.gz	Allele frequencies for a sample of 10,000 putatively neutral SNPs for historic samples from Europe (ANGSD .mafs format).
C	neutral_reg_europe_modern.mafs.gz	Allele frequencies for a sample of 10,000 putatively neutral SNPs for modern samples from Europe (ANGSD .mafs format).
