# Supplementary material for: Large haploblocks underlie rapid adaptation in the invasive weed Ambrosia artemisiifolia
Source: Nat Commun. 2023 Mar 27;14:1717. doi: 10.1038/s41467-023-37303-4 (PMC10042993; doi:10.1038/s41467-023-37303-4)
Supplement: Supplementary file 6 — Source Data [file 41467_2023_37303_MOESM6_ESM.zip › battlayetal2023-sourcedata/battlayetal2023-sourcedata-fig3/berlin-histmod-sweeps.txt]

h1s10:13350001-13360000
h1s11:41190001-41200000
h1s11:41200001-41210000
h1s11:41310001-41320000
h1s11:41320001-41330000
h1s11:41380001-41390000
h1s11:41590001-41600000
h1s11:41650001-41660000
h1s11:41660001-41670000
h1s11:41670001-41680000
h1s12:37800001-37810000
h1s15:22460001-22470000
h1s15:25330001-25340000
h1s15:25590001-25600000
h1s15:49730001-49740000
h1s17:7120001-7130000
h1s17:7150001-7160000
h1s18:4130001-4140000
h1s2:63470001-63480000
h1s2:63720001-63730000
h1s2:63970001-63980000
h1s2:63980001-63990000
h1s2:63990001-6.4e+07
h1s2:64000001-64010000
h1s2:64060001-64070000
h1s2:64070001-64080000
h1s2:64170001-64180000
h1s2:64190001-64200000
h1s2:64200001-64210000
h1s2:64210001-64220000
h1s2:64220001-64230000
h1s2:64260001-64270000
h1s2:64270001-64280000
h1s2:64280001-64290000
h1s2:64290001-64300000
h1s2:64410001-64420000
h1s2:64440001-64450000
h1s2:64530001-64540000
h1s2:64540001-64550000
h1s2:64550001-64560000
h1s2:64650001-64660000
h1s2:64720001-64730000
h1s2:64730001-64740000
h1s2:64740001-64750000
h1s2:64750001-64760000
h1s2:64830001-64840000
h1s2:65020001-65030000
h1s2:65040001-65050000
h1s2:65100001-65110000
h1s2:65440001-65450000
h1s2:65460001-65470000
h1s2:65760001-65770000
h1s2:65980001-65990000
h1s2:66030001-66040000
h1s2:66160001-66170000
h1s2:66180001-66190000
h1s2:66370001-66380000
h1s2:66410001-66420000
h1s2:66420001-66430000
h1s2:66460001-66470000
h1s2:66650001-66660000
h1s2:66820001-66830000
h1s2:66840001-66850000
h1s2:66850001-66860000
h1s2:66860001-66870000
h1s2:66870001-66880000
h1s2:66880001-66890000
h1s2:66890001-66900000
h1s2:66930001-66940000
h1s2:67030001-67040000
h1s2:67040001-67050000
h1s2:67100001-67110000
h1s2:67110001-67120000
h1s2:67240001-67250000
h1s2:67280001-67290000
h1s2:67290001-67300000
h1s2:67410001-67420000
h1s2:67450001-67460000
h1s2:67540001-67550000
h1s2:67570001-67580000
h1s2:67580001-67590000
h1s2:67590001-67600000
h1s2:67620001-67630000
h1s2:67950001-67960000
h1s2:68020001-68030000
h1s2:68040001-68050000
h1s2:68050001-68060000
h1s2:68140001-68150000
h1s2:68150001-68160000
h1s2:68170001-68180000
h1s2:68220001-68230000
h1s2:68270001-68280000
h1s2:68290001-68300000
h1s2:68340001-68350000
h1s2:68660001-68670000
h1s2:68740001-68750000
h1s2:69320001-69330000
h1s2:69390001-69400000
h1s2:69400001-69410000
h1s2:69410001-69420000
h1s2:69420001-69430000
h1s2:69650001-69660000
h1s2:70640001-70650000
h1s2:70650001-70660000
h1s2:70670001-70680000
h1s2:70690001-70700000
h1s2:70710001-70720000
h1s2:70750001-70760000
h1s2:70760001-70770000
h1s2:70770001-70780000
h1s2:70930001-70940000
h1s2:70940001-70950000
h1s2:71730001-71740000
h1s2:71820001-71830000
h1s2:71830001-71840000
h1s2:58120001-58130000
h1s2:58170001-58180000
h1s2:58190001-58200000
h1s2:58230001-58240000
h1s2:58330001-58340000
h1s2:58340001-58350000
h1s2:58350001-58360000
h1s2:58360001-58370000
h1s2:58430001-58440000
h1s2:58460001-58470000
h1s2:58520001-58530000
h1s2:58550001-58560000
h1s2:58560001-58570000
h1s2:58570001-58580000
h1s2:58600001-58610000
h1s2:58610001-58620000
h1s2:58690001-58700000
h1s2:58780001-58790000
h1s2:58810001-58820000
h1s2:58830001-58840000
h1s2:58870001-58880000
h1s2:59050001-59060000
h1s2:59080001-59090000
h1s2:59600001-59610000
h1s2:59900001-59910000
h1s2:59920001-59930000
h1s2:59930001-59940000
h1s2:59950001-59960000
h1s2:60230001-60240000
h1s2:60240001-60250000
h1s2:60370001-60380000
h1s2:60390001-60400000
h1s2:60430001-60440000
h1s2:60440001-60450000
h1s2:60610001-60620000
h1s2:60770001-60780000
h1s2:60800001-60810000
h1s2:60810001-60820000
h1s2:60820001-60830000
h1s2:60840001-60850000
h1s2:61290001-61300000
h1s2:61400001-61410000
h1s2:61450001-61460000
h1s2:61750001-61760000
h1s2:61810001-61820000
h1s2:61820001-61830000
h1s2:61830001-61840000
h1s2:61850001-61860000
h1s2:61860001-61870000
h1s2:61880001-61890000
h1s2:61890001-61900000
h1s2:61910001-61920000
h1s2:61920001-61930000
h1s2:61930001-61940000
h1s2:61940001-61950000
h1s2:61950001-61960000
h1s2:61960001-61970000
h1s2:62000001-62010000
h1s2:62010001-62020000
h1s2:62020001-62030000
h1s2:62030001-62040000
h1s2:62050001-62060000
h1s2:62060001-62070000
h1s2:62070001-62080000
h1s2:62080001-62090000
h1s2:62090001-62100000
h1s2:62100001-62110000
h1s2:62110001-62120000
h1s2:62120001-62130000
h1s2:62140001-62150000
h1s2:62160001-62170000
h1s2:62180001-62190000
h1s2:62190001-62200000
h1s2:62220001-62230000
h1s2:62230001-62240000
h1s2:62240001-62250000
h1s2:62270001-62280000
h1s2:62360001-62370000
h1s2:62370001-62380000
h1s2:62390001-62400000
h1s2:62410001-62420000
h1s2:62450001-62460000
h1s2:62460001-62470000
h1s2:62470001-62480000
h1s2:62490001-62500000
h1s2:62500001-62510000
h1s2:62550001-62560000
h1s2:62560001-62570000
h1s2:62570001-62580000
h1s2:62580001-62590000
h1s2:62670001-62680000
h1s2:62680001-62690000
h1s2:62700001-62710000
h1s2:62710001-62720000
h1s2:62720001-62730000
h1s2:62730001-62740000
h1s2:62760001-62770000
h1s2:62780001-62790000
h1s2:62790001-62800000
h1s2:62820001-62830000
h1s2:62830001-62840000
h1s2:62840001-62850000
h1s2:62850001-62860000
h1s2:62860001-62870000
h1s2:62870001-62880000
h1s2:62880001-62890000
h1s2:62890001-62900000
h1s2:62930001-62940000
h1s2:62960001-62970000
h1s2:62970001-62980000
h1s2:62980001-62990000
h1s2:63000001-63010000
h1s2:63010001-63020000
h1s2:63080001-63090000
h1s2:63110001-63120000
h1s2:63120001-63130000
h1s2:63130001-63140000
h1s2:63160001-63170000
h1s2:63280001-63290000
h1s2:63340001-63350000
h1s2:66970001-66980000
h1s2:66990001-6.7e+07
h1s2:67000001-67010000
h1s2:67690001-67700000
h1s2:67740001-67750000
h1s2:67750001-67760000
h1s2:67760001-67770000
h1s2:67790001-67800000
h1s2:67800001-67810000
h1s2:60130001-60140000
h1s3:26080001-26090000
h1s3:26090001-26100000
h1s3:26170001-26180000
h1s3:26180001-26190000
h1s5:34880001-34890000
h1s5:34920001-34930000
