# Supplementary material for: Large haploblocks underlie rapid adaptation in the invasive weed Ambrosia artemisiifolia
Source: Nat Commun. 2023 Mar 27;14:1717. doi: 10.1038/s41467-023-37303-4 (PMC10042993; doi:10.1038/s41467-023-37303-4)
Supplement: Supplementary file 6 — Source Data [file 41467_2023_37303_MOESM6_ESM.zip › battlayetal2023-sourcedata/battlayetal2023-sourcedata-fig3/bord-histmod-mandat.txt]

CONTIG LENGTH CHR WIND LOC Fst HtP HnSites MtP MnSites HtPps MtPps tHistMod Fst.eP tHistMod.eP LOCc
h1s1 67187999 1 h1s1:42890001-42900000 42895000 0.18859 36.739883 1773 26.146509 1231 0.0207218742244783 0.0212400560519903 0.975603556495162 0.272168374138458 0.255469990238323 42895000
h1s1 67187999 1 h1s1:41740001-41750000 41745000 0.146257 95.658064 5691 110.588594 5954 0.0168086564751362 0.0185738317097749 0.904964400333734 0.810140311782048 0.466065846948736 41745000
h1s1 67187999 1 h1s1:41760001-41770000 41765000 0.161272 87.330406 5445 109.97892 5983 0.016038642056933 0.0183819020558248 0.872523529296614 0.619570683415995 0.574469763451887 41765000
h1s1 67187999 1 h1s1:41790001-41800000 41795000 0.165566 73.374766 4409 111.395753 5940 0.0166420426400544 0.0187534937710438 0.887410252363242 0.556341638975714 0.523580859224785 41795000
h1s1 67187999 1 h1s1:41780001-41790000 41785000 0.182724 57.37764 3669 147.329849 7239 0.0156384955028618 0.0203522377400193 0.768391943069301 0.331857578118067 0.850133606791761 41785000
h1s1 67187999 1 h1s1:41650001-41660000 41655000 0.156624 137.470754 9256 137.790145 9657 0.0148520693604149 0.0142684213523869 1.04090487613266 0.685955017403394 0.136919845785223 41655000
h1s1 67187999 1 h1s1:41340001-41350000 41345000 0.183762 125.979471 9938 140.194994 8813 0.0126765416582813 0.015907749234086 0.79687839377798 0.320232308192906 0.793446858021831 41345000
h1s1 67187999 1 h1s1:41660001-41670000 41665000 0.158233 124.303591 7827 151.397282 9211 0.0158813837996678 0.0164365738790576 0.966222274576503 0.663700365816382 0.278838853446661 41665000
h1s1 67187999 1 h1s1:41640001-41650000 41645000 0.22948 163.857987 8414 145.027129 9868 0.0194744458046114 0.0146967094649372 1.32508884734183 0.0680162103000483 0.0140804796040112 41645000
h1s1 67187999 1 h1s1:41680001-41690000 41685000 0.258058 106.192922 9090 107.473816 8743 0.0116823896589659 0.01229255587327 0.950362949691289 0.0257156098090064 0.322017018842995 41685000
h1s1 67187999 1 h1s1:41720001-41730000 41725000 0.129904 84.010692 4983 90.504307 5317 0.0168594605659241 0.0170216864773368 0.990469457205155 0.931214687872842 0.222270428034748 41725000
h1s1 67187999 1 h1s1:41710001-41720000 41715000 0.157594 7.055017 502 18.458723 1174 0.0140538187250996 0.0157229327086882 0.89384207040037 0.672140765354921 0.502164331423726 41715000
h1s1 67187999 1 h1s1:41730001-41740000 41735000 0.178086 33.067174 1920 54.409143 2645 0.0172224864583333 0.0205705644612476 0.837239371373515 0.386227161126833 0.687005137205794 41735000
h1s1 67187999 1 h1s1:41750001-41760000 41755000 0.174227 124.914231 8320 140.570674 8577 0.0150137296875 0.0163892589483502 0.916071296134552 0.434784109173018 0.428813709733082 41755000
h1s1 67187999 1 h1s1:42860001-42870000 42865000 0.215667 114.136887 9092 128.509244 8528 0.0125535511438627 0.0150690952157598 0.833066017841187 0.109251900568938 0.69936992811856 42865000
h1s1 67187999 1 h1s1:41770001-41780000 41775000 0.176541 87.745717 5258 103.614626 5509 0.0166880405096995 0.0188082457796333 0.887272566789312 0.405563169882761 0.524093593776191 41775000
h1s1 67187999 1 h1s1:42880001-42890000 42885000 0.176852 11.030234 625 26.042365 2147 0.0176483744 0.0121296530041919 1.45497768105162 0.401707800467377 0.00637960105307789 42885000
h1s1 67187999 1 h1s1:43230001-43240000 43235000 0.231017 119.273476 9121 149.383398 9356 0.0130767981580967 0.0159665880718256 0.819010179211165 0.0645355315183845 0.739471686206455 43235000
h1s1 67187999 1 h1s1:43240001-43250000 43245000 0.216737 120.098405 9647 60.935647 3276 0.0124493008189074 0.0186006248473748 0.669294764076941 0.105435972272893 0.953055207706795 43245000
h1s1 67187999 1 h1s1:42900001-42910000 42905000 0.223824 48.862026 3137 27.353498 1389 0.0155760363404527 0.01969294312455 0.79094507316354 0.082609424455466 0.806935720835757 42905000
h1s1 67187999 1 h1s1:43250001-43260000 43255000 0.192347 120.63153 9303 109.546752 7119 0.0129669493711706 0.0153879410029499 0.842669553300525 0.240339390831912 0.670400425964089 43255000
h1s1 67187999 1 h1s1:41670001-41680000 41675000 0.193213 103.525897 7531 113.390418 7629 0.0137466335148055 0.014863077467558 0.924884738359911 0.23353579774594 0.399932950097124 41675000
h1s1 67187999 1 h1s1:43270001-43280000 43275000 0.149573 109.756174 7175 176.717306 9405 0.0152970277351916 0.0187897188729399 0.81411690289958 0.773849551850281 0.752221028032776 43275000
h1s1 67187999 1 h1s1:41690001-41700000 41695000 0.136762 131.132275 8831 109.172888 7638 0.014849085607519 0.0142933867504582 1.03887803966705 0.892424347002968 0.139700444698621 41695000
h1s1 67187999 1 h1s1:41700001-41710000 41705000 0.176556 64.214399 3526 134.579191 6212 0.0182116843448667 0.0216643900515132 0.840627606019061 0.405395545125571 0.676572961140637 41705000
h1s1 67187999 1 h1s1:42820001-42830000 42825000 0.174594 124.801457 8986 121.776161 6930 0.0138884327843312 0.0175723176046176 0.790358625243697 0.429794807576639 0.808217557214274 42825000
h1s1 67187999 1 h1s1:42840001-42850000 42845000 0.166154 108.229968 7702 144.344533 8558 0.0140521900804986 0.0168666198878243 0.833136109899686 0.547575850202629 0.699143141682361 42845000
h1s1 67187999 1 h1s1:4320001-4330000 4325000 0.136963 100.748115 9373 131.790293 9072 0.0107487586685159 0.0145271486992945 0.7399083530437 0.891053768105939 0.892118678328091 4325000
h1s1 67187999 1 h1s1:42870001-42880000 42875000 0.262158 90.347109 5630 85.156263 4807 0.0160474438721137 0.0177150536717287 0.905864818107982 0.0225405997022195 0.462979579360462 42875000
h1s1 67187999 1 h1s1:43220001-43230000 43225000 0.206419 57.013288 5060 127.70065 9123 0.0112674482213439 0.0139976597610435 0.804952285860097 0.149728349290553 0.775017995010698 43225000
h1s1 67187999 1 h1s1:41630001-41640000 41635000 0.208822 141.174731 7973 146.274353 9533 0.0177066011538944 0.0153440001048988 1.15397556262016 0.137698807892168 0.0494493033712297 41635000
h1s1 67187999 1 h1s1:43500001-43510000 43505000 0.156997 54.79055 3034 63.475278 3395 0.0180588497033619 0.01869669455081 0.965884619566592 0.680610745732964 0.27983474170997 43505000
h1s1 67187999 1 h1s1:4350001-4360000 4355000 0.154614 114.634748 7656 121.451607 7767 0.0149731907001045 0.0156368748551564 0.957556470765443 0.712168571344055 0.302464083930702 4355000
h1s1 67187999 1 h1s1:43870001-43880000 43875000 0.191609 66.376581 5447 121.172718 6001 0.0121858970075271 0.020192087652058 0.603498618741638 0.246635179506394 0.979865308577457 43875000
h1s1 67187999 1 h1s1:43260001-43270000 43265000 0.1378 133.952892 9244 166.882632 9328 0.0144907931631328 0.0178905051457976 0.80997115760796 0.88492067404873 0.762653204097932 43265000
h1s1 67187999 1 h1s1:43890001-43900000 43895000 0.183963 73.332329 4658 97.658842 6447 0.015743308072134 0.0151479512951761 1.03930279186648 0.318023605509924 0.139089107348867 43895000
h1s1 67187999 1 h1s1:43900001-43910000 43905000 0.142379 110.91276 7162 131.604342 8281 0.0154862831611282 0.0158923248399952 0.974450454357368 0.847540353195224 0.258428074188745 43905000
h1s1 67187999 1 h1s1:4390001-4400000 4395000 0.205657 15.114412 942 16.083585 740 0.0160450233545648 0.0217345743243243 0.738225792469646 0.154061942277922 0.894356961850577 4395000
h1s1 67187999 1 h1s1:4170001-4180000 4175000 0.191567 90.645046 7283 100.115681 7071 0.0124461136894137 0.0141586311695658 0.879047807684036 0.24700000986028 0.55278700809529 4175000
h1s1 67187999 1 h1s1:42830001-42840000 42835000 0.191745 108.250054 8541 151.01793 8405 0.0126741662568786 0.0179676299821535 0.705388872626346 0.245422365086721 0.927556524054153 42835000
h1s1 67187999 1 h1s1:43580001-43590000 43585000 0.185305 85.20593 6649 107.013407 8331 0.012814848849451 0.0128452054975393 0.997636733169113 0.303805081988227 0.207351824644783 43585000
h1s1 67187999 1 h1s1:43210001-43220000 43215000 0.203498 110.228203 8046 106.938067 6270 0.0136997518021377 0.0170555130781499 0.803244777179331 0.165001922754568 0.779248055059803 43215000
h1s1 67187999 1 h1s1:41360001-41370000 41365000 0.172652 119.481032 9780 144.494034 9217 0.0122168744376278 0.0156769050667245 0.779291217598753 0.45552027766548 0.830965222793023 41365000
h1s1 67187999 1 h1s1:41370001-41380000 41375000 0.148344 109.024289 8477 117.731611 7509 0.0128611878022885 0.0156787336529498 0.820295062533245 0.787806777956358 0.735882544346609 41375000
h1s1 67187999 1 h1s1:41380001-41390000 41385000 0.157194 102.952386 8906 120.002509 7522 0.0115598906355266 0.0159535374900292 0.724597327881129 0.677603360383368 0.90970941755327 41385000
h1s1 67187999 1 h1s1:41390001-41400000 41395000 0.155555 119.390248 9996 137.295983 9185 0.0119438023209284 0.0149478479041916 0.799031566114553 0.700612323377737 0.788802666219667 41395000
h1s1 67187999 1 h1s1:43990001-4.4e+07 43995000 0.176175 114.505906 8847 133.881376 8872 0.0129429078783769 0.0150903264201984 0.857695686493089 0.410148200005916 0.623761302345761 43995000
h1s1 67187999 1 h1s1:43880001-43890000 43885000 0.158236 116.763274 7829 134.852777 7862 0.0149142002810065 0.0171524773594505 0.869507067023716 0.663596832878117 0.58445822692448 43885000
h1s1 67187999 1 h1s1:4400001-4410000 4405000 0.165474 111.090909 7509 94.487356 5018 0.0147943679584499 0.018829684336389 0.785693891312838 0.55794393444886 0.81827504264571 4405000
h1s1 67187999 1 h1s1:44010001-44020000 44015000 0.153679 105.678152 7028 107.884548 6598 0.0150367319294252 0.0163510985147014 0.919616007200097 0.724035418125166 0.417365924844947 44015000
h1s1 67187999 1 h1s1:43280001-43290000 43285000 0.211235 118.716936 9405 104.608857 9595 0.0126227470494418 0.010902434288692 1.15779161930231 0.12655669167891 0.0477533352396541 43285000
h1s1 67187999 1 h1s1:43910001-43920000 43915000 0.153597 128.915741 8638 136.895557 9095 0.0149242580458439 0.0150517379879054 0.991530550015956 0.725110188627153 0.21971661555755 43915000
h1s1 67187999 1 h1s1:43570001-43580000 43575000 0.16649 84.630106 6507 139.365716 9136 0.0130060098355617 0.0152545661120841 0.852597821530883 0.542695011684432 0.639577191200686 43575000
h1s1 67187999 1 h1s1:41600001-41610000 41605000 0.149909 79.252191 5090 118.20366 6884 0.0155701750491159 0.0171707815223707 0.906783132079954 0.770053344113906 0.459755267854502 41605000
h1s1 67187999 1 h1s1:41350001-41360000 41355000 0.199303 127.915571 9874 140.588375 9159 0.012954787421511 0.0153497516104378 0.843973749562292 0.190658370884566 0.666614078507548 41355000
h1s1 67187999 1 h1s1:41610001-41620000 41615000 0.113406 88.239514 5530 115.86039 6980 0.015956512477396 0.0165989097421203 0.961298827772151 0.980407623968368 0.292288275141248 41615000
h1s1 67187999 1 h1s1:41620001-41630000 41625000 0.160813 95.488065 6278 127.808662 8383 0.015209949824785 0.0152461722533699 0.997624162446614 0.626344695662463 0.207381405484288 41625000
h1s1 67187999 1 h1s1:43490001-43500000 43495000 0.251062 117.72569 6802 115.5686 7500 0.0173075110261688 0.0154091466666667 1.12319724125987 0.0328051510101857 0.0641213997653253 43495000
h1s1 67187999 1 h1s1:43860001-43870000 43865000 0.1883 12.697508 651 92.915708 5411 0.0195046205837174 0.0171716333394936 1.13586286162179 0.274766557874912 0.0575347328357179 43865000
h1s1 67187999 1 h1s1:43740001-43750000 43745000 0.172799 81.849415 4974 146.463771 9168 0.0164554513470044 0.0159755422120419 1.03004024080014 0.453498920299358 0.152282161767751 43745000
h1s1 67187999 1 h1s1:44000001-44010000 44005000 0.150866 133.824844 9272 155.24805 9041 0.014433223037101 0.0171715573498507 0.84053081168124 0.759438752871807 0.676977232613862 44005000
h1s1 67187999 1 h1s1:4190001-4200000 4195000 0.153544 75.065748 4294 49.035682 2476 0.0174815435491383 0.0198043949919225 0.882710305276605 0.725800408215585 0.540106688227812 4195000
h1s1 67187999 1 h1s1:41910001-41920000 41915000 0.230464 96.12475 7764 78.853131 7412 0.0123808281813498 0.0106385767674042 1.16376733956404 0.065699044538884 0.0457418381533668 41915000
h1s1 67187999 1 h1s1:41920001-41930000 41925000 0.163128 70.286389 4346 90.591438 5194 0.016172661988035 0.0174415552560647 0.927248846252487 0.592538726249051 0.392330674344538 41925000
h1s1 67187999 1 h1s1:41930001-41940000 41935000 0.141312 108.801952 5926 136.59578 7373 0.0183600998987513 0.0185264858266649 0.991019023819719 0.857440074149304 0.221037893055405 41935000
h1s1 67187999 1 h1s1:43920001-43930000 43925000 0.178306 41.933185 2877 128.740139 8391 0.0145753163017032 0.0153426455726373 0.949987160473636 0.383564885571453 0.323052348225643 43925000
h1s1 67187999 1 h1s1:43930001-43940000 43935000 0.197978 82.288993 5688 104.91995 5830 0.0144671225386779 0.0179965608919383 0.80388262099336 0.199010027904592 0.777611248607236 43935000
h1s1 67187999 1 h1s1:4160001-4170000 4165000 0.175069 112.764095 9083 115.672872 8762 0.0124148513706925 0.0132016516776992 0.940401373539059 0.423932871214885 0.351302049952178 4165000
h1s1 67187999 1 h1s1:43950001-43960000 43955000 0.14861 129.565189 7149 114.584062 6416 0.0181235402154147 0.0178591119077307 1.0148063525807 0.78478460218701 0.176075017008983 43955000
h1s1 67187999 1 h1s1:43960001-43970000 43965000 0.190249 116.820059 9103 159.052913 9184 0.0128331384159068 0.0173184792029617 0.741008391413042 0.257994221876017 0.890698798031888 43965000
h1s1 67187999 1 h1s1:43970001-43980000 43975000 0.119467 101.683281 7768 125.862594 7904 0.0130900207260556 0.0159239111842105 0.822035527241267 0.967894928858081 0.730991845548577 43975000
h1s1 67187999 1 h1s1:43980001-43990000 43985000 0.138695 44.3782 2469 58.349709 3572 0.0179741595787768 0.0163353048712206 1.1003259333374 0.87820582348127 0.0784286658055356 43985000
h1s1 67187999 1 h1s1:4310001-4320000 4315000 0.162477 65.088739 5328 113.944642 7220 0.0122163549174174 0.0157818063711911 0.774078367842463 0.602162359367759 0.840874804026938 4315000
h1s1 67187999 1 h1s1:43110001-43120000 43115000 0.169444 119.794736 8340 150.80475 9384 0.0143638772182254 0.0160704124040921 0.893808874162301 0.500389481053472 0.502282654781743 43115000
h1s1 67187999 1 h1s1:43120001-43130000 43125000 0.189438 108.663592 8164 138.272873 8596 0.0133100921117099 0.0160857227780363 0.827447562995662 0.264541447686285 0.715876036561918 43125000
h1s1 67187999 1 h1s1:43130001-43140000 43135000 0.20127 112.313233 8485 150.621198 9479 0.0132366803771361 0.0158899881844076 0.833020152282106 0.177840007099401 0.699547413155585 43135000
h1s1 67187999 1 h1s1:43140001-43150000 43145000 0.189768 106.065438 7170 163.840847 9599 0.0147929481171548 0.0170685328680071 0.866679534295676 0.261859451571236 0.593884654446493 43145000
h1s1 67187999 1 h1s1:43150001-43160000 43155000 0.181961 41.180676 2287 140.083491 8691 0.0180064171403585 0.0161182247152226 1.11714642638979 0.340120492619581 0.0672569687527732 43155000
h1s1 67187999 1 h1s1:43160001-43170000 43165000 0.373171 90.465349 9313 133.539712 8016 0.00971387834210244 0.0166591457085828 0.583095826882517 0.000956447143969946 0.984765867655324 43165000
h1s1 67187999 1 h1s1:43170001-43180000 43175000 0.26203 78.276194 8350 144.460624 8789 0.00937439449101797 0.0164365256570713 0.570339175480489 0.0226589230602364 0.987063312856819 43175000
h1s1 67187999 1 h1s1:43940001-43950000 43945000 0.160228 79.940077 5389 95.514982 6003 0.0148339352384487 0.0159112080626353 0.932294718292545 0.634760444501415 0.376347160732422 43945000
h1s1 67187999 1 h1s1:43820001-43830000 43825000 0.145167 111.673429 7348 134.108104 8273 0.0151977992651062 0.0162103353076272 0.937537625020955 0.821001410020016 0.360205882642949 43825000
h1s1 67187999 1 h1s1:43830001-43840000 43835000 0.205663 133.293825 8788 147.762135 8877 0.0151677088074647 0.0166455035484961 0.91121958331114 0.154037291578335 0.444274628513957 43835000
h1s1 67187999 1 h1s1:42610001-42620000 42615000 0.147634 77.546081 6148 92.54745 5976 0.0126132207221861 0.0154865210843373 0.814464439979535 0.795788674482582 0.751313882287979 42615000
h1s1 67187999 1 h1s1:42620001-42630000 42625000 0.132248 69.478499 4920 86.808568 5223 0.0141216461382114 0.0166204418916332 0.849655275731286 0.919249238293383 0.648974037883195 42625000
h1s1 67187999 1 h1s1:44340001-44350000 44345000 0.125667 119.464935 8755 151.692606 8925 0.0136453380925186 0.0169963704201681 0.802838356377951 0.949628760464222 0.780312965281955 44345000
h1s1 67187999 1 h1s1:44350001-44360000 44355000 0.135891 120.650795 7432 139.02101 8190 0.0162339605758881 0.0169744822954823 0.956374415036426 0.898404606722739 0.305589792638315 44355000
h1s1 67187999 1 h1s1:44360001-44370000 44365000 0.159356 116.668627 9605 132.414685 9289 0.0121466555960437 0.0142549989234579 0.852097966563529 0.647800664582861 0.641263299052427 44365000
h1s1 67187999 1 h1s1:44370001-44380000 44375000 0.193661 84.553519 5578 64.675082 4218 0.0151583935102187 0.015333115694642 0.988604913189017 0.229833262667995 0.226263841367818 44375000
h1s1 67187999 1 h1s1:44380001-44390000 44385000 0.160605 122.957795 8804 126.329009 9667 0.0139661284643344 0.0130680675493948 1.0687217839627 0.629273198773381 0.105583876470414 44385000
h1s1 67187999 1 h1s1:41800001-41810000 41805000 0.215649 125.504369 9832 150.699366 9700 0.0127648870016273 0.0155360171134021 0.821631883413399 0.109291341688277 0.732352564165771 41805000
h1s1 67187999 1 h1s1:4180001-4190000 4185000 0.172457 49.524114 3257 35.788058 1869 0.0152054387473135 0.0191482386302836 0.794090727659179 0.458074090142678 0.799846179634578 4185000
h1s1 67187999 1 h1s1:41810001-41820000 41815000 0.227832 87.466265 7523 78.52341 5887 0.0116265140236608 0.0133384423305589 0.871654555721548 0.071920881114606 0.577279943204788 41815000
h1s1 67187999 1 h1s1:41960001-41970000 41965000 0.152075 111.212419 7400 110.592126 6762 0.0150287052702703 0.0163549432120674 0.918909046359843 0.744682844099116 0.419781693404459 41965000
h1s1 67187999 1 h1s1:43190001-43200000 43195000 0.191842 97.749987 7855 128.793065 7990 0.0124443013367282 0.0161192822277847 0.772013366406478 0.244534939901594 0.844572408964966 43195000
h1s1 67187999 1 h1s1:43200001-43210000 43205000 0.150073 95.312762 8448 112.418728 8542 0.0112822871685606 0.013160703348162 0.857270836526853 0.768475699340347 0.625240344320972 43205000
h1s1 67187999 1 h1s1:43840001-43850000 43845000 0.325778 110.997557 8263 112.829627 7987 0.0134330820525233 0.0141266591961938 0.950902960562863 0.00343137738249011 0.320587278266957 43845000
h1s1 67187999 1 h1s1:43850001-43860000 43855000 0.17356 51.167133 3890 70.989575 4308 0.0131535046272494 0.0164785457288765 0.798219991233787 0.443436504728004 0.79040989183273 43855000
h1s1 67187999 1 h1s1:43730001-43740000 43735000 0.17781 101.670503 7103 108.152942 7827 0.0143137410953118 0.0138179304969976 1.03588168274707 0.389791652287092 0.144019247266237 43735000
h1s1 67187999 1 h1s1:41880001-41890000 41885000 0.168924 87.566107 8691 93.581259 9029 0.0100754926935911 0.0103645208771736 0.972113695653889 0.507750179950107 0.263644162221324 41885000
h1s1 67187999 1 h1s1:41890001-41900000 41895000 0.231251 109.006866 8415 133.512406 8607 0.0129538759358289 0.0155120722667596 0.835083521599327 0.0641411203249948 0.693552363016062 41895000
h1s1 67187999 1 h1s1:41900001-41910000 41905000 0.237773 84.269973 6594 100.081246 8267 0.0127797957233849 0.012106114188944 1.05564804064513 0.05115513178264 0.119358687399548 41905000
h1s1 67187999 1 h1s1:43010001-43020000 43015000 0.162382 54.975329 3492 111.400127 6500 0.0157432213631157 0.0171384810769231 0.918589068217597 0.603468846445862 0.420925485865289 43015000
h1s1 67187999 1 h1s1:43020001-43030000 43025000 0.236659 102.826036 7527 131.707843 7520 0.0136609586820779 0.0175143408244681 0.779987029999614 0.0532652316672747 0.829722827533845 43025000
h1s1 67187999 1 h1s1:43030001-43040000 43035000 0.216444 99.491337 7803 152.69834 9004 0.0127503956170704 0.0169589449133718 0.75183896652774 0.106476231795458 0.875967539958784 43035000
h1s1 67187999 1 h1s1:41940001-41950000 41945000 0.162018 143.024018 8620 149.319777 8709 0.0165921134570766 0.0171454560799173 0.967726573136255 0.608675074198606 0.27484544011359 41945000
h1s1 67187999 1 h1s1:43180001-43190000 43185000 0.234387 98.940305 9133 140.899889 9308 0.0108332754845067 0.0151375041899441 0.715657967692144 0.0575643136752221 0.918721713322224 43185000
h1s1 67187999 1 h1s1:41950001-41960000 41955000 0.159516 122.847005 9138 142.300117 9117 0.0134435330488072 0.0156082172863881 0.861311244079828 0.645424337142688 0.611869804865062 41955000
h1s1 67187999 1 h1s1:43070001-43080000 43075000 0.165144 50.074701 3302 105.427205 6137 0.015164960932768 0.0171789481831514 0.882764228117376 0.562696589329205 0.539919342910952 43075000
h1s1 67187999 1 h1s1:44320001-44330000 44325000 0.221434 95.34105 9039 136.863898 9749 0.0105477431131762 0.0140387627448969 0.75132996438809 0.0895954327183806 0.876776082905233 44325000
h1s1 67187999 1 h1s1:44330001-44340000 44335000 0.168312 150.435377 9747 160.88671 9525 0.015434018364625 0.016890993175853 0.91374250193228 0.516550479702614 0.4359426920536 44335000
h1s1 67187999 1 h1s1:43100001-43110000 43105000 0.173955 72.271388 4592 154.544059 7798 0.0157385426829268 0.0198184225442421 0.794137002972488 0.438323949633691 0.799727856276561 43105000
h1s1 67187999 1 h1s1:44590001-44600000 44595000 0.146714 98.943285 7429 110.325744 7658 0.0133185199892314 0.0144066001566989 0.92447349439614 0.805323565082777 0.401254227594979 44595000
h1s1 67187999 1 h1s1:44600001-44610000 44605000 0.176071 81.076646 7171 116.103162 8023 0.0113061840747455 0.0144712902904151 0.781283758935723 0.411499058343276 0.82723803701549 44605000
h1s1 67187999 1 h1s1:4460001-4470000 4465000 0.166915 138.163386 8969 133.162735 8425 0.0154045474411863 0.0158056658753709 0.974621857924401 0.536497825808296 0.258043523275191 4465000
h1s1 67187999 1 h1s1:43510001-43520000 43515000 0.218403 72.729945 4022 109.830432 5817 0.01808302958727 0.0188809406910779 0.957739864932423 0.099598686610726 0.301971069938965 43515000
h1s1 67187999 1 h1s1:43520001-43530000 43525000 0.207891 129.621253 8636 133.505696 7653 0.0150094086382585 0.017444883836404 0.860390288580586 0.142579646410365 0.614857469654989 43525000
h1s1 67187999 1 h1s1:43530001-43540000 43535000 0.164201 139.121946 9889 140.908995 8090 0.0140683533218728 0.0174176755253399 0.807705557576015 0.576969344389994 0.7682637033239 43535000
h1s1 67187999 1 h1s1:43540001-43550000 43545000 0.168612 91.847883 6733 93.768083 5064 0.0136414500222783 0.0185166040679305 0.736714462988621 0.512034471538302 0.895993768303144 43545000
h1s1 67187999 1 h1s1:43550001-43560000 43555000 0.154224 149.895749 9520 143.505491 9060 0.0157453517857143 0.0158394581677704 0.99405873729648 0.717256475738781 0.214638571442658 43555000
h1s1 67187999 1 h1s1:43560001-43570000 43565000 0.154012 96.930755 6993 124.654345 7273 0.0138611118261118 0.0171393297126358 0.808731266537972 0.719741266257136 0.765729611406372 43565000
h1s1 67187999 1 h1s1:44670001-44680000 44675000 0.202399 89.248653 6462 99.330019 6503 0.0138113050139276 0.0152744916192527 0.904207181371535 0.171381523807646 0.46842245382924 44675000
h1s1 67187999 1 h1s1:43080001-43090000 43085000 0.279199 59.546707 4357 60.383202 3201 0.0136669054395226 0.0188638556701031 0.724502226826459 0.0131141721802065 0.909798160071783 43085000
h1s1 67187999 1 h1s1:43720001-43730000 43725000 0.110123 86.932431 6885 99.518986 7388 0.0126263516339869 0.0134703554412561 0.937343612724264 0.984972933531854 0.360758058313695 43725000
h1s1 67187999 1 h1s1:44700001-44710000 44705000 0.16411 83.136472 5797 93.102786 5376 0.0143412923926169 0.0173182265625 0.828103982868013 0.578339923287023 0.714150487590838 44705000
h1s1 67187999 1 h1s1:4470001-4480000 4475000 0.171009 144.891072 9113 148.217975 8915 0.0158993824207177 0.0166256842400449 0.956314470499937 0.478499659820346 0.305796858514845 4475000
h1s1 67187999 1 h1s1:44710001-44720000 44715000 0.1661 22.403532 1318 76.65262 4391 0.0169981274658574 0.0174567570029606 0.973727678226519 0.548300580770482 0.259966277842965 44715000
h1s1 67187999 1 h1s1:44720001-44730000 44725000 0.193667 89.87499 7540 121.964963 8491 0.0119197599469496 0.0143640281474502 0.829834070539988 0.229783961268821 0.709407692990327 44725000
h1s1 67187999 1 h1s1:44730001-44740000 44735000 0.200645 71.582775 6844 96.216315 7127 0.0104592014903565 0.0135002546653571 0.774741051159264 0.181793979313133 0.839701430726604 44735000
h1s1 67187999 1 h1s1:41400001-41410000 41405000 0.136106 42.440785 2877 51.992436 3284 0.0147517500868961 0.0158320450669915 0.931765291500608 0.896989656566453 0.377993827464823 41405000
h1s1 67187999 1 h1s1:44390001-44400000 44395000 0.249329 41.650655 3284 107.105563 9262 0.0126829034713764 0.0115639778665515 1.09675957682878 0.034816648096473 0.0809923385625684 44395000
h1s1 67187999 1 h1s1:44400001-44410000 44405000 0.189024 127.699243 9137 135.239359 8643 0.0139760581153551 0.0156472705079255 0.893194637893947 0.268219332064644 0.504442056065551 44405000
h1s1 67187999 1 h1s1:4440001-4450000 4445000 0.151708 128.899933 8710 128.182057 7956 0.0147990738231917 0.0161113696581197 0.918548462186977 0.749282664642023 0.421063529782975 4445000
h1s1 67187999 1 h1s1:44410001-44420000 44415000 0.141401 119.741538 9912 127.608756 9711 0.0120804618644068 0.013140640098857 0.919320655122241 0.856690692881864 0.418292791149413 44415000
h1s1 67187999 1 h1s1:44420001-44430000 44425000 0.144082 78.151595 6858 79.529227 6013 0.0113956831437737 0.0132262143688675 0.861598249201029 0.8311574982498 0.610883776881588 44425000
h1s1 67187999 1 h1s1:44680001-44690000 44685000 0.183132 44.221655 4529 70.495047 5052 0.00976411017884743 0.0139538889548694 0.699741141012889 0.327119713657474 0.932111973337803 44685000
h1s1 67187999 1 h1s1:43090001-43100000 43095000 0.218783 106.356942 8028 147.015857 8636 0.0132482488789238 0.0170236054886522 0.778228142549179 0.098282339252788 0.832917558200302 43095000
h1s1 67187999 1 h1s1:41470001-41480000 41475000 0.165032 97.249651 7260 100.423649 9097 0.0133952687327824 0.0110392051225679 1.21342692558524 0.564382697180946 0.0312570870761312 41475000
h1s1 67187999 1 h1s1:41480001-41490000 41485000 0.175142 88.050415 7326 122.521007 8576 0.0120188936663937 0.0142864980177239 0.84127640318033 0.423020795330171 0.674640346293028 41485000
h1s1 67187999 1 h1s1:41490001-41500000 41495000 0.138112 90.002363 6888 110.860065 7864 0.0130665451509872 0.0140971598423194 0.926892033369848 0.882490115069466 0.393484327085203 41495000
h1s1 67187999 1 h1s1:41500001-41510000 41505000 0.162005 18.595519 1505 63.143273 3479 0.0123558265780731 0.0181498341477436 0.680768015701629 0.608951162033978 0.946320636579666 41505000
h1s1 67187999 1 h1s1:41510001-41520000 41515000 0.166617 149.12252 9873 145.843559 9136 0.015104073736453 0.015963611974606 0.946156406236865 0.540718025577566 0.33421418499857 41515000
h1s1 67187999 1 h1s1:41520001-41530000 41525000 0.151508 160.134879 9972 146.364524 9810 0.0160584515643803 0.0149199310907238 1.07630869517651 0.751708293481369 0.0979520198783242 41525000
h1s1 67187999 1 h1s1:41530001-41540000 41535000 0.183012 133.189634 9495 121.91383 9887 0.0140273442864666 0.0123307201375544 1.13759327354653 0.328455781575081 0.0566374473707564 41535000
h1s1 67187999 1 h1s1:41540001-41550000 41545000 0.172485 90.734021 6585 111.507941 7277 0.0137788946089598 0.0153233394255875 0.899209645252083 0.457650098109784 0.484889121153258 41545000
h1s1 67187999 1 h1s1:43040001-43050000 43045000 0.179626 75.3203 5653 111.838425 6650 0.0133239518839554 0.0168178082706767 0.792252573552458 0.367788437835866 0.804204423321534 43045000
h1s1 67187999 1 h1s1:43050001-43060000 43055000 0.187755 63.827108 3876 70.403814 3942 0.016467262125903 0.0178599223744292 0.922023163408585 0.27964739639311 0.409517142096493 43055000
h1s1 67187999 1 h1s1:41570001-41580000 41575000 0.169053 60.474141 4073 50.139873 2953 0.0148475671495212 0.0169793000338639 0.874451073949394 0.505891517201258 0.568188765197156 41575000
h1s1 67187999 1 h1s1:41580001-41590000 41585000 0.183291 99.915216 6331 131.635765 8233 0.0157819011214658 0.0159887969148549 0.987059952384734 0.325497697624659 0.230000887425185 41585000
h1s1 67187999 1 h1s1:44690001-44700000 44695000 0.187297 75.672458 7121 144.739352 8656 0.0106266617048167 0.0167212744916821 0.635517448750867 0.283931687981305 0.969235926915606 44695000
h1s1 67187999 1 h1s1:44930001-44940000 44935000 0.218404 59.974497 4590 77.966745 4667 0.0130663392156863 0.0167059663595457 0.782136090452511 0.0995888263308913 0.825354723567055 44935000
h1s1 67187999 1 h1s1:44940001-44950000 44945000 0.170555 51.372794 2834 141.71992 8097 0.0181273091037403 0.017502768926763 1.03568236429279 0.484667264856977 0.144236173422602 44945000
h1s1 67187999 1 h1s1:44950001-44960000 44955000 0.172177 61.202371 3549 139.3122 8527 0.0172449622428853 0.0163377741292365 1.05552703241413 0.461855507459302 0.119496731317235 44955000
h1s1 67187999 1 h1s1:44960001-44970000 44965000 0.193556 25.02126 1513 28.7932 1678 0.016537514871117 0.0171592371871275 0.963767485160882 0.230730548132956 0.285612865693128 44965000
h1s1 67187999 1 h1s1:44970001-44980000 44975000 0.201989 118.863189 6541 108.502296 7945 0.0181720209448097 0.0136566766519824 1.33063273063376 0.17388603488567 0.0135874656122741 44975000
h1s1 67187999 1 h1s1:44980001-44990000 44985000 0.16596 125.192324 7628 106.593045 7316 0.016412208180388 0.0145698530617824 1.12644980774983 0.550390960095448 0.0623662699547413 44985000
h1s1 67187999 1 h1s1:44990001-4.5e+07 44995000 0.193393 6.887571 432 34.896536 2328 0.0159434513888889 0.0149899209621993 1.06361143791846 0.232041965350977 0.110681641144976 44995000
h1s1 67187999 1 h1s1:45000001-45010000 45005000 0.195785 49.27439 3196 84.311434 4647 0.0154175187734668 0.0181431964708414 0.849768606003076 0.214022303952986 0.648668369208318 45005000
h1s1 67187999 1 h1s1:4500001-4510000 4505000 0.123422 140.408212 8583 157.797614 8473 0.0163588735873238 0.0186235824383335 0.878395638513231 0.957083132019287 0.555192916374967 4505000
h1s1 67187999 1 h1s1:450001-460000 455000 0.119133 130.450126 9517 120.281873 9020 0.0137070637806031 0.0133350191796009 1.02789981746493 0.968693611524695 0.155328988236686 455000
h1s1 67187999 1 h1s1:45010001-45020000 45015000 0.271238 100.852244 7965 121.726103 6526 0.012661926428123 0.0186524828378793 0.67883329732433 0.016949821035921 0.947434848200992 45015000
h1s1 67187999 1 h1s1:45020001-45030000 45025000 0.219588 136.230577 9629 148.065936 9184 0.0141479465157337 0.0161221620209059 0.877546479026064 0.0953735567015392 0.557934074169025 45025000
h1s1 67187999 1 h1s1:41590001-41600000 41595000 0.188653 128.811018 8490 138.711533 9472 0.0151720869257951 0.0146443763724662 1.03603503077953 0.27162112860763 0.143831901949377 41595000
h1s1 67187999 1 h1s1:45040001-45050000 45045000 0.227157 90.469675 8651 143.49789 7263 0.0104577129811582 0.019757385377943 0.529306524173647 0.0736168492461816 0.992792135440804 45045000
h1s1 67187999 1 h1s1:45050001-45060000 45055000 0.106875 125.285221 9233 137.796475 9527 0.0135692863641287 0.0144637845071901 0.938156010094263 0.988670538469882 0.358332429474348 45055000
h1s1 67187999 1 h1s1:45060001-45070000 45065000 0.179588 112.758175 7856 121.640622 6834 0.0143531281822811 0.0177993301141352 0.806385863414187 0.368232150428429 0.771369691471844 45065000
h1s1 67187999 1 h1s1:45070001-45080000 45075000 0.281537 108.326653 8126 143.473233 9643 0.0133308704159488 0.0148784852224411 0.895983039714414 0.0122661881144187 0.495045209383042 45075000
h1s1 67187999 1 h1s1:45080001-45090000 45085000 0.265972 101.51012 7642 128.035811 8193 0.0132831876472128 0.01562746381057 0.849989979706648 0.0200459489040299 0.647849965982035 45085000
h1s1 67187999 1 h1s1:45090001-45100000 45095000 0.177427 122.874463 8762 140.992608 8733 0.014023563455832 0.0161448079697698 0.868611350602018 0.394657700385537 0.587791001508623 45095000
h1s1 67187999 1 h1s1:45100001-45110000 45105000 0.218631 91.719174 7881 140.893668 7804 0.0116380121811953 0.0180540322911328 0.644621212232532 0.0988493053432856 0.965597483656586 45105000
h1s1 67187999 1 h1s1:4510001-4520000 4515000 0.156573 103.411431 8953 132.013895 9179 0.011550478163744 0.0143821652685478 0.803111210869175 0.686743839790173 0.779612885413688 4515000
h1s1 67187999 1 h1s1:45110001-45120000 45115000 0.148516 0.686862 49 1.639305 55 0.0140175918367347 0.0298055454545455 0.470301469842652 0.785844582269245 0.997239121646272 45115000
h1s1 67187999 1 h1s1:45120001-45130000 45125000 0.236227 117.704903 9869 203.218047 9923 0.0119267304691458 0.0204794968255568 0.582374194577974 0.0540343334943846 0.984943352692349 45125000
h1s1 67187999 1 h1s1:45130001-45140000 45135000 0.197843 136.838711 9234 155.709541 9420 0.0148190070392029 0.0165296752653928 0.896509265988343 0.199848151690545 0.493497145448988 45135000
h1s1 67187999 1 h1s1:41820001-41830000 41825000 0.190648 104.360464 9049 125.126774 8348 0.0115328173278815 0.0149888325347389 0.769427325387251 0.254385359456501 0.848546101738367 41825000
h1s1 67187999 1 h1s1:45030001-45040000 45035000 0.153735 58.287866 3744 52.930366 2965 0.0155683402777778 0.0178517254637437 0.872091625506824 0.7233353382569 0.575968525986768 45035000
h1s1 67187999 1 h1s1:41460001-41470000 41465000 0.144579 64.256784 5651 102.7076 7383 0.0113708695806052 0.0139113639441961 0.817379922358308 0.826429494069042 0.743691885975724 41465000
h1s1 67187999 1 h1s1:41850001-41860000 41855000 0.158865 76.429472 4526 52.539547 3203 0.0168867591692444 0.0164032304089916 1.02947765459587 0.654870485224371 0.153041403315026 41855000
h1s1 67187999 1 h1s1:41860001-41870000 41865000 0.163286 78.113753 4952 89.256128 5133 0.0157741827544426 0.0173886865380869 0.907152056591051 0.590389185245077 0.458286086159125 41865000
h1s1 67187999 1 h1s1:41870001-41880000 41875000 0.172908 95.884543 6815 94.895559 6317 0.0140696321349963 0.0150222509102422 0.93658614937683 0.451867043986708 0.362808996519321 41875000
h1s1 67187999 1 h1s1:45200001-45210000 45205000 0.197449 30.069461 2268 36.685272 2042 0.0132581397707231 0.0179653633692458 0.737983390495689 0.20240689430766 0.894662630525454 45205000
h1s1 67187999 1 h1s1:4520001-4530000 4525000 0.143608 66.640056 5895 81.025209 5411 0.0113045048346056 0.0149741654038071 0.754933883108538 0.835589694035517 0.871816362148358 4525000
h1s1 67187999 1 h1s1:45210001-45220000 45215000 0.160713 109.389051 6568 64.654749 3322 0.0166548494214373 0.0194625975316075 0.855736208611909 0.627759645818748 0.629835234723961 45215000
h1s1 67187999 1 h1s1:45220001-45230000 45225000 0.191736 77.66332 4887 118.314414 6451 0.0158918191119296 0.018340476515269 0.866488888590176 0.245520967885069 0.594525572635751 45225000
h1s1 67187999 1 h1s1:45230001-45240000 45235000 0.188942 56.675679 3582 116.059571 6384 0.0158223559463987 0.0181797573621554 0.870328224475421 0.269022944871175 0.581736789690091 45235000
h1s1 67187999 1 h1s1:41550001-41560000 41555000 0.176785 67.865174 5055 108.890163 6463 0.0134253558852621 0.0168482381247099 0.796840345316124 0.402629736631926 0.793535600540343 41555000
h1s1 67187999 1 h1s1:41560001-41570000 41565000 0.189421 4.191915 233 8.676349 494 0.0179910515021459 0.01756345951417 1.02434554465941 0.264694282023724 0.160416892631413 41565000
h1s1 67187999 1 h1s1:45260001-45270000 45265000 0.213422 134.082731 9556 136.641369 9169 0.0140312610925073 0.0149025377903806 0.941535011678635 0.117736671366733 0.347860812289853 45265000
h1s1 67187999 1 h1s1:45270001-45280000 45275000 0.218979 84.143216 6362 112.342435 7023 0.0132259063187677 0.0159963598177417 0.826807252991316 0.0975477484050997 0.717917114487709 45275000
h1s1 67187999 1 h1s1:45280001-45290000 45285000 0.236451 29.093506 2297 36.365123 2840 0.0126658711362647 0.0128046207746479 0.989164096241108 0.0536793634203339 0.225051026948145 45285000
h1s1 67187999 1 h1s1:45290001-45300000 45295000 0.141544 2.621449 180 1.566032 100 0.0145636055555556 0.01566032 0.929968580179432 0.855369415384009 0.383693069209304 45295000
h1s1 67187999 1 h1s1:41970001-41980000 41975000 0.174899 141.457405 9577 151.499497 9485 0.0147705340920956 0.0159725352662098 0.924745749245142 0.425919717601586 0.400356942130018 41975000
h1s1 67187999 1 h1s1:41980001-41990000 41985000 0.175032 79.722001 5576 103.324611 6590 0.0142973459469154 0.0156790001517451 0.91187867903197 0.424322352268357 0.442253271147835 41985000
h1s1 67187999 1 h1s1:41990001-4.2e+07 41995000 0.161398 84.774723 5872 127.228137 8070 0.0144371122275204 0.015765568401487 0.915736867828929 0.61776132206632 0.429789877436722 41995000
h1s1 67187999 1 h1s1:42000001-42010000 42005000 0.170007 85.457417 5594 129.484922 7919 0.0152766208437612 0.0163511708549059 0.934282992901248 0.492052614453198 0.369888677440666 42005000
h1s1 67187999 1 h1s1:4200001-4210000 4205000 0.177097 94.85881 6535 94.213562 5070 0.0145155026778883 0.0185825566074951 0.78113593218027 0.398636323298855 0.827573286529872 4205000
h1s1 67187999 1 h1s1:42010001-42020000 42015000 0.15096 84.863832 5483 131.079317 7849 0.0154776275761444 0.0167001295706459 0.926796855717197 0.758309750830729 0.393849157439088 42015000
h1s1 67187999 1 h1s1:42020001-42030000 42025000 0.144885 36.858413 2109 79.576314 4195 0.017476724988146 0.0189693239570918 0.921315120542938 0.823737637674157 0.411824447577822 42025000
h1s1 67187999 1 h1s1:42030001-42040000 42035000 0.170882 51.634054 2602 62.027394 3117 0.0198439869331284 0.0198997093358999 0.997199838357889 0.480249859491012 0.20825897038958 42035000
h1s1 67187999 1 h1s1:42040001-42050000 42045000 0.142929 25.023418 1593 19.408144 1120 0.0157083603264281 0.0173287 0.906493870078432 0.843004624471242 0.460642693039628 42045000
h1s1 67187999 1 h1s1:42050001-42060000 42055000 0.156509 51.362457 2969 44.885667 2002 0.0172995813405187 0.0224204130869131 0.771599580857703 0.6876312649753 0.845213327154225 42055000
h1s1 67187999 1 h1s1:42060001-42070000 42065000 0.187545 38.056151 2046 10.142919 508 0.0186002693059629 0.019966375984252 0.931579637718603 0.281589871520554 0.37871362789276 42065000
h1s1 67187999 1 h1s1:42080001-42090000 42085000 0.155462 75.724008 4058 83.470013 4630 0.0186604258255298 0.0180280805615551 1.03507557345418 0.701889229616336 0.145074297208555 42085000
h1s1 67187999 1 h1s1:42090001-42100000 42095000 0.161106 79.013766 4582 61.575772 3096 0.017244383675251 0.019888815245478 0.867039261133048 0.622016032815011 0.592740861985663 42095000
h1s1 67187999 1 h1s1:42100001-42110000 42105000 0.169859 97.412786 5872 117.129227 7441 0.0165893709128065 0.0157410599381804 1.05389160437466 0.49407397181932 0.121202559728645 42105000
h1s1 67187999 1 h1s1:4210001-4220000 4215000 0.162911 122.086844 8236 143.207464 9452 0.0148235604662457 0.0151510224291155 0.978386807596529 0.595832059713855 0.249376337300453 4215000
h1s1 67187999 1 h1s1:42110001-42120000 42115000 0.128412 128.196129 9527 141.888034 9702 0.0134560857562717 0.0146246169861884 0.920098336180679 0.938397901732451 0.415620655314198 42115000
h1s1 67187999 1 h1s1:42120001-42130000 42125000 0.149661 100.769884 9085 117.961366 9427 0.0110918969730325 0.0125131394929458 0.886419989107087 0.772824082747468 0.526943214648432 42125000
h1s1 67187999 1 h1s1:42130001-42140000 42135000 0.15845 108.259202 8999 121.013938 9918 0.0120301369041005 0.0122014456543658 0.985959962850464 0.660880325783646 0.232337773746019 42135000
h1s1 67187999 1 h1s1:42140001-42150000 42145000 0.162474 90.405181 7348 111.867665 9664 0.0123033724823081 0.0115757103683775 1.06286111960079 0.602226451186685 0.11164794856878 42145000
h1s1 67187999 1 h1s1:42150001-42160000 42155000 0.150392 92.707426 8323 119.040999 9970 0.0111387031118587 0.0119399196589769 0.932895985065039 0.764965439719179 0.374414545884812 42155000
h1s1 67187999 1 h1s1:42160001-42170000 42165000 0.152231 98.907027 8550 107.913085 8788 0.0115680733333333 0.012279595471097 0.942056549058285 0.742760089531341 0.346283167516294 42165000
h1s1 67187999 1 h1s1:42170001-42180000 42175000 0.170073 61.731551 5574 89.026661 5653 0.0110749104772156 0.0157485690783655 0.703232809413127 0.491249001646667 0.929390536103415 42175000
h1s1 67187999 1 h1s1:42180001-42190000 42185000 0.177959 105.781702 9740 133.981339 9892 0.0108605443531828 0.0135444135665184 0.801846776152041 0.387804805900391 0.782630131043119 42185000
h1s1 67187999 1 h1s1:42190001-42200000 42195000 0.130108 122.867001 9955 144.646697 9911 0.0123422401808137 0.0145945612955302 0.845673941880914 0.930169498210359 0.661299387676622 42195000
h1s1 67187999 1 h1s1:42200001-42210000 42205000 0.231742 90.692401 9739 138.011835 9466 0.00931229089228874 0.0145797417071625 0.638714394214128 0.0629529566049084 0.967944230257255 42205000
h1s1 67187999 1 h1s1:44430001-44440000 44435000 0.189826 42.241452 3286 68.789864 5064 0.0128549762629337 0.0135840963665087 0.94632546148799 0.261435459538342 0.333711310726998 44435000
h1s1 67187999 1 h1s1:44440001-44450000 44445000 0.125614 101.534027 8039 122.644106 9017 0.0126301812414479 0.0136014312964401 0.928592069920882 0.949811175641165 0.388041452616425 44445000
h1s1 67187999 1 h1s1:44450001-44460000 44455000 0.147084 76.42604 7373 106.993513 9205 0.0103656639088566 0.0116234126018468 0.891791788171544 0.801581588885493 0.509027086188706 44455000
h1s1 67187999 1 h1s1:44460001-44470000 44465000 0.152813 92.737929 9183 94.354615 9213 0.0100988706305129 0.010241464778031 0.986076781924396 0.734807773844622 0.232071546190481 44465000
h1s1 67187999 1 h1s1:44470001-44480000 44475000 0.134052 82.886228 6239 117.412581 7942 0.0132851783939734 0.0147837548476454 0.898633569812563 0.90961574489484 0.486545648165495 44475000
h1s1 67187999 1 h1s1:44480001-44490000 44485000 0.158715 42.516387 4029 76.41041 5183 0.010552590469099 0.0147425062704997 0.715793520821839 0.657232022244791 0.918573809124703 44485000
h1s1 67187999 1 h1s1:44490001-44500000 44495000 0.160418 49.168011 3773 44.187844 2929 0.0130315428041346 0.0150863243427791 0.863798398340285 0.632073518246448 0.603084295532307 44495000
h1s1 67187999 1 h1s1:44500001-44510000 44505000 0.197594 70.771003 5484 87.401328 4840 0.0129049969000729 0.0180581256198347 0.714636567036522 0.201475097863277 0.919599278227516 44505000
h1s1 67187999 1 h1s1:4450001-4460000 4455000 0.16096 96.367631 5890 92.431593 4703 0.0163612276740238 0.0196537514352541 0.832473521806919 0.624264176617332 0.701381425204847 4455000
h1s1 67187999 1 h1s1:45240001-45250000 45245000 0.198223 85.562515 9004 116.033284 8890 0.00950272267880942 0.013052112935883 0.728060102260104 0.197452103690703 0.905982231775738 45245000
h1s1 67187999 1 h1s1:45250001-45260000 45255000 0.146045 114.254451 8243 145.484114 9719 0.0138607850297222 0.0149690414651713 0.925963433395002 0.812186319847757 0.396393109636451 45255000
h1s1 67187999 1 h1s1:44530001-44540000 44535000 0.189544 96.252293 9314 107.563437 6896 0.0103341521365686 0.0155979462006961 0.662532874751642 0.263644162221324 0.956713371525484 44535000
h1s1 67187999 1 h1s1:44540001-44550000 44545000 0.173478 120.19163 8265 111.666291 7403 0.014542241984271 0.0150839242199108 0.964088772408124 0.444353510752635 0.28457753631048 44545000
h1s1 67187999 1 h1s1:44550001-44560000 44555000 0.170789 123.722566 9454 134.634919 8342 0.0130867956420563 0.0161394052984896 0.810859842727973 0.481467604050603 0.76063184673181 44555000
h1s1 67187999 1 h1s1:44560001-44570000 44565000 0.213512 97.446351 9503 103.396374 9149 0.010254272440282 0.0113013852880096 0.907346504783042 0.117440862971691 0.457507124052181 44565000
h1s1 67187999 1 h1s1:44570001-44580000 44575000 0.139294 65.016372 4188 80.875085 4977 0.0155244441260745 0.0162497659232469 0.95536416951491 0.873467959020677 0.308340810712208 44575000
h1s1 67187999 1 h1s1:44580001-44590000 44585000 0.139144 123.862516 8365 119.004168 8406 0.0148072344291692 0.0141570506780871 1.04592649739458 0.874779376238698 0.130717729769171 44585000
h1s1 67187999 1 h1s1:42360001-42370000 42365000 0.155176 122.313895 9115 118.699833 8122 0.0134189681843116 0.0146146063777395 0.918188819970611 0.705429070077009 0.422158020844632 42365000
h1s1 67187999 1 h1s1:42370001-42380000 42375000 0.122508 32.964638 2024 76.976057 4692 0.0162868764822134 0.0164058092497869 0.992750569888835 0.960016565270122 0.217419170356055 42375000
h1s1 67187999 1 h1s1:42380001-42390000 42385000 0.171426 119.826094 7844 145.478446 7648 0.015276146608873 0.0190217633368201 0.803087828314174 0.472514469960657 0.779672047092696 42385000
h1s1 67187999 1 h1s1:44610001-44620000 44615000 0.182793 96.514724 7947 116.932652 8027 0.0121447997986662 0.0145674164694157 0.833696203040818 0.331004663912362 0.697486614670124 44615000
h1s1 67187999 1 h1s1:44620001-44630000 44625000 0.195888 103.653901 8668 124.86083 8070 0.011958225772958 0.0154722218091698 0.772883553535333 0.213366595343976 0.842984903911573 44625000
h1s1 67187999 1 h1s1:44630001-44640000 44635000 0.252558 98.84241 8514 127.185249 8999 0.0116093974630021 0.0141332646960773 0.821423620985764 0.0311486239979491 0.732894879556682 44635000
h1s1 67187999 1 h1s1:44640001-44650000 44645000 0.232868 52.164445 5099 77.123276 5245 0.0102303284957835 0.0147041517635844 0.695744212945316 0.0605519784651488 0.935296843724425 44645000
h1s1 67187999 1 h1s1:44650001-44660000 44655000 0.182963 99.274809 8262 97.95023 7656 0.0120158326071169 0.0127939171891327 0.939183240714056 0.329012887385744 0.355137698807892 44655000
h1s1 67187999 1 h1s1:44660001-44670000 44665000 0.207361 67.709216 5222 93.841109 5951 0.012966146304098 0.0157689647118131 0.822257297233001 0.14485737105219 0.730350927359319 44665000
h1s1 67187999 1 h1s1:42440001-42450000 42445000 0.114622 43.766445 3029 88.750842 5261 0.0144491399801915 0.0168695765063676 0.856520611216144 0.97843556800142 0.627537789522467 42445000
h1s1 67187999 1 h1s1:42450001-42460000 42455000 0.108649 102.33624 8475 103.497636 6860 0.0120750725663717 0.0150871189504373 0.800356423651162 0.986757644181942 0.786012207026435 42455000
h1s1 67187999 1 h1s1:42460001-42470000 42465000 0.145448 100.328069 8012 117.702389 7336 0.0125222252870694 0.0160444914122137 0.780468820441198 0.818240531666289 0.828845262628553 42465000
h1s1 67187999 1 h1s1:42470001-42480000 42475000 0.183816 75.919593 6955 120.048201 7031 0.0109158293314162 0.0170741290001422 0.639319834781928 0.3196061804234 0.967707583541221 42475000
h1s1 67187999 1 h1s1:42480001-42490000 42485000 0.164567 108.44139 9828 164.304516 9510 0.0110339224664225 0.0172770258675079 0.638647099971845 0.571551120620803 0.967993531656428 42485000
h1s1 67187999 1 h1s1:42490001-42500000 42495000 0.167612 138.6287 9122 134.887699 8475 0.015197182635387 0.0159159526843658 0.954839646533704 0.526672056952976 0.309849433526924 42495000
h1s1 67187999 1 h1s1:42500001-42510000 42505000 0.192304 103.48059 6317 133.222788 8529 0.0163812870033244 0.0156199774885684 1.04873947579714 0.240630269087037 0.127315933226185 42505000
h1s1 67187999 1 h1s1:4250001-4260000 4255000 0.137983 71.8722 4853 75.471591 4982 0.0148098495775809 0.0151488540746688 0.977621772880181 0.883599396550874 0.251121606831202 4255000
h1s1 67187999 1 h1s1:42510001-42520000 42515000 0.146647 148.993595 9811 161.274256 9269 0.0151863821221078 0.0173993155680224 0.87281491405434 0.806028575090961 0.57356261770709 42515000
h1s1 67187999 1 h1s1:42520001-42530000 42525000 0.099933 64.576576 4520 64.814614 4372 0.0142868530973451 0.0148249345837145 0.963704292701534 0.99426131713618 0.285750909610815 42525000
h1s1 67187999 1 h1s1:42530001-42540000 42535000 0.104312 127.46961 9144 148.83646 9839 0.0139402460629921 0.0151271938205102 0.921535496166595 0.991283512626088 0.411183529388564 42535000
h1s1 67187999 1 h1s1:42540001-42550000 42545000 0.162857 113.856171 9646 140.033688 8207 0.0118034595687332 0.0170627132935299 0.691769202569263 0.596640602660303 0.938373251032864 42545000
h1s1 67187999 1 h1s1:42550001-42560000 42555000 0.16954 124.806264 8417 119.999412 6782 0.0148278797671379 0.0176938089059275 0.838026444502324 0.498767465020657 0.684599228926117 42555000
h1s1 67187999 1 h1s1:42560001-42570000 42565000 0.251838 101.932568 8051 117.467122 9366 0.0126608580300584 0.0125418665385437 1.00948754247616 0.031838843586381 0.18513661417711 42565000
h1s1 67187999 1 h1s1:42570001-42580000 42575000 0.177873 110.943201 8033 142.4725 8877 0.0138109300385908 0.0160496226202546 0.860514316465077 0.388948598361221 0.614403896782591 42575000
h1s1 67187999 1 h1s1:42580001-42590000 42585000 0.146744 103.600282 6247 113.3249 6187 0.0165840054426125 0.0183166154840795 0.905407740694616 0.804978455288561 0.464419180216335 42585000
h1s1 67187999 1 h1s1:42590001-42600000 42595000 0.185718 88.462842 5076 113.088664 6627 0.0174276678486998 0.0170648353704542 1.0212619969879 0.299496139700445 0.165573818984983 42595000
h1s1 67187999 1 h1s1:42600001-42610000 42605000 0.156348 145.200601 8573 131.071325 8678 0.0169369650064155 0.0151038632173312 1.12136641882329 0.689899129337291 0.0651074277487995 42605000
h1s1 67187999 1 h1s1:4260001-4270000 4265000 0.196147 30.234413 2487 31.555915 1968 0.0121569815038199 0.0160345096544715 0.75817606935237 0.211256495459341 0.866846781111648 4265000
h1s1 67187999 1 h1s1:45940001-45950000 45945000 0.232688 130.244869 9248 133.993879 9017 0.0140835714749135 0.0148601396251525 0.947741530710481 0.0609858307778775 0.329392508159382 45945000
h1s1 67187999 1 h1s1:45950001-45960000 45955000 0.159722 115.99264 7938 142.974134 8350 0.0146123255228017 0.0171226507784431 0.853391552036918 0.642362720254001 0.637289606279026 45955000
h1s1 67187999 1 h1s1:42630001-42640000 42635000 0.150111 72.147178 4605 115.682345 6950 0.015667139630836 0.0166449417266187 0.941255300748878 0.768125659406214 0.348600333277458 42635000
h1s1 67187999 1 h1s1:42640001-42650000 42645000 0.176692 5.369806 308 26.581001 1714 0.0174344350649351 0.0155081686114352 1.12420979560923 0.403729157833499 0.0635889446542493 42645000
h1s1 67187999 1 h1s1:42650001-42660000 42655000 0.161447 31.320411 1678 64.618902 3703 0.0186653224076281 0.0174504191196327 1.06962029276584 0.617100683317393 0.104528826528097 42655000
h1s1 67187999 1 h1s1:42660001-42670000 42665000 0.142365 70.829969 3945 115.77056 5949 0.017954364765526 0.0194605076483443 0.922605159637425 0.847747419071753 0.407584527248883 42665000
h1s1 67187999 1 h1s1:42670001-42680000 42675000 0.13747 137.266677 9220 141.901863 9067 0.0148879259219089 0.0156503653909783 0.951282960491843 0.887513927645267 0.319542088604475 42675000
h1s1 67187999 1 h1s1:42680001-42690000 42685000 0.150953 113.874657 7029 121.733965 7058 0.0162006909944516 0.017247657268348 0.939298058999714 0.758398493349241 0.354802449293511 42685000
h1s1 67187999 1 h1s1:42690001-42700000 42695000 0.143358 122.587566 8285 139.51224 8203 0.0147963266143633 0.01700746556138 0.869990097052575 0.837709654199986 0.582762258792905 42695000
h1s1 67187999 1 h1s1:42700001-42710000 42705000 0.24488 116.046834 7813 134.438643 8113 0.0148530441571739 0.0165707682731419 0.896340103991917 0.0403581253635978 0.49398029916089 42705000
h1s1 67187999 1 h1s1:4270001-4280000 4275000 0.247164 46.002341 3985 33.286044 1748 0.0115438747804266 0.0190423592677346 0.606220826848204 0.0375183647711922 0.979165228709191 4275000
h1s1 67187999 1 h1s1:42710001-42720000 42715000 0.206637 84.323201 6639 108.845851 7420 0.0127011900888688 0.0146692521563342 0.865837600547646 0.148594417109558 0.596606091680882 42715000
h1s1 67187999 1 h1s1:42720001-42730000 42725000 0.17864 138.766164 9085 133.142933 9407 0.0152742062740782 0.0141536018922079 1.07917450203875 0.3794630091602 0.0952207223641007 42725000
h1s1 67187999 1 h1s1:42730001-42740000 42735000 0.182247 39.116466 2484 58.147681 3399 0.0157473695652174 0.0171072906737276 0.920506342328147 0.336945482512794 0.41437826005502 42735000
h1s1 67187999 1 h1s1:42740001-42750000 42745000 0.174492 82.05288 5029 101.333159 6217 0.0163159435275403 0.0162993660929709 1.0010170600792 0.43101255213623 0.200676415196663 42745000
h1s1 67187999 1 h1s1:42750001-42760000 42755000 0.206619 92.249727 6505 133.730689 8633 0.0141813569561875 0.0154906392910923 0.91547912837544 0.148712740467574 0.430726604021022 42755000
h1s1 67187999 1 h1s1:42760001-42770000 42765000 0.195982 72.323177 6391 136.031323 9734 0.0113164101079643 0.013974863673721 0.809768908819072 0.212528471558023 0.763116637250165 42765000
h1s1 67187999 1 h1s1:42770001-42780000 42775000 0.2158 70.934284 7375 102.743947 7667 0.009618208 0.0134008017477501 0.717733773027038 0.108808187976375 0.916660914836763 42775000
h1s1 67187999 1 h1s1:42780001-42790000 42785000 0.177908 109.125188 9658 140.332808 9581 0.0112989426382274 0.0146469896670494 0.771417396685004 0.388411213110228 0.845528856108936 42785000
h1s1 67187999 1 h1s1:42790001-42800000 42795000 0.13118 150.950884 8574 157.665558 9279 0.0176056547702356 0.0169916540575493 1.03613542922936 0.925061873255963 0.143674137472021 42795000
h1s1 67187999 1 h1s1:42800001-42810000 42805000 0.192412 25.182618 1743 50.877047 2953 0.0144478588640275 0.0172289356586522 0.838581044718915 0.239737913761993 0.682804657996194 42805000
h1s1 67187999 1 h1s1:4280001-4290000 4285000 0.201339 125.04411 9788 136.144041 8614 0.0127752462198611 0.0158049734153703 0.80830545449935 0.177485037025351 0.766804381908359 4285000
h1s1 67187999 1 h1s1:42810001-42820000 42815000 0.190726 83.051491 5370 100.639791 5308 0.0154658270018622 0.0189600209118312 0.8157072755237 0.253764161826913 0.748059989942515 42815000
h1s1 67187999 1 h1s1:46140001-46150000 46145000 0.183324 143.907671 9002 144.349421 9453 0.0159861887358365 0.0152702233153496 1.04688637524817 0.325049054892178 0.129485194789828 46145000
h1s1 67187999 1 h1s1:46150001-46160000 46155000 0.132224 107.059493 9173 102.548591 8686 0.0116711537119808 0.0118061928390513 0.988562009031068 0.919392212350987 0.226401885285504 46155000
h1s1 67187999 1 h1s1:46160001-46170000 46165000 0.160481 67.054931 4909 109.155178 7114 0.0136595907516806 0.0153437135226314 0.890240210202907 0.631195953341156 0.514203733101945 46165000
h1s1 67187999 1 h1s1:46170001-46180000 46175000 0.155485 69.818625 5430 42.420578 3951 0.0128579419889503 0.0107366686914705 1.19757276287802 0.701519469122534 0.0352307798495321 46175000
h1s1 67187999 1 h1s1:46180001-46190000 46185000 0.204805 115.349576 9515 109.728484 8666 0.0121229191802417 0.0126619529194553 0.957428862463595 0.158208189948431 0.302750032045909 46185000
h1s1 67187999 1 h1s1:46190001-46200000 46195000 0.186635 24.212967 2221 69.250279 4517 0.0109018311571364 0.0153310336506531 0.71109563813866 0.290345800013804 0.922833450013311 46195000
h1s1 67187999 1 h1s1:46200001-46210000 46205000 0.191619 57.364538 4600 75.271807 4718 0.0124705517391304 0.0159541769817719 0.781648075822298 0.246556297267716 0.82650837630772 46205000
h1s1 67187999 1 h1s1:4620001-4630000 4625000 0.151983 137.241484 8650 135.492848 8577 0.0158660675144509 0.0157972307333567 1.00435752204017 0.745821706420028 0.194247512744412 4625000
h1s1 67187999 1 h1s1:4290001-4300000 4295000 0.152485 121.977006 9073 126.378838 9058 0.0134439552518461 0.013952179068227 0.963573875170638 0.739387873827859 0.286086159125196 4295000
h1s1 67187999 1 h1s1:42910001-42920000 42915000 0.215914 54.976296 3999 88.636589 5276 0.0137475108777194 0.0167999600075815 0.818306166890602 0.108320104124555 0.741414161333899 42915000
h1s1 67187999 1 h1s1:42920001-42930000 42925000 0.159749 87.896981 8830 120.047434 9563 0.00995435798414496 0.0125533236432082 0.792965932136278 0.641948588500942 0.802577477148801 42925000
h1s1 67187999 1 h1s1:45140001-45150000 45145000 0.202574 146.621706 8960 129.800407 7705 0.0163640296875 0.0168462565866321 0.971374833533361 0.170385635544337 0.265537335949594 45145000
h1s1 67187999 1 h1s1:41830001-41840000 41835000 0.154715 72.916033 7031 89.393236 6733 0.010370648983075 0.0132768804396257 0.781105850145571 0.710778271887356 0.82763244820888 41835000
h1s1 67187999 1 h1s1:41840001-41850000 41845000 0.156263 125.404699 9577 120.78217 9193 0.0130943613866555 0.0131384934189057 0.996641012721698 0.691087293057377 0.209422483410079 41845000
h1s1 67187999 1 h1s1:45170001-45180000 45175000 0.206557 61.876953 4614 91.777828 5849 0.0134106963589077 0.0156911998632245 0.854663535982252 0.14905785026179 0.633039825670253 45175000
h1s1 67187999 1 h1s1:45180001-45190000 45185000 0.181276 39.909746 2587 42.62494 2283 0.0154270374951681 0.0186705825667981 0.826275100949558 0.348363686561425 0.719524340100772 45185000
h1s1 67187999 1 h1s1:45190001-45200000 45195000 0.195284 26.722733 1710 31.811203 1635 0.0156273292397661 0.0194563932721713 0.803197644144975 0.217581864973328 0.77934665785815 45195000
h1s1 67187999 1 h1s1:42990001-4.3e+07 42995000 0.271852 103.5174 8260 149.905006 7878 0.0125323728813559 0.0190283074384361 0.658617321687856 0.0165849906820356 0.958626265813424 42995000
h1s1 67187999 1 h1s1:43000001-43010000 43005000 0.28092 52.067338 3785 90.332363 5273 0.0137562319682959 0.0171311137872179 0.802996941072208 0.0125028348304525 0.779859392409557 43005000
h1s1 67187999 1 h1s1:4300001-4310000 4305000 0.126142 56.14385 4455 84.747353 6425 0.0126024354657688 0.0131902494941634 0.955435715703882 0.947957443032233 0.308143605115513 4305000
h1s1 67187999 1 h1s1:430001-440000 435000 0.132435 13.664593 1342 19.880529 1547 0.0101822600596125 0.0128510206851972 0.792330843521345 0.91829772128933 0.804017078004674 435000
h1s1 67187999 1 h1s1:46340001-46350000 46345000 0.233845 86.258576 6989 94.361824 8052 0.0123420483617113 0.0117190541480378 1.05316079316673 0.0587574075352258 0.121922360156581 46345000
h1s1 67187999 1 h1s1:46350001-46360000 46355000 0.143012 76.626971 7315 102.432098 8183 0.0104753207108681 0.0125176705364781 0.836842660169213 0.842225662364298 0.688277113304476 46355000
h1s1 67187999 1 h1s1:46360001-46370000 46365000 0.153253 76.915453 6973 107.083842 7821 0.0110304679477987 0.0136918350594553 0.805623782341815 0.729483222733861 0.773134681562263 46365000
h1s1 67187999 1 h1s1:46370001-46380000 46375000 0.155624 111.259267 9491 127.464959 9888 0.0117226074175535 0.0128908736852751 0.90937260761029 0.699611504974511 0.450545766488853 46375000
h1s1 67187999 1 h1s1:46380001-46390000 46385000 0.203285 68.815154 4056 84.132919 4400 0.0169662608481262 0.0191211179545455 0.887304857825692 0.16625417829358 0.523994990977844 46385000
h1s1 67187999 1 h1s1:46390001-46400000 46395000 0.182714 42.098185 2875 54.831482 3291 0.0146428469565217 0.0166610398055302 0.878867533325345 0.331966041196249 0.55353638936273 46395000
h1s1 67187999 1 h1s1:46400001-46410000 46405000 0.100462 92.949909 6647 93.107025 5918 0.0139837383782157 0.0157328531598513 0.888824057285481 0.993896486782295 0.518857785183944 46405000
h1s1 67187999 1 h1s1:4640001-4650000 4645000 0.16849 95.603508 6228 124.827382 8790 0.0153505953757225 0.0142010673492605 1.08094659353347 0.513981876805664 0.0935148939526904 4645000
h1s1 67187999 1 h1s1:46410001-46420000 46415000 0.130829 87.073904 6089 81.926318 6483 0.014300197733618 0.0126370997994756 1.13160439978574 0.926846583906051 0.0597927369178737 46415000
h1s1 67187999 1 h1s1:46420001-46430000 46425000 0.156024 35.784463 2710 35.952705 2110 0.0132045988929889 0.0170391966824645 0.774954309118233 0.694572901978958 0.839287298973545 46425000
h1s1 67187999 1 h1s1:46430001-46440000 46435000 0.138557 64.410287 5045 87.438229 5469 0.0127671530227948 0.0159879738526239 0.798547279378966 0.879251013143753 0.789749253083803 46435000
h1s1 67187999 1 h1s1:46440001-46450000 46445000 0.1388 85.920023 5388 77.421903 4383 0.0159465521529324 0.0176641348391513 0.902764403586191 0.877431791514243 0.473086366191073 46445000
h1s1 67187999 1 h1s1:46450001-46460000 46455000 0.173785 87.823323 5625 60.563395 3468 0.0156130352 0.0174634933679354 0.894038487664042 0.440488281057416 0.501552994073972 46455000
h1s1 67187999 1 h1s1:46460001-46470000 46465000 0.189588 59.524691 3253 62.570559 3226 0.0182983987088841 0.0193957095474272 0.94342507368138 0.263279331867438 0.342358776142067 46465000
h1s1 67187999 1 h1s1:46470001-46480000 46475000 0.129336 96.105926 7070 99.425493 6357 0.0135934831683168 0.0156403166588013 0.869130943117276 0.934074169024917 0.585956989459361 46475000
h1s1 67187999 1 h1s1:46480001-46490000 46485000 0.206843 121.703211 9023 138.882055 8393 0.0134881093871218 0.0165473674490647 0.815121162241682 0.147529506887405 0.749677075835412 46485000
h1s1 67187999 1 h1s1:46490001-46500000 46495000 0.196816 112.989112 8202 133.661513 8113 0.0137758000487686 0.0164749800320473 0.836164901078589 0.206454539179822 0.690318191230267 46495000
h1s1 67187999 1 h1s1:46500001-46510000 46505000 0.171001 129.964443 9042 137.53537 8707 0.0143734177173192 0.0157959538302515 0.909943006404084 0.478568681779189 0.44873147499926 46505000
h1s1 67187999 1 h1s1:4650001-4660000 4655000 0.156538 109.905077 7928 79.256363 8615 0.0138629007315843 0.00919980998258851 1.50686815899688 0.687231923641993 0.0047526548803455 4655000
h1s1 67187999 1 h1s1:46510001-46520000 46515000 0.169697 119.39447 8526 131.341054 8349 0.0140035737743373 0.0157313515391065 0.890169782267335 0.496484810238915 0.514479820937318 46515000
h1s1 67187999 1 h1s1:46520001-46530000 46525000 0.107103 74.906252 5378 121.94663 7071 0.0139282729639271 0.0172460231933248 0.807622302706755 0.988453612313517 0.768529930879438 46525000
h1s1 67187999 1 h1s1:46530001-46540000 46535000 0.15113 111.036102 7569 118.175401 7297 0.0146698509710662 0.0161950666027134 0.90582220690641 0.75624402220535 0.463127483557983 46535000
h1s1 67187999 1 h1s1:46540001-46550000 46545000 0.223375 151.621961 9240 85.13984 4822 0.0164093031385281 0.0176565408544173 0.929361151418451 0.0837827977558003 0.38574400741493 46545000
h1s1 67187999 1 h1s1:46550001-46560000 46555000 0.174403 103.377362 6053 104.02358 5890 0.0170786984966133 0.0176610492359932 0.96702626601634 0.432072532218464 0.276630150763679 46555000
h1s1 67187999 1 h1s1:46560001-46570000 46565000 0.139256 111.728575 8077 117.063436 7767 0.0138329299244769 0.0150718985451268 0.917796114607572 0.87381799895481 0.423370835264305 46565000
h1s1 67187999 1 h1s1:46570001-46580000 46575000 0.150564 6.643713 438 11.47322 960 0.0151682945205479 0.0119512708333333 1.26917837710129 0.762973663192561 0.0206079848546102 46575000
h1s1 67187999 1 h1s1:46580001-46590000 46585000 0.193339 82.430374 9283 119.298622 8762 0.00887971280835937 0.0136154556037434 0.652178896306487 0.232465957383871 0.962087224035418 46585000
h1s1 67187999 1 h1s1:46590001-46600000 46595000 0.190625 77.82348 8546 114.87789 8723 0.0091064217177627 0.0131695391493752 0.691476111234668 0.254636796592287 0.938619758028733 46595000
h1s1 67187999 1 h1s1:46600001-46610000 46605000 0.139763 79.618 9589 136.6705 9546 0.00830305558452393 0.014317043787974 0.579942040234472 0.870056302197856 0.985465947523591 46605000
h1s1 67187999 1 h1s1:4660001-4670000 4665000 0.193761 124.536152 8590 85.912977 5597 0.0144978058207218 0.0153498261568698 0.944493160545231 0.229108532100141 0.339262648273958 4665000
h1s1 67187999 1 h1s1:43290001-43300000 43295000 0.179721 86.984774 7372 88.321754 7008 0.0117993453608247 0.0126029900114155 0.936233810400321 0.366664365934705 0.363864046461639 43295000
h1s1 67187999 1 h1s1:43300001-43310000 43305000 0.165317 97.516451 7797 127.864187 7911 0.0125069194562011 0.0161628349134117 0.773807288337953 0.560379423568041 0.841417119417849 43305000
h1s1 67187999 1 h1s1:4330001-4340000 4335000 0.163023 115.532381 9496 125.531599 9488 0.012166425968829 0.0132305648187184 0.919569658251938 0.594057209343601 0.417474387923129 4335000
h1s1 67187999 1 h1s1:43310001-43320000 43315000 0.180721 45.019934 2723 126.763559 7012 0.0165332111641572 0.0180780888476897 0.914544192334251 0.354758078034255 0.433507202934419 43315000
h1s1 67187999 1 h1s1:43320001-43330000 43325000 0.211714 38.021607 2670 55.626191 3038 0.014240302247191 0.0183101352863726 0.77772785533646 0.124352919135845 0.833913446463611 43325000
h1s1 67187999 1 h1s1:43330001-43340000 43335000 0.20801 16.312114 1077 44.335132 2797 0.0151458811513463 0.0158509588845191 0.955518291460499 0.141909147381603 0.307946399518818 43335000
h1s1 67187999 1 h1s1:43340001-43350000 43345000 0.134905 17.875678 1303 29.998893 2091 0.0137188626247122 0.0143466728837877 0.956240010198817 0.904818718755238 0.305905321593027 43345000
h1s1 67187999 1 h1s1:43350001-43360000 43355000 0.190606 57.26403 4749 66.294263 4242 0.0120581238155401 0.0156280676567657 0.771568442136858 0.254764980230139 0.845262628553398 43355000
h1s1 67187999 1 h1s1:43360001-43370000 43365000 0.211488 115.19842 9396 126.745888 9858 0.012260368241805 0.0128571604787989 0.953582889629634 0.125432619777749 0.313123046432058 43365000
h1s1 67187999 1 h1s1:43390001-43400000 43395000 0.20524 110.997025 9100 103.129413 9954 0.0121974752747253 0.0103606000602773 1.17729428833863 0.156167112022639 0.0411765285898814 43395000
h1s1 67187999 1 h1s1:43400001-43410000 43405000 0.14499 95.83139 7689 104.215563 9939 0.0124634399791911 0.0104855179595533 1.18863369718763 0.822761469970518 0.0377648717670607 43405000
h1s1 67187999 1 h1s1:44510001-44520000 44515000 0.204067 95.183178 8721 107.421326 7248 0.0109142504299966 0.0148208231236203 0.736413243647868 0.162196673141584 0.896329017817526 44515000
h1s1 67187999 1 h1s1:44520001-44530000 44525000 0.253208 110.613245 9326 77.982884 4438 0.0118607382586318 0.0175716277602524 0.674993712617859 0.0303893824506739 0.949860477040338 44525000
h1s1 67187999 1 h1s1:4230001-4240000 4235000 0.182801 129.018106 8498 120.924007 8292 0.0151821729818781 0.0145832135793536 1.04107183915708 0.330910991253932 0.136643757949851 4235000
h1s1 67187999 1 h1s1:42310001-42320000 42315000 0.191757 106.883334 9595 147.188492 8163 0.0111394824387702 0.0180311762832292 0.617790113290114 0.245284321169035 0.975595807409014 42315000
h1s1 67187999 1 h1s1:42320001-42330000 42325000 0.1688 119.340348 9991 163.242463 9271 0.0119447851065959 0.0176078592384856 0.678378043850337 0.509406706962344 0.947779957995208 42325000
h1s1 67187999 1 h1s1:42330001-42340000 42335000 0.16637 54.403166 4436 105.745792 6125 0.0122640139765555 0.0172646191020408 0.710355317083465 0.544484652474437 0.923385625684057 42335000
h1s1 67187999 1 h1s1:42340001-42350000 42345000 0.198875 63.888639 5542 109.969616 6008 0.011528083543847 0.0183038641810919 0.62981692990028 0.193226973781516 0.97157281323644 42345000
h1s1 67187999 1 h1s1:42350001-42360000 42355000 0.177895 108.601207 9047 149.551956 8530 0.0120041126340223 0.0175324684642438 0.684678980515711 0.388623209126675 0.943609059625112 42355000
h1s1 67187999 1 h1s1:43480001-43490000 43485000 0.169922 45.427795 2754 93.592874 5624 0.0164952051561365 0.0166416916785206 0.991197618294229 0.493171756214441 0.220525158503998 43485000
h1s1 67187999 1 h1s1:46800001-46810000 46805000 0.152316 138.105791 9159 100.291874 5875 0.0150786975652364 0.0170709572765957 0.883295372422333 0.74174941084828 0.53808533086169 46805000
h1s1 67187999 1 h1s1:4680001-4690000 4685000 0.161953 113.898559 9026 104.351093 8916 0.0126189407267893 0.0117038013683266 1.07819163446667 0.609720263861088 0.0961377283887317 4685000
h1s1 67187999 1 h1s1:46820001-46830000 46825000 0.118845 44.118663 2722 73.682461 4747 0.0162081789125643 0.0155219003581209 1.04421356526002 0.969226066635771 0.13265034461678 46825000
h1s1 67187999 1 h1s1:46830001-46840000 46835000 0.181199 29.979173 1775 42.507628 2576 0.0168896749295775 0.0165014083850932 1.0235292973438 0.349226461046965 0.161797331808277 46835000
h1s1 67187999 1 h1s1:46840001-46850000 46845000 0.135494 22.142572 1360 39.336453 2319 0.0162813029411765 0.0169626791720569 0.959830860209695 0.900918978080598 0.296232387075145 46845000
h1s1 67187999 1 h1s1:46850001-46860000 46855000 0.137236 106.451317 7076 105.744171 6853 0.0150439961842849 0.0154303474390778 0.974961597182548 0.889135943678082 0.257205399489237 46855000
h1s1 67187999 1 h1s1:46860001-46870000 46865000 0.10281 143.052902 9900 152.129221 9020 0.0144497880808081 0.0168657672949002 0.856752487340278 0.992358283128075 0.626896871333208 46865000
h1s1 67187999 1 h1s1:46870001-46880000 46875000 0.148985 114.151064 8424 94.790382 5553 0.0135506961063628 0.0170701210156672 0.793825427126483 0.78058412297741 0.800447656704497 46875000
h1s1 67187999 1 h1s1:46880001-46890000 46885000 0.202065 128.492592 9493 126.781282 9216 0.0135355095333404 0.0137566495225694 0.983924865653786 0.173481763412446 0.236755179111983 46885000
h1s1 67187999 1 h1s1:46890001-46900000 46895000 0.077294 29.70008 2078 21.245116 1530 0.0142926275264678 0.0138856967320261 1.02930575269609 0.999368942090577 0.153209028072217 46895000
h1s1 67187999 1 h1s1:46900001-46910000 46905000 0.156452 52.876974 3940 83.671786 5452 0.0134205517766497 0.0153469893617021 0.874474560472444 0.688469388761253 0.568119743238313 46905000
h1s1 67187999 1 h1s1:43590001-43600000 43595000 0.188308 76.96537 5864 139.328438 8426 0.0131250630968622 0.0165355373842867 0.793748808510729 0.274727116755574 0.800635002021357 43595000
h1s1 67187999 1 h1s1:43600001-43610000 43605000 0.20284 93.445322 7674 115.628363 6603 0.0121768728173052 0.0175114891715887 0.695364780115984 0.168798130490943 0.935543350720293 43605000
h1s1 67187999 1 h1s1:4360001-4370000 4365000 0.154956 128.189558 9785 148.123068 9649 0.013100619110884 0.0153511315162193 0.853397620692813 0.708002603113876 0.637240304879853 4365000
h1s1 67187999 1 h1s1:43610001-43620000 43615000 0.179229 90.838949 6428 123.294914 7159 0.014131759334163 0.017222365414164 0.820546945458538 0.372432629638029 0.735113442519499 43615000
h1s1 67187999 1 h1s1:43620001-43630000 43625000 0.185447 95.955669 9891 117.741084 6712 0.00970131119199272 0.0175418778307509 0.553037211043981 0.302173205675577 0.989824191210547 43625000
h1s1 67187999 1 h1s1:43630001-43640000 43635000 0.189365 102.213232 9791 140.662938 7881 0.0104395089367787 0.0178483616292349 0.584900124372155 0.265211946715048 0.98434187562243 43635000
h1s1 67187999 1 h1s1:43640001-43650000 43645000 0.164938 79.580327 8090 105.375455 6274 0.0098368760197775 0.0167955777813197 0.585682502135664 0.56583708845657 0.984203831704744 43645000
h1s1 67187999 1 h1s1:43650001-43660000 43655000 0.186964 87.664765 9038 136.76094 8616 0.00969957568046028 0.0158729038997214 0.611077578604284 0.287013025429662 0.977952414289518 43655000
h1s1 67187999 1 h1s1:43660001-43670000 43665000 0.19606 105.065059 9390 128.578423 8213 0.0111890371671991 0.0156554758309996 0.714704381264706 0.212010806866699 0.919530256268673 43665000
h1s1 67187999 1 h1s1:43670001-43680000 43675000 0.168886 76.315691 6857 124.427541 8497 0.0111296034709056 0.014643702600918 0.760026598068713 0.508238263801927 0.863770373803209 43675000
h1s1 67187999 1 h1s1:43680001-43690000 43685000 0.250327 100.608063 9914 128.620281 7962 0.010148079786161 0.0161542678975132 0.6281980619947 0.0336136939566345 0.972243312265202 43685000
h1s1 67187999 1 h1s1:43690001-43700000 43695000 0.222148 102.747825 9165 155.660339 8844 0.0112108919803601 0.01760067152872 0.636958195718078 0.0874705424139937 0.968673890965026 43695000
h1s1 67187999 1 h1s1:43700001-43710000 43705000 0.227891 66.255195 5363 106.113519 6613 0.0123541292187209 0.0160461997580523 0.769909972766063 0.071748326217498 0.847806580750762 43705000
h1s1 67187999 1 h1s1:4370001-4380000 4375000 0.150858 122.549576 9944 127.728657 9836 0.012323971842317 0.0129858333672224 0.949032033124953 0.759527495390319 0.325773785460031 4375000
h1s1 67187999 1 h1s1:43710001-43720000 43715000 0.127316 68.906026 5897 76.458556 5694 0.0116849289469222 0.0134279164032315 0.87019673015764 0.942982931855606 0.582141061163316 43715000
h1s1 67187999 1 h1s1:47030001-47040000 47035000 0.175576 94.194332 7645 121.776425 8350 0.0123210375408764 0.014584002994012 0.844832351305418 0.417503968762633 0.663715156236134 47035000
h1s1 67187999 1 h1s1:47040001-47050000 47045000 0.197743 1.012369 96 5.244857 325 0.0105455104166667 0.0161380215384615 0.653457450873621 0.200518650719307 0.96144630584616 47045000
h1s1 67187999 1 h1s1:47050001-47060000 47055000 0.200504 49.73837 2677 49.756995 2839 0.0185798916697796 0.0175262398731948 1.060118531083 0.182819448415946 0.114507429720855 47055000
h1s1 67187999 1 h1s1:43750001-43760000 43755000 0.158379 101.735614 6493 119.571003 7166 0.0156685066995226 0.0166858781747139 0.939027993340314 0.66196002642555 0.355561690840786 43755000
h1s1 67187999 1 h1s1:43760001-43770000 43765000 0.169886 96.12326 6238 100.506178 5677 0.0154093074703431 0.0177041004051436 0.870380709424027 0.493645049646509 0.581569164932901 43765000
h1s1 67187999 1 h1s1:43770001-43780000 43775000 0.193369 130.686529 8318 148.525986 8037 0.0157112922577543 0.0184802769690183 0.850165410620947 0.23227861206701 0.647297790311289 43775000
h1s1 67187999 1 h1s1:43780001-43790000 43785000 0.162815 89.510709 6243 110.191575 6925 0.0143377717443537 0.0159121407942238 0.901058627482629 0.597237149590305 0.47892365185324 43785000
h1s1 67187999 1 h1s1:43790001-43800000 43795000 0.14925 127.889062 8461 147.901121 9011 0.0151151237442383 0.0164133970702475 0.920901607360576 0.77762110888707 0.413076703116834 43795000
h1s1 67187999 1 h1s1:43800001-43810000 43805000 0.18754 132.144602 7754 117.266654 6585 0.0170421204539592 0.017808147911921 0.956984439833353 0.281639172919727 0.303903684786574 43805000
h1s1 67187999 1 h1s1:4380001-4390000 4385000 0.180318 97.54185 7166 91.453338 5351 0.0136117569076193 0.017090887310783 0.796433599970631 0.359481152075096 0.794324422927123 4385000
h1s1 67187999 1 h1s1:43810001-43820000 43815000 0.171917 58.116762 3395 65.22378 2958 0.0171183393225331 0.0220499594320487 0.77634334771847 0.465434789039313 0.836772927615686 43815000
h1s1 67187999 1 h1s1:47130001-47140000 47135000 0.180561 120.454111 7448 84.304698 4058 0.0161726787056928 0.0207749379004436 0.778470616046823 0.356695623021781 0.832523147006912 47135000
h1s1 67187999 1 h1s1:47140001-47150000 47145000 0.188304 100.33927 6830 96.253503 5552 0.0146909619326501 0.0173367260446686 0.847389633705832 0.274756697595078 0.655836792648175 47145000
h1s1 67187999 1 h1s1:47150001-47160000 47155000 0.195914 60.730951 5721 69.371109 5269 0.010615443279147 0.0131658965648131 0.80628335692061 0.213105297928355 0.771635919027382 47155000
h1s1 67187999 1 h1s1:47160001-47170000 47165000 0.165809 25.008538 2426 36.246397 2733 0.010308548227535 0.0132624943285767 0.77727069826701 0.552727846416281 0.83488961416725 47165000
h1s1 67187999 1 h1s1:47170001-47180000 47175000 0.189428 57.328616 4432 84.070939 4745 0.0129351570397112 0.0177177953635406 0.730065833491281 0.264649910764467 0.903921433290277 47175000
h1s1 67187999 1 h1s1:47180001-47190000 47185000 0.18482 71.14823 9329 107.699035 8996 0.00762656554829028 0.0119718802801245 0.637039911011453 0.308740152045515 0.968634449845687 47185000
h1s1 67187999 1 h1s1:47190001-47200000 47195000 0.204405 72.980115 6554 61.394175 3999 0.0111352021666158 0.0153523818454614 0.725307791240726 0.160416892631413 0.909029058244673 47195000
h1s1 67187999 1 h1s1:47200001-47210000 47205000 0.156136 61.665087 5143 92.043074 5580 0.0119901005249854 0.0164951745519713 0.726885337721539 0.693010047625152 0.907411972351775 47205000
h1s1 67187999 1 h1s1:4720001-4730000 4725000 0.203034 35.911041 2318 66.678367 3900 0.0154922523727351 0.0170970171794872 0.906137732102332 0.167683918869618 0.461954110257649 4725000
h1s1 67187999 1 h1s1:47210001-47220000 47215000 0.266929 75.104819 8929 141.026089 8856 0.00841133598387278 0.0159243551264679 0.528205752576584 0.0194543321139454 0.992910458798821 47215000
h1s1 67187999 1 h1s1:47220001-47230000 47225000 0.216989 76.872129 7369 136.890924 8447 0.0104318264350658 0.0162058629099088 0.643706940695359 0.104666870445783 0.966001755129811 47225000
h1s1 67187999 1 h1s1:47230001-47240000 47235000 0.203315 112.807504 8356 128.781292 8318 0.013500179990426 0.0154822423659534 0.871978339527482 0.166081623396472 0.576343216620488 47235000
h1s1 67187999 1 h1s1:47240001-47250000 47245000 0.22318 125.272183 8575 131.370595 8074 0.0146090009329446 0.0162708192965073 0.897865108493988 0.0842955323072069 0.489060019523354 47245000
h1s1 67187999 1 h1s1:47250001-47260000 47255000 0.158714 113.462265 7735 128.932937 8542 0.0146686832579186 0.0150939987122454 0.971822214746727 0.65727146336413 0.264521727126616 47255000
h1s1 67187999 1 h1s1:47260001-47270000 47265000 0.166001 87.551927 5797 110.083979 6508 0.0151029717095049 0.0169151780885065 0.892865072450352 0.549789483025528 0.505487245728034 47265000
h1s1 67187999 1 h1s1:47270001-47280000 47275000 0.186707 117.069513 8324 98.996628 7091 0.0140640933445459 0.0139608839373854 1.00739275590452 0.289675300985042 0.188893380794147 47275000
h1s1 67187999 1 h1s1:47280001-47290000 47285000 0.155223 129.588436 8733 121.070232 8284 0.0148389369059888 0.0146149483341381 1.01532599135691 0.70492126566552 0.175069268465839 47285000
h1s1 67187999 1 h1s1:47290001-47300000 47295000 0.218969 99.509845 5757 117.69885 7311 0.0172850173701581 0.0160988715633976 1.07367881668534 0.0976019799441908 0.100505832355522 47295000
h1s1 67187999 1 h1s1:47300001-47310000 47305000 0.163666 89.035216 6302 116.48999 6745 0.0141280888606791 0.0172705693106004 0.818044188734851 0.584778686019109 0.742025498683653 47305000
h1s1 67187999 1 h1s1:4730001-4740000 4735000 0.158413 6.020444 375 65.852355 4220 0.0160545173333333 0.0156048234597156 1.02881762006335 0.661481802853565 0.153968269619492 4735000
h1s1 67187999 1 h1s1:47310001-47320000 47315000 0.163516 136.498682 8953 155.548289 8911 0.0152461389478387 0.0174557613062507 0.873415870001571 0.586943017442835 0.571353915024108 47315000
h1s1 67187999 1 h1s1:47320001-47330000 47325000 0.251028 121.627309 9157 107.637489 8971 0.0132824406464999 0.0119983824545759 1.10701927503856 0.0328445921295246 0.0737844740033722 47325000
h1s1 67187999 1 h1s1:44020001-44030000 44025000 0.161264 103.43138 7422 123.61587 7699 0.0139357828078685 0.0160560942979608 0.867943507882763 0.619708727333682 0.590049005590779 44025000
h1s1 67187999 1 h1s1:44030001-44040000 44035000 0.151186 138.422007 9582 146.137154 8924 0.0144460453976205 0.0163757456297624 0.882161076767416 0.755553802616918 0.542118185314099 44035000
h1s1 67187999 1 h1s1:42930001-42940000 42935000 0.191298 72.34281 6134 117.863351 7359 0.0117937414411477 0.0160162183720614 0.736362427582819 0.249065738485658 0.896417760336038 42935000
h1s1 67187999 1 h1s1:45150001-45160000 45155000 0.269745 102.828034 7159 119.171885 7323 0.0143634633328677 0.0162736426328008 0.882621282583474 0.017787944821874 0.540451798022028 45155000
h1s1 67187999 1 h1s1:45160001-45170000 45165000 0.239915 85.997773 5227 78.787789 4525 0.01645260627511 0.0174116660773481 0.944918550701718 0.0476448721614719 0.338000532455111 45165000
h1s1 67187999 1 h1s1:42960001-42970000 42965000 0.237716 111.906814 7478 127.31655 9673 0.0149648052955336 0.0131620541714049 1.13696578821603 0.0512635948608222 0.0570022777246418 42965000
h1s1 67187999 1 h1s1:42970001-42980000 42975000 0.187524 122.809509 8472 148.001331 9088 0.0144959288243626 0.0162853577244718 0.890120381118785 0.281816657956753 0.514736188213021 42975000
h1s1 67187999 1 h1s1:42980001-42990000 42985000 0.214043 92.216284 7332 109.954915 7734 0.0125772345881069 0.0142170823635893 0.88465651857781 0.115330763087056 0.533135470384649 42985000
h1s1 67187999 1 h1s1:4740001-4750000 4745000 0.14907 31.290841 2261 81.348534 4854 0.0138393812472357 0.0167590716934487 0.825784476633375 0.779662186812862 0.720914639557471 4745000
h1s1 67187999 1 h1s1:47410001-47420000 47415000 0.136887 114.591717 7282 139.498351 9391 0.0157362973084317 0.014854472473645 1.05936426462477 0.891541851957759 0.115276531547965 47415000
h1s1 67187999 1 h1s1:47420001-47430000 47425000 0.169076 137.606298 8537 129.533633 7313 0.016118811994846 0.0177127899630794 0.910009774205195 0.50553161698729 0.448524409122731 47425000
h1s1 67187999 1 h1s1:47430001-47440000 47435000 0.203092 136.135585 9933 159.228976 8713 0.0137053845766636 0.0182748738666361 0.749957820594603 0.167319088515732 0.878649536073834 47435000
h1s1 67187999 1 h1s1:47440001-47450000 47445000 0.20595 135.919712 9355 133.443966 6751 0.0145290980224479 0.019766548066953 0.735034664284076 0.15241527554552 0.897955963990258 47445000
h1s1 67187999 1 h1s1:47450001-47460000 47455000 0.172385 132.073972 9198 102.330806 6374 0.0143589880408785 0.0160544094759962 0.894395278901246 0.458976305747557 0.500359900213968 47455000
h1s1 67187999 1 h1s1:47460001-47470000 47465000 0.187647 120.152369 9699 122.994025 7430 0.0123881192906485 0.0165537045760431 0.748359331516458 0.280653144936253 0.881035723793841 47465000
h1s1 67187999 1 h1s1:47470001-47480000 47475000 0.230044 106.897881 9838 131.184699 9567 0.0108658142915227 0.0137122085293195 0.792418979647904 0.066788605460623 0.803859313527318 47475000
h1s1 67187999 1 h1s1:47480001-47490000 47485000 0.138709 86.053153 6293 97.277257 6904 0.0136744244398538 0.0140899850811124 0.970506665630494 0.87813187138251 0.267430509677865 47485000
h1s1 67187999 1 h1s1:47490001-47500000 47495000 0.141885 39.62722 3243 45.273288 3045 0.0122193092815294 0.0148680748768473 0.82184878558538 0.852184544997387 0.731622903458 47495000
h1s1 67187999 1 h1s1:47500001-47510000 47505000 0.137599 80.890996 6846 105.180531 7562 0.0118158042652644 0.0139090889976197 0.849502384181054 0.886350414624767 0.649348728516915 47505000
h1s1 67187999 1 h1s1:4750001-4760000 4755000 0.175721 22.690596 1333 35.632716 1961 0.0170222025506377 0.0181706863844977 0.936794691760248 0.41563544573395 0.362217379729237 4755000
h1s1 67187999 1 h1s1:47510001-47520000 47515000 0.183792 101.01853 8816 129.883279 9826 0.0114585446914701 0.0132183267860778 0.866868014152805 0.319921709378112 0.593362059615252 47515000
h1s1 67187999 1 h1s1:47520001-47530000 47525000 0.129547 35.621505 1903 143.343699 8896 0.0187186048344719 0.0161132755170863 1.16168837395121 0.9330191190826 0.0464813591409724 47525000
h1s1 67187999 1 h1s1:47530001-47540000 47535000 0.235578 94.223275 7668 108.293313 9792 0.0122878553729786 0.0110593661151961 1.11108134453516 0.055316169872901 0.071122198447992 47535000
h1s1 67187999 1 h1s1:47540001-47550000 47545000 0.184376 24.387888 1687 55.430144 3681 0.0144563651452282 0.0150584471610975 0.960016991830024 0.313349832868257 0.295699931964069 47545000
h1s1 67187999 1 h1s1:47550001-47560000 47555000 0.199732 71.108602 4830 107.715238 6670 0.0147222778467909 0.0161492110944528 0.911640683912292 0.187715077353895 0.443081534653954 47555000
h1s1 67187999 1 h1s1:47560001-47570000 47565000 0.159414 100.414683 6036 155.784474 8902 0.0166359647117296 0.0174999409121546 0.950629764708241 0.646952680517073 0.321395821213406 47565000
h1s1 67187999 1 h1s1:47570001-47580000 47575000 0.170761 107.236788 9127 149.898186 9388 0.0117494015558234 0.0159669989348104 0.735855347883062 0.481783133005315 0.897029097685792 47575000
h1s1 67187999 1 h1s1:47580001-47590000 47585000 0.171144 111.969254 9965 147.785857 9693 0.0112362522829905 0.0152466581037862 0.736964927428926 0.476517743573563 0.895707820187937 47585000
h1s1 67187999 1 h1s1:47590001-47600000 47595000 0.153907 114.659219 9255 113.183641 8041 0.01238889454349 0.0140758165651038 0.880154588985197 0.721131565713835 0.548842896161393 47595000
h1s1 67187999 1 h1s1:47600001-47610000 47605000 0.156764 33.508315 2659 36.111446 2199 0.0126018484392629 0.0164217580718508 0.767387290942021 0.683963240876776 0.851908457162014 47605000
h1s1 67187999 1 h1s1:4760001-4770000 4765000 0.153126 102.611769 6867 143.547911 8854 0.0149427361293141 0.0162127751298848 0.921664305438392 0.731120029186428 0.410710235956496 4765000
h1s1 67187999 1 h1s1:47610001-47620000 47615000 0.164644 91.229647 6976 4.443248 202 0.0130776443520642 0.0219962772277228 0.594538985696268 0.570274214382204 0.982123312659613 47615000
h1s1 67187999 1 h1s1:47620001-47630000 47625000 0.201701 119.998028 9196 41.806175 2186 0.0130489373640713 0.0191245082342178 0.682314923043305 0.17549819063865 0.945314888036523 47625000
h1s1 67187999 1 h1s1:47630001-47640000 47635000 0.199894 145.352114 9480 116.82587 6148 0.0153325014767932 0.0190022560182173 0.806877955022504 0.186645236991826 0.770087855093328 47635000
h1s1 67187999 1 h1s1:47640001-47650000 47645000 0.156702 126.109691 9218 127.306298 8366 0.0136808083098286 0.0152171047095386 0.899041478058109 0.684697831724464 0.485372274865161 47645000
h1s1 67187999 1 h1s1:47650001-47660000 47655000 0.1819 71.6451 5427 63.458167 3702 0.0132016030956329 0.0171415902215019 0.770150430913537 0.340874804026938 0.847560073754893 47655000
h1s1 67187999 1 h1s1:47660001-47670000 47665000 0.24418 121.987466 9297 135.59465 9254 0.0131211644616543 0.0146525448454722 0.895487070678296 0.0413145725075678 0.496790478913792 47665000
h1s1 67187999 1 h1s1:47670001-47680000 47675000 0.081223 145.189545 9929 147.165651 9745 0.0146227762110988 0.0151016573627501 0.96828949696392 0.998875928098839 0.273297376179536 47675000
h1s1 67187999 1 h1s1:47680001-47690000 47685000 0.15606 119.366313 7653 117.386863 8386 0.0155973230105841 0.0139979564750775 1.11425714448778 0.694010866028378 0.0690416794028614 47685000
h1s1 67187999 1 h1s1:47690001-47700000 47695000 0.167503 44.253392 2949 49.536865 2988 0.0150062366904035 0.0165786027443106 0.905156901449572 0.52814616878827 0.46536576708047 47695000
h1s1 67187999 1 h1s1:47700001-47710000 47705000 0.212429 87.573512 5902 79.868877 4808 0.0148379383259912 0.0166116632695507 0.893224121222659 0.121414555745092 0.504402614946212 47705000
h1s1 67187999 1 h1s1:4770001-4780000 4775000 0.167312 72.415614 5298 101.430104 5564 0.0136684813137033 0.0182297095614666 0.749791502032228 0.530793653923898 0.878945344468876 4775000
h1s1 67187999 1 h1s1:47710001-47720000 47715000 0.162284 127.740777 8848 113.840151 7367 0.0144372487567812 0.0154527149450251 0.934285580763215 0.604829565063057 0.369868956880996 47715000
h1s1 67187999 1 h1s1:47720001-47730000 47725000 0.125486 82.075623 5671 85.947359 5481 0.0144728659848351 0.0156809631454114 0.922957719537157 0.950353491032075 0.406105485273672 47725000
h1s1 67187999 1 h1s1:47730001-47740000 47735000 0.205171 111.543141 8019 145.279785 8095 0.0139098567153012 0.0179468542310068 0.775058209993654 0.156482640977351 0.839080233097015 47735000
h1s1 67187999 1 h1s1:47740001-47750000 47745000 0.173741 46.728858 3135 58.798252 3614 0.0149055368421053 0.0162695771997786 0.916160061142097 0.441001015608823 0.428478460218701 47745000
h1s1 67187999 1 h1s1:47750001-47760000 47755000 0.155787 72.211142 5286 69.29159 4077 0.0136608289822172 0.0169957297032131 0.803780080100622 0.69757042704872 0.777867615882939 47755000
h1s1 67187999 1 h1s1:47760001-47770000 47765000 0.175567 63.596058 5501 106.779431 7518 0.0115608176695146 0.0142031698590051 0.813960389425666 0.41762229212065 0.752792924263191 47765000
h1s1 67187999 1 h1s1:47770001-47780000 47775000 0.137752 83.580265 6470 129.307841 8542 0.0129181244204019 0.0151378881994849 0.853363709004102 0.885260853703028 0.637348767958035 47775000
h1s1 67187999 1 h1s1:47780001-47790000 47785000 0.190549 130.952439 7101 117.745293 6490 0.0184414081115336 0.0181425721109399 1.01647153439801 0.255356597020223 0.173195815297238 47785000
h1s1 67187999 1 h1s1:47790001-47800000 47795000 0.197914 11.677676 1107 26.744679 2244 0.0105489394760614 0.0119183061497326 0.885103918588136 0.199434019937486 0.531755031207786 47795000
h1s1 67187999 1 h1s1:47800001-47810000 47805000 0.147366 104.746802 7404 129.297445 8665 0.0141473260399784 0.0149218055395268 0.948097467327469 0.798480530877466 0.328396619896073 47805000
h1s1 67187999 1 h1s1:4780001-4790000 4785000 0.170447 33.59925 2179 41.792482 2424 0.015419573198715 0.0172411229372937 0.894348544163641 0.48625476991037 0.500547245530828 4785000
h1s1 67187999 1 h1s1:47810001-47820000 47815000 0.123927 122.604967 9040 148.251907 9350 0.0135624963495575 0.0158558189304813 0.855363977667841 0.955505487245728 0.63085084354694 47815000
h1s1 67187999 1 h1s1:47820001-47830000 47825000 0.180074 106.799101 6989 119.230269 6872 0.0152810274717413 0.0173501555587893 0.880742966249671 0.362424445605766 0.546890560754114 47825000
h1s1 67187999 1 h1s1:47830001-47840000 47835000 0.162612 117.545176 8332 115.36154 7658 0.0141076783485358 0.0150641864716636 0.93650449528575 0.600131141721802 0.363075224074859 47835000
h1s1 67187999 1 h1s1:47840001-47850000 47845000 0.219905 93.53842 5779 77.080928 5178 0.0161859179788891 0.0148862356122055 1.08730765792918 0.0943037163394697 0.0881509017225909 47845000
h1s1 67187999 1 h1s1:47850001-47860000 47855000 0.155385 50.003231 3227 55.406557 3119 0.0154952683607065 0.017764205514588 0.872274774573047 0.702919628859067 0.57530788723784 47855000
h1s1 67187999 1 h1s1:47860001-47870000 47865000 0.143583 143.558516 8025 129.625574 6938 0.0178889116510903 0.0186834208705679 0.957475174113904 0.835757318792707 0.302631708687893 47865000
h1s1 67187999 1 h1s1:47870001-47880000 47875000 0.165881 80.06687 6281 95.676618 6453 0.0127474717401688 0.0148266880520688 0.859765289146289 0.55162349507479 0.616849246181607 47875000
h1s1 67187999 1 h1s1:47880001-47890000 47885000 0.165634 78.534236 5717 93.224149 6014 0.0137369662410355 0.0155011887263053 0.886187922976777 0.555404912391414 0.527692595915872 47885000
h1s1 67187999 1 h1s1:47890001-47900000 47895000 0.184182 96.516694 7816 106.682213 7469 0.0123486046571136 0.0142833328424153 0.864546446781916 0.31563248765 0.600668526972795 47895000
h1s1 67187999 1 h1s1:47900001-47910000 47905000 0.154771 119.671133 6444 85.306556 4150 0.0185709393234016 0.020555796626506 0.903440506871672 0.710083122159007 0.470917104627429 47905000
h1s1 67187999 1 h1s1:4790001-4800000 4795000 0.165886 19.833939 1369 24.15289 1470 0.0144879028487947 0.016430537414966 0.881766827395325 0.551524892276443 0.54340988197245 4795000
h1s1 67187999 1 h1s1:47910001-47920000 47915000 0.165189 51.471258 3053 50.251173 2929 0.0168592394366197 0.0171564264254012 0.982677803558121 0.562065531419782 0.239417454667363 47915000
h1s1 67187999 1 h1s1:47920001-47930000 47925000 0.14546 139.961672 9868 148.115152 9242 0.0141833879205513 0.0160263094568275 0.885006492527752 0.818092627468768 0.53215930268101 47925000
h1s1 67187999 1 h1s1:47930001-47940000 47935000 0.166949 112.599083 7785 128.771486 8617 0.0144635944765575 0.0149438883602182 0.967860179888705 0.536054113215733 0.27447074947987 47935000
h1s1 67187999 1 h1s1:47940001-47950000 47945000 0.144328 81.695281 5605 102.993728 5747 0.0145754292595897 0.0179213029406647 0.813301873633137 0.828914284587397 0.754410010156088 47945000
h1s1 67187999 1 h1s1:47950001-47960000 47955000 0.172404 44.95316 2839 57.896893 2818 0.0158341528707291 0.0205453843151171 0.770691490987516 0.458724868611771 0.846652928010097 47955000
h1s1 67187999 1 h1s1:47960001-47970000 47965000 0.230109 92.002258 6142 97.200139 6058 0.0149792018886356 0.0160449222515682 0.933578963723031 0.0666061902836803 0.372334026839682 47965000
h1s1 67187999 1 h1s1:47970001-47980000 47975000 0.156108 127.006835 8495 148.538693 8828 0.0149507751618599 0.0168258601042139 0.888559340756414 0.693384738258872 0.519725489809401 47975000
h1s1 67187999 1 h1s1:47980001-47990000 47985000 0.131035 90.470339 5838 94.952694 5512 0.0154968035286057 0.0172265410014514 0.899588810504677 0.925766883264147 0.483656586173916 47985000
h1s1 67187999 1 h1s1:47990001-4.8e+07 47995000 0.170192 47.291059 2667 134.21227 6326 0.0177319306336708 0.021215976920645 0.835781953383259 0.489622055473934 0.691432402851593 47995000
h1s1 67187999 1 h1s1:48000001-48010000 48005000 0.153565 79.136644 4851 106.329131 5369 0.0163134702123274 0.0198042710001863 0.823734951525049 0.725568691639469 0.726377234585918 48005000
h1s1 67187999 1 h1s1:4800001-4810000 4805000 0.180024 112.233437 7943 143.967022 8412 0.0141298548407403 0.0171144819305754 0.825608096000674 0.363104804914363 0.721358352150034 4805000
h1s1 67187999 1 h1s1:480001-490000 485000 0.169867 45.542755 3459 78.395267 4491 0.013166451286499 0.0174560826096638 0.754261513359818 0.493940858041551 0.872605184535137 485000
h1s1 67187999 1 h1s1:48010001-48020000 48015000 0.131738 89.547737 5510 122.001383 7051 0.0162518578947368 0.0173027064246206 0.939266811555648 0.921921374128598 0.354871471252354 48015000
h1s1 67187999 1 h1s1:48020001-48030000 48025000 0.150771 147.571997 9085 140.664088 7647 0.0162434779306549 0.0183946760821237 0.883053219210565 0.760439571275033 0.539031917725825 48025000
h1s1 67187999 1 h1s1:48030001-48040000 48035000 0.169521 131.196016 7522 85.759114 4540 0.0174416399893645 0.0188896726872247 0.923342626320918 0.4990632734157 0.404803928335486 48035000
h1s1 67187999 1 h1s1:48040001-48050000 48045000 0.15578 117.975609 8694 126.311491 8988 0.0135697732919255 0.0140533479083222 0.965590077214955 0.69766409970715 0.280554542137906 48045000
h1s1 67187999 1 h1s1:48050001-48060000 48055000 0.127984 139.171975 9722 134.755701 9716 0.0143151589179181 0.0138694628447921 1.03213506378103 0.940345306999813 0.149255055858485 48055000
h1s1 67187999 1 h1s1:48060001-48070000 48065000 0.10195 17.607616 1157 22.786596 1556 0.0152183370786517 0.0146443419023136 1.03919569620588 0.992861157399647 0.139177849867379 48065000
h1s1 67187999 1 h1s1:48070001-48080000 48075000 0.153307 83.998115 5276 90.740972 5993 0.0159207951099318 0.0151411600200234 1.05149110694804 0.728807793565181 0.124022599761381 48075000
h1s1 67187999 1 h1s1:48080001-48090000 48085000 0.184006 41.725924 3228 71.259295 4843 0.0129262465923172 0.0147138746644642 0.878507319593778 0.317466499699261 0.554729483222734 48085000
h1s1 67187999 1 h1s1:48090001-48100000 48095000 0.160407 115.9831 8677 139.97567 8464 0.0133667281318428 0.016537768194707 0.808254655312009 0.632231282723804 0.766942425826045 48095000
h1s1 67187999 1 h1s1:48100001-48110000 48105000 0.206111 144.679921 9794 156.843164 9709 0.0147723015111293 0.0161544097229375 0.914443905069105 0.151522920220476 0.433832592168966 48105000
h1s1 67187999 1 h1s1:4810001-4820000 4815000 0.147298 103.163307 6233 145.61319 7661 0.0165511482432216 0.0190070734891006 0.870788880398269 0.799234842284824 0.580218306595541 4815000
h1s1 67187999 1 h1s1:48110001-48120000 48115000 0.162796 105.143096 7851 129.305324 9422 0.0133923189402624 0.0137237660793887 0.975848674685291 0.597439285326918 0.254858652888569 48115000
h1s1 67187999 1 h1s1:48120001-48130000 48125000 0.182989 132.354001 8604 122.121592 8517 0.0153828453045095 0.0143385689796877 1.07282988464896 0.32868256801128 0.101452419219657 48125000
h1s1 67187999 1 h1s1:48130001-48140000 48135000 0.168011 140.449434 9454 142.325207 9613 0.0148560856780199 0.014805493290336 1.0034171362407 0.520760819192049 0.196318171509707 48135000
h1s1 67187999 1 h1s1:48140001-48150000 48145000 0.165688 112.217694 7399 141.991689 9028 0.01516660278416 0.0157279230172796 0.964310593808041 0.554478046086948 0.283966198960727 48145000
h1s1 67187999 1 h1s1:48150001-48160000 48155000 0.299544 82.699362 5643 118.759799 8091 0.0146552121212121 0.0146780124830058 0.998446631529978 0.00705996036167506 0.205931944348581 48155000
h1s1 67187999 1 h1s1:48160001-48170000 48165000 0.389155 90.41649 8407 117.928322 9992 0.0107549054359462 0.0118022740192154 0.911257052533782 0.000522594831241311 0.444195746275279 48165000
h1s1 67187999 1 h1s1:48170001-48180000 48175000 0.218835 112.264106 9238 111.015046 9292 0.0121524254167569 0.0119473790357297 1.01716245717274 0.0980555528165889 0.172052022836408 48175000
h1s1 67187999 1 h1s1:48180001-48190000 48185000 0.148402 117.93103 9703 147.541884 9786 0.0121540791507781 0.0150768326180258 0.806142739572951 0.787151069347348 0.771990889101433 48185000
h1s1 67187999 1 h1s1:48190001-48200000 48195000 0.156252 115.058053 8085 137.777877 8519 0.0142310517006803 0.0161730105646203 0.879925950942728 0.691274638374237 0.54973032134652 48195000
h1s1 67187999 1 h1s1:48200001-48210000 48205000 0.14896 124.889543 9095 152.283203 8950 0.0137316704782848 0.0170148830167598 0.807038782738558 0.780914442351874 0.769821627537789 48205000
h1s1 67187999 1 h1s1:4820001-4830000 4825000 0.106134 64.284406 3645 73.133976 3578 0.0176363253772291 0.0204399038569033 0.862837981073607 0.989360758058314 0.606525533194632 4825000
h1s1 67187999 1 h1s1:48210001-48220000 48215000 0.155596 83.196458 7139 108.784216 6985 0.0116537971704721 0.0155739750894775 0.748286619409449 0.699986195608231 0.881134326592189 48215000
h1s1 67187999 1 h1s1:48220001-48230000 48225000 0.149732 102.724952 8089 125.109944 8091 0.0126993388552355 0.015462853046595 0.821280446562349 0.771946517842176 0.733259709910567 48225000
h1s1 67187999 1 h1s1:48230001-48240000 48235000 0.174285 62.991219 4791 68.244961 4180 0.0131478227927364 0.0163265456937799 0.805303402160902 0.433891753847974 0.774012246467555 48235000
h1s1 67187999 1 h1s1:48240001-48250000 48245000 0.15386 52.31214 4104 107.062774 6810 0.0127466228070175 0.0157214058737151 0.810781358194488 0.721802064742597 0.760760030369662 48245000
h1s1 67187999 1 h1s1:48250001-48260000 48255000 0.174393 100.007219 6977 117.555233 6847 0.0143338424824423 0.0171688670950781 0.834874101072834 0.432259877535324 0.694094678406973 48255000
h1s1 67187999 1 h1s1:48260001-48270000 48265000 0.180276 133.203747 8131 95.46059 5337 0.0163822096913049 0.0178865636125164 0.915894749052925 0.360028397605924 0.429217981206307 48265000
h1s1 67187999 1 h1s1:48270001-48280000 48275000 0.164041 103.849458 9805 104.801344 9821 0.0105914796532381 0.0106711479482741 0.992534233859175 0.579345671830166 0.217734699310766 48275000
h1s1 67187999 1 h1s1:48280001-48290000 48285000 0.235435 83.718981 9317 105.859517 8314 0.008985615648814 0.0127326818619197 0.705712727786577 0.0555725371486043 0.927329737617954 48285000
h1s1 67187999 1 h1s1:48290001-48300000 48295000 0.182659 53.236815 4087 44.565411 2223 0.0130258906288231 0.0200474183535762 0.649754018152637 0.332616819665342 0.963300038455091 48295000
h1s1 67187999 1 h1s1:48300001-48310000 48305000 0.163944 55.984594 4429 43.580874 2387 0.0126404592458794 0.0182575927943025 0.69233986036889 0.580804993245708 0.937830935641954 48305000
h1s1 67187999 1 h1s1:4830001-4840000 4835000 0.129184 94.529951 5063 126.894519 6662 0.0186707388899862 0.0190475111077754 0.980219346472229 0.934828480432275 0.244761726337793 4835000
h1s1 67187999 1 h1s1:48310001-48320000 48315000 0.220989 64.042056 5390 95.196763 4871 0.0118816430426716 0.0195435768835968 0.607956420333887 0.0910399637141702 0.978751096956132 48315000
h1s1 67187999 1 h1s1:48320001-48330000 48325000 0.17792 76.215891 6051 88.242034 6238 0.0125955860188399 0.0141458855402373 0.890406329318327 0.388278099332459 0.513661417711035 48325000
h1s1 67187999 1 h1s1:48330001-48340000 48335000 0.17092 99.807294 6793 117.174826 8781 0.0146926680406301 0.0133441323311696 1.10105832855918 0.479643452281176 0.0777976078961121 48335000
h1s1 67187999 1 h1s1:48340001-48350000 48345000 0.191174 7.169397 533 5.247885 239 0.0134510262664165 0.0219576778242678 0.612588743403018 0.250081347308637 0.977439679738111 48345000
h1s1 67187999 1 h1s1:48360001-48370000 48365000 0.202517 56.46955 4532 52.90113 4104 0.0124601831421006 0.0128901388888889 0.966644599372091 0.170676513799462 0.277704921265666 48365000
h1s1 67187999 1 h1s1:48370001-48380000 48375000 0.138315 117.27234 8951 123.346268 9718 0.0131015908837001 0.0126925569047129 1.03222628679611 0.881016003234172 0.149146592780303 48375000
h1s1 67187999 1 h1s1:48380001-48390000 48385000 0.13432 115.816355 9870 145.054788 9978 0.0117341798378926 0.0145374612146723 0.807168436401371 0.908112052220042 0.769535679422582 48385000
h1s1 67187999 1 h1s1:48390001-48400000 48395000 0.150394 86.300384 9449 117.417994 9412 0.00913328225209017 0.0124753499787505 0.732106295025553 0.764930928739758 0.901407061932418 48395000
h1s1 67187999 1 h1s1:48400001-48410000 48405000 0.128082 102.883194 8786 129.11827 9474 0.0117099014340997 0.0136286964323411 0.85920920553428 0.939901594407249 0.618979066625911 48405000
h1s1 67187999 1 h1s1:4840001-4850000 4845000 0.128349 117.639991 7054 131.356253 8157 0.0166770613836121 0.0161035004290793 1.03561716019811 0.938698640267411 0.144285474821775 4845000
h1s1 67187999 1 h1s1:48410001-48420000 48415000 0.147044 109.14367 9618 132.87866 9035 0.0113478550634227 0.0147071012728279 0.771590189862123 0.8019809302188 0.845233047713894 48415000
h1s1 67187999 1 h1s1:48420001-48430000 48425000 0.142676 104.337845 7302 132.188891 8109 0.0142889407011778 0.0163015033912936 0.876541283229696 0.845050632536951 0.56118796651449 48425000
h1s1 67187999 1 h1s1:48430001-48440000 48435000 0.170901 31.574068 1612 40.103999 2550 0.0195868908188586 0.0157270584313726 1.24542621268491 0.47997377165564 0.0247098612658627 48435000
h1s1 67187999 1 h1s1:48440001-48450000 48445000 0.190943 112.007219 7552 119.673828 7190 0.0148314643802966 0.0166444823365786 0.8910739355169 0.251925219637733 0.511383693069209 48445000
h1s1 67187999 1 h1s1:48450001-48460000 48455000 0.218642 76.786788 7317 100.388596 8220 0.010494299302993 0.0122127245742092 0.859292227481722 0.0988098642239467 0.618614236272025 48455000
h1s1 67187999 1 h1s1:42940001-42950000 42945000 0.179555 25.344069 1852 77.911528 5312 0.0136847024838013 0.0146670798192771 0.93302161387404 0.368582190362563 0.374049715530927 42945000
h1s1 67187999 1 h1s1:42950001-42960000 42955000 0.235269 75.6628 6021 96.346149 7681 0.012566483972762 0.0125434382241896 1.00183727524787 0.055888066103316 0.199246674620626 42955000
h1s1 67187999 1 h1s1:48480001-48490000 48485000 0.151019 11.608225 739 27.414059 1616 0.0157080175913396 0.0169641454207921 0.925953957697577 0.757609670962462 0.39643255075579 48485000
h1s1 67187999 1 h1s1:48490001-48500000 48495000 0.241828 84.191036 6470 39.712218 2381 0.0130125248840804 0.0166787979840403 0.78018361374314 0.044627626532041 0.829348136900125 48495000
h1s1 67187999 1 h1s1:48500001-48510000 48505000 0.219996 107.478408 7759 57.670936 3207 0.0138520953731151 0.0179828300592454 0.770295627967268 0.0940276285040969 0.84728398591952 48505000
h1s1 67187999 1 h1s1:4850001-4860000 4855000 0.138073 123.584758 7966 122.873724 7461 0.0155140293748431 0.0164688009650181 0.942025433897521 0.88291410710236 0.346352189475137 4855000
h1s1 67187999 1 h1s1:48510001-48520000 48515000 0.15716 127.144749 9630 139.560145 8899 0.0132029853582555 0.0156826772671087 0.841883380839962 0.678121025074692 0.672766893124427 48515000
h1s1 67187999 1 h1s1:48520001-48530000 48525000 0.153563 145.782911 8800 146.837756 8244 0.0165662398863636 0.0178114696749151 0.930088318859775 0.725578551919303 0.383446562213436 48525000
h1s1 67187999 1 h1s1:48530001-48540000 48535000 0.159663 28.814797 1654 57.093823 3288 0.0174212799274486 0.0173643013990268 1.00328136025242 0.643269865998797 0.196554818225741 48535000
h1s1 67187999 1 h1s1:48540001-48550000 48545000 0.178433 42.890345 2882 65.219102 3977 0.0148821460791117 0.0163990701533819 0.907499385021084 0.381997101077729 0.456954948381435 48545000
h1s1 67187999 1 h1s1:48550001-48560000 48555000 0.127339 87.892374 5850 103.730613 6295 0.0150243374358974 0.0164782546465449 0.911767523816468 0.94291884003668 0.442696983740399 48555000
h1s1 67187999 1 h1s1:48560001-48570000 48565000 0.182937 103.03928 6080 111.628302 6735 0.01694725 0.0165743581291759 1.02249811835353 0.329254464241695 0.163562321898695 48565000
h1s1 67187999 1 h1s1:48570001-48580000 48575000 0.211452 66.384454 5095 68.944429 5010 0.0130293334641806 0.0137613630738523 0.946805443200417 0.125639685654279 0.332173107072779 48575000
h1s1 67187999 1 h1s1:48580001-48590000 48585000 0.155745 116.335308 8884 124.602421 8615 0.0130949243583971 0.0144634266976204 0.905381873339292 0.698073301320291 0.464498062455012 48585000
h1s1 67187999 1 h1s1:48590001-48600000 48595000 0.133412 134.656611 8505 147.789255 8928 0.0158326409171076 0.0165534559811828 0.95645531272173 0.912987960598322 0.305254543123934 48595000
h1s1 67187999 1 h1s1:48600001-48610000 48605000 0.112456 152.402401 7972 159.569336 8271 0.0191172103612644 0.0192926291863136 0.990907469202091 0.981699320626719 0.221313980890778 48605000
h1s1 67187999 1 h1s1:4860001-4870000 4865000 0.169189 118.209255 9194 143.68052 8715 0.012857217206874 0.0164865771658061 0.779859705114565 0.504180758649931 0.830067937328061 4865000
h1s1 67187999 1 h1s1:45300001-45310000 45305000 0.152014 25.304859 2175 37.956697 3070 0.0116344179310345 0.0123637449511401 0.941010832641098 0.745437155506473 0.349379295384403 45305000
h1s1 67187999 1 h1s1:45310001-45320000 45315000 0.182381 39.66869 2729 54.664293 3449 0.0145359802125321 0.0158493166135112 0.917136086494763 0.335634065294773 0.425421773469931 45315000
h1s1 67187999 1 h1s1:45320001-45330000 45325000 0.237064 47.935629 3846 58.982524 3915 0.0124637620904836 0.0150657787994891 0.827289598258687 0.0525355709595038 0.716418351952828 45325000
h1s1 67187999 1 h1s1:45330001-45340000 45335000 0.245973 55.676096 3754 77.670256 4707 0.0148311390516782 0.0165010104100276 0.898801872318399 0.0388100614295434 0.486092075293097 45335000
h1s1 67187999 1 h1s1:45340001-45350000 45345000 0.23639 57.445674 5602 93.345577 5188 0.0102544937522313 0.0179925938704703 0.569928595401753 0.0537681059388465 0.987102753976158 45345000
h1s1 67187999 1 h1s1:45350001-45360000 45355000 0.236959 39.454656 3210 70.195903 4854 0.0122911700934579 0.0144614550885867 0.849926236202772 0.0526933354368597 0.648106333257738 45355000
h1s1 67187999 1 h1s1:45360001-45370000 45365000 0.304916 94.910509 8994 116.745042 6993 0.0105526472092506 0.0166945577005577 0.632101035470864 0.00614295433704409 0.970685388051313 45365000
h1s1 67187999 1 h1s1:45370001-45380000 45375000 0.232997 122.042226 7852 118.052124 8678 0.0155428204279165 0.0136036095874625 1.14255119775277 0.0602956111894456 0.05439916384827 45375000
h1s1 67187999 1 h1s1:45380001-45390000 45385000 0.150347 137.048279 9831 151.598 9763 0.0139404210151561 0.0155278090750794 0.897771279112979 0.765448593431082 0.48940512931757 45385000
h1s1 67187999 1 h1s1:45390001-45400000 45395000 0.234142 143.609663 9720 133.88163 7873 0.0147746566872428 0.0170051606757272 0.868833701073572 0.0580869085064634 0.587081061360521 45395000
h1s1 67187999 1 h1s1:45400001-45410000 45405000 0.192435 108.245175 7130 96.959373 5832 0.0151816514726508 0.0166254068930041 0.913159694096818 0.239570289004802 0.437737262983523 45405000
h1s1 67187999 1 h1s1:4540001-4550000 4545000 0.156037 83.166898 7929 121.463323 8334 0.0104889516963047 0.0145744328053756 0.719681639510253 0.694415137501602 0.914619836910971 4545000
h1s1 67187999 1 h1s1:45410001-45420000 45415000 0.136291 5.73626 381 15.166511 873 0.0150558005249344 0.0173728648339061 0.8666273909845 0.895816283266119 0.594091720323023 45415000
h1s1 67187999 1 h1s1:45420001-45430000 45425000 0.204735 50.240417 3128 34.10236 1884 0.0160615143861893 0.0181010403397028 0.887325484323682 0.158676553240581 0.523916108739166 45425000
h1s1 67187999 1 h1s1:45430001-45440000 45435000 0.166186 83.335409 6678 98.656337 6208 0.012479096885295 0.0158918068621134 0.785253495311825 0.547097626630644 0.819123026711498 45435000
h1s1 67187999 1 h1s1:45440001-45450000 45445000 0.199801 77.680441 6811 107.402663 7067 0.01140514476582 0.0151977731710768 0.750448413556095 0.187246714061745 0.877998757604741 45445000
h1s1 67187999 1 h1s1:45450001-45460000 45455000 0.188272 119.629649 8502 129.266765 8833 0.0140707655845683 0.0146345256424771 0.961477394506563 0.275096877249376 0.291745959750338 45455000
h1s1 67187999 1 h1s1:45460001-45470000 45465000 0.222423 100.249672 9603 136.027936 9523 0.0104394118504634 0.0142841474325318 0.730838987750008 0.0867014405868839 0.903073449224489 45465000
h1s1 67187999 1 h1s1:45470001-45480000 45475000 0.20864 69.152026 5888 81.851006 5687 0.0117445696331522 0.014392650958326 0.81601156501041 0.138640464616386 0.747320468954909 45475000
h1s1 67187999 1 h1s1:45480001-45490000 45485000 0.191925 30.358335 2575 84.793454 4921 0.0117896446601942 0.0172309396464133 0.684213682023326 0.243933462831675 0.943944309139493 45485000
h1s1 67187999 1 h1s1:45490001-45500000 45495000 0.17146 115.378247 8016 110.801881 6915 0.0143934938872255 0.0160234101229212 0.898279066491341 0.471932713450408 0.487876785943185 45495000
h1s1 67187999 1 h1s1:45500001-45510000 45505000 0.150701 99.544771 6881 110.949857 6675 0.0144666140095916 0.016621701423221 0.870344956947751 0.761346717019829 0.581677628011083 45505000
h1s1 67187999 1 h1s1:4550001-4560000 4555000 0.157963 116.249813 9815 134.651789 9911 0.0118440970962812 0.0135860951468066 0.871780814744637 0.667126813058955 0.576954553970242 4555000
h1s1 67187999 1 h1s1:45510001-45520000 45515000 0.201322 101.377862 8905 133.661394 9132 0.0113843752947782 0.0146365959264126 0.77780211683199 0.177554058984194 0.833686660027412 45515000
h1s1 67187999 1 h1s1:45520001-45530000 45525000 0.293994 80.694343 4604 100.875027 6105 0.0175270076020851 0.0165233459459459 1.06074203490156 0.00836151729986097 0.113787629292919 45525000
h1s1 67187999 1 h1s1:45530001-45540000 45535000 0.238127 62.825156 3732 57.17743 3329 0.0168341789924973 0.0171755572243917 0.98012418302158 0.0506916986304071 0.245027953893331 45535000
h1s1 67187999 1 h1s1:45540001-45550000 45545000 0.234145 124.331331 7957 149.310136 8576 0.0156254029156717 0.0174102304104478 0.897483981963561 0.0580770482266287 0.490272833943027 45545000
h1s1 67187999 1 h1s1:45550001-45560000 45555000 0.183237 25.072775 2002 91.248741 6286 0.0125238636363636 0.0145161853324849 0.862751704357015 0.326064663715156 0.606712878511492 45555000
h1s1 67187999 1 h1s1:45560001-45570000 45565000 0.33998 121.092557 7850 122.968218 7130 0.0154258034394904 0.0172465943899018 0.894426058313432 0.00233688632083379 0.500261297415621 45565000
h1s1 67187999 1 h1s1:45570001-45580000 45575000 0.272707 123.744755 8950 113.146798 7789 0.0138262296089385 0.0145264858133265 0.951794521167292 0.0160623958507942 0.317905282151907 45575000
h1s1 67187999 1 h1s1:45580001-45590000 45585000 0.20363 86.094657 5549 119.636363 6802 0.0155153463687151 0.0175884097324316 0.88213469010254 0.164430026524153 0.542226648392281 45585000
h1s1 67187999 1 h1s1:45590001-45600000 45595000 0.163758 59.174335 4799 92.922512 5890 0.0123305553240258 0.0157763178268251 0.781586391664834 0.583516570200262 0.826616839385902 45595000
h1s1 67187999 1 h1s1:45600001-45610000 45605000 0.162883 104.139162 7221 144.92007 7983 0.0144217091815538 0.0181535851183766 0.794427606861796 0.59612293796898 0.799047496967964 45605000
h1s1 67187999 1 h1s1:4560001-4570000 4565000 0.176193 123.545337 9484 139.898231 9706 0.0130267120413328 0.0144135824232434 0.903780313513584 0.409877042310461 0.469724010767426 4565000
h1s1 67187999 1 h1s1:45610001-45620000 45615000 0.228519 52.723505 3342 70.051817 4232 0.0157760338120886 0.0165528868147448 0.953068427800507 0.0702150527031957 0.314671110366112 45615000
h1s1 67187999 1 h1s1:45620001-45630000 45625000 0.170576 37.478343 2345 67.632672 3859 0.0159822358208955 0.0175259580202125 0.911917956351567 0.484243272824083 0.442095506670479 45625000
h1s1 67187999 1 h1s1:45630001-45640000 45635000 0.170802 69.292142 4040 82.230573 4720 0.0171515202970297 0.0174217315677966 0.984489987707859 0.481206306634982 0.235601526371318 45635000
h1s1 67187999 1 h1s1:45640001-45650000 45645000 0.179904 42.093934 3379 74.24832 3875 0.0124575122817402 0.0191608567741935 0.650154240415717 0.364514824930732 0.963092972578562 45645000
h1s1 67187999 1 h1s1:45650001-45660000 45655000 0.181686 33.235886 1973 67.099259 3857 0.0168453552965028 0.017396748509204 0.96830481210845 0.343438476783971 0.273257935060197 45655000
h1s1 67187999 1 h1s1:45660001-45670000 45665000 0.168845 64.631399 3917 88.385375 5740 0.0165002295123819 0.0153981489547038 1.07157227540272 0.508780579192837 0.102813137836852 45665000
h1s1 67187999 1 h1s1:45670001-45680000 45675000 0.23245 73.246214 5199 124.481015 7589 0.0140885197153299 0.0164028218474107 0.858908293121151 0.0615281461687883 0.620034116568228 45675000
h1s1 67187999 1 h1s1:45680001-45690000 45685000 0.245396 152.184725 9680 151.974129 9712 0.0157215625 0.0156480775329489 1.00469610192666 0.0396580454953312 0.193685476793831 45685000
h1s1 67187999 1 h1s1:45690001-45700000 45695000 0.237507 111.634669 7145 141.885977 9387 0.015624166410077 0.0151151568126132 1.03367544272111 0.0516777266138813 0.146928029817486 45695000
h1s1 67187999 1 h1s1:45700001-45710000 45705000 0.232123 146.448687 9997 166.357258 9898 0.0146492634790437 0.0168071588199636 0.87160855894592 0.0621394835185423 0.577496869361153 45705000
h1s1 67187999 1 h1s1:4570001-4580000 4575000 0.151384 114.538481 9156 135.944899 9045 0.0125096637177807 0.0150298395798784 0.832321838918916 0.753123243637654 0.701904020036089 4575000
h1s1 67187999 1 h1s1:42390001-42400000 42395000 0.14717 155.868964 9619 141.883574 7705 0.016204279446928 0.0184144807268008 0.879974824559888 0.800590630762101 0.549493674630486 42395000
h1s1 67187999 1 h1s1:42400001-42410000 42405000 0.174545 125.96141 9738 137.101853 8014 0.0129350390223865 0.0171077929872723 0.756090457255932 0.430366703807054 0.870080952897443 42405000
h1s1 67187999 1 h1s1:4240001-4250000 4245000 0.154917 126.393372 8179 115.068631 7667 0.0154534016383421 0.0150082993348115 1.0296570779674 0.708421665006853 0.152794896319158 4245000
h1s1 67187999 1 h1s1:42410001-42420000 42415000 0.169997 122.880568 9805 126.00113 7916 0.0125324393676696 0.0159172726124305 0.787348415323515 0.492190658370885 0.814616878827021 42415000
h1s1 67187999 1 h1s1:42420001-42430000 42425000 0.161348 52.760775 3617 99.243374 5804 0.0145868883052253 0.0170991340454859 0.853077604188747 0.618461401934587 0.638167171184318 42425000
h1s1 67187999 1 h1s1:42430001-42440000 42435000 0.149851 22.111161 1471 62.037142 3543 0.0150313806934058 0.0175097775896133 0.858456403371014 0.770753423982173 0.621582180502283 42435000
h1s1 67187999 1 h1s1:49090001-49100000 49095000 0.146082 114.748292 8913 106.585957 6403 0.0128742614159093 0.0166462528502265 0.773402971332026 0.811865860753128 0.842136919845785 49095000
h1s1 67187999 1 h1s1:49100001-49110000 49105000 0.148641 137.257563 9716 129.76374 7917 0.014126962021408 0.0163905191360364 0.861898387974075 0.784454282812546 0.609749844700593 49105000
h1s1 67187999 1 h1s1:4910001-4920000 4915000 0.121262 25.000912 1586 26.330327 1581 0.015763500630517 0.0166542232764073 0.94651671043992 0.963492313911869 0.333021091138567 4915000
h1s1 67187999 1 h1s1:49110001-49120000 49115000 0.137591 121.779574 9392 120.426745 8663 0.0129663089863714 0.0139012749624841 0.932742429839279 0.886414506443693 0.374907559876549 49115000
h1s1 67187999 1 h1s1:49120001-49130000 49125000 0.159422 77.030068 5890 117.839343 7341 0.0130781100169779 0.0160522194523907 0.814722852236498 0.646829427019139 0.750633522979382 49125000
h1s1 67187999 1 h1s1:49130001-49140000 49135000 0.124227 89.540825 8005 120.10023 9242 0.0111856121174266 0.0129950476087427 0.860759610445848 0.954731455278701 0.61367423607482 49135000
h1s1 67187999 1 h1s1:49140001-49150000 49145000 0.166658 41.501697 3046 90.66129 5242 0.0136249826001313 0.0172951716901946 0.787791115589558 0.540160919766903 0.813581549444373 49145000
h1s1 67187999 1 h1s1:49150001-49160000 49155000 0.13323 53.450124 4097 116.60482 7681 0.0130461615816451 0.0151809425856008 0.859377572115939 0.913988779001548 0.618239545638305 49155000
h1s1 67187999 1 h1s1:49160001-49170000 49165000 0.160857 112.866602 8675 134.422395 8796 0.0130105593083573 0.015282218622101 0.851352779991096 0.625708707613122 0.643728369011113 49165000
h1s1 67187999 1 h1s1:49170001-49180000 49175000 0.16118 112.372132 9015 135.77473 9157 0.0124650174154187 0.0148274249208256 0.840673109591081 0.621030004831537 0.67645463778262 49175000
h1s1 67187999 1 h1s1:49180001-49190000 49185000 0.170011 118.215154 9298 131.493238 8494 0.0127140410841041 0.015480720273134 0.821282269802956 0.492037824033446 0.733239989350898 49185000
h1s1 67187999 1 h1s1:49190001-49200000 49195000 0.15981 18.585521 1330 69.62895 3930 0.0139740759398496 0.0177172900763359 0.788725356961566 0.64116469625408 0.811570052358086 49195000
h1s1 67187999 1 h1s1:49200001-49210000 49205000 0.204526 46.078248 4009 58.875595 3292 0.0114937011723622 0.0178844456257594 0.642664660279294 0.159830205981246 0.966475048561878 49205000
h1s1 67187999 1 h1s1:4920001-4930000 4925000 0.120265 141.213824 8841 139.764366 8600 0.015972607623572 0.0162516704651163 0.98282866723496 0.965824270092785 0.239170947671495 4925000
h1s1 67187999 1 h1s1:49210001-49220000 49215000 0.162481 64.136327 5978 74.83113 5341 0.0107287264971562 0.014010696498783 0.765752544713831 0.602113057968585 0.854620034116568 49215000
h1s1 67187999 1 h1s1:49220001-49230000 49225000 0.202474 44.338941 3388 61.489385 3845 0.0130870546044864 0.0159920377113134 0.818348158047934 0.170987112614256 0.741236676296873 49225000
h1s1 67187999 1 h1s1:49230001-49240000 49235000 0.153491 63.755931 4994 73.443685 4788 0.0127665060072086 0.015339115497076 0.832284365395269 0.726382164725835 0.701992762554601 49235000
h1s1 67187999 1 h1s1:49240001-49250000 49245000 0.168429 58.79661 3564 89.959804 5068 0.0164973653198653 0.0177505532754538 0.92940006228868 0.514967904789138 0.385615823777079 49245000
h1s1 67187999 1 h1s1:49250001-49260000 49255000 0.157421 29.258135 2200 85.559241 5298 0.0132991522727273 0.0161493471121178 0.823510212542782 0.674566394194267 0.727037873334845 49255000
h1s1 67187999 1 h1s1:49260001-49270000 49265000 0.166303 15.200537 1000 52.126168 2734 0.015200537 0.0190658990490124 0.797263059083875 0.545465750317994 0.792608734235878 49265000
h1s1 67187999 1 h1s1:49270001-49280000 49275000 0.13741 124.397987 8634 139.18419 9099 0.0144079206624971 0.015296646884273 0.941900585893133 0.888011871776921 0.346657858150014 49275000
h1s1 67187999 1 h1s1:49280001-49290000 49285000 0.259956 63.912461 4081 112.442952 9854 0.0156609803969615 0.0114108942561396 1.37245863868514 0.024088663636274 0.0107575652997032 49285000
h1s1 67187999 1 h1s1:49290001-49300000 49295000 0.209292 103.415886 8931 105.902451 9141 0.0115794296271414 0.0115854338693797 0.999481742133614 0.135411222970508 0.20385142530345 49295000
h1s1 67187999 1 h1s1:49300001-49310000 49305000 0.196039 86.184125 6580 117.957258 7292 0.013097891337386 0.0161762558968733 0.809698574310865 0.212193222043642 0.763323703126695 49305000
h1s1 67187999 1 h1s1:4930001-4940000 4935000 0.08666 137.89795 7564 160.144519 8222 0.0182308236382866 0.0194775625152031 0.935991021672072 0.998205429070077 0.364652868848418 4935000
h1s1 67187999 1 h1s1:49310001-49320000 49315000 0.149696 84.883778 5882 116.779822 6039 0.0144311081264876 0.0193376092068223 0.746271577429349 0.772375440014988 0.88394450634509 49315000
h1s1 67187999 1 h1s1:49320001-49330000 49325000 0.174946 74.964058 5948 137.170121 7728 0.012603237726967 0.0177497568581781 0.710051288458085 0.425323170671584 0.923671573799264 49325000
h1s1 67187999 1 h1s1:49330001-49340000 49335000 0.221617 96.255161 8031 145.741958 8228 0.0119854515004358 0.017712926349052 0.676649993583768 0.0891073488665608 0.94884486821736 49335000
h1s1 67187999 1 h1s1:49340001-49350000 49345000 0.184559 102.712527 5641 128.580506 6437 0.0182082125509661 0.0199752223085288 0.911539920293742 0.31152568109883 0.443436504728004 49345000
h1s1 67187999 1 h1s1:49350001-49360000 49355000 0.237038 32.25369 1579 90.442991 4609 0.020426656111463 0.0196231267086136 1.04094808206567 0.0525503613792559 0.136840963546545 49355000
h1s1 67187999 1 h1s1:49360001-49370000 49365000 0.121978 97.399332 6085 122.224292 7804 0.0160064637633525 0.0156617493593029 1.02200995534671 0.961475886685664 0.164380725124979 49365000
h1s1 67187999 1 h1s1:49370001-49380000 49375000 0.142467 90.253666 5971 111.423929 7021 0.0151153351197454 0.0158700938612733 0.952441444384291 0.846800832207618 0.316367078497688 49375000
h1s1 67187999 1 h1s1:49380001-49390000 49385000 0.188311 85.244316 6985 112.965856 8473 0.0122039106657122 0.013332450843857 0.915353884191165 0.274692605776152 0.431081574095073 49385000
h1s1 67187999 1 h1s1:49390001-49400000 49395000 0.165644 51.44943 4121 60.58242 4004 0.0124846954622664 0.0151304745254745 0.825135751112531 0.555296449313232 0.722669769368055 49395000
h1s1 67187999 1 h1s1:49400001-49410000 49405000 0.205759 14.614979 1256 37.465415 2439 0.0116361297770701 0.0153609737597376 0.75751250923749 0.153499906327342 0.867862389934626 49405000
h1s1 67187999 1 h1s1:4940001-4950000 4945000 0.133837 99.339161 6131 129.260463 8189 0.0162027664328821 0.0157846456221761 1.02648908443776 0.910729956516166 0.157172860565783 4945000
h1s1 67187999 1 h1s1:49410001-49420000 49415000 0.140511 149.022203 9641 133.884774 9466 0.015457131314179 0.0141437538559053 1.09285918516783 0.863957719120069 0.0840687458710078 49415000
h1s1 67187999 1 h1s1:49420001-49430000 49425000 0.166558 115.21868 9230 131.344652 9225 0.0124830639219935 0.0142379026558266 0.876748789744329 0.541575869923188 0.560547048325232 49425000
h1s1 67187999 1 h1s1:49430001-49440000 49435000 0.131597 62.952567 4390 86.777257 5350 0.0143399924829157 0.0162200480373832 0.884090629686521 0.922754567774633 0.535314592228127 49435000
h1s1 67187999 1 h1s1:49450001-49460000 49455000 0.221134 45.625817 2926 42.254225 2975 0.0155932388926863 0.0142031008403361 1.09787567292363 0.0905469497224331 0.080242957295128 49455000
h1s1 67187999 1 h1s1:49460001-49470000 49465000 0.213222 138.121083 8727 135.458153 8450 0.0158268686833964 0.0160305506508876 0.987294137804309 0.118338148436653 0.229488152873779 49465000
h1s1 67187999 1 h1s1:49470001-49480000 49475000 0.198953 122.263294 8201 131.591627 8034 0.0149083397146689 0.0163793411750062 0.9101916588329 0.192729029649861 0.447844049814134 49475000
h1s1 67187999 1 h1s1:49480001-49490000 49485000 0.159804 78.778773 7303 109.024635 7515 0.0107871796521977 0.0145076027944112 0.743553556370686 0.641248508632675 0.887651971562953 49485000
h1s1 67187999 1 h1s1:49490001-49500000 49495000 0.146238 95.762252 7347 130.204306 7715 0.0130341979039064 0.0168767732987686 0.772315754508438 0.810367098218247 0.843970931895047 49495000
h1s1 67187999 1 h1s1:49500001-49510000 49505000 0.180125 57.39139 4129 79.12952 4571 0.0138995858561395 0.0173112054255086 0.802924205131203 0.361793387696343 0.780105899405425 49505000
h1s1 67187999 1 h1s1:4950001-4960000 4955000 0.123895 46.944498 2974 95.315213 6168 0.015784969065232 0.0154531797989624 1.02147061450045 0.955623810603745 0.165268150310106 4955000
h1s1 67187999 1 h1s1:49510001-49520000 49515000 0.156351 112.42357 7331 82.019915 4180 0.0153353662528986 0.0196219892344498 0.781539836235094 0.689864618357869 0.82669572162458 49515000
h1s1 67187999 1 h1s1:49520001-49530000 49525000 0.144098 43.298376 3434 69.200505 4110 0.0126087291788002 0.0168371058394161 0.748865588840269 0.830980013212775 0.88032578364574 49525000
h1s1 67187999 1 h1s1:49530001-49540000 49535000 0.13942 134.170605 9910 135.506958 8976 0.0135389106962664 0.0150965862299465 0.896819353067369 0.872664346214146 0.492550558584853 49535000
h1s1 67187999 1 h1s1:49540001-49550000 49545000 0.117161 109.161701 7156 123.055672 7474 0.0152545697316937 0.0164644998662028 0.926512791500408 0.973332873186941 0.394776023743554 49545000
h1s1 67187999 1 h1s1:49550001-49560000 49555000 0.145632 91.233146 6098 127.345547 8642 0.0149611587405707 0.0147356569081231 1.01530314080014 0.816416379896861 0.175118569865013 49555000
h1s1 67187999 1 h1s1:49560001-49570000 49565000 0.138044 102.262228 6060 91.049332 5896 0.0168749551155115 0.0154425597014925 1.09275634620863 0.883086661999468 0.0841081869903468 49565000
h1s1 67187999 1 h1s1:49570001-49580000 49575000 0.161434 3.584871 216 25.149916 1442 0.016596625 0.0174409958391123 0.951587005300535 0.617317609473757 0.318546200341166 49575000
h1s1 67187999 1 h1s1:48460001-48470000 48465000 0.268236 93.870403 9209 63.82529 6367 0.0101933329351721 0.0100243898225224 1.0168532065932 0.0185767672086534 0.172545036828145 48465000
h1s1 67187999 1 h1s1:48470001-48480000 48475000 0.323567 11.486529 1172 17.647961 981 0.00980079266211604 0.0179897665647299 0.54479821218643 0.00359900213968072 0.991086307029393 48475000
h1s1 67187999 1 h1s1:49600001-49610000 49605000 0.161321 141.835056 9496 131.460477 9165 0.0149362948609941 0.0143437509001637 1.04131025175735 0.618875533687646 0.136357809834643 49605000
h1s1 67187999 1 h1s1:4960001-4970000 4965000 0.162676 45.894026 3813 55.028735 2909 0.0120361987936008 0.0189167188037126 0.636273072433608 0.599076091779485 0.968969699360068 4965000
h1s1 67187999 1 h1s1:49610001-49620000 49615000 0.213941 102.709961 7614 115.57498 7175 0.0134896192540058 0.0161080111498258 0.837447846821963 0.115710383860694 0.686443101255214 49615000
h1s1 67187999 1 h1s1:49620001-49630000 49625000 0.175458 21.998813 2146 26.268527 1544 0.0102510778191985 0.0170132946891192 0.6025333720784 0.419106264235779 0.980082234733822 49625000
h1s1 67187999 1 h1s1:49630001-49640000 49635000 0.195455 43.066972 3814 61.397794 3519 0.0112918122705821 0.017447511793123 0.647187541952701 0.216344399854068 0.964512852874765 49635000
h1s1 67187999 1 h1s1:49640001-49650000 49645000 0.171202 140.488724 9649 147.864992 8567 0.0145599257954192 0.0172598333138788 0.843572793006721 0.475728921186783 0.667876194326395 49645000
h1s1 67187999 1 h1s1:49650001-49660000 49655000 0.181298 111.689652 6767 133.673783 7716 0.016505046844983 0.0173242331518922 0.952714426103201 0.348097459005887 0.315627557510082 49655000
h1s1 67187999 1 h1s1:49660001-49670000 49665000 0.2108 127.641027 7870 160.938963 8865 0.016218681956798 0.0181544233502538 0.893373567636409 0.128538607925693 0.503810998156128 49665000
h1s1 67187999 1 h1s1:49670001-49680000 49675000 0.176336 92.145299 6030 78.730782 4774 0.0152811441127695 0.0164915756179305 0.926603040655198 0.40790991648343 0.394519656467851 49675000
h1s1 67187999 1 h1s1:49680001-49690000 49685000 0.135926 83.103747 4846 106.155126 6548 0.0171489366487825 0.0162118396456933 1.05780324895689 0.898118658607531 0.116844316041689 49685000
h1s1 67187999 1 h1s1:49690001-49700000 49695000 0.178224 72.746423 5029 4.208516 187 0.0144653853648837 0.0225054331550802 0.642750808891601 0.384615005373853 0.966425747162704 49695000
h1s1 67187999 1 h1s1:49700001-49710000 49705000 0.214187 174.252902 9600 129.510404 6509 0.0181513439583333 0.0198971276693809 0.912259511018062 0.114813098395732 0.441040456728162 49705000
h1s1 67187999 1 h1s1:4970001-4980000 4975000 0.176537 116.503215 6992 126.498998 7022 0.016662359124714 0.0180146679008829 0.924932905585082 0.405597680862183 0.399765325339933 4975000
h1s1 67187999 1 h1s1:49710001-49720000 49715000 0.208176 78.019432 4937 74.799821 3991 0.0158030042535953 0.0187421250313205 0.843181028148434 0.140908328978376 0.669019986787225 49715000
h1s1 67187999 1 h1s1:49720001-49730000 49725000 0.145462 45.39886 2980 50.880877 3028 0.0152345167785235 0.0168034600396301 0.906629750217732 0.818048256209511 0.460149679047891 49725000
h1s1 67187999 1 h1s1:49730001-49740000 49735000 0.191752 87.44572 5901 115.612794 7214 0.0148187968140993 0.0160261705018021 0.924662370990812 0.245333622568208 0.400603449125886 49735000
h1s1 67187999 1 h1s1:49740001-49750000 49745000 0.212183 35.544025 2163 76.730312 4832 0.0164327438742487 0.0158796175496689 1.03483247142759 0.122341422049558 0.145360245323762 49745000
h1s1 67187999 1 h1s1:49750001-49760000 49755000 0.190003 27.023999 1837 51.7258 3178 0.0147109412084921 0.0162762114537445 0.903830799341681 0.259877535324453 0.469576106569904 49755000
h1s1 67187999 1 h1s1:49760001-49770000 49765000 0.193618 79.673546 4843 154.161913 8792 0.0164512793722899 0.0175343395131938 0.938232053731539 0.230168512182376 0.358046481359141 49765000
h1s1 67187999 1 h1s1:49770001-49780000 49775000 0.16662 76.95428 6962 128.962512 9145 0.0110534731399023 0.0141019696008748 0.783824774322066 0.540693374877979 0.822051529822416 49775000
h1s1 67187999 1 h1s1:49780001-49790000 49785000 0.140021 63.522504 6327 124.716015 9036 0.0100399089615932 0.0138021264940239 0.727417544386388 0.868074385951073 0.906869656960865 49785000
h1s1 67187999 1 h1s1:49790001-49800000 49795000 0.180624 79.834514 6987 126.934164 9376 0.0114261505653356 0.0135382000853242 0.843993329491553 0.355862429375746 0.666545056548705 49795000
h1s1 67187999 1 h1s1:49800001-49810000 49805000 0.200363 108.661222 7427 151.460984 8642 0.0146305671199677 0.01752614950243 0.834785023255631 0.183667432481734 0.694380626522181 49805000
h1s1 67187999 1 h1s1:4980001-4990000 4985000 0.119472 121.101297 7095 132.241483 7610 0.0170685408033827 0.0173773302233903 0.98223033020389 0.967865348018577 0.240531666288689 4985000
h1s1 67187999 1 h1s1:49810001-49820000 49815000 0.162972 123.173118 8559 111.346529 8075 0.0143910641430074 0.0137890438390093 1.04365932192448 0.594796730331207 0.133360284764882 49815000
h1s1 67187999 1 h1s1:49820001-49830000 49825000 0.107777 55.082828 3672 68.702491 4407 0.0150007701525054 0.015589401179941 0.962241588330349 0.987684510486408 0.289695021544711 49825000
h1s1 67187999 1 h1s1:49830001-49840000 49835000 0.199645 11.49539 771 48.336722 3682 0.0149097146562905 0.0131278441064639 1.13573215338148 0.188247532464971 0.0576431959139 49835000
h1s1 67187999 1 h1s1:49840001-49850000 49845000 0.177524 96.004234 6267 120.653978 8273 0.0153190097335248 0.0145840659978242 1.05039361010916 0.393390654426773 0.125314296419732 49845000
h1s1 67187999 1 h1s1:49850001-49860000 49855000 0.153509 100.8214 6900 73.698752 4654 0.0146117971014493 0.0158355719810915 0.922719881472958 0.726229330388396 0.407071792697477 49855000
h1s1 67187999 1 h1s1:49860001-49870000 49865000 0.178025 136.388114 9748 22.472336 1318 0.0139913945424703 0.0170503308042489 0.820593729418063 0.387075145192621 0.735004979441317 49865000
h1s1 67187999 1 h1s1:49870001-49880000 49875000 0.181786 32.263704 2396 79.501803 4139 0.013465652754591 0.0192079736651365 0.701044940468232 0.342215802084463 0.931116085074494 49875000
h1s1 67187999 1 h1s1:49880001-49890000 49885000 0.18732 19.172262 1051 54.887387 2871 0.0182419238820171 0.019117863810519 0.954182123212956 0.283695041265271 0.311594703057673 49885000
h1s1 67187999 1 h1s1:49890001-49900000 49895000 0.203301 28.413385 1821 48.849485 3165 0.0156031768259198 0.0154342764612954 1.01094319938145 0.166185156334737 0.182543360580573 49895000
h1s1 67187999 1 h1s1:49900001-49910000 49905000 0.173737 80.920078 6745 110.014921 6564 0.0119970464047443 0.0167603475015235 0.715799383255852 0.441060177287831 0.918554088565034 49905000
h1s1 67187999 1 h1s1:4990001-5e+06 4995000 0.132263 89.480094 5746 87.559135 5132 0.0155725885833623 0.0170614058846454 0.912737712744827 0.919150635495035 0.43918672411923 4995000
h1s1 67187999 1 h1s1:49910001-49920000 49915000 0.142724 110.701565 7358 114.736885 6906 0.0150450618374558 0.0166140870257747 0.905560553168843 0.844710452882653 0.463985327903606 49915000
h1s1 67187999 1 h1s1:49920001-49930000 49925000 0.15274 126.863854 9885 174.361466 9823 0.0128339761254426 0.0177503273948895 0.723027572389318 0.735991007424791 0.911326503446168 49925000
h1s1 67187999 1 h1s1:49930001-49940000 49935000 0.178839 119.654211 8423 149.120325 8314 0.0142056524991096 0.017936050637479 0.792016748069702 0.377278957176805 0.804727018152775 49935000
h1s1 67187999 1 h1s1:46610001-46620000 46615000 0.13596 124.032019 9176 158.381559 9668 0.0135170029424586 0.0163820396152255 0.825111113142217 0.897847500912076 0.722797953005906 46615000
h1s1 67187999 1 h1s1:46620001-46630000 46625000 0.136427 116.381567 9175 143.766439 9161 0.0126846394550409 0.0156933128479424 0.808283093439001 0.89491406766124 0.766873403867202 46625000
h1s1 67187999 1 h1s1:46630001-46640000 46635000 0.159714 135.125394 10000 159.052761 9823 0.0135125394 0.0161918722386236 0.8345260635004 0.642456392912431 0.695139868069456 46635000
h1s1 67187999 1 h1s1:46640001-46650000 46645000 0.165425 119.199403 10000 161.429378 9121 0.0119199403 0.0176986490516391 0.673494359101724 0.558713036275969 0.950925387262491 46645000
h1s1 67187999 1 h1s1:46650001-46660000 46655000 0.171232 118.119092 9207 135.746648 7837 0.0128292703377865 0.0173212514992982 0.740666477725715 0.47535916069298 0.891142510624451 46655000
h1s1 67187999 1 h1s1:46660001-46670000 46665000 0.171467 106.991403 7912 102.823192 6253 0.0135226747977755 0.01644381768751 0.822356161735286 0.471794669532721 0.729966376445764 46665000
h1s1 67187999 1 h1s1:46670001-46680000 46675000 0.165272 121.186493 8921 129.026496 8467 0.0135844067929604 0.0152387499704736 0.89143839352187 0.560985830777877 0.510239900608379 46675000
h1s1 67187999 1 h1s1:46680001-46690000 46685000 0.092424 144.892623 10000 142.069857 9945 0.0144892623 0.0142855562594268 1.01425958057732 0.997140518847925 0.177011743593283 46685000
h1s1 67187999 1 h1s1:46690001-46700000 46695000 0.120174 107.460877 9001 106.864615 9003 0.0119387709143429 0.011869889481284 1.00580303912412 0.96604119624915 0.191604957748701 46695000
h1s1 67187999 1 h1s1:46700001-46710000 46705000 0.143616 110.89665 8152 100.458555 7083 0.0136036126104024 0.0141830516730199 0.959145670764226 0.835530532356508 0.298105840243746 46705000
h1s1 67187999 1 h1s1:4670001-4680000 4675000 0.144042 142.128197 8897 115.93217 7608 0.0159748451163313 0.0152381926919033 1.04834250618313 0.831532188883521 0.127749785538914 4675000
h1s1 67187999 1 h1s1:4340001-4350000 4345000 0.157376 128.997592 9493 138.890315 8906 0.0135887066259349 0.0155951397933977 0.871342405772326 0.675074198605756 0.578453316505122 4345000
h1s1 67187999 1 h1s1:43410001-43420000 43415000 0.203127 21.022317 1098 96.632135 9577 0.0191460081967213 0.0100900214054506 1.89751908617149 0.167161324038376 0.00074938126744037 43415000
h1s1 67187999 1 h1s1:43420001-43430000 43425000 0.176483 107.353355 8012 108.659441 9416 0.0133990707688467 0.0115398726635514 1.16111079900973 0.406204088072019 0.0466194030586588 43425000
h1s1 67187999 1 h1s1:43430001-43440000 43435000 0.16549 124.31296 8691 137.040721 8846 0.0143036428489242 0.0154918291883337 0.923302385730905 0.557697427452991 0.404912391413668 43435000
h1s1 67187999 1 h1s1:43440001-43450000 43445000 0.210401 116.191643 8319 144.513018 9273 0.0139670204351485 0.0155842788741508 0.89622500649133 0.130293737736277 0.494285967835767 43445000
h1s1 67187999 1 h1s1:43450001-43460000 43455000 0.136416 147.457538 7595 183.862373 9703 0.0194150807109941 0.0189490232917654 1.02459532673809 0.894997880039835 0.160052062277527 43455000
h1s1 67187999 1 h1s1:43460001-43470000 43465000 0.171403 123.157668 7912 142.786029 9400 0.0155659337714863 0.0151900030851064 1.02474855892219 0.472874370174626 0.159815415561494 43465000
h1s1 67187999 1 h1s1:43470001-43480000 43475000 0.17313 27.758159 1651 99.07598 5806 0.016812937007874 0.0170644126765415 0.985263151247321 0.448884309336699 0.233826676001065 43475000
h1s1 67187999 1 h1s1:50100001-50110000 50105000 0.161786 113.686205 8550 126.252333 7492 0.0132966321637427 0.0168516194607581 0.789041800683083 0.612007848782748 0.810978435568001 50105000
h1s1 67187999 1 h1s1:5010001-5020000 5015000 0.14194 95.470966 7284 105.510908 6434 0.0131069420647996 0.0163989599005284 0.799254473716787 0.851583067927468 0.788339233067434 5015000
h1s1 67187999 1 h1s1:50110001-50120000 50115000 0.18287 138.217735 8592 122.629028 8935 0.0160867941108007 0.0137245694459989 1.17211648599225 0.330023566068805 0.0429513789601349 50115000
h1s1 67187999 1 h1s1:50120001-50130000 50125000 0.181873 120.228449 8767 118.923608 8037 0.0137137503136763 0.0147970148065198 0.926791686903885 0.341214983681237 0.393888598558427 50125000
h1s1 67187999 1 h1s1:50130001-50140000 50135000 0.155941 119.47351 8544 143.829024 8716 0.0139833227996255 0.01650172372648 0.847385584160924 0.695736414999458 0.655886094047349 50135000
h1s1 67187999 1 h1s1:50140001-50150000 50145000 0.198572 80.178693 5204 139.88311 9144 0.0154071277863182 0.0152978029308836 1.00714644161181 0.195184239328712 0.189346953666545 50145000
h1s1 67187999 1 h1s1:50150001-50160000 50155000 0.148212 126.923716 8709 142.86429 8358 0.0145738564703181 0.0170931191672649 0.852615390304452 0.7892660993719 0.639508169241843 50155000
h1s1 67187999 1 h1s1:50160001-50170000 50165000 0.142642 97.615103 8286 121.326446 7934 0.011780726888728 0.0152919644567683 0.770386755869926 0.845351371071911 0.847136081721999 50165000
h1s1 67187999 1 h1s1:50170001-50180000 50175000 0.135152 107.620572 7301 137.289315 7826 0.0147405248596083 0.0175427185024278 0.84026457231063 0.903211493142175 0.677746334440971 50175000
h1s1 67187999 1 h1s1:50180001-50190000 50185000 0.1875 118.560523 8037 130.750302 7898 0.014751838123678 0.016554862243606 0.891087941814534 0.282048374532869 0.511354112229705 50185000
h1s1 67187999 1 h1s1:50190001-50200000 50195000 0.171218 106.096749 6931 149.916245 8363 0.015307567306305 0.0179261323687672 0.853924705642332 0.475531715590088 0.635495035349103 50195000
h1s1 67187999 1 h1s1:50200001-50210000 50205000 0.213857 17.61736 1251 103.586981 6608 0.014082621902478 0.0156759959140436 0.898355803337629 0.116085074494414 0.487669720066655 50205000
h1s1 67187999 1 h1s1:4690001-4700000 4695000 0.155528 99.874892 6457 106.442504 6575 0.015467692736565 0.0161889739923954 0.95544614154243 0.700962363311871 0.308123884555844 4695000
h1s1 67187999 1 h1s1:46910001-46920000 46915000 0.126034 87.035173 6956 99.478822 7113 0.0125122445370903 0.0139854944467876 0.894658718338293 0.948248321287358 0.499373872230494 46915000
h1s1 67187999 1 h1s1:46920001-46930000 46925000 0.113169 99.45755 9199 120.213211 8983 0.0108117784541798 0.013382301124346 0.807916243530814 0.98072315292308 0.767750968772494 46925000
h1s1 67187999 1 h1s1:46930001-46940000 46935000 0.172328 74.238276 5581 136.491495 8894 0.0133019666726393 0.0153464689678435 0.866777022161374 0.459794708973841 0.593638147450625 46935000
h1s1 67187999 1 h1s1:46940001-46950000 46945000 0.138084 110.746342 8825 160.573826 9258 0.0125491605665722 0.0173443320371571 0.723530922937128 0.882776063184673 0.910833489454431 46945000
h1s1 67187999 1 h1s1:46950001-46960000 46955000 0.169737 86.705615 5679 122.527013 6617 0.0152677610494805 0.0185170036270213 0.824526546357682 0.495932634568169 0.724296715540787 46955000
h1s1 67187999 1 h1s1:46960001-46970000 46965000 0.144773 107.549316 8231 163.89315 9200 0.0130663729801968 0.017814472826087 0.733469528273822 0.82468915467821 0.899829417158859 46965000
h1s1 67187999 1 h1s1:46970001-46980000 46975000 0.147637 94.270389 6812 123.425869 7445 0.0138388709630065 0.0165783571524513 0.834755267711205 0.79575416350316 0.694498949880198 46975000
h1s1 67187999 1 h1s1:46980001-46990000 46985000 0.130744 106.487865 5454 81.891399 3746 0.0195247277227723 0.0218610248264816 0.893129570902861 0.927171973140598 0.504629401382411 46985000
h1s1 67187999 1 h1s1:46990001-4.7e+07 46995000 0.14132 106.314615 6471 116.07073 5685 0.0164293949930459 0.0204170149516271 0.804691333770934 0.857306960371535 0.775806817397478 46995000
h1s1 67187999 1 h1s1:47000001-47010000 47005000 0.151182 45.31495 2991 81.713659 4916 0.0151504346372451 0.0166219810821806 0.911469852019437 0.755617894435844 0.443604129485195 47005000
h1s1 67187999 1 h1s1:4700001-4710000 4705000 0.152758 126.978051 8180 120.983422 8136 0.0155229891198044 0.0148701354473943 1.0439036802805 0.735769151128509 0.133074336649674 4705000
h1s1 67187999 1 h1s1:470001-480000 475000 0.156991 106.645446 9281 116.319031 9173 0.0114907279387997 0.0126805877030415 0.906166828217557 0.680699488251477 0.461825926619797 475000
h1s1 67187999 1 h1s1:47010001-47020000 47015000 0.159183 85.430538 5653 104.818326 6291 0.015112424907129 0.016661631855031 0.907019494766099 0.650285455101216 0.458838261829871 47015000
h1s1 67187999 1 h1s1:47020001-47030000 47025000 0.159472 135.193982 9520 144.78162 9502 0.0142010485294118 0.0152369627446853 0.9320130768427 0.646149067710542 0.37715570367887 47025000
h1s1 67187999 1 h1s1:50340001-50350000 50345000 0.180179 150.264681 9053 143.550379 8825 0.0165983299458743 0.016266331898017 1.02041013609822 0.361260932585267 0.166924677322342 50345000
h1s1 67187999 1 h1s1:50350001-50360000 50355000 0.164316 96.715448 6946 117.436633 7493 0.0139239055571552 0.0156728457226745 0.888409533503603 0.575219144719327 0.520228364080973 50355000
h1s1 67187999 1 h1s1:50360001-50370000 50365000 0.186949 77.619527 5506 102.841081 6157 0.0140972624409735 0.0167031153159006 0.843990008711341 0.287190510466687 0.666564777108374 50365000
h1s1 67187999 1 h1s1:47060001-47070000 47065000 0.17399 134.414141 9171 134.861843 7880 0.0146564323410751 0.0171144470812183 0.856377788398398 0.437821075362119 0.627882899316683 47065000
h1s1 67187999 1 h1s1:47070001-47080000 47075000 0.240352 75.606333 8372 29.912717 1591 0.00903085678451983 0.018801204902577 0.480333937708535 0.0468264689351884 0.996686945975527 47075000
h1s1 67187999 1 h1s1:47080001-47090000 47085000 0.144548 114.725515 8118 124.940442 8541 0.014132238851934 0.0146283154197401 0.966087922390799 0.826774603863258 0.279174102961042 47085000
h1s1 67187999 1 h1s1:47090001-47100000 47095000 0.152071 89.599709 6482 109.006174 6580 0.0138228492749151 0.0165662878419453 0.834396299689793 0.744722285218455 0.695455397024168 47095000
h1s1 67187999 1 h1s1:47100001-47110000 47105000 0.153673 66.851689 4635 117.559215 6898 0.0144232338727077 0.0170425072484778 0.846309387604684 0.724134020923514 0.659327331709674 47105000
h1s1 67187999 1 h1s1:4710001-4720000 4715000 0.181793 99.023113 6217 132.595774 8796 0.015927796847354 0.0150745536607549 1.05660155556184 0.342082688306694 0.118234615498388 4715000
h1s1 67187999 1 h1s1:47110001-47120000 47115000 0.177748 61.968699 4148 66.740244 3562 0.0149394163452266 0.0187367332959012 0.797333030752737 0.390693867891971 0.792460830038356 47115000
h1s1 67187999 1 h1s1:47120001-47130000 47125000 0.17597 61.859641 3976 42.333364 2034 0.0155582598088531 0.0208128633235005 0.747530965202936 0.412726663182701 0.88221895737401 47125000
h1s1 67187999 1 h1s1:50440001-50450000 50445000 0.199176 92.537091 8348 110.343222 7857 0.0110849414230954 0.0140439381443299 0.789304346770481 0.191486634390684 0.810495281856099 50445000
h1s1 67187999 1 h1s1:50450001-50460000 50455000 0.187833 59.969585 5337 88.600957 5385 0.0112365720442196 0.0164532882079851 0.682937775244601 0.278927595965173 0.944792293205281 50455000
h1s1 67187999 1 h1s1:50460001-50470000 50465000 0.213254 92.353254 7817 142.548486 8507 0.0118144114110272 0.0167566105560127 0.705059735770247 0.118185314099214 0.927911494128203 50465000
h1s1 67187999 1 h1s1:50470001-50480000 50475000 0.16067 106.708518 7194 122.588226 7091 0.014832988323603 0.017287861514596 0.858000181866315 0.628474516106767 0.622785134642121 50475000
h1s1 67187999 1 h1s1:50480001-50490000 50485000 0.20443 95.251385 5207 104.145266 5487 0.0182929489149222 0.0189803655913978 0.963782748379348 0.160288708993561 0.285514262894781 50485000
h1s1 67187999 1 h1s1:50490001-50500000 50495000 0.23586 27.079663 1629 31.195799 1687 0.0166234886433395 0.0184918784825133 0.898961598685569 0.0548132956013292 0.485628642140864 50495000
h1s1 67187999 1 h1s1:50500001-50510000 50505000 0.214464 54.281833 3204 90.88493 5257 0.016941895443196 0.0172883640859806 0.979959431611835 0.113738327893746 0.24548152676573 50505000
h1s1 67187999 1 h1s1:5050001-5060000 5055000 0.153841 139.913489 9612 125.46906 8088 0.0145561266125676 0.0155129896142433 0.938318594579787 0.72207815257797 0.357760533243933 5055000
h1s1 67187999 1 h1s1:50510001-50520000 50515000 0.18025 83.761787 5453 105.697885 6296 0.0153606798092793 0.0167881011753494 0.914974221851482 0.360309415581214 0.432274667955077 50515000
h1s1 67187999 1 h1s1:50520001-50530000 50525000 0.170707 73.812732 3773 79.585262 4191 0.0195634063079777 0.0189895638272489 1.03021883419489 0.482527584132838 0.152055375331552 50525000
h1s1 67187999 1 h1s1:50530001-50540000 50535000 0.191179 130.49455 8560 163.034935 9454 0.0152446904205607 0.0172450745716099 0.884002580403895 0.250002465069959 0.5355906800635 50535000
h1s1 67187999 1 h1s1:50540001-50550000 50545000 0.175501 94.492329 7063 118.61537 7051 0.0133784976638822 0.0168224890086513 0.795274567098964 0.418563948844868 0.797016279322007 50545000
h1s1 67187999 1 h1s1:50550001-50560000 50555000 0.172574 59.649082 4463 86.09715 4785 0.0133652435581447 0.0179931347962382 0.742796833875716 0.456417563130442 0.888687300945601 50555000
h1s1 67187999 1 h1s1:50560001-50570000 50565000 0.170544 111.905955 9967 131.717758 9903 0.0112276467342229 0.0133007934969201 0.844133602767592 0.484894051293176 0.666061902836803 50565000
h1s1 67187999 1 h1s1:50570001-50580000 50575000 0.173166 92.609831 8049 128.508441 9022 0.0115057561187725 0.0142438972511638 0.807767418978849 0.448406085764714 0.76809607856671 50575000
h1s1 67187999 1 h1s1:50580001-50590000 50585000 0.192301 77.772757 5246 93.513152 5712 0.0148251538314907 0.016371350140056 0.905554746838976 0.240659849926541 0.464005048463275 50585000
h1s1 67187999 1 h1s1:50590001-50600000 50595000 0.145022 118.123687 8568 131.434543 8256 0.0137866114612512 0.0159198816618217 0.865999619476667 0.822441010875889 0.595975033771458 50595000
h1s1 67187999 1 h1s1:50600001-50610000 50605000 0.120422 77.470249 5510 94.750597 6113 0.0140599362976407 0.0154998522820219 0.907101309213675 0.965484090438487 0.458512872595324 50605000
h1s1 67187999 1 h1s1:5060001-5070000 5065000 0.141789 78.66125 4790 64.470383 4507 0.0164219728601253 0.0143045003328156 1.14802841609588 0.852919135845075 0.0520425569677667 5065000
h1s1 67187999 1 h1s1:50610001-50620000 50615000 0.131245 147.907907 9473 144.346065 9299 0.0156136289454238 0.0155227513711152 1.00585447593252 0.924726623741582 0.191526075510023 50615000
h1s1 67187999 1 h1s1:50620001-50630000 50625000 0.172971 107.759069 7584 114.377038 8377 0.0142087380010549 0.0136536991763161 1.04065116841753 0.450959898241912 0.137195933620596 50625000
h1s1 67187999 1 h1s1:50630001-50640000 50635000 0.169257 71.262292 5250 81.46243 7782 0.0135737699047619 0.0104680583397584 1.29668458697902 0.503253892345465 0.0170780046737726 50635000
h1s1 67187999 1 h1s1:50640001-50650000 50645000 0.172425 93.966264 6933 109.85957 6757 0.0135534781479879 0.0162586310492822 0.833617424917594 0.458453710916316 0.697821864184506 50645000
h1s1 67187999 1 h1s1:50650001-50660000 50655000 0.157516 67.574193 5538 109.950735 6935 0.0122019127843987 0.0158544679163663 0.769619822548753 0.67323032627666 0.848299594742499 50655000
h1s1 67187999 1 h1s1:49580001-49590000 49585000 0.145516 84.804553 5457 145.207406 8395 0.0155405081546637 0.0172968917212627 0.898456694133094 0.81752566137827 0.487265448593431 49585000
h1s1 67187999 1 h1s1:49590001-49600000 49595000 0.151445 84.766271 5224 129.299681 6506 0.0162263152756508 0.0198739134644943 0.816463013419069 0.752403443209718 0.746383742370608 49595000
h1s1 67187999 1 h1s1:50680001-50690000 50685000 0.149711 75.393993 6909 111.294298 8356 0.0109124320451585 0.0133190878410723 0.819307761565146 0.772222605677549 0.738594121301163 50685000
h1s1 67187999 1 h1s1:50690001-50700000 50695000 0.15598 88.565788 6650 100.65272 6670 0.0133181636090226 0.0150903628185907 0.882560861466838 0.695125077649704 0.540708165297731 50695000
h1s1 67187999 1 h1s1:50700001-50710000 50705000 0.146498 106.293717 9549 118.401283 9517 0.011131397737983 0.0124410300514868 0.894732806842849 0.807596359584685 0.49915694607413 50705000
h1s1 67187999 1 h1s1:5070001-5080000 5075000 0.12291 98.671643 6662 109.34838 6671 0.014811114229961 0.016391602458402 0.903579394848553 0.958931934488301 0.470433950915527 5075000
h1s1 67187999 1 h1s1:50710001-50720000 50715000 0.136781 133.145269 8808 164.798104 9549 0.0151164020208901 0.0172581531050372 0.875899172344116 0.892256722245777 0.563337507518463 50715000
h1s1 67187999 1 h1s1:50720001-50730000 50725000 0.160994 3.944774 279 80.23083 5324 0.0141389749103943 0.0150696525169046 0.938241601426024 0.623810603744934 0.357987319680133 50725000
h1s1 67187999 1 h1s1:50730001-50740000 50735000 0.147681 99.413059 6103 140.072958 8652 0.0162892116991643 0.0161896622746186 1.00614895004338 0.795226638532001 0.191102083477129 50735000
h1s1 67187999 1 h1s1:50740001-50750000 50745000 0.135083 103.192012 9097 123.09157 8458 0.0113435211608223 0.0145532714589738 0.779448194366475 0.903734087973417 0.830649693838311 50745000
h1s1 67187999 1 h1s1:50750001-50760000 50755000 0.162483 140.731645 9354 154.123515 9498 0.0150450764378875 0.0162269440934934 0.927166344519561 0.602083477129081 0.39262648273958 50755000
h1s1 67187999 1 h1s1:50760001-50770000 50765000 0.173934 73.875024 4930 104.093731 5851 0.0149847918864097 0.0177907590155529 0.842279515635609 0.438629618308568 0.671563938984588 50765000
h1s1 67187999 1 h1s1:50770001-50780000 50775000 0.145717 99.965735 6849 106.57983 6484 0.0145956687107607 0.0164373581122764 0.887957092074292 0.815533884851652 0.521638384097341 50775000
h1s1 67187999 1 h1s1:50780001-50790000 50785000 0.105831 30.417805 2035 70.705038 4485 0.0149473243243243 0.0157647799331104 0.948146716144818 0.989720658272282 0.32830787737756 50785000
h1s1 67187999 1 h1s1:50790001-50800000 50795000 0.16855 36.941704 2821 80.361229 4491 0.0130952513293158 0.0178938385660209 0.731830192890125 0.512921896723429 0.901791612845973 50795000
h1s1 67187999 1 h1s1:50800001-50810000 50805000 0.219591 123.456759 8728 102.820945 7322 0.0141449082263978 0.0140427403714832 1.00727549268959 0.0953489060019523 0.189110306950511 50805000
h1s1 67187999 1 h1s1:5080001-5090000 5085000 0.135269 67.499571 4304 95.976311 5807 0.0156829858271375 0.0165276926123644 0.948891426950008 0.902402950195727 0.326158336373586 5085000
h1s1 67187999 1 h1s1:50810001-50820000 50815000 0.178377 113.821367 8302 109.196105 8612 0.0137101140688991 0.0126795291453785 1.08127943172844 0.382652809686739 0.0932979677963261 50815000
h1s1 67187999 1 h1s1:50820001-50830000 50825000 0.194721 119.26298 8465 115.992624 9065 0.0140889521559362 0.012795656260342 1.101073041451 0.221787274322845 0.0777877476162774 50825000
h1s1 67187999 1 h1s1:50830001-50840000 50835000 0.173436 113.966409 8685 118.933541 8825 0.0131222117443869 0.0134768884985836 0.973682593409156 0.445004289221728 0.260124042320321 50835000
h1s1 67187999 1 h1s1:50840001-50850000 50845000 0.168462 48.83747 3069 138.06525 8591 0.0159131541218638 0.016070917238971 0.990183315938891 0.514445309957897 0.223029669582023 50845000
h1s1 67187999 1 h1s1:50850001-50860000 50855000 0.161805 134.922043 9175 155.116326 9469 0.0147053997820163 0.0163814897032422 0.897683913271082 0.611652878708698 0.489651636313439 50855000
h1s1 67187999 1 h1s1:50860001-50870000 50865000 0.159032 143.309959 9722 158.063993 9105 0.0147407898580539 0.0173601310269083 0.849117430922935 0.652558249603124 0.650433359298737 50865000
h1s1 67187999 1 h1s1:50870001-50880000 50875000 0.153581 60.178297 4371 78.77131 4437 0.0137676268588424 0.0177532814965066 0.77549758119655 0.725346835343187 0.838399873788418 50875000
h1s1 67187999 1 h1s1:50880001-50890000 50885000 0.195929 65.220106 5201 78.787206 5313 0.0125399165545087 0.0148291372106155 0.845626847766438 0.21302148554976 0.661496593273317 50885000
h1s1 67187999 1 h1s1:50890001-50900000 50895000 0.15968 128.307393 8448 148.189451 8509 0.0151879016335227 0.0174156129980021 0.872085388855681 0.643033219282763 0.575988246546437 50895000
h1s1 67187999 1 h1s1:50900001-50910000 50905000 0.202715 82.232371 6024 94.728663 6372 0.013650791998672 0.0148663940677966 0.918231545351145 0.16949821035921 0.422039697486615 50905000
h1s1 67187999 1 h1s1:5090001-5100000 5095000 0.144924 136.875587 9308 123.933176 9652 0.0147051554576708 0.0128401549937837 1.14524750400521 0.823372807320272 0.0532750919471095 5095000
h1s1 67187999 1 h1s1:50910001-50920000 50915000 0.130878 124.182028 8517 149.289786 8206 0.0145804893741928 0.0181927596880331 0.80144461995964 0.926565565930761 0.783517556228246 50915000
h1s1 67187999 1 h1s1:50920001-50930000 50925000 0.137437 96.508015 6237 111.878142 6327 0.0154734672118005 0.0176826524419156 0.875064827668143 0.887804805900391 0.566108246152026 50925000
h1s1 67187999 1 h1s1:50930001-50940000 50935000 0.170135 100.437038 6501 132.559757 8677 0.0154494751576681 0.0152771415235681 1.01128048947077 0.490401017580879 0.18191230267115 50935000
h1s1 67187999 1 h1s1:50940001-50950000 50945000 0.193848 135.707837 9838 137.346241 9566 0.0137942505590567 0.0143577504704161 0.960752910943785 0.228423242651626 0.29376731711646 50945000
h1s1 67187999 1 h1s1:50950001-50960000 50955000 0.239389 101.979469 6680 85.655415 5846 0.0152663875748503 0.0146519697228874 1.04193414698388 0.0484731356675902 0.135559127168029 50955000
h1s1 67187999 1 h1s1:50960001-50970000 50965000 0.204843 89.888206 5490 107.720867 6835 0.016373079417122 0.0157601853694221 1.03888875881429 0.158080006310579 0.139680724138951 50965000
h1s1 67187999 1 h1s1:50970001-50980000 50975000 0.200205 68.405075 4689 132.558222 7204 0.014588414374067 0.0184006415880067 0.792820962480761 0.18468797144463 0.802853564984174 50975000
h1s1 67187999 1 h1s1:50990001-5.1e+07 50995000 0.165066 4.458869 279 45.19127 2497 0.0159816093189964 0.0180982258710453 0.883048395620084 0.5638305215102 0.539081219124999 50995000
h1s1 67187999 1 h1s1:51000001-51010000 51005000 0.160703 72.948642 5178 93.232744 5629 0.0140881888760139 0.0165629319594955 0.850585446493801 0.627942060995691 0.645986373093268 51005000
h1s1 67187999 1 h1s1:5100001-5110000 5105000 0.130586 132.351123 9251 148.158798 8936 0.0143066828450978 0.0165799908236347 0.862888465818913 0.92804953804589 0.60641707011645 5105000
h1s1 67187999 1 h1s1:510001-520000 515000 0.111285 111.958034 8844 130.828624 8623 0.0126592078245138 0.0151720542734547 0.834376650409336 0.983444590157469 0.69554413954268 515000
h1s1 67187999 1 h1s1:51010001-51020000 51015000 0.147296 3.543993 268 1.785203 114 0.0132238544776119 0.0156596754385965 0.844452653534506 0.799254562844493 0.66499699261465 51015000
h1s1 67187999 1 h1s1:51020001-51030000 51025000 0.132309 89.766938 7557 92.6099 7591 0.0118786473468308 0.0121999604795152 0.973662772660291 0.918923849058836 0.260173343719495 51025000
h1s1 67187999 1 h1s1:51030001-51040000 51035000 0.137131 101.788068 7734 96.393668 7280 0.0131611155934833 0.0132408884615385 0.993975263194244 0.889909975645109 0.214816056479683 51035000
h1s1 67187999 1 h1s1:51040001-51050000 51045000 0.192298 110.25094 7690 106.724322 7870 0.0143369232769831 0.0135609049555273 1.05722467077239 0.240689430766045 0.117524675350286 51045000
h1s1 67187999 1 h1s1:51050001-51060000 51055000 0.116216 148.898563 9526 155.794006 9803 0.0156307540415704 0.0158924825053555 0.983531303954756 0.97528520859422 0.237682045416449 51055000
h1s1 67187999 1 h1s1:51060001-51070000 51065000 0.167438 129.960266 7192 153.803364 8586 0.0180701148498331 0.0179132732354996 1.00875560888686 0.529077965232653 0.186507193074139 51065000
h1s1 67187999 1 h1s1:51070001-51080000 51075000 0.166086 127.155592 7832 148.130289 9180 0.0162353922369765 0.0161361970588235 1.00614737027513 0.548556948046186 0.191111943756964 51075000
h1s1 67187999 1 h1s1:51080001-51090000 51085000 0.134255 152.976229 9151 169.336694 9259 0.0167168865697738 0.0182888750405011 0.914046737853141 0.908476882573927 0.43519331078616 51085000
h1s1 67187999 1 h1s1:51090001-51100000 51095000 0.198365 147.852969 9603 140.152366 8521 0.0153965395189003 0.0164478777138833 0.93608061700899 0.19659425934508 0.364278178214698 51095000
h1s1 67187999 1 h1s1:51100001-51110000 51105000 0.160363 7.830503 535 21.044966 1258 0.0146364542056075 0.0167289077901431 0.874919892512737 0.63293136259207 0.566542098464754 51105000
h1s1 67187999 1 h1s1:5110001-5120000 5115000 0.139907 118.137752 7168 108.339413 7196 0.0164812712053571 0.0150555048638132 1.09470066626399 0.868887859037439 0.082727747813483 5115000
h1s1 67187999 1 h1s1:51110001-51120000 51115000 0.191687 97.079683 8192 125.839532 8490 0.0118505472412109 0.0148220885747939 0.799519391711349 0.245979470897384 0.787895520474871 51115000
h1s1 67187999 1 h1s1:51120001-51130000 51125000 0.156536 143.580889 8608 152.964318 9022 0.016679935989777 0.016954590778098 0.983800565173426 0.687266434621415 0.237090428626364 51125000
h1s1 67187999 1 h1s1:51130001-51140000 51135000 0.13103 124.348848 8089 141.091025 8925 0.0153725859809618 0.0158085182072829 0.972424219613431 0.925801394243569 0.262963802912727 51135000
h1s1 67187999 1 h1s1:51140001-51150000 51145000 0.126815 104.519283 7636 123.449225 8654 0.01368770075956 0.0142649901779524 0.959531032886047 0.945083171460406 0.296853584704734 51145000
h1s1 67187999 1 h1s1:51150001-51160000 51155000 0.17184 103.126828 6355 134.209628 8154 0.0162276676632573 0.0164593608045131 0.985923320838054 0.466672254158573 0.232436376544366 51155000
h1s1 67187999 1 h1s1:51160001-51170000 51165000 0.132893 22.448901 1911 54.103508 3790 0.0117472009419152 0.0142753319261214 0.822902122536282 0.916133389865604 0.728674679787412 51165000
h1s1 67187999 1 h1s1:51170001-51180000 51175000 0.149226 72.041108 5136 103.978493 8064 0.014026695482866 0.0128941583581349 1.08783335005473 0.777926777561947 0.0877170494098622 51175000
h1s1 67187999 1 h1s1:51180001-51190000 51185000 0.146722 119.836932 9676 132.318776 9940 0.0123849661016949 0.0133117480885312 0.930378641432169 0.805249612984017 0.382578857587978 51185000
h1s1 67187999 1 h1s1:51190001-51200000 51195000 0.186541 44.603018 4404 103.338044 7766 0.0101278424159855 0.0133064697398918 0.761121665923376 0.291183923799757 0.862054685111963 51195000
h1s1 67187999 1 h1s1:51200001-51210000 51205000 0.166429 88.440059 6831 138.536058 9377 0.0129468685404772 0.0147740277274182 0.876326265209994 0.543552856030054 0.561976788901269 51205000
h1s1 67187999 1 h1s1:5120001-5130000 5125000 0.151654 154.856264 9420 146.036537 8237 0.0164390938428875 0.0177293355590628 0.92722560234268 0.749987674650207 0.392409556583216 5125000
h1s1 67187999 1 h1s1:51210001-51220000 51215000 0.157945 123.259437 8680 126.051439 8888 0.0142003959677419 0.0141822051080108 1.00128265383222 0.667368389914906 0.200272143723439 51215000
h1s1 67187999 1 h1s1:51220001-51230000 51225000 0.141114 128.828453 9991 116.407698 9996 0.0128944503052747 0.0116454279711885 1.10725430934582 0.859091671021624 0.0736168492461816 51225000
h1s1 67187999 1 h1s1:51230001-51240000 51235000 0.134631 86.317924 7191 106.927649 8828 0.0120036050618829 0.0121123299728138 0.991023617159135 0.906430874508219 0.221018172495735 51235000
h1s1 67187999 1 h1s1:51240001-51250000 51245000 0.131247 122.229765 9022 134.93713 9833 0.013547967745511 0.0137228851825486 0.98725359611257 0.924701973041995 0.229596615951961 51245000
h1s1 67187999 1 h1s1:51250001-51260000 51255000 0.171437 115.735807 8618 121.22712 9368 0.0134295436296124 0.0129405550811272 1.03778729315857 0.472307404084128 0.1414259936697 51255000
h1s1 67187999 1 h1s1:51260001-51270000 51265000 0.202577 10.803044 774 102.115227 7053 0.0139574211886305 0.0144782683964271 0.964025586932406 0.170365914984667 0.284873344705523 51265000
h1s1 67187999 1 h1s1:51270001-51280000 51275000 0.146133 101.074961 6328 132.068129 8353 0.0159726550252845 0.0158108618460433 1.01023303984416 0.811308754942465 0.183795616119585 51275000
h1s1 67187999 1 h1s1:51280001-51290000 51285000 0.152819 141.703119 9948 147.528645 9809 0.0142443826899879 0.0150401310021409 0.947091663494175 0.734743682025696 0.331325123006991 51285000
h1s1 67187999 1 h1s1:51290001-51300000 51295000 0.155094 144.881034 9480 143.810947 9546 0.0152828094936709 0.0150650478734548 1.01445475793009 0.7064200282004 0.176656773519232 51295000
h1s1 67187999 1 h1s1:51300001-51310000 51305000 0.137857 134.167531 8683 145.941739 9077 0.0154517483588621 0.0160781909221108 0.961037745708866 0.884545983415009 0.292929193330507 51305000
h1s1 67187999 1 h1s1:5130001-5140000 5135000 0.122091 135.439169 9105 111.016362 7879 0.0148752519494783 0.0140901589034141 1.05571924713169 0.961189938570457 0.119240364041532 5135000
h1s1 67187999 1 h1s1:51310001-51320000 51315000 0.160983 49.232204 3274 77.652664 5259 0.0150373255956017 0.0147656710401217 1.01839771147155 0.623958507942455 0.169981364071112 51315000
h1s1 67187999 1 h1s1:51320001-51330000 51325000 0.124611 122.230131 8300 151.058585 9355 0.0147265218072289 0.0161473634420096 0.912007824690179 0.953567942258201 0.441829279114941 51325000
h1s1 67187999 1 h1s1:51350001-51360000 51355000 0.139606 81.702839 5182 91.143416 5612 0.0157666613276727 0.0162408082679971 0.970805212862543 0.87115572339943 0.26665154757092 51355000
h1s1 67187999 1 h1s1:51360001-51370000 51365000 0.155171 161.014756 9441 154.873483 9897 0.0170548412244466 0.0156485281398404 1.08986871302137 0.705512882455604 0.0862873088338247 51365000
h1s1 67187999 1 h1s1:51370001-51380000 51375000 0.164917 150.033594 9370 149.54587 9832 0.0160121231590181 0.0152101169650122 1.05272846986324 0.5661575475512 0.122582998905509 51375000
h1s1 67187999 1 h1s1:51380001-51390000 51385000 0.149715 106.860503 8589 114.462659 9625 0.0124415534986611 0.0118922243116883 1.04619229948706 0.772168374138458 0.130451502213633 51385000
h1s1 67187999 1 h1s1:51390001-51400000 51395000 0.119408 120.697525 8960 127.585044 9760 0.0134707059151786 0.0130722381147541 1.03048198762343 0.968023112495933 0.151670824417997 51395000
h1s1 67187999 1 h1s1:51400001-51410000 51405000 0.174649 126.915316 9327 140.628715 9420 0.0136073030985311 0.0149287383227176 0.911483797517196 0.429084867428538 0.443564688365856 51405000
h1s1 67187999 1 h1s1:5140001-5150000 5145000 0.138424 135.949569 9274 127.834981 8525 0.0146592159801596 0.0149953056891496 0.977587005163011 0.880286342526401 0.251249790469053 5145000
h1s1 67187999 1 h1s1:51410001-51420000 51415000 0.19515 125.053301 9842 153.059576 9298 0.0127060862629547 0.0164615590449559 0.771864088222436 0.218498870997959 0.844779474841496 51415000
h1s1 67187999 1 h1s1:51420001-51430000 51425000 0.218618 124.96513 9952 149.923666 9639 0.0125567855707396 0.0155538609814296 0.807309875389243 0.0988788861827899 0.769259591587209 51425000
h1s1 67187999 1 h1s1:51430001-51440000 51435000 0.211052 118.787473 10000 157.296258 9911 0.0118787473 0.0158708766017556 0.748461953178187 0.127168029028664 0.880848378476981 51435000
h1s1 67187999 1 h1s1:51440001-51450000 51445000 0.165254 89.915098 6449 119.716133 8378 0.0139424868971934 0.0142893450704225 0.975726097206013 0.561252058333416 0.255154461283611 51445000
h1s1 67187999 1 h1s1:51450001-51460000 51455000 0.169136 80.51327 5928 122.398479 7929 0.0135818606612686 0.0154368115777526 0.879835877561831 0.504703353481172 0.550006409181893 51455000
h1s1 67187999 1 h1s1:51460001-51470000 51465000 0.159258 115.012617 9336 130.872654 9763 0.0123192606041131 0.0134049630236608 0.919007428992433 0.649240265438733 0.419407002770739 51465000
h1s1 67187999 1 h1s1:51470001-51480000 51475000 0.128832 102.748358 8434 121.7956 9786 0.0121826367085606 0.0124459023094216 0.978847206549119 0.936361753946577 0.248193103720284 51475000
h1s1 67187999 1 h1s1:51480001-51490000 51485000 0.174586 131.961628 9458 144.742909 9558 0.0139523818989215 0.0151436397781963 0.921336092463722 0.429873689815317 0.411785006458483 51485000
h1s1 67187999 1 h1s1:51490001-51500000 51495000 0.190224 128.558403 9983 146.103233 9507 0.0128777324451568 0.0153679639213211 0.837959570382028 0.258211148032381 0.684914757880829 51495000
h1s1 67187999 1 h1s1:51500001-51510000 51505000 0.180065 104.704039 8156 146.68958 9507 0.0128376703040706 0.0154296392132113 0.832013641192506 0.362577279943205 0.702880187739728 51505000
h1s1 67187999 1 h1s1:5150001-5160000 5155000 0.153608 109.651771 8544 134.626292 8401 0.0128337746956929 0.0160250317819307 0.800857987075184 0.724967214569549 0.785006458483292 5155000
h1s1 67187999 1 h1s1:51510001-51520000 51515000 0.154751 117.001585 8819 128.382382 9191 0.0132669900215444 0.01396827135241 0.94979469447774 0.710295118175454 0.32371298697457 51515000
h1s1 67187999 1 h1s1:51520001-51530000 51525000 0.153402 93.294319 7284 132.284302 8761 0.0128081162822625 0.0150992240611802 0.848263210769345 0.727585118865673 0.653046333454943 51525000
h1s1 67187999 1 h1s1:51530001-51540000 51535000 0.130394 52.244753 3761 106.717535 7750 0.013891186652486 0.013770004516129 1.00880044274605 0.928927102951182 0.186428310835462 51535000
h1s1 67187999 1 h1s1:51550001-51560000 51555000 0.18268 50.485861 3229 74.723196 5681 0.015635138123258 0.0131531765534237 1.18869674255138 0.33230129071063 0.0377451512073913 51555000
h1s1 67187999 1 h1s1:51560001-51570000 51565000 0.183224 121.047263 8973 138.118687 9727 0.013490166388053 0.0141995154723964 0.950044134553581 0.326217498052595 0.322874863188617 51565000
h1s1 67187999 1 h1s1:51570001-51580000 51575000 0.179505 128.18246 7757 130.170368 7109 0.0165247466804177 0.0183106439724293 0.902466713093177 0.3690752043543 0.474151276413225 51575000
h1s1 67187999 1 h1s1:51580001-51590000 51585000 0.207681 52.352169 3858 72.662939 4267 0.0135697690513219 0.0170290459339114 0.796860206025945 0.143496652434996 0.793496159421004 51585000
h1s1 67187999 1 h1s1:51590001-51600000 51595000 0.283885 92.766026 9639 120.809216 7426 0.00962403008610852 0.0162684104497711 0.591577776810023 0.0114379246083004 0.982971296725401 51595000
h1s1 67187999 1 h1s1:51600001-51610000 51605000 0.169035 81.474535 9148 120.432608 8759 0.00890626749016179 0.0137495841991095 0.647748132684522 0.506192255736218 0.964167743080549 51605000
h1s1 67187999 1 h1s1:5160001-5170000 5165000 0.228137 111.018632 8018 134.237086 6998 0.0138461751060115 0.0191822072020577 0.721823873559564 0.0710926176084877 0.912420994507824 5165000
h1s1 67187999 1 h1s1:51610001-51620000 51615000 0.148108 111.519502 7580 113.259174 7176 0.0147123353562005 0.0157830510033445 0.932160413920156 0.790296498614631 0.376790873324985 51615000
h1s1 67187999 1 h1s1:51620001-51630000 51625000 0.094734 52.090411 3379 89.823583 5898 0.0154159251257769 0.015229498643608 1.0122411437521 0.99656862261751 0.180255775658913 51625000
h1s1 67187999 1 h1s1:51630001-51640000 51635000 0.12312 106.117922 6366 114.627178 5920 0.0166694819352812 0.0193626989864865 0.860906940035325 0.958093810702348 0.613181222083083 51635000
h1s1 67187999 1 h1s1:51640001-51650000 51645000 0.141914 145.087399 9517 149.389832 7878 0.0152450771251445 0.0189629134298045 0.803941713997564 0.851770413244328 0.777463344409714 51645000
h1s1 67187999 1 h1s1:51650001-51660000 51655000 0.181957 71.140173 4785 132.414414 6977 0.0148673297805643 0.0189787034542067 0.783369096652853 0.340199374858258 0.822919234447874 51655000
h1s1 67187999 1 h1s1:51660001-51670000 51665000 0.145762 118.683044 7311 127.87582 7341 0.0162334898098755 0.0174194006266176 0.931920113546848 0.815139473658262 0.377421931234408 51665000
h1s1 67187999 1 h1s1:51670001-51680000 51675000 0.151456 130.701149 8605 142.331481 8444 0.015188977222545 0.0168559309568925 0.901105804324275 0.752299910271453 0.478785607935553 51675000
h1s1 67187999 1 h1s1:51680001-51690000 51685000 0.230349 45.131208 3028 47.962172 3357 0.0149046261558785 0.0142872123920167 1.04321443168345 0.065965272094422 0.133932180995297 51685000
h1s1 67187999 1 h1s1:51690001-51700000 51695000 0.154428 120.789175 9978 125.844083 9663 0.0121055497093606 0.0130232932836593 0.929530606866526 0.714682942701914 0.38520169202402 51695000
h1s1 67187999 1 h1s1:51700001-51710000 51705000 0.225489 102.83572 8343 128.377493 8323 0.0123259882536258 0.015424425447555 0.799121386759963 0.0780441148919806 0.788605460622972 51705000
h1s1 67187999 1 h1s1:5170001-5180000 5175000 0.18773 112.691788 9997 153.337683 9062 0.0112725605681705 0.0169209537629662 0.666189431522587 0.279918554088565 0.954672293599692 5175000
h1s1 67187999 1 h1s1:51710001-51720000 51715000 0.218881 91.615884 7333 117.059807 7402 0.012493642983772 0.0158146186165901 0.790005961361958 0.0979125787589852 0.809075401559896 51715000
h1s1 67187999 1 h1s1:51720001-51730000 51725000 0.204986 10.959546 912 97.802785 5302 0.0120170460526316 0.0184463947566956 0.651457708193613 0.157508110080164 0.962392892710295 51725000
h1s1 67187999 1 h1s1:51740001-51750000 51745000 0.121116 102.952373 7734 113.877671 7871 0.0133116592966124 0.0144680054630924 0.920075633823209 0.963862074405672 0.415679816993206 51745000
h1s1 67187999 1 h1s1:51750001-51760000 51755000 0.17622 107.826907 7920 129.899524 8229 0.013614508459596 0.0157855783205736 0.862464978039605 0.409502351676741 0.607787649013479 51755000
h1s1 67187999 1 h1s1:51760001-51770000 51765000 0.173115 82.121972 5804 101.940125 5960 0.0141492026188835 0.0171040478187919 0.827242929205216 0.449130816332568 0.716576116430184 51765000
h1s1 67187999 1 h1s1:51770001-51780000 51775000 0.178098 100.282205 7160 118.628127 7022 0.0140058945530726 0.0168937805468527 0.829056262109542 0.386054606229725 0.711557233994301 51775000
h1s1 67187999 1 h1s1:51780001-51790000 51785000 0.155825 89.627041 5180 83.625474 4338 0.0173025175675676 0.0192774260027662 0.897553312619886 0.69715629529566 0.490105209185837 51785000
h1s1 67187999 1 h1s1:51790001-51800000 51795000 0.179086 51.179049 3177 34.261775 1748 0.0161092379603399 0.0196005577803204 0.821876506826462 0.37439975546506 0.731514440379818 51795000
h1s1 67187999 1 h1s1:51800001-51810000 51805000 0.172772 37.137606 2197 52.557097 2834 0.0169037806099226 0.0185452000705716 0.911490873411838 0.453913052052417 0.443554828086021 51805000
h1s1 67187999 1 h1s1:5180001-5190000 5185000 0.141851 66.519944 5326 75.722757 5292 0.0124896627863312 0.0143089109977324 0.872859072805085 0.85234723961466 0.573345691550726 5185000
h1s1 67187999 1 h1s1:51810001-51820000 51815000 0.195469 75.852139 5846 105.516704 6770 0.0129750494355115 0.0155859237813885 0.83248510755617 0.216255657335555 0.701341984085508 51815000
h1s1 67187999 1 h1s1:51820001-51830000 51825000 0.191688 133.875493 8419 131.910381 7975 0.0159015908065091 0.016540486645768 0.961373818501138 0.245954820197797 0.292071348984884 51825000
h1s1 67187999 1 h1s1:51830001-51840000 51835000 0.153773 112.938769 9536 115.211148 9171 0.0118434111786913 0.0125625502126268 0.942755330584656 0.722916276363923 0.344242089590503 51835000
h1s1 67187999 1 h1s1:51840001-51850000 51845000 0.168651 139.180852 9488 137.607558 8508 0.0146691454468803 0.0161739019746121 0.906963914453429 0.511521736986896 0.459035467426566 51845000
h1s1 67187999 1 h1s1:51850001-51860000 51855000 0.164647 69.537059 5377 91.904032 6047 0.0129323152315418 0.0151982854307921 0.850906195335728 0.570219982843113 0.645049646508968 51855000
h1s1 67187999 1 h1s1:51860001-51870000 51865000 0.161638 116.957172 8428 143.759393 8726 0.0138772154722354 0.0164748330277332 0.842328140678266 0.614408826922508 0.671416034787067 51865000
h1s1 67187999 1 h1s1:51870001-51880000 51875000 0.154712 87.341067 6869 131.920627 8328 0.0127152521473286 0.0158406132324688 0.802699489011316 0.710822643146612 0.780667935356005 51875000
h1s1 67187999 1 h1s1:51880001-51890000 51885000 0.189108 84.760212 4731 156.334115 8613 0.0179159188332276 0.0181509479856032 0.987051411718995 0.267509391916543 0.230069909384028 51885000
h1s1 67187999 1 h1s1:51890001-51900000 51895000 0.14367 81.089716 5108 140.487332 8794 0.0158750422866092 0.0159753618376166 0.993720358134794 0.834993147105515 0.215269629352081 51895000
h1s1 67187999 1 h1s1:51900001-51910000 51905000 0.178719 89.620224 7329 59.882372 4016 0.0122281653704462 0.0149109492031872 0.820079607529772 0.378476981176726 0.736444580297189 51905000
h1s1 67187999 1 h1s1:5190001-5200000 5195000 0.201008 127.838273 7621 119.013281 6989 0.016774474872064 0.0170286566032337 0.985073295146409 0.179506394391473 0.234240807754124 5195000
h1s1 67187999 1 h1s1:51910001-51920000 51915000 0.205799 100.852827 9663 76.233463 4542 0.0104370099348029 0.01678411778952 0.621838458576578 0.153386513109242 0.974382992989341 51915000
h1s1 67187999 1 h1s1:51920001-51930000 51925000 0.182746 130.151516 8519 139.644052 9614 0.0152777926986736 0.0145250730185147 1.05182209268066 0.331591350562529 0.123598607728487 51925000
h1s1 67187999 1 h1s1:51930001-51940000 51935000 0.167795 124.964449 7426 143.247663 9041 0.0168279624293024 0.0158442277402942 1.06208789125812 0.523866807339992 0.112486072354733 51935000
h1s1 67187999 1 h1s1:51940001-51950000 51945000 0.186841 117.173458 8481 136.245404 8821 0.0138159955193963 0.0154455735177418 0.894495468460681 0.2883293727876 0.499975349300413 51945000
h1s1 67187999 1 h1s1:51950001-51960000 51955000 0.10687 122.516796 9556 130.588562 9313 0.012820928840519 0.0140221799634919 0.914332070612385 0.988695189169469 0.43423686364219 51955000
h1s1 67187999 1 h1s1:51960001-51970000 51965000 0.135048 94.221273 7212 67.929917 6582 0.0130645137271215 0.0103205586447888 1.26587272809289 0.903936223710029 0.0211009988463473 51965000
h1s1 67187999 1 h1s1:51970001-51980000 51975000 0.151078 104.555016 7784 126.376376 9209 0.0134320421377184 0.0137231377999783 0.97878796624338 0.75680605815593 0.248341007917805 51975000
h1s1 67187999 1 h1s1:51980001-51990000 51985000 0.1433 65.786709 5342 99.236503 7271 0.0123149960688881 0.0136482606243983 0.902312492983404 0.83832099154974 0.474614709565457 51985000
h1s1 67187999 1 h1s1:51990001-5.2e+07 51995000 0.144727 94.449074 6970 102.402091 6700 0.013550799713056 0.0152838941791045 0.886606486165159 0.825098356291352 0.526282575899504 51995000
h1s1 67187999 1 h1s1:52000001-52010000 52005000 0.174743 39.216307 3323 48.28522 3296 0.0118014766777009 0.0146496419902913 0.805581234375697 0.427724148811343 0.773223424080775 52005000
h1s1 67187999 1 h1s1:5200001-5210000 5205000 0.278083 19.182483 1170 30.458494 1857 0.0163952846153846 0.0164019892299408 0.999591231620619 0.0135085833735961 0.203673940266425 5205000
h1s1 67187999 1 h1s1:520001-530000 525000 0.116025 96.646648 9598 97.140728 9498 0.0100694569702021 0.0102274929458833 0.984547926210516 0.975664829367857 0.235493063293136 525000
h1s1 67187999 1 h1s1:52010001-52020000 52015000 0.13482 114.973982 9106 137.57236 8914 0.0126261785635844 0.0154332914516491 0.818113142173266 0.905454706804579 0.741828293086958 52015000
h1s1 67187999 1 h1s1:52020001-52030000 52025000 0.113972 127.463234 9958 137.749943 9926 0.0128000837517574 0.0138776892000806 0.922349792333081 0.979461037104233 0.408511393553349 52025000
h1s1 67187999 1 h1s1:52030001-52040000 52035000 0.136797 110.851211 8931 121.800208 9010 0.0124119595789945 0.0135183360710322 0.91815734671603 0.892113748188174 0.422227042803475 52035000
h1s1 67187999 1 h1s1:52040001-52050000 52045000 0.17828 126.342051 9625 145.363222 9190 0.0131264468571429 0.0158175431991295 0.829866351044027 0.383974087184594 0.709358391591153 52045000
h1s1 67187999 1 h1s1:52050001-52060000 52055000 0.192067 111.241103 8256 142.224245 9003 0.0134739708091085 0.015797428079529 0.85292180102207 0.242819251210349 0.638620744056716 52055000
h1s1 67187999 1 h1s1:52060001-52070000 52065000 0.138215 35.816053 2808 98.362489 6665 0.0127550046296296 0.0147580628657164 0.864273634398185 0.881735803662108 0.601555952157922 52065000
h1s1 67187999 1 h1s1:52070001-52080000 52075000 0.227163 99.664831 9064 132.910953 8239 0.0109956786187114 0.0161319277824979 0.681609710070795 0.0735478272873384 0.945729019789582 52075000
h1s1 67187999 1 h1s1:52080001-52090000 52085000 0.153573 114.031484 9490 118.234411 9204 0.0120159624868282 0.0128459812038244 0.93538689619528 0.725455298421369 0.366605204255697 52085000
h1s1 67187999 1 h1s1:52090001-52100000 52095000 0.132757 123.294651 9014 118.213884 8967 0.0136781285777679 0.0131832144529943 1.03754123294726 0.91677923819478 0.141672500665569 52095000
h1s1 67187999 1 h1s1:52100001-52110000 52105000 0.153521 61.687991 4943 58.435198 3971 0.0124798687032167 0.0147154867791488 0.848077191771873 0.72609128647071 0.653775994162714 52105000
h1s1 67187999 1 h1s1:5210001-5220000 5215000 0.209583 60.977532 3960 117.542011 7052 0.0153983666666667 0.0166678971922859 0.923833791931068 0.134020923513809 0.403186842442589 5215000
h1s1 67187999 1 h1s1:52110001-52120000 52115000 0.206469 83.175277 7478 110.70403 7472 0.0111226634126772 0.0148158498394004 0.750727331421665 0.149407890195924 0.877564905292012 52115000
h1s1 67187999 1 h1s1:52120001-52130000 52125000 0.173958 121.081727 8996 122.4315 9119 0.0134595072254335 0.0134259787257375 1.00249728532876 0.438254927674847 0.198043720480787 52125000
h1s1 67187999 1 h1s1:52130001-52140000 52135000 0.138651 133.895454 8635 141.202932 8521 0.0155061324840764 0.0165711691116066 0.935729542052394 0.87860023467466 0.365431830955363 52135000
h1s1 67187999 1 h1s1:52140001-52150000 52145000 0.184464 113.29304 7729 142.379221 9627 0.0146581757019019 0.014789573179599 0.991115532808048 0.312521569362138 0.220732224380528 52145000
h1s1 67187999 1 h1s1:52150001-52160000 52155000 0.171559 107.1025 7594 121.394887 8732 0.0141035686067948 0.0139023003893724 1.01447733193683 0.470424090635692 0.176577891280555 52155000
h1s1 67187999 1 h1s1:52160001-52170000 52165000 0.192819 87.152786 6184 107.675791 8206 0.014093270698577 0.0131215928588837 1.07405182054825 0.236543183095536 0.100160722561306 52165000
h1s1 67187999 1 h1s1:52170001-52180000 52175000 0.146842 98.528083 5817 143.880781 9456 0.0169379547876913 0.0152158186336717 1.11318064413626 0.804007217724839 0.0698305017896408 52175000
h1s1 67187999 1 h1s1:52180001-52190000 52185000 0.12017 126.992454 8834 133.793628 8689 0.0143754192891103 0.0153980467257452 0.933587197464135 0.966070777088654 0.372274865160673 52185000
h1s1 67187999 1 h1s1:4220001-4230000 4225000 0.178598 123.905304 7377 147.883303 8283 0.0167961642944286 0.0178538335144271 0.940759545049872 0.379990534131359 0.350168117771182 4225000
h1s1 67187999 1 h1s1:42210001-42220000 42215000 0.199439 76.284434 6452 130.874821 8098 0.011823377867328 0.0161613757717955 0.731582387185246 0.189864618357869 0.902117002080519 42215000
h1s1 67187999 1 h1s1:42220001-42230000 42225000 0.20383 44.434243 3889 64.423759 4543 0.0114256217536642 0.0141808846577152 0.805705851887599 0.163439068400761 0.772907895126064 42225000
h1s1 67187999 1 h1s1:42230001-42240000 42235000 0.105801 135.639339 9979 164.694313 9994 0.0135924781040184 0.0164793188913348 0.824820382058731 0.989760099391621 0.723507893154008 42235000
h1s1 67187999 1 h1s1:42240001-42250000 42245000 0.170911 106.346092 8780 153.259043 9055 0.0121123111617312 0.0169253498619547 0.715631361272927 0.479820937318201 0.918751294161728 42245000
h1s1 67187999 1 h1s1:42250001-42260000 42255000 0.16929 100.729153 7785 152.748043 8885 0.0129388764290302 0.0171916761958357 0.752624484177079 0.502726367374306 0.874873048897128 42255000
h1s1 67187999 1 h1s1:42260001-42270000 42265000 0.163838 94.01125 8589 122.243809 7184 0.0109455408080102 0.0170161204064588 0.643245378297609 0.582431939418441 0.96620882100634 42265000
h1s1 67187999 1 h1s1:42270001-42280000 42275000 0.18595 57.615535 5626 72.014714 4165 0.0102409411660149 0.0172904475390156 0.592288958565498 0.29727264659771 0.982754370569037 42275000
h1s1 67187999 1 h1s1:42280001-42290000 42285000 0.183127 55.344397 5682 81.421597 5095 0.00974030218233017 0.0159806863591757 0.609504620978783 0.32716408491673 0.978366546042577 42285000
h1s1 67187999 1 h1s1:42290001-42300000 42295000 0.180419 20.864637 1673 40.996885 2426 0.0124713909145248 0.0168989633140973 0.73799739562255 0.358312708914679 0.89463304968595 42295000
h1s1 67187999 1 h1s1:42300001-42310000 42305000 0.174825 38.015345 3655 59.581184 3753 0.0104009151846785 0.0158756152411404 0.655150369084617 0.42669867970853 0.960450417582851 42305000
h1s1 67187999 1 h1s1:52290001-52300000 52295000 0.174332 97.780785 8943 134.150532 8125 0.0109337789332439 0.0165108347076923 0.662218423648193 0.433221254819212 0.956841555163336 52295000
h1s1 67187999 1 h1s1:52300001-52310000 52305000 0.148902 126.92191 8424 151.408863 8992 0.0150667034662868 0.0168381742660142 0.894794365960273 0.781496198862124 0.498989321316939 52305000
h1s1 67187999 1 h1s1:5230001-5240000 5235000 0.174218 106.942067 7449 102.813929 7303 0.0143565669217345 0.014078314254416 1.01976462964884 0.434922153090705 0.167969866984825 5235000
h1s1 67187999 1 h1s1:52310001-52320000 52315000 0.170082 52.729337 3641 76.394995 4526 0.0144821029936831 0.01687914162616 0.857988120156425 0.491165189268071 0.622834436041295 52315000
h1s1 67187999 1 h1s1:52320001-52330000 52325000 0.140965 131.100142 8277 124.78665 8795 0.0158390892835568 0.014188362706083 1.11634369741381 0.860403088239644 0.0676415196663281 52325000
h1s1 67187999 1 h1s1:52330001-52340000 52335000 0.183712 131.533207 8777 127.46483 8663 0.0149861236185485 0.0147137054138289 1.01851458874958 0.320735182464478 0.169882761272765 52335000
h1s1 67187999 1 h1s1:52340001-52350000 52345000 0.149991 62.794038 5342 106.776614 8675 0.0117547806065144 0.0123085434005764 0.955009884107325 0.769269451867044 0.309169074218326 52345000
h1s1 67187999 1 h1s1:52350001-52360000 52355000 0.148699 59.31069 6223 97.453911 8426 0.00953088381809417 0.0115658569902682 0.824053403575168 0.783857735882544 0.725568691639469 52355000
h1s1 67187999 1 h1s1:52360001-52370000 52365000 0.151041 107.858678 9799 107.326861 7852 0.0110071107255842 0.0136687291136016 0.805276820844387 0.757308932427502 0.774091128706233 52365000
h1s1 67187999 1 h1s1:52370001-52380000 52375000 0.15877 94.709677 9741 88.380677 9755 0.00972278790678575 0.00906003864684777 1.07315082040721 0.656369247759251 0.101077728585937 52375000
h1s1 67187999 1 h1s1:52390001-52400000 52395000 0.111889 128.242984 9516 115.802646 9109 0.0134765641025641 0.012712992205511 1.06006232716182 0.982488143013499 0.114546870840194 52395000
h1s1 67187999 1 h1s1:52400001-52410000 52405000 0.143168 105.082844 6753 98.979088 5978 0.0155609127795054 0.0165572244897959 0.939826164046726 0.83948450457024 0.353205083960283 52405000
h1s1 67187999 1 h1s1:52410001-52420000 52415000 0.115098 115.028204 8723 119.991631 8657 0.0131867710650006 0.013860648146009 0.951381993546783 0.977656605894475 0.319266000769102 52415000
h1s1 67187999 1 h1s1:52420001-52430000 52425000 0.153494 114.60164 8445 103.962884 7846 0.0135703540556542 0.0132504313025746 1.02414432751465 0.726357514026248 0.160683120186951 52425000
h1s1 67187999 1 h1s1:52430001-52440000 52435000 0.161658 101.951699 8201 103.885968 7934 0.0124316179734179 0.0130937695991933 0.949430023129759 0.614098228107714 0.324600412159697 52435000
h1s1 67187999 1 h1s1:52440001-52450000 52445000 0.149203 120.356714 9441 130.648127 9768 0.0127483014511175 0.0133751153767404 0.953135811694533 0.778173284557816 0.314503485608922 52445000
h1s1 67187999 1 h1s1:52450001-52460000 52455000 0.151818 115.876447 9792 127.204731 9909 0.0118337874795752 0.0128372924613987 0.921828922660984 0.747808552806729 0.410266523363933 52455000
h1s1 67187999 1 h1s1:52460001-52470000 52465000 0.142762 92.882886 9351 108.899452 9698 0.0099329361565608 0.0112290628995669 0.884573917289562 0.844429434907363 0.533450999339361 52465000
h1s1 67187999 1 h1s1:52470001-52480000 52475000 0.158573 109.454381 7403 106.990475 6727 0.0147851385924625 0.015904634309499 0.929611980052386 0.659351982409261 0.384945324748316 52475000
h1s1 67187999 1 h1s1:52480001-52490000 52485000 0.147933 128.199349 9104 151.42529 9254 0.0140816508128295 0.0163632256321591 0.860566927901703 0.792332646400505 0.6142362720254 52485000
h1s1 67187999 1 h1s1:52490001-52500000 52495000 0.153528 112.257753 8294 142.16709 9154 0.0135348146853147 0.0155305975529823 0.871493491421753 0.726017334371949 0.577861699715038 52495000
h1s1 67187999 1 h1s1:52500001-52510000 52505000 0.129502 113.990642 9079 142.663388 8727 0.0125554182178654 0.0163473573965853 0.768039623363714 0.933196604119625 0.850764664701184 52505000
h1s1 67187999 1 h1s1:5250001-5260000 5255000 0.152775 58.343924 4746 61.453979 5096 0.0122932836072482 0.0120592580455259 1.01940629853336 0.735497993433054 0.168531902935405 5255000
h1s1 67187999 1 h1s1:52510001-52520000 52515000 0.160088 50.439581 3151 51.208536 2760 0.0160074836559822 0.0185538173913044 0.862759577631958 0.63694449648481 0.606663577112318 52515000
h1s1 67187999 1 h1s1:52520001-52530000 52525000 0.143863 42.897535 3025 100.50466 7535 0.0141810033057851 0.0133383755806238 1.06317318927392 0.833095043237327 0.11129297849473 52525000
h1s1 67187999 1 h1s1:52530001-52540000 52535000 0.134077 35.893118 2698 64.181583 4682 0.0133036019273536 0.0137081552755233 0.970488126225704 0.909462910557402 0.267469950797204 52535000
h1s1 67187999 1 h1s1:52540001-52550000 52545000 0.148686 149.912528 9382 139.071432 8184 0.01597873886165 0.0169930879765396 0.94030813491403 0.784074662038909 0.35159785834722 52545000
h1s1 67187999 1 h1s1:52550001-52560000 52555000 0.151327 132.087433 9740 141.481031 9429 0.0135613380903491 0.0150048818538551 0.903795059663521 0.753897275604682 0.469684569648087 52555000
h1s1 67187999 1 h1s1:52560001-52570000 52565000 0.162424 124.990267 9531 132.426814 9287 0.0131140769069353 0.0142593748250242 0.919681056698289 0.602916670775117 0.417139138408748 52565000
h1s1 67187999 1 h1s1:52570001-52580000 52575000 0.166936 98.013839 8205 85.458836 7805 0.0119456232784887 0.0109492422805894 1.09099999546688 0.536182296853585 0.0854689056075411 52575000
h1s1 67187999 1 h1s1:52580001-52590000 52585000 0.183021 82.564766 7890 77.642824 6007 0.010464482382763 0.0129253910437823 0.809606637610931 0.328367039056568 0.76352090872339 52585000
h1s1 67187999 1 h1s1:52590001-52600000 52595000 0.15382 103.449625 9264 126.73581 8974 0.0111668420768566 0.0141225551593492 0.790709751235358 0.72237889111293 0.807497756786338 52595000
h1s1 67187999 1 h1s1:52600001-52610000 52605000 0.150509 105.80878 9464 99.727839 8901 0.0111801331360947 0.0112041162790698 0.997859434659751 0.763619511521737 0.206957413451394 52605000
h1s1 67187999 1 h1s1:5260001-5270000 5265000 0.142625 139.011819 8982 159.840565 8738 0.0154767110888444 0.018292580109865 0.846064961634251 0.845538716388771 0.660195036335131 5265000
h1s1 67187999 1 h1s1:52610001-52620000 52615000 0.162878 144.542877 8540 119.445265 6722 0.0169253954332553 0.0177693045224636 0.952507477817073 0.596241261326997 0.316179733180828 52615000
h1s1 67187999 1 h1s1:52620001-52630000 52625000 0.156437 101.540025 7188 80.446134 6434 0.0141263251252087 0.0125032847373329 1.12980911992107 0.688661664218031 0.0606407209836615 52625000
h1s1 67187999 1 h1s1:52630001-52640000 52635000 0.147699 103.270481 6711 141.957308 9731 0.0153882403516615 0.0145881520912548 1.05484507259054 0.794994921955885 0.120196811185501 52635000
h1s1 67187999 1 h1s1:52640001-52650000 52645000 0.155318 95.373631 6023 145.546379 9516 0.0158349046986552 0.0152949116225305 1.03530540675562 0.703742962225268 0.144719327134504 52645000
h1s1 67187999 1 h1s1:52650001-52660000 52655000 0.15816 151.931447 9771 139.227753 9961 0.0155492218810767 0.013977286718201 1.1124635413559 0.664597651281343 0.0702544938225347 52655000
h1s1 67187999 1 h1s1:52660001-52670000 52665000 0.142944 95.700531 6635 127.745695 8294 0.0144235917106255 0.0154021816976127 0.936464196683322 0.8428222092943 0.363183687153041 52665000
h1s1 67187999 1 h1s1:52670001-52680000 52675000 0.194493 58.34043 3425 99.343552 5928 0.017033702189781 0.016758358974359 1.01643020153962 0.22359663567252 0.173225396136742 52675000
h1s1 67187999 1 h1s1:52680001-52690000 52685000 0.174984 37.699855 2659 98.097794 5918 0.0141782079729222 0.0165761733693815 0.855336612194901 0.424928759478194 0.630890284666279 52685000
h1s1 67187999 1 h1s1:52690001-52700000 52695000 0.155918 42.723237 2997 58.333401 3510 0.0142553343343343 0.0166192025641026 0.857762836655341 0.696047013814252 0.623554236469231 52695000
h1s1 67187999 1 h1s1:52700001-52710000 52705000 0.208507 114.700073 7711 125.994868 7491 0.0148748635715212 0.0168194991322921 0.884382076691134 0.139355334904405 0.53427926284548 52705000
h1s1 67187999 1 h1s1:5270001-5280000 5275000 0.151105 141.225104 9340 129.102248 8625 0.0151204608137045 0.0149683765797101 1.01016036930822 0.756564481299979 0.183913939477602 5275000
h1s1 67187999 1 h1s1:52710001-52720000 52715000 0.144376 87.898943 5844 114.822677 7427 0.0150408868925394 0.0154601692473408 0.972879834101846 0.828475502134751 0.261928473530079 52715000
h1s1 67187999 1 h1s1:52720001-52730000 52725000 0.168478 66.654124 4657 84.49936 5139 0.0143126742538115 0.0164427631834987 0.870454320486417 0.514238244081367 0.581312797657198 52725000
h1s1 67187999 1 h1s1:52730001-52740000 52735000 0.152985 108.407847 8411 137.282801 8465 0.0128888178575675 0.016217696515062 0.794737886826105 0.732746975359161 0.798238954021515 52735000
h1s1 67187999 1 h1s1:52740001-52750000 52745000 0.162918 89.284867 6710 119.580344 8033 0.0133062394932936 0.0148861376820615 0.893867823708781 0.595694015796168 0.502026287506039 52745000
h1s1 67187999 1 h1s1:52750001-52760000 52755000 0.181636 22.041452 1357 58.953677 2917 0.0162427796610169 0.0202103794994858 0.803685040225505 0.344010373014386 0.77818314483765 52755000
h1s1 67187999 1 h1s1:52760001-52770000 52765000 0.163444 51.489 3412 61.982995 3548 0.0150905627198124 0.0174698407553551 0.863806541292406 0.588032578364574 0.603074435252473 52765000
h1s1 67187999 1 h1s1:52770001-52780000 52775000 0.16297 53.73793 3721 57.495355 3950 0.0144417979037893 0.0145557860759494 0.99216887555469 0.594870682429967 0.218484080578207 52775000
h1s1 67187999 1 h1s1:52780001-52790000 52785000 0.15676 54.321025 2940 58.741753 3488 0.0184765391156463 0.0168410989105505 1.09711006471622 0.68399282171628 0.0807359712868651 52785000
h1s1 67187999 1 h1s1:52790001-52800000 52795000 0.166098 69.906752 4360 58.683404 3177 0.0160336587155963 0.0184713264085615 0.868029634740506 0.548349882169656 0.589861660273919 52795000
h1s1 67187999 1 h1s1:52800001-52810000 52805000 0.15187 63.895802 4413 96.750453 6169 0.0144789943349196 0.0156833284162749 0.923209279982583 0.747128193498132 0.405287082047389 52805000
h1s1 67187999 1 h1s1:5280001-5290000 5285000 0.198417 53.818035 3659 77.565366 4177 0.0147083998360208 0.0185696351448408 0.792067249641532 0.196318171509707 0.804648135914097 5285000
h1s1 67187999 1 h1s1:52810001-52820000 52815000 0.133142 110.158115 8685 129.226296 9429 0.0126837207829591 0.0137051963092587 0.925468012040843 0.914550814952128 0.397901732451167 52815000
h1s1 67187999 1 h1s1:52820001-52830000 52825000 0.113518 93.394698 8165 112.246781 7996 0.0114384198407838 0.0140378665582791 0.814826084383725 0.980210418371673 0.750377155703679 52825000
h1s1 67187999 1 h1s1:52830001-52840000 52835000 0.160019 96.042998 7663 122.950414 8054 0.0125333417721519 0.0152657578842811 0.821010123909883 0.638122799925062 0.73391048837966 52835000
h1s1 67187999 1 h1s1:52840001-52850000 52845000 0.139571 106.270085 8862 140.047352 9387 0.0119916593319792 0.0149192875253009 0.803768900602198 0.871471252354142 0.777907057002278 52845000
h1s1 67187999 1 h1s1:52850001-52860000 52855000 0.123028 116.159677 8990 124.897107 8580 0.0129209874304783 0.0145567723776224 0.887627222250263 0.958443850636481 0.522870919076683 52855000
h1s1 67187999 1 h1s1:52860001-52870000 52865000 0.148748 46.941261 3071 80.815192 4863 0.0152853340931293 0.0166183820686819 0.919784731748056 0.78326611909246 0.416803888894367 52865000
h1s1 67187999 1 h1s1:52870001-52880000 52875000 0.133065 111.885629 7196 132.801611 8165 0.0155483086436909 0.0162647410900184 0.955951807510351 0.915058619363618 0.306674423420137 52875000
h1s1 67187999 1 h1s1:52880001-52890000 52885000 0.137884 131.807625 9012 135.928608 8527 0.0146257906125166 0.0159409649349126 0.917497194946111 0.884437520336827 0.424277981009101 52885000
h1s1 67187999 1 h1s1:52890001-52900000 52895000 0.174283 84.615453 7188 78.949819 5218 0.0117717658597663 0.0151302834419318 0.778026790109049 0.433945985387065 0.833233087155013 52895000
h1s1 67187999 1 h1s1:52900001-52910000 52905000 0.167203 135.486183 8838 113.393421 7572 0.0153299596062458 0.0149753593502377 1.02367891465672 0.532228324639853 0.1614916631334 52905000
h1s1 67187999 1 h1s1:52910001-52920000 52915000 0.164595 88.70311 6184 91.924577 5776 0.0143439699223803 0.0159149198407202 0.901290742645123 0.571077827188736 0.478095388347121 52915000
h1s1 67187999 1 h1s1:52920001-52930000 52925000 0.136403 102.1119 7132 119.286176 8052 0.0143174284913068 0.014814477893691 0.96644840230273 0.895047181439009 0.278335979175089 52925000
h1s1 67187999 1 h1s1:52930001-52940000 52935000 0.164887 120.029854 8296 127.660696 7468 0.0144684009161041 0.0170943620782003 0.846384372222644 0.566542098464754 0.659139986392814 52935000
h1s1 67187999 1 h1s1:52940001-52950000 52945000 0.157232 112.573894 8476 128.824045 7933 0.0132814882019821 0.0162390073112316 0.81787562179346 0.677070905272292 0.742449490716547 52945000
h1s1 67187999 1 h1s1:52950001-52960000 52955000 0.169059 95.212035 7334 103.531397 7271 0.0129822791109899 0.014238948837849 0.911744206600512 0.505763333563407 0.442766005699242 52955000
h1s1 67187999 1 h1s1:52960001-52970000 52965000 0.151376 113.797387 9169 141.988066 9401 0.0124111012106009 0.0151035066482289 0.821736401993527 0.753271147835176 0.732007454371555 52965000
h1s1 67187999 1 h1s1:52970001-52980000 52975000 0.129806 96.195569 8023 151.778159 9253 0.0119899749470273 0.0164031296876689 0.730956541545899 0.931717562144414 0.902895964187464 52975000
h1s1 67187999 1 h1s1:52980001-52990000 52985000 0.120016 123.152631 9695 138.634748 9691 0.0127026953068592 0.0143055152203075 0.887957903734009 0.966455328002209 0.521618663537671 52985000
h1s1 67187999 1 h1s1:52990001-5.3e+07 52995000 0.103249 137.566366 9660 161.579168 9498 0.0142408246376812 0.0170119149294588 0.837108855571627 0.992042754173363 0.687389688119349 52995000
h1s1 67187999 1 h1s1:53000001-53010000 53005000 0.14923 86.782759 8475 141.459094 8910 0.0102398535693215 0.0158764415263749 0.644971579576601 0.777862685743021 0.965469300018735 53005000
h1s1 67187999 1 h1s1:5300001-5310000 5305000 0.146552 85.030303 5264 76.750971 4477 0.01615317306231 0.0171433931203931 0.942238969197693 0.806989952374848 0.345740852125383 5305000
h1s1 67187999 1 h1s1:530001-540000 535000 0.150754 108.781355 9474 95.515095 9925 0.011482093624657 0.00962368715365239 1.19310753158671 0.76065156729148 0.0365027559482138 535000
h1s1 67187999 1 h1s1:53010001-53020000 53015000 0.139461 97.656033 9871 146.888506 9629 0.0098932259142944 0.0152548038217883 0.648531834946573 0.872388258378773 0.963822633286333 53015000
h1s1 67187999 1 h1s1:53020001-53030000 53025000 0.131928 83.269823 7700 112.445942 7891 0.0108142627272727 0.0142498976048663 0.758901083161446 0.920920555725371 0.86560438585247 53025000
h1s1 67187999 1 h1s1:53030001-53040000 53035000 0.12403 83.355345 8938 116.430368 9098 0.00932595043633923 0.0127973585403385 0.728740263621036 0.955298421369198 0.905351173866314 53035000
h1s1 67187999 1 h1s1:53040001-53050000 53045000 0.141539 112.236617 8832 148.988469 9420 0.0127079502943841 0.0158161856687898 0.80347756156282 0.855428577063017 0.778755041068065 53045000
h1s1 67187999 1 h1s1:53050001-53060000 53055000 0.16762 74.310634 5497 93.432785 6087 0.013518398035292 0.0153495621816987 0.880702516154498 0.526509362335703 0.547018744391966 53055000
h1s1 67187999 1 h1s1:43060001-43070000 43065000 0.187939 96.477468 6477 150.326929 8082 0.0148953941639648 0.018600213932195 0.800818432425793 0.277872546022856 0.7850656201623 43065000
h1s1 67187999 1 h1s1:53070001-53080000 53075000 0.1614 46.710277 2711 129.231777 6025 0.0172299066765031 0.021449257593361 0.803286855104773 0.617736671366733 0.779179033100959 53075000
h1s1 67187999 1 h1s1:53080001-53090000 53085000 0.172996 31.593074 1698 83.984014 3873 0.018606050647821 0.021684485928221 0.85803512748284 0.45066408984687 0.622666811284104 53085000
h1s1 67187999 1 h1s1:53090001-53100000 53095000 0.169571 52.832728 2913 74.947253 3527 0.0181368788190869 0.021249575559966 0.853517227574963 0.498304031868424 0.636747290888115 53095000
h1s1 67187999 1 h1s1:53100001-53110000 53105000 0.155605 53.420726 3494 80.99977 4896 0.0152892747567258 0.0165440706699346 0.924154342770721 0.699867872250214 0.402220535018784 53105000
h1s1 67187999 1 h1s1:5310001-5320000 5315000 0.15203 132.676825 9695 114.015185 9741 0.0136850773594636 0.011704669438456 1.16919810776552 0.745235019769861 0.0440360097419565 5315000
h1s1 67187999 1 h1s1:53110001-53120000 53115000 0.158047 42.061503 2409 79.781223 5063 0.0174601506849315 0.0157576976101126 1.10803945582294 0.666012601437629 0.0730646735754361 53115000
h1s1 67187999 1 h1s1:53120001-53130000 53125000 0.161885 23.55942 1633 99.361622 6540 0.0144270789957134 0.0151929085626911 0.949592958858559 0.610602758906298 0.324206000966307 53125000
h1s1 67187999 1 h1s1:53130001-53140000 53135000 0.152209 3.418182 247 7.649738 414 0.0138387935222672 0.0184776280193237 0.748948593823556 0.743110129465474 0.880197600007888 53135000
h1s1 67187999 1 h1s1:53140001-53150000 53145000 0.135678 96.61362 6870 106.233934 6774 0.0140631179039301 0.0156826002361972 0.896733812768552 0.899760395200016 0.492866087539564 53145000
h1s1 67187999 1 h1s1:53150001-53160000 53155000 0.142872 110.162174 7889 118.641861 7805 0.0139640225630625 0.0152007509288917 0.918640311152088 0.843546939862153 0.420748000828264 53155000
h1s1 67187999 1 h1s1:53160001-53170000 53165000 0.141695 95.750419 6801 128.521809 9021 0.0140788735480076 0.0142469580977719 0.988202074533335 0.85388544326888 0.227387913268979 53165000
h1s1 67187999 1 h1s1:53170001-53180000 53175000 0.142914 60.313416 4246 109.606051 8171 0.0142047611869995 0.0134140314526986 1.05894795588405 0.843167319088516 0.115651222181686 53175000
h1s1 67187999 1 h1s1:53180001-53190000 53185000 0.113964 129.761241 9273 130.868652 9301 0.0139934477515367 0.0140703851198796 0.994531964286169 0.979480757663903 0.213622962619679 53185000
h1s1 67187999 1 h1s1:53190001-53200000 53195000 0.156154 113.62609 8079 114.637056 7885 0.0140643755415274 0.014538624730501 0.967380051568523 0.692729029649861 0.27580188725756 53195000
h1s1 67187999 1 h1s1:53200001-53210000 53205000 0.150597 127.299635 8997 130.294778 7750 0.0141491202623097 0.0168122294193548 0.841596906001097 0.762672924657602 0.673664178589388 53205000
h1s1 67187999 1 h1s1:5320001-5330000 5325000 0.148239 116.540952 7617 112.713806 7165 0.015300111855061 0.0157311662247034 0.972598702252255 0.789034382795784 0.262667994517684 5325000
h1s1 67187999 1 h1s1:53210001-53220000 53215000 0.13454 81.222781 5247 104.785451 6577 0.01547985153421 0.0159321044549187 0.971613736152162 0.90702742143822 0.264965439719179 53215000
h1s1 67187999 1 h1s1:53220001-53230000 53225000 0.148683 46.931095 3274 82.188126 4722 0.0143344822846671 0.0174053634053367 0.823566963288565 0.78410917301833 0.72684066773815 53225000
h1s1 67187999 1 h1s1:53230001-53240000 53235000 0.137618 80.596085 6749 103.216862 7541 0.011941929915543 0.0136874236838616 0.872474630095905 0.886192650147411 0.574597947089738 53235000
h1s1 67187999 1 h1s1:53240001-53250000 53245000 0.140484 92.628687 8257 122.601803 8464 0.0112182011626499 0.0144850901465028 0.774465401953905 0.864214086395772 0.840184584438506 53245000
h1s1 67187999 1 h1s1:53250001-53260000 53255000 0.118125 97.683951 8370 124.693829 8823 0.0116707229390681 0.014132815255582 0.82578896900662 0.971050218405198 0.720904779277636 53255000
h1s1 67187999 1 h1s1:53260001-53270000 53265000 0.164215 107.55636 7593 138.407033 8909 0.0141651995258791 0.0155356418228757 0.911787210813607 0.576708046974373 0.442618101501721 53265000
h1s1 67187999 1 h1s1:53270001-53280000 53275000 0.126644 117.981367 8324 133.935793 8324 0.014173638515137 0.016090316314272 0.880880042275182 0.94590157468669 0.546328524803534 53275000
h1s1 67187999 1 h1s1:53280001-53290000 53285000 0.19311 109.270308 7451 108.708601 7345 0.0146651869547712 0.0148003541184479 0.990867302052708 0.234235877614207 0.221452024808464 53285000
h1s1 67187999 1 h1s1:53290001-53300000 53295000 0.136892 104.005668 7494 137.230981 8749 0.0138785252201761 0.0156853332952337 0.884809073479705 0.89150241083842 0.532701618071921 53295000
h1s1 67187999 1 h1s1:53300001-53310000 53305000 0.152346 122.759208 8928 130.665749 9416 0.0137499112903226 0.0138769911852167 0.990842402852468 0.741350069514973 0.221521046767307 53305000
h1s1 67187999 1 h1s1:5330001-5340000 5335000 0.148326 86.560672 6263 79.39398 5344 0.0138209599233594 0.0148566579341317 0.930287281610428 0.78804835481231 0.382766202904838 5335000
h1s1 67187999 1 h1s1:53310001-53320000 53315000 0.204073 96.120892 7801 84.035227 5112 0.0123216115882579 0.0164388159233177 0.749543741211938 0.162142441602493 0.879359476221935 53315000
h1s1 67187999 1 h1s1:53320001-53330000 53325000 0.18048 86.102367 5877 118.099167 6527 0.0146507345584482 0.0180939431591849 0.809703801407772 0.357612629046412 0.763303982567025 53325000
h1s1 67187999 1 h1s1:53330001-53340000 53335000 0.15977 106.949042 7490 139.762216 8312 0.0142789108144192 0.0168145110683349 0.849201666131658 0.641672500665569 0.65012769062386 53335000
h1s1 67187999 1 h1s1:53340001-53350000 53345000 0.150879 30.870126 2268 60.202324 3674 0.0136111666666667 0.0163860435492651 0.830656077883859 0.759340150073459 0.707051086109824 53345000
h1s1 67187999 1 h1s1:53350001-53360000 53355000 0.236043 110.403359 7659 141.243367 9581 0.0144148529834182 0.0147420276589083 0.977806670624963 0.054478046086948 0.250677894238639 53355000
h1s1 67187999 1 h1s1:53360001-53370000 53365000 0.163222 122.130601 9939 119.129841 8581 0.0122880170037227 0.0138829787903508 0.885113864199185 0.591281540570121 0.531695869528777 53365000
h1s1 67187999 1 h1s1:53370001-53380000 53375000 0.165974 103.343463 6413 99.327216 5296 0.0161146831436145 0.0187551389728097 0.859214275456815 0.550075431140736 0.618959346066241 53375000
h1s1 67187999 1 h1s1:53380001-53390000 53385000 0.154202 121.712428 9594 137.555837 9578 0.0126863068584532 0.0143616451242431 0.883346354035596 0.717517773154402 0.537828963585987 53385000
h1s1 67187999 1 h1s1:53390001-53400000 53395000 0.14695 122.971041 9920 127.107019 9084 0.0123962742943548 0.0139924063188023 0.885928696745845 0.802942307502687 0.528491278582486 53395000
h1s1 67187999 1 h1s1:53400001-53410000 53405000 0.230782 109.149998 9999 119.214544 6864 0.0109160914091409 0.0173680862470862 0.628514348319306 0.0650285455101216 0.972085547787846 53405000
h1s1 67187999 1 h1s1:5340001-5350000 5345000 0.14711 111.385553 6859 66.152668 3313 0.0162393283277446 0.0199676027769393 0.813283823258916 0.801349872309376 0.754479032114931 5345000
h1s1 67187999 1 h1s1:53410001-53420000 53415000 0.185135 139.913733 9894 146.696223 9550 0.0141412707701637 0.0153608610471204 0.92060404210314 0.305584862498398 0.414062731100309 53415000
h1s1 67187999 1 h1s1:53420001-53430000 53425000 0.170215 129.331341 9178 126.583272 7697 0.014091451405535 0.0164457934260101 0.856842296416565 0.489321316938975 0.626551761538993 53425000
h1s1 67187999 1 h1s1:53430001-53440000 53435000 0.203395 4.005103 278 10.023878 594 0.014406845323741 0.0168752154882155 0.853728080320028 0.165573818984983 0.636135953538361 53435000
h1s1 67187999 1 h1s1:53440001-53450000 53445000 0.142156 91.619448 6497 91.563795 6619 0.0141018082191781 0.0138334786221484 1.01939711654306 0.84966524349961 0.16854176321524 53445000
h1s1 67187999 1 h1s1:53450001-53460000 53455000 0.120559 87.270813 7528 103.55027 7646 0.0115928285069075 0.0135430643473712 0.85599744707392 0.965143910784188 0.629105574016191 53455000
h1s1 67187999 1 h1s1:53460001-53470000 53465000 0.234824 126.570397 9569 125.949181 9275 0.0132271289580938 0.0135794265229111 0.974056521148164 0.0567360501691038 0.259305639094037 53465000
h1s1 67187999 1 h1s1:53470001-53480000 53475000 0.15187 125.072006 8869 129.51811 8148 0.0141021542451235 0.0158956934216986 0.887168232992791 0.747128193498132 0.524418983010738 53475000
h1s1 67187999 1 h1s1:53480001-53490000 53485000 0.129594 129.988098 8011 144.228131 9332 0.0162262012233179 0.0154552219245607 1.04988471226881 0.932821913485905 0.125738288452626 53485000
h1s1 67187999 1 h1s1:53490001-53500000 53495000 0.15896 122.456645 8216 120.176483 7756 0.0149046549415774 0.0154946471119134 0.961922839153767 0.653381582969325 0.290483843931491 53495000
h1s1 67187999 1 h1s1:53500001-53510000 53505000 0.171564 86.600435 6347 106.94017 6003 0.0136443099101938 0.0178144544394469 0.765912307703395 0.470374789236519 0.854412968240039 53505000
h1s1 67187999 1 h1s1:5350001-5360000 5355000 0.128901 82.724098 5592 63.00541 4267 0.0147932936337625 0.0147657393953597 1.0018660926937 0.936026504432196 0.199207233501287 5355000
h1s1 67187999 1 h1s1:53510001-53520000 53515000 0.165913 103.41627 7106 114.187859 7660 0.0145533732057416 0.0149070312010444 0.976275759369311 0.55115513178264 0.253833183785756 53515000
h1s1 67187999 1 h1s1:53520001-53530000 53525000 0.137404 66.37504 5370 80.293393 5269 0.0123603426443203 0.0152388295691782 0.811108398332646 0.88805131289626 0.75988246546437 53525000
h1s1 67187999 1 h1s1:53530001-53540000 53535000 0.156043 109.379487 8371 130.589221 8283 0.0130664779596225 0.0157659327538332 0.828779252305619 0.694351045682676 0.712355916660915 53535000
h1s1 67187999 1 h1s1:53540001-53550000 53545000 0.172566 51.01872 3521 132.501805 6906 0.0144898381141721 0.019186476252534 0.755211010268672 0.456530956348541 0.871412090675133 53545000
h1s1 67187999 1 h1s1:53550001-53560000 53555000 0.1804 82.658602 5153 121.997135 6841 0.0160408697845915 0.0178332312527408 0.899493174133888 0.358529635071043 0.483991835688297 53555000
h1s1 67187999 1 h1s1:53560001-53570000 53565000 0.201069 130.516709 9467 121.040498 7094 0.0137864908629978 0.0170623763744009 0.808005318865313 0.179190865436761 0.767612924854807 53565000
h1s1 67187999 1 h1s1:53570001-53580000 53575000 0.166591 143.667099 8726 136.386629 7794 0.0164642561311025 0.0174989259686939 0.940872380428235 0.541156808030212 0.349832868256801 53575000
h1s1 67187999 1 h1s1:53580001-53590000 53585000 0.179536 31.175992 1911 25.293808 1618 0.0163139675562533 0.015632761433869 1.04357554647437 0.36877446581934 0.133449027283394 53585000
h1s1 67187999 1 h1s1:53590001-53600000 53595000 0.142169 100.845298 6583 85.725813 5092 0.0153190487619626 0.0168353913982718 0.909931251347989 0.849487758462585 0.448761055838765 53595000
h1s1 67187999 1 h1s1:53600001-53610000 53605000 0.134629 67.776522 3684 42.757213 2259 0.0183975358306189 0.0189274957945994 0.972000524013763 0.90646538548764 0.26398927201554 53605000
h1s1 67187999 1 h1s1:5360001-5370000 5365000 0.177954 25.77553 1507 22.506591 1115 0.0171038686131387 0.0201852834080717 0.847343496118521 0.3878639675794 0.656083299644044 5365000
h1s1 67187999 1 h1s1:53610001-53620000 53615000 0.30948 37.214308 2318 69.866162 4707 0.0160544900776531 0.0148430342043765 1.0816178051331 0.00528510999142156 0.0929331374424406 53615000
h1s1 67187999 1 h1s1:53620001-53630000 53625000 0.12941 135.343827 8594 137.135109 8105 0.0157486417267861 0.0169198160394818 0.930780907430508 0.933763570210123 0.381316741769131 53625000
h1s1 67187999 1 h1s1:53630001-53640000 53635000 0.157141 158.294375 9708 143.26606 9620 0.0163055598475484 0.0148925218295218 1.09488238689202 0.678431623889486 0.0825897038957966 53635000
h1s1 67187999 1 h1s1:53640001-53650000 53645000 0.128504 121.195035 9114 130.790055 8236 0.0132976777485188 0.0158802883681399 0.837370042674885 0.938008420678979 0.686660027411578 53645000
h1s1 67187999 1 h1s1:53650001-53660000 53655000 0.181808 118.018807 8242 100.832785 6067 0.0143191952196069 0.0166198755562881 0.861570543721023 0.341860832010412 0.610982379679935 53655000
h1s1 67187999 1 h1s1:53660001-53670000 53665000 0.068819 109.336517 9968 111.354893 9858 0.0109687517054575 0.0112958909515115 0.971039093112861 0.999783073843636 0.266207834978357 53665000
h1s1 67187999 1 h1s1:53670001-53680000 53675000 0.123667 119.472153 9920 120.024677 9616 0.0120435638104839 0.0124817675748752 0.96489249124672 0.956328820611929 0.282585759783863 53675000
h1s1 67187999 1 h1s1:53680001-53690000 53685000 0.17092 109.970292 9607 100.046911 8552 0.0114468920578745 0.0116986565715622 0.978479194414533 0.479643452281176 0.249129830304584 53685000
h1s1 67187999 1 h1s1:53690001-53700000 53695000 0.16695 74.927899 5004 89.904853 5110 0.0149736009192646 0.0175939046966732 0.851067524657896 0.536029462516146 0.644448169439049 53695000
h1s1 67187999 1 h1s1:53700001-53710000 53705000 0.191455 86.431532 6179 125.69958 7964 0.0139879482116847 0.0157834731290809 0.886240189170539 0.247828273366398 0.527505250599012 53705000
h1s1 67187999 1 h1s1:5370001-5380000 5375000 0.140434 116.481041 8776 106.893924 6884 0.0132726801504102 0.0155278797210924 0.854764487412997 0.864707100387509 0.632714436435706 5375000
h1s1 67187999 1 h1s1:53710001-53720000 53715000 0.14731 109.374046 7438 118.55764 7436 0.0147047655283678 0.0159437385691232 0.922290933498198 0.799042566828047 0.408669158030705 53715000
h1s1 67187999 1 h1s1:53720001-53730000 53725000 0.133584 21.411695 1257 38.99315 2377 0.0170339657915672 0.0164043542280185 1.03838075883983 0.912036443594269 0.140518847924904 53725000
h1s1 67187999 1 h1s1:53730001-53740000 53735000 0.129734 118.655549 8321 124.699191 7699 0.0142597703401034 0.0161968036108586 0.880406448253988 0.932141554177308 0.548034353214944 53735000
h1s1 67187999 1 h1s1:53740001-53750000 53745000 0.168628 93.011484 7534 77.326313 4981 0.0123455646402973 0.0155242547681189 0.795243625198074 0.511827405661773 0.797095161560685 53745000
h1s1 67187999 1 h1s1:53750001-53760000 53755000 0.146069 103.28171 7337 117.002492 7182 0.0140768311298896 0.0162910737956001 0.864082460524577 0.811949673131724 0.602167289507676 53755000
h1s1 67187999 1 h1s1:53760001-53770000 53765000 0.117847 74.163998 4649 73.62514 4665 0.0159526775650678 0.0157824523043944 1.01078572945384 0.97174043799363 0.182789867576442 53765000
h1s1 67187999 1 h1s1:53770001-53780000 53775000 0.124362 137.518319 9685 145.055113 9668 0.0141991036654621 0.0150036318783616 0.94637776910137 0.954208860447459 0.333435222891626 53775000
h1s1 67187999 1 h1s1:53780001-53790000 53785000 0.180412 95.066375 6403 105.130661 6033 0.0148471614868031 0.0174259341952594 0.85201523892143 0.358381730873522 0.641509806048296 53785000
h1s1 67187999 1 h1s1:53790001-53800000 53795000 0.270992 69.23858 4724 52.71138 2831 0.0146567696867062 0.0186193500529848 0.787179447456416 0.0171371663527811 0.815040870859915 53795000
h1s1 67187999 1 h1s1:53800001-53810000 53805000 0.165433 122.316604 7649 126.250752 7643 0.0159911889135835 0.01651848122465 0.968078644525765 0.558555271798614 0.273938294368794 53805000
h1s1 67187999 1 h1s1:5380001-5390000 5385000 0.187576 113.062764 7675 126.977059 7916 0.0147313047557003 0.0160405582364831 0.9183785588082 0.28135322480452 0.421605845173886 5385000
h1s1 67187999 1 h1s1:53810001-53820000 53815000 0.149831 141.235332 9474 130.934904 9060 0.0149076770107663 0.0144519761589404 1.03153207885304 0.770955559718785 0.150181922162951 53815000
h1s1 67187999 1 h1s1:53820001-53830000 53825000 0.161915 137.375472 9421 140.973058 9458 0.0145818354739412 0.0149051657855783 0.978307499809899 0.610208347712908 0.249534101777808 53825000
h1s1 67187999 1 h1s1:53830001-53840000 53835000 0.193037 113.544949 6890 119.312598 6814 0.0164796732946299 0.0175099204578808 0.941162087758814 0.234832424544209 0.348876421112831 53835000
h1s1 67187999 1 h1s1:53840001-53850000 53845000 0.209378 93.708433 6469 83.728732 4852 0.01448576797032 0.017256539983512 0.839436409857402 0.135110484435548 0.680181823560153 53845000
h1s1 67187999 1 h1s1:53850001-53860000 53855000 0.207408 71.194145 5293 85.886638 5266 0.0134506225203098 0.0163096540068363 0.824703118451925 0.144660165455496 0.723793841269215 53855000
h1s1 67187999 1 h1s1:53860001-53870000 53865000 0.158551 10.166721 707 19.302556 1128 0.0143800862800566 0.017112195035461 0.840341420271171 0.659667511363973 0.677539268564442 53865000
h1s1 67187999 1 h1s1:53870001-53880000 53875000 0.199814 60.681112 4324 91.62633 5198 0.014033559666975 0.0176272277799153 0.796129705827312 0.187138250983563 0.795054083634894 53875000
h1s1 67187999 1 h1s1:53880001-53890000 53885000 0.142182 8.6057 574 13.238178 724 0.0149925087108014 0.0182847762430939 0.819944882643232 0.849344784404981 0.736769969531735 53885000
h1s1 67187999 1 h1s1:53890001-53900000 53895000 0.158854 47.373921 3213 87.835861 5138 0.0147444509803922 0.0170953407940833 0.862483594681845 0.6550775511009 0.607728487334471 53895000
h1s1 67187999 1 h1s1:53900001-53910000 53905000 0.139222 34.101013 2489 52.046116 3206 0.0137006882282041 0.016233972551466 0.843951668931882 0.874054645670844 0.666673240186556 53905000
h1s1 67187999 1 h1s1:5390001-5400000 5395000 0.196016 31.018006 2651 81.252111 5342 0.0117004926442852 0.0152100544739798 0.769260403656114 0.212311545401659 0.848812329293905 5395000
h1s1 67187999 1 h1s1:53910001-53920000 53915000 0.131233 62.794594 4245 85.81963 4331 0.0147926016489988 0.0198151997229277 0.746528011619415 0.92478578542059 0.883589536271039 53915000
h1s1 67187999 1 h1s1:53920001-53930000 53925000 0.159409 81.637504 4952 98.451485 5046 0.0164857641357027 0.0195107976615141 0.844955927569361 0.647066073735173 0.663350325882249 53925000
h1s1 67187999 1 h1s1:53930001-53940000 53935000 0.185239 133.192525 8090 87.904504 5233 0.016463847342398 0.0167981089241353 0.980101237392442 0.304460790597237 0.24508711557234 53935000
h1s1 67187999 1 h1s1:53940001-53950000 53945000 0.138992 131.424981 8384 125.034273 7954 0.0156756895276718 0.0157196722403822 0.997202059175416 0.875814705621346 0.208249110109745 53945000
h1s1 67187999 1 h1s1:53950001-53960000 53955000 0.17873 30.694744 2059 31.533081 2153 0.0149075978630403 0.0146461128657687 1.01785354241553 0.378348797538874 0.1708293481369 53955000
h1s1 67187999 1 h1s1:53960001-53970000 53965000 0.151117 104.361832 7833 99.581146 7939 0.0133233540150645 0.0125432858042575 1.06219010098153 0.756421507242376 0.112377609276551 53965000
h1s1 67187999 1 h1s1:53970001-53980000 53975000 0.118578 96.73006 9940 104.541242 9901 0.00973139436619718 0.0105586548833451 0.921650955894692 0.969926146504038 0.410720096236331 53975000
h1s1 67187999 1 h1s1:53980001-53990000 53985000 0.185597 128.845041 8809 127.910423 7594 0.0146265229878533 0.0168436164076903 0.86837188842506 0.300807556918465 0.588579823895402 53985000
h1s1 67187999 1 h1s1:53990001-5.4e+07 53995000 0.196634 139.623076 9455 121.011572 7127 0.0147671153886832 0.0169793141574295 0.869712124516037 0.207908930455446 0.583738426496544 53995000
h1s1 67187999 1 h1s1:54000001-54010000 54005000 0.17749 105.779362 7079 102.003221 6174 0.0149426984037293 0.0165214157758341 0.904444183626564 0.393809716319749 0.467732234240808 54005000
h1s1 67187999 1 h1s1:5400001-5410000 5405000 0.119491 73.718402 5373 92.395268 7747 0.0137201567094733 0.0119265868077966 1.15038417366017 0.967786465779899 0.0511354112229705 5405000
h1s1 67187999 1 h1s1:540001-550000 545000 0.138037 103.87571 9765 84.796398 9933 0.0106375535074245 0.00853683660525521 1.24607673770821 0.883145823678476 0.0246013981876806 545000
h1s1 67187999 1 h1s1:54010001-54020000 54015000 0.16339 63.89808 4847 114.384729 7495 0.0131830162987415 0.0152614715143429 0.863810300753237 0.588929863829535 0.603064574972638 54015000
h1s1 67187999 1 h1s1:54020001-54030000 54025000 0.141571 63.826199 4110 84.716531 5088 0.0155294888077859 0.016650261595912 0.932687376611474 0.855083467268801 0.375094905193409 54025000
h1s1 67187999 1 h1s1:54030001-54040000 54035000 0.18074 46.723982 2546 38.421421 2218 0.0183519175176748 0.0173225522993688 1.05942341524023 0.354521431318221 0.115217369868957 54035000
h1s1 67187999 1 h1s1:54040001-54050000 54045000 0.132629 69.253439 4628 76.962775 5129 0.0149640101555748 0.0150054152856307 0.997240654172656 0.917375785124782 0.208180088150902 54045000
h1s1 67187999 1 h1s1:54050001-54060000 54055000 0.118428 105.501444 9224 122.516991 8889 0.0114377107545533 0.013782989200135 0.829842539123611 0.970389579656271 0.709397832710492 54055000
h1s1 67187999 1 h1s1:54060001-54070000 54065000 0.126446 78.985298 6217 78.426187 6704 0.0127047286472575 0.0116984169152745 1.08602118895841 0.946705187493221 0.089176370825404 54065000
h1s1 67187999 1 h1s1:54070001-54080000 54075000 0.166401 100.50646 6491 113.429452 6498 0.0154839716530581 0.0174560560172361 0.887025777058073 0.544040939881874 0.524813394204128 54075000
h1s1 67187999 1 h1s1:54080001-54090000 54085000 0.148373 19.420982 1415 35.041683 2179 0.0137250756183746 0.0160815433685177 0.853467562400989 0.787491249001647 0.636974077324314 54085000
h1s1 67187999 1 h1s1:54090001-54100000 54095000 0.154321 17.497044 1184 37.825341 2141 0.0147779087837838 0.0176671373190098 0.836463118893788 0.716004220199769 0.689361744086297 54095000
h1s1 67187999 1 h1s1:54100001-54110000 54105000 0.292477 51.707055 3453 73.041962 3928 0.0149745308427454 0.0185952041751528 0.805289939368059 0.00869676681424219 0.774061547866728 54105000
h1s1 67187999 1 h1s1:5410001-5420000 5415000 0.150271 157.432652 9654 144.901671 9176 0.0163075048684483 0.0157913765257193 1.03268418949345 0.766247276097696 0.148318329274185 5415000
h1s1 67187999 1 h1s1:54110001-54120000 54115000 0.190229 80.022421 5723 105.788909 7189 0.0139826002096802 0.0147153858672973 0.950202756201893 0.258151986353373 0.322480451995228 54115000
h1s1 67187999 1 h1s1:54120001-54130000 54125000 0.119828 119.930724 7792 87.742316 5934 0.0153915200205339 0.014786369396697 1.04092624819532 0.966992713253202 0.13687054438605 54125000
h1s1 67187999 1 h1s1:54130001-54140000 54135000 0.184976 131.64431 8020 135.006854 8817 0.0164145024937656 0.015312107746399 1.07199497062224 0.307241389510634 0.102270822445941 54135000
h1s1 67187999 1 h1s1:54140001-54150000 54145000 0.176397 128.368772 9449 121.549369 9942 0.0135854346491692 0.0122258468115067 1.11120602594029 0.407293648993758 0.0710137353698098 54145000
h1s1 67187999 1 h1s1:54150001-54160000 54155000 0.196324 69.145972 4694 82.903627 4867 0.0147307141031104 0.0170338251489624 0.864791905182123 0.209856335722808 0.599869844306181 54155000
h1s1 67187999 1 h1s1:54160001-54170000 54165000 0.188295 72.915161 5098 78.48354 4787 0.0143026992938407 0.0163951410068937 0.872374277709893 0.274860230533343 0.574972637723459 54165000
h1s1 67187999 1 h1s1:54170001-54180000 54175000 0.191239 114.877427 8393 107.637426 6695 0.0136872902418682 0.0160772854368932 0.85134336238501 0.249494660658469 0.643777670410286 54175000
h1s1 67187999 1 h1s1:54180001-54190000 54185000 0.184084 153.719931 9255 144.867914 8708 0.0166093928687196 0.0166361867248507 0.998389423214932 0.316667817032647 0.206040407426763 54185000
h1s1 67187999 1 h1s1:54190001-54200000 54195000 0.16551 50.007125 4211 85.851133 5082 0.0118753562099264 0.0168931784730421 0.702967545679867 0.557293155979767 0.929676484218622 54195000
h1s1 67187999 1 h1s1:54200001-54210000 54205000 0.219852 114.193547 9338 153.207998 8786 0.0122289084386378 0.0174377416344184 0.701289690776273 0.0945058520760819 0.930869578078626 54205000
h1s1 67187999 1 h1s1:5420001-5430000 5425000 0.18469 23.248721 1377 43.914547 2522 0.0168836027596224 0.0174125880253767 0.969620525967571 0.310209333740892 0.269688513760021 5425000
h1s1 67187999 1 h1s1:54210001-54220000 54215000 0.206008 127.109599 8775 153.929931 9167 0.0144854243874644 0.0167917455001636 0.862651496672769 0.152168768549651 0.607156591104056 54215000
h1s1 67187999 1 h1s1:54220001-54230000 54225000 0.207388 124.390041 7873 96.292483 5894 0.0157995733519624 0.0163373741092637 0.967081566859859 0.144724257274421 0.276482246566158 54225000
h1s1 67187999 1 h1s1:54230001-54240000 54235000 0.155434 123.476867 9176 104.002063 8185 0.0134565025065388 0.0127064218692731 1.05903161763262 0.702323081929065 0.115523038543834 54235000
h1s1 67187999 1 h1s1:54240001-54250000 54245000 0.192354 137.175935 9188 118.255235 7558 0.0149299015019591 0.0156463661021434 0.954208881761613 0.240181626354556 0.31150596053916 54245000
h1s1 67187999 1 h1s1:54250001-54260000 54255000 0.18413 106.745325 10000 113.338638 9723 0.0106745325 0.0116567559395248 0.915737839530946 0.316238894859836 0.429780017156887 54255000
h1s1 67187999 1 h1s1:54260001-54270000 54265000 0.135014 116.254146 8814 142.568078 8683 0.0131897147719537 0.0164192189335483 0.80330951340225 0.904192590985732 0.779090290582447 54265000
h1s1 67187999 1 h1s1:54280001-54290000 54285000 0.206799 62.183926 4502 84.041342 5526 0.0138125113282985 0.0152083499819037 0.908218928728883 0.147780944023191 0.454253231706716 54285000
h1s1 67187999 1 h1s1:54290001-54300000 54295000 0.174845 25.314053 1764 40.696335 2645 0.0143503701814059 0.0153861379962193 0.932681754507343 0.426486683692083 0.375114625753079 54295000
h1s1 67187999 1 h1s1:54300001-54310000 54305000 0.166826 19.231453 1060 48.784251 3102 0.0181428801886792 0.0157267088974855 1.15363489633741 0.537705710088052 0.0496465089679245 54305000
h1s1 67187999 1 h1s1:5430001-5440000 5435000 0.146241 74.691289 5741 110.736 7490 0.0130101531092144 0.0147845126835781 0.879985251300535 0.810337517378743 0.549444373231312 5435000
h1s1 67187999 1 h1s1:54310001-54320000 54315000 0.173194 113.220315 8530 149.255597 9602 0.0132731905041032 0.0155442196417413 0.853898800327056 0.447932792332646 0.635554197028112 54315000
h1s1 67187999 1 h1s1:54330001-54340000 54335000 0.197121 99.304491 9363 123.015373 9102 0.0106060547901314 0.0135152024829708 0.784749973483198 0.20452685447213 0.820030172456294 54335000
h1s1 67187999 1 h1s1:54340001-54350000 54345000 0.176619 94.475174 7857 120.723798 7251 0.0120243316787578 0.016649261894911 0.722214099018594 0.40464616385813 0.912056164153939 54345000
h1s1 67187999 1 h1s1:54350001-54360000 54355000 0.166724 94.135813 7225 125.702462 7544 0.0130291782698962 0.0166625744962884 0.781942686755784 0.539327726120867 0.825788575879783 54355000
h1s1 67187999 1 h1s1:54360001-54370000 54365000 0.186111 118.924589 9164 94.978709 6365 0.0129773667612396 0.0149220281225452 0.869678481682566 0.295552027766548 0.583846889574726 54365000
h1s1 67187999 1 h1s1:54370001-54380000 54375000 0.182206 124.985826 8601 101.631798 5900 0.0145315458667597 0.0172257284745763 0.84359543273929 0.337251151187671 0.667826892927221 54375000
h1s1 67187999 1 h1s1:54380001-54390000 54385000 0.243401 100.504962 6991 114.646036 6238 0.0143763355743098 0.0183786527733248 0.782230109661574 0.0425175266474063 0.82515751797036 54385000
h1s1 67187999 1 h1s1:54390001-54400000 54395000 0.261998 78.701889 6592 102.891702 6043 0.011939000151699 0.0170265930829058 0.701197244426156 0.0226786436199059 0.930987901436643 54395000
h1s1 67187999 1 h1s1:54400001-54410000 54405000 0.353506 59.211238 6053 85.410897 5036 0.00978213084420948 0.016960066918189 0.576774307047015 0.00173540925091454 0.985998402634667 54405000
h1s1 67187999 1 h1s1:5440001-5450000 5445000 0.159389 123.750605 9263 111.18057 6738 0.0133596680341142 0.0165005298308103 0.809650851887714 0.647361882130215 0.763422305925042 5445000
h1s1 67187999 1 h1s1:54410001-54420000 54415000 0.144414 3.021745 229 12.438609 919 0.0131953930131004 0.0135349390642002 0.974913366843455 0.828110671780865 0.257382884526263 54415000
h1s1 67187999 1 h1s1:54420001-54430000 54425000 0.126543 11.066414 920 27.098109 1918 0.0120287108695652 0.0141283154327424 0.851390310955871 0.946320636579666 0.643550883974087 54425000
h1s1 67187999 1 h1s1:54430001-54440000 54435000 0.375738 50.187655 4564 115.275081 6898 0.0109964187116564 0.0167113773557553 0.658019891332856 0.000828263506118304 0.958922074208466 54435000
h1s1 67187999 1 h1s1:54440001-54450000 54445000 0.216587 57.704123 3398 109.967853 6461 0.0169817901706886 0.0170202527472527 0.997740187696665 0.10602265892306 0.207223641006932 54445000
h1s1 67187999 1 h1s1:54450001-54460000 54455000 0.144242 117.666207 8435 134.561909 9788 0.0139497577949022 0.0137476408868002 1.01470193393661 0.829574923336324 0.176222921206504 54455000
h1s1 67187999 1 h1s1:54460001-54470000 54465000 0.146735 77.734873 6261 87.785878 6565 0.0124157279987222 0.0133718016755522 0.928500758534437 0.80511156906633 0.388327400731633 54465000
h1s1 67187999 1 h1s1:54470001-54480000 54475000 0.245478 82.226808 5592 99.330009 6570 0.014704364806867 0.0151187228310502 0.972593053737827 0.0395693029768185 0.262677854797519 54475000
h1s1 67187999 1 h1s1:54480001-54490000 54485000 0.167562 21.281237 1505 63.823624 3767 0.0141403568106312 0.0169428255906557 0.834592597024071 0.527386927240995 0.694922941913091 54485000
h1s1 67187999 1 h1s1:54490001-54500000 54495000 0.170754 93.797403 7193 121.372263 7754 0.0130400949534269 0.0156528582667011 0.833080753127858 0.481940897482671 0.699300906159717 54495000
h1s1 67187999 1 h1s1:54500001-54510000 54505000 0.173585 27.157287 2272 50.924362 3219 0.01195303125 0.0158199322771047 0.755567788826692 0.443209718291805 0.870948657522901 54505000
h1s1 67187999 1 h1s1:5450001-5460000 5455000 0.148591 144.256563 9911 151.348052 9136 0.0145551975582686 0.0165661177758319 0.878612464019965 0.784967017363953 0.55430549118984 5455000
h1s1 67187999 1 h1s1:54510001-54520000 54515000 0.20335 24.788396 2457 50.136482 3311 0.0100888872608873 0.0151423986710963 0.666267444149706 0.165849906820356 0.954603271640849 54515000
h1s1 67187999 1 h1s1:54520001-54530000 54525000 0.13775 4.867645 355 11.223317 671 0.013711676056338 0.0167262548435171 0.819769648652249 0.885285504402615 0.737292564362977 54525000
h1s1 67187999 1 h1s1:54530001-54540000 54535000 0.196582 103.398093 9065 122.888718 9267 0.0114062981798125 0.013260895435416 0.860145397825064 0.208254040249662 0.615596990642594 54535000
h1s1 67187999 1 h1s1:54540001-54550000 54545000 0.184247 66.265909 4794 88.427817 5571 0.0138226760534001 0.0158728804523425 0.870836020903828 0.31486338582289 0.580001380439177 54545000
h1s1 67187999 1 h1s1:54550001-54560000 54555000 0.152901 70.216756 5875 95.584352 7277 0.0119517882553191 0.0131351315102377 0.909910056553582 0.73374286362247 0.448820217517773 54555000
h1s1 67187999 1 h1s1:54560001-54570000 54565000 0.164725 82.903611 6130 115.383183 7441 0.0135242432300163 0.0155064081440667 0.872171240713228 0.569298046678565 0.575672717591725 54565000
h1s1 67187999 1 h1s1:54570001-54580000 54575000 0.157896 74.492885 5148 100.717573 6327 0.0144702573815074 0.0159186933775881 0.90901037153464 0.667994517684412 0.451709279509352 54575000
h1s1 67187999 1 h1s1:54580001-54590000 54585000 0.194147 50.183147 3649 96.873374 6621 0.0137525752260893 0.0146312300256759 0.939946621162772 0.22629835234724 0.352790952207224 54585000
h1s1 67187999 1 h1s1:54590001-54600000 54595000 0.167682 47.860642 3635 74.172562 5050 0.0131666140302613 0.014687636039604 0.896442013865178 0.525567705611485 0.493694351045683 54595000
h1s1 67187999 1 h1s1:54600001-54610000 54605000 0.166689 112.981463 8877 118.67144 7838 0.0127274375352033 0.015140525644297 0.840620585719055 0.539746788013844 0.67664198309948 54605000
h1s1 67187999 1 h1s1:5460001-5470000 5465000 0.140336 118.522313 9905 127.582624 9498 0.0119659074204947 0.0134325778058539 0.890812440727498 0.865545224173462 0.512280978534171 5465000
h1s1 67187999 1 h1s1:54610001-54620000 54615000 0.229843 29.995558 2399 31.28918 2613 0.0125033588995415 0.0119744278606965 1.04417171701214 0.0673112002918643 0.132689785736119 54615000
h1s1 67187999 1 h1s1:54620001-54630000 54625000 0.176138 22.123796 1621 44.636961 3129 0.0136482393584207 0.0142655675934803 0.956725995582416 0.410710235956496 0.304633345494345 54625000
h1s1 67187999 1 h1s1:54630001-54640000 54635000 0.171925 14.807695 926 44.99838 3308 0.0159910313174946 0.0136028960096735 1.17556080015041 0.465326325961131 0.0417878659396354 54635000
h1s1 67187999 1 h1s1:54640001-54650000 54645000 0.208431 75.133775 6430 80.97506 6324 0.0116848794712286 0.0128044054395952 0.91256712592803 0.139695514558703 0.439857223147993 54645000
h1s1 67187999 1 h1s1:54650001-54660000 54655000 0.202151 83.652939 8978 108.547915 9032 0.0093175472265538 0.0120181482506643 0.775289756143487 0.172895076762279 0.838764704142304 54655000
h1s1 67187999 1 h1s1:54660001-54670000 54665000 0.140197 3.400611 223 19.020191 1251 0.0152493766816144 0.0152039896083134 1.00298520812433 0.866728457753631 0.197166155575495 54665000
h1s1 67187999 1 h1s1:54670001-54680000 54675000 0.154409 72.714361 6257 94.413166 6441 0.0116212819242448 0.0146581533923304 0.792820324170265 0.7149343798377 0.802863425264009 54675000
h1s1 67187999 1 h1s1:54680001-54690000 54685000 0.217678 119.024021 8502 125.572798 7889 0.0139995319924724 0.0159174544302193 0.879508218719587 0.10191585237189 0.551150201642723 54685000
h1s1 67187999 1 h1s1:54690001-54700000 54695000 0.143154 46.360392 2820 83.517283 4673 0.0164398553191489 0.0178723053712818 0.919850851785767 0.839607758068174 0.416527801058994 54695000
h1s1 67187999 1 h1s1:54700001-54710000 54705000 0.186186 72.996199 5183 112.789065 6665 0.0140837736831951 0.0169225903975994 0.832246916830945 0.294832227338612 0.702111085912618 54705000
h1s1 67187999 1 h1s1:5470001-5480000 5475000 0.159628 95.221823 9859 120.78936 9574 0.00965836525002536 0.0126163944015041 0.765540846509517 0.643723438871195 0.854984864470454 5475000
h1s1 67187999 1 h1s1:54710001-54720000 54715000 0.13621 109.610658 9430 124.476246 8777 0.0116236116648993 0.0141820947932095 0.819597657072827 0.8962649259986 0.737834879753887 54715000
h1s1 67187999 1 h1s1:54720001-54730000 54725000 0.216926 102.059533 8642 138.093063 8953 0.0118097122193937 0.0154242223835586 0.765660136745837 0.104873936322313 0.85474821775442 54725000
h1s1 67187999 1 h1s1:44740001-44750000 44745000 0.15919 2.827258 182 8.296431 499 0.0155343846153846 0.0166261142284569 0.934336454202647 0.650167131743199 0.36973091296331 44745000
h1s1 67187999 1 h1s1:44750001-44760000 44755000 0.138149 130.08786 8775 141.833082 8975 0.0148248273504274 0.015803128913649 0.938094438856553 0.882214027234093 0.358539495350878 44755000
h1s1 67187999 1 h1s1:44760001-44770000 44765000 0.152539 139.578016 9532 158.039287 9620 0.0146430986151909 0.0164282003118503 0.891339181238756 0.738663143260006 0.510565289842926 44765000
h1s1 67187999 1 h1s1:44770001-44780000 44775000 0.170889 126.156321 9063 165.745496 9151 0.0139199294935452 0.0181122823735111 0.768535362164122 0.480151256692665 0.849867379236223 44775000
h1s1 67187999 1 h1s1:44780001-44790000 44785000 0.185724 110.568732 9483 140.542751 9399 0.011659678582727 0.0149529472284286 0.779757890174292 0.299427117741602 0.830196120965913 44785000
h1s1 67187999 1 h1s1:44790001-44800000 44795000 0.2149 68.121079 6580 126.775407 7524 0.0103527475683891 0.0168494692982456 0.614425735620468 0.112121242000848 0.9768973643472 44795000
h1s1 67187999 1 h1s1:44800001-44810000 44805000 0.218762 44.825285 2930 49.328843 2914 0.0152987320819113 0.0169282234042553 0.903741149710108 0.0983464310717138 0.469842334125442 44805000
h1s1 67187999 1 h1s1:4480001-4490000 4485000 0.197356 91.007072 9520 81.761827 4206 0.00955956638655462 0.019439331193533 0.491764160576411 0.203057672776753 0.99598686610726 4485000
h1s1 67187999 1 h1s1:44810001-44820000 44815000 0.2141 116.662262 8298 120.357231 7483 0.0140590819474572 0.0160840880662836 0.874098791894127 0.115138487630279 0.569263535699143 44815000
h1s1 67187999 1 h1s1:44820001-44830000 44825000 0.278352 97.436497 9899 130.832667 9450 0.00984306465299525 0.0138447266666667 0.710961284392415 0.0133902600155792 0.922991214490667 44825000
h1s1 67187999 1 h1s1:44830001-44840000 44835000 0.186872 127.417184 7208 157.76517 8527 0.0176771897891232 0.0185018376920371 0.955428865140851 0.287974402713549 0.308173185955017 44835000
h1s1 67187999 1 h1s1:44840001-44850000 44845000 0.237176 132.943733 9274 149.964292 9054 0.0143351016821221 0.0165633191959355 0.865472766209793 0.0523285050829743 0.59782876638039 44845000
h1s1 67187999 1 h1s1:44850001-44860000 44855000 0.25477 48.689186 4293 49.319748 2502 0.0113415294665735 0.0197121294964029 0.575357901775307 0.0286539731997594 0.986323791869213 44855000
h1s1 67187999 1 h1s1:44860001-44870000 44865000 0.225033 58.070582 4250 107.958147 5584 0.0136636663529412 0.0193334790472779 0.706736036464423 0.0793062307108276 0.926462032992496 44865000
h1s1 67187999 1 h1s1:44870001-44880000 44875000 0.257638 107.518949 9023 132.673142 7046 0.0119160976393661 0.0188295688333806 0.632839644115561 0.026110021002396 0.970379719376436 44875000
h1s1 67187999 1 h1s1:44880001-44890000 44885000 0.244162 77.573267 7355 81.716146 4388 0.0105470111488783 0.0186226403828624 0.5663542296926 0.0413540136269067 0.987733811885581 44885000
h1s1 67187999 1 h1s1:44890001-44900000 44895000 0.201414 12.238707 810 17.724463 798 0.0151095148148148 0.0222111065162907 0.680268441544447 0.176982162753779 0.946636165534378 44895000
h1s1 67187999 1 h1s1:44900001-44910000 44905000 0.115845 133.078251 6204 97.714666 4592 0.0214503950676983 0.0212793262195122 1.00803920417505 0.976029659721743 0.187670706094639 44905000
h1s1 67187999 1 h1s1:4490001-4500000 4495000 0.164853 124.256652 7362 107.883269 5473 0.0168781108394458 0.0197119073634204 0.856239354633265 0.567202737213682 0.62818856799156 4495000
h1s1 67187999 1 h1s1:44910001-44920000 44915000 0.223844 86.180366 6364 96.628372 5751 0.0135418551225644 0.0168020121717962 0.805966272616784 0.0825601230562923 0.772405020854492 44915000
h1s1 67187999 1 h1s1:44920001-44930000 44925000 0.239936 53.911924 4396 112.631475 6916 0.0122638589626934 0.0162856383747831 0.753047481496511 0.047605431042133 0.874320873226382 44925000
h1s1 67187999 1 h1s1:54920001-54930000 54925000 0.133174 121.257823 8248 117.439119 7055 0.0147014819350145 0.0166462252303331 0.883172114493874 0.914343749075599 0.538529043454253 54925000
h1s1 67187999 1 h1s1:54930001-54940000 54935000 0.200315 70.616013 4976 100.348138 5827 0.0141913209405145 0.0172212352840227 0.824059407264516 0.184002681996115 0.72552925052013 54935000
h1s1 67187999 1 h1s1:54940001-54950000 54945000 0.203892 39.11736 2575 53.272514 3522 0.0151912077669903 0.0151256428165815 1.00433468852887 0.163158050425471 0.194296814143585 54945000
h1s1 67187999 1 h1s1:54950001-54960000 54955000 0.161191 119.636046 8903 109.55961 7687 0.0134377227900708 0.014252583582672 0.942827152152823 0.620813078675173 0.34396600175513 54955000
h1s1 67187999 1 h1s1:54960001-54970000 54965000 0.132015 63.208915 3188 53.886575 2912 0.0198271377038896 0.0185050051510989 1.07144729450195 0.920501493832395 0.10287229951586 54965000
h1s1 67187999 1 h1s1:54970001-54980000 54975000 0.137165 86.68979 6446 96.998803 6249 0.0134486177474403 0.0155222920467275 0.866406694768741 0.889648678229488 0.59475235907195 54975000
h1s1 67187999 1 h1s1:54980001-54990000 54985000 0.177867 95.105098 6903 108.533393 7014 0.0137773573808489 0.0154738227830054 0.890365462630236 0.389042271019652 0.513779741069052 54985000
h1s1 67187999 1 h1s1:54990001-5.5e+07 54995000 0.185528 46.583006 2682 90.15164 5004 0.0173687568978374 0.0180159152677858 0.9640785183362 0.30149284636698 0.284607117149985 54995000
h1s1 67187999 1 h1s1:55000001-55010000 55005000 0.262472 127.020279 8925 134.653945 7676 0.0142319640336134 0.0175422023189161 0.811298591526723 0.02233353382569 0.759409172032302 55005000
h1s1 67187999 1 h1s1:5500001-5510000 5505000 0.221587 139.87137 8987 145.298019 9196 0.0155637442973183 0.0158001325576338 0.985038843221527 0.0891960913850735 0.234309829712967 5505000
h1s1 67187999 1 h1s1:550001-560000 555000 0.132167 88.006853 7704 91.152193 7620 0.0114235271287643 0.0119622300524934 0.954966346461723 0.919737322145202 0.309307118136013 555000
h1s1 67187999 1 h1s1:55010001-55020000 55015000 0.27298 105.14951 8127 101.082173 5688 0.0129382933431771 0.0177711274613221 0.728051350221677 0.0158109587150083 0.906001952335407 55015000
h1s1 67187999 1 h1s1:55030001-55040000 55035000 0.15368 47.633699 3043 98.363654 5585 0.0156535323693723 0.0176121135183527 0.888793520042926 0.724015697565497 0.51899582910163 55035000
h1s1 67187999 1 h1s1:55040001-55050000 55045000 0.17265 72.055314 5706 97.023433 7139 0.0126279905362776 0.0135906195545595 0.929169600074714 0.455544928365067 0.386355344764684 55045000
h1s1 67187999 1 h1s1:55050001-55060000 55055000 0.126642 70.257788 5631 103.185483 6539 0.0124769646599183 0.0157800096345007 0.790681688345693 0.945926225386276 0.807616080144354 55055000
h1s1 67187999 1 h1s1:55060001-55070000 55065000 0.10538 73.917596 7218 99.123166 7338 0.0102407309504018 0.0135081992368493 0.758112222868751 0.990277764082945 0.866965104469665 55065000
h1s1 67187999 1 h1s1:55070001-55080000 55075000 0.101422 110.058014 9999 137.157774 9953 0.011006902090209 0.0137805459660404 0.79872757707376 0.993295009712376 0.789483025528264 55075000
h1s1 67187999 1 h1s1:55080001-55090000 55085000 0.163552 102.341517 8267 119.055 8115 0.0123795230434257 0.0146709796672828 0.843810251542558 0.586366191072503 0.667107092499285 55085000
h1s1 67187999 1 h1s1:55090001-55100000 55095000 0.201229 102.020787 6146 85.176642 5509 0.0165995423039375 0.0154613617716464 1.07361450751242 0.178155536054113 0.100614295433704 55095000
h1s1 67187999 1 h1s1:55100001-55110000 55105000 0.173675 81.937561 5920 123.037861 7875 0.013840804222973 0.0156238553650794 0.885876366591842 0.441927881913289 0.528718065018685 55105000
h1s1 67187999 1 h1s1:5510001-5520000 5515000 0.171074 101.004584 6709 148.256426 8084 0.0150550877925175 0.0183394886194953 0.820910991842685 0.477627025054971 0.73409783369652 5515000
h1s1 67187999 1 h1s1:55110001-55120000 55115000 0.105872 91.559421 7333 109.415072 7761 0.0124859431337788 0.0140980636515913 0.885649507786801 0.989656566453356 0.529575909364308 55115000
h1s1 67187999 1 h1s1:55120001-55130000 55125000 0.201054 125.36838 8516 121.895902 9017 0.0147215100986379 0.0135184542530775 1.08899359520238 0.179264817535522 0.0869380873029177 55125000
h1s1 67187999 1 h1s1:55130001-55140000 55135000 0.200621 68.160464 4890 82.036719 5887 0.013938745194274 0.0139352333956175 1.00025200859985 0.181966534210241 0.202175177731544 55135000
h1s1 67187999 1 h1s1:55140001-55150000 55145000 0.143031 9.070327 607 1.769418 95 0.0149428780889621 0.0186254526315789 0.802282681905237 0.841451630397271 0.781486338582289 55145000
h1s1 67187999 1 h1s1:55150001-55160000 55155000 0.196043 76.21312 6344 97.469421 6743 0.0120134174022699 0.0144549044935489 0.831096283453922 0.21215871106422 0.705759389451473 55155000
h1s1 67187999 1 h1s1:55160001-55170000 55165000 0.2025 94.810072 6387 106.839755 6312 0.0148442260842336 0.0169264504119138 0.8769839938671 0.1708293481369 0.559728645098948 55165000
h1s1 67187999 1 h1s1:55170001-55180000 55175000 0.185231 94.209765 8947 110.877996 9152 0.010529760254834 0.0121151656468531 0.869138777113549 0.304544602975832 0.585897827780352 55175000
h1s1 67187999 1 h1s1:55180001-55190000 55185000 0.223895 95.327434 8758 126.717564 9567 0.0108846122402375 0.013245276889307 0.82177309928679 0.082343196899928 0.731869410453869 55185000
h1s1 67187999 1 h1s1:55190001-55200000 55195000 0.218843 21.116774 1395 126.366531 8841 0.0151374724014337 0.01429323956566 1.05906518476063 0.0980309021170021 0.11549345770433 55195000
h1s1 67187999 1 h1s1:55200001-55210000 55205000 0.247682 103.418226 6181 115.689819 9210 0.0167316333926549 0.0125613267100977 1.33199571819152 0.0368922370016861 0.0135085833735961 55205000
h1s1 67187999 1 h1s1:5520001-5530000 5525000 0.206832 140.541753 8715 117.158132 8894 0.0161264203098107 0.0131727155385653 1.22422899535011 0.147588668566414 0.0284469073232298 5525000
h1s1 67187999 1 h1s1:55210001-55220000 55215000 0.176443 101.244273 7313 128.289085 8279 0.0138444240393819 0.0154957223094577 0.89343521798478 0.406835145981443 0.503515189761085 55215000
h1s1 67187999 1 h1s1:55220001-55230000 55225000 0.162824 122.76704 8869 136.754331 8902 0.0138422640658473 0.0153622029880926 0.901059833448148 0.597099105672619 0.478913791573405 55225000
h1s1 67187999 1 h1s1:55230001-55240000 55235000 0.178661 131.954194 9274 131.826257 8640 0.0142284013370714 0.0152576686342593 0.932540985004958 0.379186921324827 0.375597779464981 55235000
h1s1 67187999 1 h1s1:55240001-55250000 55245000 0.129525 108.523581 9439 128.051671 8971 0.0114973599957623 0.0142739573068777 0.80547809893073 0.93311279174103 0.773519232475818 55245000
h1s1 67187999 1 h1s1:55250001-55260000 55255000 0.189736 80.674532 6624 83.080902 5498 0.0121791262077295 0.0151111134958167 0.805971460084733 0.262140469546526 0.772375440014988 55255000
h1s1 67187999 1 h1s1:55260001-55270000 55265000 0.244295 82.823297 6267 103.369869 6763 0.0132157805967768 0.0152846176253142 0.864645810627866 0.0411666683100466 0.600343137738249 55265000
h1s1 67187999 1 h1s1:55270001-55280000 55275000 0.259236 63.474665 5682 104.458845 5744 0.011171183562126 0.0181857320682451 0.614282863082124 0.0246013981876806 0.976936805466539 55275000
h1s1 67187999 1 h1s1:55280001-55290000 55285000 0.221897 64.268938 5470 86.31906 5147 0.0117493488117002 0.0167707518943074 0.700585691431543 0.0880818797637477 0.93148091542838 55285000
h1s1 67187999 1 h1s1:55290001-55300000 55295000 0.211617 81.284629 8695 150.446515 8332 0.00934843346751006 0.0180564708353337 0.517733146901368 0.124905094806591 0.993935927901634 55295000
h1s1 67187999 1 h1s1:55300001-55310000 55305000 0.213473 47.966781 4717 67.76113 3907 0.0101689168963324 0.0173435193242897 0.586323727393134 0.117549326049873 0.983986905548379 55305000
h1s1 67187999 1 h1s1:5530001-5540000 5535000 0.179962 102.262194 7617 106.426913 8167 0.0134255210712879 0.0130313350067344 1.03024909300158 0.363883767021308 0.152015934212213 5535000
h1s1 67187999 1 h1s1:55310001-55320000 55315000 0.199327 57.081557 5129 70.787379 3928 0.0111291785923182 0.0180212268329939 0.617559431189363 0.190510466687045 0.975723991046866 55315000
h1s1 67187999 1 h1s1:55320001-55330000 55325000 0.241112 77.084802 5631 84.363564 4938 0.0136893628129995 0.0170845613608748 0.801270955913993 0.045505191437333 0.784020430499818 55325000
h1s1 67187999 1 h1s1:55340001-55350000 55345000 0.150906 5.350229 302 5.895344 328 0.0177159900662252 0.0179736097560976 0.985666780720829 0.759049271818334 0.233027993334451 55345000
h1s1 67187999 1 h1s1:55350001-55360000 55355000 0.136553 11.761219 912 22.398184 1495 0.0128960734649123 0.0149820628762542 0.860767543924269 0.893923109537849 0.613664375794985 55355000
h1s1 67187999 1 h1s1:55360001-55370000 55365000 0.205019 63.933404 3921 83.427225 5361 0.0163053823004336 0.0155618774482373 1.04777732344117 0.157350345602808 0.12844986540718 55365000
h1s1 67187999 1 h1s1:55370001-55380000 55375000 0.249325 32.359347 2424 66.400258 4077 0.0133495655940594 0.0162865484424822 0.819668184526937 0.0348363686561425 0.737588372758019 55375000
h1s1 67187999 1 h1s1:55380001-55390000 55385000 0.214594 94.634437 6681 110.717389 7464 0.014164711420446 0.0148335194265809 0.954912385462859 0.113230523482256 0.309563485411716 55385000
h1s1 67187999 1 h1s1:55390001-55400000 55395000 0.200142 104.443419 7772 128.987022 7638 0.0134384224137931 0.0168875388845247 0.795759672601417 0.18506266207835 0.795921788260351 55395000
h1s1 67187999 1 h1s1:55400001-55410000 55405000 0.221666 120.599015 7934 122.824516 9536 0.0152002791782203 0.0128800876677852 1.18013786631578 0.088910143269866 0.0402989636845894 55405000
h1s1 67187999 1 h1s1:5540001-5550000 5545000 0.23037 83.366971 5903 86.960931 5623 0.014122813992885 0.0154652198114885 0.913198400348223 0.0658863898557441 0.437589358786002 5545000
h1s1 67187999 1 h1s1:55410001-55420000 55415000 0.219867 127.989708 7283 108.048231 9104 0.0175737619113003 0.0118682151801406 1.48074176652164 0.0944516205369908 0.00558091838646381 55415000
h1s1 67187999 1 h1s1:55420001-55430000 55425000 0.262063 144.54487 8175 104.28914 8956 0.0176813296636086 0.0116446114336757 1.51841302428305 0.022639202500567 0.00441740536596429 55425000
h1s1 67187999 1 h1s1:55430001-55440000 55435000 0.16687 77.956186 5379 113.195217 6567 0.014492691206544 0.0172369753312015 0.840790853851839 0.537133813857637 0.676188410227082 55435000
h1s1 67187999 1 h1s1:55440001-55450000 55445000 0.196594 122.72763 8934 115.589903 8630 0.0137371423774345 0.0133939632676709 1.02562192406425 0.208150507311398 0.158503998343473 55445000
h1s1 67187999 1 h1s1:55450001-55460000 55455000 0.159958 113.620732 9227 143.047173 9291 0.0123139408258372 0.0153963161123668 0.799797869566102 0.638941203151345 0.787225021446109 55455000
h1s1 67187999 1 h1s1:55460001-55470000 55465000 0.146934 72.367498 5217 111.725235 7307 0.0138714774774775 0.0152901649103599 0.907215687914444 0.803129652819547 0.458029718883422 55465000
h1s1 67187999 1 h1s1:55470001-55480000 55475000 0.145365 68.328147 5599 102.185598 6585 0.0122036340417932 0.0155179343963554 0.786421293587851 0.819083585592159 0.816657956752813 55475000
h1s1 67187999 1 h1s1:55480001-55490000 55485000 0.136704 18.62957 1439 30.982543 2232 0.012946191799861 0.0138810676523297 0.93265101245207 0.892868059595531 0.375223088831261 55485000
h1s1 67187999 1 h1s1:55490001-55500000 55495000 0.155783 110.65059 7719 105.209433 6958 0.0143348348231636 0.0151206428571429 0.948030778757 0.697634518867645 0.328593825492767 55495000
h1s1 67187999 1 h1s1:55500001-55510000 55505000 0.161018 114.947902 7963 140.976605 8352 0.0144352507848801 0.0168793827825671 0.855200155765691 0.623421122691462 0.631353717818512 55505000
h1s1 67187999 1 h1s1:5550001-5560000 5555000 0.176813 128.679844 9702 146.572266 9929 0.0132632286126572 0.0147620370631484 0.898468724602192 0.40228462683771 0.487196426634588 5555000
h1s1 67187999 1 h1s1:55510001-55520000 55515000 0.195199 80.082665 7245 116.752555 7933 0.0110535079365079 0.0147173269885289 0.751054042974198 0.218163621483578 0.877101472139779 55515000
h1s1 67187999 1 h1s1:55520001-55530000 55525000 0.222307 76.28931 6552 116.20181 7559 0.0116436675824176 0.0153726432067734 0.757427816791275 0.0869972489819261 0.868000433852313 55525000
h1s1 67187999 1 h1s1:55530001-55540000 55535000 0.212663 133.431208 9184 146.627939 9347 0.0145286594076655 0.0156871658286081 0.926149411971544 0.120369366082609 0.395909955924549 55535000
h1s1 67187999 1 h1s1:55540001-55550000 55545000 0.177378 65.692899 4095 114.623555 7477 0.016042221978022 0.0153301531362846 1.04644890598333 0.395269037735291 0.13017541437826 55545000
h1s1 67187999 1 h1s1:55550001-55560000 55555000 0.147077 77.571699 5611 108.674489 8670 0.0138249329887721 0.0125345431372549 1.10294669996243 0.801640750564501 0.0764566098385872 55555000
h1s1 67187999 1 h1s1:55560001-55570000 55565000 0.113878 81.317423 7049 73.395823 7174 0.011536022556391 0.0102308088932255 1.1275767807597 0.979628661861424 0.0617746531646568 55565000
h1s1 67187999 1 h1s1:55570001-55580000 55575000 0.138543 97.707148 9176 91.364767 9564 0.0106481198779425 0.00955298693015475 1.11463775212869 0.879408777621109 0.0687360107279845 55575000
h1s1 67187999 1 h1s1:55590001-55600000 55595000 0.126 58.663085 6900 76.722723 6926 0.00850189637681159 0.0110774939358937 0.767492758381335 0.948371574785292 0.851671810445981 55595000
h1s1 67187999 1 h1s1:5560001-5570000 5565000 0.188797 41.623179 2823 47.762569 3857 0.014744307120085 0.0123833469017371 1.19065606714262 0.270319571669444 0.0372718577753237 5565000
h1s1 67187999 1 h1s1:55610001-55620000 55615000 0.201985 94.207565 7985 96.96062 7766 0.0117980670006262 0.0124852716971414 0.944958771167747 0.173925476005009 0.337803326858416 55615000
h1s1 67187999 1 h1s1:55630001-55640000 55635000 0.159054 73.626302 5519 94.131976 5957 0.0133405149483602 0.0158019096860836 0.844234349732356 0.652198349389156 0.665657631363578 55635000
h1s1 67187999 1 h1s1:55640001-55650000 55645000 0.184082 118.752507 9783 102.989192 9891 0.0121386596136155 0.0104124145182489 1.16578720452793 0.316702328012069 0.0451206405237781 55645000
h1s1 67187999 1 h1s1:55650001-55660000 55655000 0.201825 108.697454 9354 114.582044 9219 0.0116204248449861 0.0124289016162274 0.934951872964728 0.174852342309475 0.367847599514874 55655000
h1s1 67187999 1 h1s1:55660001-55670000 55665000 0.185329 136.223194 9842 151.797048 9465 0.0138410073155863 0.0160377229793978 0.863028207518397 0.303538854432689 0.605943776684382 55665000
h1s1 67187999 1 h1s1:55670001-55680000 55675000 0.179355 116.753433 8786 126.738807 8792 0.0132885764853176 0.0144152419244768 0.921842072088559 0.370904286263644 0.410217221964759 55675000
h1s1 67187999 1 h1s1:55680001-55690000 55685000 0.157109 119.099571 7752 56.363218 3096 0.015363721749226 0.0182051737726098 0.843920631636109 0.678939428300975 0.6667422621454 55685000
h1s1 67187999 1 h1s1:55700001-55710000 55705000 0.227926 61.271096 4581 58.562141 4456 0.0133750482427418 0.0131423117145422 1.01770894902318 0.071615212439729 0.171065994852934 55705000
h1s1 67187999 1 h1s1:5570001-5580000 5575000 0.184178 35.29377 2347 33.437609 2327 0.0150378227524499 0.0143694065320155 1.0465166198023 0.315696579468925 0.130066951300078 5575000
h1s1 67187999 1 h1s1:55710001-55720000 55715000 0.118265 136.075023 9850 120.190528 9760 0.0138147231472081 0.0123146032786885 1.12181633744675 0.970769200429908 0.0648707810327657 55715000
h1s1 67187999 1 h1s1:55720001-55730000 55725000 0.104828 78.298312 5969 99.760634 7708 0.0131174923772826 0.012942479761287 1.01352234032609 0.99082993975369 0.178204837453287 55725000
h1s1 67187999 1 h1s1:55730001-55740000 55735000 0.188834 78.530633 6540 90.020473 6508 0.0120077420489297 0.0138322791948371 0.868095697013659 0.270013902994567 0.589654594397389 55735000
h1s1 67187999 1 h1s1:55740001-55750000 55745000 0.215317 30.427712 2786 77.06065 6737 0.010921648241206 0.0114384221463559 0.95482122459394 0.110612619186133 0.309928315765601 55745000
h1s1 67187999 1 h1s1:45710001-45720000 45715000 0.235285 115.200625 7947 137.579167 8634 0.0144961148861205 0.0159345803798934 0.909726804253473 0.0558091838646381 0.449480856266701 45715000
h1s1 67187999 1 h1s1:45720001-45730000 45725000 0.190516 47.316949 3148 144.863219 7927 0.0150307970139771 0.0182746586350448 0.822493996421526 0.25556859303667 0.729601546091878 45725000
h1s1 67187999 1 h1s1:45730001-45740000 45735000 0.252964 136.093029 9809 144.324444 9829 0.013874302069528 0.0146835328110693 0.944888552914782 0.0306358894465425 0.338108995533293 45735000
h1s1 67187999 1 h1s1:45740001-45750000 45745000 0.181473 128.071052 8899 130.314871 9725 0.0143916228789752 0.0133999867352185 1.07400277055129 0.34614019345869 0.100200163680645 45745000
h1s1 67187999 1 h1s1:45750001-45760000 45755000 0.180672 130.462717 8801 103.71786 5452 0.0148236242472446 0.0190238187820983 0.779213911625035 0.355320113984835 0.831103266710709 45755000
h1s1 67187999 1 h1s1:45760001-45770000 45765000 0.201966 159.778826 9661 102.270897 9612 0.01653853907463 0.0106399185393258 1.55438587367962 0.174053659642861 0.00369760493802814 45765000
h1s1 67187999 1 h1s1:45770001-45780000 45775000 0.246365 185.855962 9989 91.462018 9930 0.0186060628691561 0.00921067653575025 2.02005387953194 0.038326907717641 0.000394411193389668 45775000
h1s1 67187999 1 h1s1:45780001-45790000 45785000 0.207516 103.567336 5662 80.843808 6499 0.0182916524196397 0.0124394226804124 1.47045830739738 0.14431505566128 0.0058865870613408 45785000
h1s1 67187999 1 h1s1:45790001-45800000 45795000 0.18422 41.409118 2840 87.280839 5597 0.0145806753521127 0.0155942181525817 0.935005218565493 0.315139473658262 0.367660254198014 45795000
h1s1 67187999 1 h1s1:45800001-45810000 45805000 0.236149 166.524816 9580 107.400528 9552 0.0173825486430063 0.0112437738693467 1.54597102760981 0.0541822376919057 0.00383564885571453 45805000
h1s1 67187999 1 h1s1:4580001-4590000 4585000 0.184345 123.594246 9439 118.649528 9871 0.0130939978811315 0.0120200109411407 1.08934991367727 0.313704802942308 0.0866915803070491 4585000
h1s1 67187999 1 h1s1:45810001-45820000 45815000 0.192002 131.225945 8608 138.913072 9015 0.0152446497444238 0.0154091039378813 0.989327465495691 0.243341846041591 0.224686196594259 45815000
h1s1 67187999 1 h1s1:45820001-45830000 45825000 0.180538 47.779355 3076 66.944757 4402 0.015532950260078 0.0152078048614266 1.0213801664089 0.357021012256328 0.165435775067296 45825000
h1s1 67187999 1 h1s1:45830001-45840000 45835000 0.15412 53.010426 3262 82.613114 4829 0.0162508969957082 0.0171077063574239 0.949916760095433 0.718582683376554 0.323348156620685 45835000
h1s1 67187999 1 h1s1:45840001-45850000 45845000 0.183035 132.810179 8688 139.940518 7856 0.0152866228130755 0.0178132023930754 0.858162528879028 0.328238855418717 0.622311841210054 45845000
h1s1 67187999 1 h1s1:45850001-45860000 45855000 0.14033 46.847732 3143 79.690593 4767 0.0149054190264079 0.0167171371932033 0.891625094305503 0.865584665292801 0.509628563258625 45855000
h1s1 67187999 1 h1s1:45860001-45870000 45865000 0.146916 126.010717 7740 134.58854 7972 0.0162804543927649 0.0168826567987958 0.964330116212877 0.803272626877151 0.283916897561553 45865000
h1s1 67187999 1 h1s1:45870001-45880000 45875000 0.167262 141.810785 9369 158.267853 8623 0.0151361708826983 0.0183541520352546 0.824672850787374 0.53148387351233 0.723912164627232 45875000
h1s1 67187999 1 h1s1:45880001-45890000 45885000 0.279469 147.279283 9775 132.195767 6745 0.0150669343222506 0.0195990759080801 0.768757383915179 0.0130155693818591 0.849551850281511 45885000
h1s1 67187999 1 h1s1:45890001-45900000 45895000 0.208161 131.530523 9057 135.01822 8376 0.0145225265540466 0.0161196537726839 0.900920501075294 0.140972420797302 0.479416665844977 45895000
h1s1 67187999 1 h1s1:45900001-45910000 45905000 0.197745 53.66183 4446 76.653511 5989 0.0120696873594242 0.012799050091835 0.943014307532391 0.200503860299555 0.34340396580455 45905000
h1s1 67187999 1 h1s1:4590001-4600000 4595000 0.213737 135.31743 9832 134.664626 9629 0.0137629607404394 0.0139853178938623 0.984100672211356 0.116573158346234 0.236419929597602 4595000
h1s1 67187999 1 h1s1:45910001-45920000 45915000 0.195957 111.203784 7744 119.66425 7925 0.014359992768595 0.0150995899053628 0.951018726905619 0.212774978553891 0.320202727353402 45915000
h1s1 67187999 1 h1s1:45920001-45930000 45925000 0.20473 123.710359 10000 148.256878 9992 0.0123710359 0.014837557846277 0.833764965108735 0.158750505339342 0.697279548793595 45925000
h1s1 67187999 1 h1s1:45930001-45940000 45935000 0.156548 57.831182 4339 87.954589 5915 0.0133282281631712 0.0148697530008453 0.896331510174618 0.687088949584389 0.494019740280229 45935000
h1s1 67187999 1 h1s1:5600001-5610000 5605000 0.178939 24.080621 1589 38.236413 2250 0.0151545758338578 0.0169939613333333 0.891762405280537 0.37612530443614 0.509115828707219 5605000
h1s1 67187999 1 h1s1:560001-570000 565000 0.107542 59.147159 5297 96.126854 6763 0.0111661617896923 0.0142136409877273 0.785594753612647 0.987931017482276 0.818472248242405 565000
h1s1 67187999 1 h1s1:56010001-56020000 56015000 0.196542 62.918778 5313 98.521251 6273 0.0118424201016375 0.0157056035389766 0.754025152376232 0.2085202678052 0.872960154609188 56015000
h1s1 67187999 1 h1s1:56020001-56030000 56025000 0.157344 68.82357 4531 83.977434 4945 0.0151894879717502 0.0169822920121335 0.894430973210072 0.675488330358816 0.500231716576116 56025000
h1s1 67187999 1 h1s1:56030001-56040000 56035000 0.200555 106.784335 6413 120.908591 7070 0.0166512295337596 0.0171016394625177 0.973662763166928 0.182425037222556 0.260183203999329 56035000
h1s1 67187999 1 h1s1:56040001-56050000 56045000 0.183434 108.950124 7351 92.017161 6618 0.0148211296422255 0.0139040738893926 1.06595590329339 0.323668615715314 0.108206710906456 56045000
h1s1 67187999 1 h1s1:56050001-56060000 56055000 0.128353 92.535585 6576 89.826919 5464 0.0140717130474453 0.0164397728770132 0.855955441277473 0.938664129287989 0.629243617933877 56055000
h1s1 67187999 1 h1s1:56060001-56070000 56065000 0.141859 114.392274 7626 99.692966 6914 0.0150002981904013 0.014419 1.04031473683343 0.852312728635239 0.137757969571176 56065000
h1s1 67187999 1 h1s1:56070001-56080000 56075000 0.177564 117.36087 7629 129.44579 7926 0.0153835194651986 0.0163317928337118 0.941936970535419 0.392887780155201 0.346549395071832 56075000
h1s1 67187999 1 h1s1:56080001-56090000 56085000 0.1995 107.776901 6714 118.376543 6616 0.0160525619600834 0.0178924641777509 0.897168875153854 0.189386394785884 0.491387045564353 56085000
h1s1 67187999 1 h1s1:56090001-56100000 56095000 0.2187 57.916797 3867 90.69196 5612 0.0149771908456168 0.0161603635067712 0.926785516881554 0.0986225189070866 0.393898458838262 56095000
h1s1 67187999 1 h1s1:56100001-56110000 56105000 0.177412 47.315852 3007 81.164646 4747 0.0157352351180579 0.0170980926901201 0.920291836243833 0.394884486821736 0.415068479643452 56105000
h1s1 67187999 1 h1s1:5610001-5620000 5615000 0.149815 67.14519 4178 56.057832 3502 0.0160711321206319 0.0160073763563678 1.00398289906133 0.77113304475581 0.195095496810199 5615000
h1s1 67187999 1 h1s1:56110001-56120000 56115000 0.160306 152.489465 9290 129.440395 9288 0.0164143665231432 0.0139363043712317 1.17781343503281 0.633725115118767 0.0410089038326908 56115000
h1s1 67187999 1 h1s1:56120001-56130000 56125000 0.186517 117.204794 8927 103.012304 7013 0.0131292476755909 0.0146887642948809 0.893829284207826 0.2914797321948 0.50219391226323 56125000
h1s1 67187999 1 h1s1:56130001-56140000 56135000 0.175481 38.338581 3286 68.167528 4324 0.0116672492391966 0.0157649232192414 0.740076502558316 0.418810455840737 0.891901752171727 56135000
h1s1 67187999 1 h1s1:56140001-56150000 56145000 0.144153 99.636867 8153 80.336142 7376 0.0122208839690911 0.0108915593817787 1.12205089654437 0.83038839642269 0.0647031562755751 56145000
h1s1 67187999 1 h1s1:56150001-56160000 56155000 0.137503 81.269409 6891 67.20929 6109 0.011793558119286 0.0110016844000655 1.07197749821071 0.887227979530059 0.102300403285445 56155000
h1s1 67187999 1 h1s1:56160001-56170000 56165000 0.167291 94.868039 9400 111.338855 8435 0.0100923445744681 0.0131996271487848 0.764593155602672 0.531045091059684 0.856670972322194 56165000
h1s1 67187999 1 h1s1:56170001-56180000 56175000 0.160286 136.609216 9835 144.522208 9141 0.0138901083884087 0.0158103279728695 0.878546505312487 0.634040644073479 0.554581579025213 56175000
h1s1 67187999 1 h1s1:56180001-56190000 56185000 0.132653 118.520858 9884 129.783235 9461 0.0119911835289357 0.0137177079589895 0.874139000829038 0.917232811067178 0.569086050662118 56185000
h1s1 67187999 1 h1s1:56190001-56200000 56195000 0.108472 42.08362 3694 47.433621 3714 0.011392425554954 0.0127715726978998 0.892014305867542 0.986895688099628 0.508188962402753 56195000
h1s1 67187999 1 h1s1:56200001-56210000 56205000 0.087218 99.099945 8126 87.043064 8188 0.0121954153334974 0.0106305647288715 1.14720296094674 0.998126546831399 0.0523975270418174 56205000
h1s1 67187999 1 h1s1:5620001-5630000 5625000 0.167106 121.051829 8810 101.631325 6701 0.0137402757094211 0.0151665908073422 0.905956775913636 0.53377145843399 0.462595028446907 5625000
h1s1 67187999 1 h1s1:56210001-56220000 56215000 0.118722 96.700096 7932 106.306853 8635 0.0121911366616238 0.0123111584250145 0.990250977264105 0.969561316150152 0.222862044824832 56215000
h1s1 67187999 1 h1s1:56230001-56240000 56235000 0.118437 82.855768 8956 130.952044 9634 0.00925142563644484 0.0135926971143865 0.680617360821872 0.970330417977262 0.946409379098179 56235000
h1s1 67187999 1 h1s1:56240001-56250000 56245000 0.153488 28.880549 2424 36.136674 2056 0.0119144179042904 0.017576203307393 0.677872103315904 0.726436396264926 0.948184229468432 56245000
h1s1 67187999 1 h1s1:56250001-56260000 56255000 0.19356 1.594333 96 1.706721 91 0.0166076354166667 0.0187551758241758 0.885496119703611 0.230700967293452 0.530197106993896 56255000
h1s1 67187999 1 h1s1:56270001-56280000 56275000 0.167707 5.968325 374 8.161903 476 0.0159580882352941 0.0171468550420168 0.930671437776215 0.525197945117682 0.381671711843182 56275000
h1s1 67187999 1 h1s1:56280001-56290000 56285000 0.138248 102.544446 8704 109.32423 8482 0.0117813012408088 0.0128889684036784 0.914060836509349 0.881474506246487 0.435153869666821 56285000
h1s1 67187999 1 h1s1:56290001-56300000 56295000 0.131568 37.276987 2200 93.517696 6936 0.016944085 0.0134829434832757 1.25670518615001 0.922867960992733 0.0226194819408975 56295000
h1s1 67187999 1 h1s1:46210001-46220000 46215000 0.135568 112.51206 8347 97.673998 8028 0.0134793410806278 0.0121666664175386 1.10789107040832 0.900450614788448 0.0731534160939488 46215000
h1s1 67187999 1 h1s1:46220001-46230000 46225000 0.165328 119.98395 9502 115.609793 9492 0.0126272311092402 0.0121797084913611 1.03674329465245 0.560216728950768 0.142816293126399 46225000
h1s1 67187999 1 h1s1:46230001-46240000 46235000 0.16557 57.812077 4112 76.688435 4796 0.0140593572470817 0.0159900823603003 0.879254836234484 0.55629233757654 0.552086928227023 46235000
h1s1 67187999 1 h1s1:46250001-46260000 46255000 0.147835 32.853479 2350 41.683691 2250 0.0139802038297872 0.0185260848888889 0.754622680055403 0.793402486762574 0.872210773341747 46255000
h1s1 67187999 1 h1s1:46260001-46270000 46265000 0.170545 129.727813 8580 136.551721 7913 0.0151197917249417 0.0172566309869834 0.876172859948531 0.484869400593589 0.562450082333337 46265000
h1s1 67187999 1 h1s1:46270001-46280000 46275000 0.193077 97.531463 9677 123.459186 9444 0.0100786879198099 0.0130727642947903 0.770968380713966 0.234511965449579 0.846219075697368 46275000
h1s1 67187999 1 h1s1:46280001-46290000 46285000 0.202306 36.734021 3257 58.014672 4000 0.011278483573841 0.014503668 0.777629739858976 0.171953420038061 0.834130372619975 46285000
h1s1 67187999 1 h1s1:46290001-46300000 46295000 0.192642 34.534095 2953 51.708805 3198 0.0116945800880461 0.0161691072545341 0.72326690051281 0.238002504511078 0.911158878688977 46295000
h1s1 67187999 1 h1s1:46300001-46310000 46305000 0.240099 116.969555 8346 137.541132 9327 0.014015043733525 0.014746556449019 0.950394336601709 0.047299762367256 0.321967717443821 46305000
h1s1 67187999 1 h1s1:4630001-4640000 4635000 0.133962 102.534187 7633 90.846625 8148 0.0134330128389886 0.0111495612420226 1.20480192425507 0.909970714968891 0.0332685841624185 4635000
h1s1 67187999 1 h1s1:46310001-46320000 46315000 0.223093 97.393978 8205 134.364462 8758 0.0118700765386959 0.0153419116236584 0.773702575655004 0.0845913407022491 0.84158474417504 46315000
h1s1 67187999 1 h1s1:46320001-46330000 46325000 0.188555 61.677334 4499 124.44722 7281 0.0137091206934874 0.0170920505425079 0.802075833990362 0.272400090714574 0.781999073133696 46325000
h1s1 67187999 1 h1s1:46330001-46340000 46335000 0.187683 42.786682 3345 77.252742 4621 0.0127912352765321 0.016717754165765 0.765128805562073 0.280416498220219 0.855744106017729 46335000
h1s1 67187999 1 h1s1:56410001-56420000 56415000 0.147307 119.612545 8376 138.276495 7653 0.0142803898042025 0.0180682732261858 0.790357198246612 0.799072147667551 0.808227417494109 56415000
h1s1 67187999 1 h1s1:56420001-56430000 56425000 0.1881 129.933135 8069 119.79023 7798 0.016102755607882 0.0153616606822262 1.04824315163485 0.276472386286323 0.127858248617096 56425000
h1s1 67187999 1 h1s1:56430001-56440000 56435000 0.214899 19.254787 1197 45.351987 3136 0.0160858705096074 0.0144617305484694 1.11230605878699 0.112131102280683 0.0703136555015431 56435000
h1s1 67187999 1 h1s1:56440001-56450000 56445000 0.181957 140.556459 7968 120.828996 8224 0.0176401178463855 0.0146922417315175 1.20064168346375 0.340199374858258 0.0343729355039096 56445000
h1s1 67187999 1 h1s1:56450001-56460000 56455000 0.182899 84.623036 5912 68.915273 4228 0.0143137746955345 0.0162997334437086 0.878160047522701 0.329648875435085 0.555883135963399 56455000
h1s1 67187999 1 h1s1:56460001-56470000 56465000 0.164149 124.800924 8013 114.848051 7048 0.0155748064395358 0.0162951264188422 0.955795373365526 0.577832118875534 0.307049114053857 56465000
h1s1 67187999 1 h1s1:56470001-56480000 56475000 0.121039 100.436704 6761 44.964492 2354 0.0148553030616773 0.019101313508921 0.777711074934157 0.964049419722532 0.833972608142619 56475000
h1s1 67187999 1 h1s1:56480001-56490000 56485000 0.136141 108.063053 7409 68.643712 4708 0.0145853762990957 0.0145802276975361 1.00035312216423 0.89675300985042 0.20195825157518 56485000
h1s1 67187999 1 h1s1:56490001-56500000 56495000 0.141509 94.646241 7072 80.639299 5453 0.0133832354355204 0.014788061434073 0.905002693908494 0.85568494433872 0.465908082471381 56495000
h1s1 67187999 1 h1s1:56500001-56510000 56505000 0.157545 130.144188 9301 126.802597 8154 0.013992494140415 0.0155509684817268 0.899782811395763 0.672806334243766 0.482936785745979 56505000
h1s1 67187999 1 h1s1:5650001-5660000 5655000 0.207044 90.967494 9700 149.02462 9700 0.00937809216494845 0.0153633628865979 0.610419231399483 0.146410365126162 0.978198921285386 5655000
h1s1 67187999 1 h1s1:56510001-56520000 56515000 0.172397 20.245766 1130 10.682411 436 0.017916607079646 0.0245009426605505 0.73126194889203 0.458848122109705 0.902521273553743 56515000
h1s1 67187999 1 h1s1:56520001-56530000 56525000 0.161693 139.046694 8292 126.445743 7267 0.0167687764109986 0.0173999921563231 0.963723216674258 0.61337349753986 0.285701608211641 56525000
h1s1 67187999 1 h1s1:56530001-56540000 56535000 0.136576 140.111905 9874 141.99471 9356 0.0141899843022078 0.0151768608379649 0.934974923583113 0.893725903941154 0.367778577556031 56535000
h1s1 67187999 1 h1s1:56540001-56550000 56545000 0.15095 98.133561 6611 95.590054 4885 0.0148439813946453 0.0195680765609007 0.75858152682749 0.75843793446858 0.86620586292239 56545000
h1s1 67187999 1 h1s1:56550001-56560000 56555000 0.09755 104.853025 7568 107.528255 6520 0.0138547866014799 0.0164920636503067 0.840088111182024 0.995464271276019 0.678288649831882 56555000
h1s1 67187999 1 h1s1:56560001-56570000 56565000 0.1247 138.903845 9342 116.554493 7831 0.0148687481267395 0.014883730430341 0.99899337711929 0.953272133863159 0.204778291607916 56565000
h1s1 67187999 1 h1s1:56570001-56580000 56575000 0.145081 136.727256 9292 140.122098 8932 0.0147145131295738 0.0156876509180475 0.937967909054241 0.821878974925308 0.35902264906278 56575000
h1s1 67187999 1 h1s1:56580001-56590000 56585000 0.155923 121.859432 8431 149.827336 9565 0.014453734076622 0.0156641229482488 0.922728589680653 0.695948411015905 0.407012631018468 56585000
h1s1 67187999 1 h1s1:56590001-56600000 56595000 0.128486 137.569869 8766 144.534421 9077 0.0156935739219713 0.0159231487275532 0.985582323602577 0.938102093337409 0.233225198931146 56595000
h1s1 67187999 1 h1s1:56600001-56610000 56605000 0.185334 56.457009 3843 73.414554 5072 0.014690868852459 0.0144744783123028 1.01494979891415 0.30347969275368 0.17579892917361 56605000
h1s1 67187999 1 h1s1:5660001-5670000 5665000 0.164535 122.1471 9504 136.01731 8939 0.012852178030303 0.0152161662378342 0.844639696321584 0.572083575731879 0.664277192186714 5665000
h1s1 67187999 1 h1s1:56610001-56620000 56615000 0.235835 56.480369 4571 68.059286 4509 0.0123562391161671 0.0150940975826126 0.818613968045413 0.0548921778400071 0.740526736148772 56615000
h1s1 67187999 1 h1s1:56620001-56630000 56625000 0.20858 76.960548 5571 98.069067 5856 0.0138144943457189 0.0167467669057377 0.824905154736813 0.139025015529941 0.723330408116982 56625000
h1s1 67187999 1 h1s1:56630001-56640000 56635000 0.166894 138.56773 9075 145.396346 8644 0.0152691713498623 0.0168204935215178 0.907771899220971 0.536788704063421 0.455959060118126 56635000
h1s1 67187999 1 h1s1:56640001-56650000 56645000 0.246264 118.586415 8137 98.62088 6160 0.0145737268034902 0.0160098831168831 0.910295640329916 0.0384452310756579 0.447489079740083 56645000
h1s1 67187999 1 h1s1:56650001-56660000 56655000 0.12896 106.99915 9861 121.36538 9483 0.0108507402900314 0.0127982052093219 0.847832966620037 0.935799717995997 0.65453523570999 56655000
h1s1 67187999 1 h1s1:56660001-56670000 56665000 0.154531 142.289356 9637 132.466969 8949 0.014764901525371 0.0148024325622975 0.997464535861349 0.713243341846042 0.207746235838173 56665000
h1s1 67187999 1 h1s1:56670001-56680000 56675000 0.093157 152.187254 9671 162.807029 9782 0.0157364547616586 0.0166435318953179 0.9454997208907 0.99694331325123 0.336294704043701 56675000
h1s1 67187999 1 h1s1:56680001-56690000 56685000 0.1414 91.724349 7039 129.705261 8475 0.0130308778235545 0.0153044555752212 0.851443408718974 0.856700553161699 0.643442420895905 56685000
h1s1 67187999 1 h1s1:56690001-56700000 56695000 0.129308 106.299784 6145 105.801908 5567 0.0172985816110659 0.0190051927429495 0.910202903229344 0.934231933502273 0.447824329254464 56695000
h1s1 67187999 1 h1s1:56700001-56710000 56705000 0.211026 122.149048 7925 107.51007 8637 0.0154131290851735 0.0124476172282042 1.23823931942974 0.127389885324946 0.0258339331670233 56705000
h1s1 67187999 1 h1s1:5670001-5680000 5675000 0.170901 137.475132 9572 153.421005 9058 0.0143622160468032 0.0169376247516008 0.847947469461194 0.47997377165564 0.654130964236765 5675000
h1s1 67187999 1 h1s1:56710001-56720000 56715000 0.251896 132.232887 8757 100.617477 8817 0.0151002497430627 0.0114117587614835 1.32321845025575 0.031799402467042 0.014317126320045 56715000
h1s1 67187999 1 h1s1:56720001-56730000 56725000 0.145238 112.467636 8093 111.777428 9223 0.0138969030025948 0.0121194218800824 1.14666385410954 0.820345701411006 0.0526933354368597 56725000
h1s1 67187999 1 h1s1:56730001-56740000 56735000 0.123069 135.189287 8926 160.345348 9496 0.015145562065875 0.0168855673967987 0.89695310260918 0.958291016299043 0.492126566551959 56735000
h1s1 67187999 1 h1s1:56740001-56750000 56745000 0.12766 116.438054 8428 136.705871 8534 0.0138156210251542 0.016018967775955 0.862453887065804 0.941592632398907 0.607866531252157 56745000
h1s1 67187999 1 h1s1:56750001-56760000 56755000 0.083892 164.351843 9782 148.547698 8825 0.0168014560417093 0.0168326003399433 0.998149763102248 0.998570259423962 0.206395377500813 56755000
h1s1 67187999 1 h1s1:56760001-56770000 56765000 0.111751 141.593963 9870 145.417546 8834 0.0143458929078014 0.0164611213493321 0.871501558329954 0.982754370569037 0.577812398315864 56765000
h1s1 67187999 1 h1s1:56770001-56780000 56775000 0.133322 69.96043 3976 84.054805 4425 0.0175956815895372 0.0189954361581921 0.926311006654554 0.913451393750555 0.395416941932812 56775000
h1s1 67187999 1 h1s1:56780001-56790000 56785000 0.148775 139.487615 9028 111.712754 7427 0.0154505554940186 0.0150414371886361 1.02719941587042 0.782980170977252 0.156157251742804 56785000
h1s1 67187999 1 h1s1:46710001-46720000 46715000 0.174124 80.244301 5536 79.669396 4861 0.0144949965679191 0.0163895075087431 0.884407085459197 0.436115246950708 0.534141218927793 46715000
h1s1 67187999 1 h1s1:46720001-46730000 46725000 0.166153 135.771582 8321 124.217066 6945 0.0163167386131475 0.017885826637869 0.912271987395911 0.547620221461885 0.440941853929815 46725000
h1s1 67187999 1 h1s1:46730001-46740000 46735000 0.188936 104.644377 8021 134.763318 7758 0.0130463005859619 0.0173708839907193 0.751044137588628 0.269106757249771 0.877140913259118 46735000
h1s1 67187999 1 h1s1:46740001-46750000 46745000 0.160653 69.607693 5021 91.592398 5689 0.0138633126867158 0.0160999117595359 0.861080041541506 0.628725953242553 0.612619186132502 46745000
h1s1 67187999 1 h1s1:46750001-46760000 46755000 0.183301 38.943708 2273 81.510103 5204 0.0171331755389353 0.0156629713681783 1.0938649593489 0.325310352307798 0.0833095043237327 46755000
h1s1 67187999 1 h1s1:46760001-46770000 46765000 0.188961 32.242393 1898 106.872038 7025 0.016987562170706 0.0152131014946619 1.11664029696158 0.268781368015224 0.0674837551889723 46765000
h1s1 67187999 1 h1s1:46770001-46780000 46775000 0.148867 17.53592 1071 73.611455 4825 0.0163734080298786 0.0152562601036269 1.07322554273875 0.781905400475265 0.100988986067425 46775000
h1s1 67187999 1 h1s1:46780001-46790000 46785000 0.147238 81.024109 5866 114.259116 8301 0.0138124972724173 0.0137645001807011 1.00348702031211 0.7997672973959 0.196160407032352 46785000
h1s1 67187999 1 h1s1:46790001-46800000 46795000 0.16305 154.593437 9908 154.733857 9493 0.0156028902906742 0.0162997847887917 0.957245171813756 0.593623357030873 0.30329234743682 46795000
h1s1 67187999 1 h1s1:56870001-56880000 56875000 0.1429 57.632938 3719 84.138146 5980 0.015496891099758 0.0140699240802676 1.1014196673237 0.843315223286037 0.0774722186615656 56875000
h1s1 67187999 1 h1s1:56880001-56890000 56885000 0.142098 113.153773 8093 129.024002 8449 0.013981684542197 0.0152709198721742 0.915575791061125 0.850094165672422 0.43041107506631 56885000
h1s1 67187999 1 h1s1:56890001-56900000 56895000 0.129805 94.871249 8481 108.195531 8965 0.0111863281452659 0.0120686593418851 0.926890703298167 0.931727422424248 0.393494187365037 56895000
h1s1 67187999 1 h1s1:56900001-56910000 56905000 0.159293 96.769091 7694 101.9811 7580 0.0125772148427346 0.0134539709762533 0.934832910293459 0.648604277389392 0.36819270930909 56905000
h1s1 67187999 1 h1s1:5690001-5700000 5695000 0.203336 146.834798 9141 138.516818 9950 0.0160633188929001 0.013921288241206 1.15386727252395 0.165958369898538 0.0495084650502381 5695000
h1s1 67187999 1 h1s1:56910001-56920000 56915000 0.16553 69.983339 4828 90.911063 5410 0.0144953063380282 0.0168042630314233 0.862596967860032 0.556933255765799 0.607422818659594 56915000
h1s1 67187999 1 h1s1:56920001-56930000 56925000 0.188193 107.060027 8412 138.112701 8766 0.0127270597955302 0.0157554986310746 0.807785275067625 0.275846258516817 0.768017196328032 56925000
h1s1 67187999 1 h1s1:56930001-56940000 56935000 0.229856 90.728176 8983 84.009199 4539 0.0100999861961483 0.018508305573915 0.545700207715551 0.0672766893124427 0.990987704231046 56935000
h1s1 67187999 1 h1s1:56940001-56950000 56945000 0.16429 129.965815 9063 148.329423 9066 0.0143402642612821 0.0163610658504302 0.876487167301823 0.575598765492965 0.561404892670854 56945000
h1s1 67187999 1 h1s1:56950001-56960000 56955000 0.15037 123.219201 8864 131.563485 8614 0.0139010831453069 0.01527321627583 0.910160826263255 0.765187296015461 0.447952512892316 56955000
h1s1 67187999 1 h1s1:56960001-56970000 56965000 0.148979 116.312086 7204 123.849497 7313 0.01614548667407 0.016935525365787 0.953350210598543 0.780663005216088 0.313931589378507 56965000
h1s1 67187999 1 h1s1:56970001-56980000 56975000 0.180143 67.112176 4085 73.188403 3831 0.016428929253366 0.0191042555468546 0.859961761560025 0.361601112239565 0.616188607432679 56975000
h1s1 67187999 1 h1s1:56980001-56990000 56985000 0.154599 59.629837 3810 71.100237 4458 0.0156508758530184 0.0159489091520861 0.981313248685175 0.712375637220584 0.242247354979934 56985000
h1s1 67187999 1 h1s1:56990001-5.7e+07 56995000 0.194702 98.203423 6568 110.685433 7101 0.014951800091352 0.0155873022109562 0.959229499049714 0.221959829219953 0.297819892128539 56995000
h1s1 67187999 1 h1s1:57000001-57010000 57005000 0.131502 115.358362 6542 126.49237 6893 0.0176335007642923 0.0183508443348324 0.960909505990492 0.923262372186123 0.293353185363401 57005000
h1s1 67187999 1 h1s1:5700001-5710000 5705000 0.195586 140.271681 8676 126.080892 8787 0.0161677825034578 0.0143485708432912 1.12678695878741 0.215456974668941 0.0621690643580465 5705000
h1s1 67187999 1 h1s1:570001-580000 575000 0.099596 123.610865 9849 151.861723 9654 0.0125506005685856 0.0157304457219805 0.797854097105996 0.994527544691718 0.791257875898518 575000
h1s1 67187999 1 h1s1:57010001-57020000 57015000 0.153067 135.647254 9883 128.606363 9076 0.0137253115450774 0.0141699386293521 0.968621805929793 0.731898991293373 0.272429671554079 57015000
h1s1 67187999 1 h1s1:57020001-57030000 57025000 0.177062 73.913466 4407 128.618427 6900 0.0167718325391423 0.0186403517391304 0.899759445200505 0.398981433093071 0.483005807704823 57025000
h1s1 67187999 1 h1s1:57030001-57040000 57035000 0.21184 54.308231 3183 96.480027 4881 0.0170619638705624 0.019766446834665 0.863178092313499 0.12387469556386 0.605411321573306 57035000
h1s1 67187999 1 h1s1:57040001-57050000 57045000 0.156757 109.169949 7317 120.808883 8090 0.0149200422304223 0.014933112855377 0.999124722013334 0.684061843675123 0.204512064052378 57045000
h1s1 67187999 1 h1s1:57050001-57060000 57055000 0.137589 145.363207 9785 131.868233 8357 0.0148557186509964 0.0157793745363169 0.941464353786989 0.886429296863445 0.348097459005887 57055000
h1s1 67187999 1 h1s1:57060001-57070000 57065000 0.160892 130.557656 8473 96.406521 5918 0.0154086694205122 0.0162903888137884 0.945874871167598 0.625260064880641 0.335210073261879 57065000
h1s1 67187999 1 h1s1:57070001-57080000 57075000 0.205672 101.322516 9516 140.377963 8815 0.0106475952080706 0.0159248965399887 0.66861314805617 0.153997850458996 0.953449618900184 57075000
h1s1 67187999 1 h1s1:57080001-57090000 57085000 0.196011 93.198047 6480 108.493806 7078 0.0143824146604938 0.0153283139304888 0.938290716494685 0.212370707080667 0.357839415482611 57085000
h1s1 67187999 1 h1s1:57090001-57100000 57095000 0.143786 113.699783 6725 84.990191 4771 0.016907030929368 0.0178139155313351 0.949091225880583 0.833800053245511 0.32564560182218 57095000
h1s1 67187999 1 h1s1:5710001-5720000 5715000 0.163611 113.956362 8006 130.338329 9350 0.0142338698476143 0.0139399282352941 1.0210863074299 0.585774574282418 0.165790745141347 5715000
h1s1 67187999 1 h1s1:57110001-57120000 57115000 0.174836 4.889122 273 6.671102 338 0.0179088717948718 0.0197369881656805 0.907376122665591 0.426585286490431 0.457388800694164 57115000
h1s1 67187999 1 h1s1:57120001-57130000 57125000 0.177461 78.591129 4989 85.092662 5687 0.0157528821407096 0.0149626625637419 1.05281276468017 0.39423863849256 0.122444954987823 57125000
h1s1 67187999 1 h1s1:57130001-57140000 57135000 0.17828 5.087711 412 14.690402 829 0.0123488131067961 0.0177206296743064 0.696860852789051 0.383974087184594 0.934310815740951 57135000
h1s1 67187999 1 h1s1:57140001-57150000 57145000 0.176345 72.118904 5481 107.0637 6390 0.0131579828498449 0.016754882629108 0.785322293275023 0.407816243825 0.819004703353481 57145000
h1s1 67187999 1 h1s1:57150001-57160000 57155000 0.184537 123.183321 9193 117.817642 7595 0.0133996868269335 0.015512526925609 0.863797812644733 0.311727816835442 0.603094155812142 57155000
h1s1 67187999 1 h1s1:57160001-57170000 57165000 0.208041 177.163839 9388 127.288929 6727 0.0188713079463144 0.0189220943957187 0.997316023884978 0.141702081505073 0.207992742834042 57165000
h1s1 67187999 1 h1s1:57170001-57180000 57175000 0.156444 135.502084 8560 130.139227 7414 0.0158296827102804 0.0175531733207445 0.901813160562408 0.688553201139848 0.476507883293728 57175000
h1s1 67187999 1 h1s1:57180001-57190000 57185000 0.14952 115.307272 7369 151.883421 8825 0.0156476146017099 0.0172105859490085 0.909185465740132 0.774382006961358 0.45124584635712 57185000
h1s1 67187999 1 h1s1:57190001-57200000 57195000 0.171186 67.3916 4446 76.956837 4195 0.0151578047683311 0.0183448955899881 0.826268249605281 0.475931056923395 0.719534200380607 57195000
h1s1 67187999 1 h1s1:57200001-57210000 57205000 0.205274 151.487579 9768 128.211128 9485 0.0155085564086814 0.0135172512387981 1.14731583623805 0.15594032558644 0.0523285050829743 57205000
h1s1 67187999 1 h1s1:5720001-5730000 5725000 0.188119 71.742834 4466 61.438309 3589 0.0160642261531572 0.0171185034828643 0.938412996745746 0.276354062928306 0.357445004289222 5725000
h1s1 67187999 1 h1s1:57210001-57220000 57215000 0.115238 154.57836 9341 141.923785 9230 0.0165483738357778 0.015376358071506 1.07622193492253 0.97727205498092 0.0980407623968368 57215000
h1s1 67187999 1 h1s1:57220001-57230000 57225000 0.131444 121.850174 9431 114.067175 9374 0.012920175379069 0.0121684633027523 1.06177543191889 0.92364199295976 0.112801601309445 57225000
h1s1 67187999 1 h1s1:57230001-57240000 57235000 0.174426 91.232772 7432 105.700395 7572 0.0122756689989236 0.0139593759904913 0.879385225190968 0.431850675922183 0.551495311436939 57235000
h1s1 67187999 1 h1s1:57240001-57250000 57245000 0.156618 90.137005 7782 116.934706 8024 0.0115827557183243 0.01457311889332 0.794802801178929 0.686038829781989 0.798071329264325 57245000
h1s1 67187999 1 h1s1:57250001-57260000 57255000 0.176263 126.667106 8127 132.590897 7851 0.0155859611172634 0.0168884087377404 0.922879198348249 0.409048778804342 0.406332271709871 57255000
h1s1 67187999 1 h1s1:57260001-57270000 57265000 0.151357 120.24422 9676 140.880269 9545 0.012427058701943 0.014759588161341 0.841965139277563 0.753571886370135 0.672530246408393 57265000
h1s1 67187999 1 h1s1:57270001-57280000 57275000 0.164689 66.016542 4090 119.639482 8210 0.0161409638141809 0.014572409500609 1.10763863817486 0.569672737312285 0.0733013202914699 57275000
h1s1 67187999 1 h1s1:57280001-57290000 57285000 0.18485 108.061741 8319 121.746214 8206 0.0129897512922226 0.0148362434803802 0.875541797989536 0.308414762810969 0.564461579419624 57285000
h1s1 67187999 1 h1s1:57290001-57300000 57295000 0.154019 84.657888 7523 115.401356 7501 0.0112532085604147 0.0153847961605119 0.731449961572989 0.719667314158376 0.902255045998205 57295000
h1s1 67187999 1 h1s1:57300001-57310000 57305000 0.184617 42.290532 3392 52.035578 3989 0.0124677275943396 0.0130447676109301 0.955764638067838 0.31092420402891 0.307108275732865 57305000
h1s1 67187999 1 h1s1:5730001-5740000 5735000 0.178809 127.672087 8531 127.026062 9144 0.0149656648693002 0.013891739063867 1.07730679366319 0.377574765571847 0.0970645946931974 5735000
h1s1 67187999 1 h1s1:57310001-57320000 57315000 0.170409 92.816083 6902 81.328992 6809 0.0134477083454071 0.0119443372007637 1.12586476079621 0.486732993482355 0.0628001222674699 57315000
h1s1 67187999 1 h1s1:57320001-57330000 57325000 0.173031 137.415391 9646 118.482993 9727 0.0142458419033796 0.0121808361262465 1.16952906645575 0.450215447114389 0.0439275466637743 57325000
h1s1 67187999 1 h1s1:57330001-57340000 57335000 0.135462 117.420043 8791 84.3869 6633 0.013356847116369 0.0127222825267601 1.0498782029305 0.901111253537375 0.125758009012296 57335000
h1s1 67187999 1 h1s1:57340001-57350000 57345000 0.129736 105.081812 7082 110.855414 7233 0.0148378723524428 0.0153263395548182 0.968128906407935 0.932121833617638 0.273780529891438 57345000
h1s1 67187999 1 h1s1:57350001-57360000 57355000 0.120756 11.640024 910 9.172631 611 0.0127912351648352 0.0150124893617021 0.852039582287163 0.964729779031129 0.641430923809618 57355000
h1s1 67187999 1 h1s1:57370001-57380000 57375000 0.176061 26.483459 1613 27.608823 1481 0.0164187594544327 0.0186420141796084 0.880739564740405 0.411676543380301 0.546930001873453 57375000
h1s1 67187999 1 h1s1:57380001-57390000 57385000 0.156732 112.768079 8398 127.506449 7516 0.0134279684448678 0.0169646685737094 0.791525539477823 0.684397093189505 0.805801788654762 57385000
h1s1 67187999 1 h1s1:57390001-57400000 57395000 0.156177 117.41007 9086 128.400705 9519 0.0129220856262382 0.0134888859123858 0.957980200156698 0.692369129435893 0.30139917370855 57395000
h1s1 67187999 1 h1s1:57400001-57410000 57405000 0.159419 103.644619 7946 107.617272 8779 0.0130436218223005 0.0122584886661351 1.06404812024947 0.646868868138478 0.110356251910429 57405000
h1s1 67187999 1 h1s1:5740001-5750000 5745000 0.164448 121.481972 7289 98.733432 7594 0.016666479901221 0.0130015053989992 1.28188847289206 0.573232298332627 0.0187246714061745 5745000
h1s1 67187999 1 h1s1:47330001-47340000 47335000 0.244062 59.612996 4107 95.375676 5962 0.0145149734599464 0.0159972619926199 0.907341110412687 0.0415314986639321 0.457536704891685 47335000
h1s1 67187999 1 h1s1:47340001-47350000 47345000 0.323856 92.192024 6214 78.724803 4432 0.0148361802381719 0.0177628165613718 0.835238048364221 0.00357928158001124 0.69306920930416 47345000
h1s1 67187999 1 h1s1:47350001-47360000 47355000 0.195078 125.617511 8205 137.398436 7305 0.0153098733698964 0.018808820807666 0.813973056921064 0.219006675409448 0.752664740625339 47355000
h1s1 67187999 1 h1s1:47360001-47370000 47365000 0.235564 114.388625 7827 132.211335 7833 0.0146146192666411 0.0168787610111069 0.865858534108289 0.0553309602926531 0.596537069722039 47365000
h1s1 67187999 1 h1s1:47370001-47380000 47375000 0.18964 114.003008 7364 97.664531 6077 0.0154811254752852 0.0160711750863913 0.963285222895382 0.262815898715206 0.286983444590157 47375000
h1s1 67187999 1 h1s1:47380001-47390000 47385000 0.147715 58.610564 3838 84.164677 4727 0.0152711214174049 0.0178050935053945 0.85768274189507 0.794699113560843 0.623869765423943 47385000
h1s1 67187999 1 h1s1:47390001-47400000 47395000 0.172865 127.193655 7518 112.373159 6048 0.016918549481245 0.0185802180886243 0.910567863119073 0.452572053994892 0.446572073715452 47395000
h1s1 67187999 1 h1s1:47400001-47410000 47405000 0.142792 124.392314 9977 131.512303 9922 0.0124679075874511 0.0132546163071961 0.940646435814375 0.844232229310668 0.350503367285564 47405000
h1s1 67187999 1 h1s1:57500001-57510000 57505000 0.129728 119.877206 8311 122.361727 7608 0.0144239208278186 0.0160832974500526 0.89682609381644 0.932176065156729 0.492520977745348 57505000
h1s1 67187999 1 h1s1:5750001-5760000 5755000 0.240344 161.320948 9630 121.455102 9902 0.0167519156801661 0.0122657141991517 1.36575134624649 0.0468461894948579 0.0110829545342497 5755000
h1s1 67187999 1 h1s1:57510001-57520000 57515000 0.1223 62.205391 3904 88.478117 5620 0.0159337579405738 0.0157434371886121 1.01208889454581 0.960563810800951 0.18058116489346 57515000
h1s1 67187999 1 h1s1:57520001-57530000 57525000 0.20673 40.130082 2872 91.834464 6808 0.0139728697771588 0.0134891985898942 1.03585618404542 0.148032381158977 0.144058688385576 57525000
h1s1 67187999 1 h1s1:57530001-57540000 57535000 0.145376 62.257801 4004 96.726074 5035 0.0155489013486513 0.0192107396226415 0.809385877591388 0.818955401954307 0.764142106352978 57535000
h1s1 67187999 1 h1s1:57540001-57550000 57545000 0.169548 118.738812 7709 125.369383 8102 0.0154026218705409 0.0154738808936065 0.995394883574745 0.498619560823136 0.211867832809095 57545000
h1s1 67187999 1 h1s1:57550001-57560000 57555000 0.135381 134.882519 9236 123.407215 8708 0.0146039972932005 0.0141717059026183 1.03050383585101 0.901628918228699 0.151611662738989 57555000
h1s1 67187999 1 h1s1:57560001-57570000 57565000 0.142276 104.449264 6543 74.794688 4020 0.0159635127617301 0.0186056437810945 0.857993034240011 0.848536241458533 0.622804855201791 57565000
h1s1 67187999 1 h1s1:57570001-57580000 57575000 0.153292 49.84211 2903 82.10979 4857 0.017169173269032 0.0169054539839407 1.01559965708947 0.728935977203033 0.174576254474102 57575000
h1s1 67187999 1 h1s1:57580001-57590000 57585000 0.155817 18.436062 1095 52.30187 3193 0.0168365863013699 0.016380165988099 1.02786420562542 0.697245037814173 0.155348708796356 57585000
h1s1 67187999 1 h1s1:57590001-57600000 57595000 0.159029 97.832213 6495 106.75615 6297 0.0150626963818322 0.0169534937271717 0.888471522403133 0.652617411282132 0.520031158484278 57595000
h1s1 67187999 1 h1s1:57600001-57610000 57605000 0.121551 133.942706 9544 123.431182 9709 0.0140342315590947 0.0127130684931507 1.10392165091031 0.962580238027155 0.0758354122089985 57605000
h1s1 67187999 1 h1s1:5760001-5770000 5765000 0.132478 137.057103 8628 127.053279 9988 0.0158851533379694 0.0127205926111334 1.24877463052046 0.918120236252305 0.0240985239161087 5765000
h1s1 67187999 1 h1s1:57610001-57620000 57615000 0.137944 55.244471 4180 81.516752 6299 0.0132163806220096 0.0129412211462137 1.02126224972799 0.883900135085834 0.165563958705148 57615000
h1s1 67187999 1 h1s1:57620001-57630000 57625000 0.117203 114.545197 9540 147.283056 8736 0.012006834067086 0.0168593241758242 0.712177661563886 0.973239200528511 0.921886863149176 57625000
h1s1 67187999 1 h1s1:57630001-57640000 57635000 0.1427 63.582998 5310 63.243612 4214 0.0119741992467043 0.0150079762695776 0.797855688976336 0.844878077639843 0.791248015618683 57635000
h1s1 67187999 1 h1s1:57640001-57650000 57645000 0.158273 104.78457 9672 129.01674 8035 0.0108338058312655 0.0160568438083385 0.674715776063001 0.663286234063323 0.950028101797529 57645000
h1s1 67187999 1 h1s1:57650001-57660000 57655000 0.1831 106.641506 7304 116.118072 8262 0.0146004252464403 0.0140544749455338 1.03884530037745 0.327420452192433 0.13973988581796 57655000
h1s1 67187999 1 h1s1:57660001-57670000 57665000 0.183531 53.938001 4033 87.775871 5190 0.013374163401934 0.0169124992292871 0.790785750859 0.322623426052831 0.807359712868651 57665000
h1s1 67187999 1 h1s1:57670001-57680000 57675000 0.184836 108.35491 7362 111.274859 7042 0.0147181350176582 0.0158015988355581 0.931433279051375 0.308547876588738 0.379167200765158 57675000
h1s1 67187999 1 h1s1:57680001-57690000 57685000 0.173112 41.559465 2568 49.461001 2630 0.0161835922897196 0.0188064642585551 0.86053348823172 0.449160397172072 0.614354595383417 57685000
h1s1 67187999 1 h1s1:57690001-57700000 57695000 0.181475 21.33886 1599 24.55317 1450 0.0133451282051282 0.0169332206896552 0.78810336496004 0.346100752339351 0.812999792934123 57695000
h1s1 67187999 1 h1s1:57700001-57710000 57705000 0.175322 111.254277 7190 100.52189 5344 0.015473473852573 0.0188102339071856 0.822609326865524 0.420831813206859 0.729414200775018 57705000
h1s1 67187999 1 h1s1:5770001-5780000 5775000 0.18885 135.221666 8374 106.321225 9721 0.0161477986625269 0.0109372723999589 1.47640088607353 0.26982162753779 0.00568938146464597 5775000
h1s1 67187999 1 h1s1:57710001-57720000 57715000 0.120828 125.71705 8851 127.895284 9649 0.0142037114450345 0.0132547708570836 1.07159237969351 0.964443830915921 0.102793417277182 57715000
h1s1 67187999 1 h1s1:57720001-57730000 57725000 0.149288 146.545314 9683 146.771033 9310 0.0151342883403904 0.0157648800214823 0.960000223266361 0.777261208673102 0.295778814202747 57725000
h1s1 67187999 1 h1s1:57730001-57740000 57735000 0.201804 132.562641 8716 125.34566 7357 0.0152091143873336 0.0170376050020389 0.892679128640063 0.174965735527574 0.506167605036631 57735000
h1s1 67187999 1 h1s1:57740001-57750000 57745000 0.224407 106.358846 8524 94.935711 6294 0.0124775746128578 0.0150835257387989 0.827231963463433 0.0809824782827337 0.716645138389027 57745000
h1s1 67187999 1 h1s1:57750001-57760000 57755000 0.158468 130.472418 9119 117.012961 8549 0.0143077550169975 0.0136873272897415 1.04532862509403 0.66062888864786 0.131279765719751 57755000
h1s1 67187999 1 h1s1:57760001-57770000 57765000 0.130041 117.061494 8748 96.802322 8827 0.0133815150891632 0.0109666162909256 1.22020454935 0.930425865486063 0.0294526558663735 57765000
h1s1 67187999 1 h1s1:57770001-57780000 57775000 0.151571 148.259274 9455 134.491118 9022 0.0156805154944474 0.0149070181777876 1.05188813131068 0.75089975053492 0.123549306329314 57775000
h1s1 67187999 1 h1s1:57780001-57790000 57785000 0.162058 128.761361 8055 91.639714 5425 0.0159852713842334 0.0168921131797235 0.946315668984586 0.608019365589595 0.333790192965676 57785000
h1s1 67187999 1 h1s1:57790001-57800000 57795000 0.160644 140.148543 7624 121.763247 6584 0.0183825476128017 0.0184938102976914 0.993983787921541 0.628849206740487 0.21474703452084 57795000
h1s1 67187999 1 h1s1:57800001-57810000 57805000 0.136776 109.83821 8101 103.966981 7947 0.0135585989384027 0.0130825444821945 1.03638852188548 0.892286303085282 0.14333888795764 57805000
h1s1 67187999 1 h1s1:5780001-5790000 5785000 0.161541 103.941047 5670 143.7346 9048 0.0183317543209877 0.0158857869142352 1.15397206445975 0.615715314000611 0.0494591636510644 5785000
h1s1 67187999 1 h1s1:57810001-57820000 57815000 0.16244 75.386301 5960 101.894255 5893 0.0126487082214765 0.0172907271338877 0.73153130712974 0.602719465178422 0.902166303479693 57815000
h1s1 67187999 1 h1s1:57820001-57830000 57825000 0.16296 100.630563 7498 104.722715 8076 0.0134209873299547 0.0129671514363546 1.03499888898711 0.595048167466993 0.145163039727067 57825000
h1s1 67187999 1 h1s1:57830001-57840000 57835000 0.148449 7.631372 577 12.966508 730 0.0132259480069324 0.0177623397260274 0.7446061842603 0.786633404656024 0.886330694065098 57835000
h1s1 67187999 1 h1s1:57840001-57850000 57845000 0.138865 48.291262 2854 59.027527 3289 0.0169205543097407 0.01794695256917 0.942809329022665 0.876889476123332 0.344035023713973 57845000
h1s1 67187999 1 h1s1:57850001-57860000 57855000 0.162072 113.371006 7688 99.455466 6407 0.0147464888137357 0.0155229383486811 0.949980505139904 0.607846810692487 0.323081929065147 57855000
h1s1 67187999 1 h1s1:57860001-57870000 57865000 0.116817 97.620064 6327 55.454866 3105 0.0154291234392287 0.0178598602254428 0.863899450749824 0.97402802291529 0.602758906297761 57865000
h1s1 67187999 1 h1s1:57870001-57880000 57875000 0.158552 54.659163 3679 82.043676 5446 0.0148570706713781 0.015064942343004 0.986201628463418 0.659647790804303 0.231756017235769 57875000
h1s1 67187999 1 h1s1:57880001-57890000 57885000 0.152003 43.306355 3549 57.177068 4924 0.0122024105381798 0.0116119147034931 1.05085258114315 0.74557519942416 0.124821282427995 57885000
h1s1 67187999 1 h1s1:57890001-57900000 57895000 0.111014 86.028343 8143 91.736825 9015 0.0105646988824757 0.0101760205213533 1.03819551663706 0.983858721910528 0.140794935760277 57895000
h1s1 67187999 1 h1s1:57900001-57910000 57905000 0.128707 43.186372 3343 98.054293 6940 0.0129184481005085 0.0141288606628242 0.914330490532721 0.936864628218149 0.434246723922025 57905000
h1s1 67187999 1 h1s1:5790001-5800000 5795000 0.16712 152.948022 9586 152.325825 9719 0.0159553538493637 0.0156729936207429 1.01801571770227 0.533485510318783 0.170582841141032 5795000
h1s1 67187999 1 h1s1:57910001-57920000 57915000 0.201598 115.241291 9349 110.360178 9530 0.01232659011659 0.0115802915005247 1.06444558118693 0.176084877288817 0.109843517359023 57915000
h1s1 67187999 1 h1s1:57920001-57930000 57925000 0.10404 119.252418 9726 120.895445 9547 0.0122611986428131 0.0126631868649838 0.968255366800101 0.991382115424436 0.273405839257718 57925000
h1s1 67187999 1 h1s1:57930001-57940000 57935000 0.104454 68.33339 4486 92.48018 5697 0.0152325880517165 0.0162331367386344 0.938363810825505 0.991175049547906 0.357642209885917 57935000
h1s1 67187999 1 h1s1:57940001-57950000 57945000 0.123158 121.692301 8236 109.52542 8167 0.0147756557795046 0.0134107285416922 1.10177875374698 0.957980417484248 0.0771764102665234 57945000
h1s1 67187999 1 h1s1:57950001-57960000 57955000 0.106908 129.94014 8930 117.156345 9189 0.014550967525196 0.0127496294482533 1.14128552396395 0.988650817910212 0.0548527367206681 57955000
h1s1 67187999 1 h1s1:57960001-57970000 57965000 0.17433 98.172196 8517 106.378412 9390 0.0115266168838793 0.0113289043663472 1.0174520422398 0.433236045238964 0.171539288285002 57965000
h1s1 67187999 1 h1s1:57970001-57980000 57975000 0.140831 3.721997 247 52.856108 3426 0.0150688137651822 0.0154279357851722 0.976722613770847 0.861551810840392 0.252975339440133 57975000
h1s1 67187999 1 h1s1:57980001-57990000 57985000 0.212504 122.075333 6952 93.389661 9902 0.0175597429516686 0.0094313937588366 1.86183966025342 0.121182839168976 0.000828263506118304 57985000
h1s1 67187999 1 h1s1:57990001-5.8e+07 57995000 0.158077 124.033952 8734 123.050582 8604 0.0142012768490955 0.0143015553231055 0.992988281921475 0.665667491643413 0.216906435804648 57995000
h1s1 67187999 1 h1s1:58000001-58010000 58005000 0.178943 113.158894 8817 152.705634 9186 0.0128341719405694 0.016623735467015 0.772038990035365 0.376056282477297 0.844552688405297 58005000
h1s1 67187999 1 h1s1:5800001-5810000 5805000 0.169561 48.902548 3709 86.410794 4675 0.0131848336478835 0.0184835922994652 0.713326361795211 0.498427285366359 0.92079237208752 5805000
h1s1 67187999 1 h1s1:580001-590000 585000 0.129727 132.025215 9344 140.231256 9091 0.0141294108518836 0.0154252839071609 0.915990327109909 0.932190855576481 0.429020775609612 585000
h1s1 67187999 1 h1s1:58010001-58020000 58015000 0.170131 79.288023 4361 123.592529 6377 0.01818115638615 0.0193809830641367 0.938092578997864 0.490534131358648 0.358549355630713 58015000
h1s1 67187999 1 h1s1:58020001-58030000 58025000 0.15756 49.723173 3502 72.570249 3997 0.014198507424329 0.0181561793845384 0.782020662145486 0.672545036828145 0.825611090842758 58025000
h1s1 67187999 1 h1s1:58030001-58040000 58035000 0.140977 118.978311 8630 139.545409 8389 0.0137865945538818 0.0166343317439504 0.82880363131484 0.860294625161462 0.712277034422237 58035000
h1s1 67187999 1 h1s1:58040001-58050000 58045000 0.198206 40.352993 2656 156.279566 8616 0.0151931449548193 0.0181382968895079 0.83762797838025 0.197624658587811 0.685959947543311 58045000
h1s1 67187999 1 h1s1:58050001-58060000 58055000 0.1635 44.272905 2377 108.291966 6098 0.0186255384938999 0.0177586038045261 1.04881772795409 0.587194454578621 0.127177889308499 58055000
h1s1 67187999 1 h1s1:58060001-58070000 58065000 0.13258 60.763912 3557 80.250812 4430 0.0170829103176834 0.0181153074492099 0.943009682037082 0.917587781141229 0.343453267203723 58065000
h1s1 67187999 1 h1s1:58070001-58080000 58075000 0.183114 4.647703 319 7.003051 400 0.0145696018808777 0.0175076275 0.832185964710395 0.327272547994912 0.702318151789148 58075000
h1s1 67187999 1 h1s1:58100001-58110000 58105000 0.12889 3.482442 238 13.97497 783 0.0146321092436975 0.0178479821200511 0.819818685679835 0.936080735971287 0.737124939605786 58105000
h1s1 67187999 1 h1s1:5810001-5820000 5815000 0.149793 95.472032 7034 116.897385 6974 0.0135729360250213 0.0167618848580442 0.809749985754589 0.771384481891596 0.763175798929174 5815000
h1s1 67187999 1 h1s1:58150001-58160000 58155000 0.251452 53.78166 4033 55.036712 3540 0.0133353979667741 0.0155470937853107 0.857742170396741 0.0323515781377876 0.623623258428074 58155000
h1s1 67187999 1 h1s1:58160001-58170000 58165000 0.241625 127.591165 8595 118.636844 8115 0.0148448126817917 0.0146194508934073 1.01541520198177 0.04485441296824 0.174921364268318 58165000
h1s1 67187999 1 h1s1:58170001-58180000 58175000 0.12466 77.367091 4934 114.873976 8458 0.0156803994730442 0.0135816949633483 1.15452449163079 0.953390457221176 0.0491929360955264 58175000
h1s1 67187999 1 h1s1:58180001-58190000 58185000 0.175002 64.269269 4625 57.141231 3121 0.0138960581621622 0.0183086289650753 0.758989555617171 0.424642811362986 0.865486062494454 58185000
h1s1 67187999 1 h1s1:58190001-58200000 58195000 0.219896 113.859263 8234 102.576348 5849 0.0138279406120962 0.0175374163104804 0.788482200986046 0.0943530177386434 0.812082786909493 58195000
h1s1 67187999 1 h1s1:58200001-58210000 58205000 0.19807 126.986193 9148 120.007148 8298 0.0138813066243988 0.0144621773921427 0.959835178895019 0.19850715363302 0.296202806235641 58205000
h1s1 67187999 1 h1s1:5820001-5830000 5825000 0.139182 109.869146 7882 126.733046 7748 0.0139392471453946 0.0163568722250903 0.852195147921538 0.87441947602473 0.640937909817881 5825000
h1s1 67187999 1 h1s1:58210001-58220000 58215000 0.169352 93.70301 7685 101.646241 6964 0.0121929746258946 0.0145959564905227 0.835366605389077 0.501710758551328 0.692763540629283 58215000
h1s1 67187999 1 h1s1:58220001-58230000 58225000 0.158331 34.480704 2521 39.014348 2433 0.013677391511305 0.0160354903411426 0.852945012614466 0.662640385734147 0.638532001538204 58225000
h1s1 67187999 1 h1s1:58230001-58240000 58235000 0.162359 130.411609 9708 125.330276 9636 0.0134334166666667 0.0130064628476546 1.03282628213473 0.6037350740014 0.148150704516994 58235000
h1s1 67187999 1 h1s1:58240001-58250000 58245000 0.177462 126.314596 9013 157.231022 9655 0.014014711638744 0.0162849323666494 0.860593788368772 0.394223848072808 0.614137669227053 58245000
h1s1 67187999 1 h1s1:58250001-58260000 58255000 0.163709 63.769788 4328 87.195147 5195 0.0147342393715342 0.0167844363811357 0.877851304443814 0.584201859648777 0.556879024226708 58255000
h1s1 67187999 1 h1s1:58260001-58270000 58265000 0.135139 133.858123 8549 137.788013 8669 0.0156577521347526 0.0158943376398662 0.985115107626745 0.903344606919944 0.234152065235611 58265000
h1s1 67187999 1 h1s1:58270001-58280000 58275000 0.184111 118.800698 7739 147.005267 9392 0.0153509107119783 0.0156521791950596 0.980752297854063 0.316386799057357 0.243529191358451 58275000
h1s1 67187999 1 h1s1:58280001-58290000 58285000 0.149616 126.14527 7212 131.920191 8363 0.0174910246810871 0.0157742665311491 1.10883283520967 0.77342062967747 0.0726012404232032 58285000
h1s1 67187999 1 h1s1:58290001-58300000 58295000 0.175593 134.114237 8363 143.561932 8455 0.0160366180796365 0.0169795306918983 0.944467687042039 0.417346204285278 0.339302089393297 58295000
h1s1 67187999 1 h1s1:58300001-58310000 58305000 0.168102 145.19755 9761 147.867641 9361 0.01487527404979 0.015796137271659 0.94170326542292 0.519592376031632 0.347259335219934 58305000
h1s1 67187999 1 h1s1:5830001-5840000 5835000 0.164309 75.555085 5327 96.251299 5745 0.0141834212502347 0.0167539249782419 0.846573042952886 0.575298026958005 0.658548369602729 5835000
h1s1 67187999 1 h1s1:58310001-58320000 58315000 0.195824 103.185088 7385 114.220641 6616 0.0139722529451591 0.0172643048669891 0.809314539612614 0.213721565418027 0.764290010550499 58315000
h1s1 67187999 1 h1s1:58320001-58330000 58325000 0.172939 59.455991 4239 79.934225 4450 0.0140259473932531 0.0179627471910112 0.780835316786726 0.451477562933236 0.828086021081278 58325000
h1s1 67187999 1 h1s1:58330001-58340000 58335000 0.210528 89.971311 5681 114.896083 6572 0.0158372312973068 0.0174826663116251 0.905881918410572 0.129667609966771 0.462940138241123 58335000
h1s1 67187999 1 h1s1:58340001-58350000 58345000 0.155309 72.140249 4429 88.535387 5272 0.0162881573718672 0.0167935104324734 0.969907836563521 0.703890866422789 0.268988433891754 58345000
h1s1 67187999 1 h1s1:58350001-58360000 58355000 0.144907 28.063003 1905 55.93734 3812 0.0147312351706037 0.0146740136411333 1.00389951453432 0.823505921098041 0.195302562686729 58355000
h1s1 67187999 1 h1s1:58360001-58370000 58365000 0.200302 57.22654 4470 76.196244 5021 0.0128023579418345 0.0151755116510655 0.843619525733457 0.18410621493438 0.667738150408709 58365000
h1s1 67187999 1 h1s1:58370001-58380000 58375000 0.185147 95.211482 6726 118.548768 7473 0.0141557362473982 0.0158636114010438 0.892340078783496 0.305451748720629 0.507193074139444 58375000
h1s1 67187999 1 h1s1:58380001-58390000 58385000 0.214822 43.25606 2666 69.283745 3452 0.0162250787696924 0.0200706097914253 0.808399891099684 0.112367748996717 0.76655787491249 58385000
h1s1 67187999 1 h1s1:58390001-58400000 58395000 0.181831 117.248802 8979 136.884299 7436 0.0130581135983963 0.0184083242334588 0.709359169948882 0.341624185294379 0.924282911149018 58395000
h1s1 67187999 1 h1s1:58400001-58410000 58405000 0.173657 78.148617 6048 92.213946 6171 0.0129213983134921 0.0149431122994652 0.864705963158322 0.442164528629322 0.600096630742381 58405000
h1s1 67187999 1 h1s1:5840001-5850000 5845000 0.167508 115.643537 8157 136.034903 9098 0.014177214294471 0.0149521766322269 0.948170600386999 0.52805249612984 0.328258575978386 5845000
h1s1 67187999 1 h1s1:58410001-58420000 58415000 0.14231 25.744504 1739 60.777684 3781 0.0148042001150086 0.0160744998677599 0.920974228548222 0.84824043306349 0.412889357799974 58415000
h1s1 67187999 1 h1s1:58420001-58430000 58425000 0.159955 118.269258 7769 107.380103 6257 0.0152232279572661 0.0171615954930478 0.887052020508992 0.639010225110189 0.52471479140578 58425000
h1s1 67187999 1 h1s1:58430001-58440000 58435000 0.197572 88.326531 6793 104.130046 6759 0.0130025807448844 0.0154061319721852 0.843987366092914 0.201623002060798 0.666584497668044 58435000
h1s1 67187999 1 h1s1:58440001-58450000 58445000 0.142073 91.512286 7041 122.539752 7531 0.0129970580883397 0.0162713785685832 0.798768096603349 0.850320952108621 0.789394283009752 58445000
h1s1 67187999 1 h1s1:58450001-58460000 58455000 0.225415 18.941904 1281 47.00164 2663 0.0147868103044496 0.0176498835899362 0.837785146236374 0.0782659711882623 0.685526095230583 58455000
h1s1 67187999 1 h1s1:58460001-58470000 58465000 0.159667 70.376402 7038 120.128239 7863 0.00999948877522023 0.0152776597990589 0.654517046899828 0.643225494739541 0.960775806817397 58465000
h1s1 67187999 1 h1s1:58470001-58480000 58475000 0.138645 89.14417 6626 107.13732 6785 0.0134536930274676 0.0157903198231393 0.852021566260639 0.878629815514164 0.641490085488626 58475000
h1s1 67187999 1 h1s1:58480001-58490000 58485000 0.161182 111.240518 9900 128.3294 9860 0.011236415959596 0.0130151521298174 0.86333343225805 0.620965913012611 0.604730962264709 58485000
h1s1 67187999 1 h1s1:58490001-58500000 58495000 0.158093 119.975289 8413 93.612782 8927 0.0142607023653869 0.0104864772039879 1.35991354274472 0.665549168285396 0.0114576451679699 58495000
h1s1 67187999 1 h1s1:58500001-58510000 58505000 0.199064 90.602748 5869 90.316911 5306 0.0154375103084001 0.0170216568036185 0.90693347225273 0.192014159361843 0.459203092183756 58505000
h1s1 67187999 1 h1s1:5850001-5860000 5855000 0.162729 118.940727 8553 117.404881 9284 0.0139063167309716 0.0126459372037915 1.09966675516958 0.598326710512044 0.0788427975585947 5855000
h1s1 67187999 1 h1s1:58510001-58520000 58515000 0.212258 73.607381 5598 76.311836 6044 0.0131488712040014 0.0126260483123759 1.04140827586673 0.12198152183559 0.136219765916957 58515000
h1s1 67187999 1 h1s1:58520001-58530000 58525000 0.15228 96.620801 6762 96.674442 6997 0.0142887904466134 0.0138165559525511 1.03417888623504 0.742222704280347 0.146277251348393 58525000
h1s1 67187999 1 h1s1:58530001-58540000 58535000 0.154961 152.787716 9678 134.74907 9352 0.0157871167596611 0.0144085831907613 1.09567447060192 0.707982882554207 0.0818699034678604 58535000
h1s1 67187999 1 h1s1:58540001-58550000 58545000 0.162637 109.334051 6803 129.852329 8671 0.0160714465676907 0.0149754733018106 1.07318454941572 0.599731800388495 0.100998846347259 58545000
h1s1 67187999 1 h1s1:58550001-58560000 58555000 0.202135 70.611647 4955 90.818396 5412 0.0142505846619576 0.0167809305247598 0.849213018368158 0.173018330260213 0.650088249504521 58555000
h1s1 67187999 1 h1s1:58560001-58570000 58565000 0.205907 107.591553 7263 125.538602 7513 0.0148136517967782 0.0167095171036869 0.8865397907585 0.152666712681306 0.526529082895373 58565000
h1s1 67187999 1 h1s1:58570001-58580000 58575000 0.211721 149.779676 9705 131.335345 8935 0.015433248428645 0.014698975377728 1.04995402958696 0.124318408156423 0.125679126773618 58575000
h1s1 67187999 1 h1s1:58580001-58590000 58585000 0.161307 114.300557 9306 101.25909 7713 0.0122824583064689 0.0131283663943991 0.935566386363881 0.619117110543597 0.366013587465612 58585000
h1s1 67187999 1 h1s1:58590001-58600000 58595000 0.14421 124.958929 9669 143.86143 8217 0.0129236662529734 0.0175077802117561 0.738167037549137 0.829880592011201 0.89444570436909 58595000
h1s1 67187999 1 h1s1:58600001-58610000 58605000 0.145314 114.298603 8200 125.860961 8076 0.0139388540243902 0.0155845667409609 0.894401124912558 0.819635761262905 0.500330319374464 58605000
h1s1 67187999 1 h1s1:5860001-5870000 5865000 0.117607 114.863012 7848 140.189 8172 0.0146359597349643 0.0171547968673519 0.85317009861065 0.972391216462723 0.637881223069111 5865000
h1s1 67187999 1 h1s1:58610001-58620000 58615000 0.156242 88.490572 6216 62.668779 3424 0.014235935006435 0.0183027976051402 0.777801039685702 0.691353520612915 0.833696520307246 58615000
h1s1 67187999 1 h1s1:58620001-58630000 58625000 0.17171 100.392193 7044 108.331113 5741 0.014252156871096 0.0188697287928932 0.755292088589194 0.468525986767504 0.871303627596951 58625000
h1s1 67187999 1 h1s1:58630001-58640000 58635000 0.180423 149.121404 8948 132.389183 7309 0.0166653334823424 0.0181131732111096 0.920067030117111 0.358283128075175 0.415719258112545 58635000
h1s1 67187999 1 h1s1:58640001-58650000 58645000 0.166563 93.326326 6127 98.679988 6347 0.0152319774767423 0.0155475008665511 0.979705845169776 0.541511778104263 0.246004121596971 58645000
h1s1 67187999 1 h1s1:58650001-58660000 58655000 0.159088 121.383236 7622 127.916108 8005 0.0159253786407767 0.015979526296065 0.996611435515357 0.651675754557914 0.209481645089088 58655000
h1s1 67187999 1 h1s1:58660001-58670000 58665000 0.164375 87.558546 5870 118.453195 7338 0.0149162770017036 0.0161424359498501 0.924041269114783 0.574326789394283 0.402555784533165 58665000
h1s1 67187999 1 h1s1:58670001-58680000 58675000 0.152431 86.502893 6063 120.129486 7402 0.0142673417450107 0.0162293280194542 0.879108594509173 0.740142185235217 0.552560221659091 58675000
h1s1 67187999 1 h1s1:58680001-58690000 58685000 0.173896 124.154782 8438 131.224613 8448 0.0147137689025835 0.015533216500947 0.947245465978443 0.439009239082205 0.33080252817575 58685000
h1s1 67187999 1 h1s1:58690001-58700000 58695000 0.156563 123.005324 9228 137.504703 9063 0.0133295756393585 0.0151720956636875 0.878558633878187 0.686891743987694 0.55451255706637 58695000
h1s1 67187999 1 h1s1:58700001-58710000 58705000 0.138039 67.253444 5583 100.848868 6547 0.0120461121260971 0.0154038289292806 0.782020637946651 0.883116242838972 0.825620951122593 58705000
h1s1 67187999 1 h1s1:5870001-5880000 5875000 0.140486 96.833622 6536 105.577628 6568 0.0148154256425949 0.0160745475030451 0.921669841081891 0.864189435696185 0.410690515396827 5875000
h1s1 67187999 1 h1s1:58710001-58720000 58715000 0.132706 103.44262 6799 119.174577 7399 0.0152143874099132 0.0161068491688066 0.944591164321464 0.916996164351144 0.338966839878916 58715000
h1s1 67187999 1 h1s1:58720001-58730000 58725000 0.13692 51.119939 3509 48.089324 3497 0.0145682356796808 0.0137515939376609 1.05938524259239 0.891374227200568 0.115266671268131 58725000
h1s1 67187999 1 h1s1:58730001-58740000 58735000 0.125467 32.851722 3073 39.224042 3237 0.0106904399609502 0.01211740562249 0.8822383515089 0.950437303410671 0.5418913988779 58735000
h1s1 67187999 1 h1s1:58740001-58750000 58745000 0.150707 23.928853 2286 21.325915 1956 0.0104675647419073 0.0109028195296524 0.960078694638453 0.761282625200903 0.295522446927044 58745000
h1s1 67187999 1 h1s1:48610001-48620000 48615000 0.164265 88.181727 5842 86.339913 5204 0.0150944414584047 0.0165910670637971 0.909793288181074 0.575948805427098 0.449214628711163 48615000
h1s1 67187999 1 h1s1:48620001-48630000 48625000 0.177962 96.181232 5730 65.044549 3202 0.0167855553228621 0.0203137254840725 0.826315947610068 0.387780155200805 0.719406016742755 48625000
h1s1 67187999 1 h1s1:48630001-48640000 48635000 0.230443 140.633359 9417 146.275668 9237 0.0149339873632792 0.0158358415069828 0.943049812458281 0.0657434157981403 0.343344804125541 48635000
h1s1 67187999 1 h1s1:48640001-48650000 48645000 0.152132 147.004519 9602 153.849285 9784 0.0153097811914185 0.015724579415372 0.973621029027455 0.744027135490105 0.260321247917016 48645000
h1s1 67187999 1 h1s1:48650001-48660000 48655000 0.151425 132.793921 9896 133.666175 9823 0.0134189491713824 0.0136074697139367 0.986145804729499 0.752669670765256 0.23192364199296 48655000
h1s1 67187999 1 h1s1:48660001-48670000 48665000 0.165052 94.30773 7786 125.395137 8719 0.0121124749550475 0.0143818255533892 0.8422070557095 0.564032657246813 0.671701982902275 48665000
h1s1 67187999 1 h1s1:48670001-48680000 48675000 0.255341 99.986917 9259 145.759308 7666 0.0107988894049033 0.0190137370206105 0.567951970367402 0.0280426358500054 0.987467584330043 48675000
h1s1 67187999 1 h1s1:48680001-48690000 48685000 0.179062 115.437237 8918 154.090725 7870 0.0129442965911639 0.0195795076238882 0.661114510120322 0.37468077344035 0.95743317195342 48685000
h1s1 67187999 1 h1s1:48690001-48700000 48695000 0.185822 137.480432 8728 142.121354 7367 0.0157516535288726 0.0192916185692955 0.816502434582803 0.29852983227664 0.746275279292426 48695000
h1s1 67187999 1 h1s1:48700001-48710000 48705000 0.195006 96.859881 5770 129.639242 7419 0.0167868077989601 0.0174739509367839 0.96067614357453 0.219519409960855 0.293994103552659 48705000
h1s1 67187999 1 h1s1:4870001-4880000 4875000 0.160748 74.854255 5238 103.242101 5803 0.0142906176021382 0.0177911599172842 0.803242602988175 0.627222260567755 0.779267775619472 4875000
h1s1 67187999 1 h1s1:48710001-48720000 48715000 0.15864 103.111719 7141 106.297095 6694 0.0144393949026747 0.0158794584702719 0.90931280368955 0.658454696944299 0.450792273484722 48715000
h1s1 67187999 1 h1s1:48720001-48730000 48725000 0.151036 120.436747 8750 112.156996 7632 0.0137641996571429 0.0146956231656184 0.936618985259861 0.757397674946015 0.362720254000809 48725000
h1s1 67187999 1 h1s1:48730001-48740000 48735000 0.182769 84.931018 5030 96.606826 5010 0.0168848942345924 0.0192827996007984 0.875645372256699 0.331315262727156 0.564215072423755 48735000
h1s1 67187999 1 h1s1:48740001-48750000 48745000 0.160721 96.1911 8178 97.973367 7687 0.0117621790168745 0.0127453319890725 0.92286172121363 0.627621601901062 0.40637171282921 48745000
h1s1 67187999 1 h1s1:48760001-48770000 48765000 0.133029 112.607486 9812 124.6566 9779 0.0114765069302894 0.0127473770324164 0.900303403680996 0.915329777059073 0.481260538174073 48765000
h1s1 67187999 1 h1s1:48770001-48780000 48775000 0.16448 115.62216 8269 122.643868 8838 0.0139826049099045 0.0138768802896583 1.00761875998346 0.572768865180394 0.188498969600757 48775000
h1s1 67187999 1 h1s1:48780001-48790000 48785000 0.151872 94.91101 7348 116.169117 7018 0.0129165772999456 0.0165530232259903 0.780315300933362 0.74707396195904 0.829091769624422 48785000
h1s1 67187999 1 h1s1:48790001-48800000 48795000 0.171299 76.580112 8939 96.11637 6380 0.00856696632732968 0.0150652617554859 0.568656984948176 0.47430904089058 0.987359121251861 48795000
h1s1 67187999 1 h1s1:48800001-48810000 48805000 0.208003 81.735059 8703 120.64405 7209 0.00939159588647593 0.0167351990567346 0.561188179156825 0.141978169340446 0.988650817910212 48805000
h1s1 67187999 1 h1s1:4880001-4890000 4885000 0.148094 29.663549 1953 26.070387 1522 0.0151887091653866 0.0171290321944809 0.88672313724067 0.7904296123924 0.525957186664957 4885000
h1s1 67187999 1 h1s1:48810001-48820000 48815000 0.228482 103.000192 9779 116.771756 7508 0.0105327939462113 0.0155529776238679 0.677220414054185 0.0703333760612126 0.948618081781161 48815000
h1s1 67187999 1 h1s1:48820001-48830000 48825000 0.175434 44.14002 3923 72.509288 4568 0.0112515982666327 0.0158733117338004 0.708837478613472 0.419559837108177 0.924815366260094 48825000
h1s1 67187999 1 h1s1:48830001-48840000 48835000 0.157666 75.2066 7864 97.002096 5906 0.00956340284842319 0.0164243305113444 0.582270482307799 0.671120226392025 0.984972933531854 48835000
h1s1 67187999 1 h1s1:48840001-48850000 48845000 0.156732 106.809876 8347 122.318134 7805 0.012796199353061 0.0156717660474055 0.816512913372607 0.684397093189505 0.746235838173087 48845000
h1s1 67187999 1 h1s1:48850001-48860000 48855000 0.156771 132.067581 8826 147.542807 8799 0.0149634694085656 0.016768133537902 0.892375372294284 0.683839987378842 0.507084611061262 48855000
h1s1 67187999 1 h1s1:48860001-48870000 48865000 0.2637 6.682923 499 9.318992 492 0.013392631262525 0.0189410406504065 0.707069453559175 0.0215052703195717 0.92613664375795 48865000
h1s1 67187999 1 h1s1:48870001-48880000 48875000 0.151137 114.124566 9164 129.53695 8877 0.0124535755128765 0.0145924242424242 0.853427457013651 0.756165139966672 0.637072680122662 48875000
h1s1 67187999 1 h1s1:48880001-48890000 48885000 0.131422 57.694501 6374 75.192615 6648 0.00905153765296517 0.0113105618231047 0.800273036346887 0.923720875198438 0.786160111223957 48885000
h1s1 67187999 1 h1s1:48890001-48900000 48895000 0.153793 67.833162 5036 76.67782 5203 0.0134696509134234 0.0147372323659427 0.913987822065647 0.722635258388633 0.435311634144177 48895000
h1s1 67187999 1 h1s1:48900001-48910000 48905000 0.208015 123.759833 7195 143.369027 7425 0.0172008107018763 0.0193089598653199 0.890820159234474 0.14184012542276 0.512241537414832 48905000
h1s1 67187999 1 h1s1:4890001-4900000 4895000 0.212308 58.497842 4212 70.23001 4244 0.0138883765432099 0.0165480702167766 0.839274692533615 0.121833617638069 0.68067483755189 4895000
h1s1 67187999 1 h1s1:48910001-48920000 48915000 0.16776 100.010376 6981 139.087693 8026 0.0143260816501934 0.0173296402940444 0.826680843174616 0.52432038021239 0.718350966800438 48915000
h1s1 67187999 1 h1s1:48920001-48930000 48925000 0.199601 82.425756 6756 91.318185 6764 0.012200378330373 0.0135006187167357 0.903690311263228 0.188528550440261 0.469990238322964 48925000
h1s1 67187999 1 h1s1:48930001-48940000 48935000 0.151793 113.275863 7584 119.192731 7372 0.0149361633702532 0.0161683031741725 0.923792881006362 0.748153662600945 0.403374187759449 48935000
h1s1 67187999 1 h1s1:48940001-48950000 48945000 0.225537 41.53144 2397 122.957667 7335 0.0173264246975386 0.0167631447852761 1.03360228164093 0.077915931254129 0.147046353175503 48945000
h1s1 67187999 1 h1s1:48950001-48960000 48955000 0.154652 85.018852 6431 119.574198 6580 0.0132201604727103 0.0181723705167173 0.727486843862702 0.711606535393475 0.906810495281856 48955000
h1s1 67187999 1 h1s1:48960001-48970000 48965000 0.129975 127.949345 9175 107.305513 6439 0.0139454326975477 0.016664934461873 0.836812933735376 0.930810416399617 0.688375716102823 48965000
h1s1 67187999 1 h1s1:48970001-48980000 48975000 0.113104 59.925688 4149 65.914176 4226 0.0144434051578694 0.0155972967345007 0.926019771485211 0.98079710502184 0.396284646558269 48975000
h1s1 67187999 1 h1s1:48990001-4.9e+07 48995000 0.102984 80.521133 5052 75.109744 4992 0.0159384665479018 0.0150460224358974 1.05931428826499 0.992249820049893 0.115315972667304 48995000
h1s1 67187999 1 h1s1:49000001-49010000 49005000 0.140852 133.125727 9774 135.221906 9562 0.0136203935952527 0.0141415923446978 0.963144267155992 0.861413766922705 0.287417296902886 49005000
h1s1 67187999 1 h1s1:4900001-4910000 4905000 0.156239 53.481048 2954 50.696706 2722 0.0181046201760325 0.0186248001469508 0.972070574351723 0.691427472711676 0.263792066418845 4905000
h1s1 67187999 1 h1s1:490001-5e+05 495000 0.121592 103.076004 8306 95.261602 6305 0.0124098247050325 0.0151088980174465 0.821358691461329 0.962471774948973 0.733052644034038 495000
h1s1 67187999 1 h1s1:49010001-49020000 49015000 0.212865 117.32283 7536 127.196073 7880 0.0155683160828025 0.0161416336294416 0.964482061741671 0.119718587613516 0.283542206927833 49015000
h1s1 67187999 1 h1s1:49020001-49030000 49025000 0.360534 22.156659 2086 43.444889 3282 0.0106216006711409 0.0132373214503352 0.802398031277846 0.00139029945669858 0.781220111026751 49025000
h1s1 67187999 1 h1s1:49030001-49040000 49035000 0.263884 102.004695 8396 114.514342 8172 0.0121492014054312 0.0140130129711209 0.866994231038619 0.0213475058422158 0.592947927862193 49035000
h1s1 67187999 1 h1s1:49040001-49050000 49045000 0.179229 129.595913 10000 126.930453 8076 0.0129595913 0.0157169951708767 0.82455909409541 0.372432629638029 0.724188252462605 49045000
h1s1 67187999 1 h1s1:49050001-49060000 49055000 0.158556 114.543945 9257 103.81402 6220 0.0123737652587231 0.0166903569131833 0.741372118228905 0.659598489405129 0.890264945719159 49055000
h1s1 67187999 1 h1s1:49060001-49070000 49065000 0.221519 29.743011 2491 34.505479 2285 0.0119401890806905 0.015100866083151 0.790695647186285 0.0893834367019336 0.807556918465346 49065000
h1s1 67187999 1 h1s1:49070001-49080000 49075000 0.192543 64.942092 5017 58.035993 3701 0.0129444074147897 0.0156811653607133 0.825474836661048 0.238796257037775 0.721752763343424 49075000
h1s1 67187999 1 h1s1:49080001-49090000 49085000 0.15986 103.330955 9318 131.555266 8130 0.0110893920369178 0.0161814595325953 0.685314697019743 0.640454756105978 0.94312590591321 49085000
h1s1 67187999 1 h1s1:59220001-59230000 59225000 0.219223 118.882565 9780 135.187423 8526 0.0121556814928425 0.0158559022988506 0.766634484984416 0.0966800437796425 0.853180433260696 59225000
h1s1 67187999 1 h1s1:59230001-59240000 59235000 0.193235 91.25609 8599 142.827798 9100 0.0106124072566578 0.0156953624175824 0.676149232767599 0.233363242848832 0.949101235493063 59235000
h1s1 67187999 1 h1s1:59240001-59250000 59245000 0.131081 97.682036 7177 89.972901 5898 0.0136104271979936 0.0152548153611394 0.892205305392634 0.925495725568692 0.507577625052999 59245000
h1s1 67187999 1 h1s1:59250001-59260000 59255000 0.136323 105.206559 8246 118.557254 9561 0.0127584961193306 0.0124000893212007 1.02890356584102 0.895569776270251 0.153810505142136 59255000
h1s1 67187999 1 h1s1:59260001-59270000 59265000 0.154478 133.761276 9996 159.311398 9488 0.0133814801920768 0.016790830311973 0.796951666084965 0.714032164232821 0.793269372984805 59265000
h1s1 67187999 1 h1s1:59270001-59280000 59275000 0.184156 122.369912 8623 148.384145 8949 0.0141911065754378 0.0165810867135993 0.85586106752573 0.315982527584133 0.629509845489415 59275000
h1s1 67187999 1 h1s1:59280001-59290000 59285000 0.149083 126.02018 9097 140.297518 8338 0.013852938331318 0.0168262794435116 0.823291826207001 0.779529073035093 0.727668931244269 59285000
h1s1 67187999 1 h1s1:59290001-59300000 59295000 0.178814 70.309854 4447 118.476524 6945 0.015810626040027 0.0170592547156228 0.926806375987089 0.377520534032756 0.393819576599584 59295000
h1s1 67187999 1 h1s1:59300001-59310000 59305000 0.147759 104.127348 7151 127.584375 7832 0.0145612289190323 0.0162901398110317 0.893867645578551 0.794215959848941 0.502036147785874 59305000
h1s1 67187999 1 h1s1:5930001-5940000 5935000 0.150085 122.638506 8569 142.693553 9436 0.0143118807328743 0.0151222502119542 0.946412110121065 0.768391886961752 0.333376061212617 5935000
h1s1 67187999 1 h1s1:59310001-59320000 59315000 0.121387 128.747538 7892 133.797584 8144 0.0163136768879878 0.0164289764243615 0.992981940359797 0.963142273977735 0.216936016644152 59315000
h1s1 67187999 1 h1s1:59320001-59330000 59325000 0.157854 155.022767 9906 144.226807 9604 0.0156493808802746 0.0150173684922949 1.0420854285026 0.668620645453918 0.135273179052822 59325000
h1s1 67187999 1 h1s1:59330001-59340000 59335000 0.192673 106.767879 7258 111.076781 7015 0.0147103718655277 0.0158341811831789 0.929026369936637 0.237785578354714 0.386897660155595 59335000
h1s1 67187999 1 h1s1:59340001-59350000 59345000 0.149923 127.317506 8972 128.139779 8138 0.0141905378956754 0.0157458563529123 0.901223634816841 0.769870928936963 0.478312314503486 59345000
h1s1 67187999 1 h1s1:59350001-59360000 59355000 0.172451 100.514472 7234 112.417449 6614 0.013894729333702 0.0169968928031448 0.817486436763965 0.458152972381356 0.743425658420186 59355000
h1s1 67187999 1 h1s1:59360001-59370000 59365000 0.211483 17.515419 1214 46.897758 2906 0.0144278574958814 0.0161382512044047 0.894016167745829 0.125452340337419 0.501661457152154 59365000
h1s1 67187999 1 h1s1:59370001-59380000 59375000 0.138529 70.506168 4944 105.059429 6708 0.0142609563106796 0.0156618111210495 0.910556014273015 0.879512310559374 0.446611514834791 59375000
h1s1 67187999 1 h1s1:59380001-59390000 59385000 0.166109 108.422047 9126 151.728134 9372 0.0118805661845277 0.0161895149381135 0.733843245455018 0.548236488951556 0.899385704566296 59385000
h1s1 67187999 1 h1s1:59390001-59400000 59395000 0.10829 91.372342 5210 103.986396 6949 0.0175378775431862 0.0149642244927328 1.17198706499647 0.987073173136654 0.0430204009189781 59395000
h1s1 67187999 1 h1s1:59400001-59410000 59405000 0.133593 70.523018 5059 77.433994 6011 0.013940110298478 0.0128820485776077 1.08213458554328 0.911987142195095 0.0925190056893815 59405000
h1s1 67187999 1 h1s1:5940001-5950000 5945000 0.155483 105.936694 7425 136.186428 9186 0.0142675682154882 0.0148254330502939 0.962371093450478 0.701558910241873 0.289261169231983 5945000
h1s1 67187999 1 h1s1:59410001-59420000 59415000 0.168594 86.199649 5912 91.385335 5940 0.0145804548376184 0.0153847365319865 0.94772210153252 0.512266188114419 0.329422088998886 59415000
h1s1 67187999 1 h1s1:59420001-59430000 59425000 0.138893 41.638746 2897 64.931147 3692 0.0143730569554712 0.0175869845612134 0.817255334787164 0.876647899267381 0.744027135490105 59425000
h1s1 67187999 1 h1s1:59430001-59440000 59435000 0.173023 19.498714 1401 65.92493 3895 0.0139177116345468 0.0169255275994865 0.822291154750708 0.450299259492984 0.730183302602128 59435000
h1s1 67187999 1 h1s1:59440001-59450000 59445000 0.181419 57.834256 4337 120.377769 6854 0.0133350832372608 0.0175631410854975 0.75926528018795 0.346717019829023 0.86504234990189 59445000
h1s1 67187999 1 h1s1:59450001-59460000 59455000 0.12964 131.042712 8493 114.474024 8307 0.0154294962910632 0.013780429035753 1.11966733771726 0.932550755790449 0.0659554118145873 59455000
h1s1 67187999 1 h1s1:59460001-59470000 59465000 0.151069 73.066383 5329 72.767335 5243 0.013711087070745 0.0138789500286096 0.987905212028391 0.756988473332873 0.228176735655758 59465000
h1s1 67187999 1 h1s1:59470001-59480000 59475000 0.167033 59.275432 4939 82.424889 5201 0.0120015047580482 0.0158478925206691 0.757293421973654 0.534846228935977 0.868207499728842 59475000
h1s1 67187999 1 h1s1:59480001-59490000 59485000 0.211005 105.011754 7637 108.484441 5898 0.0137503933481734 0.0183934284503221 0.747570980870211 0.127503278543045 0.882179516254671 59485000
h1s1 67187999 1 h1s1:59490001-59500000 59495000 0.158556 135.754423 9716 140.290077 9225 0.0139722543227666 0.0152075964227642 0.918768090258598 0.659598489405129 0.420274707396196 59495000
h1s1 67187999 1 h1s1:59500001-59510000 59505000 0.207965 137.716688 9690 149.413242 9165 0.014212248503612 0.016302590507365 0.871778537109875 0.142155654377471 0.576974274529911 59505000
h1s1 67187999 1 h1s1:5950001-5960000 5955000 0.124266 119.02604 7288 96.062166 5564 0.0163317837541164 0.0172649471603163 0.945950404740024 0.954622992200519 0.334884684027333 5955000
h1s1 67187999 1 h1s1:59510001-59520000 59515000 0.180279 119.232295 8072 105.10014 7388 0.0147710970019822 0.0142257904710341 1.03833224818391 0.359988956486585 0.140597730163582 59515000
h1s1 67187999 1 h1s1:59520001-59530000 59525000 0.168574 132.745762 9645 140.927401 9756 0.0137631686884396 0.0144452030545305 0.952784715900755 0.512532415669957 0.315489513592396 59525000
h1s1 67187999 1 h1s1:59530001-59540000 59535000 0.138867 110.066828 8593 122.991521 8291 0.0128088942162225 0.0148343409721385 0.863462302793221 0.876840174724159 0.604287249672146 59535000
h1s1 67187999 1 h1s1:59540001-59550000 59545000 0.177841 133.042406 9556 138.639433 9436 0.0139223949351193 0.0146926062950403 0.947578302688137 0.389362730114281 0.329777059072936 59545000
h1s1 67187999 1 h1s1:59550001-59560000 59555000 0.117701 132.13511 8910 104.326374 6730 0.0148299786756453 0.0155016900445765 0.956668507304712 0.97211512862735 0.304771389412032 59555000
h1s1 67187999 1 h1s1:59560001-59570000 59565000 0.148689 131.908168 9883 89.150394 6440 0.0133469764241627 0.0138432288819876 0.964151971909488 0.783990849660313 0.28439019099362 59565000
h1s1 67187999 1 h1s1:59570001-59580000 59575000 0.150202 114.667528 9117 128.877122 9212 0.0125773311396293 0.0139901348241424 0.899014290979161 0.767159351982409 0.485451157103839 59575000
h1s1 67187999 1 h1s1:59580001-59590000 59585000 0.172899 113.688714 7795 118.171132 7874 0.014584825400898 0.0150077637795276 0.97181869432097 0.451970576924973 0.26455130796612 59585000
h1s1 67187999 1 h1s1:59590001-59600000 59595000 0.16601 100.017335 7171 114.496497 8316 0.0139474738530191 0.0137682175324675 1.01301957353077 0.549646508967925 0.179082402358579 59595000
h1s1 67187999 1 h1s1:59600001-59610000 59605000 0.162009 84.872495 5559 94.64142 6165 0.015267583198417 0.0153514063260341 0.994539710184407 0.608901860634805 0.21358352150034 59605000
h1s1 67187999 1 h1s1:5960001-5970000 5965000 0.166764 27.375007 1724 39.089613 2266 0.015878774361949 0.0172504911738747 0.920482448986546 0.53876076003037 0.414496583413037 5965000
h1s1 67187999 1 h1s1:59610001-59620000 59615000 0.216815 88.228764 6217 64.068256 3842 0.0141915335370758 0.016675756376887 0.85102787641738 0.105307788635041 0.644605933916405 59615000
h1s1 67187999 1 h1s1:59620001-59630000 59625000 0.300681 78.297156 8885 59.338928 3563 0.00881228542487338 0.0166542037608757 0.529132797424717 0.0068676849048976 0.992811856000473 59625000
h1s1 67187999 1 h1s1:59630001-59640000 59635000 0.18784 119.58103 8885 146.129504 9128 0.01345875407991 0.0160089290096407 0.840702964689582 0.278873364426082 0.676405336383447 59635000
h1s1 67187999 1 h1s1:59640001-59650000 59645000 0.181688 65.947341 4145 70.931112 4006 0.0159100943305187 0.017706218671992 0.898559688279776 0.343408895944467 0.486871037400041 59645000
h1s1 67187999 1 h1s1:59650001-59660000 59655000 0.200598 73.337923 4909 48.474656 2961 0.0149394831941332 0.0163710422154678 0.912555413241684 0.182089787708175 0.439876943707662 59655000
h1s1 67187999 1 h1s1:59660001-59670000 59665000 0.150422 103.778237 6066 94.294484 5399 0.0171081828222882 0.0174651757732914 0.97955972756088 0.764575958665707 0.246319650551683 59665000
h1s1 67187999 1 h1s1:59670001-59680000 59675000 0.122502 117.285444 7569 88.510046 5358 0.0154955005945303 0.0165192321761851 0.938027895562199 0.960031355689875 0.358815583186251 59675000
h1s1 67187999 1 h1s1:59680001-59690000 59685000 0.170567 32.454249 2458 97.441301 5629 0.013203518714402 0.0173105882039439 0.762742349297744 0.484396107161521 0.859678357671791 59685000
h1s1 67187999 1 h1s1:59690001-59700000 59695000 0.15826 118.174063 8847 80.768404 4582 0.0133575294450096 0.0176273251855085 0.757774041406514 0.663389767001587 0.867438397901732 59695000
h1s1 67187999 1 h1s1:59700001-59710000 59705000 0.137558 107.23229 7200 108.288618 7104 0.0148933736111111 0.0152433302364865 0.977041983612104 0.886764546377826 0.252255539012197 59705000
h1s1 67187999 1 h1s1:5970001-5980000 5975000 0.228451 104.59696 9545 86.446895 5010 0.0109582985856469 0.017254869261477 0.635084417017999 0.0703925377402211 0.969403551672796 5975000
h1s1 67187999 1 h1s1:59710001-59720000 59715000 0.150694 121.010329 7828 161.495954 8968 0.0154586521461421 0.0180080234165923 0.858431366315233 0.761425599258507 0.621641342181291 59715000
h1s1 67187999 1 h1s1:59720001-59730000 59725000 0.17285 126.713036 8149 114.904379 6785 0.0155495196956682 0.0169350595431098 0.918185120996203 0.452779119871422 0.422167881124466 59725000
h1s1 67187999 1 h1s1:59730001-59740000 59735000 0.158141 11.145244 825 54.576246 3724 0.0135093866666667 0.0146552755102041 0.921810487783763 0.664858948696964 0.410305964483272 59735000
h1s1 67187999 1 h1s1:59740001-59750000 59745000 0.179331 132.615491 7836 107.3115 6502 0.0169238758295048 0.0165043832666872 1.02541703958514 0.371195164518769 0.158760365619176 59745000
h1s1 67187999 1 h1s1:59750001-59760000 59755000 0.206922 75.981052 4747 102.279078 6289 0.0160061200758374 0.0162631702973446 0.98419433500311 0.147085794294842 0.236212863721072 59755000
h1s1 67187999 1 h1s1:59760001-59770000 59765000 0.119765 153.472443 9866 129.148307 8377 0.0155556905534158 0.0154170116986988 1.00899518385451 0.967135687310806 0.186122642160585 59765000
h1s1 67187999 1 h1s1:59770001-59780000 59775000 0.131849 68.401942 4767 63.054836 4322 0.0143490543318649 0.0145892725590005 0.983534598715317 0.921334687478431 0.237662324856779 59775000
h1s1 67187999 1 h1s1:59780001-59790000 59785000 0.166875 59.108939 3516 50.029839 3043 0.0168114160978385 0.0164409592507394 1.02253255673524 0.537069722038712 0.163473579380183 59785000
h1s1 67187999 1 h1s1:59790001-59800000 59795000 0.166427 55.45249 3026 52.850553 2839 0.018325343688037 0.0186159045438535 0.984391794922885 0.543602157429228 0.235828312807517 59795000
h1s1 67187999 1 h1s1:59800001-59810000 59805000 0.135794 146.949849 9660 137.810106 8458 0.015212199689441 0.0162934625206905 0.933638241111954 0.898961712533402 0.372087519843813 59805000
h1s1 67187999 1 h1s1:5980001-5990000 5985000 0.161187 73.961402 4926 83.204435 5283 0.0150144949248883 0.0157494671588113 0.953333517476384 0.620882100634016 0.313971030497846 5985000
h1s1 67187999 1 h1s1:59810001-59820000 59815000 0.159477 145.057144 8781 150.607909 8126 0.0165194333219451 0.0185340769136106 0.891300570238486 0.646080045751698 0.510723054320282 59815000
h1s1 67187999 1 h1s1:59830001-59840000 59835000 0.152937 128.209648 8137 122.785165 7533 0.0157563780262996 0.0162996369308376 0.966670490462875 0.733210408511394 0.277635899306822 59835000
h1s1 67187999 1 h1s1:59840001-59850000 59845000 0.262622 32.603325 2229 77.160682 4043 0.0146268842530283 0.0190850066782093 0.766407080681237 0.0222152104676731 0.853515682775077 59845000
h1s1 67187999 1 h1s1:59850001-59860000 59855000 0.157817 103.581497 6409 94.975943 5900 0.0161618812607271 0.0160976174576271 1.00399213133677 0.669227052663755 0.195065915970695 59855000
h1s1 67187999 1 h1s1:59860001-59870000 59865000 0.166043 85.75677 5629 79.085964 4965 0.015234814354237 0.0159286936555891 0.956438405034636 0.549163355256022 0.305333425362612 59865000
h1s1 67187999 1 h1s1:59870001-59880000 59875000 0.15384 52.794886 4249 108.20513 6667 0.0124252497058131 0.0162299580020999 0.765574975869038 0.722102803277557 0.85493556307128 59875000
h1s1 67187999 1 h1s1:59880001-59890000 59885000 0.211612 16.268485 1188 18.475243 1141 0.0136940109427609 0.0161921498685364 0.845719132662571 0.124949466065847 0.661151483479101 59885000
h1s1 67187999 1 h1s1:59890001-59900000 59895000 0.21571 21.106398 1884 64.786164 3581 0.0112029713375796 0.0180916403239319 0.619234692763606 0.109113856651252 0.975211256495459 59895000
h1s1 67187999 1 h1s1:59900001-59910000 59905000 0.146462 63.548519 5096 99.249406 6873 0.0124702745290424 0.0144404781027208 0.863563826650089 0.807862587140223 0.603912559038426 59905000
h1s1 67187999 1 h1s1:5990001-6e+06 5995000 0.191729 134.746453 9809 120.032578 7376 0.0137370224283821 0.0162733972342733 0.844139808708819 0.245580129564077 0.666022461717463 5995000
h1s1 67187999 1 h1s1:59910001-59920000 59915000 0.146798 122.072212 9707 128.854074 8442 0.0125756888843103 0.0152634534470505 0.823908490168091 0.804490371436741 0.725943382273189 59915000
h1s1 67187999 1 h1s1:59920001-59930000 59925000 0.15535 51.202033 3616 60.463491 3635 0.0141598542588496 0.0166336976616231 0.851275197307383 0.703323900332291 0.643994596566651 59925000
h1s1 67187999 1 h1s1:59930001-59940000 59935000 0.16637 88.306266 6083 117.288613 8163 0.0145168939667927 0.014368322062967 1.01034024036868 0.544484652474437 0.183578689963221 59935000
h1s1 67187999 1 h1s1:59940001-59950000 59945000 0.153245 129.021415 8545 99.910561 9627 0.0150990538326507 0.0103781615248779 1.45488714898646 0.729596615951961 0.00638946133291263 59945000
h1s1 67187999 1 h1s1:59950001-59960000 59955000 0.150071 126.812393 8090 117.44231 7205 0.0156752030902349 0.0163001124219292 0.961662268607814 0.768515140459686 0.291114901840914 59955000
h1s1 67187999 1 h1s1:59960001-59970000 59965000 0.167135 137.812291 9233 146.049456 8588 0.0149260577277158 0.0170062244993014 0.877682035088329 0.533258723882584 0.557441060177288 59965000
h1s1 67187999 1 h1s1:59970001-59980000 59975000 0.154475 158.424029 9404 141.280524 8606 0.016846451403658 0.0164165145247502 1.02618929117138 0.714076535492077 0.157685595117189 59975000
h1s1 67187999 1 h1s1:59980001-59990000 59985000 0.156751 100.974204 8672 102.743691 8381 0.0116437043357934 0.0122591207493139 0.949799302404701 0.684165376613388 0.323683406135066 59985000
h1s1 67187999 1 h1s1:59990001-6e+07 59995000 0.168919 133.984933 9144 127.024391 8092 0.0146527704505687 0.0156975273109244 0.933444494813612 0.507809341629115 0.372679136633898 59995000
h1s1 67187999 1 h1s1:60000001-60010000 60005000 0.150327 128.395293 8260 125.879068 7232 0.0155442243341404 0.017405844579646 0.893046255986767 0.765734541546289 0.50485618781861 60005000
h1s1 67187999 1 h1s1:6000001-6010000 6005000 0.166917 143.133502 9175 139.070294 8871 0.0156003816893733 0.0156769579528802 0.995115362065967 0.536433733989371 0.212429868759675 6005000
h1s1 67187999 1 h1s1:600001-610000 605000 0.17638 92.012281 7624 104.279041 7841 0.0120687671825813 0.0132992017599796 0.907480569164614 0.407446483331197 0.457043690899948 605000
h1s1 67187999 1 h1s1:60001-70000 65000 0.187768 97.4157 6723 128.83898 7381 0.0144899152164212 0.0174554911258637 0.830106418200495 0.279479771635919 0.708687892562391 65000
h1s1 67187999 1 h1s1:60010001-60020000 60015000 0.170434 116.193294 8059 125.360614 8118 0.0144178302518923 0.0154423027839369 0.933658046576428 0.486471696066734 0.371969196485796 60015000
h1s1 67187999 1 h1s1:60020001-60030000 60025000 0.126894 35.862042 2621 46.822393 3024 0.0136825799313239 0.0154835955687831 0.883682337900234 0.944752852085942 0.53654712720747 60025000
h1s1 67187999 1 h1s1:60030001-60040000 60035000 0.129343 116.629428 6982 100.841027 6386 0.0167043007734174 0.0157909531788287 1.05783992797935 0.934054448465247 0.116795014642516 60035000
h1s1 67187999 1 h1s1:60040001-60050000 60045000 0.138556 62.674524 4189 81.726157 4855 0.0149616910957269 0.0168334 0.888809812380559 0.879260873423588 0.518907086583117 60045000
h1s1 67187999 1 h1s1:60050001-60060000 60055000 0.159164 140.885198 8902 148.645274 9224 0.0158262410694226 0.0161150557241977 0.982077961148997 0.65059605391601 0.240827474683732 60055000
h1s1 67187999 1 h1s1:49940001-49950000 49945000 0.175147 128.209934 9630 156.013329 8745 0.0133135964693666 0.017840289193825 0.74626573172226 0.422956703511246 0.883954366624925 49945000
h1s1 67187999 1 h1s1:49950001-49960000 49955000 0.115225 102.399552 9758 120.922926 9671 0.0104939077679852 0.012503663116534 0.839266674908158 0.977331216659929 0.680694558111559 49955000
h1s1 67187999 1 h1s1:49960001-49970000 49965000 0.153044 80.970369 6881 83.36417 7002 0.0117672386281064 0.0119057654955727 0.988364724005539 0.73209126675015 0.226963921236085 49965000
h1s1 67187999 1 h1s1:49970001-49980000 49975000 0.125754 134.549501 9947 113.301731 9927 0.0135266412988841 0.0114134915885968 1.18514489574764 0.949288580809923 0.0386818777916917 49975000
h1s1 67187999 1 h1s1:49980001-49990000 49985000 0.127999 108.856678 9973 112.842348 9944 0.0109151386744209 0.0113477823813355 0.96187416251248 0.940286145320804 0.290651468688681 49985000
h1s1 67187999 1 h1s1:49990001-5e+07 49995000 0.140847 108.81445 9953 117.307873 9908 0.0109328292976992 0.0118397126564392 0.923403262810873 0.861463068321879 0.404567281619452 49995000
h1s1 67187999 1 h1s1:50000001-50010000 50005000 0.093721 71.657726 6246 101.618293 7748 0.0114725786103106 0.0131154224315952 0.874739541951236 0.996824989893213 0.567163296094343 50005000
h1s1 67187999 1 h1s1:5000001-5010000 5005000 0.184973 71.61155 5265 42.652731 2402 0.0136014339981007 0.0177571736053289 0.765968408058977 0.307280830629973 0.854245343482848 5005000
h1s1 67187999 1 h1s1:500001-510000 505000 0.16962 101.711907 8412 143.355929 8141 0.0120912870898716 0.0176091302051345 0.686648741250491 0.497515209481645 0.942159598489405 505000
h1s1 67187999 1 h1s1:50001-60000 55000 0.25737 99.664927 6419 76.706096 4214 0.0155265503972581 0.0182026805885145 0.852981533228413 0.0263762485579341 0.638443259019691 55000
h1s1 67187999 1 h1s1:50010001-50020000 50015000 0.174711 36.637225 3028 86.148171 5884 0.0120994798546896 0.0146410895649218 0.826405698909074 0.428212232663163 0.719139789187217 50015000
h1s1 67187999 1 h1s1:50020001-50030000 50025000 0.178581 60.220731 4725 98.018873 6287 0.0127451282539683 0.015590722602195 0.81748156125707 0.380197600007888 0.743445378979855 50025000
h1s1 67187999 1 h1s1:50030001-50040000 50035000 0.186706 52.820632 4436 91.694909 6213 0.0119072660054103 0.014758556092065 0.806804265344918 0.289685161264877 0.770235759290849 50035000
h1s1 67187999 1 h1s1:50040001-50050000 50045000 0.15823 35.032027 2380 100.15276 6237 0.0147193390756303 0.0160578419111752 0.916644911380434 0.663734876795803 0.427058579922498 50045000
h1s1 67187999 1 h1s1:50050001-50060000 50055000 0.122406 121.657076 9248 126.714541 9609 0.0131549606401384 0.013187068477469 0.997565202805651 0.96030251338533 0.207480008282635 50055000
h1s1 67187999 1 h1s1:50060001-50070000 50065000 0.157063 121.34853 9420 145.274445 9713 0.0128820095541401 0.014956701842891 0.861286778960767 0.679521184811225 0.611958547383575 50065000
h1s1 67187999 1 h1s1:50070001-50080000 50075000 0.210271 107.340833 7979 129.313933 7800 0.0134529180348415 0.0165787093589744 0.811457499106174 0.13083112298727 0.758866856641392 50075000
h1s1 67187999 1 h1s1:50080001-50090000 50085000 0.177704 84.161805 7156 129.77392 7725 0.0117610124371157 0.0167992129449838 0.700093062432874 0.391275624402221 0.931835885502431 50085000
h1s1 67187999 1 h1s1:50090001-50100000 50095000 0.15703 95.273417 9691 150.888414 9270 0.00983112341347642 0.0162770673139159 0.603986161872749 0.68009308104164 0.97974698521944 50095000
h1s1 67187999 1 h1s1:60230001-60240000 60235000 0.182709 21.367255 1333 39.973991 2406 0.016029448612153 0.0166142938487116 0.96479867023636 0.331995622035753 0.282792825660392 60235000
h1s1 67187999 1 h1s1:60240001-60250000 60245000 0.197756 103.930007 7979 91.774154 5209 0.0130254426619877 0.0176183824150509 0.739309793324753 0.200424978060877 0.892858199315697 60245000
h1s1 67187999 1 h1s1:60250001-60260000 60255000 0.193595 119.967028 9601 105.859678 7192 0.0124952638266847 0.0147190875973304 0.848915650787418 0.230336136939566 0.65106441720816 60255000
h1s1 67187999 1 h1s1:60260001-60270000 60265000 0.19697 125.545484 7989 133.578305 8975 0.0157147933408437 0.0148833766016713 1.0558621045092 0.205498092035852 0.119003717325498 60265000
h1s1 67187999 1 h1s1:60270001-60280000 60275000 0.177877 129.690146 9245 126.582611 8000 0.0140281391022174 0.015822826375 0.886576062313483 0.388869716122544 0.526410759537356 60275000
h1s1 67187999 1 h1s1:60280001-60290000 60285000 0.157623 124.250557 7489 123.883631 7687 0.0165910745092803 0.0161159920645245 1.0294789450661 0.671662541782936 0.153021682755357 60285000
h1s1 67187999 1 h1s1:60290001-60300000 60295000 0.204082 76.591869 5683 106.645591 6452 0.0134773656519444 0.0165290748605084 0.815373259887933 0.16205369908398 0.748996716526815 60295000
h1s1 67187999 1 h1s1:60300001-60310000 60305000 0.229309 86.464325 5753 57.452319 3735 0.0150294324700156 0.0153821469879518 0.977069877292654 0.068371180374099 0.252196377333189 60305000
h1s1 67187999 1 h1s1:6030001-6040000 6035000 0.171662 11.820545 882 30.527494 1862 0.0134019784580499 0.0163950021482277 0.817442921744212 0.469157044676928 0.743524261218533 6035000
h1s1 67187999 1 h1s1:60310001-60320000 60315000 0.165781 85.614377 5072 87.857924 5268 0.0168798061908517 0.016677662110858 1.01212064848478 0.553087746630249 0.180502282654782 60315000
h1s1 67187999 1 h1s1:60320001-60330000 60325000 0.138749 135.971504 7988 113.622597 6928 0.0170219709564347 0.0164004903290993 1.03789402724336 0.877836062987468 0.141228788073006 60325000
h1s1 67187999 1 h1s1:60330001-60340000 60335000 0.138364 121.249911 7950 133.077398 7274 0.0152515611320755 0.0182949406103932 0.833649119550091 0.880690613999625 0.697673959986984 60335000
h1s1 67187999 1 h1s1:5020001-5030000 5025000 0.134359 127.085026 9397 135.119557 7687 0.0135239997871661 0.0175776710029921 0.769385192433291 0.907875405504008 0.848624983977045 5025000
h1s1 67187999 1 h1s1:50210001-50220000 50215000 0.174832 56.04833 5230 112.184018 8409 0.0107166978967495 0.0133409463669878 0.803293679619915 0.426619797469852 0.779129731701786 50215000
h1s1 67187999 1 h1s1:50220001-50230000 50225000 0.131677 113.390855 9957 132.878331 9965 0.0113880541327709 0.0133345038635223 0.854029084945853 0.922271414062731 0.635149925554887 50225000
h1s1 67187999 1 h1s1:50230001-50240000 50235000 0.183763 118.146575 8175 113.057124 7177 0.0144521804281346 0.0157526994565975 0.917441513307217 0.320212587633237 0.424485046885631 50235000
h1s1 67187999 1 h1s1:50240001-50250000 50245000 0.165816 129.790048 9475 129.35017 8146 0.0136981581002639 0.0158789798674196 0.862659831716876 0.552614453198182 0.607117149984717 50245000
h1s1 67187999 1 h1s1:50250001-50260000 50255000 0.234707 79.626866 7258 73.245723 5610 0.0109709101680904 0.0130562786096257 0.840278497121082 0.0570022777246418 0.677697033041798 50255000
h1s1 67187999 1 h1s1:50260001-50270000 50265000 0.158108 120.991219 9301 118.375226 9211 0.0130084097408881 0.0128515064596678 1.01220894077381 0.665366753108453 0.180334657897591 50265000
h1s1 67187999 1 h1s1:50270001-50280000 50275000 0.135239 38.81105 3828 70.604807 6031 0.0101387277951933 0.011706981760902 0.866041137012256 0.902629736631926 0.595827129573937 50275000
h1s1 67187999 1 h1s1:50280001-50290000 50285000 0.151179 41.693664 3159 59.117284 3649 0.0131983741690408 0.0162009547821321 0.814666440745654 0.755686916394687 0.750860309415581 50285000
h1s1 67187999 1 h1s1:50290001-50300000 50295000 0.190683 112.869945 7926 129.971516 7487 0.0142404674489023 0.0173596254841726 0.820321121667396 0.254109271621129 0.735833242947435 50295000
h1s1 67187999 1 h1s1:50300001-50310000 50305000 0.247764 56.275575 5920 86.78749 6147 0.00950600929054054 0.0141186741499919 0.67329334111348 0.0367591232239171 0.951043710620507 50305000
h1s1 67187999 1 h1s1:5030001-5040000 5035000 0.155708 71.40842 5576 99.988785 6320 0.0128063880918221 0.0158210102848101 0.809454507726198 0.698546594752359 0.763905459636944 5035000
h1s1 67187999 1 h1s1:50310001-50320000 50315000 0.140471 154.777639 9760 147.851407 8662 0.0158583646516393 0.0170689687139229 0.929075734886311 0.864263387794946 0.386730035398405 50315000
h1s1 67187999 1 h1s1:50320001-50330000 50325000 0.17573 134.713319 9972 169.998578 9797 0.0135091575411151 0.017352105542513 0.778531314716673 0.415546703215437 0.83241468392873 50325000
h1s1 67187999 1 h1s1:50330001-50340000 50335000 0.167881 125.193733 8622 144.339709 8448 0.014520265947576 0.017085666311553 0.849850727668585 0.522545529842137 0.648362700533441 50335000
h1s1 67187999 1 h1s1:60510001-60520000 60515000 0.171414 80.963463 5401 84.671865 6201 0.0149904578781707 0.0136545500725689 1.09783609115657 0.472691954997683 0.0802626778547975 60515000
h1s1 67187999 1 h1s1:60520001-60530000 60525000 0.130053 139.603521 9699 128.552482 9102 0.0143935994432416 0.014123542298396 1.01912106319647 0.930366703807054 0.168886873009456 60525000
h1s1 67187999 1 h1s1:60530001-60540000 60535000 0.131335 155.111419 9399 134.978575 8487 0.0165029704223854 0.015904156356781 1.03765141967742 0.924238539889762 0.141583758147056 60535000
h1s1 67187999 1 h1s1:50370001-50380000 50375000 0.163948 81.09357 4950 119.744106 6425 0.0163825393939394 0.0186372149416342 0.879022935843378 0.580760621986452 0.552875750613802 50375000
h1s1 67187999 1 h1s1:50380001-50390000 50385000 0.200987 119.510021 6739 146.518155 8483 0.0177340882920315 0.0172719739478958 1.02675515523181 0.179600067049903 0.156808030211897 50385000
h1s1 67187999 1 h1s1:50390001-50400000 50395000 0.198575 114.182727 6789 155.933451 9481 0.0168187843570482 0.016446941356397 1.02260864148497 0.195144798209373 0.163355256022166 50395000
h1s1 67187999 1 h1s1:50400001-50410000 50405000 0.180754 103.684949 5720 139.170134 7569 0.0181267393356643 0.0183868587660193 0.985852970664262 0.354339016141278 0.232604001301557 50405000
h1s1 67187999 1 h1s1:5040001-5050000 5045000 0.154876 124.867354 9684 144.453369 9506 0.0128941918628666 0.0151960203029665 0.848524258706695 0.708875237879251 0.65222793022866 5045000
h1s1 67187999 1 h1s1:50410001-50420000 50415000 0.177586 67.854801 4361 98.515642 6437 0.0155594590690209 0.0153045894050023 1.01665315267688 0.392562390920654 0.172890146622361 50415000
h1s1 67187999 1 h1s1:50420001-50430000 50425000 0.1685 102.304732 6445 151.822286 8734 0.0158735038013964 0.0173829042821159 0.913167531948481 0.51383890274806 0.437697821864184 50425000
h1s1 67187999 1 h1s1:50430001-50440000 50435000 0.169373 88.315452 7380 93.528207 6989 0.0119668634146341 0.0133822016025182 0.894237269029204 0.501370578897029 0.500921936164548 50435000
h1s1 67187999 1 h1s1:60610001-60620000 60615000 0.187155 157.335932 9554 147.915679 9235 0.0164680690810132 0.0160168574986465 1.0281710430654 0.285139572261061 0.154944437323131 60615000
h1s1 67187999 1 h1s1:60620001-60630000 60625000 0.150972 125.476263 7002 147.806502 8075 0.0179200604113111 0.0183042107739938 0.979013005945684 0.758181567192877 0.247847993926068 60625000
h1s1 67187999 1 h1s1:60630001-60640000 60635000 0.148164 133.505559 8941 149.18065 9076 0.0149318374902136 0.0164368278977523 0.908437904387592 0.789699951684629 0.453365806521589 60635000
h1s1 67187999 1 h1s1:60640001-60650000 60645000 0.124401 97.460377 7354 95.557943 6841 0.0132527028827849 0.0139684173366467 0.948761950862958 0.954120117928947 0.326503446167802 60645000
h1s1 67187999 1 h1s1:60650001-60660000 60655000 0.159426 55.980631 3659 98.994425 6271 0.0152994345449576 0.0157860668154999 0.969173304773772 0.646775195480048 0.270891467899859 60655000
h1s1 67187999 1 h1s1:60660001-60670000 60665000 0.163761 97.096238 6869 130.976611 7501 0.0141354255350124 0.0174612199706706 0.80953252743826 0.583491919500675 0.763698393760415 60665000
h1s1 67187999 1 h1s1:60670001-60680000 60675000 0.148842 117.233104 8730 126.897493 8526 0.0134287633447881 0.0148835905465635 0.902252941101549 0.782156837611051 0.474851356281491 60675000
h1s1 67187999 1 h1s1:60680001-60690000 60685000 0.211271 48.066749 2786 37.638861 2021 0.0172529608758076 0.0186238797624938 0.926389189354247 0.126389066921719 0.395150714377274 60685000
h1s1 67187999 1 h1s1:60690001-60700000 60695000 0.113171 103.036294 6257 114.343443 6322 0.0164673635927761 0.0180865933248972 0.910473481487963 0.980713292643245 0.446907323229833 60695000
h1s1 67187999 1 h1s1:60700001-60710000 60705000 0.180724 96.614916 6937 136.064169 9526 0.0139274781605881 0.0142834525509133 0.975077846966182 0.354713706774998 0.256949032213534 60705000
h1s1 67187999 1 h1s1:6070001-6080000 6075000 0.165119 121.875677 8069 118.690102 7521 0.0151041860205726 0.0157811596862119 0.957102413314349 0.563130441641934 0.303647317510871 6075000
h1s1 67187999 1 h1s1:60710001-60720000 60715000 0.241072 70.737883 4879 104.40648 6904 0.0144984388194302 0.015122607184241 0.958726140459349 0.0455939339558457 0.299220051865072 60715000
h1s1 67187999 1 h1s1:60720001-60730000 60725000 0.154951 124.623491 9770 134.624646 9497 0.0127557309109519 0.0141754918395283 0.899843974046997 0.708061764792885 0.482769160988789 60725000
h1s1 67187999 1 h1s1:60730001-60740000 60735000 0.156206 70.289023 5182 82.505317 6463 0.0135640723658819 0.0127657925112177 1.06253272986873 0.691910626423578 0.111983198083162 60735000
h1s1 67187999 1 h1s1:60740001-60750000 60745000 0.175269 19.339599 1482 70.704321 4894 0.0130496619433198 0.0144471436452799 0.903269342627692 0.42156147391463 0.471410118619166 60745000
h1s1 67187999 1 h1s1:60750001-60760000 60755000 0.148358 111.173691 7643 124.261798 7930 0.0145458185267565 0.015669835813367 0.928268725977868 0.787678594318507 0.389066921719238 60755000
h1s1 67187999 1 h1s1:60760001-60770000 60765000 0.135159 144.292648 9471 132.952156 8524 0.0152352072642804 0.0155973904270296 0.976779246217913 0.903132610903497 0.252857016082116 60765000
h1s1 67187999 1 h1s1:60770001-60780000 60775000 0.085979 1.774106 146 4.763762 249 0.0121514109589041 0.0191315742971888 0.635149558010481 0.998313892148259 0.969364110553458 60775000
h1s1 67187999 1 h1s1:60790001-60800000 60795000 0.154641 112.451127 7355 110.011919 6572 0.0152890723317471 0.0167394885879489 0.913353610023311 0.711729788891409 0.437135785913604 60795000
h1s1 67187999 1 h1s1:60800001-60810000 60805000 0.192411 123.530089 8325 107.086614 6954 0.0148384491291291 0.0153992830025884 0.963580520381044 0.239757634321662 0.286036857726022 60805000
h1s1 67187999 1 h1s1:6080001-6090000 6085000 0.18632 80.914248 5116 63.442662 3840 0.0158159202501955 0.0165215265625 0.957291700035389 0.293540530680261 0.303164163798969 6085000
h1s1 67187999 1 h1s1:60810001-60820000 60815000 0.159957 135.332888 8906 113.579907 6871 0.0151956981810016 0.0165303313928104 0.919261557430768 0.63897078399085 0.418549158425116 60815000
h1s1 67187999 1 h1s1:60820001-60830000 60825000 0.134587 127.97637 9098 121.903314 7652 0.0140664288854693 0.0159309087820178 0.882964624174297 0.906771054162517 0.539317865841033 60825000
h1s1 67187999 1 h1s1:60830001-60840000 60835000 0.162848 123.854875 9185 110.306595 6584 0.0134844719651606 0.0167537355710814 0.804863602385853 0.596773716438073 0.775254641726732 60835000
h1s1 67187999 1 h1s1:50660001-50670000 50665000 0.148264 128.058215 8364 148.005333 8985 0.0153106426351028 0.0164724911519199 0.929467346128662 0.788768155240246 0.385418618180384 50665000
h1s1 67187999 1 h1s1:50670001-50680000 50675000 0.209056 128.58901 9735 132.598657 9376 0.0132089378531073 0.0141423482295222 0.933998911548059 0.136673338789355 0.370845124584636 50675000
h1s1 67187999 1 h1s1:60860001-60870000 60865000 0.15701 126.288422 9155 120.382973 9175 0.013794475368651 0.01312076 1.05134728237168 0.680408609996352 0.124200084798407 60865000
h1s1 67187999 1 h1s1:60870001-60880000 60875000 0.140722 75.71024 5408 105.197038 6633 0.013999674556213 0.0158596469169305 0.882722965368673 0.862389934626345 0.540047526548804 60875000
h1s1 67187999 1 h1s1:60880001-60890000 60885000 0.235657 62.666129 4741 83.095233 6147 0.0132179137312803 0.0135180141532455 0.977799962438039 0.0551879862350493 0.250717335357977 60885000
h1s1 67187999 1 h1s1:60890001-60900000 60895000 0.13547 55.189685 3967 88.83503 6697 0.0139121968742123 0.0132648992086009 1.04879778243559 0.901066882278119 0.127217330427838 60895000
h1s1 67187999 1 h1s1:60900001-60910000 60905000 0.161316 105.687102 7818 133.440937 7985 0.0135184320798158 0.0167114510958046 0.808932270591964 0.618949485786407 0.765187296015461 60905000
h1s1 67187999 1 h1s1:6090001-6100000 6095000 0.13302 87.731314 5862 95.452416 5924 0.0149661061071307 0.0161128318703579 0.928831519347212 0.915408659297751 0.38746955638601 6095000
h1s1 67187999 1 h1s1:60910001-60920000 60915000 0.167154 91.741678 9795 140.546445 9820 0.00936617437468096 0.0143122652749491 0.654415928907821 0.532933334648037 0.960834968496406 60915000
h1s1 67187999 1 h1s1:60920001-60930000 60925000 0.150803 24.72423 1948 67.273976 5085 0.0126921098562628 0.0132298871189774 0.959351334000186 0.760074740921147 0.29738603981581 60925000
h1s1 67187999 1 h1s1:60930001-60940000 60935000 0.142278 62.882913 5562 118.861563 8379 0.011305809600863 0.0141856501969209 0.79698917172771 0.848516520898863 0.793170770186458 60935000
h1s1 67187999 1 h1s1:60940001-60950000 60945000 0.184186 71.502435 5292 95.494569 6199 0.0135114200680272 0.0154048344894338 0.877089596599998 0.315538814991569 0.559324373625724 60945000
h1s1 67187999 1 h1s1:60950001-60960000 60955000 0.163044 60.153535 4798 64.246423 4326 0.0125372102959566 0.0148512304669441 0.844186636512175 0.593697309129633 0.665805535561099 60955000
h1s1 67187999 1 h1s1:60960001-60970000 60965000 0.165331 138.342013 9739 150.798325 9672 0.0142049505082657 0.0155912246691481 0.911086255871517 0.560157567271759 0.444718341106521 60965000
h1s1 67187999 1 h1s1:60970001-60980000 60975000 0.160148 128.900848 9000 135.581064 8834 0.0143223164444444 0.0153476413855558 0.933193321673757 0.63600776990051 0.37353698097952 60975000
h1s1 67187999 1 h1s1:60980001-60990000 60985000 0.150576 139.832065 9517 133.370834 9215 0.0146928722286435 0.014473232121541 1.0151756086863 0.762865200114379 0.175325635741542 60985000
h1s1 67187999 1 h1s1:60990001-6.1e+07 60995000 0.114948 125.233481 9712 145.125978 9469 0.0128947159184514 0.0153264313021438 0.841338447564614 0.977903112890344 0.674453000976168 60995000
h1s1 67187999 1 h1s1:61000001-61010000 61005000 0.152312 110.085934 9275 112.174494 7537 0.0118691033962264 0.0148831755340321 0.797484607306172 0.741774061547867 0.792105859964306 61005000
h1s1 67187999 1 h1s1:6100001-6110000 6105000 0.11831 111.510571 7036 133.926057 7285 0.0158485746162592 0.0183838101578586 0.862094118693038 0.970685388051313 0.609089205951665 6105000
h1s1 67187999 1 h1s1:610001-620000 615000 0.108145 90.776523 7407 105.566345 7843 0.0122555046577562 0.0134599445365294 0.910516727947545 0.987201356774505 0.446739698472643 615000
h1s1 67187999 1 h1s1:61010001-61020000 61015000 0.113418 88.672024 6421 76.836041 4822 0.0138096907023828 0.0159344755288262 0.866654862747157 0.980397763688533 0.593993117524675 61015000
h1s1 67187999 1 h1s1:61020001-61030000 61025000 0.138799 118.463 8899 110.231107 6184 0.0133119451623778 0.0178252113518758 0.746804337945588 0.877466302493665 0.883185264797815 61025000
h1s1 67187999 1 h1s1:61030001-61040000 61035000 0.132251 115.66574 9926 117.950862 9753 0.0116528047551884 0.0120938031374962 0.963535177702664 0.919224587593796 0.286234063322717 61035000
h1s1 67187999 1 h1s1:61040001-61050000 61045000 0.152625 47.354293 3298 90.541154 6016 0.0143584878714372 0.0150500588430851 0.95404862008459 0.737558791918515 0.31190037173255 61045000
h1s1 67187999 1 h1s1:61050001-61060000 61055000 0.213761 117.989338 7508 136.355879 9392 0.0157151489078316 0.0145183005749574 1.08243721961086 0.116513996667225 0.0922922192531824 61055000
h1s1 67187999 1 h1s1:61060001-61070000 61065000 0.152371 135.370286 9083 162.459587 9626 0.014903697676979 0.0168771646582173 0.883068807989765 0.741083841959435 0.538933314927478 61065000
h1s1 67187999 1 h1s1:61070001-61080000 61075000 0.153562 91.63596 7398 148.342538 8594 0.0123865855636659 0.017261175005818 0.717598052246783 0.725588412199138 0.916828539593954 61075000
h1s1 67187999 1 h1s1:61080001-61090000 61085000 0.205364 37.600619 2694 124.321874 7127 0.0139571711210097 0.0174437875684019 0.800122740905883 0.155516333553546 0.786377037380321 61085000
h1s1 67187999 1 h1s1:61090001-61100000 61095000 0.151907 127.286062 8455 152.773945 8853 0.0150545312832643 0.0172567429120072 0.872385441449059 0.746630249366477 0.574923336324285 61095000
h1s1 67187999 1 h1s1:61100001-61110000 61105000 0.128363 130.347559 8609 136.179753 8622 0.0151408478336624 0.0157944505915101 0.958618202383122 0.938619758028733 0.299535580819784 61105000
h1s1 67187999 1 h1s1:6110001-6120000 6115000 0.190958 115.252196 8645 97.26811 5804 0.0133316594563331 0.0167588059958649 0.795501747536346 0.251757594880543 0.796414802252088 6115000
h1s1 67187999 1 h1s1:61110001-61120000 61115000 0.152733 93.35204 6913 120.336547 7867 0.0135038391436424 0.0152963705351468 0.882813286499195 0.736099470502973 0.539781298993265 61115000
h1s1 67187999 1 h1s1:61120001-61130000 61125000 0.169287 111.303539 7941 141.954239 8546 0.0140163126810225 0.0166106060145097 0.843817056932119 0.502810179752901 0.667057791100111 61125000
h1s1 67187999 1 h1s1:61130001-61140000 61135000 0.175178 104.63554 6839 128.49414 7176 0.0152998303845591 0.0179060953177258 0.854448170473739 0.422660895116203 0.633710324699015 61135000
h1s1 67187999 1 h1s1:61140001-61150000 61145000 0.131985 133.625785 8592 109.74005 6916 0.0155523492783985 0.0158675607287449 0.980134851491357 0.920762791248016 0.245018093613497 61145000
h1s1 67187999 1 h1s1:61150001-61160000 61155000 0.115596 104.784138 7818 123.118168 8686 0.0134029339984651 0.0141743228183283 0.945578435756676 0.976601555952158 0.336097498447006 61155000
h1s1 67187999 1 h1s1:61160001-61170000 61165000 0.115848 127.219878 9054 121.449079 8494 0.0140512345924453 0.0142982198022133 0.982726156599595 0.976014869301991 0.239358292988355 61165000
h1s1 67187999 1 h1s1:61170001-61180000 61175000 0.136648 119.504586 8964 139.251136 9415 0.0133316137884873 0.0147903490175252 0.901372494502363 0.893242750229251 0.47776013883274 61175000
h1s1 67187999 1 h1s1:61180001-61190000 61185000 0.181983 106.970687 8349 136.924669 8651 0.0128123951371422 0.0158276117211883 0.809496427056668 0.33983947464429 0.763787136278928 61185000
h1s1 67187999 1 h1s1:61190001-61200000 61195000 0.131767 52.066137 4448 85.624848 6747 0.0117055164118705 0.012690803023566 0.92236215392628 0.921630495873473 0.40847195243401 61195000
h1s1 67187999 1 h1s1:61200001-61210000 61205000 0.158235 96.931172 7989 124.955321 8616 0.0121330794842909 0.0145027067084494 0.836607933139961 0.663646134277291 0.688927891773569 61205000
h1s1 67187999 1 h1s1:6120001-6130000 6125000 0.168799 143.688145 9202 131.166873 8552 0.0156148820908498 0.0153375670018709 1.01808077441129 0.509436287801848 0.170474378062849 6125000
h1s1 67187999 1 h1s1:61210001-61220000 61215000 0.156923 21.934349 1491 125.918942 8500 0.0147111663313213 0.0148139931764706 0.993058802989551 0.681734817634124 0.216797972726466 61215000
h1s1 67187999 1 h1s1:61220001-61230000 61225000 0.15733 135.934781 8824 134.014636 9515 0.0154051202402539 0.0140845650026274 1.09375903603555 0.675754557914354 0.0834278276817496 61225000
h1s1 67187999 1 h1s1:61230001-61240000 61235000 0.153828 146.064955 8730 142.140583 9918 0.0167313808705613 0.0143315772333132 1.16744867631665 0.72226549789483 0.0445980456925368 61235000
h1s1 67187999 1 h1s1:61240001-61250000 61245000 0.198186 51.957611 3463 111.33339 7675 0.0150036416401964 0.0145059791530945 1.0343074039918 0.197747912085745 0.146070185471864 61245000
h1s1 67187999 1 h1s1:61250001-61260000 61255000 0.147434 135.608025 9315 157.74904 9521 0.0145580273752013 0.0165685369183909 0.878654973997252 0.797736079749943 0.554177307551988 61255000
h1s1 67187999 1 h1s1:61260001-61270000 61265000 0.150402 126.726154 7963 147.136234 9200 0.015914373226171 0.0159930689130435 0.995079387996118 0.764822465661576 0.212489030438684 61265000
h1s1 67187999 1 h1s1:61270001-61280000 61275000 0.175695 127.348247 8906 147.695087 9183 0.0142991519200539 0.0160835333768921 0.889055382606294 0.415985485668083 0.518216866994685 61275000
h1s1 67187999 1 h1s1:61280001-61290000 61285000 0.156062 102.058087 7855 119.610212 8046 0.0129927545512412 0.0148657981605767 0.874003158854756 0.693981285188874 0.569559344094185 61285000
h1s1 67187999 1 h1s1:61290001-61300000 61295000 0.171997 36.980236 2513 103.361128 5844 0.0147155734182252 0.0176867091033539 0.832013085771551 0.464424110356252 0.702890048019563 61295000
h1s1 67187999 1 h1s1:61300001-61310000 61305000 0.234746 50.240134 5023 81.524577 5243 0.0100020175194107 0.0155492231546824 0.643248696086707 0.0569135352061291 0.966198960726505 61305000
h1s1 67187999 1 h1s1:6130001-6140000 6135000 0.154529 121.722626 9514 130.010453 9575 0.0127940536052134 0.0135781151958225 0.942255491332824 0.713282782965381 0.345632389047201 6135000
h1s1 67187999 1 h1s1:61310001-61320000 61315000 0.18037 107.013412 8502 114.958557 7905 0.0125868515643378 0.0145425119544592 0.865521142685275 0.358850094165672 0.597601979944191 61315000
h1s1 67187999 1 h1s1:61320001-61330000 61325000 0.125115 119.667452 8583 136.946763 8746 0.0139423805196318 0.0156582166704779 0.890419440032328 0.95178816174803 0.513572675192522 61325000
h1s1 67187999 1 h1s1:61330001-61340000 61335000 0.209442 131.942885 8796 144.620201 9810 0.0150003279899955 0.0147421203873598 1.01751495686177 0.134745654081663 0.171440685486654 61335000
h1s1 67187999 1 h1s1:61340001-61350000 61345000 0.164185 95.330843 6042 127.649936 9148 0.0157780276398544 0.01395386270223 1.13072831348218 0.577255292505201 0.0601575672717592 61345000
h1s1 67187999 1 h1s1:61350001-61360000 61355000 0.173156 95.398565 6591 130.155521 8724 0.0144740653922015 0.0149192481659789 0.970160508839005 0.448578640661822 0.268239052624313 61355000
h1s1 67187999 1 h1s1:61360001-61370000 61365000 0.137378 50.977933 3749 84.299693 5159 0.013597741531075 0.0163403165342121 0.832159003933925 0.888204147233698 0.702367453188321 61365000
h1s1 67187999 1 h1s1:61370001-61380000 61375000 0.156916 89.508471 6749 108.364752 6958 0.013262479033931 0.0155741235987353 0.851571451186374 0.681843280712307 0.643097311101689 61375000
h1s1 67187999 1 h1s1:61380001-61390000 61385000 0.154741 121.5102 9720 138.086737 9344 0.012501049382716 0.0147781182577055 0.845916182609911 0.710447952512892 0.660638748927695 61385000
h1s1 67187999 1 h1s1:61390001-61400000 61395000 0.127983 83.875992 6808 97.569673 6808 0.0123202103407756 0.0143316205934195 0.859652281503495 0.940355167279647 0.61729295877417 61395000
h1s1 67187999 1 h1s1:61400001-61410000 61405000 0.147116 45.79823 3107 99.009765 7530 0.0147403379465723 0.0131487071713147 1.12104846161072 0.801216758531607 0.0652651922261554 61405000
h1s1 67187999 1 h1s1:6140001-6150000 6145000 0.133313 88.559003 8369 132.507839 8991 0.0105817902975266 0.0147378310532755 0.718001872817966 0.91351548556948 0.91638482700139 6145000
h1s1 67187999 1 h1s1:61410001-61420000 61415000 0.179745 78.109188 5112 134.405689 9329 0.0152795751173709 0.0144072986386537 1.06054406871091 0.36648688089768 0.114014415729118 61415000
h1s1 67187999 1 h1s1:61420001-61430000 61425000 0.180571 80.949903 5584 92.101553 6067 0.0144967591332378 0.0151807405637053 0.954944132824274 0.356562509244012 0.309435301773864 61425000
h1s1 67187999 1 h1s1:61430001-61440000 61435000 0.208146 74.801496 5126 76.144327 4183 0.0145925665236052 0.018203281616065 0.801644825992622 0.141026652336393 0.783093564195352 61435000
h1s1 67187999 1 h1s1:61440001-61450000 61445000 0.152085 99.901311 7127 118.997917 8075 0.0140173019503297 0.0147365841486068 0.95119071074927 0.744564520741099 0.319808316160013 61445000
h1s1 67187999 1 h1s1:61450001-61460000 61455000 0.153898 123.457673 9974 140.129588 9542 0.0123779499699218 0.0146855573255083 0.84286552396767 0.721240028792017 0.669907411972352 61455000
h1s1 67187999 1 h1s1:61460001-61470000 61465000 0.196891 98.474485 7312 96.502273 5931 0.013467517095186 0.0162708266734109 0.82770945604098 0.205961525188085 0.71521539781299 61465000
h1s1 67187999 1 h1s1:61470001-61480000 61475000 0.179705 40.397275 3505 54.215438 4069 0.0115256134094151 0.0133240201523716 0.865025215934069 0.366841850971731 0.599120463038741 61475000
h1s1 67187999 1 h1s1:61480001-61490000 61485000 0.203799 63.509969 4479 89.693547 4915 0.0141794974324626 0.0182489414038657 0.777003833737935 0.163586972598282 0.835402348718657 61485000
h1s1 67187999 1 h1s1:61490001-61500000 61495000 0.131256 140.287477 9423 133.620466 8585 0.0148877721532421 0.0155644107163658 0.956526554364682 0.924657601782739 0.305077058086908 61495000
h1s1 67187999 1 h1s1:61500001-61510000 61505000 0.128331 134.285299 9180 132.745109 9190 0.0146280282135076 0.0144445167573449 1.01270457567017 0.938767662226254 0.179545835510812 61505000
h1s1 67187999 1 h1s1:6150001-6160000 6155000 0.161925 76.010329 5415 147.084089 8614 0.0140369951985226 0.0170750045275134 0.822078563780436 0.610119605194395 0.730883382470395 6155000
h1s1 67187999 1 h1s1:61510001-61520000 61515000 0.110713 131.029186 9620 148.278744 9807 0.0136204975051975 0.0151196843071276 0.900845363469439 0.984233412544248 0.479643452281176 61515000
h1s1 67187999 1 h1s1:61520001-61530000 61525000 0.121614 33.31344 1857 42.076711 2680 0.0179393861066236 0.0157002652985075 1.14261674981562 0.962353451590956 0.0543695830087658 61525000
h1s1 67187999 1 h1s1:61530001-61540000 61535000 0.151989 133.017242 9054 138.939782 9031 0.0146915442898167 0.015384761598937 0.95494130314192 0.745713243341846 0.309455022333534 61535000
h1s1 67187999 1 h1s1:61540001-61550000 61545000 0.150422 125.744643 9637 125.892327 8703 0.0130481107191035 0.014465394346777 0.902022468679583 0.764575958665707 0.47565989922794 61545000
h1s1 67187999 1 h1s1:61550001-61560000 61555000 0.107731 126.024797 9548 136.469528 9467 0.0131990780268119 0.0144152876307172 0.915630569776927 0.987753532445251 0.430184288630111 61555000
h1s1 67187999 1 h1s1:61560001-61570000 61565000 0.151453 118.99019 8099 137.419675 8376 0.0146919607358933 0.016406360434575 0.895503959850309 0.752334421250875 0.496731317234783 61565000
h1s1 67187999 1 h1s1:61570001-61580000 61575000 0.179919 105.593692 7188 148.76261 9061 0.0146902743461324 0.016417901997572 0.894771716161111 0.364342270033624 0.499028762436278 61575000
h1s1 67187999 1 h1s1:61580001-61590000 61585000 0.158179 113.834658 6411 129.252266 8195 0.0177561469349555 0.015772088590604 1.12579553639671 0.664346214145558 0.0628395633868089 61585000
h1s1 67187999 1 h1s1:61590001-61600000 61595000 0.181708 72.589902 4385 132.550777 8344 0.0165541395667047 0.0158857594678811 1.04207416712905 0.343187039648185 0.135302759892326 61595000
h1s1 67187999 1 h1s1:61600001-61610000 61605000 0.127683 78.083071 7248 134.360503 8811 0.0107730506346578 0.015249177505391 0.706467652491374 0.941474309040891 0.926728260548034 61605000
h1s1 67187999 1 h1s1:6160001-6170000 6165000 0.124919 91.359921 8031 128.309283 8641 0.0113759084796414 0.0148488928364773 0.766111561644228 0.952493171756214 0.85397911592731 6165000
h1s1 67187999 1 h1s1:61610001-61620000 61615000 0.124945 39.570401 2335 36.717935 2123 0.0169466385438972 0.0172953061705134 0.979840332216226 0.952453730636875 0.245767474880937 61615000
h1s1 67187999 1 h1s1:61620001-61630000 61625000 0.132863 107.446823 6985 109.757788 6141 0.0153825086614173 0.0178729503338219 0.860658613945133 0.916246783083704 0.613920743070688 61625000
h1s1 67187999 1 h1s1:61630001-61640000 61635000 0.189196 75.186476 4257 91.89822 4661 0.0176618454310547 0.0197164170778803 0.895793863625934 0.266720569529763 0.495735428971474 61635000
h1s1 67187999 1 h1s1:61640001-61650000 61645000 0.166028 68.025863 4364 98.042405 5661 0.0155879612740605 0.0173189198021551 0.900053897825706 0.549424652671643 0.482088801680192 61645000
h1s1 67187999 1 h1s1:61650001-61660000 61655000 0.15359 24.868532 2076 60.065555 3774 0.0119790616570328 0.0159156213566508 0.752660633763254 0.725223581845253 0.874853328337458 61655000
h1s1 67187999 1 h1s1:61660001-61670000 61665000 0.15953 8.947201 759 27.251646 1660 0.0117881436100132 0.0164166542168675 0.718060053789847 0.645256712385498 0.916355246161886 61665000
h1s1 67187999 1 h1s1:61670001-61680000 61675000 0.174342 6.243713 1618 23.206795 1819 0.00385890791100124 0.0127579961517317 0.302469750351621 0.433078280761608 0.999940838320992 61675000
h1s1 67187999 1 h1s1:61680001-61690000 61685000 0.152166 74.340084 6171 81.887346 6051 0.0120466835196889 0.0135328616757561 0.890180052698708 0.743696816115641 0.514450240097814 61685000
h1s1 67187999 1 h1s1:61690001-61700000 61695000 0.149197 110.908935 9488 123.979473 8823 0.0116893902824621 0.0140518500510031 0.831875535252217 0.778232446236824 0.703432363410474 61695000
h1s1 67187999 1 h1s1:61700001-61710000 61705000 0.178947 149.476262 9594 138.665452 9259 0.0155801815718157 0.0149762881520683 1.04032330398665 0.376006981078123 0.137728388731672 61705000
h1s1 67187999 1 h1s1:6170001-6180000 6175000 0.150314 89.223395 7677 134.730994 8977 0.0116221694672398 0.0150084654116074 0.774374271352973 0.765877515603893 0.840391650315036 6175000
h1s1 67187999 1 h1s1:61710001-61720000 61715000 0.154008 144.431987 8495 96.8041 5344 0.0170019996468511 0.0181145396706587 0.938583036387634 0.719825078635732 0.356843527219302 61715000
h1s1 67187999 1 h1s1:61720001-61730000 61725000 0.154057 145.896546 9002 151.381157 9002 0.0162071257498334 0.016816391579649 0.963769526480763 0.719277833104904 0.285583284853624 61725000
h1s1 67187999 1 h1s1:61730001-61740000 61735000 0.157491 127.355222 8885 121.390173 7792 0.014333733483399 0.0155788209702259 0.920078195313593 0.673708549848645 0.415669956713372 61735000
h1s1 67187999 1 h1s1:61740001-61750000 61745000 0.182978 98.117162 8492 132.487874 8443 0.0115540699481865 0.0156920376643373 0.736301441236342 0.328771310529793 0.896536083694055 61745000
h1s1 67187999 1 h1s1:61750001-61760000 61755000 0.176032 64.198557 6257 103.004257 7099 0.0102602776090778 0.0145096854486547 0.707133014384479 0.411987142195096 0.926077482078941 61755000
h1s1 67187999 1 h1s1:61760001-61770000 61765000 0.179629 116.590409 7131 113.491745 6657 0.0163497979245548 0.017048482048971 0.959017810359344 0.367739136436692 0.298431229478293 61765000
h1s1 67187999 1 h1s1:61770001-61780000 61775000 0.158695 131.151657 8349 140.719544 9191 0.0157086665468918 0.0153105803503427 1.0260007254748 0.657547551199503 0.157991263792066 61775000
h1s1 67187999 1 h1s1:61780001-61790000 61785000 0.17872 102.251205 6147 121.082837 6674 0.0166343265007321 0.0181424688342823 0.916872265438295 0.378452330477139 0.42623031641638 61785000
h1s1 67187999 1 h1s1:61790001-61800000 61795000 0.10789 42.392263 2402 68.149881 3737 0.0176487356369692 0.0182365215413433 0.967768748933749 0.987546466568721 0.274766557874912 61795000
h1s1 67187999 1 h1s1:61800001-61810000 61805000 0.146614 106.568548 6721 119.417715 7176 0.0158560553489064 0.016641264632107 0.95281552811283 0.806358894465425 0.315430351913387 61805000
h1s1 67187999 1 h1s1:6180001-6190000 6185000 0.154072 81.228139 7547 125.14701 8878 0.0107629705843381 0.0140963066005857 0.763531248950767 0.719105278207796 0.858445822692448 6185000
h1s1 67187999 1 h1s1:61810001-61820000 61815000 0.146505 148.293052 9684 141.25652 9085 0.0153132023957043 0.0155483236103467 0.984878034408416 0.807527337625842 0.234723961466026 61815000
h1s1 67187999 1 h1s1:61820001-61830000 61825000 0.182524 119.595141 9499 143.073344 9497 0.0125902875039478 0.0150651094029694 0.835724930179811 0.334189534298983 0.691580307049114 61825000
h1s1 67187999 1 h1s1:61830001-61840000 61835000 0.149542 103.274435 9351 102.82844 9345 0.0110442129184044 0.0110035783841627 1.00369284725597 0.774234102763836 0.195726554719623 61835000
h1s1 67187999 1 h1s1:61840001-61850000 61845000 0.158474 95.07435 9147 115.642171 8270 0.0103940472285995 0.0139833338573156 0.743316818053495 0.660559866689017 0.887997081357169 61845000
h1s1 67187999 1 h1s1:61850001-61860000 61855000 0.12615 109.390454 9178 115.01435 9370 0.0119187681412072 0.0122747438633938 0.970999336022955 0.947898281353225 0.266316298056539 61855000
h1s1 67187999 1 h1s1:61860001-61870000 61865000 0.170036 115.848998 8070 131.940027 7336 0.0143555140024783 0.0179852817611778 0.798181212454814 0.491746945778321 0.790557796030251 61865000
h1s1 67187999 1 h1s1:61870001-61880000 61875000 0.172173 88.055912 5785 139.351576 8827 0.0152214195332757 0.0157869690721649 0.964176179968174 0.461924529418145 0.284321169034777 61875000
h1s1 67187999 1 h1s1:61880001-61890000 61885000 0.178206 153.279833 9741 148.213419 9176 0.0157355336207782 0.0161522906495205 0.97419827083444 0.384827001390299 0.258980249859491 61885000
h1s1 67187999 1 h1s1:61890001-61900000 61895000 0.197117 138.690641 8591 143.64635 9154 0.0161437133046211 0.0156921946689972 1.02877345362762 0.204541644891882 0.1540274312985 61895000
h1s1 67187999 1 h1s1:61900001-61910000 61905000 0.162289 116.447863 7243 113.382776 6892 0.0160772971144553 0.0164513604178758 0.977262469855441 0.604755612964296 0.251880848378477 61905000
h1s1 67187999 1 h1s1:6190001-6200000 6195000 0.147205 61.414312 4641 97.945759 6743 0.013232991165697 0.0145255463443571 0.911015038745018 0.800191289428794 0.445093031740241 6195000
h1s1 67187999 1 h1s1:61910001-61920000 61915000 0.148413 97.543933 6449 118.521934 7226 0.0151254354163436 0.0164021497370606 0.922161768964207 0.787027815849414 0.409083289783764 61915000
h1s1 67187999 1 h1s1:61920001-61930000 61925000 0.124977 136.221484 8695 143.843203 8691 0.0156666456584244 0.0165508230353239 0.946578041767926 0.952350197698611 0.332814025262037 61925000
h1s1 67187999 1 h1s1:61930001-61940000 61935000 0.143093 123.920816 8676 137.048068 9064 0.014283173812817 0.0151200428067079 0.944651678266438 0.840076121360324 0.338799215121725 61935000
h1s1 67187999 1 h1s1:61940001-61950000 61945000 0.118335 114.594374 9420 108.288015 9111 0.0121650078556263 0.0118854148831083 1.0235240397805 0.970621296232387 0.161807192088111 61945000
h1s1 67187999 1 h1s1:61950001-61960000 61955000 0.141449 107.585524 9590 147.088974 9482 0.0112185113660063 0.0155124418898966 0.723194416819247 0.856202609030044 0.911237760927655 61955000
h1s1 67187999 1 h1s1:61960001-61970000 61965000 0.136458 117.499761 8147 122.666494 9040 0.014422457469007 0.0135693024336283 1.06287390523955 0.89465277024562 0.111598647169607 61965000
h1s1 67187999 1 h1s1:61970001-61980000 61975000 0.149463 143.903123 9102 147.672185 9412 0.0158100552625797 0.0156897774118147 1.00766600109154 0.775017995010698 0.18840036680241 61975000
h1s1 67187999 1 h1s1:61980001-61990000 61985000 0.137478 119.406215 8613 140.404385 9064 0.0138634871705561 0.0154903337378641 0.894976661262544 0.88746955638601 0.498328682568011 61985000
h1s1 67187999 1 h1s1:61990001-6.2e+07 61995000 0.143619 107.247144 7628 135.396116 8104 0.0140596675406397 0.0167073193484699 0.841527431623995 0.835510811796839 0.673950126704596 61995000
h1s1 67187999 1 h1s1:62000001-62010000 62005000 0.127 130.455784 9953 139.385629 9882 0.0131071821561338 0.0141050019226877 0.929257736225551 0.944368301172387 0.386069396649477 62005000
h1s1 67187999 1 h1s1:6200001-6210000 6205000 0.085843 81.200229 6718 103.625572 6917 0.0120869647216433 0.0149812884198352 0.806804086732636 0.998333612707929 0.770245619570683 6205000
h1s1 67187999 1 h1s1:620001-630000 625000 0.147744 103.35403 7789 122.859594 9404 0.0132692296828861 0.0130646101658869 1.0156621219004 0.794363864046462 0.174507232515259 625000
h1s1 67187999 1 h1s1:62010001-62020000 62015000 0.139059 132.501566 9774 137.215319 9439 0.0135565342746061 0.0145370610234135 0.932549863605294 0.87535620260903 0.375578058905312 62015000
h1s1 67187999 1 h1s1:62020001-62030000 62025000 0.151917 104.38349 7705 121.078313 7863 0.0135475003244646 0.0153984882360422 0.879794179584129 0.746571087687469 0.550164173659248 62025000
h1s1 67187999 1 h1s1:62030001-62040000 62035000 0.14022 116.558461 8954 117.060142 9352 0.0130174738664284 0.012517123823781 1.03997324382913 0.866531252156936 0.13818196160407 62035000
h1s1 67187999 1 h1s1:62040001-62050000 62045000 0.127512 113.111722 6894 115.364135 6741 0.0164072703800406 0.0171138013647827 0.958715718987134 0.942115227230149 0.299269353264246 62045000
h1s1 67187999 1 h1s1:62050001-62060000 62055000 0.199979 112.938957 7246 116.720192 7234 0.015586386558101 0.0161349449820293 0.966001841063651 0.186014179082402 0.279479771635919 62055000
h1s1 67187999 1 h1s1:62060001-62070000 62065000 0.163144 107.582535 8407 132.082578 8802 0.0127967806589747 0.0150059734151329 0.852779110355455 0.59237110149186 0.638936273011428 62065000
h1s1 67187999 1 h1s1:62070001-62080000 62075000 0.203237 126.339305 9052 130.114788 8188 0.0139570597657976 0.0158909120664387 0.878304511877242 0.166466174310027 0.555459143930505 62075000
h1s1 67187999 1 h1s1:62080001-62090000 62085000 0.213681 104.922204 6641 93.623978 5710 0.0157991573558199 0.0163964935201401 0.963569273906858 0.116716132403838 0.2861157399647 62085000
h1s1 67187999 1 h1s1:62090001-62100000 62095000 0.153375 131.595412 9685 131.193 9225 0.0135875489932886 0.0142214634146341 0.955425514037237 0.727994320478815 0.308192906514687 62095000
h1s1 67187999 1 h1s1:62100001-62110000 62105000 0.1735 128.87009 9632 125.347239 7513 0.0133793698089701 0.0166840461866099 0.801925963241937 0.444102073616849 0.782472366565763 62105000
h1s1 67187999 1 h1s1:6210001-6220000 6215000 0.105145 115.255783 8231 129.51888 8085 0.0140026464585105 0.0160196512059369 0.874091843730099 0.990465109399805 0.569312837098317 6215000
h1s1 67187999 1 h1s1:62110001-62120000 62115000 0.164932 89.519696 7935 115.477514 7444 0.0112816252047889 0.0155128310048361 0.72724476926693 0.565935691254918 0.907037281718055 62115000
h1s1 67187999 1 h1s1:62120001-62130000 62125000 0.175637 86.363007 6239 107.785019 6384 0.0138424438211252 0.016883618264411 0.819874247589669 0.416789098474615 0.736977035408265 62125000
h1s1 67187999 1 h1s1:62130001-62140000 62135000 0.147245 120.658105 8261 117.327268 7613 0.0146057505144656 0.0154114367529226 0.947721536195885 0.799683485017305 0.329431949278721 62135000
h1s1 67187999 1 h1s1:62140001-62150000 62145000 0.141337 116.144052 8317 111.297475 7544 0.0139646569676566 0.0147531117444327 0.946556713564269 0.857218217853023 0.33288304722088 62145000
h1s1 67187999 1 h1s1:62150001-62160000 62155000 0.115133 141.87381 9249 137.826394 8433 0.0153393674991891 0.0163436966678525 0.938549448813568 0.977577723655797 0.356961850577319 62155000
h1s1 67187999 1 h1s1:62160001-62170000 62165000 0.141162 130.777702 8352 137.084435 8612 0.0156582497605364 0.0159178396423595 0.983691889876042 0.858721910527821 0.237327075342398 62165000
h1s1 67187999 1 h1s1:62170001-62180000 62175000 0.128012 109.689886 9300 112.191011 8780 0.0117946113978495 0.012778019476082 0.923039084415758 0.940197402802292 0.405750515199621 62175000
h1s1 67187999 1 h1s1:62180001-62190000 62185000 0.176821 131.290025 8913 117.740115 8306 0.0147301722203523 0.0141753088129063 1.03914295023617 0.40217123361961 0.139286312945561 62185000
h1s1 67187999 1 h1s1:62190001-62200000 62195000 0.172402 125.168635 8047 111.424562 6349 0.0155546955387101 0.0175499388880139 0.88631052438214 0.45876430973111 0.527268603882978 62195000
h1s1 67187999 1 h1s1:62200001-62210000 62205000 0.120782 137.538386 8705 145.530786 8405 0.0157999294658242 0.0173147871505057 0.912510753293483 0.964621315952947 0.440054428744688 62205000
h1s1 67187999 1 h1s1:6220001-6230000 6225000 0.125838 20.977713 1453 28.413538 1586 0.0144375175498968 0.0179152194199243 0.805880029235932 0.948963191575377 0.772503623652839 6225000
h1s1 67187999 1 h1s1:62210001-62220000 62215000 0.130895 132.283113 9547 124.050854 8716 0.0138559875353514 0.0142325440569068 0.973542571162976 0.926491613832001 0.260449431554868 62215000
h1s1 67187999 1 h1s1:62220001-62230000 62225000 0.14973 104.413064 7899 105.891944 7147 0.0132185167742752 0.0148162787183434 0.892161724651547 0.771966238401846 0.507804411489198 62225000
h1s1 67187999 1 h1s1:62230001-62240000 62235000 0.198537 92.585639 8700 103.196253 6327 0.0106420274712644 0.0163104556661925 0.652466594990514 0.195430746324581 0.961959040397567 62235000
h1s1 67187999 1 h1s1:62240001-62250000 62245000 0.12374 108.552114 9432 125.17653 8264 0.0115089179389313 0.0151472083736689 0.759804556391907 0.956097104035812 0.864174645276433 62245000
h1s1 67187999 1 h1s1:62250001-62260000 62255000 0.134847 132.937689 9339 131.200343 8303 0.0142346813363315 0.0158015588341563 0.900840321244896 0.905301872467141 0.47967303312068 62255000
h1s1 67187999 1 h1s1:62260001-62270000 62265000 0.126919 110.543514 6565 112.512419 7189 0.0168383113480579 0.0156506355543191 1.07588674527732 0.944654249287595 0.0984055927507223 62265000
h1s1 67187999 1 h1s1:62270001-62280000 62275000 0.143696 119.469455 7726 121.073628 8078 0.0154632998964535 0.0149880698192622 1.03170722333977 0.834697338710473 0.149935415167082 62275000
h1s1 67187999 1 h1s1:62280001-62290000 62285000 0.125493 143.424086 9416 149.949461 8930 0.015231954757859 0.0167916529675252 0.907114671040268 0.95028939921315 0.458424130076812 62285000
h1s1 67187999 1 h1s1:62290001-62300000 62295000 0.12124 66.613809 4622 64.993775 4691 0.0144123342708784 0.0138549936047751 1.04022669962917 0.963551475590877 0.137817131250185 62295000
h1s1 67187999 1 h1s1:62300001-62310000 62305000 0.148928 134.921233 9105 142.918317 9209 0.0148183671609006 0.0155194176349224 0.954827527004349 0.781274342565842 0.309898734926097 62305000
h1s1 67187999 1 h1s1:6230001-6240000 6235000 0.178005 19.434962 1394 42.228455 3297 0.0139418665710186 0.0128081452835911 1.08851564862244 0.387252630229646 0.0872536162576294 6235000
h1s1 67187999 1 h1s1:62310001-62320000 62315000 0.142986 151.445886 9255 126.761851 7821 0.0163636829821718 0.0162078827515663 1.0096126207842 0.842491889919836 0.184850666061903 62315000
h1s1 67187999 1 h1s1:52190001-52200000 52195000 0.172428 104.622732 8529 131.289864 9366 0.0122667055926838 0.0140177091607944 0.875086324874831 0.458414269796977 0.566009643353678 52195000
h1s1 67187999 1 h1s1:52200001-52210000 52205000 0.189837 57.67144 3854 84.355962 4879 0.0149640477426051 0.0172896007378561 0.865494118082255 0.261322066320242 0.597749884141712 52205000
h1s1 67187999 1 h1s1:5220001-5230000 5225000 0.181999 127.133755 8347 125.793622 8462 0.0152310716425063 0.0148657081068305 1.0245776072724 0.339637338907678 0.160091503396866 5225000
h1s1 67187999 1 h1s1:52210001-52220000 52215000 0.182189 41.173697 2625 97.775181 4954 0.0156852179047619 0.0197366130399677 0.794726930755469 0.337482867763787 0.798307975980358 52215000
h1s1 67187999 1 h1s1:52220001-52230000 52225000 0.160968 80.06148 5369 108.561678 6701 0.0149118048053641 0.0162008174899269 0.920435330787214 0.624135992979481 0.414644487610558 52225000
h1s1 67187999 1 h1s1:52230001-52240000 52235000 0.171883 14.72369 960 57.298934 3880 0.0153371770833333 0.0147677664948454 1.03855766467372 0.465972174290306 0.140183598410523 52235000
h1s1 67187999 1 h1s1:52240001-52250000 52245000 0.18135 102.211412 6502 86.257128 5094 0.0157199956936327 0.0169330836277974 0.928359892336841 0.34749105179605 0.388642929686345 52245000
h1s1 67187999 1 h1s1:52250001-52260000 52255000 0.168359 94.324225 6782 134.568388 9078 0.013908024918903 0.0148235721524565 0.938237071055657 0.515850399834347 0.358016900519637 52255000
h1s1 67187999 1 h1s1:52260001-52270000 52265000 0.155989 107.502478 7740 143.319019 9758 0.0138892090439276 0.0146873354170937 0.945658872048559 0.695011684431604 0.335860851730972 52265000
h1s1 67187999 1 h1s1:52270001-52280000 52275000 0.129555 106.532802 9383 154.511227 8924 0.0113538102952148 0.0173141222545944 0.655754310167354 0.932979677963261 0.960134888628139 52275000
h1s1 67187999 1 h1s1:52280001-52290000 52285000 0.163001 94.040939 9111 137.017134 7911 0.0103216923499067 0.0173198248009101 0.595946695105387 0.594333297178974 0.981719041186389 52285000
h1s1 67187999 1 h1s1:62420001-62430000 62425000 0.158393 84.319039 6221 84.643341 6025 0.013553936505385 0.0140486873029046 0.964783129779158 0.661851563347368 0.282832266779731 62425000
h1s1 67187999 1 h1s1:62430001-62440000 62435000 0.133012 112.012833 6907 95.937462 5503 0.0162172915882438 0.0174336656369253 0.930228439961292 0.915507262096098 0.382983129061203 62435000
h1s1 67187999 1 h1s1:62440001-62450000 62445000 0.134998 117.002795 8452 120.184153 8338 0.0138432081164221 0.0144140265051571 0.960398408554977 0.904315844483666 0.294664602581421 62445000
h1s1 67187999 1 h1s1:62450001-62460000 62455000 0.208759 31.006903 2281 47.649337 3150 0.013593556773345 0.0151267736507937 0.898642174938065 0.137979825867458 0.486506207046156 62455000
h1s1 67187999 1 h1s1:62460001-62470000 62465000 0.156803 98.457034 6116 98.311779 6088 0.0160982724002616 0.0161484525295664 0.996892573501215 0.683411065206031 0.208840726899829 62465000
h1s1 67187999 1 h1s1:62470001-62480000 62475000 0.155846 70.361668 4643 85.745264 4974 0.0151543545121689 0.017238694008846 0.879089477682731 0.696885137600205 0.552629243617934 62475000
h1s1 67187999 1 h1s1:62480001-62490000 62485000 0.199739 42.578773 3301 65.289827 3776 0.0128987497727961 0.0172907380826271 0.745991854781269 0.1876312649753 0.884388218937653 62485000
h1s1 67187999 1 h1s1:62490001-62500000 62495000 0.146783 61.228257 4254 55.961882 3665 0.0143931022566996 0.0152692720327422 0.942618759154739 0.804648135914097 0.34471538302257 62495000
h1s1 67187999 1 h1s1:62500001-62510000 62505000 0.159837 140.414391 8583 145.260302 8388 0.0163595934987767 0.0173176325703386 0.944678404067607 0.640819586459864 0.338720332883047 62505000
h1s1 67187999 1 h1s1:6250001-6260000 6255000 0.145186 79.022967 5262 121.021416 7367 0.0150176676168757 0.0164275031899009 0.914178341241052 0.820809134563239 0.434808759872605 6255000
h1s1 67187999 1 h1s1:62510001-62520000 62515000 0.134285 17.635949 1085 32.156484 1901 0.016254330875576 0.0169155623356128 0.960909874178721 0.908279676977233 0.293343325083566 62515000
h1s1 67187999 1 h1s1:62520001-62530000 62525000 0.194893 33.792963 2557 75.162902 4986 0.013215863511928 0.0150747898114721 0.876686419990452 0.220475857104825 0.560694952522753 62525000
h1s1 67187999 1 h1s1:62530001-62540000 62535000 0.138438 2.770299 193 10.052869 543 0.0143538808290155 0.0185135709023941 0.775316707116689 0.880172949308301 0.83871540274313 62535000
h1s1 67187999 1 h1s1:62540001-62550000 62545000 0.207087 9.145239 759 21.393701 1319 0.0120490632411067 0.0162196368460955 0.742868866636014 0.14620822938955 0.888549257027914 62545000
h1s1 67187999 1 h1s1:62550001-62560000 62555000 0.178811 136.073277 8806 150.781811 8842 0.0154523367022485 0.0170529078262836 0.906140868153394 0.377540254592425 0.46191466913831 62555000
h1s1 67187999 1 h1s1:62560001-62570000 62565000 0.184401 109.165543 5959 100.655688 5663 0.0183194400067125 0.0177742694684796 1.03067189564104 0.313098395732471 0.151375016022955 62565000
h1s1 67187999 1 h1s1:62570001-62580000 62575000 0.199961 51.493674 3383 71.772915 4054 0.0152213047590896 0.0177042217562901 0.859755654251316 0.186181803839593 0.616878827021111 62575000
h1s1 67187999 1 h1s1:62580001-62590000 62585000 0.159634 121.775047 8072 122.722308 7852 0.0150861059217047 0.0156294330106979 0.965236929028624 0.643649486772435 0.281649033199562 62585000
h1s1 67187999 1 h1s1:62590001-62600000 62595000 0.163633 117.398156 7203 149.401737 8714 0.0162985083992781 0.0171450237548772 0.950626177735197 0.585424534348285 0.321415541773076 62595000
h1s1 67187999 1 h1s1:62600001-62610000 62605000 0.163974 69.636961 4675 91.952795 5754 0.014895606631016 0.0159806734445603 0.932101308664585 0.580440162891823 0.376889476123332 62605000
h1s1 67187999 1 h1s1:6260001-6270000 6265000 0.100262 130.008132 9846 115.671975 9813 0.0132041572212066 0.0117876261082238 1.12017102510526 0.994034530699981 0.0656793239792145 6265000
h1s1 67187999 1 h1s1:62610001-62620000 62615000 0.178699 114.243875 7144 116.027014 6804 0.0159915838465845 0.017052765138154 0.937770720292442 0.378767859431851 0.359486082215013 62615000
h1s1 67187999 1 h1s1:62620001-62630000 62625000 0.184961 96.07257 7035 100.008983 6844 0.0136563710021322 0.0146126509351257 0.934558080033598 0.30741887454766 0.369030833095043 62625000
h1s1 67187999 1 h1s1:62630001-62640000 62635000 0.227459 75.013742 10000 118.485603 9883 0.0075013742 0.0119888296063948 0.625696956773727 0.072837887139237 0.973081436051155 62635000
h1s1 67187999 1 h1s1:62640001-62650000 62645000 0.199458 69.778704 7285 85.777794 7239 0.00957840823610158 0.0118493982594281 0.808345540118919 0.189721644300265 0.766666337990672 62645000
h1s1 67187999 1 h1s1:62650001-62660000 62655000 0.156676 32.289921 2171 72.983978 5407 0.0148732938737909 0.0134980540040688 1.1018843063828 0.685121823757358 0.0771073883076802 62655000
h1s1 67187999 1 h1s1:62660001-62670000 62665000 0.124637 64.194995 5456 90.56323 5726 0.0117659448313783 0.0158161421585749 0.743920022557413 0.953493990159441 0.887149097291381 62665000
h1s1 67187999 1 h1s1:62670001-62680000 62675000 0.147871 24.982683 1714 42.336522 2690 0.0145756610268378 0.0157384840148699 0.926115946940415 0.793037656408689 0.395978977883392 62675000
h1s1 67187999 1 h1s1:62680001-62690000 62685000 0.144314 122.671849 8085 135.140875 8085 0.0151727704390847 0.0167150123685838 0.907733126635446 0.829003027105909 0.456116824595482 62685000
h1s1 67187999 1 h1s1:62690001-62700000 62695000 0.149468 119.9606 7427 137.353469 7653 0.0161519590682644 0.0179476635306416 0.899947730839093 0.774968693611525 0.482433911474408 62695000
h1s1 67187999 1 h1s1:62700001-62710000 62705000 0.184569 112.586179 8058 126.129062 7399 0.0139719755522462 0.0170467714556021 0.81962590914273 0.311446798860152 0.737746137235375 62705000
h1s1 67187999 1 h1s1:6270001-6280000 6275000 0.105974 100.908969 9103 89.947606 9662 0.011085243216522 0.00930941896087766 1.19075564899455 0.989567823934843 0.0372324166559847 6275000
h1s1 67187999 1 h1s1:62710001-62720000 62715000 0.177159 16.276513 1115 19.494279 968 0.0145977695067265 0.0201387179752066 0.724860913425483 0.397812989932654 0.909384028318724 62715000
h1s1 67187999 1 h1s1:62720001-62730000 62725000 0.188267 92.8009 7322 58.633563 4058 0.0126742556678503 0.0144488819615574 0.877178988766836 0.275180689627972 0.559077866629855 62725000
h1s1 67187999 1 h1s1:62730001-62740000 62735000 0.138493 60.942917 5122 95.452405 5891 0.011898265716517 0.0162030903072483 0.734320767884283 0.879793328534664 0.898823668615715 62735000
h1s1 67187999 1 h1s1:62740001-62750000 62745000 0.216699 98.052474 7818 126.042924 7440 0.0125418871834229 0.0169412532258064 0.740316375433072 0.105534575071241 0.891615804056519 62745000
h1s1 67187999 1 h1s1:62750001-62760000 62755000 0.186152 69.724136 5366 61.617376 3670 0.0129936891539322 0.0167894757493188 0.773918694540499 0.295177337132828 0.841219913821154 62755000
h1s1 67187999 1 h1s1:62760001-62770000 62765000 0.19276 120.194816 8711 135.404275 8273 0.0137980502812536 0.0163670101535114 0.843040369122843 0.236972105268348 0.669424258260449 62765000
h1s1 67187999 1 h1s1:62770001-62780000 62775000 0.14745 145.563527 9930 153.785976 8915 0.0146589654582075 0.0172502496915311 0.849782798529818 0.797578315272587 0.64860920752931 62775000
h1s1 67187999 1 h1s1:62780001-62790000 62785000 0.198472 132.835443 9071 140.838268 8316 0.0146439690221585 0.0169358186628187 0.864674410709668 0.195879389057061 0.600175512981058 62785000
h1s1 67187999 1 h1s1:62790001-62800000 62795000 0.165108 40.864066 2732 47.138648 3256 0.0149575644216691 0.0144774717444717 1.03316136171225 0.563347367798298 0.147667550805092 62795000
h1s1 67187999 1 h1s1:62800001-62810000 62805000 0.163651 141.289248 8510 131.457896 7918 0.0166027318448884 0.0166024117201313 1.00001928182257 0.585104075253656 0.202697772562785 62805000
h1s1 67187999 1 h1s1:6280001-6290000 6285000 0.141581 60.282311 4583 94.603337 6451 0.0131534608335152 0.0146649104014881 0.896934278724294 0.855019375449875 0.492156147391463 6285000
h1s1 67187999 1 h1s1:62810001-62820000 62815000 0.181402 133.359902 8621 137.799139 8797 0.0154691917410973 0.0156643331817665 0.987542307840059 0.346894504866048 0.228945837482868 62815000
h1s1 67187999 1 h1s1:62820001-62830000 62825000 0.151757 126.665025 9039 134.072078 9075 0.0140131679389313 0.0147737826997245 0.948515909821294 0.748582584773756 0.327114783517556 62825000
h1s1 67187999 1 h1s1:62830001-62840000 62835000 0.161172 91.664743 7066 96.072984 7134 0.0129726497311067 0.0134669167367536 0.963297686077027 0.621138467909719 0.286894702071645 62835000
h1s1 67187999 1 h1s1:62840001-62850000 62845000 0.143065 19.658685 1459 60.595299 4121 0.0134740815627142 0.0147040279058481 0.916353100591932 0.840362069475532 0.427896703708451 62845000
h1s1 67187999 1 h1s1:62850001-62860000 62855000 0.139973 117.52226 7026 99.991994 5440 0.0167267662966126 0.01838088125 0.910008941851609 0.868434286165041 0.4485441296824 62855000
h1s1 67187999 1 h1s1:62860001-62870000 62865000 0.15287 118.335264 7638 104.8575 5772 0.015492964650432 0.01816658004158 0.852827808809992 0.734068252857016 0.638808089373576 62865000
h1s1 67187999 1 h1s1:62870001-62880000 62875000 0.187038 65.848324 4339 72.18584 4816 0.0151759216409311 0.0149887541528239 1.0124871944792 0.286243923602552 0.179881085025193 62875000
h1s1 67187999 1 h1s1:62880001-62890000 62885000 0.127594 146.611709 9853 140.457224 9083 0.0148799055110119 0.0154637481008477 0.962244432201799 0.941819418835107 0.289655580425372 62885000
h1s1 67187999 1 h1s1:62890001-62900000 62895000 0.159098 36.140565 2307 57.96423 3548 0.015665611183355 0.0163371561443067 0.958894623089853 0.651513059940641 0.298727037873335 62895000
h1s1 67187999 1 h1s1:62900001-62910000 62905000 0.15242 27.113303 1678 40.514306 2507 0.0161581066746126 0.0161604730753889 0.9998535685951 0.740299949712573 0.203042882357001 62905000
h1s1 67187999 1 h1s1:6290001-6300000 6295000 0.144101 49.868586 3792 51.895129 3635 0.0131509984177215 0.0142765141678129 0.92116312589603 0.830920851533766 0.412258299890551 6295000
h1s1 67187999 1 h1s1:62910001-62920000 62915000 0.163266 106.774844 7929 100.702116 6314 0.013466369529575 0.0159490205891669 0.844338337535394 0.590650482660698 0.665342102408866 62915000
h1s1 67187999 1 h1s1:62920001-62930000 62925000 0.142215 86.327643 8041 97.211526 8406 0.0107359337147121 0.0115645403283369 0.928349368837908 0.849108137688948 0.388702091365353 62925000
h1s1 67187999 1 h1s1:62930001-62940000 62935000 0.161749 112.157547 9925 123.655058 9655 0.0113005085138539 0.0128073597099948 0.882344899318712 0.612663557391759 0.541457546565172 62935000
h1s1 67187999 1 h1s1:62940001-62950000 62945000 0.144721 90.491228 8077 94.602522 6632 0.0112035691469605 0.0142645539806996 0.785413211104901 0.825142727550608 0.818817358036621 62945000
h1s1 67187999 1 h1s1:62950001-62960000 62955000 0.151935 124.375624 9147 110.956272 8941 0.0135974225429102 0.012409827983447 1.0956979066146 0.746354161531104 0.0818304623485215 62955000
h1s1 67187999 1 h1s1:62960001-62970000 62965000 0.251829 105.183529 9544 142.870107 8911 0.0110209062238055 0.0160330049377174 0.687388687686299 0.0318585641460505 0.941617283098494 62965000
h1s1 67187999 1 h1s1:62970001-62980000 62975000 0.166956 96.21975 7393 96.662558 6394 0.0130149803868524 0.0151176975289334 0.860910225379453 0.535960440557303 0.613141780963744 62975000
h1s1 67187999 1 h1s1:62980001-62990000 62985000 0.157362 108.493331 7064 116.654407 7486 0.0153586255662514 0.0155830092172055 0.98560074964813 0.675271404202451 0.233195618091641 62985000
h1s1 67187999 1 h1s1:62990001-6.3e+07 62995000 0.161365 118.520505 8613 136.200585 9598 0.0137606530825496 0.0141905172952698 0.969707643225698 0.618209964798801 0.269511028722995 62995000
h1s1 67187999 1 h1s1:63000001-63010000 63005000 0.199447 98.43253 8837 148.512777 9266 0.0111386816793029 0.0160277117418519 0.694963938627455 0.189810386818778 0.935829298835501 63005000
h1s1 67187999 1 h1s1:6300001-6310000 6305000 0.1217 84.928343 7783 76.964942 7494 0.0109120317358345 0.0102702084334134 1.0624936978234 0.9621956871136 0.112022639202501 6305000
h1s1 67187999 1 h1s1:630001-640000 635000 0.195393 130.427767 9858 121.601547 8793 0.0132306519578008 0.0138293582395087 0.956707587486055 0.216866994685309 0.304672786613684 635000
h1s1 67187999 1 h1s1:63010001-63020000 63015000 0.169198 44.703471 3358 90.037592 5915 0.0133125285884455 0.0152219090448014 0.874563666703294 0.504077225711666 0.567794354003767 63015000
h1s1 67187999 1 h1s1:63020001-63030000 63025000 0.137261 93.995952 6415 108.556471 6740 0.0146525256430242 0.0161063013353116 0.90973870027502 0.888992969620478 0.449411834307858 63025000
h1s1 67187999 1 h1s1:63030001-63040000 63035000 0.171772 117.707343 7590 152.825742 9137 0.0155082138339921 0.0167260306446317 0.927190327668658 0.467643491722295 0.392557460780737 63035000
h1s1 67187999 1 h1s1:63040001-63050000 63045000 0.15352 100.612908 5821 150.258415 8541 0.0172844713966672 0.0175926021543145 0.982485208558435 0.726120867310214 0.239880887819596 63045000
h1s1 67187999 1 h1s1:63050001-63060000 63055000 0.147518 126.789177 7949 139.507073 7988 0.0159503304818216 0.0174645809964947 0.91329591503071 0.796853584704734 0.437283690111125 63055000
h1s1 67187999 1 h1s1:63060001-63070000 63065000 0.205559 107.359453 6773 115.224556 7432 0.0158510930163886 0.0155038423035522 1.02239771961282 0.154490864450733 0.163729946655886 63065000
h1s1 67187999 1 h1s1:63070001-63080000 63075000 0.117014 83.206419 6382 97.242903 6216 0.0130376714196177 0.0156439676640927 0.833399282046768 0.973633611721901 0.698354319295582 63075000
h1s1 67187999 1 h1s1:63080001-63090000 63085000 0.125346 134.418273 7759 131.560601 7184 0.0173241748936719 0.018313001252784 0.946004134141487 0.950802133764556 0.334726919549977 63085000
h1s1 67187999 1 h1s1:63090001-63100000 63095000 0.166105 101.314768 6908 123.451351 7698 0.0146662953097858 0.0160368083917901 0.914539536264214 0.548290720490648 0.433526923494089 63095000
h1s1 67187999 1 h1s1:63100001-63110000 63105000 0.148453 134.673029 7962 154.666576 8729 0.0169144723687516 0.0177187050063008 0.954611093911024 0.786559452557264 0.310342447518661 63105000
h1s1 67187999 1 h1s1:6310001-6320000 6315000 0.098488 100.188732 9749 101.980084 9685 0.0102768214175813 0.0105296937532266 0.975984834737681 0.994961397004447 0.254503682814518 6315000
h1s1 67187999 1 h1s1:63110001-63120000 63115000 0.114951 113.970362 9387 124.279104 9434 0.0121412977522105 0.0131735323298707 0.921643295677074 0.977883392330674 0.410749677075835 63115000
h1s1 67187999 1 h1s1:63120001-63130000 63125000 0.107261 123.564128 9531 134.969525 9033 0.0129644452838107 0.0149418271891952 0.867661305384769 0.988290917696244 0.590887129376732 63125000
h1s1 67187999 1 h1s1:63130001-63140000 63135000 0.121286 135.944143 9729 145.00783 9442 0.013973084900812 0.0153577451811057 0.90983961096078 0.963443012512695 0.449106165632981 63135000
h1s1 67187999 1 h1s1:63140001-63150000 63145000 0.171249 127.388446 7912 118.180354 9818 0.0161006630434783 0.012037110816867 1.3375853465532 0.475157024956368 0.0129564077028506 63145000
h1s1 67187999 1 h1s1:63150001-63160000 63155000 0.225125 129.82189 9174 93.460507 9884 0.014151067146283 0.00945573725212465 1.49655883713386 0.079059723714959 0.00514706607373517 63155000
[truncated: 18,765,475 more chars]
