# Supplementary material for: Large haploblocks underlie rapid adaptation in the invasive weed Ambrosia artemisiifolia
Source: Nat Commun. 2023 Mar 27;14:1717. doi: 10.1038/s41467-023-37303-4 (PMC10042993; doi:10.1038/s41467-023-37303-4)
Supplement: Supplementary file 6 — Source Data [file 41467_2023_37303_MOESM6_ESM.zip › battlayetal2023-sourcedata/battlayetal2023-sourcedata-fig2/haploblocks-6-1-23.txt]

h1s2 57777580 72284242
h1s4 44528922 50697186
h1s5 40446189 44576095
h1s5 45518019 50939002
h1s6 24027582 25103145
h1s6 48962575 52840119
h1s7 46660557 53968863
h1s7 60780800 67816557
h1s8 5270283 22603061
h1s10 17807536 24273803
h1s11 41106486 43297364
h1s14 7756423 12693795
h1s16 13758067 15426656
h1s16 33194003 46868365
h1s17 13699730 16484829
