# Supplementary material for: Large haploblocks underlie rapid adaptation in the invasive weed Ambrosia artemisiifolia
Source: Nat Commun. 2023 Mar 27;14:1717. doi: 10.1038/s41467-023-37303-4 (PMC10042993; doi:10.1038/s41467-023-37303-4)
Supplement: Supplementary file 6 — Source Data [file 41467_2023_37303_MOESM6_ESM.zip › battlayetal2023-sourcedata/battlayetal2023-sourcedata-fig2/T_fl_start.WGS.NEW.ps]

h1s10:16248	12.14	0.048991
h1s10:16260	1.116	0.85492
h1s10:16269	-2.5005	0.63677
h1s10:16299	3.93	0.52081
h1s10:16308	-0.40272	0.95176
h1s10:16311	-1.1086	0.86736
h1s10:16326	6.5014	0.14818
h1s10:16331	-2.4254	0.60087
h1s10:16338	1.9491	0.73888
h1s10:16350	-5.0968	0.2915
h1s10:17539	11.132	0.049628
h1s10:17576	0.57594	0.91786
h1s10:18813	7.1777	0.12911
h1s10:18949	12.423	0.10497
h1s10:18952	-3.6735	0.44012
h1s10:19081	-1.5859	0.75074
h1s10:19320	5.7373	0.50971
h1s10:19323	7.6614	0.26614
h1s10:19341	2.477	0.65874
h1s10:19353	0.75542	0.89429
h1s10:19389	5.0767	0.41144
h1s10:19761	6.0261	0.45345
h1s10:19764	-2.8449	0.55408
h1s10:19815	1.0363	0.85121
h1s10:32847	-1.8484	0.76922
h1s10:34458	-4.0758	0.52071
h1s10:34490	-22.08	0.0040104
h1s10:34516	-6.4085	0.41992
h1s10:34543	1.3152	0.86992
h1s10:34661	4.7094	0.33659
h1s10:34685	-6.5051	0.38469
h1s10:34693	5.8765	0.33365
h1s10:34718	7.3109	0.15329
h1s10:34727	-7.8478	0.19442
h1s10:34753	-8.0446	0.26602
h1s10:34799	2.3376	0.72974
h1s10:34997	-0.09087	0.99134
h1s10:35024	6.0029	0.18535
h1s10:35036	1.1389	0.89396
h1s10:35059	2.1194	0.78049
h1s10:35080	-0.23176	0.97127
h1s10:35086	8.8399	0.087098
h1s10:35130	-8.2214	0.1765
h1s10:35151	3.7772	0.6696
h1s10:35206	-0.65688	0.89029
h1s10:35211	3.049	0.47815
h1s10:35254	-8.0451	0.18078
h1s10:35263	-1.0647	0.82984
h1s10:35270	-8.6971	0.18585
h1s10:35272	14.113	0.068256
h1s10:35459	-7.8365	0.27453
h1s10:35460	-7.0352	0.30044
h1s10:35554	7.1781	0.17176
h1s10:35555	2.6281	0.74582
h1s10:35784	-0.5724	0.91752
h1s10:35827	-5.278	0.51397
h1s10:35853	-5.2815	0.47481
h1s10:35859	-0.64875	0.93893
h1s10:35945	5.2082	0.35017
h1s10:35954	-0.58935	0.93383
h1s10:35987	6.2686	0.34567
h1s10:36010	2.9261	0.72188
h1s10:36018	3.8165	0.54381
h1s10:36198	6.6186	0.25406
h1s10:36203	4.0897	0.3947
h1s10:36240	-0.93859	0.87843
h1s10:36295	9.3078	0.13867
h1s10:36311	-4.5025	0.35944
h1s10:36327	1.835	0.7358
h1s10:36382	7.6453	0.29994
h1s10:36394	10.128	0.21247
h1s10:36405	11.317	0.17413
h1s10:36540	1.4545	0.82223
h1s10:36545	-11.128	0.19779
h1s10:36555	1.2541	0.84875
h1s10:36565	4.9304	0.45742
h1s10:36581	-7.9623	0.31624
h1s10:36586	-5.1841	0.39737
h1s10:36607	4.5461	0.5114
h1s10:36632	-1.7426	0.83845
h1s10:36643	4.3332	0.60618
h1s10:36659	8.1807	0.24081
h1s10:37342	0.44832	0.95104
h1s10:37354	-3.1299	0.58549
h1s10:37811	-6.4583	0.38796
h1s10:37817	-6.1956	0.3165
h1s10:37941	5.2151	0.38133
h1s10:37943	1.1469	0.88314
h1s10:37965	-5.004	0.3747
h1s10:38054	4.4853	0.28587
h1s10:38076	5.1531	0.22743
h1s10:38108	-5.3332	0.34423
h1s10:38129	-1.9331	0.78763
h1s10:38143	-1.2673	0.82709
h1s10:38144	-4.8235	0.36537
h1s10:38166	-4.6925	0.44192
h1s10:38174	-6.8562	0.42685
h1s10:38177	-10.47	0.19377
h1s10:38198	4.6627	0.22919
h1s10:38203	2.2967	0.65145
h1s10:38207	0.61161	0.92651
h1s10:38514	5.3167	0.15217
h1s10:39404	-4.0389	0.56585
h1s10:39433	-12.133	0.15357
h1s10:39442	-17.832	0.025334
h1s10:39538	1.603	0.8442
h1s10:39562	-5.2091	0.3829
h1s10:39570	-2.9685	0.70561
h1s10:39573	-2.9685	0.70561
h1s10:39588	-4.8989	0.4108
h1s10:39615	-0.6469	0.93614
h1s10:39775	-5.1204	0.54147
h1s10:39778	7.9378	0.066339
h1s10:39788	-0.56269	0.94713
h1s10:39828	-3.9801	0.57019
h1s10:39882	4.8988	0.51094
h1s10:39898	12.709	0.019146
h1s10:40034	-0.75975	0.93114
h1s10:40098	-8.5961	0.3248
h1s10:40240	2.9942	0.69523
h1s10:40241	4.5226	0.5251
h1s10:40258	0.047235	0.99182
h1s10:40266	5.8305	0.27278
h1s10:40474	0.41894	0.94311
h1s10:40656	-7.7095	0.34924
h1s10:40692	3.2363	0.75889
h1s10:40728	2.0925	0.63331
h1s10:40831	-7.4652	0.35314
h1s10:40872	4.9861	0.25345
h1s10:40904	1.4372	0.77882
h1s10:43812	-2.2459	0.70186
h1s10:47252	-6.4556	0.27748
h1s10:47270	-0.76057	0.91033
h1s10:47274	3.8716	0.51154
h1s10:47308	-5.2734	0.16785
h1s10:47356	1.2132	0.84765
h1s10:50593	6.7877	0.32422
h1s10:50612	2.9835	0.57013
h1s10:50619	0.30966	0.95263
h1s10:66369	-15.205	0.0022968
h1s10:66376	-1.4546	0.76313
h1s10:81219	-9.2797	0.21996
h1s10:81232	-2.1775	0.69513
h1s10:90543	-2.373	0.68729
h1s10:90555	-5.168	0.30636
h1s10:90561	-6.4024	0.41878
h1s10:105615	-9.8934	0.19026
h1s10:105624	0.2876	0.97202
h1s10:109857	2.8013	0.50753
h1s10:117542	-4.4689	0.33523
h1s10:117555	8.5738	0.1082
h1s10:117584	-9.1411	0.057531
h1s10:117627	-4.793	0.30884
h1s10:117661	-2.1183	0.69597
h1s10:117700	6.6912	0.22666
h1s10:117705	-3.5043	0.48752
h1s10:117706	1.962	0.76232
h1s10:117734	-1.1839	0.87799
h1s10:117751	-4.1607	0.48468
h1s10:117762	14.522	0.04853
h1s10:117808	-3.7977	0.457
h1s10:117819	5.284	0.41478
h1s10:117825	4.8126	0.34272
h1s10:117840	3.5598	0.42892
h1s10:117860	-0.87247	0.85565
h1s10:117865	1.9877	0.6757
h1s10:117866	-9.3102	0.1112
h1s10:117907	-3.9988	0.44466
h1s10:118028	3.5623	0.60762
h1s10:118037	6.4344	0.4888
h1s10:132638	-6.0799	0.41869
h1s10:132643	6.2459	0.35396
h1s10:132645	4.5977	0.49603
h1s10:132648	3.9682	0.6119
h1s10:132653	3.7073	0.6637
h1s10:132659	1.283	0.8101
h1s10:136734	2.6367	0.54513
h1s10:136788	5.3148	0.53436
h1s10:137125	-3.7202	0.47689
h1s10:137150	-0.44257	0.93743
h1s10:137161	-4.3365	0.48782
h1s10:137377	6.0925	0.32266
h1s10:137403	-3.9545	0.39334
h1s10:137405	0.35176	0.94453
h1s10:137439	-5.3937	0.40234
h1s10:137441	-1.3689	0.79598
h1s10:137444	-2.588	0.67647
h1s10:137447	-0.79601	0.8922
h1s10:137448	-0.0041617	0.99961
h1s10:137457	2.3807	0.64616
h1s10:137460	-1.9849	0.74607
h1s10:140873	2.8305	0.62162
h1s10:140875	2.6866	0.61882
h1s10:140910	2.2477	0.62974
h1s10:140915	1.1583	0.80137
h1s10:140939	1.2571	0.78379
h1s10:140948	2.892	0.54292
h1s10:141037	1.1069	0.83537
h1s10:141080	1.6803	0.82965
h1s10:141086	-4.8748	0.4361
h1s10:141118	3.0208	0.54481
h1s10:141119	0.50092	0.9309
h1s10:154584	-3.7278	0.4966
h1s10:154610	-5.2194	0.50268
h1s10:154612	3.3481	0.54455
h1s10:154635	7.6895	0.32735
h1s10:154648	7.8081	0.36102
h1s10:161587	1.988	0.67242
h1s10:161590	-4.7864	0.36335
h1s10:161624	1.4151	0.78519
h1s10:161968	-1.769	0.71953
h1s10:161995	-1.0168	0.86861
h1s10:170472	-2.8393	0.70925
h1s10:171131	-3.6856	0.55218
h1s10:171185	-6.9014	0.15267
h1s10:171211	-6.1642	0.44461
h1s10:171231	-1.6313	0.65422
h1s10:171232	-9.0812	0.19908
h1s10:190394	3.2131	0.5749
h1s10:190395	4.5844	0.43149
h1s10:195645	6.1226	0.32702
h1s10:195654	0.12013	0.98761
h1s10:195663	5.2774	0.35219
h1s10:195693	-13.989	0.023364
h1s10:195703	0.84425	0.89542
h1s10:195715	13.277	0.10776
h1s10:207404	1.3974	0.81411
h1s10:207422	-10.858	0.088958
h1s10:210974	4.711	0.22066
h1s10:210992	2.5097	0.50568
h1s10:211001	-2.4737	0.55865
h1s10:211166	4.1101	0.23683
h1s10:214543	-0.035578	0.99545
h1s10:216218	0.43709	0.94324
h1s10:216251	0.65929	0.9337
h1s10:216270	-14.103	0.06394
h1s10:216286	-4.2727	0.4286
h1s10:216297	-0.94526	0.8623
h1s10:216394	8.396	0.29098
h1s10:219153	9.008	0.19928
h1s10:219211	4.9936	0.35114
h1s10:219339	-4.3343	0.35682
h1s10:222831	3.2834	0.34659
h1s10:225249	-5.1609	0.32479
h1s10:225261	-5.5615	0.29227
h1s10:225273	-5.3681	0.28659
h1s10:225276	-4.5663	0.37117
h1s10:225291	6.4649	0.38544
h1s10:225294	4.941	0.32632
h1s10:225377	-4.0272	0.43931
h1s10:225403	6.1866	0.23087
h1s10:225430	6.2565	0.22568
h1s10:225431	3.2775	0.68038
h1s10:225438	6.5117	0.20444
h1s10:225478	5.1932	0.31366
h1s10:225486	-2.555	0.74242
h1s10:225487	6.3544	0.13144
h1s10:225493	-2.7524	0.71711
h1s10:225508	7.5705	0.085673
h1s10:225523	1.1923	0.88456
h1s10:225560	10.646	0.17382
h1s10:225570	-4.0961	0.49747
h1s10:225605	8.1536	0.30267
h1s10:225629	2.8692	0.69772
h1s10:225661	0.63914	0.89524
h1s10:270663	1.589	0.85224
h1s10:271831	-3.4106	0.66776
h1s10:271833	9.0785	0.19768
h1s10:271900	1.5919	0.75854
h1s10:271912	2.0289	0.69486
h1s10:271951	-9.3552	0.19201
h1s10:271953	0.88443	0.85662
h1s10:271973	-5.5828	0.43293
h1s10:271994	-2.5258	0.63433
h1s10:271995	-5.5214	0.5013
h1s10:275037	-2.511	0.68553
h1s10:282932	-0.84033	0.88201
h1s10:282966	-5.5379	0.27924
h1s10:282976	6.2193	0.37068
h1s10:282986	-2.5419	0.61614
h1s10:282996	-2.5256	0.75961
h1s10:283010	4.4807	0.40787
h1s10:283012	-1.7047	0.77751
h1s10:283267	-3.5757	0.47561
h1s10:283292	-10.753	0.14609
h1s10:283305	-1.7762	0.75025
h1s10:283311	6.145	0.45902
h1s10:283327	8.5392	0.17317
h1s10:283343	-6.3862	0.28076
h1s10:283366	-5.8261	0.33298
h1s10:283372	-8.4769	0.28044
h1s10:283375	-5.8206	0.32014
h1s10:283392	5.5512	0.36926
h1s10:283405	-3.9009	0.43344
h1s10:283424	9.1193	0.19776
h1s10:283451	5.6734	0.42881
h1s10:283472	9.648	0.11447
h1s10:283570	-6.1185	0.31533
h1s10:283786	4.2946	0.5788
h1s10:283789	0.53071	0.91325
h1s10:283804	-0.67507	0.87779
h1s10:284270	-4.713	0.35393
h1s10:284300	0.10662	0.98154
h1s10:284301	-3.1605	0.63421
h1s10:284433	-0.001783	0.99972
h1s10:284477	-2.5942	0.63087
h1s10:284757	-11.408	0.037649
h1s10:284792	0.48851	0.92672
h1s10:284796	-5.2804	0.39445
h1s10:285215	8.6445	0.15258
h1s10:285266	5.9565	0.34368
h1s10:285303	-0.90865	0.89558
h1s10:285334	-3.6729	0.51568
h1s10:285432	2.1738	0.68234
h1s10:285477	15.072	0.052823
h1s10:285485	6.577	0.23311
h1s10:285486	0.26647	0.96177
h1s10:285718	-18.248	0.029559
h1s10:285801	3.8392	0.57279
h1s10:285957	0.16713	0.9774
h1s10:285967	6.5876	0.44128
h1s10:285976	-8.6463	0.19561
h1s10:285980	0.11439	0.98355
h1s10:286886	-1.8061	0.74317
h1s10:286901	-7.3261	0.29995
h1s10:286921	4.7056	0.53083
h1s10:286925	4.2946	0.5788
h1s10:287052	0.11563	0.98162
h1s10:287056	0.4265	0.93183
h1s10:287063	5.7722	0.42391
h1s10:287089	8.1108	0.15294
h1s10:287109	0.48377	0.92101
h1s10:287148	-0.094702	0.9844
h1s10:287153	0.21569	0.96256
h1s10:287308	-0.18213	0.97128
h1s10:287341	1.3685	0.87133
h1s10:287380	8.1097	0.13024
h1s10:287381	7.0064	0.15876
h1s10:287403	-6.5804	0.3162
h1s10:287431	4.2946	0.5788
h1s10:287484	7.8865	0.1353
h1s10:287600	-7.104	0.089026
h1s10:287628	-0.16821	0.97424
h1s10:287659	12.632	0.011118
h1s10:299694	-2.6917	0.74881
h1s10:299776	-12.542	0.030099
h1s10:299778	-11.546	0.039736
h1s10:299780	-7.952	0.23318
h1s10:299798	-2.3383	0.6417
h1s10:300695	-9.3608	0.15184
h1s10:301659	2.2907	0.69728
h1s10:301661	-0.35014	0.94665
h1s10:302183	1.8407	0.81729
h1s10:302184	7.4638	0.30817
h1s10:302205	9.0931	0.23435
h1s10:302312	-3.2753	0.60533
h1s10:302322	-12.845	0.012647
h1s10:302928	-1.3833	0.77942
h1s10:302935	-0.76958	0.88339
h1s10:302940	-6.0593	0.3913
h1s10:329620	-1.5076	0.70093
h1s10:329635	-1.4642	0.70466
h1s10:329733	-7.7586	0.083977
h1s10:329759	-3.9869	0.57916
h1s10:329766	-8.6467	0.22039
h1s10:329851	0.37936	0.93462
h1s10:329889	2.8452	0.67087
h1s10:329898	-4.9616	0.30699
h1s10:329901	-2.9516	0.54241
h1s10:329919	-1.2664	0.78536
h1s10:329967	-12.354	0.13683
h1s10:330022	-6.0515	0.37889
h1s10:330027	0.89158	0.90717
h1s10:330033	-0.12094	0.98389
h1s10:330121	-4.5586	0.58646
h1s10:330122	-2.7336	0.75132
h1s10:330129	-0.18528	0.98166
h1s10:330130	-1.3389	0.86691
h1s10:330134	-1.3389	0.86691
h1s10:330141	-1.3389	0.86691
h1s10:330142	-0.69624	0.90422
h1s10:330147	-0.18528	0.98166
h1s10:330159	11.009	0.095029
h1s10:330160	2.2962	0.66907
h1s10:330196	-1.6177	0.75528
h1s10:330221	0.31855	0.95548
h1s10:330248	-1.1713	0.83055
h1s10:331427	-0.21018	0.97451
h1s10:331488	-1.4859	0.79361
h1s10:331505	12.479	0.11792
h1s10:331770	0.42173	0.94669
h1s10:331786	-6.7044	0.31059
h1s10:331798	-10.223	0.20804
h1s10:331804	-11.062	0.13158
h1s10:331811	-11.745	0.067153
h1s10:343737	-14.287	0.081168
h1s10:343757	-6.4525	0.44022
h1s10:344062	-9.0481	0.03982
h1s10:346285	-0.23636	0.96346
h1s10:346308	12.9	0.0562
h1s10:351555	7.373	0.22679
h1s10:351582	-8.2753	0.024165
h1s10:351589	4.6605	0.51338
h1s10:351591	-7.6582	0.030626
h1s10:351615	-2.4979	0.51363
h1s10:352396	-3.7092	0.6104
h1s10:352412	-2.7784	0.68579
h1s10:352414	1.657	0.64203
h1s10:354112	-1.4048	0.75633
h1s10:354113	5.1239	0.46645
h1s10:362165	2.6026	0.61996
h1s10:362197	-12.382	0.13005
h1s10:362207	-0.99535	0.87824
h1s10:362219	2.8765	0.59163
h1s10:362234	-10.965	0.20748
h1s10:362246	-1.1757	0.82737
h1s10:362295	-2.0669	0.7139
h1s10:366248	8.3242	0.14814
h1s10:369360	2.5071	0.59225
h1s10:369399	10.818	0.12155
h1s10:383303	17.612	0.0073264
h1s10:383316	0.85246	0.88741
h1s10:389125	14.102	0.0070846
h1s10:389226	7.2547	0.31834
h1s10:389501	-21.644	0.0063892
h1s10:389523	-23.138	0.0053809
h1s10:394292	5.4459	0.4912
h1s10:417389	11.252	0.047682
h1s10:417392	3.3276	0.69452
h1s10:417398	-3.1675	0.45676
h1s10:417401	-0.062193	0.99246
h1s10:417416	-4.469	0.6032
h1s10:417443	-11.501	0.17106
h1s10:417479	2.9691	0.49425
h1s10:417484	6.8422	0.4223
h1s10:417496	-6.9346	0.23444
h1s10:417506	2.4295	0.76682
h1s10:417994	1.811	0.61049
h1s10:418087	-12.628	0.10933
h1s10:418090	-0.2689	0.94973
h1s10:418099	-1.9827	0.66542
h1s10:418153	2.0604	0.71388
h1s10:421811	13.661	0.031957
h1s10:421852	0.19454	0.96723
h1s10:452345	-3.7247	0.57224
h1s10:452355	-4.5424	0.48749
h1s10:452404	-4.8438	0.22569
h1s10:452409	-5.1049	0.17565
h1s10:452456	-2.6296	0.45061
h1s10:452474	0.14251	0.98481
h1s10:452524	-3.5522	0.29798
h1s10:452992	-4.3493	0.53098
h1s10:453003	11.284	0.12881
h1s10:455626	9.7155	0.18691
h1s10:455643	14.529	0.06537
h1s10:455646	-5.1724	0.22977
h1s10:455658	-2.0265	0.7982
h1s10:455671	-9.8311	0.14248
h1s10:455698	-0.029999	0.99498
h1s10:455931	-6.4213	0.19235
h1s10:455932	-7.6685	0.21881
h1s10:455953	0.54291	0.909
h1s10:455960	18.445	0.015609
h1s10:456011	-3.672	0.62505
h1s10:456036	-9.1128	0.054779
h1s10:456051	9.2239	0.13924
h1s10:456083	-4.2466	0.56236
h1s10:456098	7.0252	0.40649
h1s10:456125	-6.6499	0.18467
h1s10:456144	3.2687	0.5064
h1s10:456152	-13.601	0.1024
h1s10:456160	-8.4742	0.090492
h1s10:456167	-8.0372	0.1082
h1s10:456187	1.6968	0.76126
h1s10:456207	-3.2095	0.48765
h1s10:456218	4.1424	0.48742
h1s10:456236	3.1376	0.54113
h1s10:456242	3.8756	0.49857
h1s10:456258	9.8815	0.29476
h1s10:456271	6.5458	0.33545
h1s10:456277	1.6489	0.75351
h1s10:456282	-9.6579	0.16395
h1s10:456297	17.226	0.02945
h1s10:456313	3.1819	0.54539
h1s10:456325	-0.58375	0.91907
h1s10:456329	1.1368	0.81768
h1s10:456352	3.8053	0.46962
h1s10:456382	-12.06	0.13229
h1s10:456397	2.0893	0.70646
h1s10:456448	-7.3284	0.14569
h1s10:456449	-10.647	0.12122
h1s10:456452	1.2298	0.84078
h1s10:456456	1.4612	0.76538
h1s10:456480	6.2865	0.32103
h1s10:456481	2.262	0.69172
h1s10:456484	-5.6511	0.42214
h1s10:456485	6.7794	0.25625
h1s10:456487	1.8051	0.72016
h1s10:456496	2.1149	0.70354
h1s10:456506	-4.8888	0.48482
h1s10:456507	5.3003	0.34607
h1s10:456514	-6.2055	0.50466
h1s10:456517	-7.1404	0.34986
h1s10:456519	6.5338	0.24674
h1s10:456530	-3.3989	0.65091
h1s10:456533	-1.0028	0.86353
h1s10:456539	-7.2518	0.14981
h1s10:456543	3.1077	0.58443
h1s10:456544	-3.0645	0.67351
h1s10:456548	-7.8522	0.11548
h1s10:456553	-3.2544	0.65062
h1s10:462995	7.07	0.12453
h1s10:463005	6.0176	0.40756
h1s10:463065	6.2668	0.37856
h1s10:463066	4.4287	0.54303
h1s10:463074	-4.1793	0.61221
h1s10:463080	2.6837	0.74231
h1s10:463131	3.8478	0.65795
h1s10:463160	1.9373	0.80275
h1s10:463417	1.6864	0.84211
h1s10:463439	11.005	0.064706
h1s10:463449	6.2077	0.37638
h1s10:463456	0.18483	0.97009
h1s10:463485	-1.1536	0.78953
h1s10:464425	-7.6116	0.35354
h1s10:464428	-6.8166	0.1751
h1s10:464481	-6.0978	0.21426
h1s10:464488	1.8683	0.64875
h1s10:464500	2.3482	0.60768
h1s10:464505	-5.9415	0.22685
h1s10:464511	-1.064	0.78535
h1s10:464533	2.7838	0.69815
h1s10:464631	-9.0648	0.22952
h1s10:464637	0.0055281	0.99934
h1s10:464649	13.244	0.020775
h1s10:464711	1.6755	0.69048
h1s10:464740	0.76976	0.84758
h1s10:464743	7.2735	0.27353
h1s10:464972	1.3366	0.86684
h1s10:465003	-0.26168	0.94859
h1s10:465033	0.36179	0.93076
h1s10:465039	-4.9511	0.31289
h1s10:465040	-9.1099	0.1652
h1s10:465068	3.2923	0.64317
h1s10:465088	0.92869	0.82307
h1s10:465109	3.2396	0.63837
h1s10:465147	2.1815	0.61657
h1s10:465171	3.814	0.58825
h1s10:465219	12.067	0.058094
h1s10:465240	-0.90478	0.82871
h1s10:465263	-15.068	0.083213
h1s10:465269	0.51975	0.9291
h1s10:470190	-0.62528	0.94301
h1s10:470191	-0.64593	0.88736
h1s10:476441	-6.7388	0.36038
h1s10:476459	-2.6066	0.68619
h1s10:476474	-0.95748	0.84701
h1s10:476497	-4.1754	0.37861
h1s10:476536	2.3707	0.71798
h1s10:476551	-2.1704	0.76432
h1s10:476605	7.2927	0.36217
h1s10:476612	-0.59233	0.92498
h1s10:476631	7.1048	0.34425
h1s10:476634	-0.10128	0.9884
h1s10:476642	-7.4556	0.34328
h1s10:476643	0.032657	0.99503
h1s10:476659	0.99471	0.89156
h1s10:476672	-3.9371	0.54944
h1s10:476673	2.368	0.65087
h1s10:476681	-1.8549	0.72256
h1s10:476698	2.0314	0.70572
h1s10:476716	-9.1408	0.26405
h1s10:476793	-4.9418	0.54626
h1s10:476847	-1.9628	0.81331
h1s10:476920	5.0574	0.34515
h1s10:476932	-9.6511	0.067517
h1s10:476938	-3.3806	0.53827
h1s10:476953	-4.3934	0.49061
h1s10:478335	0.52133	0.89274
h1s10:478365	-3.4509	0.4407
h1s10:478370	-0.14181	0.9858
h1s10:478384	1.6507	0.84095
h1s10:478422	-4.8516	0.39055
h1s10:478428	-4.6267	0.45976
h1s10:478429	-3.5623	0.66987
h1s10:478456	-2.6688	0.62143
h1s10:478465	6.4473	0.31292
h1s10:478481	3.5797	0.64588
h1s10:478482	-8.4751	0.22562
h1s10:478488	1.4825	0.84711
h1s10:478501	-1.8655	0.81651
h1s10:478515	-5.1186	0.54297
h1s10:478519	-8.3979	0.27174
h1s10:478522	16.797	0.013655
h1s10:478533	-5.0241	0.55145
h1s10:478540	2.3496	0.77024
h1s10:478541	-1.4836	0.85832
h1s10:478551	-1.3997	0.8653
h1s10:478569	1.3904	0.83584
h1s10:478570	-7.9614	0.11885
h1s10:478581	5.3666	0.32638
h1s10:478597	1.6941	0.83798
h1s10:478604	-1.1871	0.82237
h1s10:478620	-4.5083	0.45072
h1s10:478627	-3.1303	0.71605
h1s10:478638	-16.384	0.033282
h1s10:478643	-2.9872	0.72626
h1s10:478646	-13.318	0.13286
h1s10:478656	-4.5835	0.50725
h1s10:478776	4.3117	0.51135
h1s10:478800	-2.0725	0.75745
h1s10:478829	8.6396	0.23122
h1s10:478838	-10.91	0.19585
h1s10:478841	-1.7839	0.82805
h1s10:478852	-0.72491	0.9121
h1s10:478886	-4.8975	0.34234
h1s10:478888	2.8505	0.62249
h1s10:478894	-5.0395	0.31263
h1s10:478896	-8.4445	0.1058
h1s10:478916	6.1874	0.37437
h1s10:478923	4.7285	0.56112
h1s10:478936	1.3878	0.86
h1s10:478951	-6.5767	0.21327
h1s10:478952	-7.6747	0.15666
h1s10:478953	-5.0482	0.45148
h1s10:478960	-2.4645	0.7628
h1s10:478963	0.42942	0.95275
h1s10:478964	-4.5634	0.59284
h1s10:478990	-10.669	0.20768
h1s10:479012	-2.3924	0.7759
h1s10:479066	3.7184	0.47029
h1s10:479067	-8.6631	0.088841
h1s10:479069	-9.1547	0.25814
h1s10:479086	2.0443	0.80295
h1s10:479090	-3.0441	0.67803
h1s10:479122	-5.1942	0.49191
h1s10:479133	-1.62	0.82257
h1s10:479302	2.5899	0.70584
h1s10:479309	-7.5807	0.10244
h1s10:479345	1.0522	0.87752
h1s10:479443	2.2089	0.59491
h1s10:479469	-2.7421	0.67283
h1s10:479476	1.5285	0.84084
h1s10:479485	0.36371	0.96211
h1s10:479521	-8.22	0.30801
h1s10:479532	0.3251	0.94223
h1s10:479548	2.0591	0.80765
h1s10:479607	-11.682	0.06782
h1s10:479614	1.7825	0.81758
h1s10:479697	3.4029	0.61785
h1s10:482026	3.9498	0.52724
h1s10:482138	-2.792	0.55593
h1s10:482169	-5.5832	0.12977
h1s10:487480	-0.41607	0.95108
h1s10:487482	2.6954	0.66762
h1s10:501938	10.948	0.053091
h1s10:501946	0.74224	0.93191
h1s10:501961	-3.8156	0.51117
h1s10:503179	-6.9453	0.27306
h1s10:503680	-8.7664	0.058071
h1s10:503733	-6.476	0.30147
h1s10:503735	4.437	0.54708
h1s10:503748	-5.2309	0.39094
h1s10:503757	-7.1187	0.29335
h1s10:503764	-4.2667	0.58526
h1s10:503772	-3.6898	0.65024
h1s10:503796	-2.3058	0.63137
h1s10:503797	-1.0478	0.86715
h1s10:507736	4.4527	0.45346
h1s10:507739	6.0409	0.34573
h1s10:507740	5.6699	0.36782
h1s10:507745	5.4447	0.3802
h1s10:507774	-2.3192	0.523
h1s10:507786	-7.6226	0.33797
h1s10:507789	-2.5236	0.73858
h1s10:507813	1.5954	0.70254
h1s10:513708	3.2166	0.55716
h1s10:513713	-1.5483	0.78698
h1s10:513715	3.7576	0.49353
h1s10:513740	-5.7885	0.33666
h1s10:513779	-3.2202	0.53905
h1s10:513814	0.577	0.91548
h1s10:513821	-0.065231	0.99144
h1s10:513824	-4.6165	0.42601
h1s10:513825	-4.0079	0.4791
h1s10:513864	0.62434	0.90964
h1s10:513868	-4.6482	0.43296
h1s10:513953	5.5574	0.32489
h1s10:513980	-6.7089	0.42637
h1s10:513987	11.232	0.08727
h1s10:513989	4.4494	0.42259
h1s10:513990	1.4163	0.78206
h1s10:513992	-1.7764	0.73881
h1s10:514030	11.244	0.078541
h1s10:514223	-3.6986	0.48363
h1s10:514227	-5.9132	0.37375
h1s10:514229	1.009	0.84413
h1s10:514231	9.4086	0.16406
h1s10:514236	-4.1434	0.49549
h1s10:514239	8.466	0.30713
h1s10:514240	10.845	0.12493
h1s10:514245	-10.624	0.096395
h1s10:514249	5.2467	0.35693
h1s10:514250	6.4833	0.41008
h1s10:514346	-1.6443	0.79366
h1s10:514357	-1.4758	0.8241
h1s10:514386	9.2672	0.062472
h1s10:523753	-6.6323	0.22497
h1s10:523758	-10.904	0.16211
h1s10:523770	2.1396	0.71161
h1s10:523774	-2.9145	0.65279
h1s10:523834	-1.1485	0.85445
h1s10:523859	-8.7976	0.085629
h1s10:532315	3.8339	0.515
h1s10:532316	2.4199	0.73147
h1s10:532342	-3.4076	0.58235
h1s10:532470	-6.878	0.34005
h1s10:532478	-5.1561	0.49265
h1s10:532512	5.8909	0.41248
h1s10:532520	0.14239	0.9818
h1s10:537793	12.747	0.042245
h1s10:538685	1.8764	0.78686
h1s10:539189	-1.3541	0.80224
h1s10:564106	-5.3577	0.27645
h1s10:564122	-2.5577	0.73155
h1s10:564126	-10.515	0.10809
h1s10:564206	-12.62	0.062307
h1s10:564211	3.2713	0.63077
h1s10:569686	5.9856	0.25826
h1s10:569769	-5.9621	0.43662
h1s10:582813	2.674	0.58595
h1s10:582823	7.3135	0.24488
h1s10:583314	1.3482	0.71232
h1s10:583331	3.4899	0.60091
h1s10:583345	-1.5331	0.81114
h1s10:623434	-5.1183	0.44542
h1s10:624196	1.2773	0.7612
h1s10:624706	12.475	0.15181
h1s10:624760	5.2029	0.42685
h1s10:625570	-6.1708	0.34468
h1s10:625678	-0.58063	0.90058
h1s10:625684	6.9781	0.32876
h1s10:626005	9.6778	0.096574
h1s10:626724	6.3831	0.40182
h1s10:627153	6.7186	0.1011
h1s10:628134	0.49533	0.91929
h1s10:628282	5.8054	0.26462
h1s10:628457	1.3856	0.7776
h1s10:628492	6.8993	0.28514
h1s10:628506	2.7474	0.69439
h1s10:628521	-9.596	0.25466
h1s10:629313	2.5709	0.60215
h1s10:629330	9.1561	0.13165
h1s10:629348	5.0761	0.40543
h1s10:629356	0.033959	0.9946
h1s10:629861	10.874	0.066062
h1s10:630463	16.142	0.022331
h1s10:630656	-8.7213	0.094036
h1s10:630674	-9.2296	0.24476
h1s10:630675	-1.4103	0.76557
h1s10:630676	-2.9772	0.51878
h1s10:630680	-6.4133	0.37204
h1s10:638220	-9.4969	0.10194
h1s10:638223	-1.6345	0.70451
h1s10:638225	8.346	0.080536
h1s10:638233	3.4203	0.69065
h1s10:638239	10.455	0.10102
h1s10:638254	-12.861	0.11758
h1s10:638261	-2.3269	0.57182
h1s10:638267	3.4762	0.62722
h1s10:638370	10.36	0.13387
h1s10:638506	1.5326	0.72401
h1s10:638507	-3.1135	0.46583
h1s10:638583	4.6231	0.38584
h1s10:638810	2.9731	0.47773
h1s10:638821	-6.9932	0.32465
h1s10:638832	5.9196	0.37039
h1s10:638904	-0.053151	0.98973
h1s10:638933	-5.5888	0.2092
h1s10:638999	-12.148	0.18004
h1s10:639272	-8.7826	0.24585
h1s10:639602	-4.7229	0.56297
h1s10:641380	5.1475	0.51926
h1s10:641381	5.9848	0.45439
h1s10:641399	-1.7427	0.83203
h1s10:641526	0.86765	0.85818
h1s10:641528	-4.05	0.50443
h1s10:641574	4.7165	0.35257
h1s10:643276	2.8823	0.66036
h1s10:646576	-4.1014	0.4442
h1s10:646582	7.0629	0.28668
h1s10:646642	3.1332	0.6782
h1s10:648487	3.0953	0.62946
h1s10:648488	3.2937	0.63515
h1s10:658221	-9.6691	0.1275
h1s10:658228	-0.62692	0.8914
h1s10:658259	-2.5417	0.72375
h1s10:658263	-11.037	0.1074
h1s10:658361	2.0182	0.73215
h1s10:658374	0.12463	0.9789
h1s10:658422	0.56914	0.91003
h1s10:658654	-3.0583	0.6682
h1s10:658674	11.718	0.039888
h1s10:658693	-0.7027	0.93375
h1s10:658708	0.61835	0.91171
h1s10:658725	6.6358	0.3969
h1s10:658988	7.8364	0.1822
h1s10:658991	9.1278	0.10386
h1s10:659002	12.771	0.014872
h1s10:661479	18.685	0.017371
h1s10:661482	8.6442	0.1549
h1s10:668931	4.389	0.28556
h1s10:668943	5.0875	0.22718
h1s10:668969	10.007	0.1279
h1s10:668997	5.2756	0.30993
h1s10:669015	-8.7386	0.037422
h1s10:669016	-8.4739	0.047998
h1s10:669045	-1.7102	0.70892
h1s10:669060	1.0551	0.82796
h1s10:669136	2.9745	0.54444
h1s10:669140	-0.99581	0.83768
h1s10:669142	-0.091365	0.98524
h1s10:669171	-12.621	0.014642
h1s10:669230	-2.5189	0.62077
h1s10:669251	3.7809	0.62814
h1s10:669265	-8.0254	0.18497
h1s10:669266	-9.2387	0.12531
h1s10:669299	-5.8047	0.48029
h1s10:669357	-0.77168	0.92548
h1s10:669358	0.67783	0.9367
h1s10:669403	0.56931	0.93205
h1s10:671314	1.2032	0.84859
h1s10:671341	-5.2352	0.45925
h1s10:677595	-5.763	0.42174
h1s10:677624	-2.3311	0.7243
h1s10:677637	14.901	0.024288
h1s10:677641	11.031	0.11796
h1s10:677645	-3.218	0.61307
h1s10:677646	5.4559	0.2403
h1s10:677647	7.9793	0.18109
h1s10:677663	-6.0137	0.063378
h1s10:708867	-2.1778	0.72463
h1s10:708942	4.8452	0.20538
h1s10:750127	-0.62683	0.94801
h1s10:750139	-9.6833	0.0612
h1s10:750160	-6.4004	0.21683
h1s10:750206	16.8	0.044909
h1s10:750317	7.5704	0.24009
h1s10:750401	9.3932	0.29156
h1s10:750466	-5.1391	0.52131
h1s10:750478	-8.21	0.16781
h1s10:750525	-6.5141	0.34222
h1s10:750557	0.5052	0.93312
h1s10:751218	-3.2178	0.53934
h1s10:751242	3.3826	0.67981
h1s10:751250	-3.8826	0.58897
h1s10:751320	-5.2899	0.53595
h1s10:751333	-11.82	0.13801
h1s10:751387	1.1081	0.88947
h1s10:751396	6.7891	0.39773
h1s10:751452	-5.1695	0.50778
h1s10:751499	-4.6161	0.57802
h1s10:751549	2.2564	0.77085
h1s10:751640	-2.7152	0.73665
h1s10:751761	6.9395	0.37113
h1s10:752187	1.7183	0.79783
h1s10:752228	2.7404	0.68797
h1s10:752857	-8.0197	0.35466
h1s10:752876	-6.858	0.4074
h1s10:752940	-2.7866	0.69911
h1s10:752951	-9.0151	0.20195
h1s10:752966	7.5921	0.28315
h1s10:752968	7.9226	0.27903
h1s10:752989	1.9019	0.8054
h1s10:753006	13.859	0.03519
h1s10:753012	-10.289	0.18242
h1s10:753224	8.7648	0.26199
h1s10:753225	8.0305	0.24192
h1s10:753247	-8.1694	0.059405
h1s10:753257	-2.3119	0.75889
h1s10:753273	-1.2145	0.88127
h1s10:753278	-7.2161	0.10832
h1s10:753283	11.645	0.14352
h1s10:753495	4.3277	0.54627
h1s10:753523	6.8831	0.4401
h1s10:755523	16.905	0.045983
h1s10:755535	1.84	0.71198
h1s10:755548	-3.3884	0.53601
h1s10:755571	0.30214	0.97291
h1s10:755587	-8.1952	0.28755
h1s10:755782	-3.7177	0.63363
h1s10:755846	-8.9934	0.111
h1s10:755852	0.28478	0.95675
h1s10:755893	-3.5216	0.66487
h1s10:755964	7.8053	0.34253
h1s10:756004	-3.6713	0.60859
h1s10:756019	10.111	0.14563
h1s10:756028	-0.44249	0.9558
h1s10:756639	0.015009	0.998
h1s10:756658	-4.9651	0.53334
h1s10:756971	0.43835	0.95394
h1s10:757198	8.4181	0.060715
h1s10:757250	-17.773	0.023956
h1s10:757334	9.1203	0.17829
h1s10:757354	-5.3683	0.53389
h1s10:796441	7.7951	0.28373
h1s10:796449	10.119	0.17561
h1s10:796452	12.674	0.037303
h1s10:796454	-2.0269	0.78005
h1s10:798635	0.26999	0.96096
h1s10:800677	6.8998	0.14329
h1s10:802709	0.42844	0.94611
h1s10:802807	-3.1422	0.52695
h1s10:802848	3.0318	0.68919
h1s10:802851	3.1634	0.70466
h1s10:802852	4.5375	0.5166
h1s10:802859	8.0037	0.27154
h1s10:802881	-1.0751	0.89987
h1s10:802887	16.175	0.059065
h1s10:802891	17.941	0.025554
h1s10:802906	-5.5292	0.43633
h1s10:803022	-3.5112	0.52847
h1s10:803035	-2.9033	0.58678
h1s10:803084	10.031	0.098762
h1s10:803117	-1.9229	0.80132
h1s10:803139	9.6769	0.22251
h1s10:803144	10.611	0.18424
h1s10:803150	1.3945	0.81627
h1s10:803155	-1.0242	0.85149
h1s10:803171	0.11931	0.98294
h1s10:803197	5.067	0.4457
h1s10:803281	10.482	0.1296
h1s10:803318	12.902	0.068815
h1s10:803321	6.0703	0.34861
h1s10:803371	3.06	0.71013
h1s10:803451	0.30362	0.9591
h1s10:803478	-2.7413	0.64017
h1s10:803503	0.49219	0.93755
h1s10:803510	0.24601	0.9717
h1s10:803665	-6.6471	0.25748
h1s10:803669	1.5091	0.83298
h1s10:803684	-1.371	0.81815
h1s10:803691	6.0406	0.42337
h1s10:803721	-4.8158	0.46476
h1s10:803738	2.2463	0.67281
h1s10:803765	-1.8092	0.83041
h1s10:803815	-5.1949	0.47919
h1s10:803881	11.623	0.16011
h1s10:803907	-1.6274	0.83262
h1s10:803964	-0.88644	0.91648
h1s10:804600	5.7134	0.33068
h1s10:804614	-3.9895	0.44543
h1s10:804653	-6.5842	0.41448
h1s10:804656	-3.195	0.56257
h1s10:804713	6.9111	0.28359
h1s10:804721	-1.3531	0.84588
h1s10:805046	-8.1094	0.2754
h1s10:805085	-9.4319	0.22871
h1s10:807671	7.662	0.24384
h1s10:807677	3.9294	0.5675
h1s10:807678	-0.56731	0.93414
h1s10:807689	2.4522	0.62126
h1s10:807736	-1.5879	0.8226
h1s10:807747	-5.3219	0.51344
h1s10:807769	3.2342	0.67386
h1s10:808031	17.376	0.04206
h1s10:808044	-2.8913	0.66791
h1s10:808059	6.047	0.28307
h1s10:808091	-16.651	0.053182
h1s10:808111	4.6976	0.45644
h1s10:808129	7.4987	0.30085
h1s10:808344	-0.82892	0.92491
h1s10:808401	14.297	0.028943
h1s10:808408	7.6761	0.36668
h1s10:845143	-0.66481	0.91833
h1s10:845177	-10.784	0.018976
h1s10:845184	4.1546	0.48411
h1s10:845187	-4.3824	0.29502
h1s10:845192	-1.5601	0.80693
h1s10:845203	-5.2123	0.21228
h1s10:845214	1.3549	0.8427
h1s10:845215	1.723	0.675
h1s10:845281	-5.3986	0.23486
h1s10:845284	-5.115	0.54346
h1s10:845290	7.303	0.1994
h1s10:845323	-12.177	0.15897
h1s10:845326	-10.299	0.11775
h1s10:872837	-14.741	0.046166
h1s10:874862	0.9773	0.87827
h1s10:874868	0.9869	0.82324
h1s10:874894	1.9551	0.7768
h1s10:874924	1.8659	0.80995
h1s10:874947	-0.43863	0.9475
h1s10:874963	1.7471	0.82785
h1s10:874966	4.0696	0.55025
h1s10:874975	-2.0353	0.79837
h1s10:875139	0.9494	0.8535
h1s10:875150	-1.4748	0.84387
h1s10:875185	-1.482	0.84161
h1s10:875275	0.56357	0.91778
h1s10:875315	-3.1989	0.66871
h1s10:875362	8.9898	0.21633
h1s10:875377	18.242	0.033482
h1s10:875392	-7.5542	0.2761
h1s10:875427	4.7998	0.52496
h1s10:875484	-1.7295	0.8218
h1s10:875485	2.1553	0.74415
h1s10:875567	4.0756	0.60394
h1s10:875580	-5.5278	0.45562
h1s10:877167	1.6331	0.81546
h1s10:877230	6.8132	0.15872
h1s10:877233	13.149	0.04063
h1s10:877254	5.5147	0.42159
h1s10:877261	2.323	0.52874
h1s10:877543	-2.0363	0.80465
h1s10:896845	9.477	0.24059
h1s10:897560	0.47012	0.94996
h1s10:897621	-2.6728	0.74796
h1s10:897696	-1.5042	0.7874
h1s10:897705	4.7508	0.47422
h1s10:897708	3.7016	0.47972
h1s10:899730	3.7435	0.59308
h1s10:899836	9.6177	0.16161
h1s10:899857	5.4293	0.21164
h1s10:909221	3.0679	0.48345
h1s10:909252	-4.271	0.59577
h1s10:909276	-0.83921	0.89803
h1s10:909278	9.7827	0.27428
h1s10:909281	-1.0993	0.8649
h1s10:909315	2.989	0.49729
h1s10:909503	2.9816	0.5287
h1s10:909515	2.4983	0.59604
h1s10:909584	9.2969	0.1529
h1s10:909896	-0.2084	0.96092
h1s10:910694	8.2923	0.25181
h1s10:911454	-1.0337	0.88851
h1s10:911563	4.3709	0.56528
h1s10:911951	6.2908	0.41403
h1s10:912007	-6.2159	0.1895
h1s10:912031	2.2092	0.70014
h1s10:912052	1.0446	0.88381
h1s10:912059	-6.6018	0.16458
h1s10:912060	3.9047	0.5885
h1s10:912066	-0.62361	0.8908
h1s10:913014	0.5717	0.91447
h1s10:913044	5.5284	0.35187
h1s10:924975	-3.13	0.53054
h1s10:924979	-9.7603	0.21671
h1s10:924988	2.1319	0.68717
h1s10:924995	3.0444	0.55221
h1s10:931380	0.3264	0.96482
h1s10:931385	7.0786	0.35844
h1s10:931386	3.8669	0.62411
h1s10:931405	-3.3768	0.65122
h1s10:931495	6.1049	0.22543
h1s10:931498	-5.3259	0.39432
h1s10:931519	-8.0036	0.22047
h1s10:931533	7.021	0.23456
h1s10:931534	-8.464	0.14429
h1s10:933732	2.6095	0.51474
h1s10:933743	1.8609	0.63749
h1s10:936965	0.28485	0.97138
h1s10:936994	-7.5502	0.2683
h1s10:938252	0.21146	0.97338
h1s10:938284	-0.26596	0.97
h1s10:938309	0.64186	0.90334
h1s10:938314	0.087504	0.98972
h1s10:938736	-5.1717	0.44815
h1s10:974601	-10.222	0.076755
h1s10:975954	3.7469	0.61974
h1s10:975957	0.035595	0.99471
h1s10:975973	2.0329	0.77343
h1s10:976024	8.7609	0.23639
h1s10:976064	8.6087	0.20771
h1s10:976094	3.0404	0.56628
h1s10:976118	-0.6914	0.89643
h1s10:976123	-0.52827	0.92068
h1s10:976171	9.2345	0.066007
h1s10:976804	5.8541	0.26359
h1s10:976818	-0.26191	0.95296
h1s10:976830	11.062	0.15539
h1s10:976870	5.844	0.26625
h1s10:981644	0.47426	0.91101
h1s10:981646	0.47426	0.91101
h1s10:981673	-1.6539	0.76465
h1s10:981678	-0.28441	0.9731
h1s10:981679	-0.62504	0.886
h1s10:981682	-2.2226	0.69501
h1s10:981781	2.6809	0.69942
h1s10:981782	2.6809	0.69942
h1s10:981783	6.4503	0.27746
h1s10:981784	-0.63505	0.90854
h1s10:982650	9.3422	0.20087
h1s10:982654	6.0595	0.19838
h1s10:982656	-11.13	0.13257
h1s10:985375	1.5441	0.79572
h1s10:985426	4.0563	0.45684
h1s10:987745	-5.4796	0.34619
h1s10:987791	1.6743	0.74144
h1s10:987809	1.3432	0.83853
h1s10:987818	0.98097	0.88351
h1s10:995784	-1.1752	0.89224
h1s10:995798	-8.0349	0.27376
h1s10:995870	3.3363	0.68034
h1s10:995878	3.459	0.65638
h1s10:995904	5.9485	0.48765
h1s10:995911	-1.6657	0.82088
h1s10:995989	0.90314	0.90264
h1s10:996068	-0.85347	0.90786
h1s10:996360	3.2316	0.68502
h1s10:996472	11.916	0.15414
h1s10:996504	4.3065	0.53794
h1s10:996520	0.039942	0.99511
h1s10:1006626	-3.9026	0.28379
h1s10:1006646	-3.0092	0.41129
h1s10:1006870	-2.291	0.63596
h1s10:1028454	8.0865	0.20334
h1s10:1028458	7.6126	0.2921
h1s10:1028478	0.60281	0.90288
h1s10:1028487	7.5655	0.36633
h1s10:1028499	-1.0518	0.85858
h1s10:1028533	-2.3689	0.67592
h1s10:1028535	-3.9234	0.43235
h1s10:1028571	4.704	0.48314
h1s10:1028583	-1.0767	0.84932
h1s10:1029204	-3.6869	0.58211
h1s10:1038817	-3.1779	0.59505
h1s10:1063108	-2.6899	0.74116
h1s10:1063110	4.0895	0.51499
h1s10:1063128	1.3205	0.82601
h1s10:1063134	-13.218	0.01772
h1s10:1063172	-5.1425	0.2995
h1s10:1063175	4.3919	0.51847
h1s10:1063187	15.454	0.026994
h1s10:1063202	-3.6688	0.49457
h1s10:1063355	-2.2494	0.69388
h1s10:1063403	9.9635	0.15881
h1s10:1063433	17.645	0.0061615
h1s10:1074355	10.541	0.10337
h1s10:1094124	7.8357	0.14188
h1s10:1094143	5.6905	0.27711
h1s10:1094144	4.761	0.54174
h1s10:1094151	5.7411	0.27685
h1s10:1094153	-3.7789	0.5468
h1s10:1094154	-7.2781	0.40733
h1s10:1094177	-3.0711	0.62852
h1s10:1094182	1.8082	0.72915
h1s10:1094198	5.9552	0.26255
h1s10:1094201	5.1323	0.43237
h1s10:1094213	3.4851	0.51747
h1s10:1094215	-0.77849	0.8718
h1s10:1094218	2.6136	0.70152
h1s10:1094230	4.6917	0.42732
h1s10:1094237	-1.4704	0.76047
h1s10:1110972	0.89051	0.8833
h1s10:1110976	-1.8342	0.76795
h1s10:1110977	-3.2766	0.4932
h1s10:1110992	-5.0097	0.5473
h1s10:1111094	-3.0112	0.58183
h1s10:1111098	-0.76258	0.90608
h1s10:1111118	3.0396	0.67492
h1s10:1111131	-3.8652	0.44815
h1s10:1111152	-7.2668	0.26964
h1s10:1111171	-0.22329	0.97716
h1s10:1111203	-2.0202	0.70711
h1s10:1111386	-3.6096	0.32877
h1s10:1111582	-3.1286	0.46233
h1s10:1111689	0.20596	0.9729
h1s10:1111924	-7.9866	0.23439
h1s10:1111931	-4.5259	0.52456
h1s10:1111949	2.313	0.78584
h1s10:1112002	-0.5125	0.94976
h1s10:1112012	-6.8273	0.20503
h1s10:1112015	-4.1153	0.46425
h1s10:1112171	7.9115	0.10906
h1s10:1112179	9.4401	0.077626
h1s10:1112181	4.3718	0.53356
h1s10:1112198	-6.7285	0.14356
h1s10:1112206	-7.6822	0.17772
h1s10:1112216	5.4059	0.39272
h1s10:1112221	6.4484	0.12466
h1s10:1112248	-7.9638	0.094391
h1s10:1112270	-12.293	0.032398
h1s10:1112275	0.70623	0.91169
h1s10:1112292	-13.578	0.069612
h1s10:1118169	-3.2101	0.46634
h1s10:1118172	4.3529	0.53094
h1s10:1118175	-2.0699	0.77194
h1s10:1118177	16.617	0.013168
h1s10:1118178	12.423	0.043541
h1s10:1118179	4.4511	0.49487
h1s10:1118180	2.4093	0.70734
h1s10:1119883	4.4869	0.54705
h1s10:1119906	1.6196	0.73553
h1s10:1124903	1.5009	0.81944
h1s10:1124950	-2.5127	0.63169
h1s10:1124951	-2.5984	0.70154
h1s10:1124956	-10.775	0.19128
h1s10:1125416	3.9912	0.36809
h1s10:1126340	-5.3326	0.51734
h1s10:1126818	1.7613	0.7126
h1s10:1126839	-2.7965	0.64123
h1s10:1126876	6.0592	0.26788
h1s10:1126896	6.8783	0.21326
h1s10:1126898	5.8424	0.23144
h1s10:1140803	-7.3856	0.28532
h1s10:1140817	2.766	0.61252
h1s10:1140819	-0.89929	0.86717
h1s10:1140824	9.5852	0.22743
h1s10:1140884	7.4662	0.30599
h1s10:1142511	-1.0112	0.8854
h1s10:1142533	12.898	0.05607
h1s10:1142551	-3.2212	0.67236
h1s10:1142580	6.3447	0.37697
h1s10:1145686	6.2633	0.37889
h1s10:1145689	-0.91092	0.84922
h1s10:1145690	-5.0024	0.52978
h1s10:1145695	8.5259	0.29999
h1s10:1145705	1.8907	0.71577
h1s10:1145711	-1.2908	0.81755
h1s10:1150124	-2.7295	0.65878
h1s10:1150138	2.5565	0.70097
h1s10:1150227	-1.5449	0.78637
h1s10:1150289	-6.2816	0.32755
h1s10:1170854	-6.1006	0.24114
h1s10:1180489	-0.5814	0.89869
h1s10:1180501	2.2648	0.61646
h1s10:1180513	-1.2092	0.79729
h1s10:1180533	0.23701	0.95681
h1s10:1180538	1.5161	0.82923
h1s10:1180567	5.4032	0.25035
h1s10:1180627	3.0311	0.53773
h1s10:1180630	-5.8226	0.33042
h1s10:1180641	3.2806	0.64412
h1s10:1180648	-4.3738	0.46799
h1s10:1180651	-4.3738	0.46799
h1s10:1180702	-6.9571	0.21067
h1s10:1180731	1.272	0.77707
h1s10:1180882	-2.2211	0.725
h1s10:1180888	-5.3603	0.37871
h1s10:1180891	-2.2541	0.6207
h1s10:1180892	1.733	0.70719
h1s10:1180894	-4.659	0.2839
h1s10:1180897	-4.8359	0.26784
h1s10:1180910	5.3016	0.23582
h1s10:1180912	-4.3504	0.32378
h1s10:1180913	-1.4704	0.75675
h1s10:1180922	7.2895	0.35735
h1s10:1180923	-0.79953	0.9094
h1s10:1180930	-5.5571	0.45029
h1s10:1180933	-4.9934	0.28894
h1s10:1180936	4.0677	0.42791
h1s10:1180940	-0.62939	0.89384
h1s10:1180954	-9.3145	0.11878
h1s10:1180956	-9.9673	0.11455
h1s10:1180960	6.5488	0.19947
h1s10:1180978	-5.6101	0.26236
h1s10:1180987	-7.4751	0.21915
h1s10:1181018	5.5819	0.42652
h1s10:1181033	2.4327	0.66156
h1s10:1181044	-6.0873	0.37313
h1s10:1181046	-5.3635	0.42487
h1s10:1181047	5.431	0.30896
h1s10:1181062	4.7167	0.53933
h1s10:1181064	-7.9465	0.21694
h1s10:1181068	4.6103	0.5096
h1s10:1181071	0.138	0.98109
h1s10:1181080	-2.1518	0.67688
h1s10:1181098	1.6146	0.75959
h1s10:1181104	-0.95331	0.90247
h1s10:1181117	6.7104	0.18787
h1s10:1181135	0.32208	0.96564
h1s10:1181136	9.1616	0.06581
h1s10:1181141	5.4887	0.38843
h1s10:1181172	8.3892	0.32294
h1s10:1181176	1.8216	0.7752
h1s10:1181182	0.13336	0.97944
h1s10:1181187	1.432	0.84143
h1s10:1181194	2.6353	0.61257
h1s10:1181197	3.8854	0.50799
h1s10:1181198	6.5478	0.28636
h1s10:1181230	3.8146	0.49117
h1s10:1181241	-0.28598	0.97316
h1s10:1181252	4.6675	0.51433
h1s10:1181442	4.6104	0.3392
h1s10:1181454	-1.67	0.72833
h1s10:1181471	5.4047	0.29291
h1s10:1181491	4.7418	0.41574
h1s10:1181514	-12.056	0.15881
h1s10:1181517	-12.056	0.15881
h1s10:1181523	2.4735	0.62378
h1s10:1181530	6.3557	0.20726
h1s10:1181534	-2.2467	0.65337
h1s10:1181550	-5.9241	0.36229
h1s10:1181554	8.9599	0.18523
h1s10:1181562	6.1776	0.2077
h1s10:1181564	-6.444	0.30456
h1s10:1181565	-6.2709	0.30584
h1s10:1181568	-2.999	0.52624
h1s10:1181577	1.974	0.67087
h1s10:1181581	-0.5947	0.90645
h1s10:1181586	-3.3333	0.67869
h1s10:1181596	3.272	0.52038
h1s10:1181617	-6.8283	0.2768
h1s10:1181618	-8.8983	0.15917
h1s10:1181619	-3.9868	0.40358
h1s10:1181715	-0.2493	0.95673
h1s10:1181733	-2.361	0.63566
h1s10:1181835	-0.32153	0.94725
h1s10:1181844	-0.088075	0.98971
h1s10:1181853	9.4072	0.086538
h1s10:1181866	-5.2933	0.21825
h1s10:1181867	-0.65007	0.90838
h1s10:1181878	-2.1899	0.64925
h1s10:1181894	-3.1196	0.50983
h1s10:1181897	-3.8711	0.41809
h1s10:1181942	-3.2224	0.45798
h1s10:1181969	-4.21	0.41195
h1s10:1181971	-1.695	0.72599
h1s10:1181973	9.8775	0.1762
h1s10:1182007	-7.3661	0.13681
h1s10:1182023	-6.3337	0.23332
h1s10:1182026	-5.6771	0.21676
h1s10:1182039	1.3238	0.85673
h1s10:1182105	1.7969	0.69197
h1s10:1182106	-7.0934	0.37562
h1s10:1182117	-6.0285	0.24123
h1s10:1182127	1.2276	0.80635
h1s10:1182187	-5.719	0.25472
h1s10:1182188	-2.8255	0.57992
h1s10:1182192	1.1296	0.82527
h1s10:1182203	1.4376	0.7846
h1s10:1182205	1.4396	0.7837
h1s10:1182207	-0.31479	0.96337
h1s10:1182211	9.6784	0.23079
h1s10:1182220	2.8381	0.55637
h1s10:1182232	-2.5103	0.6282
h1s10:1182233	0.97497	0.88227
h1s10:1182254	2.8607	0.69084
h1s10:1182287	-6.7871	0.16641
h1s10:1182290	-4.8471	0.53552
h1s10:1182296	3.2402	0.5132
h1s10:1182314	-4.4841	0.38491
h1s10:1182317	-4.7473	0.29866
h1s10:1182320	-1.0631	0.82513
h1s10:1182341	2.7134	0.59372
h1s10:1182353	3.5566	0.65759
h1s10:1202278	-4.2104	0.52307
h1s10:1202285	4.8104	0.28433
h1s10:1202286	4.7095	0.29931
h1s10:1202337	3.5893	0.43164
h1s10:1202345	-6.7306	0.33428
h1s10:1202350	-4.1401	0.48913
h1s10:1202356	-7.3889	0.24694
h1s10:1205754	-0.75013	0.8834
h1s10:1205886	-3.6087	0.39769
h1s10:1205955	-5.209	0.40227
h1s10:1205962	-5.8229	0.3422
h1s10:1206637	-2.7384	0.444
h1s10:1206644	-6.0677	0.11472
h1s10:1206661	-3.3156	0.34372
h1s10:1206821	0.63597	0.93921
h1s10:1206929	-6.6922	0.17398
h1s10:1206940	9.5656	0.22468
h1s10:1206941	-3.6654	0.42013
h1s10:1206969	-5.2656	0.55804
h1s10:1206986	0.50716	0.95047
h1s10:1207242	-11.046	0.19641
h1s10:1209017	3.0033	0.71536
h1s10:1209018	10.053	0.035405
h1s10:1209046	8.4465	0.1016
h1s10:1274586	-3.1341	0.60152
h1s10:1274808	-0.32757	0.9523
h1s10:1274817	-0.9775	0.90199
h1s10:1274830	6.0969	0.2834
h1s10:1274834	-1.4229	0.84946
h1s10:1274837	1.0314	0.92049
h1s10:1274840	-2.9757	0.70314
h1s10:1288698	-2.5947	0.71897
h1s10:1288723	-13.345	0.070322
h1s10:1288725	-21.953	0.0080647
h1s10:1312947	-4.2732	0.60689
h1s10:1312953	5.6265	0.5003
h1s10:1312972	-0.38526	0.94772
h1s10:1313037	11.685	0.028231
h1s10:1313978	3.403	0.5651
h1s10:1313980	9.6362	0.16408
h1s10:1327036	7.233	0.42718
h1s10:1327037	11.228	0.14864
h1s10:1327076	11.729	0.12237
h1s10:1327087	4.6134	0.48521
h1s10:1327089	-8.5092	0.11298
h1s10:1327117	-5.6234	0.50671
h1s10:1327122	5.804	0.42646
h1s10:1327139	-5.7408	0.51365
h1s10:1327143	4.2235	0.38094
h1s10:1327145	-8.4709	0.2924
h1s10:1327149	6.0946	0.40505
h1s10:1361078	-4.0559	0.48324
h1s10:1361106	5.1225	0.41368
h1s10:1361532	1.7737	0.81074
h1s10:1361778	-7.1969	0.13808
h1s10:1361835	-4.3443	0.51314
h1s10:1361862	-3.7362	0.43155
h1s10:1361994	4.7173	0.49904
h1s10:1362090	-3.5778	0.43503
h1s10:1362333	-2.0312	0.65874
h1s10:1362553	0.80374	0.90143
h1s10:1363221	-3.3461	0.54178
h1s10:1363245	-5.7178	0.35043
h1s10:1363254	-3.0955	0.55042
h1s10:1363371	-4.9826	0.56447
h1s10:1363563	3.3406	0.601
h1s10:1363569	-1.7119	0.81741
h1s10:1364067	-3.5714	0.45363
h1s10:1364106	-2.0593	0.67637
h1s10:1364175	-18.996	0.014156
h1s10:1364187	-4.6031	0.36256
h1s10:1364676	-1.2396	0.81656
h1s10:1364715	-11.536	0.057459
h1s10:1364724	-14.279	0.077664
h1s10:1364752	-6.9513	0.33279
h1s10:1364761	-2.8811	0.53218
h1s10:1364805	12.561	0.15159
h1s10:1364988	-1.7993	0.76077
h1s10:1365178	2.4711	0.60714
h1s10:1365204	4.9393	0.29116
h1s10:1365222	-5.226	0.32604
h1s10:1365270	-11.555	0.036513
h1s10:1365342	-4.0112	0.43611
h1s10:1365638	9.457	0.029781
h1s10:1365640	-3.6353	0.43006
h1s10:1371243	22.618	0.0024901
h1s10:1371244	1.6637	0.71828
h1s10:1371259	2.4469	0.62887
h1s10:1371272	4.3371	0.57022
h1s10:1372198	3.3443	0.54353
h1s10:1372211	-5.0043	0.32353
h1s10:1372214	-2.8137	0.52598
h1s10:1377838	1.6366	0.69888
h1s10:1377857	-2.5194	0.62527
h1s10:1394720	-3.3177	0.52064
h1s10:1394726	9.8733	0.14735
h1s10:1394727	-8.7181	0.09551
h1s10:1394735	-0.22526	0.971
h1s10:1394866	-2.8759	0.54129
h1s10:1394875	-11.745	0.023067
h1s10:1394887	-2.9454	0.53093
h1s10:1395077	-0.62391	0.90484
h1s10:1395099	-0.34829	0.93989
h1s10:1395132	5.5442	0.33095
h1s10:1395139	-5.0892	0.49505
h1s10:1395202	0.44449	0.92972
h1s10:1395958	5.5781	0.30806
h1s10:1396002	-2.1299	0.661
h1s10:1396003	7.2614	0.20153
h1s10:1396032	-4.2135	0.64323
h1s10:1396037	5.0642	0.35013
h1s10:1396059	4.3727	0.44974
h1s10:1396093	3.7286	0.65494
h1s10:1396363	0.57666	0.93891
h1s10:1396423	-0.18401	0.97001
h1s10:1396438	-3.6354	0.50911
h1s10:1396474	-6.2884	0.43481
h1s10:1396510	1.264	0.8664
h1s10:1396601	-11.717	0.025843
h1s10:1396684	-2.5741	0.57648
h1s10:1396690	5.6084	0.47761
h1s10:1396763	-5.9945	0.18641
h1s10:1397008	-3.8912	0.45266
h1s10:1397691	-5.5085	0.29674
h1s10:1397770	-8.3891	0.11903
h1s10:1397805	1.6717	0.78952
h1s10:1397820	5.1825	0.20218
h1s10:1397838	-2.9105	0.65986
h1s10:1397903	0.97271	0.85615
h1s10:1398205	8.8504	0.21903
h1s10:1398216	10.293	0.13039
h1s10:1398242	-2.516	0.73179
h1s10:1398296	7.2113	0.25596
h1s10:1398297	7.7377	0.2616
h1s10:1398337	-5.0079	0.48388
h1s10:1398419	-7.8375	0.17857
h1s10:1398438	-8.0868	0.22651
h1s10:1398491	3.1509	0.63641
h1s10:1398494	-4.5729	0.49585
h1s10:1465140	11.826	0.01975
h1s10:1465168	11.866	0.019636
h1s10:1465218	-3.5737	0.61504
h1s10:1465232	-5.8215	0.40455
h1s10:1471249	-0.42357	0.94213
h1s10:1471252	-6.2248	0.39699
h1s10:1471266	-2.1943	0.73578
h1s10:1471289	-8.7057	0.24157
h1s10:1471303	-0.93361	0.88562
h1s10:1513313	7.99	0.25171
h1s10:1513314	1.7399	0.70676
h1s10:1513318	4.56	0.48352
h1s10:1589818	0.05147	0.98884
h1s10:1589830	-0.027323	0.99553
h1s10:1589835	0.082548	0.98903
h1s10:1589851	-9.1754	0.05005
h1s10:1589856	2.2666	0.56307
h1s10:1592600	-4.2345	0.36501
h1s10:1592612	5.2185	0.29629
h1s10:1592621	-8.3477	0.084095
h1s10:1592627	-22.91	0.0039407
h1s10:1592669	0.68546	0.92247
h1s10:1592717	-10.283	0.1281
h1s10:1592728	-7.9474	0.3312
h1s10:1592761	-8.1876	0.23083
h1s10:1592767	-4.7865	0.32601
h1s10:1592995	-8.6984	0.18501
h1s10:1592997	-4.5401	0.41093
h1s10:1593023	-0.97113	0.8721
h1s10:1593029	3.883	0.64422
h1s10:1593049	1.4773	0.83729
h1s10:1593051	2.5001	0.77282
h1s10:1593055	3.4305	0.48319
h1s10:1593056	0.33523	0.9537
h1s10:1593076	-0.26256	0.969
h1s10:1593096	6.0843	0.30721
h1s10:1593100	6.4122	0.28054
h1s10:1593121	2.7892	0.57974
h1s10:1593125	-1.9625	0.69828
h1s10:1593140	7.0157	0.25204
h1s10:1593196	-6.721	0.29304
h1s10:1593261	0.47952	0.95025
h1s10:1593324	9.4323	0.12604
h1s10:1593327	8.52	0.19603
h1s10:1593463	-3.8447	0.56834
h1s10:1593475	2.1363	0.75848
h1s10:1593478	4.4922	0.46183
h1s10:1593483	2.1363	0.75848
h1s10:1593486	4.8407	0.3961
h1s10:1593487	4.5653	0.49687
h1s10:1593514	-0.832	0.89383
h1s10:1593542	2.9571	0.68754
h1s10:1593584	10.788	0.098821
h1s10:1593601	-1.9174	0.81466
h1s10:1593772	9.675	0.20891
h1s10:1593774	3.6887	0.62971
h1s10:1593785	5.0377	0.48663
h1s10:1593801	3.9505	0.56004
h1s10:1593813	-15.125	0.044632
h1s10:1593818	2.1359	0.70341
h1s10:1593819	5.2495	0.38479
h1s10:1593830	6.8478	0.25803
h1s10:1593842	2.3373	0.76294
h1s10:1593844	3.0931	0.66957
h1s10:1593845	6.4587	0.30214
h1s10:1593849	-0.80405	0.93171
h1s10:1593850	7.8121	0.23617
h1s10:1593862	3.2103	0.66485
h1s10:1593880	2.6382	0.68941
h1s10:1593884	-9.7044	0.23013
h1s10:1593889	-5.3163	0.40826
h1s10:1593899	-3.6313	0.65086
h1s10:1593968	0.67438	0.88802
h1s10:1593977	3.1083	0.65752
h1s10:1593980	-9.4133	0.071998
h1s10:1593981	8.0829	0.18637
h1s10:1593983	3.6178	0.53436
h1s10:1593989	3.8376	0.63485
h1s10:1593992	5.2253	0.51861
h1s10:1594023	1.2557	0.81888
h1s10:1594030	7.0893	0.36041
h1s10:1594049	13.337	0.071022
h1s10:1594058	-8.9591	0.15437
h1s10:1594059	7.1215	0.35126
h1s10:1594062	4.5762	0.4382
h1s10:1594074	5.6053	0.41637
h1s10:1594114	-1.3851	0.79147
h1s10:1594116	-1.3913	0.8385
h1s10:1594124	-0.40842	0.93792
h1s10:1594136	-2.5016	0.65573
h1s10:1594137	-6.5227	0.33492
h1s10:1594150	-1.5884	0.73177
h1s10:1594152	2.5612	0.6709
h1s10:1594193	0.49206	0.9435
h1s10:1594202	-4.5756	0.39257
h1s10:1594212	-3.2917	0.48587
h1s10:1594215	5.9397	0.26985
h1s10:1594229	-3.695	0.50986
h1s10:1594232	-6.5265	0.36381
h1s10:1594233	3.6775	0.55835
h1s10:1594238	8.5161	0.17222
h1s10:1594259	3.0194	0.67823
h1s10:1594260	-6.7517	0.18624
h1s10:1594310	4.7678	0.35568
h1s10:1594317	0.82261	0.87954
h1s10:1594320	0.74406	0.90221
h1s10:1594325	7.0886	0.33368
h1s10:1594329	4.1028	0.47508
h1s10:1594347	7.0886	0.33368
h1s10:1594356	-4.2874	0.5516
h1s10:1594359	-6.8174	0.36158
h1s10:1594380	10.159	0.064488
h1s10:1604958	2.7743	0.64688
h1s10:1604964	0.047451	0.99281
h1s10:1604985	-1.1637	0.86306
h1s10:1605003	17.725	0.010653
h1s10:1605026	-2.0505	0.75553
h1s10:1610905	-0.23703	0.9635
h1s10:1610956	1.8098	0.75598
h1s10:1610969	3.7287	0.53051
h1s10:1610986	-2.32	0.76235
h1s10:1611050	5.892	0.49143
h1s10:1611133	-2.4254	0.74157
h1s10:1611138	-2.3869	0.66217
h1s10:1611146	7.7659	0.3503
h1s10:1611189	14.047	0.088714
h1s10:1611218	5.5076	0.37569
h1s10:1611232	-7.7389	0.28289
h1s10:1611240	7.5688	0.30501
h1s10:1611251	-14.712	0.068306
h1s10:1611279	3.0378	0.56824
h1s10:1611282	3.0372	0.57533
h1s10:1611372	-9.5003	0.13374
h1s10:1611389	4.0949	0.63495
h1s10:1611419	-3.2006	0.66662
h1s10:1617576	-5.0496	0.31329
h1s10:1617578	-4.0004	0.46248
h1s10:1617582	1.397	0.81588
h1s10:1617611	4.3316	0.39313
h1s10:1617833	5.2885	0.29267
h1s10:1617838	-0.63722	0.93345
h1s10:1617878	-3.9021	0.53608
h1s10:1617894	-0.62559	0.89889
h1s10:1617900	-4.8955	0.45608
h1s10:1617909	-5.3058	0.5594
h1s10:1617935	-0.87863	0.86907
h1s10:1617936	-11.475	0.22627
h1s10:1617946	1.3167	0.82287
h1s10:1617965	-14.718	0.046113
h1s10:1618040	-5.7021	0.46943
h1s10:1618076	-0.52224	0.91825
h1s10:1620589	-7.6534	0.30062
h1s10:1620625	-2.2257	0.74917
h1s10:1620656	6.0068	0.34801
h1s10:1620676	0.26505	0.96299
h1s10:1620732	11.163	0.17885
h1s10:1620764	-1.931	0.78518
h1s10:1680053	-3.8266	0.65433
h1s10:1680055	13.306	0.010913
h1s10:1680057	5.8665	0.29068
h1s10:1680092	-3.9743	0.38187
h1s10:1680093	-0.13109	0.9773
h1s10:1680100	10.7	0.062122
h1s10:1680116	5.7212	0.16848
h1s10:1680132	2.4344	0.62517
h1s10:1680159	4.3531	0.51963
h1s10:1680202	13.321	0.01205
h1s10:1680203	7.0181	0.1019
h1s10:1680205	-0.41742	0.92062
h1s10:1726102	-7.0313	0.18465
h1s10:1726140	1.5097	0.75913
h1s10:1726154	8.3096	0.14055
h1s10:1726158	-5.7729	0.40213
h1s10:1726360	4.6157	0.34647
h1s10:1726371	-9.6427	0.17568
h1s10:1726374	-2.9892	0.61405
h1s10:1726393	-3.5328	0.47612
h1s10:1726456	-9.9495	0.012791
h1s10:1726487	4.1375	0.54599
h1s10:1726489	1.3679	0.83366
h1s10:1726497	-0.21919	0.97176
h1s10:1726531	-9.5812	0.14722
h1s10:1726603	1.0791	0.80794
h1s10:1726618	-8.5548	0.31683
h1s10:1726758	6.5942	0.22865
h1s10:1726762	-4.1746	0.32869
h1s10:1727020	-2.5098	0.60651
h1s10:1727038	4.266	0.58956
h1s10:1727046	-13.044	0.12051
h1s10:1727053	-5.9416	0.30124
h1s10:1727055	-0.7402	0.91406
h1s10:1727065	22.293	0.0108
h1s10:1727129	3.2091	0.61571
h1s10:1727135	-9.4421	0.043285
h1s10:1727139	-0.39843	0.93389
h1s10:1727144	-4.0669	0.42426
h1s10:1727148	-3.1124	0.5684
h1s10:1727163	-1.296	0.84907
h1s10:1734925	3.5536	0.63604
h1s10:1734926	4.7041	0.38381
h1s10:1734973	-0.33587	0.94841
h1s10:1734981	-1.0817	0.83442
h1s10:1734993	-10.469	0.14576
h1s10:1735071	5.2904	0.3313
h1s10:1735081	2.2578	0.68044
h1s10:1735083	-6.1553	0.33725
h1s10:1735095	-8.4398	0.1065
h1s10:1735116	-4.528	0.47993
h1s10:1735323	-3.5256	0.59939
h1s10:1735324	-0.41932	0.94035
h1s10:1735346	-3.6745	0.53788
h1s10:1735356	11.812	0.078721
h1s10:1735359	-16.416	0.10285
h1s10:1735379	-8.0593	0.34555
h1s10:1735382	-2.9627	0.59398
h1s10:1735387	-6.1174	0.42951
h1s10:1735397	-2.4447	0.65419
h1s10:1735414	-4.3093	0.46492
h1s10:1735427	-6.4934	0.20032
h1s10:1735432	-6.5268	0.11891
h1s10:1735436	-8.5599	0.10862
h1s10:1735449	7.8796	0.22092
h1s10:1735461	-0.050448	0.99398
h1s10:1735463	-1.9746	0.70471
h1s10:1735490	7.8044	0.14955
h1s10:1758146	-2.1732	0.71505
h1s10:1758227	-4.8735	0.2661
h1s10:1758238	-4.2919	0.47314
h1s10:1758239	-9.1158	0.22102
h1s10:1764804	0.70697	0.88994
h1s10:1764836	-0.37562	0.94931
h1s10:1764844	-3.1009	0.68684
h1s10:1764856	4.5922	0.5994
h1s10:1764860	2.4968	0.70757
h1s10:1764913	-7.6311	0.17199
h1s10:1764914	-3.0985	0.59888
h1s10:1764919	-3.4857	0.55284
h1s10:1764920	-4.2581	0.46976
h1s10:1764922	-7.3206	0.36195
h1s10:1764950	-5.0038	0.52006
h1s10:1764954	0.086903	0.9866
h1s10:1764961	-2.2595	0.74161
h1s10:1764984	-3.7477	0.52965
h1s10:1764991	-0.18702	0.97899
h1s10:1764994	-5.316	0.34248
h1s10:1765009	6.5229	0.23327
h1s10:1765014	0.26081	0.96394
h1s10:1765025	3.881	0.4864
h1s10:1765026	1.9199	0.7569
h1s10:1765030	-1.1946	0.84018
h1s10:1765034	-5.7352	0.30814
h1s10:1765036	1.7385	0.80017
h1s10:1765082	-4.4509	0.40195
h1s10:1765085	-4.115	0.61506
h1s10:1765109	-1.8848	0.7595
h1s10:1765145	0.46386	0.93853
h1s10:1765170	2.18	0.68719
h1s10:1765194	-7.4889	0.31824
h1s10:1765200	-13.047	0.12761
h1s10:1765201	10.498	0.12142
h1s10:1765239	-4.6897	0.32357
h1s10:1765241	3.7826	0.46351
h1s10:1765242	5.5806	0.36141
h1s10:1765251	2.4964	0.61304
h1s10:1765254	-3.4715	0.67255
h1s10:1765271	-2.6697	0.66546
h1s10:1765275	3.8323	0.64934
h1s10:1765295	-9.8475	0.12925
h1s10:1765314	-6.3205	0.31405
h1s10:1765317	0.79346	0.8757
h1s10:1765355	-3.7469	0.47984
h1s10:1765358	2.323	0.72203
h1s10:1765359	-1.695	0.75882
h1s10:1765361	-9.0908	0.15307
h1s10:1765362	3.405	0.52445
h1s10:1765363	-7.2604	0.24992
h1s10:1765368	-4.2414	0.57403
h1s10:1765373	1.1492	0.85811
h1s10:1765387	-3.1835	0.65
h1s10:1765397	-2.7373	0.50081
h1s10:1765400	0.45678	0.94047
h1s10:1765401	0.9978	0.89145
h1s10:1789290	-6.1235	0.39148
h1s10:1789335	-3.2225	0.67523
h1s10:1789336	-7.213	0.3062
h1s10:1789344	-2.8567	0.71831
h1s10:1789843	-9.2424	0.15047
h1s10:1789847	-9.074	0.17986
h1s10:1789858	2.2446	0.69171
h1s10:1789861	1.6687	0.80998
h1s10:1789938	-3.3393	0.5362
h1s10:1789954	14.387	0.088756
h1s10:1837758	-1.4776	0.83874
h1s10:1837803	0.88615	0.87631
h1s10:1837806	0.25831	0.95929
h1s10:1837809	5.2461	0.32062
h1s10:1837813	13.599	0.10372
h1s10:1837819	-0.90978	0.91555
h1s10:1837851	7.2977	0.28679
h1s10:1837859	8.479	0.16399
h1s10:1837872	-6.551	0.24457
h1s10:1837878	-3.8917	0.43334
h1s10:1837893	1.2	0.88636
h1s10:1837897	1.9117	0.7945
h1s10:1837905	-2.0959	0.7735
h1s10:1837947	-1.3071	0.81134
h1s10:1837961	1.296	0.86099
h1s10:1838112	9.0671	0.1218
h1s10:1838157	6.9578	0.27216
h1s10:1838201	0.59396	0.94259
h1s10:1838256	5.9911	0.24204
h1s10:1838261	11.346	0.13193
h1s10:1838274	-1.5111	0.77453
h1s10:1838277	0.89376	0.87677
h1s10:1838281	-5.4362	0.5263
h1s10:1867133	-0.33638	0.96743
h1s10:1873052	23.387	0.0028558
h1s10:1874415	-1.4584	0.83567
h1s10:1878465	6.3542	0.40829
h1s10:1878473	6.3542	0.40829
h1s10:1879101	7.3559	0.37299
h1s10:1879145	-3.6028	0.60703
h1s10:1883781	2.3719	0.57383
h1s10:1883793	-11.394	0.11963
h1s10:1883794	4.0019	0.3369
h1s10:1883802	-8.1266	0.1222
h1s10:1883804	-5.7621	0.3741
h1s10:1883809	4.9065	0.25866
h1s10:1883821	0.71566	0.88673
h1s10:1883830	-5.3331	0.46892
h1s10:1883836	10.368	0.21396
h1s10:1883855	0.72235	0.88832
h1s10:1883859	16.684	0.040488
h1s10:1883864	18.931	0.0095513
h1s10:1883885	-8.9732	0.23048
h1s10:1884223	-2.4867	0.61403
h1s10:1884229	-8.269	0.27437
h1s10:1884267	7.143	0.11583
h1s10:1884270	-2.7067	0.69271
h1s10:1884280	2.2699	0.59803
h1s10:1884281	4.9826	0.55234
h1s10:1884282	0.49936	0.91358
h1s10:1887928	-12.783	0.078904
h1s10:1887936	1.9799	0.78888
h1s10:1887964	-3.8774	0.54234
h1s10:1887979	5.3539	0.47746
h1s10:1888018	7.953	0.19218
h1s10:1888046	-11.064	0.035885
h1s10:1888088	-0.94239	0.87706
h1s10:1888855	0.53603	0.90362
h1s10:1888864	-2.3557	0.60409
h1s10:1888890	-4.0364	0.31339
h1s10:1888893	4.2732	0.39939
h1s10:1888897	3.23	0.51983
h1s10:1888929	-4.215	0.5666
h1s10:1889388	2.7207	0.71958
h1s10:1889407	0.70798	0.89017
h1s10:1889432	10.848	0.045846
h1s10:1889490	7.3255	0.36325
h1s10:1889514	14.92	0.010273
h1s10:1889532	5.2458	0.3251
h1s10:1889579	4.9128	0.5415
h1s10:1889631	0.21811	0.97926
h1s10:1889636	-3.0576	0.51885
h1s10:1889681	-3.2954	0.70203
h1s10:1889700	-14.031	0.071028
h1s10:1889704	-5.5602	0.4404
h1s10:1889713	-0.38015	0.92773
h1s10:1889733	1.8137	0.71398
h1s10:1898044	1.6501	0.72747
h1s10:1898123	-3.3974	0.5408
h1s10:1898157	-3.6856	0.60185
h1s10:1898161	-5.2145	0.28638
h1s10:1909580	-4.6591	0.48058
h1s10:1910852	7.4339	0.20782
h1s10:1912561	-5.8541	0.27401
h1s10:1912602	12.087	0.053375
h1s10:1941162	-6.3746	0.32987
h1s10:1941330	3.2279	0.66194
h1s10:1941342	6.3603	0.10761
h1s10:1957669	7.2554	0.30005
h1s10:1957703	-2.0497	0.80251
h1s10:1957706	4.7009	0.43997
h1s10:1957730	-4.6551	0.57176
h1s10:1960483	-2.4079	0.65234
h1s10:1960488	2.1185	0.54545
h1s10:1960491	-5.8785	0.27226
h1s10:1961106	-3.6791	0.52044
h1s10:1971273	10.745	0.098466
h1s10:1971276	-0.55472	0.91588
h1s10:1971295	11.279	0.072771
h1s10:1971304	1.8303	0.79207
h1s10:1971425	-6.961	0.24583
h1s10:1971426	-8.0194	0.18042
h1s10:1971435	-4.6809	0.43935
h1s10:1987884	-9.5919	0.090528
h1s10:1987892	-12.51	0.031421
h1s10:1987911	14.277	0.061951
h1s10:1987920	-12.511	0.038282
h1s10:1987926	9.4302	0.1801
h1s10:1987932	-1.8445	0.74953
h1s10:1987959	-1.1885	0.79055
h1s10:1989500	-8.9397	0.18933
h1s10:1989543	9.6689	0.21256
h1s10:1989615	9.1789	0.063376
h1s10:1989618	-4.58	0.24246
h1s10:1989798	-0.48237	0.95317
h1s10:1989828	3.1036	0.42502
h1s10:1989830	4.806	0.42129
h1s10:1989861	-3.5999	0.38846
h1s10:1989864	-3.649	0.53925
h1s10:1989931	2.0725	0.66682
h1s10:1989942	-2.5202	0.6344
h1s10:1989945	-5.523	0.36091
h1s10:1989950	7.1937	0.093165
h1s10:1989953	-8.5009	0.065815
h1s10:1989978	-4.8404	0.30392
h1s10:1989984	9.1925	0.073636
h1s10:1990036	-2.9446	0.69073
h1s10:1990068	2.6442	0.54274
h1s10:1990069	11.445	0.028312
h1s10:1990080	4.8603	0.37016
h1s10:1990146	-1.0574	0.78305
h1s10:1990194	10.92	0.018873
h1s10:1992370	-4.8514	0.27202
h1s10:1992415	-1.44	0.73517
h1s10:1992445	-5.3777	0.3855
h1s10:1992454	3.3377	0.64288
h1s10:1992550	2.0228	0.75868
h1s10:1992625	2.8845	0.61737
h1s10:1992639	2.122	0.79441
h1s10:1992652	-1.5414	0.72962
h1s10:1992701	0.1062	0.98475
h1s10:1992732	-1.071	0.85557
h1s10:2020448	4.2975	0.55607
h1s10:2043284	-5.0514	0.28683
h1s10:2043302	4.8032	0.47612
h1s10:2043313	12.148	0.020138
h1s10:2043318	-10.573	0.058931
h1s10:2043323	3.9899	0.48598
h1s10:2043326	11.014	0.18694
h1s10:2043336	5.2391	0.46865
h1s10:2043356	11.935	0.045928
h1s10:2043364	7.8253	0.31702
h1s10:2043367	1.8214	0.78432
h1s10:2043379	-1.2503	0.81517
h1s10:2043387	6.1395	0.44735
h1s10:2043388	-0.74799	0.87865
h1s10:2043394	6.8506	0.39271
h1s10:2043398	1.9192	0.74738
h1s10:2043399	-3.9517	0.52882
h1s10:2043408	-1.7332	0.82871
h1s10:2043410	1.6843	0.79932
h1s10:2043413	7.8685	0.13655
h1s10:2043428	-4.5851	0.36894
h1s10:2043432	-4.1563	0.50572
h1s10:2043459	12.443	0.025126
h1s10:2043491	-0.53391	0.92495
h1s10:2043493	10.363	0.17797
h1s10:2043496	2.9567	0.73048
h1s10:2043531	-3.2476	0.50268
h1s10:2043906	-5.848	0.4529
h1s10:2043914	-1.9163	0.69091
h1s10:2043929	-3.3889	0.47252
h1s10:2043931	-2.8616	0.52207
h1s10:2043938	-3.2025	0.49166
h1s10:2043940	2.9937	0.7105
h1s10:2043948	3.403	0.69785
h1s10:2043950	-2.9545	0.5175
h1s10:2055546	4.4392	0.39654
h1s10:2056167	0.58851	0.91162
h1s10:2056171	2.4222	0.59544
h1s10:2063201	1.5686	0.82324
h1s10:2063238	-5.2394	0.32982
h1s10:2063239	10.667	0.12995
h1s10:2064143	-10.395	0.12756
h1s10:2077530	-3.2931	0.69489
h1s10:2077537	9.486	0.14404
h1s10:2077550	10.444	0.097937
h1s10:2077573	6.0548	0.26053
h1s10:2077586	5.7634	0.42713
h1s10:2077629	11.992	0.052882
h1s10:2077665	11.752	0.059125
h1s10:2077678	2.6668	0.69624
h1s10:2077679	5.8346	0.34858
h1s10:2077753	-3.1027	0.54517
h1s10:2077763	10.575	0.11464
h1s10:2077765	-3.3307	0.69051
h1s10:2077768	-3.3307	0.69051
h1s10:2077788	9.4644	0.13768
h1s10:2115564	-6.5947	0.40919
h1s10:2128404	8.3986	0.31304
h1s10:2128418	18.411	0.031512
h1s10:2128419	-4.7267	0.47458
h1s10:2128428	12.961	0.084813
h1s10:2128429	-10.284	0.13084
h1s10:2128431	-8.3923	0.22271
h1s10:2128446	7.5369	0.3243
h1s10:2128454	-16.117	0.074353
h1s10:2128459	14.443	0.12028
h1s10:2128461	-9.3209	0.23493
h1s10:2128473	7.8012	0.33643
h1s10:2128517	-4.6312	0.56825
h1s10:2128560	-8.296	0.10598
h1s10:2128563	1.7435	0.76118
h1s10:2128580	-4.9234	0.6003
h1s10:2128581	8.3675	0.28172
h1s10:2128603	-6.8657	0.24683
h1s10:2128605	3.6918	0.63484
h1s10:2128610	7.7799	0.26808
h1s10:2128615	6.877	0.42579
h1s10:2128633	-2.5222	0.72943
h1s10:2128641	4.431	0.44083
h1s10:2128665	-1.3389	0.82388
[truncated: 998,000+ more rows]
