# Supplementary material for: Large haploblocks underlie rapid adaptation in the invasive weed Ambrosia artemisiifolia
Source: Nat Commun. 2023 Mar 27;14:1717. doi: 10.1038/s41467-023-37303-4 (PMC10042993; doi:10.1038/s41467-023-37303-4)
Supplement: Supplementary file 6 — Source Data [file 41467_2023_37303_MOESM6_ESM.zip › battlayetal2023-sourcedata/battlayetal2023-sourcedata-fig2/EU-XtX.EAA.cand]

h1s10:1000001-1010000
h1s10:10660001-10670000
h1s10:11240001-11250000
h1s10:11790001-11800000
h1s10:1200001-1210000
h1s10:12540001-12550000
h1s10:12570001-12580000
h1s10:12800001-12810000
h1s10:12860001-12870000
h1s10:15580001-15590000
h1s10:16120001-16130000
h1s10:16540001-16550000
h1s10:17610001-17620000
h1s10:18200001-18210000
h1s10:18390001-18400000
h1s10:1980001-1990000
h1s10:20720001-20730000
h1s10:20740001-20750000
h1s10:20750001-20760000
h1s10:21490001-21500000
h1s10:2160001-2170000
h1s10:21610001-21620000
h1s10:2200001-2210000
h1s10:2280001-2290000
h1s10:23960001-23970000
h1s10:24830001-24840000
h1s10:24860001-24870000
h1s10:27700001-27710000
h1s10:27990001-2.8e+07
h1s10:280001-290000
h1s10:28840001-28850000
h1s10:2930001-2940000
h1s10:29850001-29860000
h1s10:30350001-30360000
h1s10:32730001-32740000
h1s10:330001-340000
h1s10:33920001-33930000
h1s10:34400001-34410000
h1s10:36100001-36110000
h1s10:37210001-37220000
h1s10:37240001-37250000
h1s10:3730001-3740000
h1s10:37990001-3.8e+07
h1s10:38870001-38880000
h1s10:3940001-3950000
h1s10:40001-50000
h1s10:410001-420000
h1s10:42610001-42620000
h1s10:43830001-43840000
h1s10:44510001-44520000
h1s10:44970001-44980000
h1s10:4570001-4580000
h1s10:45910001-45920000
h1s10:46190001-46200000
h1s10:46200001-46210000
h1s10:46400001-46410000
h1s10:47250001-47260000
h1s10:47770001-47780000
h1s10:48170001-48180000
h1s10:48270001-48280000
h1s10:48410001-48420000
h1s10:50240001-50250000
h1s10:50900001-50910000
h1s10:51320001-51330000
h1s10:51400001-51410000
h1s10:51540001-51550000
h1s10:51620001-51630000
h1s10:51920001-51930000
h1s10:51930001-51940000
h1s10:53960001-53970000
h1s10:54340001-54350000
h1s10:54430001-54440000
h1s10:54810001-54820000
h1s10:55010001-55020000
h1s10:5580001-5590000
h1s10:57170001-57180000
h1s10:57540001-57550000
h1s10:58460001-58470000
h1s10:59240001-59250000
h1s10:59840001-59850000
h1s10:61050001-61060000
h1s10:61630001-61640000
h1s10:61980001-61990000
h1s10:6660001-6670000
h1s10:6890001-6900000
h1s10:6970001-6980000
h1s10:7260001-7270000
h1s10:8300001-8310000
h1s10:8350001-8360000
h1s10:8470001-8480000
h1s10:8680001-8690000
h1s10:9000001-9010000
h1s10:900001-910000
h1s1:10390001-10400000
h1s11:10170001-10180000
h1s11:10690001-10700000
h1s11:10720001-10730000
h1s1:11080001-11090000
h1s11:10990001-1.1e+07
h1s11:11490001-11500000
h1s11:12070001-12080000
h1s11:12080001-12090000
h1s11:12090001-12100000
h1s11:130001-140000
h1s11:13310001-13320000
h1s11:13870001-13880000
h1s11:14580001-14590000
h1s11:150001-160000
h1s11:16280001-16290000
h1s11:17690001-17700000
h1s11:18050001-18060000
h1s11:18060001-18070000
h1s11:1850001-1860000
h1s11:19360001-19370000
h1s11:19380001-19390000
h1s11:19680001-19690000
h1s11:1970001-1980000
h1s11:2010001-2020000
h1s11:20140001-20150000
h1s11:20150001-20160000
h1s11:20160001-20170000
h1s11:20170001-20180000
h1s11:2030001-2040000
h1s11:20690001-20700000
h1s11:20900001-20910000
h1s11:21700001-21710000
h1s11:22100001-22110000
h1s11:22110001-22120000
h1s11:2250001-2260000
h1s1:12360001-12370000
h1s11:23720001-23730000
h1s11:25440001-25450000
h1s11:25520001-25530000
h1s11:25710001-25720000
h1s11:25720001-25730000
h1s1:12580001-12590000
h1s11:25850001-25860000
h1s11:2590001-2600000
h1s11:2610001-2620000
h1s11:2730001-2740000
h1s11:2780001-2790000
h1s11:28500001-28510000
h1s11:29920001-29930000
h1s1:13080001-13090000
h1s11:30830001-30840000
h1s11:30870001-30880000
h1s11:33900001-33910000
h1s11:33910001-33920000
h1s11:33950001-33960000
h1s11:35180001-35190000
h1s11:35220001-35230000
h1s11:36770001-36780000
h1s11:37300001-37310000
h1s11:37480001-37490000
h1s11:37900001-37910000
h1s11:38000001-38010000
h1s11:3800001-3810000
h1s11:38860001-38870000
h1s11:390001-4e+05
h1s11:40950001-40960000
h1s11:41100001-41110000
h1s11:41170001-41180000
h1s11:41310001-41320000
h1s11:41490001-41500000
h1s11:41980001-41990000
h1s11:42050001-42060000
h1s11:42060001-42070000
h1s11:42130001-42140000
h1s1:14260001-14270000
h1s1:14270001-14280000
h1s11:43920001-43930000
h1s11:45180001-45190000
h1s11:45250001-45260000
h1s11:45610001-45620000
h1s11:45760001-45770000
h1s11:4580001-4590000
h1s11:4610001-4620000
h1s11:4680001-4690000
h1s11:47110001-47120000
h1s11:4720001-4730000
h1s11:47630001-47640000
h1s11:4810001-4820000
h1s11:4820001-4830000
h1s11:48330001-48340000
h1s11:48390001-48400000
h1s11:48440001-48450000
h1s11:49200001-49210000
h1s11:50190001-50200000
h1s11:50300001-50310000
h1s11:50610001-50620000
h1s11:50740001-50750000
h1s11:50760001-50770000
h1s11:50870001-50880000
h1s11:51460001-51470000
h1s11:51580001-51590000
h1s11:51780001-51790000
h1s11:51920001-51930000
h1s11:52000001-52010000
h1s11:53390001-53400000
h1s11:53420001-53430000
h1s11:53460001-53470000
h1s11:53660001-53670000
h1s11:53770001-53780000
h1s11:54010001-54020000
h1s11:5410001-5420000
h1s11:54120001-54130000
h1s11:54210001-54220000
h1s1:15430001-15440000
h1s11:54430001-54440000
h1s11:54640001-54650000
h1s1:15470001-15480000
h1s11:55120001-55130000
h1s11:55200001-55210000
h1s11:55350001-55360000
h1s11:56280001-56290000
h1s11:56430001-56440000
h1s11:56660001-56670000
h1s11:57370001-57380000
h1s11:57700001-57710000
h1s11:58660001-58670000
h1s11:59130001-59140000
h1s11:59680001-59690000
h1s11:600001-610000
h1s11:60040001-60050000
h1s11:60290001-60300000
h1s11:60380001-60390000
h1s11:61440001-61450000
h1s11:61560001-61570000
h1s11:61610001-61620000
h1s11:61640001-61650000
h1s11:61710001-61720000
h1s1:1690001-1700000
h1s11:7180001-7190000
h1s11:7190001-7200000
h1s11:7250001-7260000
h1s11:7600001-7610000
h1s11:7770001-7780000
h1s11:7850001-7860000
h1s11:8100001-8110000
h1s11:8520001-8530000
h1s11:8540001-8550000
h1s11:8610001-8620000
h1s11:8660001-8670000
h1s11:8670001-8680000
h1s11:8750001-8760000
h1s11:90001-1e+05
h1s11:9220001-9230000
h1s1:20690001-20700000
h1s1:21180001-21190000
h1s12:12060001-12070000
h1s12:13390001-13400000
h1s12:13430001-13440000
h1s12:15480001-15490000
h1s12:15810001-15820000
h1s12:16460001-16470000
h1s12:17040001-17050000
h1s12:18410001-18420000
h1s12:20380001-20390000
h1s12:22730001-22740000
h1s12:22920001-22930000
h1s12:22970001-22980000
h1s1:22460001-22470000
h1s1:2250001-2260000
h1s12:25640001-25650000
h1s1:2280001-2290000
h1s1:22830001-22840000
h1s12:37720001-37730000
h1s12:37780001-37790000
h1s12:38270001-38280000
h1s12:38900001-38910000
h1s12:39730001-39740000
h1s12:40490001-40500000
h1s12:40710001-40720000
h1s12:41870001-41880000
h1s12:41880001-41890000
h1s12:41940001-41950000
h1s12:42190001-42200000
h1s12:4470001-4480000
h1s12:45290001-45300000
h1s12:45610001-45620000
h1s12:45760001-45770000
h1s12:45780001-45790000
h1s12:46000001-46010000
h1s12:46120001-46130000
h1s12:46130001-46140000
h1s12:47440001-47450000
h1s12:47700001-47710000
h1s12:48280001-48290000
h1s12:49030001-49040000
h1s12:51450001-51460000
h1s12:52070001-52080000
h1s12:53270001-53280000
h1s12:53400001-53410000
h1s12:53940001-53950000
h1s12:55630001-55640000
h1s12:55760001-55770000
h1s12:57310001-57320000
h1s12:58600001-58610000
h1s12:59140001-59150000
h1s12:59270001-59280000
h1s12:59290001-59300000
h1s12:59370001-59380000
h1s12:8660001-8670000
h1s13:1080001-1090000
h1s13:11040001-11050000
h1s13:1110001-1120000
h1s13:1130001-1140000
h1s13:11660001-11670000
h1s1:31210001-31220000
h1s1:31230001-31240000
h1s13:12700001-12710000
h1s13:12740001-12750000
h1s13:1280001-1290000
h1s13:1290001-1300000
h1s13:13170001-13180000
h1s13:14250001-14260000
h1s13:14950001-14960000
h1s13:1590001-1600000
h1s13:16640001-16650000
h1s13:16720001-16730000
h1s13:16790001-16800000
h1s13:16840001-16850000
h1s13:16910001-16920000
h1s13:16970001-16980000
h1s13:17790001-17800000
h1s13:17800001-17810000
h1s13:18620001-18630000
h1s13:19850001-19860000
h1s13:19900001-19910000
h1s13:20020001-20030000
h1s13:23150001-23160000
h1s13:2340001-2350000
h1s13:2390001-2400000
h1s13:24070001-24080000
h1s13:2420001-2430000
h1s13:24370001-24380000
h1s13:2470001-2480000
h1s13:26160001-26170000
h1s13:26190001-26200000
h1s13:26780001-26790000
h1s13:3090001-3100000
h1s13:31450001-31460000
h1s1:3330001-3340000
h1s13:34740001-34750000
h1s13:34750001-34760000
h1s13:3550001-3560000
h1s13:3650001-3660000
h1s13:36840001-36850000
h1s13:3720001-3730000
h1s13:3750001-3760000
h1s13:38990001-3.9e+07
h1s13:39310001-39320000
h1s13:39730001-39740000
h1s1:3400001-3410000
h1s13:40400001-40410000
h1s13:40880001-40890000
h1s13:40950001-40960000
h1s13:42440001-42450000
h1s13:4300001-4310000
h1s13:43500001-43510000
h1s13:44280001-44290000
h1s13:44290001-44300000
h1s13:44350001-44360000
h1s13:46070001-46080000
h1s13:47020001-47030000
h1s13:49080001-49090000
h1s13:50060001-50070000
h1s13:51170001-51180000
h1s13:51240001-51250000
h1s13:5430001-5440000
h1s13:5450001-5460000
h1s13:54810001-54820000
h1s13:55870001-55880000
h1s13:6690001-6700000
h1s13:6720001-6730000
h1s1:36960001-36970000
h1s13:7630001-7640000
h1s1:3810001-3820000
h1s13:8380001-8390000
h1s13:8440001-8450000
h1s1:38990001-3.9e+07
h1s13:9420001-9430000
h1s13:9570001-9580000
h1s13:9910001-9920000
h1s13:9920001-9930000
h1s13:9930001-9940000
h1s13:9940001-9950000
h1s14:10180001-10190000
h1s14:1020001-1030000
h1s14:10310001-10320000
h1s14:10320001-10330000
h1s14:10450001-10460000
h1s14:11980001-11990000
h1s14:12220001-12230000
h1s14:12590001-12600000
h1s14:12720001-12730000
h1s14:13810001-13820000
h1s1:41460001-41470000
h1s14:15520001-15530000
h1s14:16140001-16150000
h1s14:16250001-16260000
h1s14:18190001-18200000
h1s1:41830001-41840000
h1s14:19690001-19700000
h1s14:1970001-1980000
h1s14:1980001-1990000
h1s14:2110001-2120000
h1s14:2120001-2130000
h1s14:23870001-23880000
h1s14:25570001-25580000
h1s14:25990001-2.6e+07
h1s14:26530001-26540000
h1s14:26600001-26610000
h1s1:42690001-42700000
h1s14:29990001-3e+07
h1s14:31460001-31470000
h1s14:31840001-31850000
h1s14:31850001-31860000
h1s14:34310001-34320000
h1s1:43530001-43540000
h1s14:36410001-36420000
h1s14:36980001-36990000
h1s14:37170001-37180000
h1s14:37970001-37980000
h1s14:39330001-39340000
h1s14:39730001-39740000
h1s14:40450001-40460000
h1s14:40740001-40750000
h1s14:40750001-40760000
h1s14:40820001-40830000
h1s14:41000001-41010000
h1s14:41070001-41080000
h1s14:41270001-41280000
h1s14:41290001-41300000
h1s14:41720001-41730000
h1s14:42190001-42200000
h1s1:44230001-44240000
h1s14:42360001-42370000
h1s14:43310001-43320000
h1s14:43950001-43960000
h1s14:46430001-46440000
h1s14:46590001-46600000
h1s14:47060001-47070000
h1s14:4720001-4730000
h1s14:48140001-48150000
h1s14:48980001-48990000
h1s14:4910001-4920000
h1s14:50280001-50290000
h1s14:51590001-51600000
h1s14:550001-560000
h1s1:4570001-4580000
h1s14:6200001-6210000
h1s14:6250001-6260000
h1s14:6290001-6300000
h1s1:46350001-46360000
h1s14:6550001-6560000
h1s14:6560001-6570000
h1s14:6650001-6660000
h1s14:7110001-7120000
h1s14:7230001-7240000
h1s14:740001-750000
h1s14:7600001-7610000
h1s1:47690001-47700000
h1s1:47850001-47860000
h1s14:7960001-7970000
h1s1:48410001-48420000
h1s14:9300001-9310000
h1s1:4930001-4940000
h1s14:950001-960000
h1s14:9660001-9670000
h1s15:100001-110000
h1s15:10470001-10480000
h1s15:11650001-11660000
h1s15:120001-130000
h1s1:51220001-51230000
h1s1:51230001-51240000
h1s1:51250001-51260000
h1s15:130001-140000
h1s15:13690001-13700000
h1s15:140001-150000
h1s15:14060001-14070000
h1s15:14580001-14590000
h1s15:150001-160000
h1s15:15770001-15780000
h1s15:15930001-15940000
h1s15:16190001-16200000
h1s15:16210001-16220000
h1s15:16280001-16290000
h1s15:16300001-16310000
h1s15:16430001-16440000
h1s15:18270001-18280000
h1s15:18360001-18370000
h1s15:1850001-1860000
h1s15:1890001-1900000
h1s15:190001-2e+05
h1s1:51970001-51980000
h1s15:20001-30000
h1s1:520001-530000
h1s15:2030001-2040000
h1s1:52180001-52190000
h1s1:52330001-52340000
h1s15:24360001-24370000
h1s15:24370001-24380000
h1s15:24380001-24390000
h1s15:24400001-24410000
h1s15:24410001-24420000
h1s15:25160001-25170000
h1s15:25280001-25290000
h1s15:26660001-26670000
h1s15:26790001-26800000
h1s15:27170001-27180000
h1s15:2830001-2840000
h1s15:28930001-28940000
h1s15:29090001-29100000
h1s15:29250001-29260000
h1s1:53020001-53030000
h1s15:30440001-30450000
h1s15:30670001-30680000
h1s15:31350001-31360000
h1s15:31800001-31810000
h1s15:32120001-32130000
h1s15:32170001-32180000
h1s15:32480001-32490000
h1s15:32590001-32600000
h1s15:33050001-33060000
h1s15:33160001-33170000
h1s15:33180001-33190000
h1s15:35020001-35030000
h1s15:35750001-35760000
h1s15:3880001-3890000
h1s15:39070001-39080000
h1s15:39470001-39480000
h1s15:41550001-41560000
h1s15:42340001-42350000
h1s1:54280001-54290000
h1s15:43650001-43660000
h1s15:44280001-44290000
h1s15:45720001-45730000
h1s15:46330001-46340000
h1s15:46570001-46580000
h1s15:46620001-46630000
h1s15:47600001-47610000
h1s15:47610001-47620000
h1s15:47980001-47990000
h1s15:48090001-48100000
h1s15:48290001-48300000
h1s1:55110001-55120000
h1s15:5470001-5480000
h1s15:6370001-6380000
h1s1:57460001-57470000
h1s1:57500001-57510000
h1s15:7500001-7510000
h1s1:5750001-5760000
h1s15:750001-760000
h1s1:57790001-57800000
h1s1:57800001-57810000
h1s1:5790001-5800000
h1s1:57930001-57940000
h1s1:57950001-57960000
h1s1:58600001-58610000
h1s1:58790001-58800000
h1s15:900001-910000
h1s1:59210001-59220000
h1s1:59370001-59380000
h1s1:60370001-60380000
h1s1:60750001-60760000
h1s16:11330001-11340000
h1s16:11720001-11730000
h1s1:61250001-61260000
h1s16:12920001-12930000
h1s16:14160001-14170000
h1s1:61530001-61540000
h1s16:17180001-17190000
h1s16:17330001-17340000
h1s16:17890001-17900000
h1s16:18310001-18320000
h1s16:18350001-18360000
h1s16:20350001-20360000
h1s16:22120001-22130000
h1s16:24840001-24850000
h1s16:2540001-2550000
h1s1:62550001-62560000
h1s1:62570001-62580000
h1s16:25760001-25770000
h1s16:28480001-28490000
h1s16:30010001-30020000
h1s16:30460001-30470000
h1s16:31980001-31990000
h1s16:33630001-33640000
h1s16:34060001-34070000
h1s16:34430001-34440000
h1s16:36500001-36510000
h1s16:36590001-36600000
h1s16:37470001-37480000
h1s16:37760001-37770000
h1s16:38340001-38350000
h1s16:38670001-38680000
h1s16:38810001-38820000
h1s16:39640001-39650000
h1s16:39870001-39880000
h1s16:40130001-40140000
h1s16:42370001-42380000
h1s16:43020001-43030000
h1s16:43210001-43220000
h1s16:43570001-43580000
h1s16:43990001-4.4e+07
h1s16:44800001-44810000
h1s16:45450001-45460000
h1s1:64550001-64560000
h1s16:46470001-46480000
h1s1:65060001-65070000
h1s16:5660001-5670000
h1s16:8860001-8870000
h1s1:6960001-6970000
h1s16:9700001-9710000
h1s1:6970001-6980000
h1s16:9870001-9880000
h1s17:10050001-10060000
h1s17:1-10000
h1s17:12590001-12600000
h1s17:130001-140000
h1s17:13160001-13170000
h1s17:13710001-13720000
h1s17:14780001-14790000
h1s17:17040001-17050000
h1s17:19330001-19340000
h1s17:20010001-20020000
h1s17:2220001-2230000
h1s17:27140001-27150000
h1s17:28810001-28820000
h1s17:29160001-29170000
h1s17:29320001-29330000
h1s17:32390001-32400000
h1s17:33710001-33720000
h1s17:35470001-35480000
h1s17:3640001-3650000
h1s17:36720001-36730000
h1s17:3760001-3770000
h1s17:40290001-40300000
h1s17:40390001-40400000
h1s17:41100001-41110000
h1s17:4160001-4170000
h1s17:42600001-42610000
h1s17:42910001-42920000
h1s17:44080001-44090000
h1s17:4410001-4420000
h1s17:44250001-44260000
h1s17:44320001-44330000
h1s17:44520001-44530000
h1s17:4600001-4610000
h1s17:5490001-5500000
h1s17:5780001-5790000
h1s17:5790001-5800000
h1s17:6380001-6390000
h1s17:7870001-7880000
h1s17:8160001-8170000
h1s17:8630001-8640000
h1s18:10560001-10570000
h1s18:10920001-10930000
h1s18:18750001-18760000
h1s18:23570001-23580000
h1s18:24310001-24320000
h1s18:24840001-24850000
h1s18:25470001-25480000
h1s18:26600001-26610000
h1s18:29270001-29280000
h1s18:29420001-29430000
h1s18:29500001-29510000
h1s18:30950001-30960000
h1s18:31140001-31150000
h1s18:31220001-31230000
h1s18:31730001-31740000
h1s18:31810001-31820000
h1s18:31970001-31980000
h1s18:33880001-33890000
h1s18:34080001-34090000
h1s18:34200001-34210000
h1s18:35240001-35250000
h1s18:35470001-35480000
h1s18:37390001-37400000
h1s18:38020001-38030000
h1s18:39750001-39760000
h1s18:40000001-40010000
h1s18:40530001-40540000
h1s18:41020001-41030000
h1s18:41740001-41750000
h1s18:42020001-42030000
h1s18:42940001-42950000
h1s18:42970001-42980000
h1s18:44110001-44120000
h1s18:44370001-44380000
h1s1:9250001-9260000
h1s1:9920001-9930000
h1s2:1060001-1070000
h1s2:11220001-11230000
h1s2:11570001-11580000
h1s2:1190001-1200000
h1s2:12290001-12300000
h1s2:12620001-12630000
h1s2:12630001-12640000
h1s2:12700001-12710000
h1s2:12990001-1.3e+07
h1s2:13370001-13380000
h1s2:13500001-13510000
h1s2:14400001-14410000
h1s2:1460001-1470000
h1s2:14640001-14650000
h1s2:1550001-1560000
h1s2:1590001-1600000
h1s2:16630001-16640000
h1s2:17000001-17010000
h1s2:1760001-1770000
h1s2:1770001-1780000
h1s2:1810001-1820000
h1s2:2030001-2040000
h1s2:21000001-21010000
h1s2:21940001-21950000
h1s2:220001-230000
h1s2:24090001-24100000
h1s2:24100001-24110000
h1s2:24180001-24190000
h1s2:24510001-24520000
h1s2:250001-260000
h1s2:26440001-26450000
h1s2:27170001-27180000
h1s2:28260001-28270000
h1s2:29270001-29280000
h1s2:29390001-29400000
h1s2:300001-310000
h1s2:30090001-30100000
h1s2:30920001-30930000
h1s2:31260001-31270000
h1s2:3200001-3210000
h1s2:32010001-32020000
h1s2:3410001-3420000
h1s2:34460001-34470000
h1s2:36420001-36430000
h1s2:3680001-3690000
h1s2:40260001-40270000
h1s2:41490001-41500000
h1s2:41520001-41530000
h1s2:43730001-43740000
h1s2:45430001-45440000
h1s2:51760001-51770000
h1s2:52660001-52670000
h1s2:52670001-52680000
h1s2:53010001-53020000
h1s2:53020001-53030000
h1s2:53650001-53660000
h1s2:53670001-53680000
h1s2:54960001-54970000
h1s2:55200001-55210000
h1s2:56830001-56840000
h1s2:57270001-57280000
h1s2:59210001-59220000
h1s2:6040001-6050000
h1s2:60810001-60820000
h1s2:61340001-61350000
h1s2:61480001-61490000
h1s2:61520001-61530000
h1s2:62460001-62470000
h1s2:62670001-62680000
h1s2:64000001-64010000
h1s2:64210001-64220000
h1s2:64880001-64890000
h1s2:66460001-66470000
h1s2:66690001-66700000
h1s2:66850001-66860000
h1s2:66880001-66890000
h1s2:66970001-66980000
h1s2:67040001-67050000
h1s2:67300001-67310000
h1s2:68740001-68750000
h1s2:70140001-70150000
h1s2:70220001-70230000
h1s2:70250001-70260000
h1s2:70490001-70500000
h1s2:70740001-70750000
h1s2:70820001-70830000
h1s2:70880001-70890000
h1s2:70980001-70990000
h1s2:71420001-71430000
h1s2:71820001-71830000
h1s2:71860001-71870000
h1s2:71980001-71990000
h1s2:7520001-7530000
h1s2:7600001-7610000
h1s2:8470001-8480000
h1s2:9090001-9100000
h1s2:9420001-9430000
h1s2:9450001-9460000
h1s2:9520001-9530000
h1s2:9600001-9610000
h1s2:9810001-9820000
h1s2:9830001-9840000
h1s3:10530001-10540000
h1s3:10590001-10600000
h1s3:11150001-11160000
h1s3:11250001-11260000
h1s3:11960001-11970000
h1s3:13510001-13520000
h1s3:13760001-13770000
h1s3:13890001-13900000
h1s3:13900001-13910000
h1s3:14070001-14080000
h1s3:15040001-15050000
h1s3:16690001-16700000
h1s3:17090001-17100000
h1s3:17420001-17430000
h1s3:1810001-1820000
h1s3:18400001-18410000
h1s3:19060001-19070000
h1s3:19080001-19090000
h1s3:19470001-19480000
h1s3:21240001-21250000
h1s3:23720001-23730000
h1s3:24440001-24450000
h1s3:2570001-2580000
h1s3:2730001-2740000
h1s3:28220001-28230000
h1s3:29330001-29340000
h1s3:29460001-29470000
h1s3:31190001-31200000
h1s3:33520001-33530000
h1s3:33680001-33690000
h1s3:36450001-36460000
h1s3:3720001-3730000
h1s3:37370001-37380000
h1s3:390001-4e+05
h1s3:42250001-42260000
h1s3:42870001-42880000
h1s3:43130001-43140000
h1s3:43330001-43340000
h1s3:43760001-43770000
h1s3:43980001-43990000
h1s3:44200001-44210000
h1s3:44450001-44460000
h1s3:44520001-44530000
h1s3:45110001-45120000
h1s3:45220001-45230000
h1s3:46070001-46080000
h1s3:46440001-46450000
h1s3:46470001-46480000
h1s3:47630001-47640000
h1s3:48190001-48200000
h1s3:48530001-48540000
h1s3:49060001-49070000
h1s3:49130001-49140000
h1s3:49520001-49530000
h1s3:49950001-49960000
h1s3:50360001-50370000
h1s3:50460001-50470000
h1s3:50520001-50530000
h1s3:50540001-50550000
h1s3:50690001-50700000
h1s3:50800001-50810000
h1s3:50820001-50830000
h1s3:50840001-50850000
h1s3:51130001-51140000
h1s3:51350001-51360000
h1s3:51480001-51490000
h1s3:51540001-51550000
h1s3:51680001-51690000
h1s3:52810001-52820000
h1s3:53510001-53520000
h1s3:53780001-53790000
h1s3:54640001-54650000
h1s3:55260001-55270000
h1s3:55460001-55470000
h1s3:55720001-55730000
h1s3:55820001-55830000
h1s3:56300001-56310000
h1s3:56650001-56660000
h1s3:56950001-56960000
h1s3:56970001-56980000
h1s3:57360001-57370000
h1s3:57770001-57780000
h1s3:57820001-57830000
h1s3:57960001-57970000
h1s3:610001-620000
h1s3:6120001-6130000
h1s3:8080001-8090000
h1s3:8600001-8610000
h1s3:9160001-9170000
h1s3:9420001-9430000
h1s4:10290001-10300000
h1s4:10530001-10540000
h1s4:1230001-1240000
h1s4:13560001-13570000
h1s4:13850001-13860000
h1s4:15100001-15110000
h1s4:15650001-15660000
h1s4:16220001-16230000
h1s4:16710001-16720000
h1s4:180001-190000
h1s4:18260001-18270000
h1s4:1830001-1840000
h1s4:18410001-18420000
h1s4:200001-210000
h1s4:2040001-2050000
h1s4:21760001-21770000
h1s4:23710001-23720000
h1s4:2460001-2470000
h1s4:2680001-2690000
h1s4:2900001-2910000
h1s4:290001-3e+05
h1s4:29760001-29770000
h1s4:30250001-30260000
h1s4:360001-370000
h1s4:36990001-3.7e+07
h1s4:3890001-3900000
h1s4:4140001-4150000
h1s4:41440001-41450000
h1s4:41550001-41560000
h1s4:41810001-41820000
h1s4:4700001-4710000
h1s4:480001-490000
h1s4:4910001-4920000
h1s4:49410001-49420000
h1s4:49840001-49850000
h1s4:50420001-50430000
h1s4:50460001-50470000
h1s4:50850001-50860000
h1s4:50860001-50870000
h1s4:51960001-51970000
h1s4:520001-530000
h1s4:52060001-52070000
h1s4:52080001-52090000
h1s4:52090001-52100000
h1s4:52430001-52440000
h1s4:53510001-53520000
h1s4:53530001-53540000
h1s4:54160001-54170000
h1s4:54170001-54180000
h1s4:54230001-54240000
h1s4:54240001-54250000
h1s4:54310001-54320000
h1s4:54320001-54330000
h1s4:54360001-54370000
h1s4:5940001-5950000
h1s4:7890001-7900000
h1s4:9450001-9460000
h1s5:10040001-10050000
h1s5:12830001-12840000
h1s5:13610001-13620000
h1s5:1420001-1430000
h1s5:15960001-15970000
h1s5:17390001-17400000
h1s5:18490001-18500000
h1s5:18860001-18870000
h1s5:21410001-21420000
h1s5:21660001-21670000
h1s5:21800001-21810000
h1s5:22180001-22190000
h1s5:22420001-22430000
h1s5:22930001-22940000
h1s5:23500001-23510000
h1s5:24130001-24140000
h1s5:25310001-25320000
h1s5:25380001-25390000
h1s5:25560001-25570000
h1s5:26570001-26580000
h1s5:27150001-27160000
h1s5:27430001-27440000
h1s5:27740001-27750000
h1s5:28280001-28290000
h1s5:28320001-28330000
h1s5:28440001-28450000
h1s5:28830001-28840000
h1s5:29850001-29860000
h1s5:30100001-30110000
h1s5:30180001-30190000
h1s5:30490001-30500000
h1s5:31230001-31240000
h1s5:31380001-31390000
h1s5:31730001-31740000
h1s5:33870001-33880000
h1s5:36510001-36520000
h1s5:37870001-37880000
h1s5:40520001-40530000
h1s5:40530001-40540000
h1s5:40620001-40630000
h1s5:40690001-40700000
h1s5:40810001-40820000
h1s5:41270001-41280000
h1s5:41340001-41350000
h1s5:41360001-41370000
h1s5:41860001-41870000
h1s5:41980001-41990000
h1s5:42870001-42880000
h1s5:43540001-43550000
h1s5:44420001-44430000
h1s5:44470001-44480000
h1s5:44970001-44980000
h1s5:45510001-45520000
h1s5:45730001-45740000
h1s5:46000001-46010000
h1s5:46160001-46170000
h1s5:46760001-46770000
h1s5:47590001-47600000
h1s5:47930001-47940000
h1s5:48150001-48160000
h1s5:48340001-48350000
h1s5:48450001-48460000
h1s5:48970001-48980000
h1s5:49050001-49060000
h1s5:49400001-49410000
h1s5:49860001-49870000
h1s5:51600001-51610000
h1s5:51870001-51880000
h1s5:52020001-52030000
h1s5:52360001-52370000
h1s5:52490001-52500000
h1s5:52840001-52850000
h1s5:53560001-53570000
h1s5:54090001-54100000
h1s5:54200001-54210000
h1s5:54340001-54350000
h1s5:5610001-5620000
h1s6:10040001-10050000
h1s6:10410001-10420000
h1s6:10510001-10520000
h1s6:10590001-10600000
h1s6:10920001-10930000
h1s6:11350001-11360000
h1s6:11870001-11880000
h1s6:12010001-12020000
h1s6:1220001-1230000
h1s6:12410001-12420000
h1s6:12650001-12660000
h1s6:1270001-1280000
h1s6:13000001-13010000
h1s6:13400001-13410000
h1s6:13520001-13530000
h1s6:14070001-14080000
h1s6:14370001-14380000
h1s6:14590001-14600000
h1s6:14760001-14770000
h1s6:15500001-15510000
h1s6:16010001-16020000
h1s6:16020001-16030000
h1s6:16990001-1.7e+07
h1s6:19310001-19320000
h1s6:19820001-19830000
h1s6:20030001-20040000
h1s6:20370001-20380000
h1s6:2410001-2420000
h1s6:24190001-24200000
h1s6:24610001-24620000
h1s6:24670001-24680000
h1s6:25130001-25140000
h1s6:25360001-25370000
h1s6:25940001-25950000
h1s6:27110001-27120000
h1s6:29210001-29220000
h1s6:29330001-29340000
h1s6:30890001-30900000
h1s6:3090001-3100000
h1s6:31500001-31510000
h1s6:31920001-31930000
h1s6:32960001-32970000
h1s6:340001-350000
h1s6:3530001-3540000
h1s6:36020001-36030000
h1s6:36520001-36530000
h1s6:36790001-36800000
h1s6:42810001-42820000
h1s6:4440001-4450000
h1s6:44510001-44520000
h1s6:44770001-44780000
h1s6:44790001-44800000
h1s6:47260001-47270000
h1s6:49560001-49570000
h1s6:49570001-49580000
h1s6:49660001-49670000
h1s6:51840001-51850000
h1s6:5240001-5250000
h1s6:5260001-5270000
h1s6:5440001-5450000
h1s6:54810001-54820000
h1s6:57030001-57040000
h1s6:5820001-5830000
h1s6:7150001-7160000
h1s6:7320001-7330000
h1s6:7630001-7640000
h1s6:8560001-8570000
h1s6:8790001-8800000
h1s6:9470001-9480000
h1s7:10870001-10880000
h1s7:12040001-12050000
h1s7:1320001-1330000
h1s7:13930001-13940000
h1s7:14130001-14140000
h1s7:15430001-15440000
h1s7:15570001-15580000
h1s7:15580001-15590000
h1s7:15700001-15710000
h1s7:15750001-15760000
h1s7:16260001-16270000
h1s7:16470001-16480000
h1s7:16650001-16660000
h1s7:16890001-16900000
h1s7:17120001-17130000
h1s7:17230001-17240000
h1s7:17640001-17650000
h1s7:17650001-17660000
h1s7:17660001-17670000
h1s7:17670001-17680000
h1s7:17690001-17700000
h1s7:17790001-17800000
h1s7:17800001-17810000
h1s7:18480001-18490000
h1s7:19250001-19260000
h1s7:19360001-19370000
h1s7:20760001-20770000
h1s7:21290001-21300000
h1s7:22290001-22300000
h1s7:24060001-24070000
h1s7:24660001-24670000
h1s7:25020001-25030000
h1s7:25210001-25220000
h1s7:25730001-25740000
h1s7:28940001-28950000
h1s7:30830001-30840000
h1s7:31090001-31100000
h1s7:3120001-3130000
h1s7:32470001-32480000
h1s7:3250001-3260000
h1s7:3440001-3450000
h1s7:3510001-3520000
h1s7:37090001-37100000
h1s7:38080001-38090000
h1s7:38330001-38340000
h1s7:38610001-38620000
h1s7:40110001-40120000
h1s7:41510001-41520000
h1s7:43220001-43230000
h1s7:43380001-43390000
h1s7:44210001-44220000
h1s7:44600001-44610000
h1s7:45150001-45160000
h1s7:45320001-45330000
h1s7:45390001-45400000
h1s7:47410001-47420000
h1s7:47900001-47910000
h1s7:48240001-48250000
h1s7:48360001-48370000
h1s7:48380001-48390000
h1s7:48540001-48550000
h1s7:4870001-4880000
h1s7:49340001-49350000
h1s7:49480001-49490000
h1s7:50240001-50250000
h1s7:50300001-50310000
h1s7:50320001-50330000
h1s7:50760001-50770000
h1s7:50780001-50790000
h1s7:5100001-5110000
h1s7:51330001-51340000
h1s7:51600001-51610000
h1s7:52030001-52040000
h1s7:52200001-52210000
h1s7:53260001-53270000
h1s7:53430001-53440000
h1s7:53460001-53470000
h1s7:53820001-53830000
h1s7:54960001-54970000
h1s7:55150001-55160000
h1s7:55160001-55170000
h1s7:55640001-55650000
h1s7:56130001-56140000
h1s7:56580001-56590000
h1s7:56740001-56750000
h1s7:57470001-57480000
h1s7:57860001-57870000
h1s7:58060001-58070000
h1s7:58920001-58930000
h1s7:59370001-59380000
h1s7:60020001-60030000
h1s7:60380001-60390000
h1s7:60600001-60610000
h1s7:60760001-60770000
h1s7:60870001-60880000
h1s7:6170001-6180000
h1s7:61930001-61940000
h1s7:62450001-62460000
h1s7:62590001-62600000
h1s7:63030001-63040000
h1s7:63050001-63060000
h1s7:63270001-63280000
h1s7:63640001-63650000
h1s7:63950001-63960000
h1s7:64550001-64560000
h1s7:65680001-65690000
h1s7:66570001-66580000
h1s7:67230001-67240000
h1s7:6730001-6740000
h1s7:67410001-67420000
h1s7:67810001-67820000
h1s7:67960001-67970000
h1s7:68510001-68520000
h1s7:68710001-68720000
h1s7:69190001-69200000
h1s7:69200001-69210000
h1s7:69800001-69810000
h1s7:70790001-70800000
h1s7:7090001-7100000
h1s7:71110001-71120000
h1s7:71210001-71220000
h1s7:7300001-7310000
h1s7:7320001-7330000
h1s7:8030001-8040000
h1s7:8350001-8360000
h1s7:8420001-8430000
h1s7:8810001-8820000
h1s7:9640001-9650000
h1s8:10000001-10010000
h1s8:10340001-10350000
h1s8:10360001-10370000
h1s8:10490001-10500000
h1s8:110001-120000
h1s8:120001-130000
h1s8:12510001-12520000
h1s8:14580001-14590000
h1s8:15000001-15010000
h1s8:16970001-16980000
h1s8:1730001-1740000
h1s8:17740001-17750000
h1s8:17760001-17770000
h1s8:17810001-17820000
h1s8:18110001-18120000
h1s8:18140001-18150000
h1s8:18150001-18160000
h1s8:18560001-18570000
h1s8:190001-2e+05
h1s8:19290001-19300000
h1s8:22520001-22530000
h1s8:2260001-2270000
h1s8:22620001-22630000
h1s8:23020001-23030000
h1s8:250001-260000
h1s8:2570001-2580000
h1s8:25870001-25880000
h1s8:2600001-2610000
h1s8:2700001-2710000
h1s8:27090001-27100000
h1s8:30600001-30610000
h1s8:3200001-3210000
h1s8:3240001-3250000
h1s8:35130001-35140000
h1s8:3630001-3640000
h1s8:36590001-36600000
h1s8:3820001-3830000
h1s8:40970001-40980000
h1s8:44270001-44280000
h1s8:44560001-44570000
h1s8:4580001-4590000
h1s8:5090001-5100000
h1s8:56330001-56340000
h1s8:5660001-5670000
h1s8:56870001-56880000
h1s8:56940001-56950000
h1s8:59380001-59390000
h1s8:60510001-60520000
h1s8:62000001-62010000
h1s8:62930001-62940000
h1s8:63320001-63330000
h1s8:640001-650000
h1s8:64360001-64370000
h1s8:6450001-6460000
h1s8:6500001-6510000
h1s8:65590001-65600000
h1s8:66100001-66110000
h1s8:67110001-67120000
h1s8:67580001-67590000
h1s8:6880001-6890000
h1s8:6950001-6960000
h1s8:8970001-8980000
h1s8:9620001-9630000
h1s8:9800001-9810000
h1s9:10480001-10490000
h1s9:10760001-10770000
h1s9:11110001-11120000
h1s9:11730001-11740000
h1s9:13890001-13900000
h1s9:14530001-14540000
h1s9:15760001-15770000
h1s9:16790001-16800000
h1s9:17520001-17530000
h1s9:17990001-1.8e+07
h1s9:20690001-20700000
h1s9:20700001-20710000
h1s9:20710001-20720000
h1s9:20760001-20770000
h1s9:20770001-20780000
h1s9:20990001-2.1e+07
h1s9:21790001-21800000
h1s9:21910001-21920000
h1s9:25280001-25290000
h1s9:25810001-25820000
h1s9:26970001-26980000
h1s9:29650001-29660000
h1s9:34220001-34230000
h1s9:35830001-35840000
h1s9:36920001-36930000
h1s9:37110001-37120000
h1s9:40220001-40230000
h1s9:42230001-42240000
h1s9:42270001-42280000
h1s9:43000001-43010000
h1s9:43040001-43050000
h1s9:45230001-45240000
h1s9:45300001-45310000
h1s9:45740001-45750000
h1s9:45770001-45780000
h1s9:4600001-4610000
h1s9:46170001-46180000
h1s9:4620001-4630000
h1s9:46230001-46240000
h1s9:46300001-46310000
h1s9:4630001-4640000
h1s9:46560001-46570000
h1s9:46570001-46580000
h1s9:46580001-46590000
h1s9:47000001-47010000
h1s9:47020001-47030000
h1s9:47580001-47590000
h1s9:47710001-47720000
h1s9:48530001-48540000
h1s9:49750001-49760000
h1s9:51050001-51060000
h1s9:52350001-52360000
h1s9:5260001-5270000
h1s9:52890001-52900000
h1s9:53550001-53560000
h1s9:54720001-54730000
h1s9:55090001-55100000
h1s9:55160001-55170000
h1s9:55170001-55180000
h1s9:55940001-55950000
h1s9:56390001-56400000
h1s9:56630001-56640000
h1s9:56670001-56680000
h1s9:57310001-57320000
h1s9:57670001-57680000
h1s9:57740001-57750000
h1s9:58060001-58070000
h1s9:59290001-59300000
h1s9:59350001-59360000
h1s9:59670001-59680000
h1s9:5980001-5990000
h1s9:6000001-6010000
h1s9:6020001-6030000
h1s9:60230001-60240000
h1s9:6030001-6040000
h1s9:6040001-6050000
h1s9:7150001-7160000
