# Supplementary material for: Large haploblocks underlie rapid adaptation in the invasive weed Ambrosia artemisiifolia
Source: Nat Commun. 2023 Mar 27;14:1717. doi: 10.1038/s41467-023-37303-4 (PMC10042993; doi:10.1038/s41467-023-37303-4)
Supplement: Supplementary file 6 — Source Data [file 41467_2023_37303_MOESM6_ESM.zip › battlayetal2023-sourcedata/battlayetal2023-sourcedata-fig2/h1s11.41517231-lat-long-geno.txt]

sample_ID	pop	lat	lon	h1s11.41517231
280808-1-10	280808-1	44.7249	22.4206	0
280808-1-11	280808-1	44.7249	22.4206	0
280808-1-12	280808-1	44.7249	22.4206	0
280808-1-16	280808-1	44.7249	22.4206	0
280808-1-17	280808-1	44.7249	22.4206	0
280808-1-24	280808-1	44.7249	22.4206	0
280808-1-3	280808-1	44.7249	22.4206	0
280808-1-5	280808-1	44.7249	22.4206	0
280808-1-8	280808-1	44.7249	22.4206	0
A-2010-T1-1	A-2010-T1	47.29309	11.04754	0
A-2010-T1-10	A-2010-T1	47.29309	11.04754	0
A-2010-T1-2	A-2010-T1	47.29309	11.04754	0
A-2010-T1-3	A-2010-T1	47.29309	11.04754	0
A-2010-T1-4	A-2010-T1	47.29309	11.04754	0
A-2010-T1-5	A-2010-T1	47.29309	11.04754	0
A-2010-T1-6	A-2010-T1	47.29309	11.04754	0
A-2010-T1-7	A-2010-T1	47.29309	11.04754	0
A-2010-T1-8	A-2010-T1	47.29309	11.04754	0
A-2010-T1-9	A-2010-T1	47.29309	11.04754	0
AA16-19	AA16	44.09456	-102.8705	0
AA16-2	AA16	44.09456	-102.8705	0
AA2-1	AA2-1	49.83778	-97.32931	0
AA20-19	AA20	48.14689	-103.57172	0
AA20-26	AA20	48.14689	-103.57172	0
AA20-3	AA20	48.14689	-103.57172	0
AA3-15	AA3	48.19453	-97.32856	0
AA3-17	AA3	48.19453	-97.32856	0
AA3-23	AA3	48.19453	-97.32856	0
AA5-1	AA5	46.21708	-96.05019	0
AA5-16	AA5	46.21708	-96.05019	0
AA5-23	AA5	46.21708	-96.05019	0
AA5-9A	AA5	46.21708	-96.05019	0
AA7-12	AA7	44.738	-95.41233	0
AA7-24	AA7	44.738	-95.41233	0
AA7-27	AA7	44.738	-95.41233	0
AR-2019-1	AR-2019	33.841883	-93.77575	0
AR-2019-2	AR-2019	33.841883	-93.77575	0
B-1	B	44.90308	-0.53517	0
B-2	B	44.90308	-0.53517	0
B-3	B	44.90308	-0.53517	0
B-4	B	44.90308	-0.53517	0
B2-1	B2-1	47.87951	18.15611	0
BN-ON-6	BN-ON-6	45	-77.7	0
Caluire-26	Caluire	45.99	4.84	0
Caluire-27	Caluire	45.99	4.84	0
Caluire-31	Caluire	45.99	4.84	0
Caluire-32	Caluire	45.99	4.84	0
Caluire-36	Caluire	45.99	4.84	0
Caluire-41	Caluire	45.99	4.84	0
Caluire-42	Caluire	45.99	4.84	0
Caluire-46	Caluire	45.99	4.84	0
Caluire-47	Caluire	45.99	4.84	0
CT-H-1	CT-H	41.2877	-73.76631	0
CT-H-10	CT-H	41.2877	-73.76631	0
CT-H-2	CT-H	41.2877	-73.76631	0
CT-H-3	CT-H	41.2877	-73.76631	0
CT-H-4	CT-H	41.2877	-73.76631	0
CT-H-6	CT-H	41.2877	-73.76631	0
CT-H-7	CT-H	41.2877	-73.76631	0
CT-H-8	CT-H	41.2877	-73.76631	0
CT-H-9	CT-H	41.2877	-73.76631	0
D-2017-4-10	D-2017-4	52.8243	13.76905	1
D-2017-4-2	D-2017-4	52.8243	13.76905	1
D-2017-4-3	D-2017-4	52.8243	13.76905	2
D-2017-4-4	D-2017-4	52.8243	13.76905	2
D-2017-4-5	D-2017-4	52.8243	13.76905	1
D-2017-4-6	D-2017-4	52.8243	13.76905	2
D-2017-4-7	D-2017-4	52.8243	13.76905	2
D-2017-4-9	D-2017-4	52.8243	13.76905	1
EU2-02-1	EU2-02	47.13087	16.90308	0
EU2-02-10	EU2-02	47.13087	16.90308	0
EU2-03-9C	EU2-03-9C	47.3278	19.7307	0
EU2-04-12	EU2-04-12	47.87992	18.15447	0
EU2-05-18	EU2-05	45.46996	12.1092	0
EU2-05-23	EU2-05	45.46996	12.1092	0
EU2-05-25	EU2-05	45.46996	12.1092	0
EU2-06-15D	EU2-06	45.57073	8.78546	0
EU2-06-18	EU2-06	45.57073	8.78546	0
EU2-08-13	EU2-08	45.93087	8.98377	0
EU2-08-21	EU2-08	45.93087	8.98377	0
EU2-08-4	EU2-08	45.93087	8.98377	0
Eu2-09-1	EU2-09	45.06541	7.59229	0
EU2-09-10	EU2-09	45.06541	7.59229	0
EU2-10-10	EU2-10	43.93235	4.32049	0
EU2-10-11	EU2-10	43.93235	4.32049	0
EU2-10-12	EU2-10	43.93235	4.32049	0
EU2-10-18	EU2-10	43.93235	4.32049	1
EU2-10-2	EU2-10	43.93235	4.32049	0
EU2-10-3	EU2-10	43.93235	4.32049	0
EU2-10-4	EU2-10	43.93235	4.32049	0
EU2-10-5	EU2-10	43.93235	4.32049	0
EU2-10-7	EU2-10	43.93235	4.32049	0
EU2-10-9	EU2-10	43.93235	4.32049	0
EU2-12-13	EU2-12-13	46.66434	4.3278	0
EU2-14-1	EU2-14	47.4556	5.21213	0
EU2-14-12	EU2-14	47.4556	5.21213	0
EU2-14-13	EU2-14	47.4556	5.21213	0
EU2-16-1	EU2-16	46.1622	6.0094	0
EU2-16-12	EU2-16	46.1622	6.0094	0
EU2-16-13	EU2-16	46.1622	6.0094	0
EU2-17-1	EU2-17	51.12003	5.8403	0
EU2-17-10	EU2-17	51.12003	5.8403	0
EU2-17-11	EU2-17	51.12003	5.8403	0
EU2-17-2	EU2-17	51.12003	5.8403	0
EU2-17-3	EU2-17	51.12003	5.8403	0
EU2-17-5	EU2-17	51.12003	5.8403	0
EU2-17-6	EU2-17	51.12003	5.8403	0
EU2-17-7	EU2-17	51.12003	5.8403	0
EU2-17-8	EU2-17	51.12003	5.8403	0
EU2-17-9	EU2-17	51.12003	5.8403	0
EU2-20-1	EU2-20	51.63281	14.18437	2
EU2-20-10	EU2-20	51.63281	14.18437	1
EU2-20-11	EU2-20	51.63281	14.18437	2
EU2-21-13	EU2-21	50.19005	15.06036	0
EU2-21-14	EU2-21	50.19005	15.06036	0
EU2-21-16	EU2-21	50.19005	15.06036	0
EU2-21-18	EU2-21	50.19005	15.06036	0
EU2-21-20	EU2-21	50.19005	15.06036	0
EU2-21-22	EU2-21	50.19005	15.06036	0
EU2-21-24	EU2-21	50.19005	15.06036	0
EU2-21-27	EU2-21	50.19005	15.06036	0
EU2-21-28	EU2-21	50.19005	15.06036	0
EU2-21-29	EU2-21	50.19005	15.06036	0
EU2-22-1	EU2-22	49.41803	17.96153	0
EU2-22-10	EU2-22	49.41803	17.96153	0
EU2-22-13	EU2-22	49.41803	17.96153	0
EU2-22-15	EU2-22	49.41803	17.96153	1
EU2-22-18	EU2-22	49.41803	17.96153	0
EU2-22-19	EU2-22	49.41803	17.96153	0
EU2-22-22	EU2-22	49.41803	17.96153	0
EU2-22-24	EU2-22	49.41803	17.96153	0
EU2-22-25	EU2-22	49.41803	17.96153	0
EU2-22-26	EU2-22	49.41803	17.96153	0
EU2-23-10	EU2-23	50.44297	18.86337	0
EU2-23-17	EU2-23	50.44297	18.86337	0
EU2-24-1	EU2-24	48.48919	21.80622	0
EU2-24-10	EU2-24	48.48919	21.80622	0
EU2-25-14	EU2-25-14	47.9773	23.0443	0
EU2-26-1	EU2-26	46.23696	24.85397	0
EU2-26-12	EU2-26	46.23696	24.85397	0
EU2-30-12	EU2-30-12	49.86851	23.0118	0
EU2-31-1	EU2-31	45.37402	27.07202	0
EU2-31-11	EU2-31	45.37402	27.07202	0
EU2-32-12	EU2-32	44.16268	28.50984	0
EU2-32-13	EU2-32	44.16268	28.50984	0
EU2-33-1	EU2-33	44.40457	26.13484	0
EU2-33-10	EU2-33	44.40457	26.13484	0
EU2-35-1	EU2-35	43.09184	21.93797	0
EU2-35-14	EU2-35	43.09184	21.93797	0
EU2-36-11	EU2-36-11	43.31519	24.25981	0
EU2-37-1	EU2-37	43.91788	20.73313	0
EU2-37-11	EU2-37	43.91788	20.73313	0
EU2-38-12D	EU2-38	45.71531	15.6538	0
EU2-38-13D	EU2-38	45.71531	15.6538	0
FL-26	FL	30.4063	-83.14014	0
FL-9	FL	30.4063	-83.14014	0
FL-A-1	FL-A-1	25.54179	-80.41284	0
FL-D-2018-1	FLD	27.37437	-80.41604	0
FL-D-2018-2	FLD	27.37437	-80.41604	0
FL-D-2018-3	FLD	27.37437	-80.41604	0
FL-F-1	FL-F	30.69589	-86.7508	0
FL-F-2	FL-F	30.69589	-86.7508	0
FLD-1	FLD	27.37437	-80.41604	0
FLD-7	FLD	27.37437	-80.41604	0
FLG-7	FLG	27.08522	-81.79497	0
FLG-8	FLG	27.08522	-81.79497	0
FLH-2018-1	FLH-2018	29.95931	-82.71238	0
FLH-2018-3	FLH-2018	29.95931	-82.71238	0
FLH-2018-5	FLH-2018	29.95931	-82.71238	0
FLH-2018-6	FLH-2018	29.95931	-82.71238	1
FR-5	FR	45.67878	4.97993	0
FR1-26	FR1-26	45.08023	4.75744	0
FR2-1	FR	45.67878	4.97993	0
FR2-7	FR	45.67878	4.97993	0
FR7-3	FR7-3	47.17582	3.01463	0
FR8-19	FR8-19	44.21666	4.26401	0
FR9-5	FR9-5	44.75302	4.87052	0
GA-2	GA-2	31.67867	-83.19613	0
IA-1	IA	41.87498	-93.48278	0
IA-10	IA	41.87498	-93.48278	0
IA-2	IA	41.87498	-93.48278	0
IA-3	IA	41.87498	-93.48278	0
IA-4	IA	41.87498	-93.48278	0
IA-5	IA	41.87498	-93.48278	0
IA-6	IA	41.87498	-93.48278	0
IA-7	IA	41.87498	-93.48278	0
IA-8	IA	41.87498	-93.48278	0
IA-9	IA	41.87498	-93.48278	0
IL-2	IL-2	39.23775	-88.15122	0
IW-10	IW	42.67797	-96.50239	0
IW-11	IW	42.67797	-96.50239	0
K12-1	K	45.25472	19.91231	0
K13-1	K	45.25472	19.91231	0
K16-1	K	45.25472	19.91231	0
K2-1	K	45.25472	19.91231	0
KY-14	KY	38.62588	-85.00741	0
KY-29	KY	38.62588	-85.00741	0
MA-A-1	MA-A	42.31109	-71.1612	0
MA-A-10	MA-A	42.31109	-71.1612	0
MA-A-2	MA-A	42.31109	-71.1612	0
MA-A-3	MA-A	42.31109	-71.1612	0
MA-A-4	MA-A	42.31109	-71.1612	0
MA-A-5	MA-A	42.31109	-71.1612	0
MA-A-6	MA-A	42.31109	-71.1612	0
MA-A-7	MA-A	42.31109	-71.1612	0
MA-A-8	MA-A	42.31109	-71.1612	0
MA-A-9	MA-A	42.31109	-71.1612	0
ME-C-1	ME-C	44.01332	-70.06944	0
ME-C-2	ME-C	44.01332	-70.06944	0
ME-E-2	ME-E-2	45.15784	-67.28904	0
MI-3	MI-3	46.35814	-84.88066	0
MI-B-2019-1	MI-B-2019	43.15405	-84.503539	0
MI-B-2019-2	MI-B-2019	43.15405	-84.503539	0
MN2-1	MN2	44.44716	-79.80385	0
MN2-3	MN2	44.44716	-79.80385	0
MO-A-2019-1	MO-A-2019	38.96843	-93.87942	0
MO-A-2019-2	MO-A-2019	38.96843	-93.87942	0
MO-B-2018-3	MO-B-2018	38.38635	-90.25932	0
MO-B-2018-4	MO-B-2018	38.38635	-90.25932	0
MO-B-2018-5	MO-B-2018	38.38635	-90.25932	0
MO-B-2018-6	MO-B-2018	38.38635	-90.25932	0
MO-B-2018-7	MO-B-2018	38.38635	-90.25932	0
MO-E-2019-1	MO-E-2019	36.517661	-90.248998	0
MO-E-2019-2	MO-E-2019	36.517661	-90.248998	0
MO-G-2	MO-G-2	36.66569	-94.34692	0
MOB-8	MO-B-2018	38.38635	-90.25932	0
MP-16	MP	31.20781	-89.06641	0
MP-18	MP	31.20781	-89.06641	0
MS-1	MS	42.0883	-72.09619	0
MS-3	MS	42.0883	-72.09619	0
NB-A-1	NB-A	46.03306	-65.04093	0
NB-A-2	NB-A	46.03306	-65.04093	0
NC-10-F	NC	35.60699	-83.02168	0
NC-9D	NC	35.60699	-83.02168	0
NH-A-1	NH-A-1	42.89069	-72.52767	0
NH-E-1	NH-E	43.1863	-71.13989	0
NH-E-2	NH-E	43.1863	-71.13989	0
NJ-C-1	NJ-C	39.62068	-75.50552	0
NJ-C-2	NJ-C	39.62068	-75.50552	0
NJ-C-3	NJ-C	39.62068	-75.50552	0
NJ-C-4	NJ-C	39.62068	-75.50552	0
NJ-C-6	NJ-C	39.62068	-75.50552	0
NJ-C-7	NJ-C	39.62068	-75.50552	0
NJ-C-8	NJ-C	39.62068	-75.50552	0
NJ-G-2	NJ-G-2	40.77276	-74.50439	0
NS-A-2018-1	NSA	44.9088	-65.17726	0
NS-A-2018-2	NSA	44.9088	-65.17726	0
NS-A-2018-3	NSA	44.9088	-65.17726	0
NSA-6	NSA	44.9088	-65.17726	0
NSB-6	NSB-6	44.754723	-63.671654	0
OH-1	OH	40.48763	-82.72695	0
OH-6	OH	40.48763	-82.72695	0
OH-B-1	OH-B	38.90957	-82.72842	0
OH-B-2	OH-B	38.90957	-82.72842	0
ON3-7	ON3	45.32971	-74.89333	0
ON3-8	ON3	45.32971	-74.89333	1
PA-1	PA	40.96589	-78.17482	0
PA-5	PA	40.96589	-78.17482	0
PA-D-1	PA-D	41.31407	-75.54015	0
PA-D-2	PA-D	41.31407	-75.54015	0
PA-E-1	PA-E	40.20361	-75.906	0
PA-E-2	PA-E	40.20361	-75.906	0
PA-F-1	PA-F	41.8322	-80.11621	0
PA-F-2	PA-F	41.8322	-80.11621	0
pop2-1	pop2	45.40917	-0.52944	0
pop2-2	pop2	45.40917	-0.52944	0
pop2-3	pop2	45.40917	-0.52944	0
pop3-1	pop3	45.47806	-0.37306	0
pop3-2	pop3	45.47806	-0.37306	0
pop3-3	pop3	45.47806	-0.37306	0
QC-2-1	QC-2	46.88667	-70.86839	0
QC-2-17	QC-2	46.88667	-70.86839	1
QC-2-19	QC-2	46.88667	-70.86839	1
QC-2-20	QC-2	46.88667	-70.86839	2
QC-2-22	QC-2	46.88667	-70.86839	1
QC-2-25	QC-2	46.88667	-70.86839	1
QC-2-26	QC-2	46.88667	-70.86839	1
QC-2-28	QC-2	46.88667	-70.86839	0
QC-2-29	QC-2	46.88667	-70.86839	1
QC-2-30	QC-2	46.88667	-70.86839	1
QC3-20	QC3-20	47.67876	-69.022	1
RI-B-1	RI-B	41.48481	-71.55799	0
RI-B-2	RI-B	41.48481	-71.55799	0
SC-1	SC	34.79252	-80.41533	0
SC-2	SC	34.79252	-80.41533	0
SC-K-1	SC-K	34.22524	-81.3431	0
SC-K-2	SC-K	34.22524	-81.3431	0
StGalmier-1	StGalmier	45.59	4.4	0
StGalmier-11	StGalmier	45.59	4.4	0
StGalmier-12	StGalmier	45.59	4.4	0
StGalmier-16	StGalmier	45.59	4.4	0
StGalmier-17	StGalmier	45.59	4.4	0
StGalmier-2	StGalmier	45.59	4.4	0
StGalmier-21	StGalmier	45.59	4.4	0
StGalmier-22	StGalmier	45.59	4.4	0
StGalmier-6	StGalmier	45.59	4.4	0
TN-1	TN	36.11943	-85.0589	0
TN-2019-1	TN	36.11943	-85.0589	1
TRH-5	TRH-5	58.08278	6.75278	0
TRQB-1	TRQB	45.5	-72.5	0
TRQB-10	TRQB	45.5	-72.5	1
TRQB-2	TRQB	45.5	-72.5	0
TRQB-4	TRQB	45.5	-72.5	1
TRQB-7	TRQB	45.5	-72.5	1
TRQB-8	TRQB	45.5	-72.5	2
TRQB-9	TRQB	45.5	-72.5	0
WI-1	WI	44.87934	-89.42377	0
WI-3	WI	44.87934	-89.42377	0
WU-15	WU-15	47.98833	16.28306	1
WU-16	WU-16	47.99444	16.32944	0
WU-17	WU-17	48.20028	16.455	0
