# Supplementary material for: Large haploblocks underlie rapid adaptation in the invasive weed Ambrosia artemisiifolia
Source: Nat Commun. 2023 Mar 27;14:1717. doi: 10.1038/s41467-023-37303-4 (PMC10042993; doi:10.1038/s41467-023-37303-4)
Supplement: Supplementary file 6 — Source Data [file 41467_2023_37303_MOESM6_ESM.zip › battlayetal2023-sourcedata/battlayetal2023-sourcedata-fig2/EU-XtX.wzain.csv]

SNP	WIND	XTX	MAF
h1s10:16248	h1s10:10001-20000	26.42606419	0.123073476702509
h1s10:16260	h1s10:10001-20000	26.79467926	0.121057347670251
h1s10:16269	h1s10:10001-20000	34.81580361	0.130331541218638
h1s10:16299	h1s10:10001-20000	24.8012086	0.137186379928315
h1s10:16308	h1s10:10001-20000	28.46906981	0.104704301075269
h1s10:16311	h1s10:10001-20000	22.24708057	0.10331541218638
h1s10:16326	h1s10:10001-20000	27.2576893	0.286155913978495
h1s10:16331	h1s10:10001-20000	34.93694312	0.212096774193548
h1s10:16338	h1s10:10001-20000	26.42882719	0.110707885304659
h1s10:16350	h1s10:10001-20000	13.57263994	0.276881720430108
h1s10:17539	h1s10:10001-20000	20.23334066	0.424820788530466
h1s10:17576	h1s10:10001-20000	14.32376359	0.415008960573477
h1s10:18813	h1s10:10001-20000	22.73604898	0.214023297491039
h1s10:18952	h1s10:10001-20000	42.13720322	0.284139784946237
h1s10:19081	h1s10:10001-20000	32.47421174	0.230824372759857
h1s10:19323	h1s10:10001-20000	34.51970784	0.0661290322580645
h1s10:19341	h1s10:10001-20000	21.80063126	0.148521505376344
h1s10:19353	h1s10:10001-20000	18.68361777	0.170116487455197
h1s10:19389	h1s10:10001-20000	21.80127238	0.12334229390681
h1s10:19761	h1s10:10001-20000	32.01840944	0.0772401433691756
h1s10:19764	h1s10:10001-20000	28.78798353	0.185573476702509
h1s10:19815	h1s10:10001-20000	24.71429819	0.155689964157706
h1s10:32847	h1s10:30001-40000	35.40965933	0.0788082437275986
h1s10:34458	h1s10:30001-40000	24.75964011	0.124059139784946
h1s10:34516	h1s10:30001-40000	50.13353652	0.0811827956989247
h1s10:34543	h1s10:30001-40000	60.14013975	0.0873655913978495
h1s10:34661	h1s10:30001-40000	26.3433645	0.242159498207885
h1s10:34685	h1s10:30001-40000	38.11466582	0.0649641577060932
h1s10:34693	h1s10:30001-40000	43.79096242	0.156989247311828
h1s10:34718	h1s10:30001-40000	31.69438275	0.223521505376344
h1s10:34727	h1s10:30001-40000	26.78699345	0.0991935483870968
h1s10:34753	h1s10:30001-40000	48.02431031	0.0666666666666667
h1s10:34799	h1s10:30001-40000	25.2067084	0.102688172043011
h1s10:34997	h1s10:30001-40000	26.106509	0.0687724014336918
h1s10:35024	h1s10:30001-40000	26.10168713	0.215008960573477
h1s10:35036	h1s10:30001-40000	34.04528932	0.0586469534050179
h1s10:35059	h1s10:30001-40000	33.15803843	0.0715949820788531
h1s10:35080	h1s10:30001-40000	53.6904694	0.109587813620072
h1s10:35086	h1s10:30001-40000	18.51307226	0.217249103942652
h1s10:35130	h1s10:30001-40000	60.47867141	0.107616487455197
h1s10:35206	h1s10:30001-40000	29.04758791	0.15076164874552
h1s10:35211	h1s10:30001-40000	26.47177649	0.266397849462366
h1s10:35254	h1s10:30001-40000	24.24489528	0.158512544802867
h1s10:35263	h1s10:30001-40000	26.21828971	0.210752688172043
h1s10:35270	h1s10:30001-40000	35.20140608	0.0493279569892473
h1s10:35459	h1s10:30001-40000	26.7832034	0.0831989247311828
h1s10:35460	h1s10:30001-40000	25.69785658	0.100672043010753
h1s10:35554	h1s10:30001-40000	17.87355782	0.216845878136201
h1s10:35555	h1s10:30001-40000	31.08492466	0.0568100358422939
h1s10:35784	h1s10:30001-40000	20.46615713	0.208378136200717
h1s10:35827	h1s10:30001-40000	48.5318914	0.0566308243727599
h1s10:35859	h1s10:30001-40000	49.44485038	0.0780465949820788
h1s10:35945	h1s10:30001-40000	22.50279641	0.102284946236559
h1s10:35954	h1s10:30001-40000	19.3220131	0.0876344086021505
h1s10:35980	h1s10:30001-40000	47.49016037	0.0613799283154122
h1s10:35987	h1s10:30001-40000	33.22925265	0.137634408602151
h1s10:36010	h1s10:30001-40000	27.44067459	0.0887544802867384
h1s10:36018	h1s10:30001-40000	31.29130733	0.0952508960573477
h1s10:36198	h1s10:30001-40000	59.45326239	0.140770609318996
h1s10:36203	h1s10:30001-40000	27.09135749	0.216666666666667
h1s10:36240	h1s10:30001-40000	17.69275212	0.144086021505376
h1s10:36267	h1s10:30001-40000	27.24541484	0.0604838709677419
h1s10:36295	h1s10:30001-40000	35.10412792	0.122491039426523
h1s10:36311	h1s10:30001-40000	35.18058159	0.1540770609319
h1s10:36327	h1s10:30001-40000	17.52577888	0.299327956989247
h1s10:36336	h1s10:30001-40000	26.08438116	0.0638888888888889
h1s10:36382	h1s10:30001-40000	19.36868134	0.0856182795698925
h1s10:36405	h1s10:30001-40000	15.92810911	0.0584677419354839
h1s10:36540	h1s10:30001-40000	59.96533556	0.0990143369175627
h1s10:36551	h1s10:30001-40000	26.21312335	0.0403225806451613
h1s10:36555	h1s10:30001-40000	25.72482317	0.138933691756272
h1s10:36565	h1s10:30001-40000	22.9047849	0.0832437275985663
h1s10:36581	h1s10:30001-40000	22.88423077	0.0850806451612903
h1s10:36586	h1s10:30001-40000	50.8669021	0.102777777777778
h1s10:36607	h1s10:30001-40000	23.99807201	0.0643817204301075
h1s10:36632	h1s10:30001-40000	33.94625884	0.0650537634408602
h1s10:36639	h1s10:30001-40000	28.44332268	0.0532706093189964
h1s10:36643	h1s10:30001-40000	44.24654115	0.0650537634408602
h1s10:36659	h1s10:30001-40000	46.60936386	0.0796146953405018
h1s10:37342	h1s10:30001-40000	29.50346167	0.0682347670250896
h1s10:37354	h1s10:30001-40000	24.34066083	0.104793906810036
h1s10:37366	h1s10:30001-40000	55.10445788	0.0590501792114695
h1s10:37811	h1s10:30001-40000	50.14524203	0.0663530465949821
h1s10:37817	h1s10:30001-40000	40.34713326	0.109722222222222
h1s10:37941	h1s10:30001-40000	69.10208269	0.0716845878136201
h1s10:37965	h1s10:30001-40000	56.93284928	0.117921146953405
h1s10:38054	h1s10:30001-40000	34.20236179	0.284094982078853
h1s10:38076	h1s10:30001-40000	39.95535938	0.267697132616487
h1s10:38108	h1s10:30001-40000	63.71472572	0.116218637992832
h1s10:38129	h1s10:30001-40000	45.6135801	0.0754480286738351
h1s10:38143	h1s10:30001-40000	30.07785779	0.117069892473118
h1s10:38144	h1s10:30001-40000	58.45950966	0.120698924731183
h1s10:38166	h1s10:30001-40000	44.4871495	0.119086021505376
h1s10:38198	h1s10:30001-40000	41.37946556	0.270071684587814
h1s10:38203	h1s10:30001-40000	59.86855523	0.170519713261649
h1s10:38207	h1s10:30001-40000	27.36883372	0.0853494623655914
h1s10:38210	h1s10:30001-40000	60.20229373	0.0717741935483871
h1s10:38514	h1s10:30001-40000	31.21568704	0.290681003584229
h1s10:39404	h1s10:30001-40000	36.96809404	0.0888888888888889
h1s10:39538	h1s10:30001-40000	26.02062777	0.0829301075268817
h1s10:39562	h1s10:30001-40000	48.14402975	0.127284946236559
h1s10:39573	h1s10:30001-40000	30.78503294	0.0884856630824373
h1s10:39588	h1s10:30001-40000	49.60748136	0.106675627240143
h1s10:39778	h1s10:30001-40000	38.41268749	0.234901433691756
h1s10:39788	h1s10:30001-40000	37.44526549	0.0806899641577061
h1s10:39828	h1s10:30001-40000	59.39407383	0.0768817204301075
h1s10:39898	h1s10:30001-40000	30.8737616	0.0521953405017921
h1s10:39981	h1s10:30001-40000	58.18834801	0.0673835125448029
h1s10:40034	h1s10:40001-50000	52.24891778	0.0405017921146953
h1s10:40098	h1s10:40001-50000	47.6175901	0.0436379928315412
h1s10:40240	h1s10:40001-50000	34.48103739	0.0437275985663082
h1s10:40241	h1s10:40001-50000	27.5605838	0.0919354838709677
h1s10:40258	h1s10:40001-50000	44.2245845	0.271236559139785
h1s10:40266	h1s10:40001-50000	54.0832423	0.186648745519713
h1s10:40474	h1s10:40001-50000	43.46962892	0.126164874551971
h1s10:40728	h1s10:40001-50000	31.30295111	0.275492831541219
h1s10:40872	h1s10:40001-50000	25.46636282	0.236155913978495
h1s10:40904	h1s10:40001-50000	46.40229992	0.212903225806452
h1s10:40947	h1s10:40001-50000	37.824663	0.0666666666666667
h1s10:43812	h1s10:40001-50000	63.276394	0.104659498207885
h1s10:47252	h1s10:40001-50000	49.96747182	0.140636200716846
h1s10:47270	h1s10:40001-50000	69.81477905	0.0817204301075269
h1s10:47274	h1s10:40001-50000	61.18755337	0.104345878136201
h1s10:47308	h1s10:40001-50000	61.77100977	0.250448028673835
h1s10:47356	h1s10:40001-50000	67.74711733	0.0779569892473118
h1s10:50588	h1s10:50001-60000	27.40246463	0.0623655913978495
h1s10:50593	h1s10:50001-60000	38.25864545	0.108736559139785
h1s10:50604	h1s10:50001-60000	51.21357458	0.0462365591397849
h1s10:50612	h1s10:50001-60000	13.82473495	0.201075268817204
h1s10:50619	h1s10:50001-60000	14.80775588	0.222401433691756
h1s10:66369	h1s10:60001-70000	48.88847975	0.188216845878136
h1s10:66376	h1s10:60001-70000	35.62347153	0.322177419354839
h1s10:81232	h1s10:80001-90000	35.03338611	0.0990143369175627
h1s10:90543	h1s10:90001-1e+05	28.18737039	0.075179211469534
h1s10:90555	h1s10:90001-1e+05	32.1453675	0.200044802867384
h1s10:105624	h1s10:100001-110000	41.48585326	0.0301075268817204
h1s10:109857	h1s10:100001-110000	45.02643427	0.178763440860215
h1s10:117542	h1s10:110001-120000	38.23657035	0.226254480286738
h1s10:117555	h1s10:110001-120000	37.47568198	0.128673835125448
h1s10:117584	h1s10:110001-120000	37.11949672	0.294310035842294
h1s10:117627	h1s10:110001-120000	40.41783666	0.220654121863799
h1s10:117661	h1s10:110001-120000	29.2885777	0.152150537634409
h1s10:117689	h1s10:110001-120000	56.59788039	0.0559139784946237
h1s10:117700	h1s10:110001-120000	34.18054836	0.209767025089606
h1s10:117705	h1s10:110001-120000	37.95275459	0.275537634408602
h1s10:117706	h1s10:110001-120000	34.05949817	0.135483870967742
h1s10:117734	h1s10:110001-120000	26.90533979	0.0674731182795699
h1s10:117751	h1s10:110001-120000	30.59750393	0.139426523297491
h1s10:117762	h1s10:110001-120000	13.76198882	0.0572132616487455
h1s10:117779	h1s10:110001-120000	59.60108508	0.0424731182795699
h1s10:117808	h1s10:110001-120000	36.6364534	0.270519713261649
h1s10:117819	h1s10:110001-120000	33.48266338	0.104301075268817
h1s10:117825	h1s10:110001-120000	39.01389983	0.144713261648746
h1s10:117840	h1s10:110001-120000	33.59407679	0.31926523297491
h1s10:117860	h1s10:110001-120000	71.58959679	0.277195340501792
h1s10:117865	h1s10:110001-120000	37.90761916	0.284318996415771
h1s10:117866	h1s10:110001-120000	23.78486102	0.104301075268817
h1s10:117907	h1s10:110001-120000	35.23669221	0.202240143369176
h1s10:118028	h1s10:110001-120000	33.37894118	0.0752240143369176
h1s10:118043	h1s10:110001-120000	32.62539704	0.0482078853046595
h1s10:132638	h1s10:130001-140000	21.66698528	0.0656810035842294
h1s10:132643	h1s10:130001-140000	15.784189	0.0843637992831541
h1s10:132645	h1s10:130001-140000	38.4378874	0.124551971326165
h1s10:132648	h1s10:130001-140000	14.26506677	0.46747311827957
h1s10:132655	h1s10:130001-140000	39.01094164	0.0560931899641577
h1s10:132659	h1s10:130001-140000	16.27692553	0.204838709677419
h1s10:136734	h1s10:130001-140000	52.79310822	0.22997311827957
h1s10:136788	h1s10:130001-140000	26.52888996	0.0576164874551971
h1s10:137125	h1s10:130001-140000	19.9142592	0.180824372759857
h1s10:137150	h1s10:130001-140000	37.81119274	0.144399641577061
h1s10:137161	h1s10:130001-140000	45.73693862	0.160304659498208
h1s10:137377	h1s10:130001-140000	23.3336486	0.134767025089606
h1s10:137403	h1s10:130001-140000	33.21012722	0.322132616487455
h1s10:137405	h1s10:130001-140000	25.65848523	0.141532258064516
h1s10:137430	h1s10:130001-140000	28.48606777	0.0431899641577061
h1s10:137439	h1s10:130001-140000	15.12817603	0.469713261648745
h1s10:137441	h1s10:130001-140000	29.89848143	0.226881720430108
h1s10:137444	h1s10:130001-140000	13.82465172	0.464336917562724
h1s10:137447	h1s10:130001-140000	18.25002538	0.494982078853047
h1s10:137448	h1s10:130001-140000	30.25496217	0.0737007168458781
h1s10:137449	h1s10:130001-140000	29.079847	0.0524641577060932
h1s10:137457	h1s10:130001-140000	29.42450932	0.107078853046595
h1s10:137460	h1s10:130001-140000	14.93980907	0.461648745519713
h1s10:140873	h1s10:140001-150000	59.9067597	0.149731182795699
h1s10:140875	h1s10:140001-150000	59.53201301	0.19005376344086
h1s10:140893	h1s10:140001-150000	67.52749645	0.0440860215053763
h1s10:140908	h1s10:140001-150000	64.97155977	0.0561827956989247
h1s10:140910	h1s10:140001-150000	27.78329413	0.399596774193548
h1s10:140915	h1s10:140001-150000	24.81105962	0.224014336917563
h1s10:140939	h1s10:140001-150000	29.78342339	0.234767025089606
h1s10:140942	h1s10:140001-150000	55.48453455	0.0456989247311828
h1s10:140948	h1s10:140001-150000	29.57106005	0.242697132616487
h1s10:141037	h1s10:140001-150000	52.41251989	0.171236559139785
h1s10:141080	h1s10:140001-150000	26.6790422	0.0493279569892473
h1s10:141086	h1s10:140001-150000	23.65820534	0.0943548387096774
h1s10:141118	h1s10:140001-150000	33.59638619	0.256003584229391
h1s10:141119	h1s10:140001-150000	48.58939562	0.168906810035842
h1s10:154584	h1s10:150001-160000	31.28222633	0.147670250896057
h1s10:154610	h1s10:150001-160000	49.26160422	0.078494623655914
h1s10:154612	h1s10:150001-160000	22.2618432	0.220609318996416
h1s10:154641	h1s10:150001-160000	56.78033318	0.0462813620071685
h1s10:154648	h1s10:150001-160000	43.1989854	0.0811827956989247
h1s10:161587	h1s10:160001-170000	36.46007404	0.362275985663082
h1s10:161590	h1s10:160001-170000	33.73477456	0.207437275985663
h1s10:161623	h1s10:160001-170000	57.00717815	0.0514784946236559
h1s10:161624	h1s10:160001-170000	59.20594661	0.22844982078853
h1s10:161968	h1s10:160001-170000	42.63573695	0.234543010752688
h1s10:161995	h1s10:160001-170000	48.34706059	0.135752688172043
h1s10:170472	h1s10:170001-180000	53.28216356	0.0389784946236559
h1s10:171131	h1s10:170001-180000	43.46454918	0.110752688172043
h1s10:171185	h1s10:170001-180000	26.10310914	0.232571684587814
h1s10:171211	h1s10:170001-180000	43.91211048	0.0955197132616488
h1s10:171231	h1s10:170001-180000	52.50582774	0.320743727598566
h1s10:171232	h1s10:170001-180000	23.39341431	0.0870967741935484
h1s10:190394	h1s10:190001-2e+05	21.59050629	0.124327956989247
h1s10:190395	h1s10:190001-2e+05	30.71997042	0.129301075268817
h1s10:195645	h1s10:190001-2e+05	13.15056008	0.109094982078853
h1s10:195663	h1s10:190001-2e+05	17.25391632	0.125940860215054
h1s10:195681	h1s10:190001-2e+05	22.89002551	0.0666666666666667
h1s10:195693	h1s10:190001-2e+05	38.36800333	0.118637992831541
h1s10:195703	h1s10:190001-2e+05	24.99658396	0.0815860215053763
h1s10:207404	h1s10:200001-210000	42.03119826	0.0638888888888889
h1s10:207422	h1s10:200001-210000	24.16753701	0.107795698924731
h1s10:210974	h1s10:210001-220000	42.93438057	0.422849462365591
h1s10:210992	h1s10:210001-220000	43.68172861	0.356541218637993
h1s10:211001	h1s10:210001-220000	31.78699635	0.267025089605735
h1s10:211166	h1s10:210001-220000	46.93689212	0.457168458781362
h1s10:214543	h1s10:210001-220000	43.58573457	0.102688172043011
h1s10:216218	h1s10:210001-220000	50.85899249	0.11415770609319
h1s10:216251	h1s10:210001-220000	54.78189745	0.0566308243727599
h1s10:216286	h1s10:210001-220000	22.47003019	0.299462365591398
h1s10:216297	h1s10:210001-220000	20.58027122	0.304480286738351
h1s10:219153	h1s10:210001-220000	37.27924289	0.0758960573476702
h1s10:219211	h1s10:210001-220000	19.36215708	0.18405017921147
h1s10:219339	h1s10:210001-220000	49.29155388	0.262544802867384
h1s10:222831	h1s10:220001-230000	46.72886152	0.377150537634409
h1s10:222833	h1s10:220001-230000	40.50916243	0.0521057347670251
h1s10:225249	h1s10:220001-230000	19.4564943	0.187455197132616
h1s10:225261	h1s10:220001-230000	17.03088225	0.180017921146953
h1s10:225273	h1s10:220001-230000	16.80198181	0.178046594982079
h1s10:225276	h1s10:220001-230000	16.68282031	0.162096774193548
h1s10:225291	h1s10:220001-230000	36.4896393	0.0995519713261649
h1s10:225294	h1s10:220001-230000	33.74330324	0.166442652329749
h1s10:225377	h1s10:220001-230000	17.29766369	0.194086021505376
h1s10:225403	h1s10:220001-230000	14.15614137	0.205645161290323
h1s10:225430	h1s10:220001-230000	17.08531831	0.230689964157706
h1s10:225431	h1s10:220001-230000	26.29653248	0.0433691756272401
h1s10:225438	h1s10:220001-230000	14.75996941	0.220833333333333
h1s10:225478	h1s10:220001-230000	20.75786387	0.218324372759857
h1s10:225487	h1s10:220001-230000	29.41474909	0.382706093189964
h1s10:225508	h1s10:220001-230000	29.72271237	0.177240143369176
h1s10:225523	h1s10:220001-230000	25.00588045	0.0379928315412186
h1s10:225560	h1s10:220001-230000	37.79882841	0.0764336917562724
h1s10:225570	h1s10:220001-230000	42.59158736	0.0892025089605735
h1s10:225605	h1s10:220001-230000	41.52587693	0.0789426523297491
h1s10:225629	h1s10:220001-230000	46.96972746	0.0827956989247312
h1s10:225661	h1s10:220001-230000	66.34039765	0.210752688172043
h1s10:270663	h1s10:270001-280000	34.08961212	0.0611111111111111
h1s10:271833	h1s10:270001-280000	35.98156944	0.0527777777777778
h1s10:271900	h1s10:270001-280000	18.90570978	0.20739247311828
h1s10:271912	h1s10:270001-280000	23.94960752	0.234632616487455
h1s10:271951	h1s10:270001-280000	20.48699781	0.0699372759856631
h1s10:271953	h1s10:270001-280000	23.615672	0.231362007168459
h1s10:271973	h1s10:270001-280000	27.33219585	0.0778225806451613
h1s10:271994	h1s10:270001-280000	14.98840248	0.223073476702509
h1s10:275037	h1s10:270001-280000	48.48434914	0.083826164874552
h1s10:282932	h1s10:280001-290000	48.10430052	0.161066308243728
h1s10:282966	h1s10:280001-290000	27.86243721	0.146953405017921
h1s10:282986	h1s10:280001-290000	21.89951122	0.203405017921147
h1s10:283001	h1s10:280001-290000	36.35033538	0.0372759856630824
h1s10:283010	h1s10:280001-290000	15.9972391	0.398387096774194
h1s10:283012	h1s10:280001-290000	26.58440313	0.0712813620071685
h1s10:283260	h1s10:280001-290000	31.0524244	0.0594982078853047
h1s10:283262	h1s10:280001-290000	29.58442393	0.0329749103942652
h1s10:283267	h1s10:280001-290000	28.49831153	0.188933691756272
h1s10:283292	h1s10:280001-290000	27.1761045	0.0628136200716846
h1s10:283304	h1s10:280001-290000	26.91575755	0.0314516129032258
h1s10:283305	h1s10:280001-290000	45.10471432	0.165994623655914
h1s10:283327	h1s10:280001-290000	28.606019	0.0842293906810036
h1s10:283343	h1s10:280001-290000	39.93564028	0.0839605734767025
h1s10:283366	h1s10:280001-290000	45.1988996	0.1
h1s10:283375	h1s10:280001-290000	41.12973507	0.0839605734767025
h1s10:283392	h1s10:280001-290000	48.82863115	0.124731182795699
h1s10:283405	h1s10:280001-290000	34.56053533	0.107885304659498
h1s10:283424	h1s10:280001-290000	58.05293932	0.0734767025089606
h1s10:283472	h1s10:280001-290000	48.09995058	0.098163082437276
h1s10:283570	h1s10:280001-290000	39.7772888	0.0918458781362007
h1s10:283789	h1s10:280001-290000	46.77364777	0.203405017921147
h1s10:283804	h1s10:280001-290000	47.2887981	0.211111111111111
h1s10:284270	h1s10:280001-290000	29.12805898	0.115143369175627
h1s10:284300	h1s10:280001-290000	26.16773337	0.297939068100358
h1s10:284301	h1s10:280001-290000	49.97412258	0.0597670250896057
h1s10:284433	h1s10:280001-290000	35.72435971	0.113172043010753
h1s10:284477	h1s10:280001-290000	43.98359601	0.0782258064516129
h1s10:284497	h1s10:280001-290000	38.36170441	0.0331541218637993
h1s10:284757	h1s10:280001-290000	40.91270427	0.110304659498208
h1s10:284792	h1s10:280001-290000	50.4977024	0.118727598566308
h1s10:284796	h1s10:280001-290000	30.14500406	0.0778673835125448
h1s10:285215	h1s10:280001-290000	36.70890602	0.112634408602151
h1s10:285251	h1s10:280001-290000	31.41274182	0.0351254480286738
h1s10:285266	h1s10:280001-290000	35.48202533	0.130286738351254
h1s10:285334	h1s10:280001-290000	13.79504053	0.113844086021505
h1s10:285432	h1s10:280001-290000	51.40936894	0.225
h1s10:285485	h1s10:280001-290000	56.86125546	0.108736559139785
h1s10:285486	h1s10:280001-290000	36.54397876	0.149462365591398
h1s10:285494	h1s10:280001-290000	15.7867612	0.0321236559139785
h1s10:285718	h1s10:280001-290000	24.04953984	0.06084229390681
h1s10:285957	h1s10:280001-290000	40.928207	0.151209677419355
h1s10:285976	h1s10:280001-290000	24.51811563	0.089426523297491
h1s10:285980	h1s10:280001-290000	49.4343031	0.164650537634409
h1s10:286886	h1s10:280001-290000	46.06925221	0.083826164874552
h1s10:286901	h1s10:280001-290000	40.23057923	0.0565412186379928
h1s10:287052	h1s10:280001-290000	42.9733583	0.168503584229391
h1s10:287056	h1s10:280001-290000	68.32761897	0.0973118279569892
h1s10:287063	h1s10:280001-290000	31.19576923	0.0740591397849462
h1s10:287089	h1s10:280001-290000	57.85999602	0.0758064516129032
h1s10:287109	h1s10:280001-290000	43.19938241	0.170743727598566
h1s10:287148	h1s10:280001-290000	53.90139186	0.182840501792115
h1s10:287153	h1s10:280001-290000	36.35363006	0.212679211469534
h1s10:287308	h1s10:280001-290000	51.76653842	0.16671146953405
h1s10:287380	h1s10:280001-290000	45.70785162	0.0887992831541219
h1s10:287381	h1s10:280001-290000	53.91902285	0.0879928315412186
h1s10:287484	h1s10:280001-290000	51.51241115	0.0818996415770609
h1s10:287600	h1s10:280001-290000	46.3699739	0.177150537634409
h1s10:287628	h1s10:280001-290000	53.71238522	0.188082437275986
h1s10:287659	h1s10:280001-290000	49.68498953	0.115188172043011
h1s10:299694	h1s10:290001-3e+05	40.54677303	0.067831541218638
h1s10:299768	h1s10:290001-3e+05	32.15765705	0.0551971326164875
h1s10:299776	h1s10:290001-3e+05	26.39664702	0.172804659498208
h1s10:299778	h1s10:290001-3e+05	34.1002831	0.132258064516129
h1s10:299780	h1s10:290001-3e+05	37.83537885	0.0832885304659498
h1s10:299798	h1s10:290001-3e+05	17.51972116	0.164560931899642
h1s10:300695	h1s10:300001-310000	11.43650433	0.105152329749104
h1s10:301659	h1s10:300001-310000	25.22839619	0.11326164874552
h1s10:301661	h1s10:300001-310000	42.46131334	0.225
h1s10:302183	h1s10:300001-310000	24.15863876	0.0506720430107527
h1s10:302184	h1s10:300001-310000	32.22795434	0.0791666666666667
h1s10:302205	h1s10:300001-310000	16.09033653	0.0809587813620072
h1s10:302253	h1s10:300001-310000	30.38642393	0.0461021505376344
h1s10:302312	h1s10:300001-310000	50.62034953	0.0911290322580645
h1s10:302322	h1s10:300001-310000	42.3884662	0.179301075268817
h1s10:302928	h1s10:300001-310000	33.93726117	0.257258064516129
h1s10:302935	h1s10:300001-310000	18.3676486	0.21415770609319
h1s10:302940	h1s10:300001-310000	24.42808601	0.0804659498207885
h1s10:329620	h1s10:320001-330000	35.23018257	0.346818996415771
h1s10:329635	h1s10:320001-330000	44.59513253	0.34489247311828
h1s10:329733	h1s10:320001-330000	19.60984993	0.235663082437276
h1s10:329759	h1s10:320001-330000	45.07169672	0.0837365591397849
h1s10:329766	h1s10:320001-330000	27.23471973	0.0684587813620072
h1s10:329851	h1s10:320001-330000	38.04289581	0.298969534050179
h1s10:329859	h1s10:320001-330000	45.80702754	0.0594982078853047
h1s10:329889	h1s10:320001-330000	72.43433478	0.0946236559139785
h1s10:329898	h1s10:320001-330000	35.95835276	0.265501792114695
h1s10:329901	h1s10:320001-330000	39.14020961	0.242562724014337
h1s10:329919	h1s10:320001-330000	40.21699673	0.261962365591398
h1s10:329948	h1s10:320001-330000	56.29991401	0.0720430107526882
h1s10:330022	h1s10:330001-340000	41.4969297	0.0659498207885305
h1s10:330027	h1s10:330001-340000	41.69417756	0.0671594982078853
h1s10:330033	h1s10:330001-340000	44.3181287	0.123969534050179
h1s10:330121	h1s10:330001-340000	43.02033805	0.0620071684587814
h1s10:330122	h1s10:330001-340000	43.73411592	0.0603942652329749
h1s10:330129	h1s10:330001-340000	34.33843171	0.0582437275985663
h1s10:330130	h1s10:330001-340000	34.47277931	0.0636200716845878
h1s10:330134	h1s10:330001-340000	33.95383273	0.0636200716845878
h1s10:330141	h1s10:330001-340000	33.65075916	0.0636200716845878
h1s10:330142	h1s10:330001-340000	38.62792107	0.153584229390681
h1s10:330147	h1s10:330001-340000	28.9633086	0.0582437275985663
h1s10:330159	h1s10:330001-340000	31.79607901	0.0831541218637993
h1s10:330160	h1s10:330001-340000	38.34893806	0.231989247311828
h1s10:330196	h1s10:330001-340000	39.23952965	0.282123655913978
h1s10:330221	h1s10:330001-340000	37.38507298	0.208826164874552
h1s10:330248	h1s10:330001-340000	35.160112	0.270161290322581
h1s10:331427	h1s10:330001-340000	60.10364642	0.0908154121863799
h1s10:331488	h1s10:330001-340000	37.64857701	0.154256272401434
h1s10:331770	h1s10:330001-340000	50.98045997	0.103181003584229
h1s10:331786	h1s10:330001-340000	19.32592875	0.0517921146953405
h1s10:331798	h1s10:330001-340000	42.84626671	0.0818996415770609
h1s10:331811	h1s10:330001-340000	28.02147657	0.0560035842293907
h1s10:331828	h1s10:330001-340000	55.39019506	0.0617383512544803
h1s10:343737	h1s10:340001-350000	49.00978704	0.0461021505376344
h1s10:344062	h1s10:340001-350000	27.65050175	0.222625448028674
h1s10:346285	h1s10:340001-350000	15.0532311	0.283333333333333
h1s10:346290	h1s10:340001-350000	21.39317548	0.0580645161290323
h1s10:346308	h1s10:340001-350000	18.03330747	0.109229390681004
h1s10:351555	h1s10:350001-360000	28.22778382	0.0517025089605735
h1s10:351582	h1s10:350001-360000	60.10176861	0.362589605734767
h1s10:351591	h1s10:350001-360000	52.75515169	0.434498207885305
h1s10:351615	h1s10:350001-360000	27.86962833	0.208243727598566
h1s10:351624	h1s10:350001-360000	62.43579981	0.0521953405017921
h1s10:352396	h1s10:350001-360000	26.73372543	0.0553763440860215
h1s10:352412	h1s10:350001-360000	28.9123645	0.0737455197132617
h1s10:352414	h1s10:350001-360000	42.8830275	0.357616487455197
h1s10:354112	h1s10:350001-360000	26.42344988	0.179032258064516
h1s10:354113	h1s10:350001-360000	29.19613678	0.0601702508960573
h1s10:362165	h1s10:360001-370000	58.53299027	0.221729390681004
h1s10:362197	h1s10:360001-370000	26.36689311	0.0474014336917563
h1s10:362207	h1s10:360001-370000	37.69834952	0.11926523297491
h1s10:362219	h1s10:360001-370000	18.10435666	0.235528673835125
h1s10:362234	h1s10:360001-370000	30.05688652	0.0456093189964158
h1s10:362246	h1s10:360001-370000	25.43100413	0.20739247311828
h1s10:362295	h1s10:360001-370000	45.80674864	0.130824372759857
h1s10:366248	h1s10:360001-370000	48.22048348	0.120161290322581
h1s10:369360	h1s10:360001-370000	28.78438103	0.19910394265233
h1s10:383303	h1s10:380001-390000	20.78973054	0.139784946236559
h1s10:383316	h1s10:380001-390000	39.28573224	0.0727150537634409
h1s10:389125	h1s10:380001-390000	21.60830704	0.22755376344086
h1s10:389137	h1s10:380001-390000	52.61415014	0.0517921146953405
h1s10:389162	h1s10:380001-390000	48.93878914	0.0636200716845878
h1s10:417389	h1s10:410001-420000	35.19415061	0.151881720430108
h1s10:417392	h1s10:410001-420000	47.93977213	0.0956989247311828
h1s10:417398	h1s10:410001-420000	34.95119857	0.400224014336918
h1s10:417401	h1s10:410001-420000	23.22624683	0.0707437275985663
h1s10:417430	h1s10:410001-420000	63.65961433	0.0777777777777778
h1s10:417440	h1s10:410001-420000	66.97790072	0.0777777777777778
h1s10:417479	h1s10:410001-420000	20.38419514	0.221146953405018
h1s10:417484	h1s10:410001-420000	24.24962951	0.0687724014336918
h1s10:417496	h1s10:410001-420000	56.14048163	0.124551971326165
h1s10:417502	h1s10:410001-420000	44.89492149	0.0549283154121864
h1s10:417994	h1s10:410001-420000	47.37204576	0.491532258064516
h1s10:417995	h1s10:410001-420000	36.82269127	0.0508064516129032
h1s10:418087	h1s10:410001-420000	35.57143753	0.0649641577060932
h1s10:418090	h1s10:410001-420000	70.21808427	0.19834229390681
h1s10:418099	h1s10:410001-420000	59.44908375	0.282347670250896
h1s10:418141	h1s10:410001-420000	68.9515821	0.0868279569892473
h1s10:418153	h1s10:410001-420000	23.69417195	0.0867383512544803
h1s10:421811	h1s10:420001-430000	26.43153395	0.0748655913978495
h1s10:421848	h1s10:420001-430000	41.38867233	0.0388888888888889
h1s10:421852	h1s10:420001-430000	29.96783116	0.3125
h1s10:452301	h1s10:450001-460000	58.45462458	0.0770609318996416
h1s10:452345	h1s10:450001-460000	24.77769638	0.073252688172043
h1s10:452355	h1s10:450001-460000	24.85242394	0.0651881720430108
h1s10:452404	h1s10:450001-460000	33.42904898	0.286693548387097
h1s10:452409	h1s10:450001-460000	42.22582362	0.340232974910394
h1s10:452456	h1s10:450001-460000	57.98388091	0.465905017921147
h1s10:452524	h1s10:450001-460000	52.5526625	0.447356630824373
h1s10:452992	h1s10:450001-460000	27.80317132	0.0669802867383513
h1s10:453003	h1s10:450001-460000	33.4575717	0.0719534050179211
h1s10:453011	h1s10:450001-460000	29.8303502	0.0538978494623656
h1s10:455352	h1s10:450001-460000	27.61944427	0.0672043010752688
h1s10:455626	h1s10:450001-460000	25.53250112	0.0870071684587814
h1s10:455643	h1s10:450001-460000	24.99104641	0.0627240143369176
h1s10:455646	h1s10:450001-460000	28.05882173	0.260618279569892
h1s10:455698	h1s10:450001-460000	38.10017284	0.191039426523298
h1s10:455931	h1s10:450001-460000	28.69096959	0.26913082437276
h1s10:455932	h1s10:450001-460000	34.64153081	0.106899641577061
h1s10:455953	h1s10:450001-460000	22.88217932	0.396236559139785
h1s10:455960	h1s10:450001-460000	23.14445679	0.076926523297491
h1s10:456011	h1s10:450001-460000	24.885188	0.0475358422939068
h1s10:456036	h1s10:450001-460000	27.57633744	0.264381720430108
h1s10:456051	h1s10:450001-460000	40.54502065	0.0904121863799283
h1s10:456083	h1s10:450001-460000	19.83215533	0.0698476702508961
h1s10:456098	h1s10:450001-460000	47.15472095	0.0967293906810036
h1s10:456125	h1s10:450001-460000	27.66891224	0.258019713261649
h1s10:456144	h1s10:450001-460000	20.78901402	0.231093189964158
h1s10:456146	h1s10:450001-460000	48.8006556	0.053584229390681
h1s10:456160	h1s10:450001-460000	27.1174316	0.259901433691756
h1s10:456167	h1s10:450001-460000	27.48365615	0.266353046594982
h1s10:456187	h1s10:450001-460000	35.97586793	0.171774193548387
h1s10:456207	h1s10:450001-460000	26.54206395	0.276164874551971
h1s10:456218	h1s10:450001-460000	38.25258613	0.155465949820789
h1s10:456236	h1s10:450001-460000	30.31777395	0.226612903225806
h1s10:456242	h1s10:450001-460000	48.16650367	0.167114695340502
h1s10:456258	h1s10:450001-460000	57.68376115	0.0545698924731183
h1s10:456271	h1s10:450001-460000	28.85699657	0.0594534050179211
h1s10:456277	h1s10:450001-460000	34.08728426	0.185752688172043
h1s10:456282	h1s10:450001-460000	21.60962426	0.0711469534050179
h1s10:456297	h1s10:450001-460000	33.21844684	0.0639784946236559
h1s10:456313	h1s10:450001-460000	19.43116662	0.343324372759857
h1s10:456325	h1s10:450001-460000	14.91865108	0.437007168458781
h1s10:456329	h1s10:450001-460000	28.30610994	0.236111111111111
h1s10:456352	h1s10:450001-460000	20.24640528	0.321102150537634
h1s10:456397	h1s10:450001-460000	14.30494943	0.451344086021505
h1s10:456448	h1s10:450001-460000	36.46276562	0.250851254480287
h1s10:456449	h1s10:450001-460000	33.66634734	0.0913530465949821
h1s10:456452	h1s10:450001-460000	42.17034356	0.139516129032258
h1s10:456456	h1s10:450001-460000	24.14241427	0.331944444444444
h1s10:456480	h1s10:450001-460000	15.35645116	0.48252688172043
h1s10:456481	h1s10:450001-460000	13.89420451	0.423566308243728
h1s10:456484	h1s10:450001-460000	48.77531489	0.125313620071685
h1s10:456485	h1s10:450001-460000	36.75161396	0.135215053763441
h1s10:456487	h1s10:450001-460000	21.96461257	0.335797491039427
h1s10:456496	h1s10:450001-460000	13.45566423	0.429480286738351
h1s10:456507	h1s10:450001-460000	27.59270845	0.159229390681004
h1s10:456514	h1s10:450001-460000	57.63322272	0.07334229390681
h1s10:456517	h1s10:450001-460000	53.47126987	0.0903673835125448
h1s10:456519	h1s10:450001-460000	33.38117112	0.15586917562724
h1s10:456533	h1s10:450001-460000	16.56832393	0.440860215053763
h1s10:456539	h1s10:450001-460000	23.0754969	0.239202508960573
h1s10:456543	h1s10:450001-460000	36.42518286	0.154928315412186
h1s10:456544	h1s10:450001-460000	23.51780762	0.0460573476702509
h1s10:456548	h1s10:450001-460000	24.86711752	0.248879928315412
h1s10:456553	h1s10:450001-460000	29.19000622	0.0698476702508961
h1s10:462995	h1s10:460001-470000	36.19100263	0.189426523297491
h1s10:463005	h1s10:460001-470000	45.58634586	0.0766129032258065
h1s10:463065	h1s10:460001-470000	41.37020975	0.0818100358422939
h1s10:463066	h1s10:460001-470000	41.00534556	0.127016129032258
h1s10:463080	h1s10:460001-470000	27.2118519	0.0645161290322581
h1s10:463160	h1s10:460001-470000	30.99887408	0.0532258064516129
h1s10:463439	h1s10:460001-470000	33.42768882	0.136290322580645
h1s10:463449	h1s10:460001-470000	61.24925604	0.0690860215053763
h1s10:463456	h1s10:460001-470000	31.14201814	0.206944444444444
h1s10:463485	h1s10:460001-470000	37.46255446	0.177284946236559
h1s10:464428	h1s10:460001-470000	67.42852193	0.174417562724014
h1s10:464481	h1s10:460001-470000	50.65998495	0.18660394265233
h1s10:464488	h1s10:460001-470000	45.72173213	0.205913978494624
h1s10:464500	h1s10:460001-470000	29.78468119	0.173028673835125
h1s10:464505	h1s10:460001-470000	51.82176901	0.180331541218638
h1s10:464511	h1s10:460001-470000	55.12974734	0.253181003584229
h1s10:464631	h1s10:460001-470000	28.88560885	0.0805555555555556
h1s10:464637	h1s10:460001-470000	27.53395856	0.0797939068100358
h1s10:464649	h1s10:460001-470000	32.5425086	0.135797491039427
h1s10:464711	h1s10:460001-470000	37.4454471	0.207123655913978
h1s10:464740	h1s10:460001-470000	42.22576203	0.23826164874552
h1s10:464743	h1s10:460001-470000	35.46962647	0.0897849462365591
h1s10:464939	h1s10:460001-470000	27.90963066	0.0540322580645161
h1s10:464972	h1s10:460001-470000	30.8950609	0.0775985663082437
h1s10:465003	h1s10:460001-470000	42.71833888	0.203584229390681
h1s10:465033	h1s10:460001-470000	26.82416589	0.208109318996416
h1s10:465039	h1s10:460001-470000	49.8948353	0.144802867383513
h1s10:465040	h1s10:460001-470000	37.55164527	0.0918458781362007
h1s10:465068	h1s10:460001-470000	33.50082335	0.0622759856630824
h1s10:465088	h1s10:460001-470000	41.214699	0.210035842293907
h1s10:465109	h1s10:460001-470000	30.74888565	0.0753136200716846
h1s10:465147	h1s10:460001-470000	32.19604357	0.193189964157706
h1s10:465171	h1s10:460001-470000	31.67266523	0.0636648745519713
h1s10:465219	h1s10:460001-470000	31.84961105	0.134318996415771
h1s10:465240	h1s10:460001-470000	15.95922007	0.284453405017921
h1s10:465269	h1s10:460001-470000	31.71726544	0.0988799283154122
h1s10:470190	h1s10:470001-480000	32.90967731	0.0803763440860215
h1s10:470191	h1s10:470001-480000	21.47878029	0.264650537634409
h1s10:476300	h1s10:470001-480000	68.37934867	0.0625448028673835
h1s10:476436	h1s10:470001-480000	33.72179231	0.0459229390681004
h1s10:476441	h1s10:470001-480000	30.359567	0.0698028673835125
h1s10:476459	h1s10:470001-480000	39.33897364	0.128225806451613
h1s10:476474	h1s10:470001-480000	41.1883561	0.165412186379928
h1s10:476497	h1s10:470001-480000	40.39524934	0.250582437275986
h1s10:476536	h1s10:470001-480000	33.60826776	0.110573476702509
h1s10:476551	h1s10:470001-480000	31.45414815	0.0864695340501792
h1s10:476565	h1s10:470001-480000	42.64392817	0.0560483870967742
h1s10:476605	h1s10:470001-480000	37.15656603	0.0900985663082437
h1s10:476612	h1s10:470001-480000	52.9367368	0.117249103942652
h1s10:476634	h1s10:470001-480000	25.91008967	0.0959677419354839
h1s10:476642	h1s10:470001-480000	33.98314582	0.0794802867383513
h1s10:476643	h1s10:470001-480000	24.88999006	0.176836917562724
h1s10:476659	h1s10:470001-480000	23.56915493	0.0836469534050179
h1s10:476672	h1s10:470001-480000	23.70089166	0.0817652329749104
h1s10:476673	h1s10:470001-480000	25.42977514	0.312679211469534
h1s10:476681	h1s10:470001-480000	36.28306616	0.154569892473118
h1s10:476698	h1s10:470001-480000	26.79306641	0.175403225806452
h1s10:476793	h1s10:470001-480000	34.58484216	0.0556451612903226
h1s10:476847	h1s10:470001-480000	20.88080687	0.0574820788530466
h1s10:476913	h1s10:470001-480000	32.86952054	0.0514784946236559
h1s10:476920	h1s10:470001-480000	27.50656068	0.285752688172043
h1s10:476930	h1s10:470001-480000	39.69227696	0.0542562724014337
h1s10:476932	h1s10:470001-480000	23.16132528	0.174283154121864
h1s10:476938	h1s10:470001-480000	28.28972638	0.130555555555556
h1s10:476953	h1s10:470001-480000	21.30712944	0.0977150537634409
h1s10:478335	h1s10:470001-480000	40.11592163	0.350224014336918
h1s10:478365	h1s10:470001-480000	23.43931016	0.257840501792115
h1s10:478370	h1s10:470001-480000	21.8014593	0.0553763440860215
h1s10:478377	h1s10:470001-480000	38.56876673	0.0485663082437276
h1s10:478384	h1s10:470001-480000	16.23854576	0.0591397849462366
h1s10:478391	h1s10:470001-480000	34.31290491	0.0577508960573477
h1s10:478422	h1s10:470001-480000	37.83925278	0.154435483870968
h1s10:478428	h1s10:470001-480000	21.5907274	0.108960573476703
h1s10:478429	h1s10:470001-480000	57.31247705	0.0801075268817204
h1s10:478438	h1s10:470001-480000	23.93688183	0.048252688172043
h1s10:478439	h1s10:470001-480000	22.1164929	0.0426075268817204
h1s10:478456	h1s10:470001-480000	30.65216573	0.119713261648746
h1s10:478465	h1s10:470001-480000	27.88941681	0.142159498207885
h1s10:478481	h1s10:470001-480000	20.89668594	0.0836917562724014
h1s10:478482	h1s10:470001-480000	64.50333958	0.092741935483871
h1s10:478488	h1s10:470001-480000	59.05923384	0.0620071684587814
h1s10:478501	h1s10:470001-480000	43.13515582	0.0872311827956989
h1s10:478519	h1s10:470001-480000	32.60211502	0.0630824372759857
h1s10:478522	h1s10:470001-480000	30.70287251	0.0927867383512545
h1s10:478533	h1s10:470001-480000	32.21960343	0.0521505376344086
h1s10:478536	h1s10:470001-480000	49.09732577	0.0521505376344086
h1s10:478540	h1s10:470001-480000	34.85538047	0.0353046594982079
h1s10:478551	h1s10:470001-480000	37.12219842	0.0580645161290323
h1s10:478569	h1s10:470001-480000	48.50946763	0.0871863799283154
h1s10:478570	h1s10:470001-480000	27.67929639	0.172715053763441
h1s10:478581	h1s10:470001-480000	25.39597565	0.137724014336918
h1s10:478604	h1s10:470001-480000	39.4957307	0.149865591397849
h1s10:478620	h1s10:470001-480000	29.87624535	0.174910394265233
h1s10:478637	h1s10:470001-480000	58.7267802	0.0525089605734767
h1s10:478638	h1s10:470001-480000	26.62241903	0.0845430107526882
h1s10:478643	h1s10:470001-480000	24.44574098	0.0416666666666667
h1s10:478646	h1s10:470001-480000	75.25954641	0.0686379928315412
h1s10:478656	h1s10:470001-480000	28.06543207	0.0798387096774194
h1s10:478776	h1s10:470001-480000	55.26914827	0.0720430107526882
h1s10:478800	h1s10:470001-480000	32.3882519	0.0976702508960573
h1s10:478829	h1s10:470001-480000	51.37701262	0.0704301075268817
h1s10:478852	h1s10:470001-480000	30.36359201	0.0960573476702509
h1s10:478882	h1s10:470001-480000	36.91248269	0.0563620071684588
h1s10:478886	h1s10:470001-480000	23.61022173	0.218145161290323
h1s10:478888	h1s10:470001-480000	18.66713177	0.148790322580645
h1s10:478894	h1s10:470001-480000	27.57353328	0.247311827956989
h1s10:478896	h1s10:470001-480000	27.08305848	0.188664874551971
h1s10:478916	h1s10:470001-480000	20.80894263	0.0862903225806452
h1s10:478923	h1s10:470001-480000	32.69010053	0.06415770609319
h1s10:478930	h1s10:470001-480000	44.62438141	0.0561827956989247
h1s10:478936	h1s10:470001-480000	20.93468544	0.0633064516129032
h1s10:478951	h1s10:470001-480000	26.60982136	0.170474910394265
h1s10:478952	h1s10:470001-480000	27.37219233	0.148790322580645
h1s10:478953	h1s10:470001-480000	29.24422497	0.10752688172043
h1s10:478954	h1s10:470001-480000	33.96678476	0.0563620071684588
h1s10:478960	h1s10:470001-480000	29.28947406	0.0725806451612903
h1s10:478963	h1s10:470001-480000	30.96223065	0.0778225806451613
h1s10:478964	h1s10:470001-480000	40.1108839	0.0803763440860215
h1s10:478990	h1s10:470001-480000	26.69589511	0.0578853046594982
h1s10:479012	h1s10:470001-480000	27.12654177	0.0892921146953405
h1s10:479066	h1s10:470001-480000	22.89648812	0.288037634408602
h1s10:479067	h1s10:470001-480000	30.11006552	0.188844086021505
h1s10:479069	h1s10:470001-480000	27.21994385	0.0944444444444444
h1s10:479086	h1s10:470001-480000	27.9854379	0.0539426523297491
h1s10:479090	h1s10:470001-480000	27.94929546	0.0688620071684588
h1s10:479092	h1s10:470001-480000	47.07903281	0.0726702508960573
h1s10:479093	h1s10:470001-480000	42.06024369	0.0689068100358423
h1s10:479122	h1s10:470001-480000	42.49565632	0.0911290322580645
h1s10:479133	h1s10:470001-480000	16.66035336	0.0604390681003584
h1s10:479302	h1s10:470001-480000	38.20451764	0.082168458781362
h1s10:479309	h1s10:470001-480000	22.95273181	0.231720430107527
h1s10:479317	h1s10:470001-480000	36.27534653	0.0650089605734767
h1s10:479332	h1s10:470001-480000	37.28638789	0.0710125448028674
h1s10:479334	h1s10:470001-480000	40.11878154	0.0829301075268817
h1s10:479345	h1s10:470001-480000	32.82906941	0.0645161290322581
h1s10:479358	h1s10:470001-480000	27.7058826	0.0668010752688172
h1s10:479359	h1s10:470001-480000	36.67644132	0.0418458781362007
h1s10:479443	h1s10:470001-480000	43.01357766	0.190860215053763
h1s10:479469	h1s10:470001-480000	28.96148112	0.0938620071684588
h1s10:479485	h1s10:470001-480000	31.79071921	0.06415770609319
h1s10:479518	h1s10:470001-480000	39.53530413	0.0455645161290323
h1s10:479521	h1s10:470001-480000	45.9560589	0.0568100358422939
h1s10:479532	h1s10:470001-480000	37.78495974	0.184318996415771
h1s10:479547	h1s10:470001-480000	32.5519746	0.051747311827957
h1s10:479607	h1s10:470001-480000	27.93463581	0.0877688172043011
h1s10:479614	h1s10:470001-480000	37.28512353	0.0640681003584229
h1s10:482026	h1s10:480001-490000	38.98136836	0.0860215053763441
h1s10:482138	h1s10:480001-490000	71.39610792	0.185349462365591
h1s10:482169	h1s10:480001-490000	42.89518729	0.226612903225806
h1s10:487480	h1s10:480001-490000	34.64152894	0.0876344086021505
h1s10:487482	h1s10:480001-490000	30.75543235	0.0943548387096774
h1s10:501938	h1s10:500001-510000	41.41901242	0.0830645161290323
h1s10:501946	h1s10:500001-510000	39.45399588	0.0411290322580645
h1s10:501961	h1s10:500001-510000	37.38558908	0.138664874551971
h1s10:503179	h1s10:500001-510000	33.0697692	0.0735663082437276
h1s10:503195	h1s10:500001-510000	30.29657936	0.0578853046594982
h1s10:503290	h1s10:500001-510000	29.27260538	0.0398745519713262
h1s10:503680	h1s10:500001-510000	20.16110018	0.352598566308244
h1s10:503700	h1s10:500001-510000	24.985466	0.0344982078853047
h1s10:503733	h1s10:500001-510000	27.06925971	0.0638440860215054
h1s10:503748	h1s10:500001-510000	50.10220843	0.0723118279569892
h1s10:503757	h1s10:500001-510000	21.62660887	0.076926523297491
h1s10:503796	h1s10:500001-510000	29.23385385	0.231137992831541
h1s10:503797	h1s10:500001-510000	46.98290818	0.120250896057348
h1s10:507736	h1s10:500001-510000	29.23624269	0.0816756272401434
h1s10:507739	h1s10:500001-510000	31.22792518	0.0736111111111111
h1s10:507740	h1s10:500001-510000	32.51267989	0.0816756272401434
h1s10:507745	h1s10:500001-510000	32.04153863	0.0816756272401434
h1s10:507774	h1s10:500001-510000	104.58309363	0.371774193548387
h1s10:507788	h1s10:500001-510000	73.04109015	0.0718637992831541
h1s10:507789	h1s10:500001-510000	76.93124524	0.0344086021505376
h1s10:507799	h1s10:500001-510000	75.54874557	0.0718637992831541
h1s10:507813	h1s10:500001-510000	53.52313707	0.244937275985663
h1s10:507835	h1s10:500001-510000	71.22875108	0.0736559139784946
h1s10:513708	h1s10:510001-520000	13.90062724	0.378673835125448
h1s10:513713	h1s10:510001-520000	14.32333931	0.410035842293907
h1s10:513715	h1s10:510001-520000	15.73716162	0.374014336917563
h1s10:513740	h1s10:510001-520000	19.78023424	0.0869623655913978
h1s10:513779	h1s10:510001-520000	19.1132189	0.209587813620072
h1s10:513791	h1s10:510001-520000	30.11575095	0.0525089605734767
h1s10:513811	h1s10:510001-520000	28.77125992	0.0672043010752688
h1s10:513814	h1s10:510001-520000	13.57709186	0.402195340501792
h1s10:513821	h1s10:510001-520000	25.26832378	0.13584229390681
h1s10:513824	h1s10:510001-520000	13.35667429	0.452195340501792
h1s10:513825	h1s10:510001-520000	13.99391822	0.45918458781362
h1s10:513864	h1s10:510001-520000	14.26231492	0.387365591397849
h1s10:513868	h1s10:510001-520000	18.51962657	0.10344982078853
h1s10:513953	h1s10:510001-520000	15.64122453	0.176478494623656
h1s10:513980	h1s10:510001-520000	19.68313555	0.0536290322580645
h1s10:513987	h1s10:510001-520000	23.60474767	0.436066308243728
h1s10:513989	h1s10:510001-520000	19.74547578	0.204704301075269
h1s10:513990	h1s10:510001-520000	16.40150344	0.40994623655914
h1s10:513992	h1s10:510001-520000	16.39731398	0.352912186379928
h1s10:514030	h1s10:510001-520000	22.23842401	0.480197132616487
h1s10:514223	h1s10:510001-520000	24.82570821	0.352598566308244
h1s10:514227	h1s10:510001-520000	21.07777419	0.414740143369176
h1s10:514229	h1s10:510001-520000	25.82859634	0.277284946236559
h1s10:514231	h1s10:510001-520000	44.48261447	0.109587813620072
h1s10:514236	h1s10:510001-520000	24.69393369	0.399955197132617
h1s10:514240	h1s10:510001-520000	51.03749857	0.108154121863799
h1s10:514245	h1s10:510001-520000	32.13368706	0.0818548387096774
h1s10:514249	h1s10:510001-520000	38.67889633	0.153136200716846
h1s10:514346	h1s10:510001-520000	13.84037883	0.432661290322581
h1s10:514357	h1s10:510001-520000	39.08942563	0.105913978494624
h1s10:514386	h1s10:510001-520000	13.7620232	0.213575268817204
h1s10:523753	h1s10:520001-530000	27.95635744	0.186917562724014
h1s10:523770	h1s10:520001-530000	21.46273852	0.100492831541219
h1s10:523774	h1s10:520001-530000	26.9107302	0.0833333333333333
h1s10:523834	h1s10:520001-530000	26.07773512	0.0848566308243728
h1s10:523859	h1s10:520001-530000	30.71540402	0.187813620071685
h1s10:532315	h1s10:530001-540000	39.57211877	0.0852598566308244
h1s10:532316	h1s10:530001-540000	17.98854697	0.0832885304659498
h1s10:532342	h1s10:530001-540000	15.22504197	0.0975358422939068
h1s10:532470	h1s10:530001-540000	26.78352573	0.120161290322581
h1s10:532478	h1s10:530001-540000	16.30656425	0.0637992831541219
h1s10:532512	h1s10:530001-540000	22.79061788	0.0672939068100358
h1s10:532517	h1s10:530001-540000	30.14118011	0.0430555555555556
h1s10:532520	h1s10:530001-540000	18.1700678	0.137365591397849
h1s10:537793	h1s10:530001-540000	51.25828318	0.134677419354839
h1s10:538685	h1s10:530001-540000	86.56417183	0.0738351254480287
h1s10:539189	h1s10:530001-540000	19.99004535	0.0647849462365591
h1s10:564106	h1s10:560001-570000	26.00568861	0.143503584229391
h1s10:564122	h1s10:560001-570000	30.20604085	0.0841845878136201
h1s10:564126	h1s10:560001-570000	27.47934038	0.115501792114695
h1s10:564211	h1s10:560001-570000	17.81443185	0.0719534050179211
h1s10:569686	h1s10:560001-570000	18.75284188	0.134632616487455
h1s10:569769	h1s10:560001-570000	34.17045635	0.0609318996415771
h1s10:582813	h1s10:580001-590000	27.21765425	0.164650537634409
h1s10:582823	h1s10:580001-590000	22.87670047	0.100358422939068
h1s10:583314	h1s10:580001-590000	30.80977077	0.427956989247312
h1s10:583331	h1s10:580001-590000	29.3959407	0.105017921146953
h1s10:583345	h1s10:580001-590000	28.44448925	0.0666666666666667
h1s10:623434	h1s10:620001-630000	62.17400533	0.0456989247311828
h1s10:624196	h1s10:620001-630000	19.69352975	0.499327956989247
h1s10:624760	h1s10:620001-630000	16.40298766	0.0759408602150538
h1s10:624803	h1s10:620001-630000	53.27706857	0.0348118279569892
h1s10:625570	h1s10:620001-630000	67.45893083	0.0424731182795699
h1s10:625678	h1s10:620001-630000	28.22279892	0.415725806451613
h1s10:626005	h1s10:620001-630000	36.51394178	0.159498207885305
h1s10:627153	h1s10:620001-630000	23.67958722	0.350224014336918
h1s10:628134	h1s10:620001-630000	17.2303583	0.417383512544803
h1s10:628282	h1s10:620001-630000	20.32620886	0.119534050179211
h1s10:628457	h1s10:620001-630000	29.27511826	0.46747311827957
h1s10:628492	h1s10:620001-630000	17.49356559	0.0924283154121864
h1s10:629313	h1s10:620001-630000	29.17707569	0.426568100358423
h1s10:629330	h1s10:620001-630000	30.98278387	0.0987455197132616
h1s10:629348	h1s10:620001-630000	30.60979862	0.103853046594982
h1s10:629356	h1s10:620001-630000	22.78824765	0.434677419354839
h1s10:629359	h1s10:620001-630000	32.4878928	0.0574820788530466
h1s10:629861	h1s10:620001-630000	29.58451915	0.100044802867384
h1s10:630463	h1s10:630001-640000	36.49452161	0.0816308243727599
h1s10:630656	h1s10:630001-640000	26.94920065	0.142025089605735
h1s10:630675	h1s10:630001-640000	24.43300571	0.325
h1s10:630676	h1s10:630001-640000	26.60861446	0.18010752688172
h1s10:638220	h1s10:630001-640000	21.6079379	0.0891129032258065
h1s10:638222	h1s10:630001-640000	51.36505936	0.0628136200716846
h1s10:638223	h1s10:630001-640000	15.8969109	0.468503584229391
h1s10:638225	h1s10:630001-640000	21.45106882	0.285528673835125
h1s10:638233	h1s10:630001-640000	48.52314673	0.0568100358422939
h1s10:638239	h1s10:630001-640000	28.00637284	0.124865591397849
h1s10:638254	h1s10:630001-640000	41.57095798	0.0465501792114695
h1s10:638256	h1s10:630001-640000	48.85523501	0.0496415770609319
h1s10:638261	h1s10:630001-640000	18.61459484	0.49655017921147
h1s10:638267	h1s10:630001-640000	25.96219987	0.0734318996415771
h1s10:638370	h1s10:630001-640000	26.86369947	0.0888888888888889
h1s10:638506	h1s10:630001-640000	28.61654405	0.408826164874552
h1s10:638507	h1s10:630001-640000	19.17102099	0.460573476702509
h1s10:638583	h1s10:630001-640000	34.03550375	0.168682795698925
h1s10:638810	h1s10:630001-640000	19.28063846	0.44336917562724
h1s10:638821	h1s10:630001-640000	28.6588491	0.125627240143369
h1s10:638832	h1s10:630001-640000	36.66371603	0.134229390681004
h1s10:638904	h1s10:630001-640000	23.01832807	0.444354838709677
h1s10:638933	h1s10:630001-640000	24.08993029	0.354614695340502
h1s10:639272	h1s10:630001-640000	24.23416752	0.0792114695340502
h1s10:639419	h1s10:630001-640000	37.57104516	0.0482974910394265
h1s10:639602	h1s10:630001-640000	22.33557426	0.055510752688172
h1s10:639614	h1s10:630001-640000	52.98344521	0.0596326164874552
h1s10:641381	h1s10:640001-650000	29.79564804	0.0504928315412186
h1s10:641526	h1s10:640001-650000	18.49123967	0.375582437275986
h1s10:641528	h1s10:640001-650000	16.30601919	0.490501792114695
h1s10:641535	h1s10:640001-650000	52.72658075	0.0825268817204301
h1s10:641574	h1s10:640001-650000	21.7093245	0.356899641577061
h1s10:643276	h1s10:640001-650000	18.45487885	0.0815412186379928
h1s10:646576	h1s10:640001-650000	15.97977406	0.12679211469534
h1s10:646582	h1s10:640001-650000	45.31750877	0.0788530465949821
h1s10:646642	h1s10:640001-650000	27.29361948	0.046415770609319
h1s10:648487	h1s10:640001-650000	25.98872933	0.0705197132616487
h1s10:648488	h1s10:640001-650000	30.35019137	0.0689068100358423
h1s10:658221	h1s10:650001-660000	35.01421847	0.103181003584229
h1s10:658228	h1s10:650001-660000	16.67847516	0.37002688172043
h1s10:658237	h1s10:650001-660000	21.0335461	0.0458781362007168
h1s10:658259	h1s10:650001-660000	41.70536344	0.10076164874552
h1s10:658263	h1s10:650001-660000	23.00086737	0.108826164874552
h1s10:658361	h1s10:650001-660000	34.85493259	0.102060931899642
h1s10:658374	h1s10:650001-660000	20.11280823	0.360125448028674
h1s10:658422	h1s10:650001-660000	18.99432754	0.459543010752688
h1s10:658654	h1s10:650001-660000	36.3836727	0.0846774193548387
h1s10:658674	h1s10:650001-660000	44.77823614	0.106227598566308
h1s10:658693	h1s10:650001-660000	35.6058633	0.0697132616487455
h1s10:658708	h1s10:650001-660000	28.9744895	0.127643369175627
h1s10:658725	h1s10:650001-660000	23.07326999	0.0797043010752688
h1s10:658988	h1s10:650001-660000	41.75420896	0.0908154121863799
h1s10:658991	h1s10:650001-660000	38.18841437	0.124148745519713
h1s10:659002	h1s10:650001-660000	19.22106152	0.399507168458781
h1s10:661482	h1s10:660001-670000	25.57563541	0.120161290322581
h1s10:668931	h1s10:660001-670000	27.41310536	0.369534050179211
h1s10:668943	h1s10:660001-670000	37.63531657	0.293458781362007
h1s10:668969	h1s10:660001-670000	16.47782033	0.0678763440860215
h1s10:668997	h1s10:660001-670000	13.72698421	0.338664874551971
h1s10:669015	h1s10:660001-670000	37.42091674	0.307213261648746
h1s10:669016	h1s10:660001-670000	37.93765452	0.305421146953405
h1s10:669045	h1s10:660001-670000	45.23812006	0.23508064516129
h1s10:669060	h1s10:660001-670000	40.2092824	0.178539426523297
h1s10:669136	h1s10:660001-670000	24.38086144	0.405913978494624
h1s10:669140	h1s10:660001-670000	22.06044909	0.440412186379928
h1s10:669142	h1s10:660001-670000	18.22805527	0.399014336917563
h1s10:669171	h1s10:660001-670000	18.07713668	0.243279569892473
h1s10:669230	h1s10:660001-670000	31.3139856	0.162455197132616
h1s10:669251	h1s10:660001-670000	29.24181097	0.0745519713261649
h1s10:669265	h1s10:660001-670000	16.06346241	0.136872759856631
h1s10:669266	h1s10:660001-670000	16.03918951	0.135797491039427
h1s10:669299	h1s10:660001-670000	29.08606759	0.0653225806451613
h1s10:669403	h1s10:660001-670000	52.95938829	0.0886200716845878
h1s10:671314	h1s10:670001-680000	26.33449597	0.104793906810036
h1s10:671341	h1s10:670001-680000	32.9338678	0.0439068100358423
h1s10:677595	h1s10:670001-680000	24.17092632	0.0719534050179211
h1s10:677624	h1s10:670001-680000	41.40815353	0.078494623655914
h1s10:677637	h1s10:670001-680000	53.47992983	0.0800179211469534
h1s10:677641	h1s10:670001-680000	40.68432491	0.0791218637992832
h1s10:677645	h1s10:670001-680000	63.8461384	0.0901881720430107
h1s10:677646	h1s10:670001-680000	22.80855964	0.102284946236559
h1s10:677647	h1s10:670001-680000	24.53456163	0.0706989247311828
h1s10:677663	h1s10:670001-680000	52.23395118	0.426075268817204
h1s10:708867	h1s10:700001-710000	30.84667834	0.066084229390681
h1s10:708942	h1s10:700001-710000	40.64996339	0.292025089605735
h1s10:750139	h1s10:750001-760000	20.61605473	0.230913978494624
h1s10:750160	h1s10:750001-760000	18.053073	0.214516129032258
h1s10:750191	h1s10:750001-760000	28.91935791	0.0807347670250896
h1s10:750317	h1s10:750001-760000	26.62961014	0.0671146953405018
h1s10:750466	h1s10:750001-760000	48.96221711	0.0553763440860215
h1s10:750478	h1s10:750001-760000	32.48464266	0.105779569892473
h1s10:750525	h1s10:750001-760000	22.70899294	0.102822580645161
h1s10:750557	h1s10:750001-760000	18.10690918	0.131317204301075
h1s10:750853	h1s10:750001-760000	45.2257103	0.0589605734767025
h1s10:751218	h1s10:750001-760000	19.44198807	0.17002688172043
h1s10:751250	h1s10:750001-760000	18.50517756	0.073252688172043
h1s10:751333	h1s10:750001-760000	46.06065415	0.0651433691756272
h1s10:751344	h1s10:750001-760000	31.74579351	0.0467293906810036
h1s10:751387	h1s10:750001-760000	29.61802923	0.067831541218638
h1s10:751405	h1s10:750001-760000	33.9867223	0.0559139784946237
h1s10:751452	h1s10:750001-760000	44.19818813	0.0615591397849462
h1s10:751549	h1s10:750001-760000	38.6500107	0.0944444444444444
h1s10:752187	h1s10:750001-760000	19.60852438	0.115725806451613
h1s10:752228	h1s10:750001-760000	23.49408757	0.107706093189964
h1s10:752857	h1s10:750001-760000	45.94590059	0.0604838709677419
h1s10:752876	h1s10:750001-760000	25.47019263	0.069758064516129
h1s10:752940	h1s10:750001-760000	32.14707883	0.0907706093189964
h1s10:752951	h1s10:750001-760000	36.72483248	0.0977598566308244
h1s10:752966	h1s10:750001-760000	28.33170056	0.0909498207885305
h1s10:752968	h1s10:750001-760000	30.55204348	0.0859318996415771
h1s10:752989	h1s10:750001-760000	31.49681392	0.0494175627240143
h1s10:753006	h1s10:750001-760000	31.03554154	0.105465949820789
h1s10:753012	h1s10:750001-760000	24.84208708	0.0789426523297491
h1s10:753224	h1s10:750001-760000	26.81394369	0.0808243727598566
h1s10:753225	h1s10:750001-760000	23.80194082	0.0758960573476703
h1s10:753247	h1s10:750001-760000	22.55041294	0.416487455197133
h1s10:753257	h1s10:750001-760000	22.24183762	0.0682795698924731
h1s10:753273	h1s10:750001-760000	47.14408388	0.0601254480286738
h1s10:753278	h1s10:750001-760000	29.33639614	0.419041218637993
h1s10:753283	h1s10:750001-760000	31.56801464	0.066173835125448
h1s10:753495	h1s10:750001-760000	51.31815542	0.0629032258064516
h1s10:753523	h1s10:750001-760000	31.12777004	0.0549283154121864
h1s10:755535	h1s10:750001-760000	20.35508428	0.494399641577061
h1s10:755548	h1s10:750001-760000	13.5555009	0.18991935483871
h1s10:755846	h1s10:750001-760000	16.56347527	0.128808243727599
h1s10:755852	h1s10:750001-760000	21.15869076	0.262544802867384
h1s10:755893	h1s10:750001-760000	20.88440461	0.0608870967741936
h1s10:755964	h1s10:750001-760000	32.0546202	0.0601702508960573
h1s10:756004	h1s10:750001-760000	28.71576662	0.0501344086021505
h1s10:756019	h1s10:750001-760000	44.65138006	0.089426523297491
h1s10:756028	h1s10:750001-760000	34.31987903	0.103853046594982
h1s10:756639	h1s10:750001-760000	60.28816381	0.0990143369175627
h1s10:756774	h1s10:750001-760000	49.03035143	0.0756272401433692
h1s10:756971	h1s10:750001-760000	28.60135928	0.0607078853046595
h1s10:757198	h1s10:750001-760000	23.58463877	0.376836917562724
h1s10:757250	h1s10:750001-760000	19.72955224	0.0654121863799283
h1s10:757334	h1s10:750001-760000	17.63920086	0.0811379928315412
h1s10:796452	h1s10:790001-8e+05	45.39949379	0.0652777777777778
h1s10:796454	h1s10:790001-8e+05	18.35308081	0.0637096774193548
h1s10:798635	h1s10:790001-8e+05	93.58404141	0.139336917562724
h1s10:800677	h1s10:800001-810000	20.88844341	0.190681003584229
h1s10:802709	h1s10:800001-810000	35.82359105	0.1040770609319
h1s10:802807	h1s10:800001-810000	26.01076543	0.208243727598566
h1s10:802848	h1s10:800001-810000	42.74226011	0.0854838709677419
h1s10:802859	h1s10:800001-810000	37.57973138	0.0729390681003584
h1s10:802904	h1s10:800001-810000	24.1383735	0.0536290322580645
h1s10:802906	h1s10:800001-810000	27.4560707	0.0561827956989247
h1s10:803022	h1s10:800001-810000	28.55212011	0.163799283154122
h1s10:803035	h1s10:800001-810000	26.9422767	0.162186379928315
h1s10:803084	h1s10:800001-810000	27.95617936	0.160528673835125
h1s10:803117	h1s10:800001-810000	32.80218667	0.0412186379928315
h1s10:803130	h1s10:800001-810000	40.24329706	0.071415770609319
h1s10:803139	h1s10:800001-810000	42.27959534	0.0862903225806452
h1s10:803144	h1s10:800001-810000	44.93123975	0.0979390681003584
h1s10:803150	h1s10:800001-810000	35.18210599	0.0886200716845878
h1s10:803155	h1s10:800001-810000	19.32324924	0.133333333333333
h1s10:803171	h1s10:800001-810000	26.32662187	0.187455197132616
h1s10:803192	h1s10:800001-810000	19.44089862	0.0354390681003584
h1s10:803197	h1s10:800001-810000	32.3577684	0.12755376344086
h1s10:803237	h1s10:800001-810000	40.93638561	0.0687275985663082
h1s10:803263	h1s10:800001-810000	25.83197494	0.0541218637992832
h1s10:803281	h1s10:800001-810000	51.21585926	0.112096774193548
h1s10:803318	h1s10:800001-810000	51.26445964	0.104480286738351
h1s10:803321	h1s10:800001-810000	33.89984493	0.138754480286738
h1s10:803371	h1s10:800001-810000	41.27508081	0.0770609318996416
h1s10:803451	h1s10:800001-810000	22.85809673	0.118682795698925
h1s10:803478	h1s10:800001-810000	23.46946818	0.117069892473118
h1s10:803503	h1s10:800001-810000	54.09784007	0.105197132616487
h1s10:803510	h1s10:800001-810000	36.87986734	0.0643817204301075
h1s10:803525	h1s10:800001-810000	39.45092807	0.0767025089605735
h1s10:803574	h1s10:800001-810000	31.15191389	0.071326164874552
h1s10:803665	h1s10:800001-810000	31.14023658	0.109139784946237
h1s10:803669	h1s10:800001-810000	33.12959668	0.0791218637992832
h1s10:803684	h1s10:800001-810000	28.05750714	0.116218637992832
h1s10:803691	h1s10:800001-810000	39.22829845	0.0952508960573477
h1s10:803721	h1s10:800001-810000	23.15991338	0.0742831541218638
h1s10:803738	h1s10:800001-810000	25.4684467	0.245116487455197
h1s10:803765	h1s10:800001-810000	38.92355778	0.0748207885304659
h1s10:803772	h1s10:800001-810000	27.34316722	0.0585573476702509
h1s10:803881	h1s10:800001-810000	32.86081599	0.0487007168458781
h1s10:803907	h1s10:800001-810000	29.06115722	0.0708781362007168
h1s10:803964	h1s10:800001-810000	28.95503939	0.057258064516129
h1s10:804557	h1s10:800001-810000	30.98178008	0.0550627240143369
h1s10:804600	h1s10:800001-810000	43.32271067	0.132930107526882
h1s10:804614	h1s10:800001-810000	26.03666395	0.192293906810036
h1s10:804656	h1s10:800001-810000	22.92394482	0.161379928315412
h1s10:804713	h1s10:800001-810000	39.22157638	0.120385304659498
h1s10:804721	h1s10:800001-810000	42.47374811	0.0913978494623656
h1s10:804849	h1s10:800001-810000	54.2080475	0.0783154121863799
h1s10:805046	h1s10:800001-810000	42.69801846	0.0769713261648746
h1s10:805085	h1s10:800001-810000	21.97354172	0.0667562724014337
h1s10:807671	h1s10:800001-810000	29.76878966	0.0827060931899641
h1s10:807677	h1s10:800001-810000	17.00773784	0.132078853046595
h1s10:807678	h1s10:800001-810000	21.94692171	0.0807795698924731
h1s10:807681	h1s10:800001-810000	36.26689117	0.0656810035842294
h1s10:807689	h1s10:800001-810000	17.58117558	0.342562724014337
h1s10:807736	h1s10:800001-810000	35.70524099	0.0976702508960574
h1s10:807747	h1s10:800001-810000	23.91230436	0.073073476702509
h1s10:807769	h1s10:800001-810000	18.23802876	0.087589605734767
h1s10:807785	h1s10:800001-810000	24.49350006	0.0940412186379928
h1s10:808044	h1s10:800001-810000	20.62179142	0.0831093189964158
h1s10:808059	h1s10:800001-810000	30.4636326	0.146729390681004
h1s10:808111	h1s10:800001-810000	30.91639545	0.0923387096774193
h1s10:808344	h1s10:800001-810000	13.18573932	0.462948028673835
h1s10:808364	h1s10:800001-810000	43.35423092	0.0435931899641577
h1s10:808401	h1s10:800001-810000	20.29743603	0.0802867383512545
h1s10:808408	h1s10:800001-810000	27.68255736	0.0683691756272401
h1s10:845143	h1s10:840001-850000	47.33634307	0.112813620071685
h1s10:845177	h1s10:840001-850000	18.40581127	0.149641577060932
h1s10:845184	h1s10:840001-850000	43.97571623	0.148431899641577
h1s10:845187	h1s10:840001-850000	20.50007292	0.367025089605735
h1s10:845192	h1s10:840001-850000	44.94839932	0.112813620071685
h1s10:845201	h1s10:840001-850000	36.34220676	0.0655017921146953
h1s10:845203	h1s10:840001-850000	23.44212716	0.360304659498208
h1s10:845206	h1s10:840001-850000	32.96203735	0.0574372759856631
h1s10:845214	h1s10:840001-850000	46.72035208	0.103584229390681
h1s10:845215	h1s10:840001-850000	38.89260889	0.453136200716846
h1s10:845281	h1s10:840001-850000	21.0124525	0.354838709677419
h1s10:845284	h1s10:840001-850000	60.53944852	0.0475806451612903
h1s10:845290	h1s10:840001-850000	48.61563964	0.159587813620072
h1s10:845318	h1s10:840001-850000	31.974924	0.0446236559139785
h1s10:845323	h1s10:840001-850000	58.25129132	0.0475806451612903
h1s10:845326	h1s10:840001-850000	41.60308674	0.0976254480286738
h1s10:874862	h1s10:870001-880000	32.77453221	0.0479390681003584
h1s10:874868	h1s10:870001-880000	41.33916214	0.201747311827957
h1s10:874894	h1s10:870001-880000	27.34270877	0.102016129032258
h1s10:874924	h1s10:870001-880000	33.4503474	0.064426523297491
h1s10:874947	h1s10:870001-880000	40.83035594	0.089426523297491
h1s10:874962	h1s10:870001-880000	29.33075549	0.0655465949820788
h1s10:874966	h1s10:870001-880000	50.06074707	0.0762544802867384
h1s10:875124	h1s10:870001-880000	36.17447634	0.0567204301075269
h1s10:875139	h1s10:870001-880000	27.49176813	0.176344086021505
h1s10:875150	h1s10:870001-880000	33.9067082	0.057078853046595
h1s10:875185	h1s10:870001-880000	37.19679329	0.0960573476702509
h1s10:875221	h1s10:870001-880000	35.7508505	0.0613799283154122
h1s10:875273	h1s10:870001-880000	32.77736015	0.0662186379928315
h1s10:875275	h1s10:870001-880000	40.92429909	0.163351254480287
h1s10:875278	h1s10:870001-880000	25.14014697	0.0522401433691756
h1s10:875280	h1s10:870001-880000	18.04544899	0.0421594982078853
h1s10:875315	h1s10:870001-880000	19.65217844	0.0708781362007168
h1s10:875362	h1s10:870001-880000	27.78698726	0.0617383512544803
h1s10:875392	h1s10:870001-880000	47.80448771	0.0902329749103943
h1s10:875427	h1s10:870001-880000	36.14688892	0.0646057347670251
h1s10:875484	h1s10:870001-880000	53.26916039	0.0961021505376344
h1s10:875485	h1s10:870001-880000	22.33302064	0.0763888888888889
h1s10:875510	h1s10:870001-880000	24.44770005	0.0351254480286738
h1s10:875531	h1s10:870001-880000	26.1833733	0.0645161290322581
h1s10:875567	h1s10:870001-880000	27.23916001	0.0797939068100358
h1s10:875580	h1s10:870001-880000	23.69002814	0.0598118279569892
h1s10:877230	h1s10:870001-880000	21.82051254	0.212858422939068
h1s10:877233	h1s10:870001-880000	26.23597227	0.109318996415771
h1s10:877254	h1s10:870001-880000	19.79757231	0.0672043010752688
h1s10:877261	h1s10:870001-880000	51.59704153	0.333154121863799
h1s10:877543	h1s10:870001-880000	47.08607938	0.0647849462365591
h1s10:878777	h1s10:870001-880000	44.92476007	0.0631720430107527
h1s10:897621	h1s10:890001-9e+05	33.74641241	0.0560931899641577
h1s10:897632	h1s10:890001-9e+05	17.14268813	0.0718189964157706
h1s10:897696	h1s10:890001-9e+05	21.9127288	0.174820788530466
h1s10:897705	h1s10:890001-9e+05	31.98187534	0.0933691756272401
h1s10:897708	h1s10:890001-9e+05	38.50810191	0.140098566308244
h1s10:899730	h1s10:890001-9e+05	30.48483105	0.0513888888888889
h1s10:899836	h1s10:890001-9e+05	37.76731763	0.0672939068100358
h1s10:899857	h1s10:890001-9e+05	63.66354945	0.304345878136201
h1s10:909221	h1s10:900001-910000	46.77433762	0.259139784946237
h1s10:909252	h1s10:900001-910000	19.53566974	0.0511200716845878
h1s10:909276	h1s10:900001-910000	50.23862792	0.0748207885304659
h1s10:909281	h1s10:900001-910000	49.37604389	0.0748207885304659
h1s10:909315	h1s10:900001-910000	39.53477599	0.294623655913978
h1s10:909503	h1s10:900001-910000	43.33262177	0.257123655913979
h1s10:909515	h1s10:900001-910000	40.38538513	0.281854838709677
h1s10:909584	h1s10:900001-910000	28.74096673	0.0960573476702509
h1s10:909896	h1s10:900001-910000	57.04617567	0.326433691756272
h1s10:911427	h1s10:910001-920000	49.78054733	0.082078853046595
h1s10:911454	h1s10:910001-920000	44.25920102	0.0347670250896057
h1s10:911563	h1s10:910001-920000	26.55849083	0.056989247311828
h1s10:911857	h1s10:910001-920000	34.85422306	0.0700716845878136
h1s10:911933	h1s10:910001-920000	22.3493007	0.0706093189964158
h1s10:912007	h1s10:910001-920000	26.23864895	0.170878136200717
h1s10:912031	h1s10:910001-920000	20.80623285	0.106048387096774
h1s10:912052	h1s10:910001-920000	17.15766791	0.0745071684587814
h1s10:912059	h1s10:910001-920000	25.91177617	0.186335125448029
h1s10:912060	h1s10:910001-920000	25.69259005	0.0746415770609319
h1s10:912066	h1s10:910001-920000	47.76640052	0.206586021505376
h1s10:913014	h1s10:910001-920000	41.03517691	0.25089605734767
h1s10:913044	h1s10:910001-920000	14.04974357	0.396415770609319
h1s10:924975	h1s10:920001-930000	13.67733419	0.415456989247312
h1s10:924979	h1s10:920001-930000	30.32949913	0.0409498207885305
h1s10:924988	h1s10:920001-930000	20.41159735	0.335035842293907
h1s10:924995	h1s10:920001-930000	16.60667571	0.336469534050179
h1s10:931362	h1s10:930001-940000	20.60400666	0.0669354838709677
h1s10:931372	h1s10:930001-940000	32.99626814	0.0516129032258065
h1s10:931380	h1s10:930001-940000	23.73511042	0.0414874551971326
h1s10:931385	h1s10:930001-940000	30.79312906	0.0626344086021505
h1s10:931386	h1s10:930001-940000	33.54983712	0.0610215053763441
h1s10:931405	h1s10:930001-940000	82.86892573	0.067741935483871
h1s10:931434	h1s10:930001-940000	26.00979301	0.0718189964157706
h1s10:931495	h1s10:930001-940000	56.50668617	0.159318996415771
h1s10:931498	h1s10:930001-940000	32.67430623	0.0995967741935484
h1s10:931519	h1s10:930001-940000	25.14391178	0.0822132616487455
h1s10:931522	h1s10:930001-940000	31.49324778	0.0593189964157706
h1s10:931533	h1s10:930001-940000	48.18446504	0.144354838709677
h1s10:931534	h1s10:930001-940000	27.1147368	0.110931899641577
h1s10:933732	h1s10:930001-940000	32.04867521	0.233915770609319
h1s10:933743	h1s10:930001-940000	25.34284657	0.242114695340502
h1s10:933756	h1s10:930001-940000	79.93614905	0.0939068100358423
h1s10:935960	h1s10:930001-940000	22.33446318	0.0559139784946237
h1s10:936965	h1s10:930001-940000	41.68002808	0.103360215053763
h1s10:936994	h1s10:930001-940000	18.03004612	0.0705197132616487
h1s10:938221	h1s10:930001-940000	23.39216325	0.058915770609319
h1s10:938252	h1s10:930001-940000	37.79033345	0.0669354838709677
h1s10:938284	h1s10:930001-940000	30.69605097	0.0629928315412186
h1s10:938306	h1s10:930001-940000	49.6315973	0.0580645161290323
h1s10:938309	h1s10:930001-940000	22.87064937	0.139068100358423
h1s10:938314	h1s10:930001-940000	17.44788865	0.0832885304659498
h1s10:938736	h1s10:930001-940000	40.69584537	0.101836917562724
h1s10:974601	h1s10:970001-980000	35.44617938	0.124865591397849
h1s10:975954	h1s10:970001-980000	28.07016309	0.0846774193548387
h1s10:975957	h1s10:970001-980000	68.86557987	0.100672043010753
h1s10:975958	h1s10:970001-980000	27.27547176	0.0371863799283154
h1s10:976024	h1s10:970001-980000	39.62934679	0.0655017921146953
h1s10:976064	h1s10:970001-980000	42.962485	0.0918906810035842
h1s10:976094	h1s10:970001-980000	63.15291045	0.124865591397849
h1s10:976118	h1s10:970001-980000	26.67130431	0.137275985663082
h1s10:976123	h1s10:970001-980000	26.39287058	0.137275985663082
h1s10:976171	h1s10:970001-980000	27.37742532	0.140232974910394
h1s10:976804	h1s10:970001-980000	31.04331577	0.110304659498208
h1s10:976818	h1s10:970001-980000	21.08837286	0.226568100358423
h1s10:976830	h1s10:970001-980000	26.20110677	0.0528225806451613
h1s10:976870	h1s10:970001-980000	26.53460068	0.120430107526882
h1s10:981644	h1s10:980001-990000	52.32455027	0.245116487455197
h1s10:981646	h1s10:980001-990000	55.74236299	0.241532258064516
h1s10:981673	h1s10:980001-990000	36.58758227	0.110304659498208
h1s10:981678	h1s10:980001-990000	18.08949555	0.0672043010752688
h1s10:981679	h1s10:980001-990000	61.03162711	0.204883512544803
h1s10:981682	h1s10:980001-990000	37.80309016	0.0880824372759857
h1s10:981781	h1s10:980001-990000	31.25376592	0.0706093189964158
h1s10:981782	h1s10:980001-990000	31.92514936	0.0706093189964158
h1s10:981783	h1s10:980001-990000	26.61221827	0.0722222222222222
h1s10:981784	h1s10:980001-990000	27.47256802	0.133960573476703
h1s10:981809	h1s10:980001-990000	52.08089662	0.0590501792114695
h1s10:982654	h1s10:980001-990000	33.18120058	0.202508960573477
h1s10:982656	h1s10:980001-990000	30.39662748	0.060752688172043
h1s10:982661	h1s10:980001-990000	56.52404665	0.0437275985663082
h1s10:985375	h1s10:980001-990000	37.39857746	0.200044802867384
h1s10:985426	h1s10:980001-990000	20.43291523	0.201120071684588
h1s10:987745	h1s10:980001-990000	38.6207109	0.126164874551971
h1s10:987791	h1s10:980001-990000	34.73621716	0.140681003584229
h1s10:987809	h1s10:980001-990000	32.61581561	0.11836917562724
h1s10:987818	h1s10:980001-990000	33.46426071	0.102240143369176
h1s10:995678	h1s10:990001-1e+06	42.78787253	0.0568100358422939
h1s10:995743	h1s10:990001-1e+06	16.94155048	0.0424283154121864
h1s10:995776	h1s10:990001-1e+06	27.1870585	0.0552867383512545
h1s10:995798	h1s10:990001-1e+06	62.7262043	0.0788530465949821
h1s10:995870	h1s10:990001-1e+06	33.66474956	0.0619175627240143
h1s10:995878	h1s10:990001-1e+06	37.90234089	0.114247311827957
h1s10:995904	h1s10:990001-1e+06	25.44823744	0.0530017921146953
h1s10:995911	h1s10:990001-1e+06	24.6829844	0.0748207885304659
h1s10:995963	h1s10:990001-1e+06	33.86117715	0.0603942652329749
h1s10:995989	h1s10:990001-1e+06	59.57793096	0.0669354838709677
h1s10:996068	h1s10:990001-1e+06	34.86481483	0.0931451612903226
h1s10:996360	h1s10:990001-1e+06	17.77909826	0.0705645161290323
h1s10:996472	h1s10:990001-1e+06	55.37587155	0.0810931899641577
h1s10:996504	h1s10:990001-1e+06	26.70456773	0.0860215053763441
h1s10:996510	h1s10:990001-1e+06	37.91669779	0.0534050179211469
h1s10:996511	h1s10:990001-1e+06	33.93798821	0.0582437275985663
h1s10:996520	h1s10:990001-1e+06	35.02216748	0.111783154121864
h1s10:1006626	h1s10:1000001-1010000	64.58061662	0.379301075268817
h1s10:1006646	h1s10:1000001-1010000	63.81888971	0.372311827956989
h1s10:1006870	h1s10:1000001-1010000	32.15089676	0.141532258064516
h1s10:1018602	h1s10:1010001-1020000	39.72659989	0.103405017921147
h1s10:1028454	h1s10:1020001-1030000	26.31083699	0.108109318996416
h1s10:1028458	h1s10:1020001-1030000	25.45124164	0.0755376344086021
h1s10:1028478	h1s10:1020001-1030000	27.16991025	0.406317204301075
h1s10:1028499	h1s10:1020001-1030000	33.04915718	0.11926523297491
h1s10:1028533	h1s10:1020001-1030000	35.19716631	0.111917562724014
h1s10:1028535	h1s10:1020001-1030000	33.67124827	0.242293906810036
h1s10:1028571	h1s10:1020001-1030000	26.22845072	0.0881272401433692
h1s10:1028583	h1s10:1020001-1030000	27.76278007	0.152777777777778
h1s10:1029204	h1s10:1020001-1030000	31.40359433	0.0776881720430107
h1s10:1038817	h1s10:1030001-1040000	28.88943444	0.102374551971326
h1s10:1063110	h1s10:1060001-1070000	16.31941309	0.369310035842294
h1s10:1063114	h1s10:1060001-1070000	69.61719135	0.0497311827956989
h1s10:1063128	h1s10:1060001-1070000	15.64209694	0.126433691756272
h1s10:1063134	h1s10:1060001-1070000	42.69479484	0.143503584229391
h1s10:1063172	h1s10:1060001-1070000	38.02907115	0.181272401433692
h1s10:1063175	h1s10:1060001-1070000	42.49772046	0.0972222222222222
h1s10:1063187	h1s10:1060001-1070000	29.21779362	0.0728046594982079
h1s10:1063189	h1s10:1060001-1070000	37.07665314	0.0667562724014337
h1s10:1063202	h1s10:1060001-1070000	17.69223525	0.48073476702509
h1s10:1063204	h1s10:1060001-1070000	48.14512094	0.0598118279569892
h1s10:1063355	h1s10:1060001-1070000	22.76831315	0.126926523297491
h1s10:1063433	h1s10:1060001-1070000	28.00527103	0.103763440860215
h1s10:1074355	h1s10:1070001-1080000	34.22740563	0.102464157706093
h1s10:1094124	h1s10:1090001-1100000	34.77174846	0.192741935483871
h1s10:1094143	h1s10:1090001-1100000	26.20402689	0.209453405017921
h1s10:1094151	h1s10:1090001-1100000	17.96340333	0.263799283154122
h1s10:1094153	h1s10:1090001-1100000	31.47138277	0.100224014336918
h1s10:1094154	h1s10:1090001-1100000	37.0158388	0.0591845878136201
h1s10:1094177	h1s10:1090001-1100000	30.4466637	0.0923835125448029
h1s10:1094182	h1s10:1090001-1100000	19.99365093	0.220250896057348
h1s10:1094198	h1s10:1090001-1100000	22.00507706	0.344041218637993
h1s10:1094201	h1s10:1090001-1100000	32.59750307	0.0806451612903226
h1s10:1094213	h1s10:1090001-1100000	28.1009273	0.187096774193548
h1s10:1094215	h1s10:1090001-1100000	19.51316432	0.217293906810036
h1s10:1094218	h1s10:1090001-1100000	38.74511765	0.104883512544803
h1s10:1094230	h1s10:1090001-1100000	17.45438066	0.373924731182796
h1s10:1094237	h1s10:1090001-1100000	19.05842637	0.222759856630824
h1s10:1110972	h1s10:1110001-1120000	29.50928664	0.13673835125448
h1s10:1110976	h1s10:1110001-1120000	19.1675579	0.098252688172043
h1s10:1110977	h1s10:1110001-1120000	29.92350412	0.330017921146953
h1s10:1111094	h1s10:1110001-1120000	19.83862696	0.14655017921147
h1s10:1111098	h1s10:1110001-1120000	12.27868845	0.482168458781362
h1s10:1111118	h1s10:1110001-1120000	14.9636443	0.497849462365591
h1s10:1111131	h1s10:1110001-1120000	26.29439709	0.366532258064516
h1s10:1111152	h1s10:1110001-1120000	16.7692957	0.459408602150538
h1s10:1111171	h1s10:1110001-1120000	24.66290847	0.0651433691756272
h1s10:1111203	h1s10:1110001-1120000	29.32507241	0.187320788530466
h1s10:1111386	h1s10:1110001-1120000	37.14986861	0.384229390681004
h1s10:1111582	h1s10:1110001-1120000	49.60678157	0.359005376344086
h1s10:1111689	h1s10:1110001-1120000	22.15302816	0.0966397849462366
h1s10:1111924	h1s10:1110001-1120000	29.38641853	0.0745519713261649
h1s10:1111931	h1s10:1110001-1120000	24.11503968	0.0705197132616487
h1s10:1111949	h1s10:1110001-1120000	33.79982877	0.0482974910394265
h1s10:1112012	h1s10:1110001-1120000	17.72975978	0.286783154121864
h1s10:1112015	h1s10:1110001-1120000	21.72169185	0.10344982078853
h1s10:1112171	h1s10:1110001-1120000	24.09321608	0.21084229390681
h1s10:1112179	h1s10:1110001-1120000	47.35018745	0.144668458781362
h1s10:1112181	h1s10:1110001-1120000	24.24587246	0.106944444444444
h1s10:1112198	h1s10:1110001-1120000	30.76382463	0.258333333333333
h1s10:1112206	h1s10:1110001-1120000	53.89960884	0.106989247311828
h1s10:1112216	h1s10:1110001-1120000	38.67717142	0.110931899641577
h1s10:1112221	h1s10:1110001-1120000	42.10260316	0.193413978494624
h1s10:1112248	h1s10:1110001-1120000	25.80545289	0.247894265232975
h1s10:1112270	h1s10:1110001-1120000	16.67881286	0.150224014336918
h1s10:1112275	h1s10:1110001-1120000	44.08131858	0.102688172043011
h1s10:1112292	h1s10:1110001-1120000	31.73677402	0.0640232974910394
h1s10:1118169	h1s10:1110001-1120000	22.47737142	0.347311827956989
h1s10:1118172	h1s10:1110001-1120000	26.01852968	0.0603942652329749
h1s10:1118177	h1s10:1110001-1120000	25.95430531	0.0753584229390681
h1s10:1118178	h1s10:1110001-1120000	25.66937457	0.0969534050179211
h1s10:1118179	h1s10:1110001-1120000	18.4523576	0.0861111111111111
h1s10:1118180	h1s10:1110001-1120000	20.90881482	0.0865143369175627
h1s10:1119883	h1s10:1110001-1120000	22.18763032	0.0780017921146953
h1s10:1119906	h1s10:1110001-1120000	28.78682697	0.231272401433692
h1s10:1124903	h1s10:1120001-1130000	92.036237	0.0735215053763441
h1s10:1124904	h1s10:1120001-1130000	32.39518412	0.0613799283154122
h1s10:1124950	h1s10:1120001-1130000	29.37156493	0.126209677419355
h1s10:1124951	h1s10:1120001-1130000	35.1218168	0.0459677419354839
h1s10:1124956	h1s10:1120001-1130000	37.0598786	0.0727150537634409
h1s10:1125416	h1s10:1120001-1130000	27.92324106	0.158154121863799
h1s10:1126340	h1s10:1120001-1130000	46.90768189	0.0421146953405018
h1s10:1126818	h1s10:1120001-1130000	28.78636816	0.238127240143369
h1s10:1126839	h1s10:1120001-1130000	53.66628328	0.0706093189964158
h1s10:1126876	h1s10:1120001-1130000	39.74726063	0.202822580645161
h1s10:1126881	h1s10:1120001-1130000	37.33090343	0.0552867383512545
h1s10:1126896	h1s10:1120001-1130000	53.64036433	0.190905017921147
h1s10:1126898	h1s10:1120001-1130000	23.79723678	0.226209677419355
h1s10:1140803	h1s10:1140001-1150000	36.65417422	0.0903673835125448
h1s10:1140817	h1s10:1140001-1150000	25.17275598	0.296594982078853
h1s10:1140819	h1s10:1140001-1150000	34.87254731	0.20752688172043
h1s10:1140884	h1s10:1140001-1150000	40.19183749	0.0640232974910394
h1s10:1142511	h1s10:1140001-1150000	27.02098708	0.0878584229390681
h1s10:1142533	h1s10:1140001-1150000	31.96814271	0.100313620071685
h1s10:1142535	h1s10:1140001-1150000	29.42219164	0.057168458781362
h1s10:1142551	h1s10:1140001-1150000	31.67040433	0.080331541218638
h1s10:1142580	h1s10:1140001-1150000	17.10369137	0.0708781362007168
h1s10:1145686	h1s10:1140001-1150000	37.78616716	0.0890681003584229
h1s10:1145689	h1s10:1140001-1150000	19.50873519	0.284811827956989
h1s10:1145690	h1s10:1140001-1150000	26.54344281	0.0517921146953405
h1s10:1145695	h1s10:1140001-1150000	43.25909682	0.0804659498207885
h1s10:1145705	h1s10:1140001-1150000	31.29692949	0.194220430107527
h1s10:1145711	h1s10:1140001-1150000	31.64596891	0.15241935483871
h1s10:1150124	h1s10:1150001-1160000	20.93717476	0.123118279569892
h1s10:1150138	h1s10:1150001-1160000	53.35658423	0.118010752688172
h1s10:1150154	h1s10:1150001-1160000	31.35627484	0.053584229390681
h1s10:1150210	h1s10:1150001-1160000	48.63082768	0.0411290322580645
h1s10:1150227	h1s10:1150001-1160000	23.65489958	0.270295698924731
h1s10:1150289	h1s10:1150001-1160000	21.2124433	0.0991039426523297
h1s10:1150290	h1s10:1150001-1160000	50.66560208	0.039426523297491
h1s10:1150296	h1s10:1150001-1160000	44.67442712	0.0874551971326165
h1s10:1170854	h1s10:1170001-1180000	21.21326135	0.190412186379928
h1s10:1180489	h1s10:1180001-1190000	19.74222868	0.365188172043011
h1s10:1180501	h1s10:1180001-1190000	16.79968147	0.336424731182796
h1s10:1180513	h1s10:1180001-1190000	19.1662918	0.371908602150538
h1s10:1180533	h1s10:1180001-1190000	16.57051874	0.368324372759857
h1s10:1180538	h1s10:1180001-1190000	24.15804384	0.0672043010752688
h1s10:1180567	h1s10:1180001-1190000	33.30032395	0.48405017921147
h1s10:1180627	h1s10:1180001-1190000	21.46770733	0.255465949820789
h1s10:1180630	h1s10:1180001-1190000	20.95146606	0.140546594982079
h1s10:1180635	h1s10:1180001-1190000	37.11840553	0.0460125448028674
h1s10:1180641	h1s10:1180001-1190000	30.76340074	0.0817204301075269
h1s10:1180648	h1s10:1180001-1190000	28.01530756	0.13176523297491
h1s10:1180651	h1s10:1180001-1190000	33.86166224	0.13176523297491
h1s10:1180702	h1s10:1180001-1190000	22.12160886	0.149865591397849
h1s10:1180731	h1s10:1180001-1190000	21.69790854	0.311514336917563
h1s10:1180882	h1s10:1180001-1190000	29.8193737	0.132974910394265
h1s10:1180888	h1s10:1180001-1190000	30.88014042	0.124507168458781
h1s10:1180891	h1s10:1180001-1190000	18.69569379	0.413351254480287
h1s10:1180892	h1s10:1180001-1190000	27.49542362	0.159543010752688
h1s10:1180894	h1s10:1180001-1190000	21.3880116	0.318458781362007
h1s10:1180897	h1s10:1180001-1190000	25.02837246	0.318458781362007
h1s10:1180910	h1s10:1180001-1190000	24.11517069	0.282347670250896
h1s10:1180912	h1s10:1180001-1190000	16.0957733	0.333064516129032
h1s10:1180913	h1s10:1180001-1190000	20.0586678	0.275134408602151
h1s10:1180933	h1s10:1180001-1190000	26.07018858	0.326030465949821
h1s10:1180936	h1s10:1180001-1190000	28.85526364	0.157213261648746
h1s10:1180940	h1s10:1180001-1190000	27.26671478	0.211245519713262
h1s10:1180954	h1s10:1180001-1190000	32.69790858	0.132930107526882
h1s10:1180956	h1s10:1180001-1190000	28.95508264	0.132930107526882
h1s10:1180960	h1s10:1180001-1190000	17.39949079	0.293817204301075
h1s10:1180978	h1s10:1180001-1190000	14.686457	0.391173835125448
h1s10:1180987	h1s10:1180001-1190000	30.29997897	0.141263440860215
h1s10:1181033	h1s10:1180001-1190000	27.39623579	0.215994623655914
h1s10:1181044	h1s10:1180001-1190000	22.37333002	0.100403225806452
h1s10:1181046	h1s10:1180001-1190000	17.795481	0.102195340501792
h1s10:1181047	h1s10:1180001-1190000	20.21908639	0.304569892473118
h1s10:1181064	h1s10:1180001-1190000	17.86425887	0.0844086021505376
h1s10:1181068	h1s10:1180001-1190000	30.50110144	0.0598118279569892
h1s10:1181071	h1s10:1180001-1190000	20.18658338	0.17334229390681
h1s10:1181080	h1s10:1180001-1190000	27.46076543	0.303942652329749
h1s10:1181098	h1s10:1180001-1190000	17.27841809	0.399193548387097
h1s10:1181100	h1s10:1180001-1190000	27.96639506	0.0586917562724014
h1s10:1181104	h1s10:1180001-1190000	25.67892788	0.105824372759857
h1s10:1181117	h1s10:1180001-1190000	25.49101336	0.244041218637993
h1s10:1181135	h1s10:1180001-1190000	28.43503774	0.101881720430108
h1s10:1181136	h1s10:1180001-1190000	25.86555273	0.266801075268817
h1s10:1181141	h1s10:1180001-1190000	50.75589145	0.128673835125448
h1s10:1181176	h1s10:1180001-1190000	21.52506766	0.498969534050179
h1s10:1181182	h1s10:1180001-1190000	32.65590138	0.303494623655914
h1s10:1181187	h1s10:1180001-1190000	17.19178614	0.115232974910394
h1s10:1181194	h1s10:1180001-1190000	17.32124998	0.301075268817204
h1s10:1181197	h1s10:1180001-1190000	20.65847813	0.401075268817204
h1s10:1181198	h1s10:1180001-1190000	21.49310692	0.0975358422939068
h1s10:1181230	h1s10:1180001-1190000	14.2395655	0.359587813620072
h1s10:1181241	h1s10:1180001-1190000	45.05670616	0.093010752688172
h1s10:1181252	h1s10:1180001-1190000	24.78988508	0.0864695340501792
h1s10:1181442	h1s10:1180001-1190000	27.36403659	0.265277777777778
h1s10:1181454	h1s10:1180001-1190000	27.10046683	0.472356630824373
h1s10:1181471	h1s10:1180001-1190000	33.86483375	0.146012544802867
h1s10:1181491	h1s10:1180001-1190000	38.86939444	0.0900537634408602
h1s10:1181514	h1s10:1180001-1190000	32.31077546	0.0733870967741935
h1s10:1181517	h1s10:1180001-1190000	32.14807907	0.0693548387096774
h1s10:1181523	h1s10:1180001-1190000	18.85315189	0.428001792114695
h1s10:1181526	h1s10:1180001-1190000	36.62416534	0.067741935483871
h1s10:1181530	h1s10:1180001-1190000	32.67415988	0.152060931899642
h1s10:1181534	h1s10:1180001-1190000	30.26921773	0.262992831541219
h1s10:1181540	h1s10:1180001-1190000	33.67796873	0.0774193548387097
h1s10:1181550	h1s10:1180001-1190000	38.72608266	0.10905017921147
h1s10:1181554	h1s10:1180001-1190000	27.64467358	0.0706989247311828
h1s10:1181562	h1s10:1180001-1190000	27.43760215	0.299775985663082
h1s10:1181564	h1s10:1180001-1190000	31.5857953	0.110215053763441
h1s10:1181565	h1s10:1180001-1190000	33.17623709	0.118279569892473
h1s10:1181568	h1s10:1180001-1190000	17.65065378	0.358512544802867
h1s10:1181577	h1s10:1180001-1190000	22.52062793	0.472132616487455
h1s10:1181581	h1s10:1180001-1190000	43.23550224	0.274059139784946
h1s10:1181596	h1s10:1180001-1190000	21.44083916	0.35497311827957
h1s10:1181617	h1s10:1180001-1190000	35.3914562	0.142338709677419
h1s10:1181618	h1s10:1180001-1190000	31.82350879	0.139247311827957
h1s10:1181619	h1s10:1180001-1190000	20.48001525	0.318906810035842
h1s10:1181715	h1s10:1180001-1190000	21.71178865	0.420340501792115
h1s10:1181733	h1s10:1180001-1190000	19.43826009	0.302016129032258
h1s10:1181835	h1s10:1180001-1190000	27.15495409	0.220878136200717
h1s10:1181844	h1s10:1180001-1190000	39.34173314	0.0850806451612903
h1s10:1181853	h1s10:1180001-1190000	34.18611387	0.167741935483871
h1s10:1181866	h1s10:1180001-1190000	26.52413572	0.319847670250896
h1s10:1181867	h1s10:1180001-1190000	27.56751848	0.185976702508961
h1s10:1181878	h1s10:1180001-1190000	23.68468745	0.29489247311828
h1s10:1181894	h1s10:1180001-1190000	16.66040927	0.408870967741935
h1s10:1181897	h1s10:1180001-1190000	36.5369392	0.188306451612903
h1s10:1181942	h1s10:1180001-1190000	26.53262751	0.465188172043011
h1s10:1181969	h1s10:1180001-1190000	34.32434768	0.244668458781362
h1s10:1181971	h1s10:1180001-1190000	21.05312383	0.286200716845878
h1s10:1181973	h1s10:1180001-1190000	27.16415821	0.0685035842293907
h1s10:1182007	h1s10:1180001-1190000	27.04805205	0.215232974910394
h1s10:1182023	h1s10:1180001-1190000	21.5083635	0.209005376344086
h1s10:1182026	h1s10:1180001-1190000	29.18176399	0.291890681003584
h1s10:1182039	h1s10:1180001-1190000	31.65262203	0.053673835125448
h1s10:1182105	h1s10:1180001-1190000	20.66785033	0.321774193548387
h1s10:1182117	h1s10:1180001-1190000	16.95237023	0.257930107526882
h1s10:1182127	h1s10:1180001-1190000	27.29173722	0.356362007168459
h1s10:1182187	h1s10:1180001-1190000	20.77016446	0.310797491039426
h1s10:1182188	h1s10:1180001-1190000	18.5765347	0.333109318996416
h1s10:1182192	h1s10:1180001-1190000	29.02907537	0.290277777777778
h1s10:1182203	h1s10:1180001-1190000	30.06201362	0.260663082437276
h1s10:1182205	h1s10:1180001-1190000	29.54558543	0.285618279569892
h1s10:1182207	h1s10:1180001-1190000	33.18070241	0.0820340501792115
h1s10:1182211	h1s10:1180001-1190000	22.84231773	0.0642025089605735
h1s10:1182220	h1s10:1180001-1190000	24.10584149	0.317383512544803
h1s10:1182232	h1s10:1180001-1190000	17.52839084	0.323566308243728
h1s10:1182233	h1s10:1180001-1190000	20.65312668	0.10994623655914
h1s10:1182254	h1s10:1180001-1190000	41.71300676	0.105555555555556
h1s10:1182287	h1s10:1180001-1190000	18.25341853	0.359677419354839
h1s10:1182290	h1s10:1180001-1190000	33.24130981	0.071505376344086
h1s10:1182296	h1s10:1180001-1190000	25.00987601	0.335439068100358
h1s10:1182314	h1s10:1180001-1190000	21.82497047	0.262813620071685
h1s10:1182317	h1s10:1180001-1190000	30.09964646	0.441353046594982
h1s10:1182320	h1s10:1180001-1190000	30.5958552	0.346818996415771
h1s10:1182341	h1s10:1180001-1190000	28.27787308	0.41429211469534
h1s10:1182353	h1s10:1180001-1190000	28.09380367	0.082258064516129
h1s10:1202277	h1s10:1200001-1210000	52.67048979	0.0628584229390681
h1s10:1202278	h1s10:1200001-1210000	35.2397267	0.0466845878136201
h1s10:1202285	h1s10:1200001-1210000	27.30931997	0.308691756272401
h1s10:1202286	h1s10:1200001-1210000	28.74507323	0.300089605734767
h1s10:1202337	h1s10:1200001-1210000	30.66823968	0.334363799283154
h1s10:1202345	h1s10:1200001-1210000	41.00984425	0.0853046594982079
h1s10:1202350	h1s10:1200001-1210000	48.20331159	0.0709677419354839
h1s10:1202356	h1s10:1200001-1210000	41.8028436	0.0933691756272401
h1s10:1205754	h1s10:1200001-1210000	47.54243876	0.130376344086022
h1s10:1205886	h1s10:1200001-1210000	33.41727527	0.262948028673835
h1s10:1205955	h1s10:1200001-1210000	51.85347669	0.0962365591397849
h1s10:1205962	h1s10:1200001-1210000	40.08206707	0.0904121863799283
h1s10:1205975	h1s10:1200001-1210000	26.77301546	0.060663082437276
h1s10:1206631	h1s10:1200001-1210000	33.47884048	0.0737455197132617
h1s10:1206637	h1s10:1200001-1210000	68.21979476	0.320878136200717
h1s10:1206644	h1s10:1200001-1210000	57.80663483	0.297267025089606
h1s10:1206661	h1s10:1200001-1210000	80.8842608	0.459677419354839
h1s10:1206821	h1s10:1200001-1210000	38.13605338	0.0683243727598566
h1s10:1206929	h1s10:1200001-1210000	32.24211352	0.232706093189964
h1s10:1206941	h1s10:1200001-1210000	27.82896005	0.272311827956989
h1s10:1206986	h1s10:1200001-1210000	30.56039824	0.0689068100358423
h1s10:1207060	h1s10:1200001-1210000	21.62756361	0.0609767025089606
h1s10:1207106	h1s10:1200001-1210000	23.58926437	0.0549731182795699
h1s10:1207242	h1s10:1200001-1210000	62.42849336	0.0385752688172043
h1s10:1209018	h1s10:1200001-1210000	17.66573549	0.21070788530466
h1s10:1209046	h1s10:1200001-1210000	19.04932735	0.14413082437276
h1s10:1274586	h1s10:1270001-1280000	32.4970121	0.138709677419355
h1s10:1274784	h1s10:1270001-1280000	25.4881761	0.0774193548387097
h1s10:1274808	h1s10:1270001-1280000	16.14918202	0.304928315412186
h1s10:1274817	h1s10:1270001-1280000	19.74652079	0.0557347670250896
h1s10:1274830	h1s10:1270001-1280000	15.57891628	0.190770609318996
h1s10:1274834	h1s10:1270001-1280000	27.79908056	0.0400089605734767
h1s10:1274837	h1s10:1270001-1280000	43.33906401	0.0570340501792115
h1s10:1288723	h1s10:1280001-1290000	47.3967733	0.0745967741935484
h1s10:1312947	h1s10:1310001-1320000	20.63002102	0.0532706093189964
h1s10:1312972	h1s10:1310001-1320000	20.82000205	0.125806451612903
h1s10:1313037	h1s10:1310001-1320000	17.96011264	0.18418458781362
h1s10:1313965	h1s10:1310001-1320000	35.30112791	0.060663082437276
h1s10:1313978	h1s10:1310001-1320000	16.42841062	0.12244623655914
h1s10:1313980	h1s10:1310001-1320000	33.78612008	0.0828405017921147
h1s10:1327037	h1s10:1320001-1330000	58.75057031	0.0595878136200717
h1s10:1327076	h1s10:1320001-1330000	54.15590468	0.0539426523297491
h1s10:1327087	h1s10:1320001-1330000	50.24562928	0.0860663082437276
h1s10:1327089	h1s10:1320001-1330000	32.21197431	0.198207885304659
h1s10:1327122	h1s10:1320001-1330000	20.39841258	0.0771953405017921
h1s10:1327143	h1s10:1320001-1330000	14.87126237	0.187275985663082
h1s10:1327149	h1s10:1320001-1330000	18.54349829	0.062589605734767
h1s10:1361078	h1s10:1360001-1370000	25.69315856	0.137141577060932
h1s10:1361106	h1s10:1360001-1370000	16.46457169	0.0793458781362007
h1s10:1361484	h1s10:1360001-1370000	29.97223717	0.0750448028673835
h1s10:1361532	h1s10:1360001-1370000	27.47987758	0.0685931899641577
h1s10:1361778	h1s10:1360001-1370000	37.90660847	0.198431899641577
h1s10:1361835	h1s10:1360001-1370000	36.99624629	0.0871863799283154
h1s10:1361862	h1s10:1360001-1370000	42.343972	0.210259856630824
h1s10:1361994	h1s10:1360001-1370000	19.71064371	0.0722670250896057
h1s10:1362018	h1s10:1360001-1370000	22.30464244	0.0525985663082437
h1s10:1362090	h1s10:1360001-1370000	29.28984791	0.249193548387097
h1s10:1362333	h1s10:1360001-1370000	20.67237001	0.267831541218638
h1s10:1362553	h1s10:1360001-1370000	24.53666462	0.0900537634408602
h1s10:1363221	h1s10:1360001-1370000	24.03894088	0.219623655913979
h1s10:1363245	h1s10:1360001-1370000	25.67745579	0.1459229390681
h1s10:1363254	h1s10:1360001-1370000	23.32711647	0.206720430107527
h1s10:1363563	h1s10:1360001-1370000	21.45831603	0.0982078853046595
h1s10:1363569	h1s10:1360001-1370000	32.46292457	0.0991039426523297
h1s10:1363968	h1s10:1360001-1370000	42.90829981	0.0405465949820789
h1s10:1364067	h1s10:1360001-1370000	24.98435202	0.247939068100358
h1s10:1364106	h1s10:1360001-1370000	31.43218277	0.225224014336918
h1s10:1364187	h1s10:1360001-1370000	25.73566961	0.190591397849462
h1s10:1364676	h1s10:1360001-1370000	23.40773709	0.141756272401434
h1s10:1364715	h1s10:1360001-1370000	44.87308743	0.0737455197132617
h1s10:1364761	h1s10:1360001-1370000	32.30408871	0.27921146953405
h1s10:1364970	h1s10:1360001-1370000	26.43947425	0.0557347670250896
h1s10:1364988	h1s10:1360001-1370000	30.45660564	0.104928315412186
h1s10:1365178	h1s10:1360001-1370000	15.94131009	0.475089605734767
h1s10:1365204	h1s10:1360001-1370000	33.08273219	0.162813620071685
h1s10:1365222	h1s10:1360001-1370000	29.68772015	0.195430107526882
h1s10:1365270	h1s10:1360001-1370000	24.36572491	0.122759856630824
h1s10:1365342	h1s10:1360001-1370000	23.5532858	0.245340501792115
h1s10:1365638	h1s10:1360001-1370000	18.89722113	0.384318996415771
h1s10:1365640	h1s10:1360001-1370000	23.96208872	0.234408602150538
h1s10:1371243	h1s10:1370001-1380000	35.91764481	0.0929659498207885
h1s10:1371244	h1s10:1370001-1380000	22.79972829	0.368593189964158
h1s10:1371259	h1s10:1370001-1380000	33.61772096	0.28418458781362
h1s10:1371272	h1s10:1370001-1380000	23.09985038	0.0668458781362007
h1s10:1372198	h1s10:1370001-1380000	30.24729255	0.0567204301075269
h1s10:1372211	h1s10:1370001-1380000	58.07640906	0.140232974910394
h1s10:1372214	h1s10:1370001-1380000	27.12317128	0.178763440860215
h1s10:1377838	h1s10:1370001-1380000	57.45901431	0.22258064516129
h1s10:1377857	h1s10:1370001-1380000	71.31399883	0.151254480286738
h1s10:1394720	h1s10:1390001-1400000	32.03956663	0.118996415770609
h1s10:1394726	h1s10:1390001-1400000	88.14086623	0.0731182795698925
h1s10:1394727	h1s10:1390001-1400000	31.71323005	0.228897849462366
h1s10:1394735	h1s10:1390001-1400000	27.6418154	0.0524193548387097
h1s10:1394866	h1s10:1390001-1400000	20.20451109	0.281586021505376
h1s10:1394875	h1s10:1390001-1400000	29.31930066	0.164202508960573
h1s10:1394887	h1s10:1390001-1400000	35.47037008	0.241845878136201
h1s10:1395077	h1s10:1390001-1400000	23.5552899	0.265681003584229
h1s10:1395099	h1s10:1390001-1400000	34.59883112	0.231093189964158
h1s10:1395132	h1s10:1390001-1400000	37.93513144	0.164964157706093
h1s10:1395139	h1s10:1390001-1400000	53.9981994	0.0764784946236559
h1s10:1395202	h1s10:1390001-1400000	33.69172713	0.243458781362007
h1s10:1395958	h1s10:1390001-1400000	18.90955156	0.299507168458781
h1s10:1396002	h1s10:1390001-1400000	24.63010298	0.209408602150538
h1s10:1396003	h1s10:1390001-1400000	16.9046097	0.311469534050179
h1s10:1396032	h1s10:1390001-1400000	50.55362683	0.0556899641577061
h1s10:1396037	h1s10:1390001-1400000	17.6878315	0.29744623655914
h1s10:1396059	h1s10:1390001-1400000	27.05803946	0.1709229390681
h1s10:1396363	h1s10:1390001-1400000	25.93908438	0.0615591397849462
h1s10:1396423	h1s10:1390001-1400000	24.45356928	0.28328853046595
h1s10:1396438	h1s10:1390001-1400000	21.19880408	0.256406810035842
h1s10:1396474	h1s10:1390001-1400000	48.00779959	0.0491039426523298
h1s10:1396510	h1s10:1390001-1400000	20.46114694	0.0629032258064516
h1s10:1396601	h1s10:1390001-1400000	32.70599067	0.148118279569892
h1s10:1396684	h1s10:1390001-1400000	19.02862109	0.427822580645161
h1s10:1396763	h1s10:1390001-1400000	23.09767398	0.430689964157706
h1s10:1397008	h1s10:1390001-1400000	49.22171863	0.166039426523297
h1s10:1397691	h1s10:1390001-1400000	17.59828877	0.284139784946237
h1s10:1397770	h1s10:1390001-1400000	26.28877975	0.308154121863799
h1s10:1397805	h1s10:1390001-1400000	21.83134382	0.0974462365591398
h1s10:1397820	h1s10:1390001-1400000	25.8008302	0.498924731182796
h1s10:1397838	h1s10:1390001-1400000	24.5415	0.0629928315412186
h1s10:1397903	h1s10:1390001-1400000	24.42513005	0.250179211469534
h1s10:1398205	h1s10:1390001-1400000	24.90093892	0.0934587813620072
h1s10:1398216	h1s10:1390001-1400000	23.97215371	0.114964157706093
h1s10:1398242	h1s10:1390001-1400000	22.55925341	0.0831093189964158
h1s10:1398296	h1s10:1390001-1400000	14.59972003	0.451612903225806
h1s10:1398297	h1s10:1390001-1400000	13.84553381	0.41415770609319
h1s10:1398419	h1s10:1390001-1400000	41.75518468	0.138888888888889
h1s10:1398438	h1s10:1390001-1400000	30.18848636	0.0976254480286738
h1s10:1398491	h1s10:1390001-1400000	29.24649211	0.0557347670250896
h1s10:1398494	h1s10:1390001-1400000	39.55957737	0.0870967741935484
h1s10:1465140	h1s10:1460001-1470000	56.07242945	0.15663082437276
h1s10:1465168	h1s10:1460001-1470000	55.12360662	0.153046594982079
h1s10:1465218	h1s10:1460001-1470000	28.07412272	0.104704301075269
h1s10:1465232	h1s10:1460001-1470000	21.20638745	0.115098566308244
h1s10:1471249	h1s10:1470001-1480000	25.89947843	0.127240143369176
h1s10:1471252	h1s10:1470001-1480000	43.51898421	0.056989247311828
h1s10:1471266	h1s10:1470001-1480000	23.48183419	0.0694444444444444
h1s10:1471285	h1s10:1470001-1480000	30.77421065	0.0466845878136201
h1s10:1471289	h1s10:1470001-1480000	27.6920969	0.0771953405017921
h1s10:1471303	h1s10:1470001-1480000	26.74576092	0.0808691756272401
h1s10:1513313	h1s10:1510001-1520000	30.60182654	0.0978494623655914
h1s10:1513314	h1s10:1510001-1520000	32.70930274	0.335483870967742
h1s10:1513318	h1s10:1510001-1520000	33.21598408	0.0745071684587814
h1s10:1589818	h1s10:1580001-1590000	36.67961603	0.251388888888889
h1s10:1589830	h1s10:1580001-1590000	52.04853997	0.133467741935484
h1s10:1589835	h1s10:1580001-1590000	65.60886691	0.0966845878136201
h1s10:1589851	h1s10:1580001-1590000	33.67664595	0.215232974910394
h1s10:1589856	h1s10:1580001-1590000	33.38689744	0.179480286738351
h1s10:1592600	h1s10:1590001-1600000	19.55554627	0.193458781362007
h1s10:1592612	h1s10:1590001-1600000	19.31792447	0.16760752688172
h1s10:1592621	h1s10:1590001-1600000	22.8948402	0.187679211469534
h1s10:1592669	h1s10:1590001-1600000	58.44620686	0.0575268817204301
h1s10:1592717	h1s10:1590001-1600000	23.37040633	0.0817652329749104
h1s10:1592756	h1s10:1590001-1600000	65.24331165	0.0491039426523298
h1s10:1592761	h1s10:1590001-1600000	20.08589068	0.0700268817204301
h1s10:1592767	h1s10:1590001-1600000	33.54825762	0.232123655913978
h1s10:1592995	h1s10:1590001-1600000	46.70697884	0.0736111111111111
h1s10:1592997	h1s10:1590001-1600000	24.94740286	0.475448028673835
h1s10:1593023	h1s10:1590001-1600000	19.68798856	0.412724014336918
h1s10:1593055	h1s10:1590001-1600000	25.83176431	0.486693548387097
h1s10:1593056	h1s10:1590001-1600000	31.68193278	0.184587813620072
h1s10:1593076	h1s10:1590001-1600000	36.62875389	0.0621863799283154
h1s10:1593096	h1s10:1590001-1600000	72.44104043	0.148521505376344
h1s10:1593100	h1s10:1590001-1600000	35.45739026	0.439740143369176
h1s10:1593121	h1s10:1590001-1600000	30.40961368	0.465367383512545
h1s10:1593125	h1s10:1590001-1600000	34.77361857	0.443951612903226
h1s10:1593140	h1s10:1590001-1600000	66.05094675	0.134005376344086
h1s10:1593196	h1s10:1590001-1600000	21.30489481	0.137365591397849
h1s10:1593239	h1s10:1590001-1600000	20.77672957	0.0577060931899642
h1s10:1593261	h1s10:1590001-1600000	38.57876415	0.0525985663082437
h1s10:1593324	h1s10:1590001-1600000	15.42497004	0.103629032258065
h1s10:1593327	h1s10:1590001-1600000	16.53679053	0.0883960573476703
h1s10:1593342	h1s10:1590001-1600000	31.05755552	0.0651433691756272
h1s10:1593343	h1s10:1590001-1600000	22.71538851	0.0549731182795699
h1s10:1593463	h1s10:1590001-1600000	27.75857155	0.0555555555555556
h1s10:1593475	h1s10:1590001-1600000	13.11441747	0.421863799283154
h1s10:1593478	h1s10:1590001-1600000	18.7963115	0.110976702508961
h1s10:1593483	h1s10:1590001-1600000	13.50363332	0.416487455197133
h1s10:1593486	h1s10:1590001-1600000	16.54182743	0.166756272401434
h1s10:1593487	h1s10:1590001-1600000	14.68714134	0.421908602150538
h1s10:1593514	h1s10:1590001-1600000	14.35230285	0.435170250896057
h1s10:1593530	h1s10:1590001-1600000	31.2408755	0.0526881720430108
h1s10:1593542	h1s10:1590001-1600000	20.75396356	0.0841397849462366
h1s10:1593584	h1s10:1590001-1600000	15.36085828	0.408557347670251
h1s10:1593601	h1s10:1590001-1600000	35.75279789	0.0756272401433692
h1s10:1593772	h1s10:1590001-1600000	24.86750297	0.0887992831541219
h1s10:1593774	h1s10:1590001-1600000	47.91547907	0.0896057347670251
h1s10:1593785	h1s10:1590001-1600000	23.67473205	0.0550627240143369
h1s10:1593801	h1s10:1590001-1600000	21.71360501	0.0803763440860215
h1s10:1593810	h1s10:1590001-1600000	76.45014319	0.0408602150537634
h1s10:1593818	h1s10:1590001-1600000	45.56873794	0.183602150537634
h1s10:1593819	h1s10:1590001-1600000	23.66107714	0.115143369175627
h1s10:1593830	h1s10:1590001-1600000	15.86522539	0.107840501792115
h1s10:1593844	h1s10:1590001-1600000	16.95856535	0.436469534050179
h1s10:1593845	h1s10:1590001-1600000	28.0133007	0.0954749103942652
h1s10:1593849	h1s10:1590001-1600000	30.53384682	0.0412634408602151
h1s10:1593850	h1s10:1590001-1600000	17.41015441	0.425985663082437
h1s10:1593862	h1s10:1590001-1600000	23.12174593	0.0675627240143369
h1s10:1593880	h1s10:1590001-1600000	16.43982166	0.438172043010753
h1s10:1593884	h1s10:1590001-1600000	81.2778426	0.0655913978494624
h1s10:1593889	h1s10:1590001-1600000	17.4133882	0.453853046594982
h1s10:1593899	h1s10:1590001-1600000	35.43255993	0.0650089605734767
h1s10:1593968	h1s10:1590001-1600000	25.06121828	0.296191756272401
h1s10:1593977	h1s10:1590001-1600000	17.11491605	0.429121863799283
h1s10:1593980	h1s10:1590001-1600000	26.88228733	0.272894265232975
h1s10:1593981	h1s10:1590001-1600000	17.04598245	0.111693548387097
h1s10:1593983	h1s10:1590001-1600000	34.39547032	0.439560931899642
h1s10:1593989	h1s10:1590001-1600000	17.14915508	0.428046594982079
h1s10:1593992	h1s10:1590001-1600000	15.79325826	0.428046594982079
h1s10:1594023	h1s10:1590001-1600000	11.92828274	0.14426523297491
h1s10:1594030	h1s10:1590001-1600000	22.14185104	0.0666666666666667
h1s10:1594058	h1s10:1590001-1600000	29.58592179	0.101344086021505
h1s10:1594059	h1s10:1590001-1600000	17.34035467	0.414605734767025
h1s10:1594062	h1s10:1590001-1600000	17.55909891	0.123700716845878
h1s10:1594074	h1s10:1590001-1600000	17.18778881	0.417831541218638
h1s10:1594114	h1s10:1590001-1600000	13.34293124	0.176209677419355
h1s10:1594116	h1s10:1590001-1600000	16.87731999	0.446863799283154
h1s10:1594124	h1s10:1590001-1600000	40.40054082	0.301747311827957
h1s10:1594136	h1s10:1590001-1600000	34.40785212	0.103046594982079
h1s10:1594137	h1s10:1590001-1600000	42.56783122	0.0947132616487455
h1s10:1594150	h1s10:1590001-1600000	36.68386515	0.380779569892473
h1s10:1594152	h1s10:1590001-1600000	42.88219525	0.125044802867384
h1s10:1594193	h1s10:1590001-1600000	23.50388517	0.0657706093189964
h1s10:1594202	h1s10:1590001-1600000	15.07658178	0.186962365591398
h1s10:1594212	h1s10:1590001-1600000	22.43831146	0.393593189964158
h1s10:1594215	h1s10:1590001-1600000	18.41036739	0.25752688172043
h1s10:1594229	h1s10:1590001-1600000	20.13133368	0.171012544802867
h1s10:1594232	h1s10:1590001-1600000	50.0251342	0.0861111111111111
h1s10:1594233	h1s10:1590001-1600000	28.31559904	0.0784498207885305
h1s10:1594238	h1s10:1590001-1600000	14.45759633	0.0870519713261649
h1s10:1594259	h1s10:1590001-1600000	17.79805601	0.0583781362007168
h1s10:1594260	h1s10:1590001-1600000	22.00044835	0.478987455197133
h1s10:1594310	h1s10:1590001-1600000	32.67017752	0.167652329749104
h1s10:1594317	h1s10:1590001-1600000	21.4345146	0.155510752688172
h1s10:1594320	h1s10:1590001-1600000	31.9119233	0.132213261648746
h1s10:1594325	h1s10:1590001-1600000	14.27590314	0.398252688172043
h1s10:1594329	h1s10:1590001-1600000	27.65495051	0.153360215053763
h1s10:1594347	h1s10:1590001-1600000	15.54477017	0.394847670250896
h1s10:1594356	h1s10:1590001-1600000	53.38575492	0.064247311827957
h1s10:1594373	h1s10:1590001-1600000	39.61768384	0.067741935483871
h1s10:1594380	h1s10:1590001-1600000	27.54180944	0.49081541218638
h1s10:1604958	h1s10:1600001-1610000	36.9339054	0.178897849462366
h1s10:1604964	h1s10:1600001-1610000	33.70567466	0.22997311827957
h1s10:1604985	h1s10:1600001-1610000	25.44349208	0.0961917562724014
h1s10:1605003	h1s10:1600001-1610000	24.87674754	0.075
h1s10:1605026	h1s10:1600001-1610000	33.60509255	0.182930107526882
h1s10:1610666	h1s10:1610001-1620000	57.02832311	0.0675627240143369
h1s10:1610678	h1s10:1610001-1620000	29.53555364	0.0452956989247312
h1s10:1610905	h1s10:1610001-1620000	25.08948606	0.250313620071685
h1s10:1610956	h1s10:1610001-1620000	29.97972822	0.147894265232975
h1s10:1610969	h1s10:1610001-1620000	26.38517538	0.392114695340502
h1s10:1610986	h1s10:1610001-1620000	29.97783263	0.0812724014336918
h1s10:1611028	h1s10:1610001-1620000	41.76971384	0.0579749103942652
h1s10:1611050	h1s10:1610001-1620000	41.21773143	0.0642921146953405
h1s10:1611133	h1s10:1610001-1620000	25.47906265	0.0748207885304659
h1s10:1611138	h1s10:1610001-1620000	20.20617738	0.239829749103943
h1s10:1611146	h1s10:1610001-1620000	28.40340211	0.0629480286738351
h1s10:1611218	h1s10:1610001-1620000	22.68045824	0.0809139784946237
h1s10:1611232	h1s10:1610001-1620000	22.27225557	0.0828853046594982
h1s10:1611240	h1s10:1610001-1620000	35.64302944	0.128046594982079
h1s10:1611279	h1s10:1610001-1620000	14.10402693	0.141801075268817
h1s10:1611282	h1s10:1610001-1620000	14.22857988	0.147804659498208
h1s10:1611372	h1s10:1610001-1620000	27.09326322	0.0844086021505376
h1s10:1611419	h1s10:1610001-1620000	22.41278808	0.0810483870967742
h1s10:1617576	h1s10:1610001-1620000	21.34403717	0.15344982078853
h1s10:1617578	h1s10:1610001-1620000	17.06825296	0.371415770609319
h1s10:1617582	h1s10:1610001-1620000	53.08446162	0.126075268817204
h1s10:1617596	h1s10:1610001-1620000	39.50613182	0.0398297491039427
h1s10:1617611	h1s10:1610001-1620000	15.37560112	0.363575268817204
h1s10:1617833	h1s10:1610001-1620000	24.03266299	0.364964157706093
h1s10:1617838	h1s10:1610001-1620000	39.70219165	0.0689068100358423
h1s10:1617878	h1s10:1610001-1620000	12.38059685	0.48584229390681
h1s10:1617894	h1s10:1610001-1620000	37.57259892	0.165456989247312
h1s10:1617900	h1s10:1610001-1620000	34.90346715	0.0915770609318996
h1s10:1617935	h1s10:1610001-1620000	37.66012811	0.173073476702509
h1s10:1617946	h1s10:1610001-1620000	16.98878785	0.402016129032258
h1s10:1617965	h1s10:1610001-1620000	40.19014429	0.0573028673835125
h1s10:1618040	h1s10:1610001-1620000	27.29794673	0.0577060931899642
h1s10:1618076	h1s10:1610001-1620000	37.62211219	0.169937275985663
h1s10:1620589	h1s10:1620001-1630000	31.91195761	0.0986111111111111
h1s10:1620625	h1s10:1620001-1630000	23.88968161	0.0715949820788531
h1s10:1620656	h1s10:1620001-1630000	19.64331441	0.0931003584229391
h1s10:1620676	h1s10:1620001-1630000	33.68338242	0.174193548387097
h1s10:1620732	h1s10:1620001-1630000	33.12148636	0.0570340501792115
h1s10:1620764	h1s10:1620001-1630000	21.29020509	0.056989247311828
h1s10:1680055	h1s10:1680001-1690000	13.67918892	0.228853046594982
h1s10:1680057	h1s10:1680001-1690000	38.37574946	0.111693548387097
h1s10:1680092	h1s10:1680001-1690000	30.54377705	0.313037634408602
h1s10:1680093	h1s10:1680001-1690000	37.72103766	0.375806451612903
h1s10:1680100	h1s10:1680001-1690000	24.82957055	0.144623655913978
h1s10:1680116	h1s10:1680001-1690000	13.69687559	0.38915770609319
h1s10:1680132	h1s10:1680001-1690000	28.0245796	0.150044802867384
h1s10:1680202	h1s10:1680001-1690000	14.6340921	0.173476702508961
h1s10:1680203	h1s10:1680001-1690000	33.35713783	0.324283154121864
h1s10:1680205	h1s10:1680001-1690000	37.49900189	0.1959229390681
h1s10:1726102	h1s10:1720001-1730000	36.53369621	0.184767025089606
h1s10:1726140	h1s10:1720001-1730000	14.21062986	0.467338709677419
h1s10:1726154	h1s10:1720001-1730000	24.85962164	0.0958781362007168
h1s10:1726158	h1s10:1720001-1730000	27.62307206	0.102060931899642
h1s10:1726360	h1s10:1720001-1730000	34.95581567	0.166845878136201
h1s10:1726371	h1s10:1720001-1730000	18.50445694	0.0816308243727599
h1s10:1726374	h1s10:1720001-1730000	19.28715514	0.0762096774193548
h1s10:1726393	h1s10:1720001-1730000	24.0476686	0.207347670250896
h1s10:1726444	h1s10:1720001-1730000	19.51769889	0.0546594982078853
h1s10:1726456	h1s10:1720001-1730000	22.11655928	0.361559139784946
h1s10:1726487	h1s10:1720001-1730000	43.29191503	0.0951612903225806
h1s10:1726489	h1s10:1720001-1730000	42.80274401	0.115322580645161
h1s10:1726497	h1s10:1720001-1730000	40.29046447	0.0821236559139785
h1s10:1726531	h1s10:1720001-1730000	21.31806432	0.0613351254480287
h1s10:1726603	h1s10:1720001-1730000	20.51958108	0.471998207885305
h1s10:1726758	h1s10:1720001-1730000	29.57961485	0.124596774193548
h1s10:1726762	h1s10:1720001-1730000	20.1185163	0.33570788530466
h1s10:1727020	h1s10:1720001-1730000	16.64050819	0.455331541218638
h1s10:1727038	h1s10:1720001-1730000	44.85392714	0.0868727598566308
h1s10:1727053	h1s10:1720001-1730000	22.8205383	0.480062724014337
h1s10:1727055	h1s10:1720001-1730000	18.35699258	0.0818996415770609
h1s10:1727129	h1s10:1720001-1730000	20.78955795	0.098252688172043
h1s10:1727135	h1s10:1720001-1730000	23.20744269	0.307930107526882
h1s10:1727139	h1s10:1720001-1730000	19.54153539	0.187634408602151
h1s10:1727144	h1s10:1720001-1730000	17.93623303	0.397939068100358
h1s10:1727148	h1s10:1720001-1730000	44.89193658	0.141397849462366
h1s10:1727163	h1s10:1720001-1730000	44.93172842	0.0990143369175627
h1s10:1734925	h1s10:1730001-1740000	44.24852604	0.0978494623655914
h1s10:1734926	h1s10:1730001-1740000	28.05358517	0.146102150537634
h1s10:1734973	h1s10:1730001-1740000	38.57854858	0.23073476702509
h1s10:1734981	h1s10:1730001-1740000	18.89806928	0.319847670250896
h1s10:1734993	h1s10:1730001-1740000	25.87966115	0.0790322580645161
h1s10:1735071	h1s10:1730001-1740000	25.79457391	0.169086021505376
h1s10:1735081	h1s10:1730001-1740000	29.56374711	0.142114695340502
h1s10:1735083	h1s10:1730001-1740000	41.75748388	0.107795698924731
h1s10:1735095	h1s10:1730001-1740000	37.60924009	0.211021505376344
h1s10:1735116	h1s10:1730001-1740000	14.67164848	0.408243727598566
h1s10:1735323	h1s10:1730001-1740000	45.87474177	0.103763440860215
h1s10:1735324	h1s10:1730001-1740000	49.05943127	0.147670250896057
h1s10:1735346	h1s10:1730001-1740000	41.43035393	0.135304659498208
h1s10:1735356	h1s10:1730001-1740000	33.15153472	0.0683243727598566
h1s10:1735379	h1s10:1730001-1740000	42.66306138	0.0448028673835125
h1s10:1735382	h1s10:1730001-1740000	59.44599162	0.128181003584229
h1s10:1735387	h1s10:1730001-1740000	24.74480563	0.0559139784946237
h1s10:1735397	h1s10:1730001-1740000	24.78912823	0.295564516129032
h1s10:1735414	h1s10:1730001-1740000	38.96381311	0.149910394265233
h1s10:1735427	h1s10:1730001-1740000	76.78852748	0.136424731182796
h1s10:1735432	h1s10:1730001-1740000	16.56476438	0.495430107526882
h1s10:1735436	h1s10:1730001-1740000	22.97980546	0.276209677419355
h1s10:1735449	h1s10:1730001-1740000	57.28416692	0.151299283154122
h1s10:1735461	h1s10:1730001-1740000	45.89092954	0.0663978494623656
h1s10:1735463	h1s10:1730001-1740000	27.4058624	0.308467741935484
h1s10:1735490	h1s10:1730001-1740000	35.63226198	0.118906810035842
h1s10:1758146	h1s10:1750001-1760000	40.85616939	0.057168458781362
h1s10:1758227	h1s10:1750001-1760000	21.23351005	0.147849462365591
h1s10:1758238	h1s10:1750001-1760000	30.26851914	0.121057347670251
h1s10:1764804	h1s10:1760001-1770000	15.61889805	0.461379928315412
h1s10:1764836	h1s10:1760001-1770000	24.06965512	0.119713261648746
h1s10:1764844	h1s10:1760001-1770000	22.06661921	0.0529569892473118
h1s10:1764848	h1s10:1760001-1770000	23.46902193	0.057258064516129
h1s10:1764852	h1s10:1760001-1770000	38.16031317	0.0524193548387097
h1s10:1764860	h1s10:1760001-1770000	32.31146302	0.106899641577061
h1s10:1764913	h1s10:1760001-1770000	25.24125798	0.15255376344086
h1s10:1764914	h1s10:1760001-1770000	13.2743089	0.376926523297491
h1s10:1764919	h1s10:1760001-1770000	12.91176017	0.376926523297491
h1s10:1764920	h1s10:1760001-1770000	13.27931787	0.368862007168459
h1s10:1764922	h1s10:1760001-1770000	35.74360565	0.042831541218638
h1s10:1764950	h1s10:1760001-1770000	31.5179128	0.0674731182795699
h1s10:1764954	h1s10:1760001-1770000	26.26165074	0.194444444444444
h1s10:1764960	h1s10:1760001-1770000	32.12177989	0.06415770609319
h1s10:1764961	h1s10:1760001-1770000	45.78975496	0.130913978494624
h1s10:1764984	h1s10:1760001-1770000	22.09246518	0.155555555555556
h1s10:1764991	h1s10:1760001-1770000	15.40233076	0.482571684587814
h1s10:1764994	h1s10:1760001-1770000	22.29634287	0.164336917562724
h1s10:1765009	h1s10:1760001-1770000	18.30489647	0.20241935483871
h1s10:1765014	h1s10:1760001-1770000	37.93559707	0.167921146953405
h1s10:1765025	h1s10:1760001-1770000	35.24957357	0.12589605734767
h1s10:1765026	h1s10:1760001-1770000	16.79728869	0.42423835125448
h1s10:1765030	h1s10:1760001-1770000	40.76477863	0.173028673835125
h1s10:1765034	h1s10:1760001-1770000	37.45613656	0.13584229390681
h1s10:1765036	h1s10:1760001-1770000	14.29883451	0.425851254480287
h1s10:1765052	h1s10:1760001-1770000	22.76070721	0.0573476702508961
h1s10:1765082	h1s10:1760001-1770000	41.68901573	0.157347670250896
h1s10:1765109	h1s10:1760001-1770000	46.42306155	0.0681003584229391
h1s10:1765145	h1s10:1760001-1770000	43.16220648	0.0860215053763441
h1s10:1765170	h1s10:1760001-1770000	36.53983548	0.150134408602151
h1s10:1765194	h1s10:1760001-1770000	20.29025605	0.0671146953405018
h1s10:1765200	h1s10:1760001-1770000	45.65187321	0.0646953405017921
h1s10:1765201	h1s10:1760001-1770000	18.00649947	0.426075268817204
h1s10:1765239	h1s10:1760001-1770000	39.07909248	0.218055555555556
h1s10:1765241	h1s10:1760001-1770000	42.23600939	0.237948028673835
h1s10:1765242	h1s10:1760001-1770000	32.99532277	0.105645161290323
h1s10:1765251	h1s10:1760001-1770000	57.07875478	0.235618279569892
h1s10:1765254	h1s10:1760001-1770000	39.05047092	0.102464157706093
h1s10:1765271	h1s10:1760001-1770000	27.44453637	0.0917562724014337
h1s10:1765275	h1s10:1760001-1770000	52.1252106	0.0734318996415771
h1s10:1765314	h1s10:1760001-1770000	22.55676355	0.112455197132616
h1s10:1765317	h1s10:1760001-1770000	21.2527791	0.422356630824373
h1s10:1765358	h1s10:1760001-1770000	42.86334517	0.0854838709677419
h1s10:1765359	h1s10:1760001-1770000	23.03211856	0.175224014336918
h1s10:1765361	h1s10:1760001-1770000	28.6187365	0.105913978494624
h1s10:1765362	h1s10:1760001-1770000	36.23299922	0.15421146953405
h1s10:1765363	h1s10:1760001-1770000	33.816671	0.117562724014337
h1s10:1765368	h1s10:1760001-1770000	18.18924455	0.0632616487455197
h1s10:1765373	h1s10:1760001-1770000	42.79939031	0.0872759856630824
h1s10:1765387	h1s10:1760001-1770000	20.32195485	0.0637544802867384
h1s10:1765397	h1s10:1760001-1770000	24.9783336	0.178001792114695
h1s10:1765401	h1s10:1760001-1770000	29.5969348	0.109587813620072
h1s10:1765424	h1s10:1760001-1770000	33.44904314	0.0585573476702509
h1s10:1789290	h1s10:1780001-1790000	19.00293683	0.0789874551971326
h1s10:1789335	h1s10:1780001-1790000	36.93299942	0.0525537634408602
h1s10:1789336	h1s10:1780001-1790000	33.33424655	0.0565860215053763
h1s10:1789344	h1s10:1780001-1790000	41.39495232	0.0562724014336918
h1s10:1789843	h1s10:1780001-1790000	28.17712848	0.0762544802867384
h1s10:1789847	h1s10:1780001-1790000	20.43681589	0.130286738351254
h1s10:1789858	h1s10:1780001-1790000	17.02256493	0.168145161290323
h1s10:1789861	h1s10:1780001-1790000	22.8028004	0.0983870967741935
h1s10:1789938	h1s10:1780001-1790000	23.66585299	0.155241935483871
h1s10:1837758	h1s10:1830001-1840000	46.55457719	0.0787634408602151
h1s10:1837767	h1s10:1830001-1840000	40.21296491	0.0565412186379928
h1s10:1837785	h1s10:1830001-1840000	17.7498665	0.0555555555555556
h1s10:1837803	h1s10:1830001-1840000	30.17773827	0.141487455197133
h1s10:1837806	h1s10:1830001-1840000	17.60700511	0.245071684587814
h1s10:1837809	h1s10:1830001-1840000	28.46844655	0.167517921146953
h1s10:1837851	h1s10:1830001-1840000	50.74251271	0.0495071684587814
h1s10:1837859	h1s10:1830001-1840000	33.39791303	0.0627688172043011
h1s10:1837872	h1s10:1830001-1840000	35.76692197	0.156541218637993
h1s10:1837878	h1s10:1830001-1840000	19.04427521	0.167159498207885
h1s10:1837893	h1s10:1830001-1840000	25.88469413	0.0598566308243728
h1s10:1837897	h1s10:1830001-1840000	56.48500111	0.0380376344086022
h1s10:1837905	h1s10:1830001-1840000	23.70589641	0.0633960573476702
h1s10:1837947	h1s10:1830001-1840000	45.87623427	0.167338709677419
h1s10:1837961	h1s10:1830001-1840000	32.05958082	0.0576612903225806
h1s10:1838097	h1s10:1830001-1840000	30.81145429	0.0630824372759857
h1s10:1838112	h1s10:1830001-1840000	32.54497752	0.121146953405018
h1s10:1838157	h1s10:1830001-1840000	20.68317228	0.106810035842294
h1s10:1838235	h1s10:1830001-1840000	29.0452584	0.0511200716845878
h1s10:1838256	h1s10:1830001-1840000	14.73692642	0.283243727598566
h1s10:1838261	h1s10:1830001-1840000	27.67020701	0.0760752688172043
h1s10:1838274	h1s10:1830001-1840000	25.38296217	0.131810035842294
h1s10:1838277	h1s10:1830001-1840000	14.37568585	0.175582437275986
h1s10:1854108	h1s10:1850001-1860000	34.91301498	0.056989247311828
h1s10:1867129	h1s10:1860001-1870000	49.26532002	0.055331541218638
h1s10:1867133	h1s10:1860001-1870000	22.09268426	0.0716845878136201
h1s10:1873052	h1s10:1870001-1880000	48.92613902	0.108646953405018
h1s10:1874415	h1s10:1870001-1880000	22.2215279	0.0505824372759857
h1s10:1878465	h1s10:1870001-1880000	25.89506282	0.0805555555555556
h1s10:1878473	h1s10:1870001-1880000	27.69572384	0.0805555555555556
h1s10:1879101	h1s10:1870001-1880000	17.46512705	0.0609767025089606
h1s10:1879145	h1s10:1870001-1880000	33.54787841	0.0560931899641577
h1s10:1883781	h1s10:1880001-1890000	23.55413679	0.403181003584229
h1s10:1883794	h1s10:1880001-1890000	28.1383376	0.462813620071685
h1s10:1883802	h1s10:1880001-1890000	33.0380649	0.12078853046595
h1s10:1883804	h1s10:1880001-1890000	38.75605017	0.074910394265233
h1s10:1883809	h1s10:1880001-1890000	23.80143804	0.404121863799283
h1s10:1883821	h1s10:1880001-1890000	62.01339727	0.142428315412186
h1s10:1883830	h1s10:1880001-1890000	20.12947485	0.0719534050179211
h1s10:1883840	h1s10:1880001-1890000	16.31061384	0.0631272401433692
h1s10:1883855	h1s10:1880001-1890000	48.67485521	0.131854838709677
h1s10:1883885	h1s10:1880001-1890000	13.68139296	0.0688620071684588
h1s10:1884223	h1s10:1880001-1890000	26.34720882	0.417293906810036
h1s10:1884229	h1s10:1880001-1890000	25.37696885	0.0834677419354839
h1s10:1884267	h1s10:1880001-1890000	41.18952037	0.201612903225806
h1s10:1884270	h1s10:1880001-1890000	25.77956029	0.0956093189964158
h1s10:1884280	h1s10:1880001-1890000	20.16399145	0.495654121863799
h1s10:1884282	h1s10:1880001-1890000	16.87418927	0.41429211469534
h1s10:1887928	h1s10:1880001-1890000	32.40992553	0.0684587813620072
h1s10:1887936	h1s10:1880001-1890000	25.26828276	0.0426523297491039
h1s10:1887964	h1s10:1880001-1890000	20.92778641	0.0755376344086021
h1s10:1887979	h1s10:1880001-1890000	18.29562345	0.0762544802867384
h1s10:1888011	h1s10:1880001-1890000	20.36611011	0.0595878136200717
h1s10:1888018	h1s10:1880001-1890000	34.95371169	0.162096774193548
h1s10:1888046	h1s10:1880001-1890000	39.93531625	0.126120071684588
h1s10:1888088	h1s10:1880001-1890000	15.2056987	0.175672043010753
h1s10:1888855	h1s10:1880001-1890000	26.0191939	0.221729390681004
h1s10:1888859	h1s10:1880001-1890000	55.41143564	0.051836917562724
h1s10:1888864	h1s10:1880001-1890000	65.88564341	0.259005376344086
h1s10:1888890	h1s10:1880001-1890000	21.59193746	0.264426523297491
h1s10:1888893	h1s10:1880001-1890000	44.76543924	0.126164874551971
h1s10:1888897	h1s10:1880001-1890000	49.65855346	0.134229390681004
h1s10:1889388	h1s10:1880001-1890000	36.20410789	0.053673835125448
h1s10:1889407	h1s10:1880001-1890000	19.9443211	0.436155913978495
h1s10:1889432	h1s10:1880001-1890000	43.49985675	0.144086021505376
h1s10:1889490	h1s10:1880001-1890000	46.09800609	0.0370071684587814
h1s10:1889514	h1s10:1880001-1890000	33.60560725	0.117652329749104
h1s10:1889532	h1s10:1880001-1890000	18.25574316	0.208602150537634
h1s10:1889579	h1s10:1880001-1890000	39.16652001	0.0711917562724014
h1s10:1889636	h1s10:1880001-1890000	31.62583143	0.287768817204301
h1s10:1889700	h1s10:1880001-1890000	26.58539945	0.0593189964157706
h1s10:1889713	h1s10:1880001-1890000	24.62485162	0.362455197132616
h1s10:1889733	h1s10:1880001-1890000	45.3784158	0.242786738351254
h1s10:1898044	h1s10:1890001-1900000	29.13054414	0.17334229390681
h1s10:1898123	h1s10:1890001-1900000	19.57118199	0.134318996415771
h1s10:1898157	h1s10:1890001-1900000	18.00052887	0.0934587813620072
h1s10:1898161	h1s10:1890001-1900000	19.84397325	0.323566308243728
h1s10:1909580	h1s10:1900001-1910000	57.53123701	0.0755376344086021
h1s10:1910852	h1s10:1910001-1920000	29.37950322	0.13163082437276
h1s10:1912561	h1s10:1910001-1920000	39.74224478	0.0991935483870968
h1s10:1912602	h1s10:1910001-1920000	19.85987009	0.053584229390681
h1s10:1941162	h1s10:1940001-1950000	40.40676585	0.0889336917562724
h1s10:1941330	h1s10:1940001-1950000	35.17026804	0.0681899641577061
h1s10:1941342	h1s10:1940001-1950000	33.11956187	0.348521505376344
h1s10:1957669	h1s10:1950001-1960000	23.06538342	0.087679211469534
h1s10:1957703	h1s10:1950001-1960000	20.98212947	0.0400537634408602
h1s10:1957705	h1s10:1950001-1960000	23.42474883	0.0386200716845878
h1s10:1957706	h1s10:1950001-1960000	27.3314353	0.157930107526882
h1s10:1957730	h1s10:1950001-1960000	51.88560838	0.0458781362007168
h1s10:1960483	h1s10:1960001-1970000	24.70324851	0.211021505376344
h1s10:1960488	h1s10:1960001-1970000	36.55230893	0.370250896057348
h1s10:1960491	h1s10:1960001-1970000	20.42606566	0.258333333333333
h1s10:1961106	h1s10:1960001-1970000	26.73603639	0.13584229390681
h1s10:1966753	h1s10:1960001-1970000	23.59329378	0.0525985663082437
h1s10:1971273	h1s10:1970001-1980000	19.47001537	0.124059139784946
h1s10:1971276	h1s10:1970001-1980000	26.67059637	0.238575268817204
h1s10:1971295	h1s10:1970001-1980000	17.67420354	0.140188172043011
h1s10:1971304	h1s10:1970001-1980000	50.19045615	0.0969534050179211
h1s10:1971425	h1s10:1970001-1980000	32.1666673	0.115501792114695
h1s10:1971426	h1s10:1970001-1980000	40.19874591	0.107437275985663
h1s10:1971435	h1s10:1970001-1980000	35.10970405	0.117114695340502
h1s10:1987884	h1s10:1980001-1990000	30.03451087	0.114964157706093
h1s10:1987892	h1s10:1980001-1990000	43.96710925	0.0706541218637993
h1s10:1987905	h1s10:1980001-1990000	88.95208623	0.0573476702508961
h1s10:1987920	h1s10:1980001-1990000	43.40943012	0.0706541218637993
h1s10:1987926	h1s10:1980001-1990000	34.15283087	0.0781810035842294
h1s10:1987932	h1s10:1980001-1990000	29.05731358	0.0782258064516129
h1s10:1987959	h1s10:1980001-1990000	31.85009168	0.149372759856631
h1s10:1989500	h1s10:1980001-1990000	36.0191831	0.0611111111111111
h1s10:1989543	h1s10:1980001-1990000	89.47544344	0.078673835125448
h1s10:1989572	h1s10:1980001-1990000	88.7099092	0.0310035842293907
h1s10:1989615	h1s10:1980001-1990000	41.39167326	0.132168458781362
h1s10:1989618	h1s10:1980001-1990000	85.79151253	0.337141577060932
h1s10:1989798	h1s10:1980001-1990000	34.66384612	0.0525089605734767
h1s10:1989828	h1s10:1980001-1990000	61.9325479	0.346774193548387
h1s10:1989830	h1s10:1980001-1990000	35.54758165	0.139650537634409
h1s10:1989861	h1s10:1980001-1990000	41.77877821	0.210931899641577
h1s10:1989864	h1s10:1980001-1990000	38.53305553	0.121102150537634
h1s10:1989931	h1s10:1980001-1990000	41.66541226	0.196415770609319
h1s10:1989942	h1s10:1980001-1990000	24.42639397	0.123969534050179
h1s10:1989950	h1s10:1980001-1990000	31.92396176	0.225134408602151
h1s10:1989953	h1s10:1980001-1990000	28.32535029	0.123745519713262
h1s10:1989978	h1s10:1980001-1990000	37.78497727	0.167965949820789
h1s10:1989984	h1s10:1980001-1990000	45.64118533	0.138440860215054
h1s10:1989994	h1s10:1980001-1990000	103.32205637	0.0419354838709677
h1s10:1989999	h1s10:1980001-1990000	40.31008672	0.0623655913978495
h1s10:1990068	h1s10:1990001-2e+06	30.19764345	0.158960573476703
h1s10:1990069	h1s10:1990001-2e+06	38.57436567	0.0828853046594982
h1s10:1990080	h1s10:1990001-2e+06	39.10034878	0.071415770609319
h1s10:1990102	h1s10:1990001-2e+06	106.59823503	0.0467741935483871
h1s10:1990146	h1s10:1990001-2e+06	38.24004323	0.369982078853047
h1s10:1990194	h1s10:1990001-2e+06	41.49709212	0.165277777777778
h1s10:1992370	h1s10:1990001-2e+06	28.99209092	0.399596774193548
h1s10:1992415	h1s10:1990001-2e+06	34.41683978	0.251254480286738
h1s10:1992445	h1s10:1990001-2e+06	14.64818901	0.44758064516129
h1s10:1992454	h1s10:1990001-2e+06	22.04332944	0.0918010752688172
h1s10:1992550	h1s10:1990001-2e+06	15.07448393	0.36760752688172
h1s10:1992625	h1s10:1990001-2e+06	34.34203875	0.117249103942652
h1s10:1992639	h1s10:1990001-2e+06	23.94214325	0.0656810035842294
h1s10:1992652	h1s10:1990001-2e+06	23.0333852	0.250089605734767
h1s10:1992701	h1s10:1990001-2e+06	27.42687193	0.161827956989247
h1s10:1992732	h1s10:1990001-2e+06	20.9182359	0.0969086021505376
h1s10:1992780	h1s10:1990001-2e+06	46.19166706	0.0525089605734767
h1s10:2043284	h1s10:2040001-2050000	17.11802532	0.293727598566308
h1s10:2043302	h1s10:2040001-2050000	54.12394312	0.102150537634409
h1s10:2043313	h1s10:2040001-2050000	22.05782694	0.246102150537634
h1s10:2043318	h1s10:2040001-2050000	36.00507179	0.169086021505376
h1s10:2043323	h1s10:2040001-2050000	28.54712234	0.138888888888889
h1s10:2043336	h1s10:2040001-2050000	29.3821485	0.107213261648746
h1s10:2043356	h1s10:2040001-2050000	22.31780781	0.10344982078853
h1s10:2043364	h1s10:2040001-2050000	30.04924072	0.0514336917562724
h1s10:2043367	h1s10:2040001-2050000	35.3899965	0.069758064516129
h1s10:2043379	h1s10:2040001-2050000	34.241035	0.205062724014337
h1s10:2043387	h1s10:2040001-2050000	30.1282094	0.0809587813620072
h1s10:2043388	h1s10:2040001-2050000	15.35023712	0.267428315412186
h1s10:2043398	h1s10:2040001-2050000	27.69393228	0.0912634408602151
h1s10:2043399	h1s10:2040001-2050000	24.39248106	0.11173835125448
h1s10:2043408	h1s10:2040001-2050000	30.67217599	0.0474014336917563
h1s10:2043410	h1s10:2040001-2050000	21.78823086	0.0746415770609319
h1s10:2043413	h1s10:2040001-2050000	27.87161478	0.240277777777778
h1s10:2043428	h1s10:2040001-2050000	16.42566534	0.288037634408602
h1s10:2043432	h1s10:2040001-2050000	22.86957198	0.433154121863799
h1s10:2043459	h1s10:2040001-2050000	23.06902093	0.275179211469534
h1s10:2043491	h1s10:2040001-2050000	20.53291194	0.180197132616487
h1s10:2043493	h1s10:2040001-2050000	28.45791714	0.0449820788530466
h1s10:2043502	h1s10:2040001-2050000	22.6809112	0.0467741935483871
h1s10:2043531	h1s10:2040001-2050000	18.4122028	0.293772401433692
h1s10:2043914	h1s10:2040001-2050000	18.51881528	0.248700716845878
h1s10:2043929	h1s10:2040001-2050000	17.92307398	0.264023297491039
h1s10:2043931	h1s10:2040001-2050000	18.25260303	0.272087813620072
h1s10:2043938	h1s10:2040001-2050000	20.39784946	0.284453405017921
h1s10:2043948	h1s10:2040001-2050000	31.18283146	0.0362007168458781
h1s10:2043950	h1s10:2040001-2050000	18.15132197	0.294713261648746
h1s10:2055546	h1s10:2050001-2060000	62.94769869	0.15905017921147
h1s10:2056167	h1s10:2050001-2060000	31.4603158	0.167697132616487
h1s10:2056171	h1s10:2050001-2060000	38.57797994	0.159318996415771
h1s10:2063201	h1s10:2060001-2070000	28.62572032	0.0788530465949821
h1s10:2063238	h1s10:2060001-2070000	27.3815648	0.144354838709677
h1s10:2063239	h1s10:2060001-2070000	26.46736606	0.0926523297491039
h1s10:2064143	h1s10:2060001-2070000	18.52197799	0.0893817204301075
h1s10:2077530	h1s10:2070001-2080000	37.92070388	0.067741935483871
h1s10:2077537	h1s10:2070001-2080000	13.02456292	0.38826164874552
h1s10:2077550	h1s10:2070001-2080000	15.58498527	0.385573476702509
h1s10:2077573	h1s10:2070001-2080000	18.63797721	0.428987455197133
h1s10:2077586	h1s10:2070001-2080000	71.49244484	0.0919802867383512
h1s10:2077629	h1s10:2070001-2080000	17.12399615	0.382347670250896
h1s10:2077637	h1s10:2070001-2080000	28.4571407	0.0526433691756272
h1s10:2077665	h1s10:2070001-2080000	15.08420697	0.37410394265233
h1s10:2077678	h1s10:2070001-2080000	35.16050596	0.0713709677419355
h1s10:2077679	h1s10:2070001-2080000	17.27867925	0.373566308243728
h1s10:2077753	h1s10:2070001-2080000	14.35333651	0.163844086021505
h1s10:2077763	h1s10:2070001-2080000	14.65569801	0.395250896057348
h1s10:2077765	h1s10:2070001-2080000	32.53251046	0.0612007168458781
h1s10:2077768	h1s10:2070001-2080000	36.35681328	0.0612007168458781
h1s10:2077788	h1s10:2070001-2080000	15.38285822	0.381093189964158
h1s10:2115564	h1s10:2110001-2120000	39.30778571	0.0778673835125448
h1s10:2128404	h1s10:2120001-2130000	20.63093057	0.0597670250896057
h1s10:2128419	h1s10:2120001-2130000	12.97041434	0.40739247311828
h1s10:2128428	h1s10:2120001-2130000	24.47960304	0.0818100358422939
h1s10:2128429	h1s10:2120001-2130000	25.45218176	0.0780465949820789
h1s10:2128431	h1s10:2120001-2130000	16.98348561	0.456451612903226
h1s10:2128446	h1s10:2120001-2130000	16.44164118	0.474507168458781
h1s10:2128454	h1s10:2120001-2130000	12.2648902	0.475940860215054
h1s10:2128459	h1s10:2120001-2130000	10.48874461	0.496415770609319
h1s10:2128461	h1s10:2120001-2130000	14.0717137	0.460215053763441
h1s10:2128464	h1s10:2120001-2130000	20.69602401	0.0647401433691756
h1s10:2128473	h1s10:2120001-2130000	13.99773756	0.482123655913978
h1s10:2128506	h1s10:2120001-2130000	42.90133238	0.0626344086021505
h1s10:2128517	h1s10:2120001-2130000	22.08982311	0.0524641577060932
h1s10:2128560	h1s10:2120001-2130000	41.66110108	0.249596774193548
h1s10:2128563	h1s10:2120001-2130000	21.53600374	0.181854838709677
h1s10:2128580	h1s10:2120001-2130000	14.48300695	0.459991039426523
h1s10:2128581	h1s10:2120001-2130000	20.12174321	0.0638440860215054
h1s10:2128603	h1s10:2120001-2130000	31.07906641	0.10331541218638
h1s10:2128605	h1s10:2120001-2130000	15.97526841	0.441353046594982
h1s10:2128610	h1s10:2120001-2130000	20.09002591	0.416980286738351
h1s10:2128615	h1s10:2120001-2130000	11.8468013	0.498521505376344
h1s10:2128633	h1s10:2120001-2130000	13.82685362	0.465322580645161
h1s10:2128641	h1s10:2120001-2130000	17.80718602	0.371953405017921
h1s10:2128665	h1s10:2120001-2130000	26.27166836	0.164023297491039
h1s10:2128680	h1s10:2120001-2130000	25.35925508	0.181496415770609
h1s10:2128692	h1s10:2120001-2130000	20.31165694	0.314650537634409
h1s10:2128693	h1s10:2120001-2130000	37.54532106	0.064426523297491
h1s10:2162636	h1s10:2160001-2170000	44.25007293	0.459274193548387
h1s10:2162772	h1s10:2160001-2170000	30.02587722	0.242517921146953
h1s10:2162787	h1s10:2160001-2170000	39.36016966	0.436245519713262
h1s10:2162837	h1s10:2160001-2170000	38.46467996	0.0508960573476702
h1s10:2162868	h1s10:2160001-2170000	55.65008692	0.0422043010752688
h1s10:2162871	h1s10:2160001-2170000	32.47452377	0.0549731182795699
h1s10:2162960	h1s10:2160001-2170000	29.44053561	0.191801075268817
h1s10:2162978	h1s10:2160001-2170000	49.00026993	0.0446236559139785
h1s10:2163646	h1s10:2160001-2170000	49.79550613	0.0650537634408602
h1s10:2163828	h1s10:2160001-2170000	50.49276088	0.100537634408602
h1s10:2163863	h1s10:2160001-2170000	89.58154657	0.0879032258064516
h1s10:2163884	h1s10:2160001-2170000	39.32121002	0.11989247311828
h1s10:2171456	h1s10:2170001-2180000	58.38731323	0.0887544802867384
h1s10:2172045	h1s10:2170001-2180000	32.17227479	0.0528673835125448
h1s10:2172057	h1s10:2170001-2180000	27.7782533	0.0488351254480287
h1s10:2172100	h1s10:2170001-2180000	27.50010486	0.0760752688172043
h1s10:2172115	h1s10:2170001-2180000	34.51110955	0.100089605734767
h1s10:2172124	h1s10:2170001-2180000	29.45582991	0.138306451612903
h1s10:2172151	h1s10:2170001-2180000	27.31915084	0.0989247311827957
h1s10:2172169	h1s10:2170001-2180000	26.41913567	0.306137992831541
h1s10:2172172	h1s10:2170001-2180000	52.82836492	0.0413978494623656
[truncated: 998,000+ more rows]
