# Supplementary material for: Large haploblocks underlie rapid adaptation in the invasive weed Ambrosia artemisiifolia
Source: Nat Commun. 2023 Mar 27;14:1717. doi: 10.1038/s41467-023-37303-4 (PMC10042993; doi:10.1038/s41467-023-37303-4)
Supplement: Supplementary file 6 — Source Data [file 41467_2023_37303_MOESM6_ESM.zip › battlayetal2023-sourcedata/battlayetal2023-sourcedata-fig2/OL-XtX.EAA.cand]

h1s10:18200001-18210000
h1s10:20720001-20730000
h1s10:20740001-20750000
h1s10:20750001-20760000
h1s10:21490001-21500000
h1s10:21610001-21620000
h1s10:23960001-23970000
h1s10:46400001-46410000
h1s10:51320001-51330000
h1s10:51540001-51550000
h1s10:51620001-51630000
h1s10:51920001-51930000
h1s10:51930001-51940000
h1s10:8300001-8310000
h1s11:10720001-10730000
h1s11:11490001-11500000
h1s11:12090001-12100000
h1s11:13310001-13320000
h1s11:14580001-14590000
h1s11:19380001-19390000
h1s11:2030001-2040000
h1s1:13080001-13090000
h1s11:3800001-3810000
h1s11:390001-4e+05
h1s11:41100001-41110000
h1s11:41170001-41180000
h1s11:41310001-41320000
h1s11:41980001-41990000
h1s11:42050001-42060000
h1s11:42060001-42070000
h1s11:42130001-42140000
h1s11:4720001-4730000
h1s11:4810001-4820000
h1s11:48390001-48400000
h1s11:50300001-50310000
h1s11:50610001-50620000
h1s11:54210001-54220000
h1s11:55350001-55360000
h1s11:57370001-57380000
h1s11:61610001-61620000
h1s1:1690001-1700000
h1s11:8750001-8760000
h1s12:15810001-15820000
h1s12:22730001-22740000
h1s12:41870001-41880000
h1s12:47440001-47450000
h1s12:49030001-49040000
h1s12:52070001-52080000
h1s12:55630001-55640000
h1s12:59140001-59150000
h1s12:59270001-59280000
h1s12:59290001-59300000
h1s12:59370001-59380000
h1s12:8660001-8670000
h1s13:1110001-1120000
h1s13:1130001-1140000
h1s13:14250001-14260000
h1s13:16640001-16650000
h1s13:16790001-16800000
h1s13:16840001-16850000
h1s13:16910001-16920000
h1s13:16970001-16980000
h1s13:17790001-17800000
h1s13:17800001-17810000
h1s13:26190001-26200000
h1s13:26780001-26790000
h1s13:31450001-31460000
h1s1:3330001-3340000
h1s13:34750001-34760000
h1s13:4300001-4310000
h1s13:44290001-44300000
h1s13:54810001-54820000
h1s13:8380001-8390000
h1s13:8440001-8450000
h1s14:10450001-10460000
h1s14:25570001-25580000
h1s14:25990001-2.6e+07
h1s14:26600001-26610000
h1s14:39730001-39740000
h1s14:40820001-40830000
h1s14:42190001-42200000
h1s14:42360001-42370000
h1s14:46430001-46440000
h1s14:550001-560000
h1s1:4570001-4580000
h1s14:740001-750000
h1s14:7600001-7610000
h1s14:7960001-7970000
h1s1:4930001-4940000
h1s15:100001-110000
h1s15:120001-130000
h1s1:51230001-51240000
h1s1:51250001-51260000
h1s15:130001-140000
h1s15:150001-160000
h1s15:15770001-15780000
h1s15:190001-2e+05
h1s15:28930001-28940000
h1s15:29250001-29260000
h1s1:53020001-53030000
h1s15:32480001-32490000
h1s15:3880001-3890000
h1s1:54280001-54290000
h1s15:43650001-43660000
h1s1:57500001-57510000
h1s1:5750001-5760000
h1s1:57800001-57810000
h1s1:5790001-5800000
h1s1:57930001-57940000
h1s1:57950001-57960000
h1s1:58790001-58800000
h1s1:59210001-59220000
h1s1:59370001-59380000
h1s16:14160001-14170000
h1s16:17890001-17900000
h1s16:22120001-22130000
h1s16:33630001-33640000
h1s16:37470001-37480000
h1s16:37760001-37770000
h1s16:38340001-38350000
h1s16:39640001-39650000
h1s16:39870001-39880000
h1s16:43990001-4.4e+07
h1s16:44800001-44810000
h1s16:45450001-45460000
h1s16:8860001-8870000
h1s1:6960001-6970000
h1s1:6970001-6980000
h1s17:13160001-13170000
h1s17:14780001-14790000
h1s17:20010001-20020000
h1s17:3640001-3650000
h1s17:40390001-40400000
h1s17:4410001-4420000
h1s17:5780001-5790000
h1s17:5790001-5800000
h1s18:10920001-10930000
h1s18:31970001-31980000
h1s18:41020001-41030000
h1s18:44370001-44380000
h1s2:12620001-12630000
h1s2:12630001-12640000
h1s2:12990001-1.3e+07
h1s2:1590001-1600000
h1s2:17000001-17010000
h1s2:1760001-1770000
h1s2:1810001-1820000
h1s2:29390001-29400000
h1s2:51760001-51770000
h1s2:54960001-54970000
h1s2:56830001-56840000
h1s2:59210001-59220000
h1s2:6040001-6050000
h1s2:61340001-61350000
h1s2:62460001-62470000
h1s2:62670001-62680000
h1s2:64000001-64010000
h1s2:64880001-64890000
h1s2:66460001-66470000
h1s2:70220001-70230000
h1s2:71980001-71990000
h1s2:8470001-8480000
h1s2:9450001-9460000
h1s2:9830001-9840000
h1s3:10530001-10540000
h1s3:11250001-11260000
h1s3:17090001-17100000
h1s3:1810001-1820000
h1s3:21240001-21250000
h1s3:24440001-24450000
h1s3:28220001-28230000
h1s3:36450001-36460000
h1s3:3720001-3730000
h1s3:44450001-44460000
h1s3:44520001-44530000
h1s3:51350001-51360000
h1s3:52810001-52820000
h1s3:57820001-57830000
h1s4:4700001-4710000
h1s4:49410001-49420000
h1s4:49840001-49850000
h1s4:50460001-50470000
h1s4:51960001-51970000
h1s4:520001-530000
h1s4:52060001-52070000
h1s4:52080001-52090000
h1s4:52090001-52100000
h1s4:52430001-52440000
h1s4:54310001-54320000
h1s5:24130001-24140000
h1s5:28830001-28840000
h1s5:31730001-31740000
h1s5:40520001-40530000
h1s5:40530001-40540000
h1s5:40620001-40630000
h1s5:40690001-40700000
h1s5:40810001-40820000
h1s5:41270001-41280000
h1s5:41340001-41350000
h1s5:41360001-41370000
h1s5:41860001-41870000
h1s5:45510001-45520000
h1s5:46000001-46010000
h1s5:47590001-47600000
h1s5:47930001-47940000
h1s5:48970001-48980000
h1s5:49050001-49060000
h1s5:49400001-49410000
h1s5:54090001-54100000
h1s5:54200001-54210000
h1s5:54340001-54350000
h1s6:12010001-12020000
h1s6:14760001-14770000
h1s6:19310001-19320000
h1s6:19820001-19830000
h1s6:24610001-24620000
h1s6:30890001-30900000
h1s6:340001-350000
h1s6:47260001-47270000
h1s6:49570001-49580000
h1s6:5240001-5250000
h1s6:7320001-7330000
h1s6:9470001-9480000
h1s7:10870001-10880000
h1s7:16260001-16270000
h1s7:16650001-16660000
h1s7:17640001-17650000
h1s7:17650001-17660000
h1s7:17670001-17680000
h1s7:17690001-17700000
h1s7:17800001-17810000
h1s7:19250001-19260000
h1s7:19360001-19370000
h1s7:20760001-20770000
h1s7:22290001-22300000
h1s7:25020001-25030000
h1s7:38080001-38090000
h1s7:47410001-47420000
h1s7:49340001-49350000
h1s7:50240001-50250000
h1s7:50320001-50330000
h1s7:50780001-50790000
h1s7:53430001-53440000
h1s7:57470001-57480000
h1s7:60870001-60880000
h1s7:62450001-62460000
h1s7:63030001-63040000
h1s7:63050001-63060000
h1s7:63270001-63280000
h1s7:63950001-63960000
h1s7:65680001-65690000
h1s7:66570001-66580000
h1s7:67410001-67420000
h1s7:67810001-67820000
h1s7:71210001-71220000
h1s7:7320001-7330000
h1s8:110001-120000
h1s8:120001-130000
h1s8:12510001-12520000
h1s8:18150001-18160000
h1s8:18560001-18570000
h1s8:190001-2e+05
h1s8:3200001-3210000
h1s8:3820001-3830000
h1s8:63320001-63330000
h1s8:64360001-64370000
h1s8:67580001-67590000
h1s8:6950001-6960000
h1s9:13890001-13900000
h1s9:15760001-15770000
h1s9:20690001-20700000
h1s9:20700001-20710000
h1s9:20770001-20780000
h1s9:42270001-42280000
h1s9:46580001-46590000
h1s9:48530001-48540000
h1s9:5260001-5270000
h1s9:52890001-52900000
h1s9:54720001-54730000
h1s9:55160001-55170000
h1s9:55170001-55180000
h1s9:55940001-55950000
h1s9:56630001-56640000
h1s9:56670001-56680000
h1s9:57310001-57320000
h1s9:5980001-5990000
h1s9:6000001-6010000
h1s9:6020001-6030000
h1s9:6030001-6040000
h1s9:6040001-6050000
h1s9:7150001-7160000
