# Supplementary material for: Large haploblocks underlie rapid adaptation in the invasive weed Ambrosia artemisiifolia
Source: Nat Commun. 2023 Mar 27;14:1717. doi: 10.1038/s41467-023-37303-4 (PMC10042993; doi:10.1038/s41467-023-37303-4)
Supplement: Supplementary file 6 — Source Data [file 41467_2023_37303_MOESM6_ESM.zip › battlayetal2023-sourcedata/battlayetal2023-sourcedata-fig2/sourcedata.xlsx]

## Sheet: Fig2
Figure 2
section	file	description
A	T_fl_start.WGS.NEW.ps	EMMAX flowering onset GWAS results (genomic location, beta, p)
B	h1s11.41517231-lat-long-geno.txt	ELF3 SNP data for 311 modern samples (sample, population, latitude, longitude, genotype)
C	NA-XtX.wzain.csv	Genome-wide SNP data for North American BayPass XtX scan (genomic location, 10kb window name, XtX value, MAF)
C	EU-XtX.wzain.csv	Genome-wide SNP data for European BayPass XtX scan (genomic location, 10kb window name, XtX value, MAF)
C	NA-XtX.EAA.cand	A list of XtX-EAA outlier windows for North America
C	EU-XtX.EAA.cand	A list of XtX-EAA outlier windows for Europe
C	OL-XtX.EAA.cand	A list of XtX-EAA outlier windows shared between North America and Europe
C	haploblocks-6-1-23.txt	Haploblock locations (bed format)
