# Supplementary material for: Large haploblocks underlie rapid adaptation in the invasive weed Ambrosia artemisiifolia
Source: Nat Commun. 2023 Mar 27;14:1717. doi: 10.1038/s41467-023-37303-4 (PMC10042993; doi:10.1038/s41467-023-37303-4)
Supplement: Supplementary file 6 — Source Data [file 41467_2023_37303_MOESM6_ESM.zip › battlayetal2023-sourcedata/battlayetal2023-sourcedata-fig2/NA-XtX.wzain.csv]

SNP	WIND	XTX	MAF
h1s10:16248	h1s10:10001-20000	73.86849188	0.190559246954596
h1s10:16260	h1s10:10001-20000	23.30251344	0.0835548172757475
h1s10:16269	h1s10:10001-20000	39.78249701	0.118881506090808
h1s10:16299	h1s10:10001-20000	50.92473193	0.0951734957548911
h1s10:16308	h1s10:10001-20000	52.17718359	0.0713639719453673
h1s10:16311	h1s10:10001-20000	48.62231702	0.0703949796973053
h1s10:16321	h1s10:10001-20000	52.21936095	0.0650332225913621
h1s10:16323	h1s10:10001-20000	47.60151657	0.0824750830564784
h1s10:16326	h1s10:10001-20000	37.95963218	0.284348468069398
h1s10:16331	h1s10:10001-20000	45.9553736	0.184809892949428
h1s10:16338	h1s10:10001-20000	47.22454511	0.078765227021041
h1s10:16350	h1s10:10001-20000	26.29312688	0.242321889996309
h1s10:17536	h1s10:10001-20000	47.40186977	0.0599575489110373
h1s10:17539	h1s10:10001-20000	14.77888829	0.460243632336656
h1s10:17553	h1s10:10001-20000	57.69773319	0.0558231819859727
h1s10:17576	h1s10:10001-20000	19.43745653	0.413944259874492
h1s10:18813	h1s10:10001-20000	49.54672081	0.31812476928756
h1s10:18949	h1s10:10001-20000	42.22462321	0.100664451827243
h1s10:18952	h1s10:10001-20000	32.15149716	0.222462163159838
h1s10:19081	h1s10:10001-20000	32.57633523	0.207152085640458
h1s10:19320	h1s10:10001-20000	44.97805153	0.0736341823551126
h1s10:19323	h1s10:10001-20000	34.20533982	0.0636212624584718
h1s10:19341	h1s10:10001-20000	77.40513145	0.21499630860096
h1s10:19353	h1s10:10001-20000	80.79827071	0.213058324104836
h1s10:19389	h1s10:10001-20000	84.34763146	0.180804724990771
h1s10:19761	h1s10:10001-20000	28.76037083	0.0590531561461794
h1s10:19764	h1s10:10001-20000	40.7999974	0.314405684754522
h1s10:19815	h1s10:10001-20000	54.42057366	0.238169066076043
h1s10:32836	h1s10:30001-40000	65.72284416	0.0561646363971945
h1s10:32847	h1s10:30001-40000	50.37806793	0.0634828349944629
h1s10:32970	h1s10:30001-40000	51.16991263	0.045422665190107
h1s10:34458	h1s10:30001-40000	51.83917175	0.0819121447028424
h1s10:34490	h1s10:30001-40000	34.57500368	0.0983296419342931
h1s10:34534	h1s10:30001-40000	36.85863049	0.0540789959394611
h1s10:34661	h1s10:30001-40000	75.43881183	0.333093392395718
h1s10:34685	h1s10:30001-40000	41.42915809	0.0755906238464378
h1s10:34693	h1s10:30001-40000	44.12232523	0.067358803986711
h1s10:34718	h1s10:30001-40000	67.47599032	0.318337024732374
h1s10:34727	h1s10:30001-40000	40.79380333	0.131552233296419
h1s10:34753	h1s10:30001-40000	36.72752384	0.0826042820228867
h1s10:34780	h1s10:30001-40000	40.99259406	0.0725083056478405
h1s10:34799	h1s10:30001-40000	39.98951415	0.0503691399040236
h1s10:34813	h1s10:30001-40000	46.56115289	0.0637227759320783
h1s10:35024	h1s10:30001-40000	69.77569766	0.319545957918051
h1s10:35059	h1s10:30001-40000	98.85496139	0.0711240310077519
h1s10:35080	h1s10:30001-40000	37.77065696	0.089765596160945
h1s10:35086	h1s10:30001-40000	77.69697447	0.234357696566999
h1s10:35130	h1s10:30001-40000	38.16721844	0.0990679217423403
h1s10:35145	h1s10:30001-40000	33.28117743	0.0466500553709856
h1s10:35206	h1s10:30001-40000	74.16116137	0.203719084533038
h1s10:35211	h1s10:30001-40000	82.00434508	0.333416389811739
h1s10:35254	h1s10:30001-40000	59.75114927	0.171308600959764
h1s10:35263	h1s10:30001-40000	69.79841811	0.201052048726467
h1s10:35270	h1s10:30001-40000	71.70920821	0.0843300110741971
h1s10:35272	h1s10:30001-40000	41.30317087	0.0621262458471761
h1s10:35459	h1s10:30001-40000	74.87544392	0.101236618678479
h1s10:35460	h1s10:30001-40000	63.7715181	0.11937061646364
h1s10:35499	h1s10:30001-40000	42.39548107	0.0582133628645257
h1s10:35529	h1s10:30001-40000	27.32084757	0.0788390550018457
h1s10:35551	h1s10:30001-40000	33.34620044	0.0474713916574382
h1s10:35554	h1s10:30001-40000	27.46141909	0.2265596160945
h1s10:35784	h1s10:30001-40000	37.42936308	0.100876707272056
h1s10:35827	h1s10:30001-40000	40.35198564	0.067875599852344
h1s10:35853	h1s10:30001-40000	34.67181409	0.0676818014027316
h1s10:35859	h1s10:30001-40000	31.94294216	0.0455887781469177
h1s10:35945	h1s10:30001-40000	31.7293531	0.1390550018457
h1s10:35953	h1s10:30001-40000	38.1557378	0.0699520118124769
h1s10:35954	h1s10:30001-40000	25.37074686	0.0555832410483573
h1s10:35987	h1s10:30001-40000	41.24771186	0.0669712070874862
h1s10:36003	h1s10:30001-40000	25.67764878	0.0468807678110004
h1s10:36018	h1s10:30001-40000	23.92766732	0.104466592838686
h1s10:36198	h1s10:30001-40000	55.32668713	0.0720099667774086
h1s10:36203	h1s10:30001-40000	83.05515636	0.280721668512366
h1s10:36240	h1s10:30001-40000	33.73301059	0.0579457364341085
h1s10:36295	h1s10:30001-40000	39.92956379	0.0541805094130676
h1s10:36311	h1s10:30001-40000	53.41195365	0.202205610926541
h1s10:36327	h1s10:30001-40000	29.8373845	0.232862679955703
h1s10:36382	h1s10:30001-40000	48.08408576	0.161803248431155
h1s10:36405	h1s10:30001-40000	47.54742825	0.13249354005168
h1s10:36540	h1s10:30001-40000	38.96057824	0.0747323735695829
h1s10:36555	h1s10:30001-40000	35.5030417	0.0708010335917313
h1s10:36565	h1s10:30001-40000	33.28782711	0.105952380952381
h1s10:36581	h1s10:30001-40000	69.0256579	0.126199704688077
h1s10:36586	h1s10:30001-40000	37.11198834	0.0742617201919527
h1s10:36607	h1s10:30001-40000	30.99710063	0.0944905869324474
h1s10:36643	h1s10:30001-40000	72.59715956	0.0587209302325581
h1s10:37334	h1s10:30001-40000	45.6965705	0.0496862310815799
h1s10:37342	h1s10:30001-40000	42.43156347	0.0689645625692137
h1s10:37354	h1s10:30001-40000	50.20313906	0.120773348098929
h1s10:37811	h1s10:30001-40000	39.92475994	0.0774455518641565
h1s10:37953	h1s10:30001-40000	62.81273198	0.0589239571797711
h1s10:37965	h1s10:30001-40000	38.19143112	0.0930601698043558
h1s10:38054	h1s10:30001-40000	112.57189932	0.369075304540421
h1s10:38076	h1s10:30001-40000	91.49059731	0.329734219269103
h1s10:38108	h1s10:30001-40000	39.30737779	0.103719084533038
h1s10:38143	h1s10:30001-40000	42.1853788	0.0890088593576966
h1s10:38144	h1s10:30001-40000	40.87261994	0.0880214101144334
h1s10:38166	h1s10:30001-40000	69.87487064	0.0655038759689923
h1s10:38198	h1s10:30001-40000	105.2034141	0.361157253599114
h1s10:38203	h1s10:30001-40000	51.26124442	0.0824750830564784
h1s10:38207	h1s10:30001-40000	38.50001242	0.0488648947951274
h1s10:38514	h1s10:30001-40000	95.02174942	0.353073089700997
h1s10:39404	h1s10:30001-40000	45.03112691	0.0831764488741233
h1s10:39433	h1s10:30001-40000	38.33650277	0.0522517534145441
h1s10:39442	h1s10:30001-40000	46.01745527	0.091703580657069
h1s10:39538	h1s10:30001-40000	35.56818642	0.0510059062384644
h1s10:39562	h1s10:30001-40000	43.65737374	0.0652270210409745
h1s10:39570	h1s10:30001-40000	51.42076853	0.0708564045773348
h1s10:39573	h1s10:30001-40000	39.3738766	0.0691952750092285
h1s10:39615	h1s10:30001-40000	39.68217287	0.0604743447766704
h1s10:39778	h1s10:30001-40000	71.48683108	0.338732004429679
h1s10:39828	h1s10:30001-40000	36.42955785	0.0631782945736434
h1s10:39882	h1s10:30001-40000	44.04326277	0.0656238464377999
h1s10:39898	h1s10:30001-40000	27.38807445	0.0693890734588409
h1s10:40098	h1s10:40001-50000	38.69878959	0.0620247323735696
h1s10:40241	h1s10:40001-50000	47.58830977	0.0830011074197121
h1s10:40258	h1s10:40001-50000	35.73815933	0.207198228128461
h1s10:40266	h1s10:40001-50000	56.68436165	0.0985880398671096
h1s10:40474	h1s10:40001-50000	55.01900892	0.087015503875969
h1s10:40656	h1s10:40001-50000	42.50102021	0.065983757844223
h1s10:40728	h1s10:40001-50000	96.94606743	0.338427464008859
h1s10:40831	h1s10:40001-50000	26.75785846	0.0821797711332595
h1s10:40837	h1s10:40001-50000	57.76431461	0.0753045404208195
h1s10:40872	h1s10:40001-50000	97.22334908	0.331220007382798
h1s10:40873	h1s10:40001-50000	43.6645895	0.0437430786267996
h1s10:40904	h1s10:40001-50000	35.58314156	0.134145441122185
h1s10:40947	h1s10:40001-50000	31.18572239	0.0520948689553341
h1s10:43800	h1s10:40001-50000	88.18948771	0.0612403100775194
h1s10:47252	h1s10:40001-50000	57.53778877	0.168567737172388
h1s10:47270	h1s10:40001-50000	75.99612737	0.0736434108527132
h1s10:47274	h1s10:40001-50000	32.82818266	0.0710871170173496
h1s10:47308	h1s10:40001-50000	57.76412711	0.297988187523071
h1s10:47340	h1s10:40001-50000	31.0636846	0.0652731635289775
h1s10:47356	h1s10:40001-50000	85.82595706	0.0824750830564784
h1s10:50588	h1s10:50001-60000	54.68271853	0.0473145071982281
h1s10:50593	h1s10:50001-60000	69.05247533	0.0701827242524917
h1s10:50612	h1s10:50001-60000	52.8718407	0.216315983757844
h1s10:50619	h1s10:50001-60000	52.36492848	0.211277224067922
h1s10:50634	h1s10:50001-60000	37.41524559	0.0817829457364341
h1s10:66369	h1s10:60001-70000	30.62415995	0.20077519379845
h1s10:66376	h1s10:60001-70000	24.35794584	0.283296419342931
h1s10:81219	h1s10:80001-90000	57.61070016	0.0913252122554448
h1s10:81232	h1s10:80001-90000	44.11988477	0.157567368032484
h1s10:90543	h1s10:90001-1e+05	40.78968634	0.118235511258767
h1s10:90555	h1s10:90001-1e+05	50.61911979	0.291196013289037
h1s10:105615	h1s10:100001-110000	30.36222412	0.073781838316722
h1s10:109857	h1s10:100001-110000	62.01496612	0.221188630490956
h1s10:117542	h1s10:110001-120000	46.83531024	0.324833887043189
h1s10:117555	h1s10:110001-120000	44.08965146	0.0888150609080842
h1s10:117584	h1s10:110001-120000	26.93363995	0.368650793650794
h1s10:117627	h1s10:110001-120000	57.60374882	0.280832410483573
h1s10:117661	h1s10:110001-120000	65.26311328	0.184985234403839
h1s10:117700	h1s10:110001-120000	52.75820049	0.167358803986711
h1s10:117705	h1s10:110001-120000	48.35014157	0.2328165374677
h1s10:117706	h1s10:110001-120000	47.58912263	0.106884459210041
h1s10:117751	h1s10:110001-120000	44.38959687	0.226439645625692
h1s10:117762	h1s10:110001-120000	35.56574078	0.0735234403839055
h1s10:117808	h1s10:110001-120000	37.65606432	0.214184200812108
h1s10:117819	h1s10:110001-120000	32.69983125	0.0820321151716501
h1s10:117825	h1s10:110001-120000	64.84192256	0.238298265042451
h1s10:117840	h1s10:110001-120000	53.22122392	0.181183093392396
h1s10:117860	h1s10:110001-120000	54.80678627	0.203017718715393
h1s10:117865	h1s10:110001-120000	51.71011689	0.169361387966039
h1s10:117866	h1s10:110001-120000	78.51786391	0.122591362126246
h1s10:117907	h1s10:110001-120000	46.23597468	0.301771871539313
h1s10:118028	h1s10:110001-120000	27.26793864	0.0801125876707272
h1s10:132638	h1s10:130001-140000	31.73385023	0.0671926910299003
h1s10:132643	h1s10:130001-140000	26.37019781	0.0893503137689184
h1s10:132648	h1s10:130001-140000	22.13230182	0.465485418973791
h1s10:132659	h1s10:130001-140000	37.83146116	0.179485049833887
h1s10:136734	h1s10:130001-140000	38.54453612	0.147609819121447
h1s10:137125	h1s10:130001-140000	34.13372992	0.219730527870063
h1s10:137150	h1s10:130001-140000	42.19325612	0.106801402731635
h1s10:137161	h1s10:130001-140000	49.4537009	0.107511997046881
h1s10:137377	h1s10:130001-140000	26.04910992	0.129928017718715
h1s10:137403	h1s10:130001-140000	33.6582003	0.441306755260244
h1s10:137405	h1s10:130001-140000	39.39498048	0.229955703211517
h1s10:137417	h1s10:130001-140000	46.09213827	0.0473975636766334
h1s10:137439	h1s10:130001-140000	19.95708425	0.424520118124769
h1s10:137441	h1s10:130001-140000	52.18198665	0.14405684754522
h1s10:137444	h1s10:130001-140000	19.53068564	0.421613141380583
h1s10:137447	h1s10:130001-140000	13.28495727	0.466795865633075
h1s10:137448	h1s10:130001-140000	39.48429226	0.0870431893687708
h1s10:137457	h1s10:130001-140000	56.29562923	0.180601698043558
h1s10:137460	h1s10:130001-140000	21.22489081	0.419785898855666
h1s10:140873	h1s10:140001-150000	52.34437949	0.105915466961979
h1s10:140875	h1s10:140001-150000	55.95045928	0.132078257659653
h1s10:140910	h1s10:140001-150000	61.13709248	0.260898855666298
h1s10:140915	h1s10:140001-150000	59.54241521	0.152583979328165
h1s10:140939	h1s10:140001-150000	66.37258494	0.147545219638243
h1s10:140948	h1s10:140001-150000	57.25885182	0.149870801033592
h1s10:141037	h1s10:140001-150000	61.61398079	0.124520118124769
h1s10:141086	h1s10:140001-150000	32.80122467	0.0570228866740495
h1s10:141118	h1s10:140001-150000	56.08472411	0.138049095607235
h1s10:141119	h1s10:140001-150000	57.23371439	0.127233296419343
h1s10:154584	h1s10:150001-160000	56.57557668	0.230103359173127
h1s10:154612	h1s10:150001-160000	54.8000863	0.153110003691399
h1s10:161587	h1s10:160001-170000	86.76270914	0.257142857142857
h1s10:161588	h1s10:160001-170000	53.3227652	0.0555370985603544
h1s10:161590	h1s10:160001-170000	37.79420522	0.315337763012182
h1s10:161624	h1s10:160001-170000	68.35168287	0.14140826873385
h1s10:161968	h1s10:160001-170000	52.27022426	0.33734772978959
h1s10:161995	h1s10:160001-170000	39.05178819	0.0583887043189369
h1s10:171185	h1s10:170001-180000	47.76942514	0.178303802141011
h1s10:171231	h1s10:170001-180000	102.43098269	0.421539313399779
h1s10:171232	h1s10:170001-180000	42.15064445	0.110105204872647
h1s10:190394	h1s10:190001-2e+05	46.05995627	0.159099298634182
h1s10:190395	h1s10:190001-2e+05	28.92901239	0.130038759689922
h1s10:195645	h1s10:190001-2e+05	36.96219163	0.0673680324843116
h1s10:195654	h1s10:190001-2e+05	46.38209835	0.0482373569582872
h1s10:195663	h1s10:190001-2e+05	47.99923312	0.1265688445921
h1s10:195693	h1s10:190001-2e+05	45.13707217	0.15171650055371
h1s10:195703	h1s10:190001-2e+05	40.30259638	0.0847637504614249
h1s10:195715	h1s10:190001-2e+05	43.49712463	0.0434385382059801
h1s10:207404	h1s10:200001-210000	86.58985721	0.0795681063122924
h1s10:207422	h1s10:200001-210000	69.57063	0.0989479512735327
h1s10:210974	h1s10:210001-220000	71.64149182	0.269638242894057
h1s10:210992	h1s10:210001-220000	58.14411824	0.238630490956072
h1s10:211001	h1s10:210001-220000	48.22908001	0.181653746770026
h1s10:211166	h1s10:210001-220000	73.41051315	0.29016242155777
h1s10:216270	h1s10:210001-220000	43.8540252	0.076578073089701
h1s10:216286	h1s10:210001-220000	27.38791123	0.294269102990033
h1s10:216297	h1s10:210001-220000	30.20954439	0.296207087486157
h1s10:216394	h1s10:210001-220000	48.28205649	0.0619601328903654
h1s10:219211	h1s10:210001-220000	36.42101555	0.177703949796973
h1s10:219339	h1s10:210001-220000	37.6436665	0.340217792543374
h1s10:222831	h1s10:220001-230000	33.17313136	0.367977113325951
h1s10:222833	h1s10:220001-230000	34.58883814	0.0807124400147656
h1s10:225249	h1s10:220001-230000	26.10604858	0.165605389442599
h1s10:225261	h1s10:220001-230000	30.14002943	0.170256552233296
h1s10:225273	h1s10:220001-230000	30.99213715	0.178202288667405
h1s10:225276	h1s10:220001-230000	30.31667864	0.171502399409376
h1s10:225281	h1s10:220001-230000	43.08544325	0.0660760428202289
h1s10:225294	h1s10:220001-230000	37.0483285	0.13780915466962
h1s10:225377	h1s10:220001-230000	19.78944415	0.200489110372831
h1s10:225403	h1s10:220001-230000	21.66129261	0.234237726098191
h1s10:225430	h1s10:220001-230000	19.09598629	0.242377260981912
h1s10:225431	h1s10:220001-230000	45.90560325	0.0603820598006645
h1s10:225438	h1s10:220001-230000	22.61018021	0.206866002214839
h1s10:225441	h1s10:220001-230000	51.88291481	0.0649132521225544
h1s10:225478	h1s10:220001-230000	27.5429076	0.20047065337763
h1s10:225487	h1s10:220001-230000	34.51172191	0.410954226651901
h1s10:225493	h1s10:220001-230000	41.46300824	0.0796973052787006
h1s10:225508	h1s10:220001-230000	47.98159477	0.214922480620155
h1s10:225570	h1s10:220001-230000	28.14318347	0.141334440753045
h1s10:225661	h1s10:220001-230000	33.01231753	0.198975636766334
h1s10:271900	h1s10:270001-280000	37.267525	0.198458840900701
h1s10:271912	h1s10:270001-280000	34.70897803	0.231727574750831
h1s10:271951	h1s10:270001-280000	32.13455891	0.0721945367294204
h1s10:271953	h1s10:270001-280000	32.47582523	0.235215946843854
h1s10:271973	h1s10:270001-280000	38.91786539	0.0737356958287191
h1s10:271994	h1s10:270001-280000	29.91078796	0.197379106681432
h1s10:274956	h1s10:270001-280000	40.80110148	0.0522056109265412
h1s10:275037	h1s10:270001-280000	55.10396453	0.1156238464378
h1s10:282932	h1s10:280001-290000	108.40638502	0.095671834625323
h1s10:282966	h1s10:280001-290000	30.85232555	0.176052048726467
h1s10:282968	h1s10:280001-290000	24.87753327	0.0568290882244371
h1s10:282976	h1s10:280001-290000	54.36924051	0.0494186046511628
h1s10:282986	h1s10:280001-290000	89.65261079	0.135428202288667
h1s10:282996	h1s10:280001-290000	54.43121323	0.0640642303433001
h1s10:283001	h1s10:280001-290000	25.59958967	0.0511258767072721
h1s10:283010	h1s10:280001-290000	24.00595832	0.421742340346991
h1s10:283012	h1s10:280001-290000	53.5585647	0.125719822812846
h1s10:283236	h1s10:280001-290000	27.51391144	0.0496862310815799
h1s10:283267	h1s10:280001-290000	90.23957088	0.143263196751569
h1s10:283295	h1s10:280001-290000	38.88324156	0.0781746031746032
h1s10:283305	h1s10:280001-290000	113.11009754	0.0840439276485788
h1s10:283327	h1s10:280001-290000	33.46531325	0.133545588778147
h1s10:283343	h1s10:280001-290000	57.62533522	0.164673311184939
h1s10:283365	h1s10:280001-290000	35.39393694	0.0359080841638981
h1s10:283366	h1s10:280001-290000	33.06300129	0.0853451458102621
h1s10:283370	h1s10:280001-290000	49.7340137	0.0524732373569583
h1s10:283372	h1s10:280001-290000	47.70961584	0.089719453672942
h1s10:283375	h1s10:280001-290000	53.61945373	0.153737541528239
h1s10:283382	h1s10:280001-290000	38.19410953	0.0582779623477298
h1s10:283392	h1s10:280001-290000	40.88281009	0.0923218899963086
h1s10:283405	h1s10:280001-290000	55.24642418	0.166057585825028
h1s10:283424	h1s10:280001-290000	64.78747955	0.0675895164267257
h1s10:283451	h1s10:280001-290000	34.56852573	0.0507382798080473
h1s10:283472	h1s10:280001-290000	51.35076453	0.0805740125507567
h1s10:283570	h1s10:280001-290000	49.13389318	0.148975636766334
h1s10:283624	h1s10:280001-290000	27.87823469	0.0605389442598745
h1s10:283789	h1s10:280001-290000	123.92406345	0.100516795865633
h1s10:283804	h1s10:280001-290000	52.17393651	0.163335179032853
h1s10:284270	h1s10:280001-290000	47.88113892	0.171179401993355
h1s10:284273	h1s10:280001-290000	28.35883472	0.0550664451827243
h1s10:284300	h1s10:280001-290000	28.06846905	0.235566629752676
h1s10:284301	h1s10:280001-290000	41.25612319	0.102934662236988
h1s10:284433	h1s10:280001-290000	57.78963222	0.185714285714286
h1s10:284477	h1s10:280001-290000	61.52880296	0.157696566998893
h1s10:284757	h1s10:280001-290000	40.46527253	0.160714285714286
h1s10:284792	h1s10:280001-290000	50.33272419	0.159828349944629
h1s10:284796	h1s10:280001-290000	60.75767765	0.129291251384275
h1s10:285215	h1s10:280001-290000	46.02092087	0.0816537467700258
h1s10:285266	h1s10:280001-290000	33.89201672	0.0856312292358804
h1s10:285303	h1s10:280001-290000	48.48978052	0.0492248062015504
h1s10:285334	h1s10:280001-290000	31.28735006	0.142561830933924
h1s10:285360	h1s10:280001-290000	35.31830342	0.0524640088593577
h1s10:285432	h1s10:280001-290000	112.01627094	0.094702842377261
h1s10:285477	h1s10:280001-290000	39.11248259	0.0465669988925803
h1s10:285485	h1s10:280001-290000	52.54667869	0.0831856773717239
h1s10:285486	h1s10:280001-290000	31.18746209	0.135391288298265
h1s10:285718	h1s10:280001-290000	46.08174553	0.0706810631229236
h1s10:285732	h1s10:280001-290000	33.28505412	0.0630767811000369
h1s10:285957	h1s10:280001-290000	101.55650754	0.0879198966408269
h1s10:285958	h1s10:280001-290000	33.20045094	0.0487356958287191
h1s10:285976	h1s10:280001-290000	43.61980884	0.130610926541159
h1s10:285980	h1s10:280001-290000	105.90885044	0.093733850129199
h1s10:286886	h1s10:280001-290000	52.77909975	0.158296419342931
h1s10:286901	h1s10:280001-290000	39.86987536	0.0754983388704319
h1s10:287052	h1s10:280001-290000	135.17283281	0.102325581395349
h1s10:287056	h1s10:280001-290000	53.96905881	0.158084163898117
h1s10:287063	h1s10:280001-290000	46.46889131	0.0640919158361019
h1s10:287066	h1s10:280001-290000	32.71174718	0.0617017349575489
h1s10:287089	h1s10:280001-290000	74.85710656	0.0890180878552972
h1s10:287109	h1s10:280001-290000	125.01687181	0.102454780361757
h1s10:287148	h1s10:280001-290000	123.72558835	0.110206718346253
h1s10:287153	h1s10:280001-290000	35.02274004	0.149852344038391
h1s10:287192	h1s10:280001-290000	32.44321003	0.0595699520118125
h1s10:287308	h1s10:280001-290000	124.44156231	0.107622739018088
h1s10:287341	h1s10:280001-290000	46.58292831	0.0749169435215947
h1s10:287344	h1s10:280001-290000	45.33363829	0.0749169435215947
h1s10:287367	h1s10:280001-290000	26.37033422	0.0520948689553341
h1s10:287380	h1s10:280001-290000	67.77960225	0.0678294573643411
h1s10:287381	h1s10:280001-290000	70.30933145	0.0678294573643411
h1s10:287403	h1s10:280001-290000	35.76022547	0.0723145071982281
h1s10:287484	h1s10:280001-290000	74.25026271	0.0766795865633075
h1s10:287600	h1s10:280001-290000	41.57828055	0.231635289774825
h1s10:287601	h1s10:280001-290000	30.73150978	0.0537559985234404
h1s10:287628	h1s10:280001-290000	70.59846091	0.0975267626430417
h1s10:287659	h1s10:280001-290000	81.35399613	0.106958287190845
h1s10:299680	h1s10:290001-3e+05	31.1100081	0.0637689184200812
h1s10:299694	h1s10:290001-3e+05	49.34358216	0.0853820598006644
h1s10:299776	h1s10:290001-3e+05	45.23058651	0.0994739756367663
h1s10:299778	h1s10:290001-3e+05	48.67939202	0.128220745662606
h1s10:299780	h1s10:290001-3e+05	31.44485066	0.0910944998154301
h1s10:299798	h1s10:290001-3e+05	29.33189512	0.18546511627907
h1s10:300695	h1s10:300001-310000	28.41941415	0.0850221483942414
h1s10:301659	h1s10:300001-310000	34.86356153	0.107078257659653
h1s10:301661	h1s10:300001-310000	42.11554585	0.168724621631598
h1s10:302184	h1s10:300001-310000	42.08256286	0.0757198228128461
h1s10:302205	h1s10:300001-310000	37.8897372	0.0901070505721668
h1s10:302312	h1s10:300001-310000	45.96720424	0.0812292358803987
h1s10:302322	h1s10:300001-310000	44.20256451	0.157936507936508
h1s10:302928	h1s10:300001-310000	29.25520428	0.214497969730528
h1s10:302935	h1s10:300001-310000	41.77944447	0.14891103728313
h1s10:329620	h1s10:320001-330000	58.56470768	0.420681063122924
h1s10:329635	h1s10:320001-330000	52.09169141	0.325415282392027
h1s10:329700	h1s10:320001-330000	60.45931346	0.0441491325212255
h1s10:329733	h1s10:320001-330000	76.66232128	0.212356958287191
h1s10:329759	h1s10:320001-330000	35.96567701	0.118401624215578
h1s10:329766	h1s10:320001-330000	27.40600926	0.0863325950535253
h1s10:329851	h1s10:320001-330000	32.77003666	0.181782945736434
h1s10:329856	h1s10:320001-330000	39.39994656	0.0489294942783315
h1s10:329898	h1s10:320001-330000	71.99463411	0.253257659653009
h1s10:329901	h1s10:320001-330000	56.84261166	0.220071982281285
h1s10:329919	h1s10:320001-330000	64.17597526	0.171133259505353
h1s10:329967	h1s10:320001-330000	64.55059357	0.0813768918420081
h1s10:330022	h1s10:330001-340000	35.4174473	0.105195644149133
h1s10:330033	h1s10:330001-340000	34.3876226	0.0697305278700628
h1s10:330121	h1s10:330001-340000	47.40123601	0.0835732742709487
h1s10:330122	h1s10:330001-340000	45.89256971	0.0835732742709487
h1s10:330129	h1s10:330001-340000	53.34653471	0.0835732742709487
h1s10:330130	h1s10:330001-340000	44.65557149	0.0835732742709487
h1s10:330134	h1s10:330001-340000	58.30570745	0.0835732742709487
h1s10:330141	h1s10:330001-340000	60.48838831	0.0824104835732743
h1s10:330142	h1s10:330001-340000	66.28609003	0.212836840162422
h1s10:330147	h1s10:330001-340000	47.01560199	0.0847360649686231
h1s10:330159	h1s10:330001-340000	47.42641214	0.104503506829088
h1s10:330160	h1s10:330001-340000	44.89636116	0.206616832779623
h1s10:330196	h1s10:330001-340000	58.53015275	0.257133628645257
h1s10:330221	h1s10:330001-340000	71.81537921	0.227583979328165
h1s10:330248	h1s10:330001-340000	61.8724797	0.293696936138797
h1s10:331427	h1s10:330001-340000	40.40322303	0.0758028792912514
h1s10:331461	h1s10:330001-340000	65.53361934	0.0551495016611296
h1s10:331484	h1s10:330001-340000	31.69103089	0.0594868955334072
h1s10:331488	h1s10:330001-340000	38.8768427	0.103866740494647
h1s10:331505	h1s10:330001-340000	36.04253284	0.0655500184569952
h1s10:331770	h1s10:330001-340000	45.53791023	0.115079365079365
h1s10:331786	h1s10:330001-340000	49.87646578	0.087984496124031
h1s10:331798	h1s10:330001-340000	36.64680453	0.0638058324104836
h1s10:331811	h1s10:330001-340000	37.85894294	0.126273532668881
h1s10:343737	h1s10:340001-350000	43.56331071	0.102980804724991
h1s10:344062	h1s10:340001-350000	23.87537938	0.28313030638612
h1s10:346285	h1s10:340001-350000	46.22168635	0.257881136950904
h1s10:346302	h1s10:340001-350000	35.27086549	0.056312292358804
h1s10:346308	h1s10:340001-350000	41.56482134	0.0941306755260244
h1s10:351555	h1s10:350001-360000	28.18877437	0.099640088593577
h1s10:351582	h1s10:350001-360000	34.93548878	0.267598744924326
h1s10:351589	h1s10:350001-360000	37.85090055	0.0545957918050941
h1s10:351591	h1s10:350001-360000	61.9767764	0.453774455518642
h1s10:351615	h1s10:350001-360000	46.13014854	0.318429309708379
h1s10:352396	h1s10:350001-360000	38.85115112	0.0743170911775563
h1s10:352412	h1s10:350001-360000	48.54717298	0.0788021410114433
h1s10:352414	h1s10:350001-360000	49.74743517	0.379494278331488
h1s10:354112	h1s10:350001-360000	61.23155742	0.217368032484312
h1s10:354113	h1s10:350001-360000	47.24300697	0.0938261351052049
h1s10:362165	h1s10:360001-370000	44.55906724	0.229466592838686
h1s10:362207	h1s10:360001-370000	32.43981813	0.0878645256552233
h1s10:362219	h1s10:360001-370000	32.87573936	0.304198966408269
h1s10:362222	h1s10:360001-370000	42.21609203	0.0845514950166113
h1s10:362246	h1s10:360001-370000	29.8742577	0.281782945736434
h1s10:362295	h1s10:360001-370000	43.22037612	0.186129568106312
h1s10:366248	h1s10:360001-370000	34.05137941	0.0562476928755999
h1s10:369360	h1s10:360001-370000	54.35443792	0.206921373200443
h1s10:369399	h1s10:360001-370000	52.82003239	0.0751384274640089
h1s10:383303	h1s10:380001-390000	40.51419797	0.0870616463639719
h1s10:383315	h1s10:380001-390000	56.57660665	0.0819767441860465
h1s10:383316	h1s10:380001-390000	39.08480201	0.0715393133997785
h1s10:389125	h1s10:380001-390000	43.96568747	0.199677002583979
h1s10:389501	h1s10:380001-390000	35.88060493	0.117303433001107
h1s10:389503	h1s10:380001-390000	38.31607286	0.0551771871539313
h1s10:389523	h1s10:380001-390000	38.38227711	0.11265227021041
h1s10:417389	h1s10:410001-420000	41.28534435	0.0825027685492802
h1s10:417392	h1s10:410001-420000	40.69545813	0.0621354743447767
h1s10:417398	h1s10:410001-420000	47.33687515	0.496917681801403
h1s10:417430	h1s10:410001-420000	42.57281616	0.0434662236987818
h1s10:417435	h1s10:410001-420000	46.70081238	0.0999169435215947
h1s10:417460	h1s10:410001-420000	42.14087575	0.069296788482835
h1s10:417479	h1s10:410001-420000	33.91074545	0.262126245847176
h1s10:417484	h1s10:410001-420000	37.89985091	0.0569398301956442
h1s10:417487	h1s10:410001-420000	43.54657477	0.053516057585825
h1s10:417494	h1s10:410001-420000	37.33493308	0.0640642303433001
h1s10:417496	h1s10:410001-420000	23.54396609	0.127980804724991
h1s10:417502	h1s10:410001-420000	42.34363387	0.0415836101882614
h1s10:417506	h1s10:410001-420000	31.95093518	0.0624769287559985
h1s10:417994	h1s10:410001-420000	57.65251373	0.407419712070875
h1s10:418087	h1s10:410001-420000	46.5036421	0.0918235511258767
h1s10:418090	h1s10:410001-420000	43.03858628	0.200341454411222
h1s10:418099	h1s10:410001-420000	47.33023829	0.226781100036914
h1s10:418153	h1s10:410001-420000	31.73258057	0.0681801402731635
h1s10:421811	h1s10:420001-430000	49.97879669	0.0692414174972315
h1s10:421852	h1s10:420001-430000	30.33020786	0.40406976744186
h1s10:452345	h1s10:450001-460000	56.24834012	0.0610741971207087
h1s10:452355	h1s10:450001-460000	61.89841333	0.0668881506090808
h1s10:452378	h1s10:450001-460000	28.95297609	0.0574104835732743
h1s10:452404	h1s10:450001-460000	44.10145668	0.236267995570321
h1s10:452409	h1s10:450001-460000	55.01510447	0.291528239202658
h1s10:452456	h1s10:450001-460000	74.77947103	0.468447766703581
h1s10:452474	h1s10:450001-460000	30.20460328	0.0585732742709487
h1s10:452524	h1s10:450001-460000	88.29380555	0.41469176818014
h1s10:452992	h1s10:450001-460000	51.64646658	0.0593300110741971
h1s10:453003	h1s10:450001-460000	39.70884707	0.0455518641565153
h1s10:453011	h1s10:450001-460000	61.43591783	0.0581672203765227
h1s10:455626	h1s10:450001-460000	27.50487472	0.0755906238464378
h1s10:455643	h1s10:450001-460000	38.55423305	0.0676356589147287
h1s10:455646	h1s10:450001-460000	61.77712807	0.216205241786637
h1s10:455658	h1s10:450001-460000	54.19480195	0.112052417866371
h1s10:455671	h1s10:450001-460000	50.04618499	0.0692875599852344
h1s10:455698	h1s10:450001-460000	46.20004603	0.13499446290144
h1s10:455931	h1s10:450001-460000	61.84225872	0.236618678479144
h1s10:455932	h1s10:450001-460000	49.83246707	0.0810354374307863
h1s10:455953	h1s10:450001-460000	55.90438489	0.325193798449612
h1s10:455960	h1s10:450001-460000	30.79659131	0.0785806570690292
h1s10:456036	h1s10:450001-460000	57.42411332	0.232290513104467
h1s10:456051	h1s10:450001-460000	42.78307233	0.135409745293466
h1s10:456083	h1s10:450001-460000	84.72785788	0.146502399409376
h1s10:456116	h1s10:450001-460000	43.12884797	0.0836194167589516
h1s10:456125	h1s10:450001-460000	48.45450268	0.232484311554079
h1s10:456144	h1s10:450001-460000	43.94669108	0.141002214839424
h1s10:456146	h1s10:450001-460000	33.45998322	0.0570228866740495
h1s10:456152	h1s10:450001-460000	39.33317715	0.0641380583241048
h1s10:456160	h1s10:450001-460000	59.71039924	0.240734588409007
h1s10:456167	h1s10:450001-460000	56.03678475	0.258887043189369
h1s10:456187	h1s10:450001-460000	49.09250145	0.202796234772979
h1s10:456207	h1s10:450001-460000	47.00141305	0.274289405684755
h1s10:456218	h1s10:450001-460000	40.96827301	0.182641196013289
h1s10:456230	h1s10:450001-460000	33.74228401	0.0548357327427095
h1s10:456236	h1s10:450001-460000	38.16543862	0.235594315245478
h1s10:456242	h1s10:450001-460000	41.89230841	0.182641196013289
h1s10:456271	h1s10:450001-460000	62.70154275	0.0883813215208564
h1s10:456277	h1s10:450001-460000	35.40561238	0.202408637873754
h1s10:456278	h1s10:450001-460000	55.81249183	0.0797434477667036
h1s10:456282	h1s10:450001-460000	37.79291472	0.0990956072351421
h1s10:456297	h1s10:450001-460000	52.26318263	0.100055370985604
h1s10:456313	h1s10:450001-460000	29.27233686	0.394232188999631
h1s10:456325	h1s10:450001-460000	20.47159883	0.410649686231082
h1s10:456329	h1s10:450001-460000	39.44712946	0.238501291989664
h1s10:456352	h1s10:450001-460000	27.4145844	0.398883351790329
h1s10:456367	h1s10:450001-460000	49.89781469	0.0797434477667036
h1s10:456382	h1s10:450001-460000	37.81153767	0.0646363971945367
h1s10:456397	h1s10:450001-460000	18.83100074	0.422665190107051
h1s10:456448	h1s10:450001-460000	69.15001141	0.252491694352159
h1s10:456449	h1s10:450001-460000	75.13343611	0.15860095976375
h1s10:456452	h1s10:450001-460000	43.33052267	0.165263935031377
h1s10:456456	h1s10:450001-460000	36.31159697	0.401208933185677
h1s10:456480	h1s10:450001-460000	12.59574867	0.455029531192322
h1s10:456481	h1s10:450001-460000	17.51522019	0.433517903285345
h1s10:456484	h1s10:450001-460000	38.48958208	0.0987080103359173
h1s10:456485	h1s10:450001-460000	48.14008073	0.146576227390181
h1s10:456487	h1s10:450001-460000	31.2040386	0.38609265411591
h1s10:456496	h1s10:450001-460000	17.23440915	0.407548911037283
h1s10:456506	h1s10:450001-460000	59.79181115	0.100507567368032
h1s10:456507	h1s10:450001-460000	49.59195031	0.154521963824289
h1s10:456514	h1s10:450001-460000	53.84739993	0.0636304909560723
h1s10:456517	h1s10:450001-460000	37.75218509	0.0725452196382429
h1s10:456519	h1s10:450001-460000	38.10030662	0.141232927279439
h1s10:456530	h1s10:450001-460000	51.89191863	0.0946936138796604
h1s10:456533	h1s10:450001-460000	20.81343569	0.423311184939092
h1s10:456539	h1s10:450001-460000	55.53504132	0.245745662606128
h1s10:456543	h1s10:450001-460000	45.03097369	0.136046511627907
h1s10:456544	h1s10:450001-460000	59.79893235	0.0969638242894057
h1s10:456548	h1s10:450001-460000	46.13549831	0.242238833517903
h1s10:456553	h1s10:450001-460000	51.85740951	0.155241786637135
h1s10:456555	h1s10:450001-460000	44.62600969	0.0763935031376892
h1s10:462995	h1s10:460001-470000	66.31849744	0.128202288667405
h1s10:463005	h1s10:460001-470000	28.69846094	0.0711886304909561
h1s10:463065	h1s10:460001-470000	32.37002885	0.0645994832041344
h1s10:463066	h1s10:460001-470000	26.66929906	0.0435031376891842
h1s10:463080	h1s10:460001-470000	27.72551136	0.0878552971576227
h1s10:463110	h1s10:460001-470000	85.2607617	0.0598837209302326
h1s10:463131	h1s10:460001-470000	50.24480084	0.0806201550387597
h1s10:463160	h1s10:460001-470000	43.49932869	0.0890180878552972
h1s10:463417	h1s10:460001-470000	48.0102701	0.0639073458840901
h1s10:463439	h1s10:460001-470000	36.78880949	0.0692875599852344
h1s10:463449	h1s10:460001-470000	52.2418009	0.089765596160945
h1s10:463456	h1s10:460001-470000	38.18031098	0.252002583979328
h1s10:463485	h1s10:460001-470000	50.80913607	0.21952750092285
h1s10:464425	h1s10:460001-470000	36.43543664	0.0814230343300111
h1s10:464428	h1s10:460001-470000	38.73439952	0.132761166482097
h1s10:464481	h1s10:460001-470000	35.88828748	0.149040236249539
h1s10:464488	h1s10:460001-470000	50.75032531	0.218835363602805
h1s10:464500	h1s10:460001-470000	38.74924716	0.195717977113326
h1s10:464505	h1s10:460001-470000	35.66779675	0.151947212993725
h1s10:464511	h1s10:460001-470000	49.67630248	0.269545957918051
h1s10:464533	h1s10:460001-470000	49.27967144	0.0845699520118125
h1s10:464593	h1s10:460001-470000	101.43529028	0.0596899224806202
h1s10:464631	h1s10:460001-470000	39.19307235	0.0875599852344038
h1s10:464637	h1s10:460001-470000	24.01279306	0.0679586563307494
h1s10:464649	h1s10:460001-470000	37.11892401	0.0495754891103728
h1s10:464701	h1s10:460001-470000	67.79854383	0.0907438169066076
h1s10:464711	h1s10:460001-470000	44.63798205	0.223772609819121
h1s10:464740	h1s10:460001-470000	50.15364335	0.257447397563677
h1s10:464965	h1s10:460001-470000	41.12490782	0.0404669619785899
h1s10:464972	h1s10:460001-470000	33.17426923	0.0597176079734219
h1s10:465003	h1s10:460001-470000	62.51793321	0.20531561461794
h1s10:465033	h1s10:460001-470000	70.9903611	0.24703765227021
h1s10:465039	h1s10:460001-470000	32.17353973	0.195367294204503
h1s10:465040	h1s10:460001-470000	36.50567986	0.116657438169066
h1s10:465068	h1s10:460001-470000	65.45118184	0.0708471760797342
h1s10:465088	h1s10:460001-470000	50.14290123	0.21828165374677
h1s10:465109	h1s10:460001-470000	34.37700278	0.0820413436692506
h1s10:465147	h1s10:460001-470000	56.91689252	0.204198966408269
h1s10:465171	h1s10:460001-470000	31.83444843	0.0925064599483204
h1s10:465219	h1s10:460001-470000	31.51103713	0.0493816906607604
h1s10:465240	h1s10:460001-470000	41.32701093	0.306386120339609
h1s10:465269	h1s10:460001-470000	27.29432795	0.0850406053894426
h1s10:465282	h1s10:460001-470000	31.58782468	0.0510428202288667
h1s10:470190	h1s10:470001-480000	41.58865277	0.0888150609080842
h1s10:470191	h1s10:470001-480000	36.2921327	0.287846068660022
h1s10:476441	h1s10:470001-480000	54.01796578	0.0849944629014397
h1s10:476454	h1s10:470001-480000	33.71720713	0.0558693244739756
h1s10:476459	h1s10:470001-480000	54.99088148	0.111738648947951
h1s10:476474	h1s10:470001-480000	38.21272203	0.187098560354374
h1s10:476497	h1s10:470001-480000	27.58289791	0.273671096345515
h1s10:476536	h1s10:470001-480000	64.20285186	0.0922757475083057
h1s10:476551	h1s10:470001-480000	46.93126806	0.0807308970099668
h1s10:476597	h1s10:470001-480000	82.1939939	0.0554263565891473
h1s10:476605	h1s10:470001-480000	66.08535709	0.104291251384275
h1s10:476610	h1s10:470001-480000	45.76320887	0.0676448874123293
h1s10:476612	h1s10:470001-480000	21.61167697	0.122619047619048
h1s10:476631	h1s10:470001-480000	50.39057996	0.0776301218161683
h1s10:476634	h1s10:470001-480000	38.83196507	0.107392026578073
h1s10:476642	h1s10:470001-480000	37.822286	0.0814322628276117
h1s10:476643	h1s10:470001-480000	41.31107676	0.136148025101513
h1s10:476659	h1s10:470001-480000	38.35539269	0.1031284606866
h1s10:476672	h1s10:470001-480000	45.73712839	0.0786821705426357
h1s10:476673	h1s10:470001-480000	23.09254352	0.266583610188261
h1s10:476681	h1s10:470001-480000	37.4038765	0.193623108157992
h1s10:476698	h1s10:470001-480000	38.83277193	0.120837947582134
h1s10:476716	h1s10:470001-480000	34.90209395	0.0753506829088225
h1s10:476793	h1s10:470001-480000	40.24139822	0.071640826873385
h1s10:476847	h1s10:470001-480000	46.8804039	0.0663990402362495
h1s10:476920	h1s10:470001-480000	20.40891769	0.220330380214101
h1s10:476932	h1s10:470001-480000	36.88561144	0.198837209302326
h1s10:476938	h1s10:470001-480000	48.99807228	0.178119232189
h1s10:476953	h1s10:470001-480000	37.87117768	0.088547434477667
h1s10:478335	h1s10:470001-480000	52.32233982	0.364802510151347
h1s10:478365	h1s10:470001-480000	41.98793055	0.298717238833518
h1s10:478384	h1s10:470001-480000	76.05596177	0.049031007751938
h1s10:478422	h1s10:470001-480000	25.49851122	0.120745662606128
h1s10:478425	h1s10:470001-480000	50.67266069	0.057641196013289
h1s10:478428	h1s10:470001-480000	57.91774133	0.136212624584718
h1s10:478429	h1s10:470001-480000	41.82921542	0.0654023624953858
h1s10:478438	h1s10:470001-480000	44.08113255	0.0720745662606128
h1s10:478439	h1s10:470001-480000	37.41446996	0.0662606127722407
h1s10:478456	h1s10:470001-480000	35.00087445	0.182216685123662
h1s10:478465	h1s10:470001-480000	35.39643841	0.102528608342562
h1s10:478481	h1s10:470001-480000	34.68047236	0.0424141749723145
h1s10:478482	h1s10:470001-480000	24.31174427	0.126864156515319
h1s10:478515	h1s10:470001-480000	32.36408236	0.0869416758951643
h1s10:478519	h1s10:470001-480000	36.7519868	0.0597822074566261
h1s10:478522	h1s10:470001-480000	36.69052637	0.0522425249169435
h1s10:478540	h1s10:470001-480000	31.94124916	0.0551771871539313
h1s10:478541	h1s10:470001-480000	30.25123298	0.059828349944629
h1s10:478551	h1s10:470001-480000	44.21007519	0.0599114064230343
h1s10:478569	h1s10:470001-480000	48.44352349	0.0941122185308232
h1s10:478570	h1s10:470001-480000	40.57312733	0.216795865633075
h1s10:478581	h1s10:470001-480000	38.16875713	0.159939091915836
h1s10:478604	h1s10:470001-480000	32.72946348	0.173468069398302
h1s10:478620	h1s10:470001-480000	31.79134835	0.124880029531192
h1s10:478638	h1s10:470001-480000	36.10090604	0.0975083056478405
h1s10:478646	h1s10:470001-480000	42.22683358	0.0577796234772979
h1s10:478656	h1s10:470001-480000	36.08306838	0.0679032853451458
h1s10:478776	h1s10:470001-480000	42.99590469	0.0921742340346992
h1s10:478793	h1s10:470001-480000	31.9279614	0.0530177187153931
h1s10:478799	h1s10:470001-480000	40.64842972	0.0539313399778516
h1s10:478800	h1s10:470001-480000	45.62522148	0.0784883720930233
h1s10:478829	h1s10:470001-480000	47.87028384	0.0860834256183093
h1s10:478852	h1s10:470001-480000	51.4054881	0.0891472868217054
h1s10:478886	h1s10:470001-480000	45.1105284	0.263565891472868
h1s10:478888	h1s10:470001-480000	32.07773925	0.101707272056109
h1s10:478894	h1s10:470001-480000	43.23177876	0.281016980435585
h1s10:478896	h1s10:470001-480000	52.43062854	0.244296788482835
h1s10:478916	h1s10:470001-480000	77.32549113	0.0934385382059801
h1s10:478923	h1s10:470001-480000	43.07527232	0.0782945736434109
h1s10:478951	h1s10:470001-480000	41.25212345	0.234883720930233
h1s10:478952	h1s10:470001-480000	38.09996879	0.183887043189369
h1s10:478953	h1s10:470001-480000	61.08595832	0.158231819859727
h1s10:479012	h1s10:470001-480000	42.66959361	0.0714101144333703
h1s10:479066	h1s10:470001-480000	26.48642807	0.248643410852713
h1s10:479067	h1s10:470001-480000	38.14757145	0.230038759689922
h1s10:479083	h1s10:470001-480000	29.66847625	0.0510243632336656
h1s10:479093	h1s10:470001-480000	27.77396004	0.0559708379475821
h1s10:479133	h1s10:470001-480000	52.95336937	0.133859357696567
h1s10:479302	h1s10:470001-480000	51.32275103	0.0838316722037652
h1s10:479309	h1s10:470001-480000	42.65265133	0.248708010335917
h1s10:479345	h1s10:470001-480000	41.7238185	0.0618217054263566
h1s10:479443	h1s10:470001-480000	53.85675603	0.245459579180509
h1s10:479469	h1s10:470001-480000	49.48349634	0.086046511627907
h1s10:479476	h1s10:470001-480000	47.38266811	0.0700719822812846
h1s10:479485	h1s10:470001-480000	64.59195641	0.106339977851606
h1s10:479521	h1s10:470001-480000	40.72470746	0.0758859357696567
h1s10:479532	h1s10:470001-480000	54.20590591	0.188372093023256
h1s10:479534	h1s10:470001-480000	88.97726506	0.0751107419712071
h1s10:479548	h1s10:470001-480000	33.87928584	0.0767072720561093
h1s10:479607	h1s10:470001-480000	39.07346547	0.124104835732743
h1s10:479697	h1s10:470001-480000	61.90899049	0.0626984126984127
h1s10:482026	h1s10:480001-490000	86.59162297	0.0700719822812846
h1s10:482138	h1s10:480001-490000	33.33937542	0.148071244001477
h1s10:482169	h1s10:480001-490000	52.23887747	0.230878552971576
h1s10:487480	h1s10:480001-490000	35.70231061	0.0637412329272794
h1s10:487482	h1s10:480001-490000	31.26938324	0.0919712070874862
h1s10:501938	h1s10:500001-510000	40.71689556	0.0790328534514581
h1s10:501943	h1s10:500001-510000	90.49900856	0.101125876707272
h1s10:501961	h1s10:500001-510000	35.56094038	0.0842469545957918
h1s10:503179	h1s10:500001-510000	35.62103553	0.0974898486526393
h1s10:503680	h1s10:500001-510000	57.84542822	0.331164636397195
h1s10:503692	h1s10:500001-510000	25.85933458	0.0484126984126984
h1s10:503733	h1s10:500001-510000	32.28948546	0.14671465485419
h1s10:503735	h1s10:500001-510000	33.60299844	0.0786637135474345
h1s10:503748	h1s10:500001-510000	27.13233061	0.158923957179771
h1s10:503757	h1s10:500001-510000	62.1695976	0.0910944998154301
h1s10:503772	h1s10:500001-510000	43.89474571	0.0846991509782207
h1s10:503796	h1s10:500001-510000	38.15084362	0.201448874123293
h1s10:503797	h1s10:500001-510000	28.81833719	0.161941675895164
h1s10:507736	h1s10:500001-510000	69.2558311	0.060280546327058
h1s10:507739	h1s10:500001-510000	62.25488788	0.0544665928386859
h1s10:507740	h1s10:500001-510000	62.58944167	0.0544665928386859
h1s10:507745	h1s10:500001-510000	73.60611081	0.056921373200443
h1s10:507774	h1s10:500001-510000	66.04643099	0.31063122923588
h1s10:507806	h1s10:500001-510000	122.07428656	0.127676264304171
h1s10:507813	h1s10:500001-510000	50.08830506	0.210446659283869
h1s10:513708	h1s10:510001-520000	23.26004573	0.359800664451827
h1s10:513713	h1s10:510001-520000	20.76008103	0.438510520487265
h1s10:513715	h1s10:510001-520000	19.92397935	0.367709486895533
h1s10:513740	h1s10:510001-520000	29.10257694	0.0973514211886305
h1s10:513779	h1s10:510001-520000	37.38432042	0.202842377260982
h1s10:513811	h1s10:510001-520000	42.58841248	0.0744093761535622
h1s10:513814	h1s10:510001-520000	16.48980078	0.379854189737911
h1s10:513821	h1s10:510001-520000	53.2872746	0.117580287929125
h1s10:513824	h1s10:510001-520000	14.68734666	0.438233665559247
h1s10:513825	h1s10:510001-520000	11.5268757	0.449861572535991
h1s10:513864	h1s10:510001-520000	20.85431134	0.363307493540052
h1s10:513868	h1s10:510001-520000	24.30615022	0.111332595053525
h1s10:513953	h1s10:510001-520000	22.0170639	0.22078257659653
h1s10:513980	h1s10:510001-520000	32.80600089	0.0781376891842008
h1s10:513987	h1s10:510001-520000	52.9541231	0.368078626799557
h1s10:513989	h1s10:510001-520000	28.27083859	0.238270579549649
h1s10:513990	h1s10:510001-520000	17.46655725	0.370118124769288
h1s10:513992	h1s10:510001-520000	27.46844895	0.379946474713917
h1s10:514030	h1s10:510001-520000	14.38341174	0.46828165374677
h1s10:514223	h1s10:510001-520000	22.86025032	0.382724252491694
h1s10:514227	h1s10:510001-520000	23.03277393	0.431173864894795
h1s10:514229	h1s10:510001-520000	39.26518329	0.296880767811
h1s10:514231	h1s10:510001-520000	35.12295298	0.119186046511628
h1s10:514236	h1s10:510001-520000	21.59006825	0.443964562569214
h1s10:514239	h1s10:510001-520000	29.42218283	0.0767072720561093
h1s10:514240	h1s10:510001-520000	33.96721821	0.120607235142119
h1s10:514245	h1s10:510001-520000	29.41990519	0.101208933185677
h1s10:514249	h1s10:510001-520000	38.84182968	0.218300110741971
h1s10:514250	h1s10:510001-520000	35.37607876	0.0818106312292359
h1s10:514346	h1s10:510001-520000	25.98161503	0.437356958287191
h1s10:514357	h1s10:510001-520000	31.71412607	0.0801125876707272
h1s10:514386	h1s10:510001-520000	59.65597148	0.202002583979328
h1s10:523753	h1s10:520001-530000	57.27594793	0.168032484311554
h1s10:523758	h1s10:520001-530000	57.15090023	0.100406053894426
h1s10:523770	h1s10:520001-530000	42.25453238	0.0985418973791067
h1s10:523774	h1s10:520001-530000	35.04308466	0.146631598375784
h1s10:523791	h1s10:520001-530000	62.36218644	0.0691306755260244
h1s10:523834	h1s10:520001-530000	39.29025226	0.0822997416020672
h1s10:523859	h1s10:520001-530000	32.70558256	0.243392395717977
h1s10:532315	h1s10:530001-540000	53.71605414	0.117792543373939
h1s10:532316	h1s10:530001-540000	37.51814027	0.0963270579549649
h1s10:532342	h1s10:530001-540000	44.50212423	0.0663067552602436
h1s10:532470	h1s10:530001-540000	47.48379818	0.106893687707641
h1s10:532478	h1s10:530001-540000	39.62915123	0.0646456256921373
h1s10:532520	h1s10:530001-540000	43.4904786	0.115882244370616
h1s10:537793	h1s10:530001-540000	43.49177285	0.0661314138058324
h1s10:538911	h1s10:530001-540000	60.99314558	0.0463455149501661
h1s10:539189	h1s10:530001-540000	49.68850266	0.0975913621262458
h1s10:564106	h1s10:560001-570000	49.78635626	0.186212624584718
h1s10:564122	h1s10:560001-570000	33.72217418	0.0439922480620155
h1s10:564126	h1s10:560001-570000	45.51491771	0.117709486895533
h1s10:564206	h1s10:560001-570000	44.06088248	0.0899501661129568
h1s10:564211	h1s10:560001-570000	44.81269541	0.119730527870063
h1s10:569686	h1s10:560001-570000	35.99761746	0.123957179771133
h1s10:569730	h1s10:560001-570000	37.63507882	0.0478959025470653
h1s10:582813	h1s10:580001-590000	28.06363938	0.190190107050572
h1s10:582823	h1s10:580001-590000	61.88923531	0.103792912513843
h1s10:583314	h1s10:580001-590000	48.01065537	0.432087486157254
h1s10:583331	h1s10:580001-590000	55.00760215	0.109828349944629
h1s10:624181	h1s10:620001-630000	35.77973145	0.0579272794389073
h1s10:624196	h1s10:620001-630000	46.55326842	0.465577703949797
h1s10:624760	h1s10:620001-630000	41.95311968	0.0656146179401993
h1s10:625678	h1s10:620001-630000	43.79607637	0.424261720191953
h1s10:625684	h1s10:620001-630000	46.00964455	0.0683185677371724
h1s10:626005	h1s10:620001-630000	78.04648303	0.18953488372093
h1s10:626724	h1s10:620001-630000	35.25320021	0.0392672572905131
h1s10:627153	h1s10:620001-630000	93.48671535	0.356053894425987
h1s10:628044	h1s10:620001-630000	36.75453982	0.035391288298265
h1s10:628134	h1s10:620001-630000	41.74324145	0.398375784422296
h1s10:628282	h1s10:620001-630000	53.00897498	0.08843669250646
h1s10:628457	h1s10:620001-630000	36.98490493	0.427039497969731
h1s10:628492	h1s10:620001-630000	42.62971036	0.074796973052787
h1s10:628506	h1s10:620001-630000	57.48573982	0.0471853082318199
h1s10:629313	h1s10:620001-630000	39.66880882	0.423634182355113
h1s10:629330	h1s10:620001-630000	58.9646703	0.121216315983758
h1s10:629348	h1s10:620001-630000	78.26815304	0.0941860465116279
h1s10:629356	h1s10:620001-630000	57.17760158	0.401734957548911
h1s10:629861	h1s10:620001-630000	77.32856714	0.101661129568106
h1s10:630463	h1s10:630001-640000	74.46005525	0.0865263935031377
h1s10:630656	h1s10:630001-640000	57.77718412	0.114562569213732
h1s10:630674	h1s10:630001-640000	68.10737919	0.0526301218161683
h1s10:630675	h1s10:630001-640000	53.08409099	0.325765965300849
h1s10:630676	h1s10:630001-640000	69.44979241	0.150286083425618
h1s10:638220	h1s10:630001-640000	34.56164742	0.136618678479144
h1s10:638223	h1s10:630001-640000	24.73190522	0.480509413067553
h1s10:638225	h1s10:630001-640000	75.81813708	0.171483942414175
h1s10:638230	h1s10:630001-640000	57.2458623	0.0540051679586563
h1s10:638239	h1s10:630001-640000	29.45844521	0.0906607604282023
h1s10:638254	h1s10:630001-640000	61.53677541	0.0580749354005168
h1s10:638261	h1s10:630001-640000	21.41946469	0.412375415282392
h1s10:638267	h1s10:630001-640000	80.02573669	0.169795127353267
h1s10:638370	h1s10:630001-640000	68.9074118	0.206035437430786
h1s10:638506	h1s10:630001-640000	26.47714988	0.367460317460317
h1s10:638507	h1s10:630001-640000	22.63875261	0.469979697305279
h1s10:638583	h1s10:630001-640000	39.8166627	0.276162790697674
h1s10:638810	h1s10:630001-640000	25.66927842	0.467331118493909
h1s10:638832	h1s10:630001-640000	43.73910291	0.0932724252491694
h1s10:638904	h1s10:630001-640000	27.86133437	0.458416389811739
h1s10:638933	h1s10:630001-640000	22.6605901	0.425258397932817
h1s10:639356	h1s10:630001-640000	63.03499758	0.058656330749354
h1s10:639380	h1s10:630001-640000	57.08621795	0.0656330749354005
h1s10:639602	h1s10:630001-640000	45.24808294	0.0721945367294204
h1s10:639605	h1s10:630001-640000	58.49402533	0.0432724252491694
h1s10:641381	h1s10:640001-650000	28.24086092	0.0621908453303802
h1s10:641399	h1s10:640001-650000	36.60383436	0.102270210409745
h1s10:641526	h1s10:640001-650000	27.28583344	0.368355481727575
h1s10:641528	h1s10:640001-650000	20.78471531	0.496751568844592
h1s10:641574	h1s10:640001-650000	24.24054366	0.415023994093762
h1s10:643276	h1s10:640001-650000	31.23416168	0.0614433370247324
h1s10:646576	h1s10:640001-650000	46.59410282	0.115227021040975
h1s10:646582	h1s10:640001-650000	57.16324549	0.0706810631229236
h1s10:646642	h1s10:640001-650000	26.62842975	0.0509136212624585
h1s10:648487	h1s10:640001-650000	35.29091018	0.087781469176818
h1s10:648488	h1s10:640001-650000	38.34133185	0.087781469176818
h1s10:658221	h1s10:650001-660000	46.77746844	0.0930693983019564
h1s10:658228	h1s10:650001-660000	25.74818018	0.352057954964932
h1s10:658237	h1s10:650001-660000	45.32418374	0.0770118124769288
h1s10:658259	h1s10:650001-660000	36.67746855	0.070671834625323
h1s10:658263	h1s10:650001-660000	51.99208043	0.113242894056848
h1s10:658361	h1s10:650001-660000	32.57619578	0.154448135843485
h1s10:658374	h1s10:650001-660000	28.69005638	0.382465854558878
h1s10:658422	h1s10:650001-660000	28.97177267	0.436277224067922
h1s10:658674	h1s10:650001-660000	34.46966935	0.126928755998523
h1s10:658708	h1s10:650001-660000	32.15103374	0.0831764488741233
h1s10:658725	h1s10:650001-660000	39.08294927	0.0551310446659284
h1s10:658735	h1s10:650001-660000	45.4693931	0.0435215946843854
h1s10:658988	h1s10:650001-660000	30.64142765	0.176587301587302
h1s10:658991	h1s10:650001-660000	49.24569368	0.108757844222961
h1s10:659002	h1s10:650001-660000	15.8916086	0.392174234034699
h1s10:659003	h1s10:650001-660000	26.81656594	0.0577334809892949
h1s10:661482	h1s10:660001-670000	54.2346797	0.0825489110372831
h1s10:668931	h1s10:660001-670000	25.52137588	0.382419712070875
h1s10:668943	h1s10:660001-670000	41.66441907	0.283351790328535
h1s10:668969	h1s10:660001-670000	45.89936023	0.0773532668881506
h1s10:668997	h1s10:660001-670000	24.01538184	0.273311184939092
h1s10:669015	h1s10:660001-670000	38.65582712	0.338002953119232
h1s10:669016	h1s10:660001-670000	30.12526739	0.323468069398302
h1s10:669045	h1s10:660001-670000	57.18357036	0.287476928755999
h1s10:669060	h1s10:660001-670000	42.88641957	0.246862310815799
h1s10:669105	h1s10:660001-670000	59.95104714	0.0406792174234035
h1s10:669136	h1s10:660001-670000	32.45555937	0.398098929494278
h1s10:669140	h1s10:660001-670000	29.99313607	0.380186415651532
h1s10:669142	h1s10:660001-670000	41.66594205	0.370385751199705
h1s10:669171	h1s10:660001-670000	38.57358941	0.29469361387966
h1s10:669230	h1s10:660001-670000	31.1646902	0.191519010705057
h1s10:669231	h1s10:660001-670000	30.00982724	0.0510520487264673
h1s10:669265	h1s10:660001-670000	42.96848927	0.141915836101883
h1s10:669266	h1s10:660001-670000	36.60564453	0.146483942414175
h1s10:669272	h1s10:660001-670000	49.30612134	0.0453672942045035
h1s10:669284	h1s10:660001-670000	46.00773743	0.05234403839055
h1s10:669299	h1s10:660001-670000	29.67898394	0.07515688445921
h1s10:669357	h1s10:660001-670000	43.31234667	0.0727390180878553
h1s10:669358	h1s10:660001-670000	42.92486059	0.0722406792174234
h1s10:669403	h1s10:660001-670000	31.7738172	0.0805186415651532
h1s10:671314	h1s10:670001-680000	37.99880608	0.103368401624216
h1s10:671341	h1s10:670001-680000	49.85155931	0.075
h1s10:677595	h1s10:670001-680000	45.47862306	0.0949889258028793
h1s10:677637	h1s10:670001-680000	39.98138369	0.0693706164636397
h1s10:677641	h1s10:670001-680000	46.10768572	0.0699520118124769
h1s10:677645	h1s10:670001-680000	43.52635539	0.0572443706164636
h1s10:677646	h1s10:670001-680000	33.45047375	0.198145071982281
h1s10:677647	h1s10:670001-680000	45.64136657	0.0740679217423404
h1s10:677663	h1s10:670001-680000	59.81535782	0.404134366925065
h1s10:708867	h1s10:700001-710000	65.63384378	0.0983019564414913
h1s10:708942	h1s10:700001-710000	44.74414255	0.307170542635659
h1s10:750139	h1s10:750001-760000	24.86260024	0.295893318567737
h1s10:750160	h1s10:750001-760000	25.70553192	0.258637873754153
h1s10:750191	h1s10:750001-760000	28.83334749	0.0432078257659653
h1s10:750317	h1s10:750001-760000	38.85432162	0.0792912513842746
h1s10:750478	h1s10:750001-760000	53.47889898	0.112763012181617
h1s10:750525	h1s10:750001-760000	57.11129199	0.116897379106681
h1s10:750557	h1s10:750001-760000	39.1163922	0.120173495754891
h1s10:751218	h1s10:750001-760000	35.87898631	0.176070505721669
h1s10:751242	h1s10:750001-760000	50.33982272	0.0666020671834625
h1s10:751250	h1s10:750001-760000	42.11471953	0.0713455149501661
h1s10:751333	h1s10:750001-760000	39.65882196	0.0690660760428202
h1s10:751344	h1s10:750001-760000	36.66522882	0.0589608711701735
h1s10:751358	h1s10:750001-760000	50.38091218	0.0552787006275378
h1s10:751549	h1s10:750001-760000	43.90599253	0.0604558877814692
h1s10:751635	h1s10:750001-760000	42.21459714	0.0537467700258398
h1s10:751761	h1s10:750001-760000	52.31267026	0.0699889258028793
h1s10:751762	h1s10:750001-760000	47.26549869	0.0562015503875969
h1s10:752187	h1s10:750001-760000	25.71519896	0.0661129568106312
h1s10:752228	h1s10:750001-760000	24.51512171	0.0623292727943891
h1s10:752857	h1s10:750001-760000	30.26980779	0.069499815430048
h1s10:752876	h1s10:750001-760000	36.34088705	0.0919619785898856
h1s10:752940	h1s10:750001-760000	38.98652359	0.0905038759689922
h1s10:752951	h1s10:750001-760000	61.42382976	0.119453672942045
h1s10:752966	h1s10:750001-760000	29.29623107	0.0593484680693983
h1s10:752989	h1s10:750001-760000	35.02211325	0.0688999630860096
h1s10:753006	h1s10:750001-760000	38.41293707	0.0729420450350683
h1s10:753012	h1s10:750001-760000	67.25929632	0.0818567737172388
h1s10:753224	h1s10:750001-760000	58.56124634	0.0731173864894795
h1s10:753247	h1s10:750001-760000	45.74516082	0.448486526393503
h1s10:753257	h1s10:750001-760000	31.41213931	0.0863787375415282
h1s10:753278	h1s10:750001-760000	36.89449638	0.424824658545589
h1s10:753450	h1s10:750001-760000	54.20573691	0.0586840162421558
h1s10:753484	h1s10:750001-760000	48.04257693	0.0609173126614987
h1s10:755523	h1s10:750001-760000	24.54561668	0.0595053525286083
h1s10:755535	h1s10:750001-760000	19.34420266	0.492248062015504
h1s10:755548	h1s10:750001-760000	34.28302751	0.182761166482097
h1s10:755846	h1s10:750001-760000	37.12082548	0.203396087117017
h1s10:755852	h1s10:750001-760000	19.08614651	0.251762643041713
h1s10:755893	h1s10:750001-760000	34.00746727	0.0653193060169804
h1s10:756004	h1s10:750001-760000	44.84455903	0.0857050572166851
h1s10:756019	h1s10:750001-760000	39.83371344	0.0655500184569952
h1s10:756028	h1s10:750001-760000	32.11697267	0.0992986341823551
h1s10:756639	h1s10:750001-760000	39.63806131	0.0584256183093392
h1s10:757198	h1s10:750001-760000	43.95097846	0.329632705795496
h1s10:757250	h1s10:750001-760000	47.19897087	0.0936600221483942
h1s10:757334	h1s10:750001-760000	22.68885809	0.057484311554079
h1s10:757354	h1s10:750001-760000	32.87570644	0.0837855297157623
h1s10:796441	h1s10:790001-8e+05	49.93532446	0.144702842377261
h1s10:796449	h1s10:790001-8e+05	59.77097256	0.112532299741602
h1s10:796452	h1s10:790001-8e+05	40.42784061	0.0633997785160576
h1s10:796454	h1s10:790001-8e+05	41.478284	0.0567921742340347
h1s10:798635	h1s10:790001-8e+05	51.13075956	0.0403008490217793
h1s10:800677	h1s10:800001-810000	42.08541231	0.237763012181617
h1s10:802709	h1s10:800001-810000	30.02413495	0.112763012181617
h1s10:802807	h1s10:800001-810000	42.76935338	0.17109634551495
h1s10:802838	h1s10:800001-810000	40.58173308	0.0482834994462901
h1s10:802851	h1s10:800001-810000	38.07645835	0.0796050203026947
h1s10:802852	h1s10:800001-810000	33.60475988	0.0823920265780731
h1s10:802859	h1s10:800001-810000	26.69471563	0.0680140273163529
h1s10:802887	h1s10:800001-810000	38.35813108	0.0565983757844223
h1s10:802891	h1s10:800001-810000	41.10925764	0.0565983757844223
h1s10:802901	h1s10:800001-810000	69.959441	0.0691860465116279
h1s10:802906	h1s10:800001-810000	28.44006107	0.0850036913990402
h1s10:802909	h1s10:800001-810000	34.81926735	0.05921926910299
h1s10:803022	h1s10:800001-810000	36.68246257	0.0778700627537837
h1s10:803035	h1s10:800001-810000	47.86956877	0.112172388335179
h1s10:803084	h1s10:800001-810000	34.54337567	0.0900885935769657
h1s10:803139	h1s10:800001-810000	26.08166002	0.0602990033222591
h1s10:803144	h1s10:800001-810000	35.26639105	0.0641749723145072
h1s10:803150	h1s10:800001-810000	35.82985729	0.115900701365818
h1s10:803155	h1s10:800001-810000	49.03724499	0.10375599852344
h1s10:803171	h1s10:800001-810000	51.7865536	0.124621631598376
h1s10:803197	h1s10:800001-810000	38.68308173	0.103008490217793
h1s10:803281	h1s10:800001-810000	38.74389128	0.0765596160944998
h1s10:803318	h1s10:800001-810000	31.6372098	0.071843853820598
h1s10:803321	h1s10:800001-810000	35.64328867	0.100812107788852
h1s10:803381	h1s10:800001-810000	34.10079746	0.0485880398671096
h1s10:803451	h1s10:800001-810000	42.27947051	0.0757382798080472
h1s10:803478	h1s10:800001-810000	39.11554058	0.0943429309708379
h1s10:803510	h1s10:800001-810000	25.49657063	0.0961701734957549
h1s10:803665	h1s10:800001-810000	33.47560694	0.0872831303063861
h1s10:803669	h1s10:800001-810000	34.74116654	0.0847822074566261
h1s10:803684	h1s10:800001-810000	38.60376337	0.0803063861203396
h1s10:803691	h1s10:800001-810000	37.35529625	0.0750276854928018
h1s10:803718	h1s10:800001-810000	43.84433974	0.044047619047619
h1s10:803721	h1s10:800001-810000	41.69277217	0.121603912882983
h1s10:803738	h1s10:800001-810000	55.85968498	0.164119601328904
h1s10:803815	h1s10:800001-810000	31.09642024	0.100138427464009
h1s10:803881	h1s10:800001-810000	35.1969015	0.0631598375784422
h1s10:803884	h1s10:800001-810000	40.69998832	0.054485049833887
h1s10:803890	h1s10:800001-810000	32.22281091	0.0576688815060908
h1s10:803907	h1s10:800001-810000	31.5563126	0.0810169804355851
h1s10:803964	h1s10:800001-810000	30.80833568	0.0475544481358435
h1s10:803975	h1s10:800001-810000	41.68970014	0.0603820598006645
h1s10:804557	h1s10:800001-810000	34.07671583	0.0674326319675157
h1s10:804600	h1s10:800001-810000	34.43128542	0.121853082318199
h1s10:804614	h1s10:800001-810000	54.46592266	0.248966408268734
h1s10:804656	h1s10:800001-810000	40.4099254	0.0947766703580657
h1s10:804713	h1s10:800001-810000	51.36822327	0.0801495016611296
h1s10:804778	h1s10:800001-810000	47.34791032	0.0656146179401993
h1s10:805046	h1s10:800001-810000	24.93607706	0.0691491325212255
h1s10:805085	h1s10:800001-810000	26.24050108	0.0516242155777039
h1s10:807671	h1s10:800001-810000	42.94365901	0.140946843853821
h1s10:807678	h1s10:800001-810000	21.92938939	0.0644333702473237
h1s10:807689	h1s10:800001-810000	32.57341691	0.240716131413806
h1s10:807747	h1s10:800001-810000	50.10031207	0.0737449243263197
h1s10:807769	h1s10:800001-810000	46.2129938	0.066140642303433
h1s10:807813	h1s10:800001-810000	54.37663859	0.0512735326688815
h1s10:808031	h1s10:800001-810000	41.0678815	0.0609634551495017
h1s10:808044	h1s10:800001-810000	31.94567247	0.144029162052418
h1s10:808059	h1s10:800001-810000	35.86874468	0.171142488002953
h1s10:808072	h1s10:800001-810000	40.8799241	0.0421004060538944
h1s10:808111	h1s10:800001-810000	48.50621025	0.134422296050203
h1s10:808344	h1s10:800001-810000	11.11899273	0.49625322997416
h1s10:808356	h1s10:800001-810000	29.41453586	0.054485049833887
h1s10:808401	h1s10:800001-810000	44.9306717	0.103691399040236
h1s10:808408	h1s10:800001-810000	44.05673947	0.0717792543373939
h1s10:810112	h1s10:810001-820000	36.03412102	0.0694075304540421
h1s10:845143	h1s10:840001-850000	36.83364398	0.081312292358804
h1s10:845177	h1s10:840001-850000	80.64588832	0.293410852713178
h1s10:845184	h1s10:840001-850000	24.26781616	0.09781284606866
h1s10:845187	h1s10:840001-850000	34.60332813	0.499150978220746
h1s10:845192	h1s10:840001-850000	26.06696685	0.0811830933923957
h1s10:845203	h1s10:840001-850000	44.69752415	0.489885566629753
h1s10:845214	h1s10:840001-850000	34.53887103	0.0516611295681063
h1s10:845215	h1s10:840001-850000	27.42594962	0.356866002214839
h1s10:845281	h1s10:840001-850000	40.93316069	0.469868955334072
h1s10:845290	h1s10:840001-850000	52.7490676	0.155712440014766
h1s10:845326	h1s10:840001-850000	26.89501312	0.0730435585086748
h1s10:860643	h1s10:860001-870000	38.90117561	0.0623661867847914
h1s10:874862	h1s10:870001-880000	53.27280584	0.0938538205980066
h1s10:874868	h1s10:870001-880000	28.87849507	0.193060169804356
h1s10:874894	h1s10:870001-880000	34.61097656	0.0556201550387597
h1s10:874895	h1s10:870001-880000	26.77936127	0.0558416389811739
h1s10:874898	h1s10:870001-880000	35.01628001	0.0476190476190476
h1s10:874903	h1s10:870001-880000	40.63977308	0.0479235880398671
h1s10:874938	h1s10:870001-880000	49.77593406	0.0508028792912514
h1s10:874947	h1s10:870001-880000	29.09172078	0.0818844592100406
h1s10:874966	h1s10:870001-880000	29.317768	0.0837117017349576
h1s10:874974	h1s10:870001-880000	33.00066957	0.0551956441491325
h1s10:874975	h1s10:870001-880000	41.79203986	0.0733019564414913
h1s10:875114	h1s10:870001-880000	34.48627683	0.0373938722775932
h1s10:875139	h1s10:870001-880000	41.23556397	0.152740863787375
h1s10:875150	h1s10:870001-880000	54.45397255	0.106127722406792
h1s10:875275	h1s10:870001-880000	53.97855316	0.125415282392027
h1s10:875278	h1s10:870001-880000	43.9857977	0.0629568106312292
h1s10:875280	h1s10:870001-880000	47.69731483	0.0629568106312292
h1s10:875315	h1s10:870001-880000	39.27768415	0.0796603912882983
h1s10:875322	h1s10:870001-880000	31.68161138	0.0608157991878922
h1s10:875337	h1s10:870001-880000	36.33300182	0.0501107419712071
h1s10:875362	h1s10:870001-880000	40.7294643	0.0715023994093762
h1s10:875377	h1s10:870001-880000	37.09224845	0.066906607604282
h1s10:875379	h1s10:870001-880000	35.11898639	0.0424510889627169
h1s10:875392	h1s10:870001-880000	30.82459645	0.0452750092284976
h1s10:875427	h1s10:870001-880000	43.18238515	0.0766703580657069
h1s10:875476	h1s10:870001-880000	50.93520392	0.0510612772240679
h1s10:875479	h1s10:870001-880000	28.83419677	0.0447582133628645
h1s10:875485	h1s10:870001-880000	31.96728889	0.076578073089701
h1s10:875510	h1s10:870001-880000	43.08168287	0.0708102620893319
h1s10:875518	h1s10:870001-880000	41.95646467	0.058296419342931
h1s10:875567	h1s10:870001-880000	51.85296877	0.0871816168327796
h1s10:875580	h1s10:870001-880000	33.53918897	0.0910299003322259
h1s10:877167	h1s10:870001-880000	41.36646624	0.0570874861572536
h1s10:877230	h1s10:870001-880000	40.20883149	0.19139904023625
h1s10:877233	h1s10:870001-880000	42.70696161	0.112283130306386
h1s10:877261	h1s10:870001-880000	40.40408999	0.293835363602805
h1s10:877543	h1s10:870001-880000	36.58360759	0.068936877076412
h1s10:878777	h1s10:870001-880000	37.16082479	0.0649501661129568
h1s10:896845	h1s10:890001-9e+05	50.77101792	0.0651439645625692
h1s10:897525	h1s10:890001-9e+05	38.00931579	0.0759320782576597
h1s10:897539	h1s10:890001-9e+05	35.67302534	0.0504152823920266
h1s10:897696	h1s10:890001-9e+05	35.29560272	0.20641380583241
h1s10:897708	h1s10:890001-9e+05	58.24770874	0.195413436692506
h1s10:899730	h1s10:890001-9e+05	38.41965043	0.0556478405315615
h1s10:899836	h1s10:890001-9e+05	44.62989725	0.0705887781469177
h1s10:899857	h1s10:890001-9e+05	43.78631877	0.288012181616833
h1s10:909221	h1s10:900001-910000	29.29105199	0.27484311554079
h1s10:909228	h1s10:900001-910000	62.17657009	0.0656053894425987
h1s10:909252	h1s10:900001-910000	40.65789268	0.0506552233296419
h1s10:909276	h1s10:900001-910000	39.55223989	0.0532945736434109
h1s10:909281	h1s10:900001-910000	49.54094782	0.064922480620155
h1s10:909315	h1s10:900001-910000	32.5312803	0.286277224067922
h1s10:909488	h1s10:900001-910000	49.33320767	0.0449704688076781
h1s10:909503	h1s10:900001-910000	28.58008191	0.250018456995201
h1s10:909515	h1s10:900001-910000	33.4311785	0.256995201181248
h1s10:909569	h1s10:900001-910000	47.36999737	0.0556478405315615
h1s10:909584	h1s10:900001-910000	42.68454317	0.0948966408268734
h1s10:909896	h1s10:900001-910000	41.21435327	0.283074935400517
h1s10:911365	h1s10:910001-920000	34.57014376	0.0664544112218531
h1s10:911563	h1s10:910001-920000	38.35631535	0.0633997785160576
h1s10:911933	h1s10:910001-920000	66.58738318	0.0321336286452566
h1s10:911951	h1s10:910001-920000	28.9682996	0.0958102620893319
h1s10:911964	h1s10:910001-920000	26.46382248	0.0538575119970469
h1s10:912007	h1s10:910001-920000	55.78755933	0.233739387227759
h1s10:912031	h1s10:910001-920000	55.16544729	0.0844407530454042
h1s10:912053	h1s10:910001-920000	48.9718158	0.0670819490586932
h1s10:912059	h1s10:910001-920000	65.71540426	0.236535622000738
h1s10:912060	h1s10:910001-920000	23.8466853	0.0644149132521225
h1s10:912066	h1s10:910001-920000	30.76814464	0.222886674049465
h1s10:912971	h1s10:910001-920000	41.67822463	0.0648671096345515
h1s10:913014	h1s10:910001-920000	30.53597361	0.24265411590993
h1s10:913044	h1s10:910001-920000	15.55680402	0.453525286083426
h1s10:924975	h1s10:920001-930000	13.05021631	0.447711332595054
h1s10:924979	h1s10:920001-930000	42.11463446	0.0795957918050941
h1s10:924988	h1s10:920001-930000	19.02631262	0.39921557770395
h1s10:924995	h1s10:920001-930000	16.86777368	0.395727205610927
h1s10:925005	h1s10:920001-930000	40.18485493	0.0713824289405685
h1s10:925104	h1s10:920001-930000	35.54144853	0.0580011074197121
h1s10:931362	h1s10:930001-940000	39.66781996	0.0505906238464378
h1s10:931380	h1s10:930001-940000	33.84248194	0.0625138427464009
h1s10:931434	h1s10:930001-940000	60.47385314	0.0487541528239203
h1s10:931490	h1s10:930001-940000	42.27525503	0.0830380214101144
h1s10:931492	h1s10:930001-940000	42.58725623	0.0532115171650055
h1s10:931495	h1s10:930001-940000	43.05192067	0.109090070136582
h1s10:931498	h1s10:930001-940000	72.22098046	0.162200073827981
h1s10:931519	h1s10:930001-940000	90.48920237	0.168678479143595
h1s10:931533	h1s10:930001-940000	43.81721118	0.183859357696567
h1s10:931534	h1s10:930001-940000	36.86378984	0.115771502399409
h1s10:933732	h1s10:930001-940000	73.24309313	0.192552602436323
h1s10:933743	h1s10:930001-940000	48.72732614	0.208204134366925
h1s10:935960	h1s10:930001-940000	50.01626831	0.0526393503137689
h1s10:936005	h1s10:930001-940000	29.15357753	0.0486895533407161
h1s10:936994	h1s10:930001-940000	27.17386904	0.0700996677740864
h1s10:938221	h1s10:930001-940000	75.76372011	0.0648394241417497
h1s10:938252	h1s10:930001-940000	41.50563492	0.131773717238834
h1s10:938282	h1s10:930001-940000	53.91223364	0.0581118493909192
h1s10:938284	h1s10:930001-940000	46.99561637	0.123228128460687
h1s10:938309	h1s10:930001-940000	27.95416572	0.155703211517165
h1s10:938314	h1s10:930001-940000	53.44814352	0.112043189368771
h1s10:974601	h1s10:970001-980000	46.05675842	0.124723145071982
h1s10:975954	h1s10:970001-980000	49.33744975	0.0542081949058693
h1s10:975957	h1s10:970001-980000	45.86858248	0.146880767811
h1s10:975958	h1s10:970001-980000	38.50262852	0.0669158361018826
h1s10:976024	h1s10:970001-980000	39.07307189	0.0534883720930233
h1s10:976064	h1s10:970001-980000	44.43258868	0.0875968992248062
h1s10:976094	h1s10:970001-980000	61.33467656	0.16078811369509
h1s10:976118	h1s10:970001-980000	31.45616998	0.101522702104097
h1s10:976123	h1s10:970001-980000	32.54953645	0.106930601698044
h1s10:976132	h1s10:970001-980000	40.05706415	0.0506921373200443
h1s10:976171	h1s10:970001-980000	37.65260318	0.0862126245847176
h1s10:976804	h1s10:970001-980000	48.61353927	0.125553709856035
h1s10:976818	h1s10:970001-980000	40.32953596	0.233822443706165
h1s10:976830	h1s10:970001-980000	34.0536358	0.0788021410114433
h1s10:976870	h1s10:970001-980000	42.00649685	0.117884828349945
h1s10:981638	h1s10:980001-990000	42.92021617	0.0573089700996678
h1s10:981644	h1s10:980001-990000	40.00991497	0.247332964193429
h1s10:981646	h1s10:980001-990000	42.64340212	0.24500738279808
h1s10:981673	h1s10:980001-990000	38.5472955	0.0735603543743079
h1s10:981678	h1s10:980001-990000	34.59148366	0.0607235142118863
h1s10:981679	h1s10:980001-990000	44.60840579	0.19718530823182
h1s10:981682	h1s10:980001-990000	28.65785254	0.0665836101882614
h1s10:981783	h1s10:980001-990000	46.49016172	0.0687153931339978
h1s10:981784	h1s10:980001-990000	29.80382322	0.151947212993725
h1s10:982654	h1s10:980001-990000	35.57319465	0.223265042451089
h1s10:985375	h1s10:980001-990000	49.71259081	0.144961240310078
h1s10:985426	h1s10:980001-990000	49.96471978	0.132087486157254
h1s10:987745	h1s10:980001-990000	43.84225592	0.101301218161683
h1s10:987791	h1s10:980001-990000	43.46596593	0.190992986341824
h1s10:987809	h1s10:980001-990000	40.39769948	0.106109265411591
h1s10:987818	h1s10:980001-990000	41.49195483	0.115799187892211
h1s10:988410	h1s10:980001-990000	37.63855765	0.0841823551125877
h1s10:995741	h1s10:990001-1e+06	38.70015604	0.0537098560354374
h1s10:995780	h1s10:990001-1e+06	56.61915785	0.0668235511258767
h1s10:995798	h1s10:990001-1e+06	46.87067722	0.0981081579918789
h1s10:995806	h1s10:990001-1e+06	32.79877794	0.0585271317829457
h1s10:995816	h1s10:990001-1e+06	53.6400465	0.0824104835732743
h1s10:995839	h1s10:990001-1e+06	56.069693	0.0656146179401993
h1s10:995857	h1s10:990001-1e+06	60.60805651	0.0667774086378738
h1s10:995859	h1s10:990001-1e+06	57.41914494	0.0650332225913621
h1s10:995870	h1s10:990001-1e+06	48.57564626	0.093327796234773
h1s10:995878	h1s10:990001-1e+06	42.24161666	0.0634182355112588
h1s10:995902	h1s10:990001-1e+06	55.74595644	0.0598837209302326
h1s10:995904	h1s10:990001-1e+06	33.9357822	0.0497877445551864
h1s10:995911	h1s10:990001-1e+06	32.60628754	0.0559246954595792
h1s10:996073	h1s10:990001-1e+06	78.82760459	0.0802325581395349
h1s10:996360	h1s10:990001-1e+06	35.44780621	0.0730897009966777
h1s10:996457	h1s10:990001-1e+06	55.38241268	0.0581395348837209
h1s10:996504	h1s10:990001-1e+06	42.14705541	0.0703765227021041
h1s10:996511	h1s10:990001-1e+06	48.41786817	0.077547065337763
h1s10:996520	h1s10:990001-1e+06	33.42493238	0.0834717607973422
h1s10:996531	h1s10:990001-1e+06	34.21138607	0.0359634551495017
h1s10:1006626	h1s10:1000001-1010000	51.37261013	0.474012550756737
h1s10:1006646	h1s10:1000001-1010000	47.01175691	0.475452196382429
h1s10:1006655	h1s10:1000001-1010000	49.41889407	0.0471483942414175
h1s10:1006870	h1s10:1000001-1010000	43.140645	0.144176818014027
h1s10:1028454	h1s10:1020001-1030000	61.1997047	0.139184200812108
h1s10:1028458	h1s10:1020001-1030000	62.23466219	0.0603820598006645
h1s10:1028478	h1s10:1020001-1030000	28.21858104	0.411600221483942
h1s10:1028487	h1s10:1020001-1030000	51.02014508	0.0595238095238095
h1s10:1028499	h1s10:1020001-1030000	38.30495583	0.153691399040236
h1s10:1028533	h1s10:1020001-1030000	38.42463845	0.123781838316722
h1s10:1028535	h1s10:1020001-1030000	36.49011201	0.264922480620155
h1s10:1028571	h1s10:1020001-1030000	46.55896722	0.186166482096715
h1s10:1028583	h1s10:1020001-1030000	51.80244311	0.195671834625323
h1s10:1029204	h1s10:1020001-1030000	31.52674563	0.0617386489479513
h1s10:1029329	h1s10:1020001-1030000	35.88974748	0.0595422665190107
h1s10:1038817	h1s10:1030001-1040000	49.30277391	0.15453119232189
h1s10:1063110	h1s10:1060001-1070000	24.94277018	0.423984865263935
h1s10:1063128	h1s10:1060001-1070000	27.40164421	0.0494278331487634
h1s10:1063134	h1s10:1060001-1070000	41.91856443	0.210455887781469
h1s10:1063172	h1s10:1060001-1070000	33.78191529	0.181902916205242
h1s10:1063175	h1s10:1060001-1070000	49.45303264	0.0517441860465116
h1s10:1063187	h1s10:1060001-1070000	34.5546891	0.0588224437061646
h1s10:1063190	h1s10:1060001-1070000	50.21950279	0.0452288667404946
h1s10:1063202	h1s10:1060001-1070000	33.42759212	0.469785898855666
h1s10:1063355	h1s10:1060001-1070000	20.404623	0.108757844222961
h1s10:1063403	h1s10:1060001-1070000	51.55225977	0.0681985972683647
h1s10:1063433	h1s10:1060001-1070000	38.58110801	0.0580564784053156
h1s10:1094124	h1s10:1090001-1100000	58.24380344	0.105020302694721
h1s10:1094143	h1s10:1090001-1100000	34.55401196	0.182576596530085
h1s10:1094144	h1s10:1090001-1100000	32.04524836	0.0924141749723145
h1s10:1094151	h1s10:1090001-1100000	28.34150443	0.268632336655592
h1s10:1094153	h1s10:1090001-1100000	44.42568592	0.140365448504983
h1s10:1094154	h1s10:1090001-1100000	32.57230785	0.0704411221853082
h1s10:1094177	h1s10:1090001-1100000	47.02947627	0.146179401993355
h1s10:1094182	h1s10:1090001-1100000	36.05981833	0.163833517903285
h1s10:1094198	h1s10:1090001-1100000	28.87640119	0.274603174603175
h1s10:1094201	h1s10:1090001-1100000	60.25176115	0.0565245478036176
h1s10:1094213	h1s10:1090001-1100000	44.5902318	0.122268364710225
h1s10:1094215	h1s10:1090001-1100000	21.41660037	0.249547803617571
h1s10:1094218	h1s10:1090001-1100000	32.44585921	0.0637227759320783
h1s10:1094230	h1s10:1090001-1100000	25.72739484	0.334486895533407
h1s10:1094237	h1s10:1090001-1100000	15.67297776	0.230813953488372
h1s10:1102667	h1s10:1100001-1110000	51.74322759	0.0612679955703212
h1s10:1110972	h1s10:1110001-1120000	30.54517792	0.188418235511259
h1s10:1110976	h1s10:1110001-1120000	31.17742997	0.103257659653008
h1s10:1110977	h1s10:1110001-1120000	28.91857354	0.36609449981543
h1s10:1110992	h1s10:1110001-1120000	40.03682378	0.0729143595422665
h1s10:1111012	h1s10:1110001-1120000	38.34919268	0.0510797342192691
h1s10:1111094	h1s10:1110001-1120000	32.70012387	0.1687523071244
h1s10:1111098	h1s10:1110001-1120000	15.54407109	0.484902177925434
h1s10:1111108	h1s10:1110001-1120000	42.94507523	0.055343300110742
h1s10:1111118	h1s10:1110001-1120000	14.451325	0.477925433739387
h1s10:1111129	h1s10:1110001-1120000	32.83215155	0.0417589516426726
h1s10:1111131	h1s10:1110001-1120000	30.0412596	0.375055370985604
h1s10:1111152	h1s10:1110001-1120000	14.90013398	0.46999815430048
h1s10:1111171	h1s10:1110001-1120000	61.56637992	0.0856589147286822
h1s10:1111197	h1s10:1110001-1120000	47.26346038	0.0492524916943522
h1s10:1111203	h1s10:1110001-1120000	30.76844448	0.231635289774825
h1s10:1111369	h1s10:1110001-1120000	52.94360029	0.0638796603912883
h1s10:1111386	h1s10:1110001-1120000	46.16682768	0.434117755629384
h1s10:1111582	h1s10:1110001-1120000	53.76539759	0.330407899593946
h1s10:1111689	h1s10:1110001-1120000	43.65069121	0.10968069398302
h1s10:1111924	h1s10:1110001-1120000	46.33095833	0.0602159468438538
h1s10:1111931	h1s10:1110001-1120000	38.87900138	0.0611572535991141
h1s10:1111949	h1s10:1110001-1120000	38.36613245	0.0488095238095238
h1s10:1112012	h1s10:1110001-1120000	37.42951726	0.250830564784053
h1s10:1112015	h1s10:1110001-1120000	41.6604127	0.164793281653747
h1s10:1112038	h1s10:1110001-1120000	64.68845839	0.0401162790697674
h1s10:1112171	h1s10:1110001-1120000	22.14102452	0.132124400147656
h1s10:1112179	h1s10:1110001-1120000	26.84956363	0.0803894425987449
h1s10:1112181	h1s10:1110001-1120000	43.97975712	0.0390919158361019
h1s10:1112198	h1s10:1110001-1120000	28.23242587	0.300406053894426
h1s10:1112206	h1s10:1110001-1120000	18.60198806	0.0996031746031746
h1s10:1112207	h1s10:1110001-1120000	39.32181583	0.0760981912144703
h1s10:1112216	h1s10:1110001-1120000	54.82929336	0.0432170542635659
h1s10:1112221	h1s10:1110001-1120000	31.06760493	0.138215208564046
h1s10:1112248	h1s10:1110001-1120000	28.74786348	0.323348098929494
h1s10:1112270	h1s10:1110001-1120000	32.10384891	0.197305278700628
h1s10:1112275	h1s10:1110001-1120000	54.57048307	0.0432170542635659
h1s10:1118169	h1s10:1110001-1120000	14.07209254	0.342358803986711
h1s10:1118172	h1s10:1110001-1120000	32.34820063	0.0450996677740864
h1s10:1118175	h1s10:1110001-1120000	40.57426375	0.0686323366555925
h1s10:1118177	h1s10:1110001-1120000	39.92987764	0.106478405315615
h1s10:1118178	h1s10:1110001-1120000	25.33668281	0.106662975267626
h1s10:1118179	h1s10:1110001-1120000	32.13189042	0.084625322997416
h1s10:1118180	h1s10:1110001-1120000	31.00776993	0.084625322997416
h1s10:1119883	h1s10:1110001-1120000	60.70297689	0.0944167589516427
h1s10:1119906	h1s10:1110001-1120000	35.06839001	0.278313030638612
h1s10:1124904	h1s10:1120001-1130000	40.34378632	0.0599114064230343
h1s10:1124950	h1s10:1120001-1130000	44.24783536	0.172240679217423
h1s10:1124951	h1s10:1120001-1130000	48.85283632	0.0545957918050941
h1s10:1124956	h1s10:1120001-1130000	36.33479235	0.0570874861572536
h1s10:1125416	h1s10:1120001-1130000	47.31072234	0.196040974529347
h1s10:1125424	h1s10:1120001-1130000	41.538885	0.0667128091546696
h1s10:1126818	h1s10:1120001-1130000	38.4977851	0.147877445551864
h1s10:1126839	h1s10:1120001-1130000	51.7879288	0.104097452934662
h1s10:1126876	h1s10:1120001-1130000	50.22712538	0.224510889627169
h1s10:1126881	h1s10:1120001-1130000	30.9681887	0.0552602436323367
h1s10:1126896	h1s10:1120001-1130000	52.59506381	0.231487633813215
h1s10:1126898	h1s10:1120001-1130000	34.55038096	0.144970468807678
h1s10:1140803	h1s10:1140001-1150000	42.06684496	0.0773532668881506
h1s10:1140817	h1s10:1140001-1150000	34.93331793	0.295201181247693
h1s10:1140819	h1s10:1140001-1150000	34.05641647	0.188602805463271
h1s10:1140824	h1s10:1140001-1150000	46.67096613	0.0671650055370986
h1s10:1140884	h1s10:1140001-1150000	39.68862062	0.0644795127353267
h1s10:1142511	h1s10:1140001-1150000	36.67840832	0.0788390550018457
h1s10:1142533	h1s10:1140001-1150000	37.0860882	0.143983019564415
h1s10:1142551	h1s10:1140001-1150000	29.59304275	0.0676818014027316
h1s10:1142580	h1s10:1140001-1150000	36.33119135	0.116897379106681
h1s10:1145686	h1s10:1140001-1150000	76.15164309	0.133610188261351
h1s10:1145689	h1s10:1140001-1150000	27.01895499	0.362283130306386
h1s10:1145705	h1s10:1140001-1150000	38.86501356	0.209256183093392
h1s10:1145711	h1s10:1140001-1150000	46.53963424	0.188778146917682
h1s10:1150124	h1s10:1150001-1160000	32.20057085	0.107161314138058
h1s10:1150138	h1s10:1150001-1160000	45.28757239	0.125212255444814
h1s10:1150157	h1s10:1150001-1160000	46.42155666	0.054485049833887
h1s10:1150215	h1s10:1150001-1160000	49.70134671	0.0816998892580288
h1s10:1150227	h1s10:1150001-1160000	23.74461764	0.312070874861573
h1s10:1150289	h1s10:1150001-1160000	29.51211965	0.112615356220007
h1s10:1170854	h1s10:1170001-1180000	23.10201028	0.278783684016242
h1s10:1180489	h1s10:1180001-1190000	25.81763794	0.306985972683647
h1s10:1180501	h1s10:1180001-1190000	25.05894318	0.270634920634921
h1s10:1180513	h1s10:1180001-1190000	25.58594668	0.326947212993725
h1s10:1180533	h1s10:1180001-1190000	27.62285573	0.318844592100406
h1s10:1180538	h1s10:1180001-1190000	30.95753383	0.0912421557770395
h1s10:1180567	h1s10:1180001-1190000	22.70796883	0.405334071613141
h1s10:1180627	h1s10:1180001-1190000	29.80986341	0.220634920634921
h1s10:1180630	h1s10:1180001-1190000	45.39124242	0.145450350682909
h1s10:1180641	h1s10:1180001-1190000	30.69297374	0.0975729051310447
h1s10:1180648	h1s10:1180001-1190000	23.03955296	0.11468253968254
h1s10:1180651	h1s10:1180001-1190000	29.79061077	0.113390550018457
h1s10:1180702	h1s10:1180001-1190000	26.43050564	0.126781100036914
h1s10:1180716	h1s10:1180001-1190000	34.10711503	0.0478959025470653
h1s10:1180731	h1s10:1180001-1190000	39.68826691	0.263427464008859
h1s10:1180882	h1s10:1180001-1190000	23.21883581	0.113944259874492
h1s10:1180888	h1s10:1180001-1190000	28.4261836	0.12108711701735
h1s10:1180891	h1s10:1180001-1190000	21.78015536	0.465217792543374
h1s10:1180892	h1s10:1180001-1190000	47.23921473	0.179254337393872
h1s10:1180894	h1s10:1180001-1190000	31.52118431	0.322720561092654
h1s10:1180897	h1s10:1180001-1190000	25.65740613	0.328534514581026
h1s10:1180910	h1s10:1180001-1190000	32.3287776	0.349603174603175
h1s10:1180912	h1s10:1180001-1190000	36.59521218	0.317321889996309
h1s10:1180913	h1s10:1180001-1190000	41.9837467	0.231035437430786
h1s10:1180922	h1s10:1180001-1190000	37.98639195	0.0796142488002953
h1s10:1180923	h1s10:1180001-1190000	37.87990806	0.0708933185677372
h1s10:1180933	h1s10:1180001-1190000	18.71597484	0.315208564045773
h1s10:1180936	h1s10:1180001-1190000	57.1889095	0.180675526024363
h1s10:1180940	h1s10:1180001-1190000	37.4358374	0.233545588778147
h1s10:1180954	h1s10:1180001-1190000	29.38936145	0.132133628645257
h1s10:1180956	h1s10:1180001-1190000	36.60062798	0.139110372831303
h1s10:1180960	h1s10:1180001-1190000	29.13956842	0.333517903285345
h1s10:1180978	h1s10:1180001-1190000	27.34613563	0.388445921004061
h1s10:1180987	h1s10:1180001-1190000	27.27289216	0.133794758213363
h1s10:1181018	h1s10:1180001-1190000	38.01016768	0.074187892211148
h1s10:1181033	h1s10:1180001-1190000	41.59069393	0.222554448135843
h1s10:1181044	h1s10:1180001-1190000	44.11111729	0.112513842746401
h1s10:1181046	h1s10:1180001-1190000	28.57312656	0.113030638612034
h1s10:1181047	h1s10:1180001-1190000	22.07300343	0.338575119970469
h1s10:1181062	h1s10:1180001-1190000	33.39223047	0.0753506829088225
h1s10:1181064	h1s10:1180001-1190000	28.49438525	0.0733665559246955
h1s10:1181068	h1s10:1180001-1190000	34.67058137	0.0867201919527501
h1s10:1181071	h1s10:1180001-1190000	33.77267012	0.159763750461425
h1s10:1181080	h1s10:1180001-1190000	22.06494736	0.259569952011812
h1s10:1181098	h1s10:1180001-1190000	27.15487564	0.391795865633075
h1s10:1181100	h1s10:1180001-1190000	61.84383026	0.0761258767072721
h1s10:1181104	h1s10:1180001-1190000	46.67294232	0.123255813953488
h1s10:1181117	h1s10:1180001-1190000	35.93499922	0.326153562200074
h1s10:1181135	h1s10:1180001-1190000	25.63934871	0.121502399409376
h1s10:1181136	h1s10:1180001-1190000	43.46679664	0.314138058324105
h1s10:1181141	h1s10:1180001-1190000	42.14035022	0.0758213362864526
h1s10:1181172	h1s10:1180001-1190000	29.00778818	0.0789497969730528
h1s10:1181176	h1s10:1180001-1190000	11.0130394	0.472822074566261
h1s10:1181182	h1s10:1180001-1190000	26.3872969	0.293078626799557
h1s10:1181187	h1s10:1180001-1190000	47.82037013	0.121077888519749
h1s10:1181194	h1s10:1180001-1190000	20.34182608	0.32311738648948
h1s10:1181197	h1s10:1180001-1190000	17.49246776	0.437356958287191
h1s10:1181198	h1s10:1180001-1190000	46.6939809	0.123477297895903
h1s10:1181230	h1s10:1180001-1190000	20.62527963	0.368576965669989
h1s10:1181241	h1s10:1180001-1190000	57.63751227	0.0775009228497601
h1s10:1181242	h1s10:1180001-1190000	56.12539342	0.0574750830564784
h1s10:1181252	h1s10:1180001-1190000	32.27039646	0.0629291251384275
h1s10:1181442	h1s10:1180001-1190000	35.145561	0.250738279808047
h1s10:1181454	h1s10:1180001-1190000	27.15043504	0.498717238833518
h1s10:1181471	h1s10:1180001-1190000	37.4237151	0.135455887781469
h1s10:1181491	h1s10:1180001-1190000	31.61991393	0.111978589885567
h1s10:1181514	h1s10:1180001-1190000	45.37772511	0.0778516057585825
h1s10:1181517	h1s10:1180001-1190000	43.84951692	0.0778516057585825
h1s10:1181523	h1s10:1180001-1190000	22.87512919	0.433453303802141
h1s10:1181526	h1s10:1180001-1190000	39.41924593	0.0778516057585825
h1s10:1181530	h1s10:1180001-1190000	26.25301431	0.173228128460687
h1s10:1181534	h1s10:1180001-1190000	28.15928	0.293420081210779
h1s10:1181540	h1s10:1180001-1190000	28.34613426	0.0721668512366187
h1s10:1181550	h1s10:1180001-1190000	32.32280096	0.113445921004061
h1s10:1181554	h1s10:1180001-1190000	33.08577533	0.0788390550018457
h1s10:1181562	h1s10:1180001-1190000	32.93414232	0.350710594315245
h1s10:1181564	h1s10:1180001-1190000	32.08405998	0.116352897748247
h1s10:1181565	h1s10:1180001-1190000	29.70975341	0.125073827980805
h1s10:1181568	h1s10:1180001-1190000	15.50916123	0.41124953857512
h1s10:1181577	h1s10:1180001-1190000	22.20721858	0.4921834625323
h1s10:1181581	h1s10:1180001-1190000	39.54924687	0.262735326688815
h1s10:1181586	h1s10:1180001-1190000	49.22016767	0.0703488372093023
h1s10:1181596	h1s10:1180001-1190000	25.00623281	0.362901439645626
h1s10:1181617	h1s10:1180001-1190000	38.81443012	0.130887781469177
h1s10:1181618	h1s10:1180001-1190000	30.69468823	0.13624953857512
h1s10:1181619	h1s10:1180001-1190000	26.21472777	0.265513104466593
h1s10:1181715	h1s10:1180001-1190000	27.52071972	0.464359542266519
h1s10:1181733	h1s10:1180001-1190000	23.75984637	0.282871908453304
h1s10:1181835	h1s10:1180001-1190000	27.86599483	0.283933185677372
h1s10:1181844	h1s10:1180001-1190000	39.47794829	0.0975267626430417
h1s10:1181853	h1s10:1180001-1190000	29.45773888	0.17453857511997
h1s10:1181866	h1s10:1180001-1190000	23.894113	0.285732742709487
h1s10:1181867	h1s10:1180001-1190000	27.30512603	0.191602067183463
h1s10:1181878	h1s10:1180001-1190000	32.32927653	0.360880398671096
h1s10:1181894	h1s10:1180001-1190000	23.70926638	0.461517165005537
h1s10:1181897	h1s10:1180001-1190000	24.74160142	0.226827242524917
h1s10:1181942	h1s10:1180001-1190000	18.55381696	0.442635658914729
h1s10:1181969	h1s10:1180001-1190000	31.18437422	0.224289405684755
h1s10:1181971	h1s10:1180001-1190000	26.64422276	0.31781100036914
h1s10:1181973	h1s10:1180001-1190000	31.86565511	0.0705703211517165
h1s10:1182007	h1s10:1180001-1190000	42.61737222	0.193023255813953
h1s10:1182023	h1s10:1180001-1190000	44.66875461	0.196899224806202
h1s10:1182026	h1s10:1180001-1190000	26.68682276	0.333038021410114
h1s10:1182039	h1s10:1180001-1190000	31.56041933	0.0888519748984865
h1s10:1182105	h1s10:1180001-1190000	22.08708305	0.349732373569583
h1s10:1182117	h1s10:1180001-1190000	38.28038164	0.225129198966408
h1s10:1182127	h1s10:1180001-1190000	30.87638918	0.381173864894795
h1s10:1182187	h1s10:1180001-1190000	26.70917812	0.26656515319306
h1s10:1182188	h1s10:1180001-1190000	30.66525001	0.326301218161683
h1s10:1182192	h1s10:1180001-1190000	39.75673608	0.29186969361388
h1s10:1182203	h1s10:1180001-1190000	41.18409525	0.260215946843854
h1s10:1182205	h1s10:1180001-1190000	36.97815818	0.300590623846438
h1s10:1182207	h1s10:1180001-1190000	42.81901364	0.0855574012550757
h1s10:1182211	h1s10:1180001-1190000	31.70305536	0.0530638612033961
h1s10:1182220	h1s10:1180001-1190000	44.31558102	0.326734957548911
h1s10:1182232	h1s10:1180001-1190000	28.85811925	0.251384274640089
h1s10:1182233	h1s10:1180001-1190000	35.52648649	0.0586194167589516
h1s10:1182254	h1s10:1180001-1190000	29.32543048	0.0934477667035807
h1s10:1182287	h1s10:1180001-1190000	30.5691715	0.310677371723883
h1s10:1182290	h1s10:1180001-1190000	33.90444634	0.0460409745293466
h1s10:1182296	h1s10:1180001-1190000	40.13474143	0.37108711701735
h1s10:1182314	h1s10:1180001-1190000	41.51022146	0.230970837947582
h1s10:1182317	h1s10:1180001-1190000	26.04986614	0.436387966039129
h1s10:1182320	h1s10:1180001-1190000	28.73432891	0.380509413067553
h1s10:1182324	h1s10:1180001-1190000	65.59802684	0.0437430786267996
h1s10:1182341	h1s10:1180001-1190000	27.55355734	0.409856035437431
h1s10:1182353	h1s10:1180001-1190000	26.92259	0.0656884459210041
h1s10:1202277	h1s10:1200001-1210000	56.74352464	0.0408361018826135
h1s10:1202278	h1s10:1200001-1210000	47.19173256	0.0592008121077889
h1s10:1202285	h1s10:1200001-1210000	38.27847088	0.338538205980066
h1s10:1202286	h1s10:1200001-1210000	37.1663273	0.338538205980066
h1s10:1202337	h1s10:1200001-1210000	27.93619155	0.356478405315615
h1s10:1202345	h1s10:1200001-1210000	35.07533828	0.0731081579918789
h1s10:1202350	h1s10:1200001-1210000	29.64508509	0.0657899593946106
h1s10:1202356	h1s10:1200001-1210000	41.73702111	0.0811369509043928
h1s10:1202402	h1s10:1200001-1210000	63.92833292	0.0595238095238095
h1s10:1205732	h1s10:1200001-1210000	41.20472842	0.0741417497231451
h1s10:1205736	h1s10:1200001-1210000	25.21564844	0.0514027316352898
h1s10:1205754	h1s10:1200001-1210000	53.85630475	0.11218161683278
h1s10:1205886	h1s10:1200001-1210000	34.64436048	0.316592838685862
h1s10:1205955	h1s10:1200001-1210000	49.02499046	0.0985603543743079
h1s10:1205962	h1s10:1200001-1210000	33.57355357	0.112255444813584
h1s10:1206637	h1s10:1200001-1210000	50.9931126	0.316703580657069
h1s10:1206644	h1s10:1200001-1210000	35.24829174	0.307724252491694
h1s10:1206661	h1s10:1200001-1210000	52.50873654	0.480232558139535
h1s10:1206845	h1s10:1200001-1210000	32.65192089	0.0549833887043189
h1s10:1206929	h1s10:1200001-1210000	40.95428256	0.260944998154301
h1s10:1206940	h1s10:1200001-1210000	38.80015479	0.0632982650424511
h1s10:1206941	h1s10:1200001-1210000	41.32882329	0.281598375784422
h1s10:1206986	h1s10:1200001-1210000	50.14009785	0.070874861572536
h1s10:1207060	h1s10:1200001-1210000	31.98747113	0.0669158361018826
h1s10:1207106	h1s10:1200001-1210000	38.41950069	0.0621539313399779
h1s10:1207124	h1s10:1200001-1210000	24.79365383	0.0769195275009228
h1s10:1209017	h1s10:1200001-1210000	60.90195289	0.0547619047619048
h1s10:1209018	h1s10:1200001-1210000	42.68871877	0.268669250645995
h1s10:1209046	h1s10:1200001-1210000	48.76588964	0.219638242894057
h1s10:1274586	h1s10:1270001-1280000	40.09988131	0.151495016611296
h1s10:1274808	h1s10:1270001-1280000	31.0583091	0.297729789590255
h1s10:1274817	h1s10:1270001-1280000	29.84475829	0.0646456256921373
h1s10:1274830	h1s10:1270001-1280000	35.37570754	0.0891380583241048
h1s10:1274841	h1s10:1270001-1280000	41.88227317	0.0569582871908453
h1s10:1288698	h1s10:1280001-1290000	25.88279773	0.106386120339609
h1s10:1288720	h1s10:1280001-1290000	49.7458244	0.0902916205241787
h1s10:1288723	h1s10:1280001-1290000	56.58061397	0.0792174234034699
h1s10:1288728	h1s10:1280001-1290000	39.13110894	0.0559431524547804
h1s10:1312953	h1s10:1310001-1320000	22.40028745	0.0517072720561093
h1s10:1312972	h1s10:1310001-1320000	44.8135314	0.088233665559247
h1s10:1313037	h1s10:1310001-1320000	40.95130261	0.204512735326689
h1s10:1313965	h1s10:1310001-1320000	53.84326652	0.0396640826873385
h1s10:1313978	h1s10:1310001-1320000	48.92768043	0.140236249538575
h1s10:1313980	h1s10:1310001-1320000	46.07412981	0.0599390919158361
h1s10:1327037	h1s10:1320001-1330000	65.67858434	0.0651439645625692
h1s10:1327076	h1s10:1320001-1330000	79.25197963	0.0567829457364341
h1s10:1327087	h1s10:1320001-1330000	52.32695316	0.0948781838316722
h1s10:1327089	h1s10:1320001-1330000	56.69919924	0.118936877076412
h1s10:1327122	h1s10:1320001-1330000	22.73062559	0.0797434477667036
h1s10:1327143	h1s10:1320001-1330000	36.57809469	0.236166482096715
h1s10:1327144	h1s10:1320001-1330000	46.34581955	0.0599390919158361
h1s10:1327149	h1s10:1320001-1330000	35.23808386	0.0695551864156515
h1s10:1327150	h1s10:1320001-1330000	32.28856589	0.0839424141749723
h1s10:1361078	h1s10:1360001-1370000	52.73035212	0.202703949796973
h1s10:1361106	h1s10:1360001-1370000	29.40667894	0.0791159099298634
h1s10:1361532	h1s10:1360001-1370000	64.21978389	0.0877445551864156
h1s10:1361778	h1s10:1360001-1370000	76.77436334	0.149335548172757
h1s10:1361835	h1s10:1360001-1370000	58.44376737	0.134856035437431
h1s10:1361862	h1s10:1360001-1370000	61.62140411	0.208619416758952
h1s10:1361871	h1s10:1360001-1370000	52.51354796	0.0809246954595792
h1s10:1361994	h1s10:1360001-1370000	34.289351	0.111526393503138
h1s10:1362090	h1s10:1360001-1370000	45.15339121	0.244518272425249
h1s10:1362252	h1s10:1360001-1370000	52.91552804	0.0844592100406054
h1s10:1362333	h1s10:1360001-1370000	46.47090717	0.227897748246585
h1s10:1362553	h1s10:1360001-1370000	36.13803152	0.0962624584717608
h1s10:1363221	h1s10:1360001-1370000	41.37824524	0.207871908453304
h1s10:1363236	h1s10:1360001-1370000	43.54322722	0.0480989294942783
h1s10:1363245	h1s10:1360001-1370000	52.23665583	0.110077519379845
h1s10:1363254	h1s10:1360001-1370000	50.02661507	0.174796973052787
h1s10:1363371	h1s10:1360001-1370000	61.83993372	0.0889165743816907
h1s10:1363563	h1s10:1360001-1370000	57.85513635	0.104291251384275
h1s10:1363834	h1s10:1360001-1370000	34.15250191	0.0696105574012551
h1s10:1364067	h1s10:1360001-1370000	60.27592551	0.203866740494647
h1s10:1364082	h1s10:1360001-1370000	51.41035838	0.0631321520856405
h1s10:1364106	h1s10:1360001-1370000	60.78434789	0.184099298634182
h1s10:1364175	h1s10:1360001-1370000	54.26057129	0.0843484680693983
h1s10:1364187	h1s10:1360001-1370000	45.444394	0.184200812107789
h1s10:1364610	h1s10:1360001-1370000	54.87645383	0.0515873015873016
h1s10:1364676	h1s10:1360001-1370000	27.62662159	0.233896271686969
h1s10:1364715	h1s10:1360001-1370000	45.27461916	0.159736064968623
h1s10:1364724	h1s10:1360001-1370000	48.79962464	0.0891011443337025
h1s10:1364752	h1s10:1360001-1370000	51.90250339	0.0933001107419712
h1s10:1364761	h1s10:1360001-1370000	53.4107723	0.261757105943152
h1s10:1364970	h1s10:1360001-1370000	35.6418622	0.0620062753783684
h1s10:1364988	h1s10:1360001-1370000	36.70211343	0.16686969361388
h1s10:1365178	h1s10:1360001-1370000	26.85479154	0.439497969730528
h1s10:1365204	h1s10:1360001-1370000	39.5148517	0.299741602067183
h1s10:1365222	h1s10:1360001-1370000	37.58405187	0.178091546696198
h1s10:1365270	h1s10:1360001-1370000	38.5647737	0.207087486157254
h1s10:1365300	h1s10:1360001-1370000	49.05764832	0.0721760797342193
h1s10:1365336	h1s10:1360001-1370000	54.76824125	0.0699796973052787
h1s10:1365342	h1s10:1360001-1370000	52.38790521	0.257447397563677
h1s10:1365471	h1s10:1360001-1370000	40.99263689	0.0720284237726098
h1s10:1365522	h1s10:1360001-1370000	46.40976295	0.104078995939461
h1s10:1365528	h1s10:1360001-1370000	62.55867651	0.0672849760059062
h1s10:1365638	h1s10:1360001-1370000	20.95776	0.355693983019564
h1s10:1365640	h1s10:1360001-1370000	60.34121664	0.214036544850498
h1s10:1371244	h1s10:1370001-1380000	29.30811608	0.281810631229236
h1s10:1371259	h1s10:1370001-1380000	49.92862413	0.304623477297896
h1s10:1371272	h1s10:1370001-1380000	49.36035603	0.0963455149501661
h1s10:1372198	h1s10:1370001-1380000	45.78904459	0.102676264304171
h1s10:1372211	h1s10:1370001-1380000	54.47234701	0.150747508305648
h1s10:1372214	h1s10:1370001-1380000	31.84752866	0.208065706902916
h1s10:1377838	h1s10:1370001-1380000	32.50643631	0.219785898855666
h1s10:1377857	h1s10:1370001-1380000	43.82172407	0.233610188261351
h1s10:1394720	h1s10:1390001-1400000	40.54206353	0.137440014765596
h1s10:1394727	h1s10:1390001-1400000	22.68945421	0.238501291989664
h1s10:1394735	h1s10:1390001-1400000	54.00191808	0.196419342930971
h1s10:1394866	h1s10:1390001-1400000	18.04070303	0.32265596160945
h1s10:1394875	h1s10:1390001-1400000	27.86208548	0.217571059431525
h1s10:1394887	h1s10:1390001-1400000	25.67763142	0.214147286821705
h1s10:1395077	h1s10:1390001-1400000	20.24701638	0.335022148394241
h1s10:1395085	h1s10:1390001-1400000	41.88197275	0.0416297526762643
h1s10:1395099	h1s10:1390001-1400000	45.49602926	0.192524916943522
h1s10:1395132	h1s10:1390001-1400000	26.10118806	0.101448874123293
h1s10:1395202	h1s10:1390001-1400000	43.26998007	0.195524178663714
h1s10:1395958	h1s10:1390001-1400000	29.03445853	0.288344407530454
h1s10:1395998	h1s10:1390001-1400000	44.40796288	0.0416297526762643
h1s10:1396002	h1s10:1390001-1400000	21.20454497	0.261997046880768
h1s10:1396003	h1s10:1390001-1400000	25.17935378	0.28312107788852
h1s10:1396037	h1s10:1390001-1400000	22.01245743	0.304180509413068
h1s10:1396059	h1s10:1390001-1400000	33.68721363	0.185179032853451
h1s10:1396093	h1s10:1390001-1400000	37.61323746	0.0327796234772979
h1s10:1396317	h1s10:1390001-1400000	53.35886245	0.0483665559246955
h1s10:1396363	h1s10:1390001-1400000	40.87221568	0.0661775562938354
h1s10:1396423	h1s10:1390001-1400000	20.41919828	0.361231081579919
h1s10:1396438	h1s10:1390001-1400000	18.37460493	0.335059062384644
h1s10:1396470	h1s10:1390001-1400000	27.54018295	0.0604097452934662
h1s10:1396510	h1s10:1390001-1400000	40.67451108	0.0641103728313031
h1s10:1396557	h1s10:1390001-1400000	35.29789366	0.0519472129937246
h1s10:1396601	h1s10:1390001-1400000	37.90942624	0.193540051679587
h1s10:1396684	h1s10:1390001-1400000	24.22674383	0.463953488372093
h1s10:1396690	h1s10:1390001-1400000	45.12615345	0.0621262458471761
h1s10:1396763	h1s10:1390001-1400000	28.80179729	0.470247323735696
h1s10:1396786	h1s10:1390001-1400000	46.9188218	0.0620801033591731
h1s10:1397008	h1s10:1390001-1400000	34.88836171	0.170238095238095
h1s10:1397031	h1s10:1390001-1400000	33.27686112	0.0508305647840532
h1s10:1397678	h1s10:1390001-1400000	39.20772888	0.0717515688445921
h1s10:1397691	h1s10:1390001-1400000	17.49143863	0.307170542635659
h1s10:1397722	h1s10:1390001-1400000	41.07581587	0.0727021040974529
h1s10:1397736	h1s10:1390001-1400000	39.46316959	0.088141380583241
h1s10:1397752	h1s10:1390001-1400000	39.58274698	0.0810354374307863
h1s10:1397760	h1s10:1390001-1400000	41.08260124	0.082327427094869
h1s10:1397770	h1s10:1390001-1400000	21.5512074	0.314147286821705
h1s10:1397805	h1s10:1390001-1400000	55.90548466	0.0663344407530454
h1s10:1397820	h1s10:1390001-1400000	35.9771267	0.492248062015504
h1s10:1397838	h1s10:1390001-1400000	35.33336914	0.0952473237356958
h1s10:1397903	h1s10:1390001-1400000	26.81497511	0.271945367294204
h1s10:1397914	h1s10:1390001-1400000	34.76321704	0.0555370985603544
h1s10:1398205	h1s10:1390001-1400000	40.14818414	0.0727297895902547
h1s10:1398216	h1s10:1390001-1400000	41.25278749	0.0871816168327796
h1s10:1398242	h1s10:1390001-1400000	31.13967006	0.0885751199704688
h1s10:1398296	h1s10:1390001-1400000	13.57533497	0.493327796234773
h1s10:1398297	h1s10:1390001-1400000	21.16586781	0.468992248062016
h1s10:1398337	h1s10:1390001-1400000	53.50610536	0.105454042081949
h1s10:1398363	h1s10:1390001-1400000	41.62199725	0.0390734588409007
h1s10:1398383	h1s10:1390001-1400000	51.29622619	0.0714470284237726
h1s10:1398419	h1s10:1390001-1400000	37.35490006	0.132871908453304
h1s10:1398438	h1s10:1390001-1400000	41.59230067	0.127823920265781
h1s10:1398494	h1s10:1390001-1400000	47.01949443	0.0588316722037652
h1s10:1465140	h1s10:1460001-1470000	42.00931615	0.0653562200073828
h1s10:1465168	h1s10:1460001-1470000	43.78754088	0.0653562200073828
h1s10:1465218	h1s10:1460001-1470000	50.10491074	0.0708933185677372
h1s10:1465227	h1s10:1460001-1470000	56.23818374	0.078968253968254
h1s10:1465229	h1s10:1460001-1470000	34.09080503	0.0843484680693983
h1s10:1465232	h1s10:1460001-1470000	37.14129426	0.0875599852344038
h1s10:1465257	h1s10:1460001-1470000	50.05203858	0.0747692875599852
h1s10:1471249	h1s10:1470001-1480000	50.72617778	0.0934385382059801
h1s10:1471252	h1s10:1470001-1480000	32.24908052	0.0711701734957549
h1s10:1471266	h1s10:1470001-1480000	47.30845435	0.0551587301587302
h1s10:1471270	h1s10:1470001-1480000	39.66517185	0.0542081949058693
h1s10:1471303	h1s10:1470001-1480000	58.1659738	0.0645348837209302
h1s10:1513313	h1s10:1510001-1520000	42.36729872	0.0927556293835364
h1s10:1513314	h1s10:1510001-1520000	20.20861317	0.329208194905869
h1s10:1513318	h1s10:1510001-1520000	37.40674061	0.0674234034699151
h1s10:1589793	h1s10:1580001-1590000	58.39841931	0.0656699889258029
h1s10:1589802	h1s10:1580001-1590000	51.21903507	0.0451273532668882
h1s10:1589818	h1s10:1580001-1590000	38.80183639	0.29171280915467
h1s10:1589830	h1s10:1580001-1590000	36.21811817	0.143161683277962
h1s10:1589835	h1s10:1580001-1590000	33.34035028	0.0761258767072721
h1s10:1589851	h1s10:1580001-1590000	39.06285716	0.175230712440015
h1s10:1589856	h1s10:1580001-1590000	50.28843924	0.257511997046881
h1s10:1592600	h1s10:1590001-1600000	47.75327431	0.196834625322997
h1s10:1592612	h1s10:1590001-1600000	35.84294314	0.15281469176818
h1s10:1592621	h1s10:1590001-1600000	53.21654423	0.135797342192691
h1s10:1592627	h1s10:1590001-1600000	37.8070206	0.0878368401624216
h1s10:1592669	h1s10:1590001-1600000	45.12952757	0.091343669250646
h1s10:1592717	h1s10:1590001-1600000	35.49946788	0.0981358434846807
h1s10:1592761	h1s10:1590001-1600000	45.11382916	0.066703580657069
h1s10:1592767	h1s10:1590001-1600000	17.57894254	0.242912513842746
h1s10:1592995	h1s10:1590001-1600000	29.30654664	0.0838778146917682
h1s10:1592997	h1s10:1590001-1600000	19.07739234	0.440716131413806
h1s10:1593023	h1s10:1590001-1600000	14.73970275	0.435437430786268
h1s10:1593029	h1s10:1590001-1600000	54.38094513	0.0884643779992617
h1s10:1593049	h1s10:1590001-1600000	32.63855808	0.0826319675156885
h1s10:1593051	h1s10:1590001-1600000	57.35326865	0.0661129568106312
h1s10:1593055	h1s10:1590001-1600000	17.09511505	0.464230343300111
h1s10:1593056	h1s10:1590001-1600000	33.23710648	0.199473975636766
h1s10:1593076	h1s10:1590001-1600000	26.51423415	0.113058324104836
h1s10:1593096	h1s10:1590001-1600000	51.38098273	0.129125138427464
h1s10:1593100	h1s10:1590001-1600000	21.58568441	0.42858988556663
h1s10:1593121	h1s10:1590001-1600000	22.01495913	0.495754891103728
h1s10:1593124	h1s10:1590001-1600000	37.80620062	0.0557124400147656
h1s10:1593125	h1s10:1590001-1600000	17.21191542	0.479134366925065
h1s10:1593140	h1s10:1590001-1600000	52.74438777	0.12124400147656
h1s10:1593160	h1s10:1590001-1600000	36.90023757	0.0562753783684016
h1s10:1593196	h1s10:1590001-1600000	38.82908898	0.113916574381691
h1s10:1593261	h1s10:1590001-1600000	38.7709452	0.0561646363971945
h1s10:1593324	h1s10:1590001-1600000	33.11979475	0.0894149132521226
h1s10:1593327	h1s10:1590001-1600000	26.71421514	0.0823089700996678
h1s10:1593343	h1s10:1590001-1600000	38.70183114	0.0707179771133259
h1s10:1593346	h1s10:1590001-1600000	43.50651154	0.0523071244001477
h1s10:1593463	h1s10:1590001-1600000	33.2909644	0.060234403839055
h1s10:1593475	h1s10:1590001-1600000	19.14521928	0.459034699150978
h1s10:1593478	h1s10:1590001-1600000	45.20363716	0.0872646733111849
h1s10:1593483	h1s10:1590001-1600000	15.80557963	0.463021410114433
h1s10:1593486	h1s10:1590001-1600000	28.45615114	0.128654485049834
h1s10:1593487	h1s10:1590001-1600000	16.56116508	0.465346991509782
h1s10:1593514	h1s10:1590001-1600000	16.57576235	0.473403469915098
h1s10:1593542	h1s10:1590001-1600000	32.76430098	0.0623477297895903
h1s10:1593584	h1s10:1590001-1600000	12.84910696	0.450581395348837
h1s10:1593654	h1s10:1590001-1600000	40.07920295	0.0784053156146179
h1s10:1593772	h1s10:1590001-1600000	29.43869221	0.0723421926910299
h1s10:1593775	h1s10:1590001-1600000	36.82510745	0.0432908822443706
h1s10:1593784	h1s10:1590001-1600000	33.0318822	0.0432908822443706
h1s10:1593785	h1s10:1590001-1600000	46.75686895	0.0989940937615356
h1s10:1593801	h1s10:1590001-1600000	34.32918048	0.0825858250276855
h1s10:1593813	h1s10:1590001-1600000	55.38849281	0.109477667035807
h1s10:1593818	h1s10:1590001-1600000	41.35532012	0.131921373200443
h1s10:1593830	h1s10:1590001-1600000	42.97337666	0.103543743078627
h1s10:1593844	h1s10:1590001-1600000	12.80470755	0.457834994462901
h1s10:1593845	h1s10:1590001-1600000	43.73585108	0.0857142857142857
h1s10:1593850	h1s10:1590001-1600000	14.19764382	0.447840531561462
h1s10:1593875	h1s10:1590001-1600000	42.78262015	0.0597360649686231
h1s10:1593880	h1s10:1590001-1600000	15.23361365	0.454863418235511
h1s10:1593889	h1s10:1590001-1600000	14.62482151	0.480703211517165
h1s10:1593968	h1s10:1590001-1600000	30.30802538	0.215956072351421
h1s10:1593977	h1s10:1590001-1600000	12.55213859	0.467266519010705
h1s10:1593980	h1s10:1590001-1600000	27.86985338	0.308047249907715
h1s10:1593981	h1s10:1590001-1600000	45.33247987	0.088233665559247
h1s10:1593983	h1s10:1590001-1600000	22.1763217	0.415669988925803
h1s10:1593989	h1s10:1590001-1600000	13.46538042	0.465974529346622
h1s10:1593992	h1s10:1590001-1600000	13.03568209	0.467137320044297
h1s10:1594023	h1s10:1590001-1600000	36.96318416	0.156709117755629
h1s10:1594049	h1s10:1590001-1600000	34.13693628	0.0894333702473237
h1s10:1594058	h1s10:1590001-1600000	36.20039253	0.0613695090439276
h1s10:1594059	h1s10:1590001-1600000	10.7319254	0.447775932078258
h1s10:1594062	h1s10:1590001-1600000	59.23876578	0.114507198228128
h1s10:1594074	h1s10:1590001-1600000	11.72374922	0.466638981173865
h1s10:1594113	h1s10:1590001-1600000	35.54079653	0.0876061277224068
h1s10:1594114	h1s10:1590001-1600000	23.44059675	0.182788851974898
h1s10:1594116	h1s10:1590001-1600000	14.53794924	0.487735326688815
h1s10:1594124	h1s10:1590001-1600000	29.76719542	0.353073089700997
h1s10:1594136	h1s10:1590001-1600000	36.00348745	0.129549649317091
h1s10:1594137	h1s10:1590001-1600000	29.56029651	0.100119970468808
h1s10:1594150	h1s10:1590001-1600000	21.22784748	0.312172388335179
h1s10:1594152	h1s10:1590001-1600000	36.46053616	0.124944629014396
h1s10:1594193	h1s10:1590001-1600000	23.55089383	0.10188261351052
h1s10:1594202	h1s10:1590001-1600000	28.3008711	0.172757475083056
h1s10:1594212	h1s10:1590001-1600000	31.95218602	0.373781838316722
h1s10:1594215	h1s10:1590001-1600000	29.18056958	0.296751568844592
h1s10:1594229	h1s10:1590001-1600000	32.96485908	0.160455887781469
h1s10:1594232	h1s10:1590001-1600000	44.34526765	0.0651162790697674
h1s10:1594233	h1s10:1590001-1600000	34.30015859	0.119324473975637
h1s10:1594238	h1s10:1590001-1600000	40.41332601	0.0823089700996678
h1s10:1594259	h1s10:1590001-1600000	39.92474061	0.0486434108527132
h1s10:1594260	h1s10:1590001-1600000	21.38421716	0.435834256183093
h1s10:1594310	h1s10:1590001-1600000	34.41722609	0.133840900701366
h1s10:1594317	h1s10:1590001-1600000	44.71322463	0.117607973421927
h1s10:1594320	h1s10:1590001-1600000	31.56138069	0.182576596530085
h1s10:1594325	h1s10:1590001-1600000	14.98851275	0.427159468438538
h1s10:1594329	h1s10:1590001-1600000	36.97527014	0.119130675526024
h1s10:1594347	h1s10:1590001-1600000	15.03402255	0.437993724621632
h1s10:1594359	h1s10:1590001-1600000	39.99287255	0.0658637873754153
h1s10:1594380	h1s10:1590001-1600000	14.88394559	0.484366925064599
h1s10:1604958	h1s10:1600001-1610000	34.19107094	0.070265780730897
h1s10:1604964	h1s10:1600001-1610000	42.95459458	0.20640457733481
h1s10:1604985	h1s10:1600001-1610000	40.9412439	0.0659191583610188
h1s10:1605003	h1s10:1600001-1610000	36.61241698	0.113012181616833
h1s10:1605026	h1s10:1600001-1610000	41.79641259	0.0869324473975637
h1s10:1610905	h1s10:1610001-1620000	28.28332869	0.208757844222961
h1s10:1610956	h1s10:1610001-1620000	34.46837841	0.154208194905869
h1s10:1610969	h1s10:1610001-1620000	22.80560713	0.397683647102252
h1s10:1611133	h1s10:1610001-1620000	41.44605802	0.0698135843484681
h1s10:1611138	h1s10:1610001-1620000	26.45224808	0.270524178663714
h1s10:1611146	h1s10:1610001-1620000	45.78424575	0.0672203765227021
h1s10:1611218	h1s10:1610001-1620000	51.64062374	0.0858250276854928
h1s10:1611232	h1s10:1610001-1620000	30.97088398	0.0939737910668143
h1s10:1611279	h1s10:1610001-1620000	46.46799664	0.170496493170912
h1s10:1611282	h1s10:1610001-1620000	28.25984114	0.187356958287191
h1s10:1611372	h1s10:1610001-1620000	24.92926004	0.0601513473606497
h1s10:1611419	h1s10:1610001-1620000	35.12928974	0.0682078257659653
h1s10:1617576	h1s10:1610001-1620000	33.61457497	0.0740771502399409
h1s10:1617578	h1s10:1610001-1620000	21.80762429	0.410031376891842
h1s10:1617582	h1s10:1610001-1620000	25.22537124	0.116703580657069
h1s10:1617600	h1s10:1610001-1620000	41.57893792	0.0650424510889627
h1s10:1617611	h1s10:1610001-1620000	28.90062865	0.377860834256183
h1s10:1617833	h1s10:1610001-1620000	25.05601536	0.452325581395349
h1s10:1617878	h1s10:1610001-1620000	22.31622753	0.463870431893688
h1s10:1617894	h1s10:1610001-1620000	37.90662082	0.0911314138058324
h1s10:1617900	h1s10:1610001-1620000	46.09502136	0.0949520118124769
h1s10:1617935	h1s10:1610001-1620000	38.54240125	0.093844592100406
h1s10:1617946	h1s10:1610001-1620000	22.13964159	0.441491325212255
h1s10:1617965	h1s10:1610001-1620000	44.39091707	0.0686046511627907
h1s10:1618040	h1s10:1610001-1620000	51.19569135	0.100036913990402
h1s10:1618076	h1s10:1610001-1620000	38.89779607	0.0912606127722407
h1s10:1620589	h1s10:1620001-1630000	31.56935096	0.0948874123292728
h1s10:1620656	h1s10:1620001-1630000	44.28779404	0.0803063861203396
h1s10:1620676	h1s10:1620001-1630000	30.93431343	0.133573274270949
h1s10:1680053	h1s10:1680001-1690000	33.28339609	0.0713639719453673
h1s10:1680055	h1s10:1680001-1690000	24.68980884	0.211351052048726
h1s10:1680057	h1s10:1680001-1690000	44.21592924	0.0682447397563677
h1s10:1680092	h1s10:1680001-1690000	34.69513227	0.368918420081211
h1s10:1680093	h1s10:1680001-1690000	39.05402068	0.381432262827612
h1s10:1680100	h1s10:1680001-1690000	39.77496126	0.104198966408269
h1s10:1680116	h1s10:1680001-1690000	37.64707292	0.356349206349206
h1s10:1680132	h1s10:1680001-1690000	50.05075186	0.163067552602436
h1s10:1680159	h1s10:1680001-1690000	39.17919464	0.0670819490586932
h1s10:1680202	h1s10:1680001-1690000	23.63026685	0.199833887043189
h1s10:1680203	h1s10:1680001-1690000	28.77487412	0.345275009228498
h1s10:1680205	h1s10:1680001-1690000	40.08032676	0.222508305647841
h1s10:1687644	h1s10:1680001-1690000	65.27196866	0.068327796234773
h1s10:1708962	h1s10:1700001-1710000	46.37045416	0.0543927648578811
h1s10:1722497	h1s10:1720001-1730000	44.23251877	0.0556109265411591
h1s10:1726102	h1s10:1720001-1730000	36.02914387	0.186830933923957
h1s10:1726140	h1s10:1720001-1730000	25.90655698	0.497203765227021
h1s10:1726143	h1s10:1720001-1730000	60.24933775	0.0282392026578073
h1s10:1726154	h1s10:1720001-1730000	23.36265557	0.0800479881875231
h1s10:1726158	h1s10:1720001-1730000	30.2265504	0.130131044665928
h1s10:1726323	h1s10:1720001-1730000	36.72262242	0.0583794758213363
h1s10:1726351	h1s10:1720001-1730000	47.57681063	0.0334717607973422
h1s10:1726352	h1s10:1720001-1730000	46.48772804	0.0445182724252492
h1s10:1726360	h1s10:1720001-1730000	28.34926416	0.160077519379845
h1s10:1726371	h1s10:1720001-1730000	41.11904166	0.100609080841639
h1s10:1726386	h1s10:1720001-1730000	35.11226975	0.0490771502399409
h1s10:1726393	h1s10:1720001-1730000	45.50692021	0.172619047619048
h1s10:1726456	h1s10:1720001-1730000	37.31666333	0.359477667035807
h1s10:1726487	h1s10:1720001-1730000	52.31104698	0.0857327427094869
h1s10:1726489	h1s10:1720001-1730000	55.69203459	0.0963916574381691
h1s10:1726493	h1s10:1720001-1730000	60.55509902	0.039202657807309
h1s10:1726497	h1s10:1720001-1730000	33.87082063	0.0721668512366187
h1s10:1726531	h1s10:1720001-1730000	48.86852144	0.12922665190107
h1s10:1726603	h1s10:1720001-1730000	31.46613757	0.485548172757475
h1s10:1726618	h1s10:1720001-1730000	33.29663919	0.0529346622369878
h1s10:1726752	h1s10:1720001-1730000	63.13269425	0.0618770764119601
h1s10:1726758	h1s10:1720001-1730000	60.22654216	0.137089331856774
h1s10:1726762	h1s10:1720001-1730000	33.8224838	0.296917681801403
h1s10:1726783	h1s10:1720001-1730000	30.74332171	0.0532115171650055
h1s10:1727011	h1s10:1720001-1730000	48.87742889	0.0583794758213363
h1s10:1727020	h1s10:1720001-1730000	25.37272835	0.439488741232927
h1s10:1727038	h1s10:1720001-1730000	45.43194175	0.0870893318567737
h1s10:1727041	h1s10:1720001-1730000	32.40884789	0.0552787006275378
h1s10:1727053	h1s10:1720001-1730000	22.0952452	0.46172019195275
h1s10:1727055	h1s10:1720001-1730000	54.6251356	0.131727574750831
h1s10:1727065	h1s10:1720001-1730000	38.58295179	0.0409191583610188
h1s10:1727102	h1s10:1720001-1730000	39.66530313	0.0522056109265412
h1s10:1727116	h1s10:1720001-1730000	51.7773647	0.0630121816168328
h1s10:1727121	h1s10:1720001-1730000	30.9303374	0.0525655223329642
h1s10:1727122	h1s10:1720001-1730000	35.02977287	0.0682908822443706
h1s10:1727129	h1s10:1720001-1730000	41.13320518	0.162929125138427
h1s10:1727135	h1s10:1720001-1730000	32.13604732	0.273855666297527
h1s10:1727139	h1s10:1720001-1730000	32.03072016	0.227039497969731
h1s10:1727144	h1s10:1720001-1730000	24.01594641	0.387486157253599
h1s10:1727148	h1s10:1720001-1730000	28.53609287	0.063547434477667
h1s10:1727163	h1s10:1720001-1730000	32.58959938	0.0561830933923957
h1s10:1734925	h1s10:1730001-1740000	41.44197153	0.0784791435954227
h1s10:1734926	h1s10:1730001-1740000	32.01654212	0.137855297157623
h1s10:1734973	h1s10:1730001-1740000	40.83483306	0.200913621262458
h1s10:1734981	h1s10:1730001-1740000	34.47043744	0.394232188999631
h1s10:1734993	h1s10:1730001-1740000	52.60828141	0.0853820598006644
h1s10:1735071	h1s10:1730001-1740000	37.98551087	0.0954595791805094
h1s10:1735081	h1s10:1730001-1740000	31.72605255	0.14250645994832
h1s10:1735083	h1s10:1730001-1740000	43.07753827	0.0796788482834994
h1s10:1735095	h1s10:1730001-1740000	43.51187752	0.190743816906608
h1s10:1735116	h1s10:1730001-1740000	15.50701944	0.427454780361757
h1s10:1735323	h1s10:1730001-1740000	28.70504619	0.168632336655592
h1s10:1735324	h1s10:1730001-1740000	65.70022571	0.112587670727206
h1s10:1735346	h1s10:1730001-1740000	32.63593808	0.101015134736065
h1s10:1735356	h1s10:1730001-1740000	30.58558785	0.0615725359911406
h1s10:1735382	h1s10:1730001-1740000	34.82365497	0.0884643779992617
h1s10:1735387	h1s10:1730001-1740000	36.68075219	0.0734772978959025
h1s10:1735397	h1s10:1730001-1740000	30.47905244	0.29015319306017
h1s10:1735414	h1s10:1730001-1740000	55.85384664	0.135243632336656
h1s10:1735427	h1s10:1730001-1740000	36.96582909	0.0998523440383906
h1s10:1735432	h1s10:1730001-1740000	36.45440564	0.494804355850867
h1s10:1735436	h1s10:1730001-1740000	43.51375623	0.260511258767073
h1s10:1735449	h1s10:1730001-1740000	36.82850703	0.110908084163898
h1s10:1735460	h1s10:1730001-1740000	36.39234413	0.0614156515319306
h1s10:1735461	h1s10:1730001-1740000	42.56483277	0.0642857142857143
h1s10:1735462	h1s10:1730001-1740000	34.50980679	0.0556016980435585
h1s10:1735463	h1s10:1730001-1740000	39.0930999	0.289387227759321
h1s10:1735465	h1s10:1730001-1740000	43.63503028	0.0643687707641196
h1s10:1735490	h1s10:1730001-1740000	32.15037199	0.0792912513842746
h1s10:1758146	h1s10:1750001-1760000	47.405038	0.0729235880398671
h1s10:1758227	h1s10:1750001-1760000	30.10909857	0.187892211148025
h1s10:1758233	h1s10:1750001-1760000	53.41999014	0.0758028792912514
h1s10:1758238	h1s10:1750001-1760000	27.0857158	0.112421557770395
h1s10:1764804	h1s10:1760001-1770000	17.20153059	0.491832779623477
h1s10:1764836	h1s10:1760001-1770000	35.74714076	0.112153931339978
h1s10:1764844	h1s10:1760001-1770000	42.48185136	0.0750276854928018
h1s10:1764856	h1s10:1760001-1770000	39.29485586	0.0548541897379107
h1s10:1764913	h1s10:1760001-1770000	47.93205512	0.127297895902547
h1s10:1764914	h1s10:1760001-1770000	10.43846851	0.451310446659284
h1s10:1764919	h1s10:1760001-1770000	11.41358914	0.451310446659284
h1s10:1764920	h1s10:1760001-1770000	13.09765965	0.451310446659284
h1s10:1764950	h1s10:1760001-1770000	35.29870799	0.0633536360280546
h1s10:1764954	h1s10:1760001-1770000	35.41609379	0.153091546696198
h1s10:1764960	h1s10:1760001-1770000	44.68333444	0.100701365817645
h1s10:1764961	h1s10:1760001-1770000	41.20171363	0.0742709486895533
h1s10:1764984	h1s10:1760001-1770000	34.91791219	0.150590623846438
h1s10:1764985	h1s10:1760001-1770000	31.64287749	0.0607142857142857
h1s10:1764991	h1s10:1760001-1770000	18.0651746	0.469804355850867
h1s10:1764994	h1s10:1760001-1770000	41.66147976	0.136203396087117
h1s10:1765003	h1s10:1760001-1770000	58.01308374	0.0469730527870063
h1s10:1765009	h1s10:1760001-1770000	38.51943934	0.238076781100037
h1s10:1765014	h1s10:1760001-1770000	35.30324675	0.109976005906238
h1s10:1765025	h1s10:1760001-1770000	39.19958671	0.123957179771133
h1s10:1765026	h1s10:1760001-1770000	13.3971631	0.463049095607235
h1s10:1765027	h1s10:1760001-1770000	37.89006307	0.0633167220376523
h1s10:1765030	h1s10:1760001-1770000	40.02018216	0.225184569952012
h1s10:1765034	h1s10:1760001-1770000	37.34638372	0.127980804724991
h1s10:1765036	h1s10:1760001-1770000	16.31045764	0.450129198966408
h1s10:1765052	h1s10:1760001-1770000	38.22380758	0.0613510520487265
h1s10:1765082	h1s10:1760001-1770000	31.71357951	0.223837209302326
h1s10:1765085	h1s10:1760001-1770000	51.42475985	0.0802787006275378
h1s10:1765104	h1s10:1760001-1770000	26.02546186	0.0331487633813215
h1s10:1765170	h1s10:1760001-1770000	37.7346016	0.100092284976006
h1s10:1765194	h1s10:1760001-1770000	38.92351401	0.0567737172388335
h1s10:1765201	h1s10:1760001-1770000	16.71837095	0.449031007751938
h1s10:1765239	h1s10:1760001-1770000	61.90231064	0.2468715393134
h1s10:1765241	h1s10:1760001-1770000	24.49459613	0.304318936877076
h1s10:1765242	h1s10:1760001-1770000	36.08047555	0.13531746031746
h1s10:1765251	h1s10:1760001-1770000	32.73466087	0.222619047619048
h1s10:1765254	h1s10:1760001-1770000	33.81572793	0.062624584717608
h1s10:1765271	h1s10:1760001-1770000	36.65780404	0.142303433001107
h1s10:1765295	h1s10:1760001-1770000	34.7526626	0.0918327796234773
h1s10:1765314	h1s10:1760001-1770000	23.28443225	0.101624215577704
h1s10:1765317	h1s10:1760001-1770000	20.40417401	0.416103728313031
h1s10:1765355	h1s10:1760001-1770000	35.83802323	0.122406792174234
h1s10:1765359	h1s10:1760001-1770000	29.63990936	0.124972314507198
h1s10:1765361	h1s10:1760001-1770000	26.25486006	0.117321889996309
h1s10:1765362	h1s10:1760001-1770000	42.83295034	0.127620893318568
h1s10:1765363	h1s10:1760001-1770000	21.33829663	0.135649686231082
h1s10:1765368	h1s10:1760001-1770000	47.45582816	0.131552233296419
h1s10:1765373	h1s10:1760001-1770000	43.66003057	0.0557770394979697
h1s10:1765378	h1s10:1760001-1770000	47.3817575	0.0696290143964563
h1s10:1765387	h1s10:1760001-1770000	43.68486619	0.10500184569952
h1s10:1765397	h1s10:1760001-1770000	38.75941777	0.162772240679217
h1s10:1765400	h1s10:1760001-1770000	55.06283469	0.097203765227021
h1s10:1765401	h1s10:1760001-1770000	45.89525826	0.0915928386858619
h1s10:1765424	h1s10:1760001-1770000	44.28564187	0.0714285714285714
h1s10:1789288	h1s10:1780001-1790000	28.69788529	0.0385751199704688
h1s10:1789335	h1s10:1780001-1790000	32.68251174	0.0752676264304171
h1s10:1789336	h1s10:1780001-1790000	32.69083906	0.0898025101513474
h1s10:1789344	h1s10:1780001-1790000	30.75427073	0.0858896271686969
h1s10:1789843	h1s10:1780001-1790000	40.39420228	0.0835548172757475
h1s10:1789847	h1s10:1780001-1790000	34.30608587	0.106570690291621
h1s10:1789858	h1s10:1780001-1790000	33.72921136	0.198726467331118
h1s10:1789861	h1s10:1780001-1790000	30.61989622	0.0707641196013289
h1s10:1789938	h1s10:1780001-1790000	37.05246035	0.161895533407161
h1s10:1789954	h1s10:1780001-1790000	34.20044158	0.066906607604282
h1s10:1789963	h1s10:1780001-1790000	46.92119928	0.0617571059431525
h1s10:1837785	h1s10:1830001-1840000	70.80485082	0.0665836101882614
h1s10:1837803	h1s10:1830001-1840000	51.99239427	0.148800295311923
h1s10:1837806	h1s10:1830001-1840000	28.3038559	0.24047619047619
h1s10:1837809	h1s10:1830001-1840000	38.56947495	0.180020302694721
h1s10:1837851	h1s10:1830001-1840000	26.54796123	0.0678386858619417
h1s10:1837857	h1s10:1830001-1840000	39.28792436	0.0475729051310447
h1s10:1837859	h1s10:1830001-1840000	47.97844162	0.085077519379845
h1s10:1837872	h1s10:1830001-1840000	55.02378136	0.15093207825766
h1s10:1837878	h1s10:1830001-1840000	42.6001653	0.158490217792543
h1s10:1837897	h1s10:1830001-1840000	27.63768312	0.0540789959394611
h1s10:1837905	h1s10:1830001-1840000	36.88082472	0.0927464008859358
h1s10:1837947	h1s10:1830001-1840000	32.90636341	0.195099667774086
h1s10:1837961	h1s10:1830001-1840000	35.11992729	0.101116648209671
h1s10:1838097	h1s10:1830001-1840000	60.59957031	0.061046511627907
h1s10:1838112	h1s10:1830001-1840000	74.32506872	0.0886766334440753
h1s10:1838157	h1s10:1830001-1840000	36.71783597	0.131155407899594
h1s10:1838169	h1s10:1830001-1840000	45.66177746	0.0755537098560354
h1s10:1838170	h1s10:1830001-1840000	36.13521363	0.0483942414174972
h1s10:1838235	h1s10:1830001-1840000	48.3073357	0.0629291251384275
h1s10:1838256	h1s10:1830001-1840000	25.4956035	0.259422296050203
h1s10:1838274	h1s10:1830001-1840000	27.75525605	0.138556662975268
h1s10:1838277	h1s10:1830001-1840000	34.59487717	0.162892211148025
h1s10:1867129	h1s10:1860001-1870000	40.12823907	0.0672849760059062
h1s10:1867133	h1s10:1860001-1870000	31.78615675	0.0739110372831303
h1s10:1867161	h1s10:1860001-1870000	44.75840677	0.0454872646733112
h1s10:1873019	h1s10:1870001-1880000	39.60505136	0.0758213362864526
h1s10:1874415	h1s10:1870001-1880000	44.43640227	0.122231450719823
h1s10:1874416	h1s10:1870001-1880000	55.74515322	0.0786175710594315
h1s10:1879150	h1s10:1870001-1880000	25.52876879	0.0580841638981174
h1s10:1883781	h1s10:1880001-1890000	35.40578969	0.403008490217793
h1s10:1883793	h1s10:1880001-1890000	49.65879972	0.0734772978959025
h1s10:1883794	h1s10:1880001-1890000	51.86036286	0.361683277962348
h1s10:1883802	h1s10:1880001-1890000	32.51342828	0.15656146179402
h1s10:1883809	h1s10:1880001-1890000	43.5555764	0.368050941306755
h1s10:1883821	h1s10:1880001-1890000	44.00601139	0.172388335179033
h1s10:1883836	h1s10:1880001-1890000	31.62710784	0.0413528977482466
h1s10:1883855	h1s10:1880001-1890000	43.86965334	0.201005906238464
h1s10:1883864	h1s10:1880001-1890000	38.99646162	0.0631506090808416
h1s10:1883885	h1s10:1880001-1890000	43.11003639	0.0820228866740495
h1s10:1883893	h1s10:1880001-1890000	57.52590522	0.058656330749354
h1s10:1883894	h1s10:1880001-1890000	55.11456871	0.0539036544850498
h1s10:1884223	h1s10:1880001-1890000	25.31675074	0.346880767811
h1s10:1884267	h1s10:1880001-1890000	35.57412826	0.138833517903285
h1s10:1884270	h1s10:1880001-1890000	35.47585176	0.0629475821336287
h1s10:1884280	h1s10:1880001-1890000	45.30197971	0.443641565153193
h1s10:1884281	h1s10:1880001-1890000	38.63970479	0.0755813953488372
h1s10:1884282	h1s10:1880001-1890000	40.66979449	0.348458840900701
h1s10:1887928	h1s10:1880001-1890000	30.69464921	0.0943706164636397
h1s10:1887936	h1s10:1880001-1890000	36.86535657	0.0823366555924695
h1s10:1887964	h1s10:1880001-1890000	34.145301	0.136590992986342
h1s10:1887979	h1s10:1880001-1890000	40.38729909	0.0927279438907346
h1s10:1888018	h1s10:1880001-1890000	38.26921086	0.0754614248800295
h1s10:1888046	h1s10:1880001-1890000	34.2262374	0.117220376522702
h1s10:1888088	h1s10:1880001-1890000	37.67022614	0.155850867478774
h1s10:1888855	h1s10:1880001-1890000	55.04078001	0.313104466592839
h1s10:1888864	h1s10:1880001-1890000	43.02660001	0.150867478774456
h1s10:1888890	h1s10:1880001-1890000	34.89813048	0.205592469545958
h1s10:1888891	h1s10:1880001-1890000	48.28430831	0.0643410852713178
h1s10:1888893	h1s10:1880001-1890000	50.17373587	0.159948320413437
h1s10:1888897	h1s10:1880001-1890000	49.3313029	0.164793281653747
h1s10:1888929	h1s10:1880001-1890000	36.32125326	0.0715393133997785
h1s10:1889353	h1s10:1880001-1890000	30.54863418	0.054485049833887
h1s10:1889388	h1s10:1880001-1890000	39.98861771	0.0884736064968623
h1s10:1889407	h1s10:1880001-1890000	30.07967801	0.398218899963086
h1s10:1889432	h1s10:1880001-1890000	40.24189207	0.199114064230343
h1s10:1889514	h1s10:1880001-1890000	35.26496199	0.202362495385751
h1s10:1889532	h1s10:1880001-1890000	24.65912748	0.260557401255076
h1s10:1889579	h1s10:1880001-1890000	51.98320672	0.058250276854928
h1s10:1889631	h1s10:1880001-1890000	21.95665878	0.0735695828719085
h1s10:1889636	h1s10:1880001-1890000	24.11926037	0.382438169066076
h1s10:1889681	h1s10:1880001-1890000	28.38266098	0.0599575489110373
h1s10:1889713	h1s10:1880001-1890000	22.27341952	0.382198228128461
h1s10:1889733	h1s10:1880001-1890000	30.44117774	0.102611664820967
h1s10:1898042	h1s10:1890001-1900000	67.76169422	0.0522425249169435
h1s10:1898044	h1s10:1890001-1900000	23.05205121	0.202943890734588
h1s10:1898121	h1s10:1890001-1900000	59.65401743	0.0608803986710963
h1s10:1898123	h1s10:1890001-1900000	26.21913003	0.202445551864157
h1s10:1898157	h1s10:1890001-1900000	43.33466446	0.11422111480251
h1s10:1898161	h1s10:1890001-1900000	35.32728793	0.295118124769288
h1s10:1909581	h1s10:1900001-1910000	35.4114427	0.0682724252491694
h1s10:1910852	h1s10:1910001-1920000	43.48418291	0.222905131044666
h1s10:1912205	h1s10:1910001-1920000	32.24166795	0.0589424141749723
h1s10:1912561	h1s10:1910001-1920000	40.77327423	0.140042451088963
h1s10:1912596	h1s10:1910001-1920000	44.2101319	0.0819029162052418
h1s10:1912602	h1s10:1910001-1920000	60.48171668	0.0783222591362126
h1s10:1941162	h1s10:1940001-1950000	41.04201319	0.0841823551125877
h1s10:1941342	h1s10:1940001-1950000	39.39180335	0.420478036175711
h1s10:1957669	h1s10:1950001-1960000	49.80086664	0.0556478405315615
h1s10:1957706	h1s10:1950001-1960000	28.38296929	0.150046142488003
h1s10:1960483	h1s10:1960001-1970000	40.74353236	0.234726836471023
h1s10:1960488	h1s10:1960001-1970000	66.62321799	0.427934662236988
h1s10:1960491	h1s10:1960001-1970000	31.14744497	0.296317829457364
h1s10:1961106	h1s10:1960001-1970000	53.71872829	0.107004429678848
h1s10:1966753	h1s10:1960001-1970000	38.32694233	0.0621262458471761
h1s10:1971273	h1s10:1970001-1980000	40.40364996	0.0522240679217423
h1s10:1971276	h1s10:1970001-1980000	31.77104977	0.331579918789221
h1s10:1971288	h1s10:1970001-1980000	34.35627967	0.0757844222960502
h1s10:1971295	h1s10:1970001-1980000	38.62854823	0.0585363602805463
h1s10:1971304	h1s10:1970001-1980000	36.56673514	0.084422296050203
h1s10:1971425	h1s10:1970001-1980000	46.60534915	0.129337393872278
h1s10:1971426	h1s10:1970001-1980000	40.08441563	0.142903285345146
h1s10:1971435	h1s10:1970001-1980000	52.53469719	0.120810262089332
h1s10:1971440	h1s10:1970001-1980000	41.80674166	0.0635658914728682
h1s10:1987884	h1s10:1980001-1990000	47.40878725	0.0648394241417497
h1s10:1987892	h1s10:1980001-1990000	49.33822599	0.0497416020671835
h1s10:1987911	h1s10:1980001-1990000	44.2343183	0.0605112587670727
h1s10:1987926	h1s10:1980001-1990000	64.47258737	0.0990125507567368
h1s10:1987932	h1s10:1980001-1990000	44.57670152	0.086452565522333
h1s10:1987959	h1s10:1980001-1990000	37.34991863	0.161775562938354
h1s10:1989500	h1s10:1980001-1990000	38.56847618	0.0742155777039498
h1s10:1989543	h1s10:1980001-1990000	44.79083821	0.0676172019195275
h1s10:1989615	h1s10:1980001-1990000	68.36735046	0.0842469545957918
h1s10:1989618	h1s10:1980001-1990000	39.05755934	0.275092284976006
h1s10:1989790	h1s10:1980001-1990000	45.65400371	0.0534699150978221
h1s10:1989798	h1s10:1980001-1990000	69.09787862	0.106339977851606
h1s10:1989828	h1s10:1980001-1990000	31.81664925	0.291426725729051
h1s10:1989830	h1s10:1980001-1990000	46.03583471	0.0930324843115541
h1s10:1989861	h1s10:1980001-1990000	62.65151834	0.250701365817645
h1s10:1989864	h1s10:1980001-1990000	40.93134244	0.129595791805094
h1s10:1989931	h1s10:1980001-1990000	43.54309139	0.227510151347361
h1s10:1989942	h1s10:1980001-1990000	57.81306831	0.120570321151716
h1s10:1989945	h1s10:1980001-1990000	41.70871723	0.0557770394979697
h1s10:1989950	h1s10:1980001-1990000	38.14774199	0.217451088962717
h1s10:1989953	h1s10:1980001-1990000	32.18135301	0.139073458840901
h1s10:1989978	h1s10:1980001-1990000	51.00914608	0.152399409376154
h1s10:1989984	h1s10:1980001-1990000	34.33964759	0.118161683277962
h1s10:1989999	h1s10:1980001-1990000	41.6437357	0.0517072720561093
h1s10:1990065	h1s10:1990001-2e+06	32.19499259	0.0579365079365079
h1s10:1990068	h1s10:1990001-2e+06	42.08744463	0.204088224437062
h1s10:1990069	h1s10:1990001-2e+06	27.08412271	0.114331856773717
h1s10:1990080	h1s10:1990001-2e+06	38.10910721	0.0638335179032853
h1s10:1990146	h1s10:1990001-2e+06	37.98112584	0.389239571797711
h1s10:1990194	h1s10:1990001-2e+06	53.63606486	0.156127722406792
h1s10:1992370	h1s10:1990001-2e+06	27.83118483	0.455094130675526
h1s10:1992415	h1s10:1990001-2e+06	36.00606131	0.28547434477667
h1s10:1992445	h1s10:1990001-2e+06	22.96527501	0.465817644887412
h1s10:1992454	h1s10:1990001-2e+06	41.62846956	0.101052048726467
h1s10:1992550	h1s10:1990001-2e+06	15.07674854	0.408028792912514
h1s10:1992625	h1s10:1990001-2e+06	38.7559205	0.110575858250277
h1s10:1992639	h1s10:1990001-2e+06	51.96445943	0.100885935769657
h1s10:1992652	h1s10:1990001-2e+06	47.48874731	0.208416389811739
h1s10:1992701	h1s10:1990001-2e+06	31.80489429	0.215411590992986
h1s10:1992732	h1s10:1990001-2e+06	43.80487026	0.144259874492433
h1s10:2020448	h1s10:2020001-2030000	36.85196395	0.0322628276116648
h1s10:2043284	h1s10:2040001-2050000	22.11849649	0.316066814322628
h1s10:2043302	h1s10:2040001-2050000	32.85926914	0.0997877445551864
h1s10:2043313	h1s10:2040001-2050000	28.58686933	0.276338132152086
h1s10:2043318	h1s10:2040001-2050000	26.00745283	0.222452934662237
h1s10:2043323	h1s10:2040001-2050000	28.02582066	0.122046880767811
h1s10:2043326	h1s10:2040001-2050000	38.16199507	0.061609449981543
h1s10:2043356	h1s10:2040001-2050000	39.79194556	0.102685492801772
h1s10:2043367	h1s10:2040001-2050000	41.45568629	0.0889165743816907
h1s10:2043379	h1s10:2040001-2050000	33.93213449	0.163768918420081
h1s10:2043388	h1s10:2040001-2050000	16.68325661	0.324723145071982
h1s10:2043394	h1s10:2040001-2050000	55.28941127	0.0656976744186046
h1s10:2043398	h1s10:2040001-2050000	26.25775651	0.13094315245478
h1s10:2043399	h1s10:2040001-2050000	47.86476921	0.120653377630122
h1s10:2043408	h1s10:2040001-2050000	31.66213471	0.0477482465854559
h1s10:2043410	h1s10:2040001-2050000	43.07499666	0.114276485788114
h1s10:2043413	h1s10:2040001-2050000	30.8859327	0.296843853820598
h1s10:2043428	h1s10:2040001-2050000	20.74148203	0.320422665190107
h1s10:2043432	h1s10:2040001-2050000	15.93151291	0.453654485049834
h1s10:2043451	h1s10:2040001-2050000	28.35714364	0.0524178663713547
h1s10:2043459	h1s10:2040001-2050000	22.41695052	0.344259874492433
h1s10:2043491	h1s10:2040001-2050000	45.75269556	0.148634182355113
h1s10:2043493	h1s10:2040001-2050000	30.62999134	0.0550387596899225
h1s10:2043502	h1s10:2040001-2050000	42.84080152	0.0645810262089332
h1s10:2043531	h1s10:2040001-2050000	24.11431644	0.331746031746032
h1s10:2043914	h1s10:2040001-2050000	42.87975387	0.295071982281285
h1s10:2043929	h1s10:2040001-2050000	44.51214253	0.314285714285714
h1s10:2043931	h1s10:2040001-2050000	32.80501189	0.315236249538575
h1s10:2043938	h1s10:2040001-2050000	28.28790474	0.32765780730897
h1s10:2043940	h1s10:2040001-2050000	64.33246004	0.074234034699151
h1s10:2043950	h1s10:2040001-2050000	28.24804749	0.349667774086379
h1s10:2055546	h1s10:2050001-2060000	41.07652386	0.115254706533776
h1s10:2056167	h1s10:2050001-2060000	38.81943936	0.0839239571797711
h1s10:2056171	h1s10:2050001-2060000	49.73508656	0.137430786267996
h1s10:2056176	h1s10:2050001-2060000	58.13782457	0.0575027685492802
h1s10:2063201	h1s10:2060001-2070000	39.8111882	0.0534053156146179
h1s10:2063220	h1s10:2060001-2070000	34.2145037	0.0598006644518272
h1s10:2063223	h1s10:2060001-2070000	43.53377986	0.0607604282022887
h1s10:2063238	h1s10:2060001-2070000	46.78548319	0.168789221114803
[truncated: 998,000+ more rows]
