# Supplementary material for: Large haploblocks underlie rapid adaptation in the invasive weed Ambrosia artemisiifolia
Source: Nat Commun. 2023 Mar 27;14:1717. doi: 10.1038/s41467-023-37303-4 (PMC10042993; doi:10.1038/s41467-023-37303-4)
Supplement: Supplementary file 6 — Source Data [file 41467_2023_37303_MOESM6_ESM.zip › battlayetal2023-sourcedata/battlayetal2023-sourcedata-fig2/NA-XtX.EAA.cand]

h1s10:13420001-13430000
h1s10:140001-150000
h1s10:14070001-14080000
h1s10:15090001-15100000
h1s10:17810001-17820000
h1s10:17970001-17980000
h1s10:18030001-18040000
h1s10:18060001-18070000
h1s10:18190001-18200000
h1s10:18200001-18210000
h1s10:18270001-18280000
h1s10:18280001-18290000
h1s10:18590001-18600000
h1s10:19800001-19810000
h1s10:200001-210000
h1s10:20190001-20200000
h1s10:20230001-20240000
h1s10:20240001-20250000
h1s10:20580001-20590000
h1s10:20720001-20730000
h1s10:20730001-20740000
h1s10:20740001-20750000
h1s10:20750001-20760000
h1s10:20760001-20770000
h1s10:20780001-20790000
h1s10:21300001-21310000
h1s10:21380001-21390000
h1s10:21480001-21490000
h1s10:21490001-21500000
h1s10:21500001-21510000
h1s10:21560001-21570000
h1s10:21610001-21620000
h1s10:21650001-21660000
h1s10:21800001-21810000
h1s10:21810001-21820000
h1s10:21850001-21860000
h1s10:21890001-21900000
h1s10:21900001-21910000
h1s10:21920001-21930000
h1s10:22790001-22800000
h1s10:22850001-22860000
h1s10:23390001-23400000
h1s10:23680001-23690000
h1s10:23730001-23740000
h1s10:23960001-23970000
h1s10:24020001-24030000
h1s10:24070001-24080000
h1s10:24270001-24280000
h1s10:24630001-24640000
h1s10:27380001-27390000
h1s10:35510001-35520000
h1s10:37340001-37350000
h1s10:37610001-37620000
h1s10:37670001-37680000
h1s10:38290001-38300000
h1s10:40400001-40410000
h1s10:41130001-41140000
h1s10:41830001-41840000
h1s10:42090001-42100000
h1s10:42240001-42250000
h1s10:43010001-43020000
h1s10:43140001-43150000
h1s10:43230001-43240000
h1s10:43520001-43530000
h1s10:43640001-43650000
h1s10:43970001-43980000
h1s10:45370001-45380000
h1s10:45420001-45430000
h1s10:45730001-45740000
h1s10:46370001-46380000
h1s10:46380001-46390000
h1s10:46400001-46410000
h1s10:46410001-46420000
h1s10:48950001-48960000
h1s10:49400001-49410000
h1s10:49530001-49540000
h1s10:49780001-49790000
h1s10:49790001-49800000
h1s10:49800001-49810000
h1s10:51320001-51330000
h1s10:51420001-51430000
h1s10:51440001-51450000
h1s10:51530001-51540000
h1s10:51540001-51550000
h1s10:51550001-51560000
h1s10:51620001-51630000
h1s10:51630001-51640000
h1s10:51680001-51690000
h1s10:51920001-51930000
h1s10:51930001-51940000
h1s10:51970001-51980000
h1s10:52010001-52020000
h1s10:52020001-52030000
h1s10:52030001-52040000
h1s10:52040001-52050000
h1s10:52060001-52070000
h1s10:54320001-54330000
h1s10:54330001-54340000
h1s10:54400001-54410000
h1s10:54420001-54430000
h1s10:54440001-54450000
h1s10:54450001-54460000
h1s10:54970001-54980000
h1s10:54980001-54990000
h1s10:55000001-55010000
h1s10:55800001-55810000
h1s10:55830001-55840000
h1s10:55970001-55980000
h1s10:56270001-56280000
h1s10:56840001-56850000
h1s10:56870001-56880000
h1s10:56910001-56920000
h1s10:58240001-58250000
h1s10:58730001-58740000
h1s10:58900001-58910000
h1s10:59550001-59560000
h1s10:59560001-59570000
h1s10:60240001-60250000
h1s10:60810001-60820000
h1s10:60860001-60870000
h1s10:60940001-60950000
h1s10:63220001-63230000
h1s10:63230001-63240000
h1s10:63330001-63340000
h1s10:63350001-63360000
h1s10:63400001-63410000
h1s10:63410001-63420000
h1s10:63440001-63450000
h1s10:63460001-63470000
h1s10:63500001-63510000
h1s10:63520001-63530000
h1s10:8300001-8310000
h1s1:10080001-10090000
h1s11:10130001-10140000
h1s11:10720001-10730000
h1s11:110001-120000
h1s11:11490001-11500000
h1s11:11660001-11670000
h1s11:12090001-12100000
h1s11:13290001-13300000
h1s11:13300001-13310000
h1s11:13310001-13320000
h1s11:13620001-13630000
h1s11:14580001-14590000
h1s11:14630001-14640000
h1s11:15290001-15300000
h1s11:16320001-16330000
h1s11:170001-180000
h1s11:18300001-18310000
h1s11:18810001-18820000
h1s11:19370001-19380000
h1s11:19380001-19390000
h1s11:19570001-19580000
h1s11:19880001-19890000
h1s11:200001-210000
h1s11:2030001-2040000
h1s11:2040001-2050000
h1s11:2100001-2110000
h1s11:210001-220000
h1s11:22340001-22350000
h1s11:2240001-2250000
h1s11:2480001-2490000
h1s11:250001-260000
h1s11:2930001-2940000
h1s1:12980001-12990000
h1s11:300001-310000
h1s1:13070001-13080000
h1s1:13080001-13090000
h1s11:31040001-31050000
h1s11:31050001-31060000
h1s11:32760001-32770000
h1s11:32810001-32820000
h1s11:32820001-32830000
h1s11:32880001-32890000
h1s11:32890001-32900000
h1s11:32900001-32910000
h1s11:32960001-32970000
h1s11:32980001-32990000
h1s11:33130001-33140000
h1s11:3350001-3360000
h1s11:35320001-35330000
h1s11:3660001-3670000
h1s1:13690001-13700000
h1s11:3800001-3810000
h1s1:13870001-13880000
h1s1:13880001-13890000
h1s11:390001-4e+05
h1s11:41100001-41110000
h1s11:41110001-41120000
h1s11:41170001-41180000
h1s11:41310001-41320000
h1s11:41380001-41390000
h1s11:41650001-41660000
h1s11:41770001-41780000
h1s11:41810001-41820000
h1s11:41940001-41950000
h1s11:41960001-41970000
h1s11:41970001-41980000
h1s11:41980001-41990000
h1s11:42050001-42060000
h1s11:42060001-42070000
h1s11:42130001-42140000
h1s11:42180001-42190000
h1s11:42540001-42550000
h1s11:42580001-42590000
h1s11:42690001-42700000
h1s11:42700001-42710000
h1s11:43000001-43010000
h1s11:43150001-43160000
h1s11:43220001-43230000
h1s11:43290001-43300000
h1s11:440001-450000
h1s11:44380001-44390000
h1s11:44420001-44430000
h1s11:44860001-44870000
h1s11:45100001-45110000
h1s11:460001-470000
h1s11:4720001-4730000
h1s11:4750001-4760000
h1s11:4760001-4770000
h1s11:4810001-4820000
h1s11:48120001-48130000
h1s11:48390001-48400000
h1s11:48820001-48830000
h1s11:49970001-49980000
h1s11:50300001-50310000
h1s11:50610001-50620000
h1s11:50730001-50740000
h1s11:5090001-5100000
h1s11:51020001-51030000
h1s11:5130001-5140000
h1s11:51330001-51340000
h1s11:51680001-51690000
h1s11:52040001-52050000
h1s11:53450001-53460000
h1s11:53710001-53720000
h1s11:53740001-53750000
h1s11:54160001-54170000
h1s11:54190001-54200000
h1s11:54210001-54220000
h1s11:55350001-55360000
h1s11:57140001-57150000
h1s11:57360001-57370000
h1s11:57370001-57380000
h1s11:57540001-57550000
h1s1:15800001-15810000
h1s11:58910001-58920000
h1s11:60160001-60170000
h1s11:60220001-60230000
h1s11:61610001-61620000
h1s1:1690001-1700000
h1s1:17090001-17100000
h1s11:7450001-7460000
h1s1:18610001-18620000
h1s1:18660001-18670000
h1s11:8750001-8760000
h1s11:9490001-9500000
h1s1:20490001-20500000
h1s12:100001-110000
h1s12:10840001-10850000
h1s12:10980001-10990000
h1s12:11000001-11010000
h1s12:110001-120000
h1s12:12310001-12320000
h1s12:130001-140000
h1s12:150001-160000
h1s12:15080001-15090000
h1s12:15550001-15560000
h1s12:15650001-15660000
h1s12:15720001-15730000
h1s12:15740001-15750000
h1s12:15810001-15820000
h1s12:15840001-15850000
h1s12:160001-170000
h1s12:170001-180000
h1s12:17340001-17350000
h1s12:190001-2e+05
h1s12:20950001-20960000
h1s12:21410001-21420000
h1s12:22730001-22740000
h1s12:22840001-22850000
h1s12:22850001-22860000
h1s12:22860001-22870000
h1s12:230001-240000
h1s12:240001-250000
h1s12:260001-270000
h1s12:26450001-26460000
h1s12:270001-280000
h1s12:280001-290000
h1s12:29310001-29320000
h1s12:29710001-29720000
h1s12:29720001-29730000
h1s12:29980001-29990000
h1s12:300001-310000
h1s12:30640001-30650000
h1s1:23070001-23080000
h1s12:310001-320000
h1s12:320001-330000
h1s12:32390001-32400000
h1s12:340001-350000
h1s12:350001-360000
h1s12:35430001-35440000
h1s12:360001-370000
h1s12:370001-380000
h1s12:380001-390000
h1s12:400001-410000
h1s12:41870001-41880000
h1s12:43670001-43680000
h1s12:44850001-44860000
h1s12:44860001-44870000
h1s12:450001-460000
h1s12:47320001-47330000
h1s12:47440001-47450000
h1s12:49020001-49030000
h1s12:49030001-49040000
h1s12:49120001-49130000
h1s12:49140001-49150000
h1s12:49760001-49770000
h1s12:49800001-49810000
h1s12:500001-510000
h1s12:50250001-50260000
h1s12:50300001-50310000
h1s12:510001-520000
h1s12:51700001-51710000
h1s12:52070001-52080000
h1s12:52910001-52920000
h1s12:52930001-52940000
h1s12:54550001-54560000
h1s12:55630001-55640000
h1s12:55640001-55650000
h1s12:55650001-55660000
h1s12:55660001-55670000
h1s12:55800001-55810000
h1s12:55870001-55880000
h1s12:56950001-56960000
h1s12:58490001-58500000
h1s1:25850001-25860000
h1s12:58900001-58910000
h1s12:59090001-59100000
h1s12:59140001-59150000
h1s12:59260001-59270000
h1s12:59270001-59280000
h1s12:59290001-59300000
h1s12:59330001-59340000
h1s12:59340001-59350000
h1s12:59370001-59380000
h1s1:27610001-27620000
h1s1:28620001-28630000
h1s1:28630001-28640000
h1s12:8660001-8670000
h1s12:8710001-8720000
h1s12:8720001-8730000
h1s1:28850001-28860000
h1s12:9190001-9200000
h1s1:30840001-30850000
h1s13:1100001-1110000
h1s13:1110001-1120000
h1s13:1130001-1140000
h1s13:1170001-1180000
h1s13:1240001-1250000
h1s13:12730001-12740000
h1s1:31340001-31350000
h1s13:14250001-14260000
h1s13:15110001-15120000
h1s13:15470001-15480000
h1s13:15480001-15490000
h1s13:15650001-15660000
h1s13:15700001-15710000
h1s13:15720001-15730000
h1s13:15900001-15910000
h1s13:15910001-15920000
h1s13:15920001-15930000
h1s13:15930001-15940000
h1s13:16030001-16040000
h1s13:16060001-16070000
h1s13:16200001-16210000
h1s13:16300001-16310000
h1s13:16590001-16600000
h1s13:16630001-16640000
h1s13:16640001-16650000
h1s13:16660001-16670000
h1s13:16690001-16700000
h1s13:16750001-16760000
h1s13:16760001-16770000
h1s13:16790001-16800000
h1s13:1680001-1690000
h1s13:16830001-16840000
h1s13:16840001-16850000
h1s13:16850001-16860000
h1s13:16870001-16880000
h1s13:1690001-1700000
h1s13:16910001-16920000
h1s13:16920001-16930000
h1s13:16940001-16950000
h1s13:16970001-16980000
h1s13:1700001-1710000
h1s13:1720001-1730000
h1s13:17390001-17400000
h1s13:17410001-17420000
h1s13:17440001-17450000
h1s13:17690001-17700000
h1s13:17780001-17790000
h1s13:17790001-17800000
h1s13:17800001-17810000
h1s13:21080001-21090000
h1s13:2270001-2280000
h1s13:22910001-22920000
h1s13:22930001-22940000
h1s13:22950001-22960000
h1s13:22980001-22990000
h1s13:22990001-2.3e+07
h1s13:23000001-23010000
h1s13:23060001-23070000
h1s1:32470001-32480000
h1s13:25030001-25040000
h1s13:26190001-26200000
h1s13:26700001-26710000
h1s13:26710001-26720000
h1s13:26730001-26740000
h1s13:26750001-26760000
h1s13:26780001-26790000
h1s13:27280001-27290000
h1s13:27320001-27330000
h1s13:27340001-27350000
h1s13:27420001-27430000
h1s1:3290001-3300000
h1s13:30040001-30050000
h1s13:31040001-31050000
h1s13:31420001-31430000
h1s13:31450001-31460000
h1s13:31460001-31470000
h1s13:31900001-31910000
h1s1:3330001-3340000
h1s13:33430001-33440000
h1s13:34010001-34020000
h1s13:34690001-34700000
h1s13:34750001-34760000
h1s13:34940001-34950000
h1s13:34980001-34990000
h1s13:35880001-35890000
h1s13:36440001-36450000
h1s13:36790001-36800000
h1s13:36950001-36960000
h1s13:37310001-37320000
h1s13:37740001-37750000
h1s13:39110001-39120000
h1s13:39120001-39130000
h1s13:39130001-39140000
h1s13:39210001-39220000
h1s13:39240001-39250000
h1s13:39280001-39290000
h1s13:39290001-39300000
h1s13:39300001-39310000
h1s13:3930001-3940000
h1s13:39450001-39460000
h1s13:39670001-39680000
h1s13:39680001-39690000
h1s13:39850001-39860000
h1s13:40420001-40430000
h1s13:40840001-40850000
h1s13:41230001-41240000
h1s13:41280001-41290000
h1s13:41330001-41340000
h1s13:41400001-41410000
h1s13:42230001-42240000
h1s13:42240001-42250000
h1s13:4250001-4260000
h1s13:42570001-42580000
h1s13:4290001-4300000
h1s13:4300001-4310000
h1s13:44130001-44140000
h1s13:44220001-44230000
h1s13:44290001-44300000
h1s13:44330001-44340000
h1s13:44400001-44410000
h1s13:45230001-45240000
h1s13:45500001-45510000
h1s13:46530001-46540000
h1s13:47080001-47090000
h1s13:47100001-47110000
h1s13:47660001-47670000
h1s1:34970001-34980000
h1s13:50090001-50100000
h1s13:50440001-50450000
h1s13:50460001-50470000
h1s13:50530001-50540000
h1s13:50810001-50820000
h1s13:50930001-50940000
h1s13:51010001-51020000
h1s13:51040001-51050000
h1s13:51080001-51090000
h1s13:51270001-51280000
h1s13:51280001-51290000
h1s13:51330001-51340000
h1s13:51570001-51580000
h1s13:51810001-51820000
h1s13:52330001-52340000
h1s13:52340001-52350000
h1s13:52630001-52640000
h1s13:53690001-53700000
h1s13:53970001-53980000
h1s13:54360001-54370000
h1s13:54370001-54380000
h1s13:54450001-54460000
h1s13:54760001-54770000
h1s13:54770001-54780000
h1s13:54800001-54810000
h1s13:54810001-54820000
h1s13:54820001-54830000
h1s13:54870001-54880000
h1s13:54900001-54910000
h1s13:54920001-54930000
h1s13:55550001-55560000
h1s13:55560001-55570000
h1s13:55610001-55620000
h1s13:55690001-55700000
h1s13:55800001-55810000
h1s1:3680001-3690000
h1s13:7110001-7120000
h1s13:7470001-7480000
h1s13:8380001-8390000
h1s13:8420001-8430000
h1s13:8430001-8440000
h1s13:8440001-8450000
h1s13:8900001-8910000
h1s13:9430001-9440000
h1s13:9440001-9450000
h1s13:9540001-9550000
h1s13:9900001-9910000
h1s1:40670001-40680000
h1s1:40850001-40860000
h1s1:40920001-40930000
h1s14:10330001-10340000
h1s14:10450001-10460000
h1s14:10750001-10760000
h1s14:10870001-10880000
h1s14:10910001-10920000
h1s14:11160001-11170000
h1s14:11170001-11180000
h1s14:11190001-11200000
h1s14:12250001-12260000
h1s14:1240001-1250000
h1s14:1250001-1260000
h1s14:1340001-1350000
h1s14:13920001-13930000
h1s14:13940001-13950000
h1s14:13980001-13990000
h1s14:14390001-14400000
h1s14:14430001-14440000
h1s14:14610001-14620000
h1s14:15020001-15030000
h1s14:15360001-15370000
h1s14:15620001-15630000
h1s14:15640001-15650000
h1s1:41620001-41630000
h1s14:16790001-16800000
h1s14:2000001-2010000
h1s14:20060001-20070000
h1s14:21610001-21620000
h1s1:42190001-42200000
h1s1:42230001-42240000
h1s1:42240001-42250000
h1s1:42320001-42330000
h1s1:42350001-42360000
h1s14:23580001-23590000
h1s1:42360001-42370000
h1s14:24050001-24060000
h1s14:24090001-24100000
h1s1:42440001-42450000
h1s1:42470001-42480000
h1s1:42480001-42490000
h1s1:42490001-42500000
h1s1:42500001-42510000
h1s14:25070001-25080000
h1s14:25570001-25580000
h1s14:25610001-25620000
h1s14:25990001-2.6e+07
h1s14:260001-270000
h1s14:26600001-26610000
h1s14:270001-280000
h1s14:27530001-27540000
h1s14:27800001-27810000
h1s14:28170001-28180000
h1s14:29260001-29270000
h1s14:29970001-29980000
h1s14:30100001-30110000
h1s1:43100001-43110000
h1s14:310001-320000
h1s14:320001-330000
h1s14:32480001-32490000
h1s14:350001-360000
h1s14:360001-370000
h1s14:380001-390000
h1s14:38240001-38250000
h1s14:390001-4e+05
h1s14:39730001-39740000
h1s14:40820001-40830000
h1s14:42030001-42040000
h1s14:42090001-42100000
h1s14:42190001-42200000
h1s14:42310001-42320000
h1s14:42360001-42370000
h1s14:42370001-42380000
h1s14:43580001-43590000
h1s14:43660001-43670000
h1s14:43670001-43680000
h1s14:44670001-44680000
h1s14:44690001-44700000
h1s14:45110001-45120000
h1s14:46240001-46250000
h1s14:46430001-46440000
h1s14:47200001-47210000
h1s14:47790001-47800000
h1s14:47900001-47910000
h1s14:4800001-4810000
h1s14:48040001-48050000
h1s14:48310001-48320000
h1s14:4860001-4870000
h1s14:49450001-49460000
h1s1:45050001-45060000
h1s14:51210001-51220000
h1s14:550001-560000
h1s1:4570001-4580000
h1s14:570001-580000
h1s14:5770001-5780000
h1s1:46330001-46340000
h1s14:6470001-6480000
h1s1:47220001-47230000
h1s14:7400001-7410000
h1s14:740001-750000
h1s14:7410001-7420000
h1s14:7600001-7610000
h1s14:760001-770000
h1s14:7610001-7620000
h1s14:7620001-7630000
h1s1:47670001-47680000
h1s14:7750001-7760000
h1s14:7760001-7770000
h1s14:7770001-7780000
h1s14:7790001-7800000
h1s14:7810001-7820000
h1s14:7820001-7830000
h1s14:7830001-7840000
h1s14:7840001-7850000
h1s14:7890001-7900000
h1s14:7940001-7950000
h1s14:7950001-7960000
h1s14:7960001-7970000
h1s14:8390001-8400000
h1s1:4850001-4860000
h1s14:9070001-9080000
h1s14:9100001-9110000
h1s14:9110001-9120000
h1s14:9130001-9140000
h1s1:4920001-4930000
h1s1:4930001-4940000
h1s1:49340001-49350000
h1s1:49820001-49830000
h1s14:9930001-9940000
h1s1:49970001-49980000
h1s1:500001-510000
h1s1:50100001-50110000
h1s1:50230001-50240000
h1s1:50360001-50370000
h1s1:50370001-50380000
h1s1:50380001-50390000
h1s1:5040001-5050000
h1s1:50440001-50450000
h1s1:50510001-50520000
h1s1:50820001-50830000
h1s15:100001-110000
h1s15:110001-120000
h1s1:51170001-51180000
h1s15:120001-130000
h1s1:51230001-51240000
h1s1:51240001-51250000
h1s1:51250001-51260000
h1s1:51270001-51280000
h1s1:51280001-51290000
h1s15:130001-140000
h1s15:13170001-13180000
h1s15:1360001-1370000
h1s1:51360001-51370000
h1s15:1500001-1510000
h1s15:150001-160000
h1s15:15770001-15780000
h1s15:170001-180000
h1s15:17290001-17300000
h1s15:17420001-17430000
h1s15:18040001-18050000
h1s15:18150001-18160000
h1s15:190001-2e+05
h1s1:52020001-52030000
h1s1:52400001-52410000
h1s1:52640001-52650000
h1s1:52650001-52660000
h1s1:52780001-52790000
h1s1:52850001-52860000
h1s15:28930001-28940000
h1s15:29130001-29140000
h1s15:29250001-29260000
h1s1:52950001-52960000
h1s15:29880001-29890000
h1s15:29890001-29900000
h1s1:53020001-53030000
h1s1:53030001-53040000
h1s15:31560001-31570000
h1s15:31950001-31960000
h1s15:32480001-32490000
h1s15:33390001-33400000
h1s15:33460001-33470000
h1s15:33570001-33580000
h1s15:3390001-3400000
h1s15:33950001-33960000
h1s15:33960001-33970000
h1s15:33980001-33990000
h1s15:34050001-34060000
h1s15:34060001-34070000
h1s15:34130001-34140000
h1s15:34150001-34160000
h1s15:34320001-34330000
h1s15:34430001-34440000
h1s1:53570001-53580000
h1s15:3610001-3620000
h1s15:36310001-36320000
h1s15:37530001-37540000
h1s15:37540001-37550000
h1s15:37640001-37650000
h1s15:37660001-37670000
h1s15:37690001-37700000
h1s15:37710001-37720000
h1s15:37780001-37790000
h1s15:3870001-3880000
h1s15:3880001-3890000
h1s15:3940001-3950000
h1s15:420001-430000
h1s1:54250001-54260000
h1s1:54260001-54270000
h1s1:54280001-54290000
h1s15:42970001-42980000
h1s15:42980001-42990000
h1s1:54340001-54350000
h1s15:43600001-43610000
h1s15:43650001-43660000
h1s15:44830001-44840000
h1s15:45050001-45060000
h1s1:54750001-54760000
h1s15:4780001-4790000
h1s15:4830001-4840000
h1s15:4860001-4870000
h1s15:4970001-4980000
h1s15:49720001-49730000
h1s15:5010001-5020000
h1s15:5060001-5070000
h1s1:55060001-55070000
h1s15:5070001-5080000
h1s1:55070001-55080000
h1s15:5140001-5150000
h1s15:5190001-5200000
h1s15:5230001-5240000
h1s15:5840001-5850000
h1s15:5850001-5860000
h1s15:5860001-5870000
h1s1:56210001-56220000
h1s1:56220001-56230000
h1s1:56230001-56240000
h1s1:56280001-56290000
h1s1:56340001-56350000
h1s1:56380001-56390000
h1s1:56460001-56470000
h1s15:6550001-6560000
h1s1:56560001-56570000
h1s1:56640001-56650000
h1s1:56660001-56670000
h1s1:56690001-56700000
h1s1:57430001-57440000
h1s1:57440001-57450000
h1s1:57500001-57510000
h1s1:5750001-5760000
h1s1:57600001-57610000
h1s1:57670001-57680000
h1s1:57720001-57730000
h1s1:57800001-57810000
h1s1:5790001-5800000
h1s1:57920001-57930000
h1s1:57930001-57940000
h1s1:57950001-57960000
h1s15:810001-820000
h1s1:58470001-58480000
h1s1:58570001-58580000
h1s1:58670001-58680000
h1s1:58790001-58800000
h1s1:58920001-58930000
h1s1:59090001-59100000
h1s1:59210001-59220000
h1s15:9250001-9260000
h1s1:59310001-59320000
h1s1:59370001-59380000
h1s1:59400001-59410000
h1s1:59490001-59500000
h1s1:59500001-59510000
h1s1:59720001-59730000
h1s1:59830001-59840000
h1s1:59850001-59860000
h1s1:60030001-60040000
h1s1:60260001-60270000
h1s1:60310001-60320000
h1s1:60340001-60350000
h1s1:60410001-60420000
h1s1:60990001-6.1e+07
h1s1:61040001-61050000
h1s1:61050001-61060000
h1s16:11530001-11540000
h1s1:61180001-61190000
h1s16:11860001-11870000
h1s16:13060001-13070000
h1s16:13120001-13130000
h1s16:13750001-13760000
h1s16:13770001-13780000
h1s16:13930001-13940000
h1s16:13940001-13950000
h1s16:14160001-14170000
h1s16:14180001-14190000
h1s16:14230001-14240000
h1s16:14250001-14260000
h1s16:14340001-14350000
h1s16:14530001-14540000
h1s16:14770001-14780000
h1s16:14860001-14870000
h1s16:14940001-14950000
h1s16:15030001-15040000
h1s16:15040001-15050000
h1s16:15200001-15210000
h1s16:15420001-15430000
h1s16:15430001-15440000
h1s16:17630001-17640000
h1s16:17890001-17900000
h1s16:19290001-19300000
h1s16:20440001-20450000
h1s16:20480001-20490000
h1s16:20490001-20500000
h1s16:20500001-20510000
h1s16:20510001-20520000
h1s16:22120001-22130000
h1s16:22240001-22250000
h1s16:22410001-22420000
h1s16:22980001-22990000
h1s16:23170001-23180000
h1s16:28970001-28980000
h1s16:29850001-29860000
h1s16:29890001-29900000
h1s16:3040001-3050000
h1s16:32350001-32360000
h1s16:3240001-3250000
h1s16:32620001-32630000
h1s16:33230001-33240000
h1s16:33300001-33310000
h1s16:33620001-33630000
h1s16:33630001-33640000
h1s16:33720001-33730000
h1s1:6340001-6350000
h1s1:63450001-63460000
h1s16:34630001-34640000
h1s16:34750001-34760000
h1s1:63540001-63550000
h1s16:35540001-35550000
h1s16:35680001-35690000
h1s1:63580001-63590000
h1s16:36930001-36940000
h1s16:36940001-36950000
h1s16:36960001-36970000
h1s16:37020001-37030000
h1s16:37200001-37210000
h1s16:37240001-37250000
h1s16:37470001-37480000
h1s16:37490001-37500000
h1s16:37510001-37520000
h1s16:37520001-37530000
h1s16:37530001-37540000
h1s16:37610001-37620000
h1s16:37680001-37690000
h1s1:63770001-63780000
h1s16:37760001-37770000
h1s16:37800001-37810000
h1s16:37850001-37860000
h1s16:38340001-38350000
h1s16:38520001-38530000
h1s16:38530001-38540000
h1s16:38590001-38600000
h1s1:63860001-63870000
h1s16:38680001-38690000
h1s16:39280001-39290000
h1s16:39370001-39380000
h1s16:39500001-39510000
h1s16:39610001-39620000
h1s16:39640001-39650000
h1s16:39650001-39660000
h1s16:39870001-39880000
h1s16:39900001-39910000
h1s16:39980001-39990000
h1s16:40310001-40320000
h1s16:40470001-40480000
h1s16:40730001-40740000
h1s16:41770001-41780000
h1s16:4220001-4230000
h1s16:42740001-42750000
h1s16:42820001-42830000
h1s1:64320001-64330000
h1s16:43640001-43650000
h1s16:43800001-43810000
h1s16:43990001-4.4e+07
h1s1:64450001-64460000
h1s16:44640001-44650000
h1s16:44800001-44810000
h1s16:44810001-44820000
h1s1:6450001-6460000
h1s16:45450001-45460000
h1s16:45470001-45480000
h1s16:46530001-46540000
h1s16:46660001-46670000
h1s16:46720001-46730000
h1s16:46750001-46760000
h1s16:46760001-46770000
h1s16:46800001-46810000
h1s1:6480001-6490000
h1s1:6490001-6500000
h1s1:65050001-65060000
h1s1:6510001-6520000
h1s16:5390001-5400000
h1s1:6600001-6610000
h1s1:66690001-66700000
h1s1:66820001-66830000
h1s1:66850001-66860000
h1s1:66940001-66950000
h1s16:7500001-7510000
h1s16:8860001-8870000
h1s16:9070001-9080000
h1s16:9170001-9180000
h1s1:6930001-6940000
h1s1:6960001-6970000
h1s1:6970001-6980000
h1s1:6980001-6990000
h1s16:9970001-9980000
h1s16:9980001-9990000
h1s1:7000001-7010000
h1s17:10040001-10050000
h1s17:12790001-12800000
h1s17:13160001-13170000
h1s17:14150001-14160000
h1s17:14780001-14790000
h1s17:14790001-14800000
h1s17:15050001-15060000
h1s17:15820001-15830000
h1s17:15830001-15840000
h1s17:1620001-1630000
h1s17:1630001-1640000
h1s17:16400001-16410000
h1s17:18050001-18060000
h1s17:19730001-19740000
h1s17:20010001-20020000
h1s17:2080001-2090000
h1s17:2380001-2390000
h1s1:7250001-7260000
h1s17:2840001-2850000
h1s1:7300001-7310000
h1s17:30120001-30130000
h1s17:31420001-31430000
h1s1:7320001-7330000
h1s17:33220001-33230000
h1s17:33650001-33660000
h1s17:33790001-33800000
h1s17:33890001-33900000
h1s17:34000001-34010000
h1s17:34370001-34380000
h1s17:34470001-34480000
h1s17:34560001-34570000
h1s17:34660001-34670000
h1s17:35270001-35280000
h1s17:3640001-3650000
h1s17:37050001-37060000
h1s17:37710001-37720000
h1s17:3850001-3860000
h1s17:40390001-40400000
h1s17:40440001-40450000
h1s17:40470001-40480000
h1s17:40520001-40530000
h1s17:4180001-4190000
h1s17:4210001-4220000
h1s17:43050001-43060000
h1s17:4400001-4410000
h1s17:4410001-4420000
h1s1:7470001-7480000
h1s1:7500001-7510000
h1s17:5350001-5360000
h1s17:5780001-5790000
h1s17:5790001-5800000
h1s1:7640001-7650000
h1s17:6630001-6640000
h1s17:8540001-8550000
h1s17:8660001-8670000
h1s17:940001-950000
h1s18:10260001-10270000
h1s18:10880001-10890000
h1s18:10920001-10930000
h1s18:10940001-10950000
h1s18:11700001-11710000
h1s18:14100001-14110000
h1s18:14120001-14130000
h1s18:19350001-19360000
h1s18:2090001-2100000
h1s18:24360001-24370000
h1s18:25000001-25010000
h1s18:260001-270000
h1s18:26180001-26190000
h1s18:26420001-26430000
h1s18:27730001-27740000
h1s18:29260001-29270000
h1s18:30880001-30890000
h1s18:30890001-30900000
h1s18:30900001-30910000
h1s18:31080001-31090000
h1s18:31260001-31270000
h1s18:31370001-31380000
h1s18:31410001-31420000
h1s18:31420001-31430000
h1s18:31510001-31520000
h1s18:31870001-31880000
h1s18:31970001-31980000
h1s18:32030001-32040000
h1s18:34180001-34190000
h1s18:34980001-34990000
h1s18:35430001-35440000
h1s18:35460001-35470000
h1s18:35480001-35490000
h1s18:35780001-35790000
h1s18:3620001-3630000
h1s18:36290001-36300000
h1s18:38330001-38340000
h1s18:39440001-39450000
h1s18:39870001-39880000
h1s18:41020001-41030000
h1s18:41370001-41380000
h1s18:42100001-42110000
h1s18:42160001-42170000
h1s18:42170001-42180000
h1s18:42390001-42400000
h1s18:42490001-42500000
h1s18:42630001-42640000
h1s18:42730001-42740000
h1s18:42740001-42750000
h1s18:43460001-43470000
h1s18:43470001-43480000
h1s18:44170001-44180000
h1s18:44350001-44360000
h1s18:44360001-44370000
h1s18:44370001-44380000
h1s18:44910001-44920000
h1s1:8490001-8500000
h1s1:8690001-8700000
h1s18:8240001-8250000
h1s18:9750001-9760000
h1s2:10580001-10590000
h1s2:10770001-10780000
h1s2:10880001-10890000
h1s2:11120001-11130000
h1s2:1130001-1140000
h1s2:11500001-11510000
h1s2:11510001-11520000
h1s2:11520001-11530000
h1s2:12120001-12130000
h1s2:12180001-12190000
h1s2:12190001-12200000
h1s2:12430001-12440000
h1s2:12560001-12570000
h1s2:12620001-12630000
h1s2:12630001-12640000
h1s2:12640001-12650000
h1s2:12650001-12660000
h1s2:12670001-12680000
h1s2:12990001-1.3e+07
h1s2:13650001-13660000
h1s2:14900001-14910000
h1s2:15530001-15540000
h1s2:1590001-1600000
h1s2:15940001-15950000
h1s2:16130001-16140000
h1s2:16510001-16520000
h1s2:17000001-17010000
h1s2:17180001-17190000
h1s2:17340001-17350000
h1s2:1760001-1770000
h1s2:17960001-17970000
h1s2:1810001-1820000
h1s2:18290001-18300000
h1s2:20560001-20570000
h1s2:2100001-2110000
h1s2:210001-220000
h1s2:21750001-21760000
h1s2:21770001-21780000
h1s2:21790001-21800000
h1s2:22770001-22780000
h1s2:240001-250000
h1s2:25090001-25100000
h1s2:25540001-25550000
h1s2:29390001-29400000
h1s2:30870001-30880000
h1s2:31090001-31100000
h1s2:3280001-3290000
h1s2:3310001-3320000
h1s2:34150001-34160000
h1s2:34280001-34290000
h1s2:37490001-37500000
h1s2:3830001-3840000
h1s2:39730001-39740000
h1s2:39930001-39940000
h1s2:39990001-4e+07
h1s2:40300001-40310000
h1s2:4060001-4070000
h1s2:440001-450000
h1s2:51760001-51770000
h1s2:51910001-51920000
h1s2:52750001-52760000
h1s2:5380001-5390000
h1s2:54020001-54030000
h1s2:5440001-5450000
h1s2:54860001-54870000
h1s2:54960001-54970000
h1s2:55310001-55320000
h1s2:55420001-55430000
h1s2:56240001-56250000
h1s2:56640001-56650000
h1s2:56830001-56840000
h1s2:56850001-56860000
h1s2:57190001-57200000
h1s2:57450001-57460000
h1s2:57730001-57740000
h1s2:57740001-57750000
h1s2:57770001-57780000
h1s2:58170001-58180000
h1s2:58200001-58210000
h1s2:58290001-58300000
h1s2:58560001-58570000
h1s2:58850001-58860000
h1s2:58910001-58920000
h1s2:59200001-59210000
h1s2:59210001-59220000
h1s2:59240001-59250000
h1s2:59760001-59770000
h1s2:6010001-6020000
h1s2:60180001-60190000
h1s2:60200001-60210000
h1s2:60220001-60230000
h1s2:60370001-60380000
h1s2:60390001-60400000
h1s2:60400001-60410000
h1s2:6040001-6050000
h1s2:60750001-60760000
h1s2:60770001-60780000
h1s2:60920001-60930000
h1s2:61030001-61040000
h1s2:61340001-61350000
h1s2:61350001-61360000
h1s2:61360001-61370000
h1s2:61450001-61460000
h1s2:61670001-61680000
h1s2:61880001-61890000
h1s2:61890001-61900000
h1s2:62090001-62100000
h1s2:62160001-62170000
h1s2:62240001-62250000
h1s2:62460001-62470000
h1s2:62550001-62560000
h1s2:62670001-62680000
h1s2:62680001-62690000
h1s2:63940001-63950000
h1s2:64000001-64010000
h1s2:64260001-64270000
h1s2:64270001-64280000
h1s2:64280001-64290000
h1s2:64410001-64420000
h1s2:64540001-64550000
h1s2:64880001-64890000
h1s2:65200001-65210000
h1s2:65260001-65270000
h1s2:65350001-65360000
h1s2:65370001-65380000
h1s2:65970001-65980000
h1s2:65980001-65990000
h1s2:66060001-66070000
h1s2:66160001-66170000
h1s2:66370001-66380000
h1s2:66380001-66390000
h1s2:66460001-66470000
h1s2:66760001-66770000
h1s2:66770001-66780000
h1s2:66860001-66870000
h1s2:67050001-67060000
h1s2:67060001-67070000
h1s2:67240001-67250000
h1s2:67450001-67460000
h1s2:67500001-67510000
h1s2:68090001-68100000
h1s2:68240001-68250000
h1s2:68640001-68650000
h1s2:68780001-68790000
h1s2:68790001-68800000
h1s2:68850001-68860000
h1s2:69200001-69210000
h1s2:69850001-69860000
h1s2:70220001-70230000
h1s2:70280001-70290000
h1s2:70380001-70390000
h1s2:70430001-70440000
h1s2:70460001-70470000
h1s2:7050001-7060000
h1s2:70640001-70650000
h1s2:70680001-70690000
h1s2:70690001-70700000
h1s2:70710001-70720000
h1s2:70780001-70790000
h1s2:71220001-71230000
h1s2:71290001-71300000
h1s2:71870001-71880000
h1s2:71980001-71990000
h1s2:72280001-72290000
h1s2:7540001-7550000
h1s2:7550001-7560000
h1s2:7560001-7570000
h1s2:7830001-7840000
h1s2:7840001-7850000
h1s2:8020001-8030000
h1s2:8310001-8320000
h1s2:8470001-8480000
h1s2:9320001-9330000
h1s2:9450001-9460000
h1s2:9740001-9750000
h1s2:9830001-9840000
h1s2:9850001-9860000
h1s2:9890001-9900000
h1s3:1000001-1010000
h1s3:10270001-10280000
h1s3:10280001-10290000
h1s3:10290001-10300000
h1s3:10360001-10370000
h1s3:10390001-10400000
h1s3:10530001-10540000
h1s3:10570001-10580000
h1s3:10580001-10590000
h1s3:11250001-11260000
h1s3:11270001-11280000
h1s3:12860001-12870000
h1s3:13490001-13500000
h1s3:14610001-14620000
h1s3:14930001-14940000
h1s3:15300001-15310000
h1s3:15740001-15750000
h1s3:15760001-15770000
h1s3:15840001-15850000
h1s3:15980001-15990000
h1s3:16500001-16510000
h1s3:16540001-16550000
h1s3:17090001-17100000
h1s3:17130001-17140000
h1s3:1780001-1790000
h1s3:1800001-1810000
h1s3:1810001-1820000
h1s3:18330001-18340000
h1s3:1840001-1850000
h1s3:18460001-18470000
h1s3:1850001-1860000
h1s3:1860001-1870000
h1s3:18730001-18740000
h1s3:18740001-18750000
h1s3:18750001-18760000
h1s3:19500001-19510000
h1s3:21240001-21250000
h1s3:21330001-21340000
h1s3:23130001-23140000
h1s3:23160001-23170000
h1s3:23440001-23450000
h1s3:24440001-24450000
h1s3:24910001-24920000
h1s3:25460001-25470000
h1s3:28220001-28230000
h1s3:29450001-29460000
h1s3:3070001-3080000
h1s3:30760001-30770000
h1s3:340001-350000
h1s3:34290001-34300000
h1s3:34340001-34350000
h1s3:34440001-34450000
h1s3:34640001-34650000
h1s3:34700001-34710000
h1s3:34930001-34940000
h1s3:3510001-3520000
h1s3:3540001-3550000
h1s3:3550001-3560000
h1s3:35580001-35590000
h1s3:36220001-36230000
h1s3:36240001-36250000
h1s3:36260001-36270000
h1s3:36270001-36280000
h1s3:36420001-36430000
h1s3:36450001-36460000
h1s3:36610001-36620000
h1s3:3680001-3690000
h1s3:3720001-3730000
h1s3:410001-420000
h1s3:42130001-42140000
h1s3:4320001-4330000
h1s3:43450001-43460000
h1s3:440001-450000
h1s3:44060001-44070000
h1s3:44170001-44180000
h1s3:44410001-44420000
h1s3:44420001-44430000
h1s3:44450001-44460000
h1s3:44520001-44530000
h1s3:44640001-44650000
h1s3:44670001-44680000
h1s3:44810001-44820000
h1s3:44940001-44950000
h1s3:45910001-45920000
h1s3:49990001-5e+07
h1s3:50970001-50980000
h1s3:510001-520000
h1s3:51350001-51360000
h1s3:51430001-51440000
h1s3:51520001-51530000
h1s3:52600001-52610000
h1s3:52730001-52740000
h1s3:52810001-52820000
h1s3:52890001-52900000
h1s3:53350001-53360000
h1s3:5340001-5350000
h1s3:54610001-54620000
h1s3:56410001-56420000
h1s3:57150001-57160000
h1s3:57820001-57830000
h1s3:58260001-58270000
h1s3:58320001-58330000
h1s3:58350001-58360000
h1s3:58380001-58390000
h1s3:8440001-8450000
h1s3:850001-860000
h1s3:8550001-8560000
h1s3:9860001-9870000
h1s4:10200001-10210000
h1s4:10220001-10230000
h1s4:10300001-10310000
h1s4:10730001-10740000
h1s4:10840001-10850000
h1s4:1100001-1110000
h1s4:12710001-12720000
h1s4:12720001-12730000
h1s4:12730001-12740000
h1s4:14460001-14470000
h1s4:1550001-1560000
h1s4:15890001-15900000
h1s4:15930001-15940000
h1s4:16100001-16110000
h1s4:23890001-23900000
h1s4:240001-250000
h1s4:270001-280000
h1s4:28090001-28100000
h1s4:2820001-2830000
h1s4:300001-310000
h1s4:32430001-32440000
h1s4:44350001-44360000
h1s4:44370001-44380000
h1s4:44640001-44650000
h1s4:44890001-44900000
h1s4:44900001-44910000
h1s4:45230001-45240000
h1s4:45410001-45420000
h1s4:45440001-45450000
h1s4:46270001-46280000
h1s4:46290001-46300000
h1s4:4700001-4710000
h1s4:47060001-47070000
h1s4:47120001-47130000
h1s4:47580001-47590000
h1s4:47780001-47790000
h1s4:47800001-47810000
h1s4:47930001-47940000
h1s4:48280001-48290000
h1s4:48290001-48300000
h1s4:48300001-48310000
h1s4:48320001-48330000
h1s4:48360001-48370000
h1s4:48900001-48910000
h1s4:49040001-49050000
h1s4:49270001-49280000
h1s4:49350001-49360000
h1s4:49410001-49420000
h1s4:49650001-49660000
h1s4:49840001-49850000
h1s4:49850001-49860000
h1s4:50460001-50470000
h1s4:50690001-50700000
h1s4:50740001-50750000
h1s4:51370001-51380000
h1s4:51930001-51940000
h1s4:51940001-51950000
h1s4:51950001-51960000
h1s4:51960001-51970000
h1s4:520001-530000
h1s4:52010001-52020000
h1s4:52020001-52030000
h1s4:52030001-52040000
h1s4:52050001-52060000
h1s4:52060001-52070000
h1s4:52070001-52080000
h1s4:52080001-52090000
h1s4:52090001-52100000
h1s4:52110001-52120000
h1s4:52130001-52140000
h1s4:52430001-52440000
h1s4:5380001-5390000
h1s4:54310001-54320000
h1s4:5970001-5980000
h1s4:6090001-6100000
h1s4:6130001-6140000
h1s4:7640001-7650000
h1s4:7690001-7700000
h1s4:880001-890000
h1s4:900001-910000
h1s4:9780001-9790000
h1s5:10680001-10690000
h1s5:10720001-10730000
h1s5:11260001-11270000
h1s5:13940001-13950000
h1s5:14210001-14220000
h1s5:14270001-14280000
h1s5:14430001-14440000
h1s5:14920001-14930000
h1s5:15230001-15240000
h1s5:15550001-15560000
h1s5:15900001-15910000
h1s5:16360001-16370000
h1s5:16370001-16380000
h1s5:16380001-16390000
h1s5:21010001-21020000
h1s5:21050001-21060000
h1s5:21090001-21100000
h1s5:21140001-21150000
h1s5:21160001-21170000
h1s5:23090001-23100000
h1s5:2310001-2320000
h1s5:24050001-24060000
h1s5:24130001-24140000
h1s5:2480001-2490000
h1s5:2510001-2520000
h1s5:25550001-25560000
h1s5:2610001-2620000
h1s5:2620001-2630000
h1s5:27390001-27400000
h1s5:2820001-2830000
h1s5:28260001-28270000
h1s5:28830001-28840000
h1s5:2960001-2970000
h1s5:31730001-31740000
h1s5:31830001-31840000
h1s5:31870001-31880000
h1s5:320001-330000
h1s5:32890001-32900000
h1s5:32900001-32910000
h1s5:32920001-32930000
h1s5:32930001-32940000
h1s5:33010001-33020000
h1s5:33080001-33090000
h1s5:3320001-3330000
h1s5:34570001-34580000
h1s5:34680001-34690000
h1s5:34710001-34720000
h1s5:34720001-34730000
h1s5:34820001-34830000
h1s5:36090001-36100000
h1s5:36490001-36500000
h1s5:36600001-36610000
h1s5:36660001-36670000
h1s5:37990001-3.8e+07
h1s5:38010001-38020000
h1s5:39090001-39100000
h1s5:39710001-39720000
h1s5:40340001-40350000
h1s5:40350001-40360000
h1s5:40420001-40430000
h1s5:40450001-40460000
h1s5:40490001-40500000
h1s5:40510001-40520000
h1s5:40520001-40530000
h1s5:40530001-40540000
h1s5:40550001-40560000
h1s5:40560001-40570000
h1s5:40620001-40630000
h1s5:40690001-40700000
h1s5:40740001-40750000
h1s5:40750001-40760000
h1s5:40760001-40770000
h1s5:40810001-40820000
h1s5:40820001-40830000
h1s5:40890001-40900000
h1s5:40900001-40910000
h1s5:40910001-40920000
h1s5:40920001-40930000
h1s5:40930001-40940000
h1s5:40950001-40960000
h1s5:40960001-40970000
h1s5:41130001-41140000
h1s5:41270001-41280000
h1s5:41290001-41300000
h1s5:41330001-41340000
h1s5:41340001-41350000
h1s5:41360001-41370000
h1s5:41370001-41380000
h1s5:41380001-41390000
h1s5:41390001-41400000
h1s5:41860001-41870000
h1s5:42070001-42080000
h1s5:42780001-42790000
h1s5:43340001-43350000
h1s5:43400001-43410000
h1s5:43820001-43830000
h1s5:43910001-43920000
h1s5:43960001-43970000
h1s5:44410001-44420000
h1s5:44530001-44540000
h1s5:44550001-44560000
h1s5:44560001-44570000
h1s5:44570001-44580000
h1s5:44670001-44680000
h1s5:44890001-44900000
h1s5:45070001-45080000
h1s5:45510001-45520000
h1s5:45520001-45530000
h1s5:45810001-45820000
h1s5:45880001-45890000
h1s5:45990001-4.6e+07
h1s5:46000001-46010000
h1s5:46200001-46210000
h1s5:46240001-46250000
h1s5:46270001-46280000
h1s5:46280001-46290000
h1s5:46660001-46670000
h1s5:46700001-46710000
h1s5:46730001-46740000
h1s5:46900001-46910000
h1s5:46950001-46960000
h1s5:46980001-46990000
h1s5:47060001-47070000
h1s5:47120001-47130000
h1s5:47540001-47550000
h1s5:47590001-47600000
h1s5:47920001-47930000
h1s5:47930001-47940000
h1s5:48230001-48240000
h1s5:48310001-48320000
h1s5:48370001-48380000
h1s5:48650001-48660000
h1s5:48700001-48710000
h1s5:48800001-48810000
h1s5:48940001-48950000
h1s5:48970001-48980000
h1s5:48980001-48990000
h1s5:48990001-4.9e+07
h1s5:49000001-49010000
h1s5:49050001-49060000
h1s5:49080001-49090000
h1s5:49100001-49110000
h1s5:49250001-49260000
h1s5:49400001-49410000
h1s5:49420001-49430000
h1s5:49710001-49720000
h1s5:49830001-49840000
h1s5:49890001-49900000
h1s5:50000001-50010000
h1s5:50001-60000
h1s5:50100001-50110000
h1s5:50220001-50230000
h1s5:50260001-50270000
h1s5:50280001-50290000
h1s5:50510001-50520000
h1s5:50680001-50690000
h1s5:50910001-50920000
h1s5:50940001-50950000
h1s5:50950001-50960000
h1s5:51270001-51280000
h1s5:51860001-51870000
h1s5:52410001-52420000
h1s5:5340001-5350000
h1s5:53790001-53800000
h1s5:53800001-53810000
h1s5:53830001-53840000
h1s5:53860001-53870000
h1s5:54090001-54100000
h1s5:54100001-54110000
h1s5:54200001-54210000
h1s5:54220001-54230000
h1s5:54340001-54350000
h1s5:54350001-54360000
h1s6:10160001-10170000
h1s6:10430001-10440000
h1s6:11320001-11330000
h1s6:12010001-12020000
h1s6:12150001-12160000
h1s6:13150001-13160000
h1s6:13210001-13220000
h1s6:14500001-14510000
h1s6:1470001-1480000
h1s6:14760001-14770000
h1s6:14800001-14810000
h1s6:15990001-1.6e+07
h1s6:16000001-16010000
h1s6:1620001-1630000
h1s6:19310001-19320000
h1s6:19320001-19330000
h1s6:19810001-19820000
h1s6:19820001-19830000
h1s6:20130001-20140000
h1s6:21570001-21580000
h1s6:21950001-21960000
h1s6:22090001-22100000
h1s6:22140001-22150000
h1s6:22150001-22160000
h1s6:22210001-22220000
h1s6:22350001-22360000
h1s6:23360001-23370000
h1s6:24080001-24090000
h1s6:24150001-24160000
h1s6:24600001-24610000
h1s6:24610001-24620000
h1s6:24790001-24800000
h1s6:28980001-28990000
h1s6:30610001-30620000
h1s6:30720001-30730000
h1s6:30890001-30900000
h1s6:30910001-30920000
h1s6:31160001-31170000
h1s6:32900001-32910000
h1s6:33060001-33070000
h1s6:340001-350000
h1s6:35240001-35250000
h1s6:35820001-35830000
h1s6:35840001-35850000
h1s6:3620001-3630000
h1s6:38410001-38420000
h1s6:41950001-41960000
h1s6:42500001-42510000
h1s6:44350001-44360000
h1s6:45690001-45700000
h1s6:46630001-46640000
h1s6:46970001-46980000
h1s6:46980001-46990000
h1s6:47260001-47270000
h1s6:480001-490000
h1s6:48960001-48970000
h1s6:49240001-49250000
h1s6:49350001-49360000
h1s6:49440001-49450000
h1s6:49570001-49580000
h1s6:51180001-51190000
h1s6:51650001-51660000
h1s6:51850001-51860000
h1s6:5240001-5250000
h1s6:52550001-52560000
h1s6:52830001-52840000
h1s6:56800001-56810000
h1s6:58030001-58040000
h1s6:7310001-7320000
h1s6:7320001-7330000
h1s6:8910001-8920000
h1s6:8930001-8940000
h1s6:8940001-8950000
h1s6:8960001-8970000
h1s6:900001-910000
h1s6:9470001-9480000
h1s7:1010001-1020000
h1s7:10870001-10880000
h1s7:10910001-10920000
h1s7:10920001-10930000
h1s7:11160001-11170000
h1s7:11290001-11300000
h1s7:11870001-11880000
h1s7:12760001-12770000
h1s7:13200001-13210000
h1s7:13410001-13420000
h1s7:13630001-13640000
h1s7:13820001-13830000
h1s7:1430001-1440000
h1s7:14400001-14410000
h1s7:14820001-14830000
h1s7:150001-160000
h1s7:15270001-15280000
h1s7:1620001-1630000
h1s7:16260001-16270000
h1s7:16550001-16560000
h1s7:16610001-16620000
h1s7:16640001-16650000
h1s7:16650001-16660000
h1s7:16660001-16670000
h1s7:170001-180000
h1s7:1710001-1720000
h1s7:17350001-17360000
h1s7:17630001-17640000
h1s7:17640001-17650000
h1s7:17650001-17660000
h1s7:17670001-17680000
h1s7:17690001-17700000
h1s7:17700001-17710000
h1s7:17800001-17810000
h1s7:17940001-17950000
h1s7:18000001-18010000
h1s7:18020001-18030000
h1s7:18040001-18050000
h1s7:18820001-18830000
h1s7:19180001-19190000
h1s7:19230001-19240000
h1s7:19250001-19260000
h1s7:19300001-19310000
h1s7:19310001-19320000
h1s7:19330001-19340000
h1s7:19360001-19370000
h1s7:19640001-19650000
h1s7:20080001-20090000
h1s7:20350001-20360000
h1s7:20650001-20660000
h1s7:20760001-20770000
h1s7:21100001-21110000
h1s7:21790001-21800000
h1s7:22230001-22240000
h1s7:22290001-22300000
h1s7:23680001-23690000
h1s7:23710001-23720000
h1s7:24250001-24260000
h1s7:24720001-24730000
h1s7:25020001-25030000
h1s7:2510001-2520000
h1s7:2600001-2610000
h1s7:2620001-2630000
h1s7:2640001-2650000
h1s7:26760001-26770000
h1s7:280001-290000
h1s7:28150001-28160000
h1s7:28210001-28220000
h1s7:28250001-28260000
h1s7:300001-310000
h1s7:310001-320000
h1s7:31330001-31340000
h1s7:31360001-31370000
h1s7:32190001-32200000
h1s7:32490001-32500000
h1s7:35400001-35410000
h1s7:36780001-36790000
h1s7:36890001-36900000
h1s7:38080001-38090000
h1s7:38200001-38210000
h1s7:4200001-4210000
h1s7:4250001-4260000
h1s7:44830001-44840000
h1s7:45700001-45710000
h1s7:46830001-46840000
h1s7:46870001-46880000
h1s7:46920001-46930000
h1s7:47030001-47040000
h1s7:47410001-47420000
h1s7:4760001-4770000
h1s7:48260001-48270000
h1s7:49340001-49350000
h1s7:49600001-49610000
h1s7:50240001-50250000
h1s7:50320001-50330000
h1s7:50650001-50660000
h1s7:50780001-50790000
h1s7:5090001-5100000
h1s7:52900001-52910000
h1s7:53410001-53420000
h1s7:53430001-53440000
h1s7:53440001-53450000
h1s7:53570001-53580000
h1s7:53920001-53930000
h1s7:53960001-53970000
h1s7:55980001-55990000
h1s7:560001-570000
h1s7:56010001-56020000
h1s7:5630001-5640000
h1s7:5640001-5650000
h1s7:5700001-5710000
h1s7:57370001-57380000
h1s7:57470001-57480000
h1s7:57480001-57490000
h1s7:57640001-57650000
h1s7:59380001-59390000
h1s7:59450001-59460000
h1s7:60650001-60660000
h1s7:60800001-60810000
h1s7:60870001-60880000
h1s7:60910001-60920000
h1s7:60920001-60930000
h1s7:61080001-61090000
h1s7:61440001-61450000
h1s7:61450001-61460000
h1s7:61550001-61560000
h1s7:61740001-61750000
h1s7:61820001-61830000
h1s7:61830001-61840000
h1s7:61850001-61860000
h1s7:61860001-61870000
h1s7:61950001-61960000
h1s7:62240001-62250000
h1s7:62270001-62280000
h1s7:62280001-62290000
h1s7:62290001-62300000
h1s7:62300001-62310000
h1s7:62310001-62320000
h1s7:62320001-62330000
h1s7:62330001-62340000
h1s7:62390001-62400000
h1s7:62420001-62430000
h1s7:62450001-62460000
h1s7:62460001-62470000
h1s7:62470001-62480000
h1s7:62540001-62550000
h1s7:62730001-62740000
h1s7:62850001-62860000
h1s7:62880001-62890000
h1s7:62900001-62910000
h1s7:63010001-63020000
h1s7:63030001-63040000
h1s7:63040001-63050000
h1s7:63050001-63060000
h1s7:63090001-63100000
h1s7:63190001-63200000
h1s7:63200001-63210000
h1s7:63270001-63280000
h1s7:63330001-63340000
h1s7:63420001-63430000
h1s7:63480001-63490000
h1s7:63540001-63550000
h1s7:63660001-63670000
h1s7:63680001-63690000
h1s7:63860001-63870000
h1s7:63950001-63960000
h1s7:63960001-63970000
h1s7:64070001-64080000
h1s7:64100001-64110000
h1s7:64110001-64120000
h1s7:64120001-64130000
h1s7:64220001-64230000
h1s7:64280001-64290000
h1s7:64340001-64350000
h1s7:64400001-64410000
h1s7:64640001-64650000
h1s7:64720001-64730000
h1s7:64880001-64890000
h1s7:64900001-64910000
h1s7:64970001-64980000
h1s7:65390001-65400000
h1s7:65410001-65420000
h1s7:65430001-65440000
h1s7:65440001-65450000
h1s7:65450001-65460000
h1s7:65460001-65470000
h1s7:65570001-65580000
h1s7:65580001-65590000
h1s7:65660001-65670000
h1s7:65680001-65690000
h1s7:65700001-65710000
h1s7:65760001-65770000
h1s7:65770001-65780000
h1s7:65900001-65910000
h1s7:66070001-66080000
h1s7:66100001-66110000
h1s7:66150001-66160000
h1s7:66350001-66360000
h1s7:66360001-66370000
h1s7:66470001-66480000
h1s7:66500001-66510000
h1s7:66510001-66520000
h1s7:66560001-66570000
h1s7:66570001-66580000
h1s7:66660001-66670000
h1s7:66680001-66690000
h1s7:66690001-66700000
h1s7:66810001-66820000
h1s7:66820001-66830000
h1s7:66830001-66840000
h1s7:66840001-66850000
h1s7:66870001-66880000
h1s7:66880001-66890000
h1s7:66920001-66930000
h1s7:66990001-6.7e+07
h1s7:67020001-67030000
h1s7:67030001-67040000
h1s7:67050001-67060000
h1s7:67060001-67070000
h1s7:67080001-67090000
h1s7:67090001-67100000
h1s7:67100001-67110000
h1s7:67190001-67200000
h1s7:6720001-6730000
h1s7:67220001-67230000
h1s7:67290001-67300000
h1s7:67300001-67310000
h1s7:67320001-67330000
h1s7:67380001-67390000
h1s7:67410001-67420000
h1s7:67510001-67520000
h1s7:67530001-67540000
h1s7:67670001-67680000
h1s7:67730001-67740000
h1s7:67810001-67820000
h1s7:6950001-6960000
h1s7:70630001-70640000
h1s7:70640001-70650000
h1s7:71210001-71220000
h1s7:71730001-71740000
h1s7:71740001-71750000
h1s7:730001-740000
h1s7:7320001-7330000
h1s7:7850001-7860000
h1s7:930001-940000
h1s8:100001-110000
h1s8:10190001-10200000
h1s8:10240001-10250000
h1s8:110001-120000
h1s8:11280001-11290000
h1s8:11290001-11300000
h1s8:120001-130000
h1s8:12510001-12520000
h1s8:13330001-13340000
h1s8:13420001-13430000
h1s8:13660001-13670000
h1s8:13810001-13820000
h1s8:14120001-14130000
h1s8:14470001-14480000
h1s8:14840001-14850000
h1s8:15160001-15170000
h1s8:15230001-15240000
h1s8:15530001-15540000
h1s8:17120001-17130000
h1s8:17290001-17300000
h1s8:18150001-18160000
h1s8:18160001-18170000
h1s8:18330001-18340000
h1s8:18550001-18560000
h1s8:18560001-18570000
h1s8:18980001-18990000
h1s8:190001-2e+05
h1s8:19380001-19390000
h1s8:19900001-19910000
h1s8:20370001-20380000
h1s8:20490001-20500000
h1s8:20840001-20850000
h1s8:20900001-20910000
h1s8:20940001-20950000
h1s8:20950001-20960000
h1s8:21240001-21250000
h1s8:230001-240000
h1s8:25490001-25500000
h1s8:28600001-28610000
h1s8:29140001-29150000
h1s8:29180001-29190000
h1s8:3200001-3210000
h1s8:32350001-32360000
h1s8:36250001-36260000
h1s8:36520001-36530000
h1s8:36820001-36830000
h1s8:3820001-3830000
h1s8:39480001-39490000
h1s8:3990001-4e+06
h1s8:49740001-49750000
h1s8:49760001-49770000
h1s8:50200001-50210000
h1s8:50690001-50700000
h1s8:51030001-51040000
h1s8:51450001-51460000
h1s8:51500001-51510000
h1s8:51900001-51910000
h1s8:52180001-52190000
h1s8:53300001-53310000
h1s8:53480001-53490000
h1s8:53590001-53600000
h1s8:56000001-56010000
h1s8:56020001-56030000
h1s8:57040001-57050000
h1s8:57250001-57260000
h1s8:5740001-5750000
h1s8:57610001-57620000
h1s8:58880001-58890000
h1s8:58900001-58910000
h1s8:58940001-58950000
h1s8:59030001-59040000
h1s8:5930001-5940000
h1s8:60110001-60120000
h1s8:60410001-60420000
h1s8:60420001-60430000
h1s8:60450001-60460000
h1s8:61770001-61780000
h1s8:61950001-61960000
h1s8:62260001-62270000
h1s8:62280001-62290000
h1s8:62470001-62480000
h1s8:6290001-6300000
h1s8:63280001-63290000
h1s8:63320001-63330000
h1s8:63330001-63340000
h1s8:63340001-63350000
h1s8:64360001-64370000
h1s8:65220001-65230000
h1s8:65300001-65310000
h1s8:65740001-65750000
h1s8:65750001-65760000
h1s8:66200001-66210000
h1s8:66860001-66870000
h1s8:67080001-67090000
h1s8:67580001-67590000
h1s8:67630001-67640000
h1s8:67640001-67650000
h1s8:67660001-67670000
h1s8:67670001-67680000
h1s8:67680001-67690000
h1s8:67720001-67730000
h1s8:6950001-6960000
h1s8:7220001-7230000
h1s8:7330001-7340000
h1s8:7840001-7850000
h1s8:7850001-7860000
h1s8:7990001-8e+06
h1s8:9130001-9140000
h1s8:9300001-9310000
h1s8:9330001-9340000
h1s9:11590001-11600000
h1s9:12160001-12170000
h1s9:12930001-12940000
h1s9:13890001-13900000
h1s9:14280001-14290000
h1s9:15760001-15770000
h1s9:16660001-16670000
h1s9:17200001-17210000
h1s9:17980001-17990000
h1s9:18080001-18090000
h1s9:20230001-20240000
h1s9:20250001-20260000
h1s9:20690001-20700000
h1s9:20700001-20710000
h1s9:20770001-20780000
h1s9:20920001-20930000
h1s9:20980001-20990000
h1s9:22140001-22150000
h1s9:23140001-23150000
h1s9:23150001-23160000
h1s9:2660001-2670000
h1s9:27760001-27770000
h1s9:27800001-27810000
h1s9:27890001-27900000
h1s9:28080001-28090000
h1s9:28090001-28100000
h1s9:28100001-28110000
h1s9:28110001-28120000
h1s9:33520001-33530000
h1s9:33580001-33590000
h1s9:33590001-33600000
h1s9:33620001-33630000
h1s9:33630001-33640000
h1s9:33660001-33670000
h1s9:33850001-33860000
h1s9:38530001-38540000
h1s9:38800001-38810000
h1s9:39310001-39320000
h1s9:4070001-4080000
h1s9:41610001-41620000
h1s9:41980001-41990000
h1s9:42270001-42280000
h1s9:43460001-43470000
h1s9:43550001-43560000
h1s9:44010001-44020000
h1s9:46580001-46590000
h1s9:46630001-46640000
h1s9:4720001-4730000
h1s9:47300001-47310000
h1s9:47460001-47470000
h1s9:48460001-48470000
h1s9:48480001-48490000
h1s9:48530001-48540000
h1s9:48540001-48550000
h1s9:49260001-49270000
h1s9:49520001-49530000
h1s9:49760001-49770000
h1s9:49850001-49860000
h1s9:49930001-49940000
h1s9:49940001-49950000
h1s9:49950001-49960000
h1s9:49960001-49970000
h1s9:49970001-49980000
h1s9:50040001-50050000
h1s9:50140001-50150000
h1s9:50590001-50600000
h1s9:50620001-50630000
h1s9:51240001-51250000
h1s9:51260001-51270000
h1s9:51270001-51280000
h1s9:5140001-5150000
h1s9:51630001-51640000
h1s9:52000001-52010000
h1s9:52490001-52500000
h1s9:5260001-5270000
h1s9:52780001-52790000
h1s9:52790001-52800000
h1s9:52810001-52820000
h1s9:52890001-52900000
h1s9:53150001-53160000
h1s9:53790001-53800000
h1s9:53800001-53810000
h1s9:53960001-53970000
h1s9:54000001-54010000
h1s9:54010001-54020000
h1s9:54020001-54030000
h1s9:54240001-54250000
h1s9:54300001-54310000
h1s9:54490001-54500000
h1s9:54510001-54520000
h1s9:54590001-54600000
h1s9:54720001-54730000
h1s9:55150001-55160000
h1s9:55160001-55170000
h1s9:55170001-55180000
h1s9:55180001-55190000
h1s9:55410001-55420000
h1s9:55520001-55530000
h1s9:55580001-55590000
h1s9:55640001-55650000
h1s9:55730001-55740000
h1s9:55920001-55930000
h1s9:55930001-55940000
h1s9:55940001-55950000
h1s9:56630001-56640000
h1s9:56670001-56680000
h1s9:57160001-57170000
h1s9:57170001-57180000
h1s9:57310001-57320000
h1s9:57370001-57380000
h1s9:57450001-57460000
h1s9:57830001-57840000
h1s9:57990001-5.8e+07
h1s9:58340001-58350000
h1s9:58870001-58880000
h1s9:59050001-59060000
h1s9:59400001-59410000
h1s9:59430001-59440000
h1s9:5980001-5990000
h1s9:6000001-6010000
h1s9:6010001-6020000
h1s9:60190001-60200000
h1s9:6020001-6030000
h1s9:60240001-60250000
h1s9:6030001-6040000
h1s9:6040001-6050000
h1s9:6070001-6080000
h1s9:6080001-6090000
h1s9:62170001-62180000
h1s9:62810001-62820000
h1s9:62870001-62880000
h1s9:63800001-63810000
h1s9:7150001-7160000
h1s9:7200001-7210000
h1s9:8310001-8320000
