# Supplementary material for: Large haploblocks underlie rapid adaptation in the invasive weed Ambrosia artemisiifolia
Source: Nat Commun. 2023 Mar 27;14:1717. doi: 10.1038/s41467-023-37303-4 (PMC10042993; doi:10.1038/s41467-023-37303-4)
Supplement: Supplementary file 6 — Source Data [file 41467_2023_37303_MOESM6_ESM.zip › battlayetal2023-sourcedata/battlayetal2023-sourcedata-fig5/neutral_reg.cov]

0.8738145 -0.0189042 -0.0194788 -0.0141950 -0.0379441 0.0093958 -0.0009878 0.0088346 0.0177251 -0.0131417 0.0149585 -0.0010039 0.0173276 0.0289983 0.0440507 0.0264108 -0.0123475 -0.0096101 0.0016919 -0.0067245 0.0168197 -0.0113430 0.0178419 0.0106115 0.0393147 -0.0084408 -0.0308603 0.0201214 0.0092779 -0.0075565 -0.0064947 -0.0174873 -0.0269827 0.0020676 0.0037577 -0.0010753 -0.0120506 -0.0153811 -0.0012936 0.0075109 0.0012529 0.0237114 -0.0048399 -0.0059130 0.0048942 -0.0017992 -0.0041639 0.0101913 -0.0180328 -0.0253518 -0.0227034 -0.0325116 0.0016363 0.0056853 0.0115335 0.0185870 -0.0199769 0.0589342 -0.0284186 -0.0015946 0.0087845 -0.0039987 0.0132015 -0.0143566 0.0352921 0.0278362 0.0233911 0.0228891 0.0302289 0.0044259 0.0020730 0.0362246 0.0049389 0.0245269 0.0104889 0.0072261 -0.0092976 0.0086139 0.0096286 0.0040740 -0.0193944 -0.0085040 -0.0225478 -0.0263214 -0.0138516 -0.0153523 -0.0178752 -0.0094478 -0.0136227 0.0352025 0.0188566 0.0082768 0.0193188 0.0004160 -0.0226009 -0.0027994 -0.0014845 -0.0163606 0.0368791 -0.0123893 -0.0058336 -0.0025984 -0.0023126 0.0310739 0.0061345 0.0005880 -0.0106069 -0.0172920 0.0001876 -0.0095431 -0.0052274 0.0092866 0.0034913 -0.0171500 -0.0242813 -0.0182204 -0.0045247 -0.0090902 -0.0034956 0.0000948 -0.0145904 0.0049737 -0.0369087 0.0070765 -0.0175377 -0.0110567 -0.0045916 0.0498446 0.0121187 0.0151253 -0.0196844 -0.0010836 -0.0074618 -0.0018763 0.0308695 0.0020047 -0.0150145 -0.0156719 -0.0043864 -0.0040351 0.0244456 0.0140763 0.0104827 0.0279123 -0.0239985 0.0349389 -0.0062948 0.0012713 -0.0066347 0.0210724 -0.0015565 0.0327282 0.0439306 0.0104710 0.0088280 0.0321239 -0.0093556 0.0168317 -0.0262702 -0.0117892 0.0177464 0.0021917 0.0035874 -0.0099582 -0.0006329 0.0046907 0.0233246 0.0467340 -0.0007555 0.0140414 0.0165429 -0.0030046 -0.0324855 0.0329852 -0.0017726 -0.0015474 -0.0028958 -0.0086184 -0.0061008 0.0029855 0.0078092 0.0201694 -0.0011931 0.0150837 0.0207731 -0.0163404 -0.0103487 -0.0068975 -0.0087279 0.0022062 -0.0171014 0.0062301 0.0454124 0.0048542 0.0171678 0.0103085 -0.0017389 0.0185609 0.0014933 0.0078536 -0.0155776 0.0059444 -0.0055608 0.0410389 -0.0087016 -0.0039579 0.0268694 0.0261567 0.0166175 -0.0082453 -0.0122686 0.0569063 0.0420910 0.0120166 0.0168182 0.0275656 0.0303187 0.0245838 0.0378326 -0.0122566 0.0327060 0.0441465 0.0486910 0.0270524 0.0107895 0.0294124 -0.0080315 0.0383555 -0.0022553 -0.0100247 0.0511130 0.0502552 0.0427525 0.0343737 0.0427730 0.0249576 0.0433807 0.0456881 0.0397563 0.0527025 0.0420688 0.0518092 0.0416415 0.0364472 -0.0134407 0.0217170 0.0139217 -0.0002059 0.0206857 0.0093516 0.0032641 0.0497478 0.0348111 0.0267768 0.0403999 0.0437999 0.0245840 0.0440852 0.0432855 0.0327165 0.0205687 -0.0025534 0.0067211 0.0092277 -0.0002663 0.0016163 -0.0019502 -0.0009360 -0.0050226 -0.0019961 0.0151758 0.0143731 -0.0094338 0.0020456 0.0311690 0.0200343 0.0164432 0.0242895 -0.0075165 0.0015504 -0.0163037 0.0010781 -0.0208826 0.0150252 0.0218603 0.0224538 0.0221593 0.0155576 0.0354965 0.0231739 0.0403221 0.0344564 0.0400622 0.0187864 0.0315490 0.0135711 0.0308622 0.0279041 0.0225998 0.0256269 0.0267766 0.0390121 0.0021630 0.0455434 0.0055503 -0.0227374 -0.0228942 -0.0205694 -0.0465527 -0.0414106 -0.0282398 -0.0261294 -0.0277499 -0.0298618 -0.0133547 -0.0280920 -0.0184917 -0.0297665 -0.0219655 -0.0355396 -0.0183399 -0.0205763 -0.0271021 -0.0250367 -0.0158026 -0.0213481 -0.0256744 -0.0282582 -0.0260131 -0.0071563 -0.0095974 -0.0204331 -0.0250289 -0.0266905 -0.0180437 -0.0356887 -0.0224465 -0.0178269 -0.0212089 -0.0302637 0.0003025 -0.0042170 0.0020443 -0.0217868 -0.0092462 -0.0029342 -0.0115024 -0.0164367 -0.0166060 -0.0028779 -0.0014106 -0.0079458 -0.0116243 -0.0079443 -0.0175634 -0.0060018 -0.0179496 0.0088291 0.0251697 0.0375051 0.0237928 0.0087706 0.0215230 0.0112085 0.0108528 0.0382112 0.0282934 0.0245086 0.0320431 0.0225093 0.0052307 0.0234543 0.0261628 0.0264683 -0.0105210 -0.0033259 -0.0118428 -0.0232263 -0.0076336 -0.0000253 0.0012123 -0.0335583 -0.0428214 -0.0167816 -0.0185073 -0.0166631 -0.0278442 -0.0278450 0.0019710 0.0007101 -0.0178576 0.0076814 -0.0014876 -0.0006808 -0.0076087 -0.0060647 -0.0099496 -0.0066135 -0.0135173 -0.0130393 -0.0113717 -0.0070643 -0.0158369 -0.0125197 -0.0347782 -0.0269011 -0.0077719 -0.0151413 -0.0256714 -0.0247763 -0.0146216 -0.0150350 -0.0219803 -0.0064889 -0.0138452 0.0173996 0.0221801 0.0121054 -0.0245694 -0.0304715 -0.0333953 -0.0264512 -0.0358579 -0.0146404 -0.0173143 -0.0296673 -0.0171248 -0.0312122 -0.0183597 -0.0129923 -0.0110635 -0.0173364 -0.0043617 -0.0034483 -0.0058677 -0.0137749 -0.0098019 -0.0127571 -0.0237455 -0.0148128 -0.0012183 -0.0185550 -0.0096083 -0.0011180 -0.0016729 -0.0266779 -0.0206881 -0.0104623 -0.0130398 -0.0114537 -0.0038262 -0.0113418 -0.0137253 -0.0198146 -0.0193323 -0.0195412 -0.0133517 -0.0084514 -0.0088959 -0.0179962 0.0089730 -0.0055298 -0.0191900 -0.0031246 -0.0073126 -0.0027420 0.0065616 -0.0157381 0.0041724 0.0059894 0.0080779 0.0063803 0.0076479 0.0021661 0.0037088 -0.0148771 -0.0146805 -0.0204657 0.0026389 0.0023982 -0.0088185 -0.0041691 0.0153266 -0.0260366 -0.0234886 -0.0214240 -0.0207403 -0.0093680 -0.0173938 -0.0193133 -0.0256381 -0.0003344 -0.0175841 -0.0129693 -0.0322004 -0.0194596 -0.0350683 -0.0276057 -0.0158580 -0.0019654 -0.0050478 -0.0130221 0.0185622 0.0176180 0.0292571 0.0008453 0.0132032 0.0146605 0.0180310 0.0168045 0.0179689 0.0110091 0.0234071 0.0130018 0.0059066 -0.0118698 -0.0105511 -0.0058840 -0.0056524 -0.0135255 -0.0196257 -0.0164588 -0.0265396 -0.0063068 -0.0201518 -0.0317667 -0.0201364 -0.0224308 -0.0323913 -0.0223428 -0.0224339 -0.0062390 -0.0065259 0.0353070 0.0076346 -0.0059843 0.0012293 0.0113208 -0.0016260 0.0132559 0.0181519 0.0244474 0.0153353 0.0073072 0.0219314 0.0232029 0.0192498 0.0221179 0.0091757 0.0312437 0.0131207 0.0172314 0.0121926 0.0148675 0.0148249 -0.0146273 -0.0128972 0.0011206 -0.0148833 0.0143930 0.0150309 -0.0140344 0.0056051 0.0250582 0.0253658 0.0141720 0.0265352 0.0045371 -0.0039756 0.0129917 -0.0031187 -0.0041165 0.0110480 0.0028863 -0.0155151 0.0028447 0.0042558 0.0086810 -0.0034273 0.0040792 0.0181211 0.0179452 0.0173774 -0.0045236 0.0011821 0.0133818 0.0205845 0.0051597 -0.0037180 0.0055035 0.0037961 0.0146691 -0.0150044 -0.0208499 -0.0208916 -0.0138677 -0.0238753 -0.0201384 -0.0183706 -0.0254641 -0.0300694 -0.0031930 0.0147602 0.0030411 -0.0073264 0.0233711 -0.0057134 0.0009110 0.0169405 0.0139716 0.0146198 -0.0241098 -0.0304436 -0.0008951 -0.0131397 -0.0075327
-0.0189042 0.8814667 0.0408159 0.0605682 0.0496154 -0.0061512 0.0022026 -0.0027733 -0.0024921 0.0009516 -0.0009508 -0.0101723 -0.0092597 -0.0120314 -0.0244410 -0.0045921 0.0542607 0.0344363 0.0041380 0.0669948 -0.0105512 0.0509184 -0.0082692 0.0021015 -0.0056428 0.0762183 0.0573993 -0.0122875 0.0147519 0.0159063 0.0551900 0.0602183 0.0593127 -0.0062094 -0.0098798 -0.0102620 -0.0072995 0.0072409 0.0054328 -0.0022768 -0.0047496 0.0036059 -0.0049344 0.0161645 -0.0009697 0.0037845 -0.0010760 -0.0047579 -0.0080732 0.0452541 0.0300646 0.0310941 -0.0139065 -0.0071655 0.0043096 -0.0102574 -0.0060008 -0.0221097 -0.0001553 0.0030044 -0.0134980 0.0142588 0.0185755 0.0040582 -0.0144480 -0.0242830 -0.0185982 -0.0224624 -0.0089060 -0.0050732 0.0118613 -0.0161811 0.0139092 -0.0041414 -0.0146629 -0.0010223 -0.0161153 0.0095215 -0.0025531 0.0051293 0.0017239 0.0031042 -0.0021675 0.0133733 -0.0048382 -0.0074390 0.0003819 0.0024141 0.0117982 -0.0115637 -0.0154859 -0.0077233 -0.0155477 -0.0025823 0.0455490 0.0214116 0.0182273 0.0061224 -0.0182180 -0.0065588 0.0054051 0.0098531 0.0504835 -0.0051049 0.0009463 0.0004350 0.0185060 0.0158258 -0.0006354 0.0048140 0.0037035 0.0009928 0.0062450 -0.0082428 0.0005115 -0.0030982 -0.0047516 -0.0039626 0.0089253 -0.0110522 -0.0024890 0.0138606 0.0466493 -0.0102327 0.0154066 0.0059712 0.0136677 -0.0027193 0.0134416 0.0279447 0.0473096 0.0124891 -0.0029596 0.0013341 -0.0049837 0.0091390 -0.0055147 -0.0148293 -0.0056217 -0.0038022 -0.0075783 -0.0099458 -0.0114863 -0.0077193 0.0579482 -0.0027970 0.0039281 0.0023635 0.0023091 -0.0201900 -0.0099037 -0.0235370 -0.0086019 -0.0044610 -0.0118173 -0.0130241 0.0015391 -0.0110541 0.0489615 -0.0138133 -0.0008553 -0.0122121 0.0054615 0.0485450 0.0160056 0.0088501 0.0047806 -0.0177869 0.0063698 -0.0052657 -0.0015947 0.0040260 0.0359608 -0.0111911 -0.0056706 -0.0160281 0.0032510 -0.0066334 0.0052157 0.0267629 0.0064027 0.0047559 0.0461550 -0.0014047 -0.0000076 0.0433229 0.0442416 0.0115227 -0.0018873 0.0047367 0.0284401 0.0075369 -0.0069707 0.0059033 0.0062520 0.0027337 0.0428951 -0.0092611 -0.0149587 0.0083600 0.0526845 -0.0061591 0.0113450 -0.0043566 0.0089070 0.0081754 -0.0256255 -0.0114943 0.0169038 -0.0049076 0.0414138 -0.0127423 -0.0005394 -0.0229917 0.0013325 -0.0161049 -0.0182662 -0.0233044 -0.0018436 0.0632779 -0.0222263 -0.0170822 -0.0283359 -0.0215674 -0.0187946 -0.0223844 0.0436500 -0.0221795 0.0304562 0.0090319 -0.0055166 -0.0151607 -0.0249831 -0.0140798 -0.0086828 -0.0150821 -0.0089469 0.0039025 -0.0028217 -0.0181737 -0.0099526 -0.0192361 -0.0207896 -0.0024697 0.0506895 -0.0185008 0.0393896 0.0439886 -0.0192642 -0.0110023 0.0216739 0.0016227 -0.0067799 -0.0083473 -0.0057002 -0.0167746 -0.0086427 -0.0102495 -0.0033119 0.0016118 0.0033242 0.0447939 0.0000344 -0.0117250 0.0029644 0.0089696 0.0242022 -0.0007114 0.0146358 0.0105174 0.0043183 0.0125947 0.0089411 0.0141383 -0.0166254 0.0150150 -0.0287877 -0.0236221 0.0603312 0.0238918 0.0412883 0.0405436 0.0411640 0.0270892 0.0004667 -0.0015685 0.0017796 -0.0180290 -0.0058581 -0.0189439 -0.0208823 -0.0148125 -0.0138887 -0.0091323 -0.0060912 -0.0107580 -0.0234310 -0.0140713 -0.0186589 -0.0029848 0.0031147 -0.0047847 0.0276895 -0.0181343 0.0020548 -0.0030880 -0.0064769 -0.0008685 -0.0040726 -0.0157026 0.0046292 -0.0041075 0.0013837 -0.0077840 0.0014076 -0.0050988 -0.0164333 -0.0089929 -0.0130823 -0.0134693 -0.0285025 0.0038113 -0.0133521 0.0008393 0.0436841 0.0440134 0.0400907 0.0623513 0.0563432 0.0458294 0.0423091 0.0556499 0.0573155 0.0307448 0.0470430 0.0586836 0.0405773 0.0214777 0.0328379 0.0353416 0.0157636 0.0002479 0.0274862 0.0377625 0.0147335 0.0174376 -0.0211078 -0.0119455 -0.0001634 -0.0198743 -0.0008447 -0.0067294 -0.0123934 -0.0020194 -0.0084581 0.0005030 -0.0079777 -0.0003662 -0.0197975 -0.0172562 -0.0223965 -0.0207805 -0.0226246 -0.0190476 -0.0107091 -0.0290656 -0.0190896 -0.0254388 -0.0354717 -0.0138256 -0.0174346 -0.0150210 -0.0048447 -0.0055338 -0.0112385 -0.0113096 0.0014179 -0.0148477 -0.0026862 -0.0036689 -0.0032521 0.0047741 -0.0232901 -0.0019862 0.0139987 -0.0036088 0.0407125 0.0472405 -0.0100587 -0.0089899 -0.0097998 -0.0170139 -0.0013278 -0.0212552 0.0002537 -0.0013493 -0.0026746 -0.0103870 -0.0093144 0.0015582 0.0058621 0.0006620 0.0084079 0.0019168 -0.0204637 0.0103455 0.0350625 0.0187687 0.0308449 0.0315696 0.0370180 0.0345028 0.0336976 0.0301273 0.0271824 -0.0130595 -0.0139160 -0.0169643 0.0053635 -0.0115166 -0.0154761 -0.0210088 -0.0133522 -0.0041376 -0.0003582 -0.0131041 -0.0101240 0.0016198 -0.0202192 -0.0343451 -0.0323115 -0.0207611 -0.0232132 -0.0284201 -0.0206244 -0.0088303 -0.0313188 -0.0270227 0.0281508 0.0062027 0.0095971 0.0076328 -0.0100096 0.0011729 -0.0018500 0.0326832 0.0286784 0.0076228 0.0104809 0.0149954 -0.0138468 0.0067681 0.0072907 0.0002440 -0.0031813 0.0087987 -0.0117448 -0.0147504 -0.0188184 -0.0289542 -0.0242914 -0.0295711 -0.0369599 -0.0324084 -0.0190466 -0.0147103 -0.0244683 -0.0333941 -0.0283959 -0.0186054 -0.0306193 -0.0139450 -0.0314221 -0.0282322 -0.0284320 -0.0181891 0.0007222 -0.0120944 0.0041429 0.0003862 -0.0004393 -0.0214348 -0.0038358 0.0224950 0.0208430 0.0350172 0.0206442 0.0112599 0.0100399 0.0051742 0.0280945 0.0266925 0.0140115 -0.0098632 0.0450693 0.0276328 -0.0166666 -0.0056297 -0.0153810 0.0031333 0.0022042 -0.0129397 -0.0217927 -0.0303723 -0.0222933 -0.0149250 -0.0161341 -0.0078680 -0.0169581 -0.0293754 -0.0343758 -0.0077335 -0.0224181 -0.0241279 -0.0145327 -0.0053217 -0.0034386 -0.0086115 -0.0167341 -0.0238795 0.0086131 0.0253210 0.0126390 0.0062028 -0.0005826 0.0164777 -0.0095285 0.0109612 0.0194596 0.0196621 0.0086120 -0.0058880 -0.0049804 -0.0218790 -0.0192617 0.0001638 0.0143836 -0.0061933 -0.0206786 -0.0229181 -0.0322840 -0.0209159 -0.0100333 -0.0218984 -0.0315779 -0.0189279 -0.0139288 -0.0057444 -0.0169611 -0.0368283 -0.0079544 -0.0201851 -0.0039032 -0.0248225 -0.0198732 0.0045177 -0.0025234 0.0012850 -0.0081202 -0.0109625 -0.0345860 -0.0067468 -0.0083999 -0.0202568 -0.0153532 -0.0294504 -0.0214367 -0.0223112 -0.0068402 0.0002234 -0.0083882 0.0059200 -0.0138229 -0.0085151 0.0010242 -0.0084199 -0.0259437 -0.0184048 -0.0062122 -0.0145050 -0.0087179 -0.0065322 -0.0160652 -0.0172041 -0.0220586 -0.0179316 -0.0178838 -0.0251024 -0.0158711 -0.0300207 -0.0064660 -0.0136626 0.0017688 -0.0022400 0.0004225 0.0027215 0.0012206 -0.0087477 -0.0162670 0.0125833 -0.0225592 -0.0117680 -0.0058650 -0.0027626 -0.0114619 -0.0083181 -0.0223327 -0.0099987 -0.0145593 -0.0352837 -0.0151821 0.0057578 0.0036289 -0.0086236 -0.0059424 -0.0057763
-0.0194788 0.0408159 1.0255193 0.0012188 0.0280817 -0.0003727 0.0197043 -0.0022600 -0.0028656 -0.0082359 -0.0114836 -0.0130115 -0.0223329 -0.0028714 -0.0204488 0.0019588 0.0111823 0.0162691 -0.0049378 0.0289617 -0.0212864 0.0352521 -0.0125636 -0.0058780 0.0024833 0.0235976 0.0245467 -0.0023841 -0.0156652 -0.0153340 0.0187504 0.0159991 0.0081501 -0.0251144 -0.0013837 0.0056958 0.0090855 -0.0034545 0.0121119 -0.0087259 -0.0164865 0.0050352 0.0004117 -0.0039436 0.0422314 -0.0096715 0.0022371 -0.0015612 -0.0196024 0.5745192 -0.0010264 0.5852675 0.0112047 -0.0090835 -0.0198904 -0.0063363 0.0039565 -0.0040712 0.0137798 -0.0013765 0.0106457 -0.0057008 -0.0038385 -0.0008328 -0.0020472 -0.0174982 -0.0105048 -0.0299127 -0.0222263 -0.0223154 -0.0069042 -0.0281016 0.0074290 0.0001111 0.0009780 -0.0088204 0.0041838 -0.0284184 -0.0151837 -0.0001089 0.0013597 -0.0038545 -0.0265018 -0.0095195 0.0160639 -0.0191363 0.0025197 -0.0059933 0.0063982 0.0001043 -0.0084296 -0.0087428 -0.0219238 0.0089994 0.0217675 0.0058066 0.0057671 0.0279521 -0.0336097 -0.0083442 -0.0100576 0.0144968 0.0089846 -0.0064318 0.0145183 0.0092479 -0.0005612 0.0026000 0.0095806 0.0074300 0.0140649 0.0079807 0.0149313 -0.0062686 -0.0064216 -0.0137231 -0.0040714 -0.0129349 0.0175938 0.0043241 0.0007560 -0.0083195 0.5820096 0.0051812 0.0144249 -0.0062166 0.0115208 -0.0233330 -0.0058566 0.0137910 0.0257991 0.0026339 -0.0114820 -0.0236590 -0.0296270 0.0129582 -0.0046551 0.0009733 0.0057386 0.0135619 -0.0057111 -0.0079092 -0.0134940 -0.0095656 0.0404346 -0.0000579 -0.0176575 -0.0172819 -0.0275859 -0.0211338 -0.0060641 -0.0222880 -0.0092148 -0.0218791 0.0031264 -0.0029887 0.0014225 -0.0118491 0.0065911 -0.0018714 -0.0034125 -0.0075087 0.0387729 0.0202754 0.0234966 0.0056105 0.0324416 -0.0125755 -0.0229652 -0.0354087 -0.0160301 0.0185859 0.5867146 -0.0221031 -0.0159773 -0.0122552 0.0208167 0.0122299 -0.0213699 0.0168315 -0.0067078 -0.0134511 0.0223350 -0.0178605 0.0084776 0.0377295 0.0147884 0.0299108 -0.0199961 0.0183779 0.0167536 -0.0159182 -0.0203742 0.0137731 0.0238839 -0.0051469 0.0194104 -0.0167263 -0.0101466 -0.0048436 0.0375632 0.0011951 0.0343253 0.0023743 -0.0037787 0.0127877 -0.0187997 0.0011308 0.0566692 0.0032636 0.0145934 -0.0176489 -0.0057475 0.0043036 0.0093927 -0.0059342 -0.0061503 0.0010652 -0.0057668 0.0445590 -0.0128383 -0.0128606 -0.0055789 -0.0119102 -0.0150337 -0.0182374 0.0439304 -0.0016262 0.0300926 0.0275689 0.0014011 -0.0002838 -0.0224348 -0.0007934 -0.0024585 -0.0196154 0.0105709 -0.0142089 -0.0099444 -0.0110991 0.0050559 -0.0106914 -0.0123480 0.0025131 0.0028318 -0.0158968 0.0175970 0.0381157 -0.0229830 -0.0076007 0.0456463 -0.0419167 0.0100882 -0.0160203 0.0135907 -0.0053612 0.0145101 0.0259539 -0.0123999 -0.0232664 -0.0013926 0.0323318 0.0242711 0.0040034 0.0205308 0.0279687 0.0353028 0.0087999 0.0253907 0.0113980 -0.0003006 0.0076288 0.0013800 0.0337482 -0.0030290 0.0294288 -0.0061097 0.0039421 0.0290367 0.0017347 0.0465474 0.0352221 0.0483102 0.0248229 -0.0055780 0.0135009 0.0008895 -0.0192397 -0.0023024 -0.0057776 -0.0173885 -0.0057318 -0.0078736 -0.0151708 -0.0186897 -0.0022435 0.0075900 -0.0079203 -0.0106684 -0.0175848 -0.0075218 -0.0116960 0.0249427 -0.0045824 -0.0163588 -0.0032153 -0.0109843 -0.0149312 -0.0160984 -0.0146789 -0.0013799 -0.0097774 -0.0094612 -0.0167838 -0.0179126 0.0067310 -0.0080637 0.0051601 -0.0226766 -0.0212766 -0.0040452 0.0119734 0.0144294 -0.0003265 -0.0002585 0.0066656 0.0101224 0.0190395 0.0072582 -0.0043031 0.0073836 0.0137490 0.0334142 0.0027492 0.0160746 0.0222884 0.0270494 0.0212332 -0.0016834 0.0250187 -0.0015487 0.0086947 0.0224867 0.0305996 0.0150966 0.0027821 -0.0102404 -0.0159636 -0.0215872 -0.0173683 -0.0238484 0.0096476 0.0110032 0.0026066 -0.0202068 -0.0011329 -0.0105201 -0.0412536 -0.0102954 -0.0187083 -0.0085561 -0.0165667 0.0001844 -0.0091290 -0.0130164 -0.0182025 -0.0107313 -0.0194169 -0.0246701 -0.0179521 0.0013133 -0.0145764 -0.0037019 -0.0099395 -0.0022834 -0.0364353 -0.0148629 -0.0212520 0.0231388 -0.0088734 -0.0101116 0.0068445 -0.0142339 0.0138267 0.0054947 0.0000543 -0.0172495 0.0344482 -0.0298734 -0.0042847 -0.0211546 -0.0078390 -0.0212289 -0.0296470 -0.0205909 -0.0153839 -0.0042502 -0.0144269 -0.0108702 -0.0037210 -0.0078147 -0.0223584 -0.0239887 -0.0143859 0.0011227 0.0121295 -0.0011662 -0.0057327 0.0017395 -0.0008272 0.0178841 0.0218790 0.0003193 -0.0051221 0.0039809 -0.0095285 -0.0013967 -0.0127483 -0.0004448 0.0126087 -0.0152285 0.0161647 -0.0257341 0.0003408 -0.0183784 -0.0010871 0.0020169 -0.0175646 -0.0128239 -0.0216572 -0.0093882 -0.0158218 -0.0143025 -0.0099475 -0.0002992 -0.0137149 -0.0160356 -0.0196356 0.0185133 -0.0124754 -0.0054554 -0.0071622 -0.0057751 -0.0055329 -0.0230560 -0.0153499 0.0053781 0.0068056 -0.0085340 -0.0073493 -0.0149904 -0.0056729 -0.0057609 -0.0092515 -0.0164274 0.0402076 -0.0016153 -0.0270436 -0.0071243 -0.0148646 -0.0092872 -0.0055176 -0.0095011 -0.0198334 -0.0021682 -0.0208058 -0.0129027 -0.0134787 -0.0164700 -0.0213598 -0.0267246 -0.0004359 0.0175920 -0.0075945 -0.0100750 0.0191862 -0.0059670 0.0119393 -0.0158988 0.0058386 0.0066032 -0.0148511 -0.0096905 0.0239260 0.0174867 0.0220946 0.0042599 0.0297553 0.0026143 0.0129601 0.0154052 0.0111115 0.0254509 0.0069815 0.0123058 0.0126689 -0.0187187 0.0026811 -0.0165049 0.0126526 0.0072217 -0.0129382 -0.0091470 -0.0319415 -0.0213374 -0.0080578 -0.0173431 -0.0114331 -0.0349409 0.0049716 -0.0312031 -0.0268024 -0.0252545 -0.0228257 -0.0170386 -0.0005511 -0.0188734 0.0155784 -0.0090916 -0.0008393 0.0210243 0.0326569 0.0040154 -0.0183488 0.0060054 -0.0025273 -0.0106312 0.0185765 0.0149104 0.0372531 0.0225169 0.0070197 -0.0000542 -0.0127839 -0.0324115 -0.0085712 -0.0297941 -0.0203667 -0.0199961 -0.0153607 -0.0177592 -0.0182117 -0.0206194 0.0011985 -0.0070384 -0.0244054 -0.0302009 -0.0208462 -0.0232746 -0.0231304 -0.0250287 -0.0083784 -0.0363576 -0.0261230 -0.0198029 -0.0013426 0.0141584 -0.0101536 0.0025371 -0.0095043 -0.0242616 -0.0116761 -0.0323055 -0.0235670 -0.0059620 -0.0200987 -0.0159091 -0.0174183 -0.0252010 0.0046997 -0.0142307 0.0142557 0.0107771 0.0000023 0.0117808 -0.0303469 -0.0049613 -0.0196421 -0.0132974 -0.0090696 -0.0157224 -0.0073627 -0.0229385 -0.0113714 -0.0081992 -0.0232886 -0.0156057 -0.0261001 0.0029721 -0.0075916 -0.0004858 -0.0134239 -0.0256569 -0.0084005 -0.0120334 -0.0062255 -0.0174452 -0.0014458 -0.0097738 -0.0198979 -0.0108605 -0.0078247 0.0258792 -0.0267174 -0.0096586 -0.0122131 -0.0175785 -0.0241060 -0.0148798 -0.0241492 -0.0121880 0.0074714 -0.0120916 -0.0373525 0.0185945 -0.0252198
-0.0141950 0.0605682 0.0012188 0.8873835 0.0456543 -0.0117557 -0.0120722 -0.0084343 -0.0022314 0.0048660 0.0027755 -0.0082679 -0.0001554 -0.0075875 -0.0235469 0.0119152 0.0481229 0.0682105 -0.0024555 0.0743193 0.0051669 0.0557138 -0.0180813 0.0138085 -0.0184109 0.0559880 0.0855530 -0.0233285 0.0099075 0.0049527 0.0588066 0.0735047 0.0631184 0.0008001 0.0002658 0.0017651 0.0033715 0.0063475 -0.0014436 0.0045664 -0.0219403 0.0065651 0.0143004 0.0089177 -0.0064326 0.0038879 0.0141462 0.0021061 0.0084736 0.0046118 0.0355681 0.0008839 0.0060731 0.0103284 -0.0017158 -0.0151546 0.0011475 -0.0013462 0.0066350 0.0017427 -0.0050596 -0.0007590 0.0138721 -0.0023101 -0.0073869 -0.0270879 -0.0210339 -0.0205367 -0.0117195 0.0024194 0.0026701 -0.0083699 0.0255057 0.0008737 -0.0011934 -0.0190086 -0.0091450 -0.0051638 -0.0035309 -0.0115877 -0.0037697 -0.0091557 -0.0014770 -0.0026433 -0.0000986 -0.0010408 -0.0091342 -0.0083658 0.0217244 -0.0099868 -0.0056892 0.0084340 -0.0213343 -0.0007090 0.0539194 -0.0023752 0.0056130 0.0019129 -0.0143819 -0.0063341 0.0134360 -0.0070028 0.0706060 0.0106609 0.0143282 0.0082675 0.0008776 0.0087379 -0.0015545 -0.0030739 -0.0090122 0.0033629 0.0106768 -0.0013922 0.0008777 -0.0177839 -0.0062520 0.0241239 0.0050435 -0.0044373 -0.0125490 0.0038946 -0.0004289 0.0013057 0.0075125 0.0000660 -0.0003143 0.0007296 0.0322913 0.0322530 0.0581426 -0.0060913 -0.0178592 -0.0149391 -0.0013007 -0.0079963 0.0078370 -0.0057717 -0.0050083 0.0075667 -0.0239678 -0.0069773 -0.0026984 0.0019840 0.0662712 -0.0094259 -0.0219430 -0.0199243 0.0011797 -0.0070049 -0.0061677 -0.0131807 -0.0071764 -0.0139392 -0.0028296 -0.0229957 -0.0096111 -0.0109663 0.0678730 -0.0122422 0.0110186 -0.0019109 -0.0085014 0.0650844 0.0035690 -0.0029174 0.0081079 -0.0048060 -0.0022355 -0.0078262 -0.0161541 -0.0055803 -0.0035225 -0.0015679 0.0030218 -0.0077410 -0.0015051 0.0033906 0.0067240 0.0265995 0.0195456 0.0085343 0.0571254 0.0011583 0.0142741 0.0622420 0.0407722 0.0037496 0.0068315 0.0153556 0.0109534 0.0040771 -0.0108572 0.0087884 0.0176993 0.0203932 0.0679459 0.0002590 -0.0159131 0.0007122 0.0743963 -0.0075055 0.0086788 -0.0086468 -0.0116142 0.0067047 -0.0004412 0.0131792 0.0160674 -0.0000030 0.0378573 0.0136879 -0.0135314 -0.0252013 -0.0065556 -0.0040680 -0.0161127 -0.0183606 -0.0103273 0.0631758 -0.0164931 -0.0201758 -0.0166702 -0.0229195 -0.0111532 -0.0071968 0.0500938 -0.0084925 0.0501011 0.0255570 0.0017189 0.0032702 -0.0085753 0.0032929 -0.0094563 -0.0031145 -0.0093147 -0.0127646 -0.0144045 -0.0039083 -0.0150246 -0.0249420 -0.0049225 -0.0151005 0.0787114 -0.0228790 0.0255495 0.0477635 -0.0065564 0.0115268 0.0100837 -0.0113811 -0.0095788 -0.0268309 0.0035069 -0.0094038 -0.0179733 -0.0077242 0.0081735 0.0052918 0.0031905 0.0655916 0.0065720 -0.0096699 0.0361114 0.0171901 0.0205638 0.0143339 0.0056453 0.0304662 -0.0005707 0.0089531 0.0007433 0.0287483 -0.0144520 0.0274805 -0.0133584 -0.0122189 0.0589534 0.0188733 0.0611714 0.0443525 0.0627642 0.0325054 -0.0095590 0.0030601 0.0054553 -0.0185121 0.0045478 -0.0084078 -0.0139591 -0.0021973 -0.0139173 -0.0042017 -0.0050736 -0.0088852 -0.0055179 -0.0144509 0.0001751 -0.0192777 0.0093061 -0.0169622 0.0298123 -0.0049797 0.0087266 0.0075131 -0.0101917 -0.0084991 -0.0212447 -0.0147616 -0.0009838 -0.0122954 -0.0005066 0.0013554 -0.0109408 -0.0152772 -0.0221836 -0.0101309 -0.0200242 -0.0031839 -0.0124843 -0.0031531 -0.0066561 0.0049879 0.0641372 0.0681241 0.0637165 0.0702691 0.0343501 0.0644553 0.0548417 0.0516174 0.0496186 0.0266251 0.0368891 0.0358415 0.0519513 0.0297472 0.0426328 0.0255699 0.0123600 0.0109997 -0.0009973 0.0426989 0.0090204 0.0202407 -0.0124880 -0.0075844 -0.0035447 -0.0001916 0.0031194 -0.0102717 0.0041154 0.0051588 -0.0012257 -0.0046773 -0.0065611 -0.0288355 -0.0248154 -0.0191729 -0.0101657 -0.0290645 -0.0201408 -0.0064404 -0.0318555 -0.0354295 -0.0370724 -0.0192111 -0.0196895 -0.0147776 -0.0161179 -0.0245223 -0.0270301 -0.0325261 -0.0094910 -0.0068984 -0.0279915 -0.0127534 -0.0120515 -0.0240682 -0.0035378 0.0038316 -0.0142549 -0.0125297 0.0112468 0.0034207 0.0438155 0.0469879 -0.0054756 -0.0204846 -0.0039722 0.0034917 -0.0036000 -0.0051827 -0.0123305 -0.0118224 -0.0155441 -0.0130527 -0.0106454 -0.0287082 -0.0087509 -0.0091031 -0.0094928 -0.0137597 -0.0100790 0.0486721 0.0300174 0.0401281 0.0236360 0.0400804 0.0353630 0.0267044 0.0348874 0.0295115 0.0243793 -0.0140988 -0.0247139 -0.0333882 -0.0088782 -0.0046158 -0.0255706 -0.0079835 -0.0104155 0.0019348 -0.0114257 -0.0138851 0.0038709 -0.0025582 -0.0209393 -0.0340947 -0.0229104 -0.0346082 -0.0191590 -0.0235508 -0.0104861 -0.0192155 -0.0164167 -0.0200743 0.0318204 0.0216225 -0.0106453 -0.0055357 -0.0137412 -0.0077451 0.0100706 0.0449195 0.0084809 0.0068950 0.0052782 0.0248989 -0.0089222 0.0148251 -0.0008393 -0.0087559 -0.0215853 0.0251157 -0.0012852 0.0073099 -0.0285465 -0.0217858 -0.0050566 -0.0228777 -0.0181214 -0.0223815 -0.0353786 -0.0163254 -0.0115021 -0.0369862 -0.0363512 -0.0262087 -0.0198610 -0.0247085 -0.0261965 -0.0277864 -0.0163440 -0.0050822 -0.0050144 -0.0109001 0.0179664 -0.0146492 -0.0190342 -0.0106368 0.0033189 0.0387203 0.0186843 0.0189050 0.0231824 0.0151072 0.0181715 0.0040803 0.0098324 0.0328056 0.0215300 -0.0206115 0.0500884 0.0554437 -0.0104607 -0.0200234 -0.0032783 -0.0064611 0.0002733 0.0178354 -0.0203346 -0.0182295 -0.0138730 -0.0232457 -0.0333657 -0.0164347 -0.0187519 -0.0163342 -0.0202676 -0.0117597 -0.0104614 -0.0249004 -0.0302723 0.0030767 -0.0126547 0.0019769 -0.0208776 -0.0233442 0.0360777 0.0440412 0.0019215 0.0062130 -0.0017009 0.0203221 0.0166292 0.0025930 0.0083492 0.0251041 -0.0003287 -0.0193451 -0.0022015 -0.0184580 -0.0281599 -0.0199322 -0.0067236 0.0043836 -0.0005882 -0.0297395 -0.0242868 -0.0056932 -0.0065678 -0.0277508 -0.0224568 -0.0165680 -0.0161492 -0.0226241 -0.0204118 -0.0153351 -0.0069204 -0.0278415 -0.0220304 -0.0218548 -0.0203580 0.0058921 -0.0132746 0.0028230 -0.0123630 -0.0189599 -0.0231179 0.0028285 -0.0341488 -0.0274112 -0.0298554 -0.0259748 -0.0269250 -0.0184503 -0.0274585 -0.0047097 -0.0030130 -0.0008680 -0.0094484 -0.0226242 0.0010915 -0.0153703 -0.0097417 -0.0199411 -0.0096873 -0.0276713 -0.0178151 -0.0177309 -0.0194723 -0.0337048 -0.0120334 -0.0163687 -0.0051496 -0.0213876 -0.0253677 -0.0131874 -0.0324358 -0.0099397 -0.0022028 -0.0131471 -0.0076015 -0.0106490 -0.0068107 -0.0005136 -0.0070673 -0.0039644 -0.0017193 -0.0100537 -0.0053151 -0.0083106 -0.0279706 -0.0341196 -0.0152006 -0.0256620 -0.0136153 -0.0206708 -0.0125383 0.0132274 0.0035502 -0.0188666 0.0037584 -0.0029841
-0.0379441 0.0496154 0.0280817 0.0456543 0.9180578 0.0005067 -0.0262092 -0.0077485 -0.0198279 0.0020676 -0.0020758 -0.0096347 -0.0201594 -0.0213861 -0.0222590 -0.0108425 0.0503319 0.0495464 -0.0092888 0.0791203 -0.0216135 0.0558260 -0.0291192 -0.0039666 -0.0192189 0.0635080 0.0704793 -0.0020178 -0.0118034 -0.0143550 0.0585911 0.0489008 0.0762072 -0.0125614 -0.0071826 -0.0099104 -0.0073410 -0.0080486 -0.0091386 -0.0129984 -0.0183615 -0.0062439 0.0047672 -0.0080085 -0.0142512 -0.0038776 -0.0112572 -0.0072892 0.0069780 0.0322619 0.0344597 0.0405775 -0.0127959 -0.0122928 -0.0027877 0.0050087 -0.0039145 -0.0329440 0.0032399 -0.0033589 -0.0144795 -0.0077339 0.0335490 -0.0113429 -0.0125713 -0.0122780 -0.0072970 -0.0115785 -0.0134023 -0.0238175 -0.0071185 -0.0204627 0.0147004 -0.0080642 -0.0182650 -0.0123316 -0.0057043 -0.0285929 -0.0197185 -0.0113253 -0.0150341 -0.0253289 -0.0331985 -0.0150955 -0.0330607 -0.0161570 -0.0222021 -0.0305819 0.0074155 -0.0141421 -0.0315843 -0.0033653 -0.0135609 0.0015065 0.0595616 -0.0001282 0.0004615 0.0068029 -0.0178468 -0.0222487 -0.0167128 -0.0095898 0.0521493 -0.0177639 -0.0079840 -0.0013426 -0.0141907 -0.0069513 -0.0077192 0.0071459 -0.0055711 -0.0141598 -0.0064702 -0.0045694 -0.0074348 0.0005548 -0.0110573 0.0170493 -0.0034780 -0.0341269 -0.0025689 -0.0074426 0.0459187 -0.0244916 0.0170811 0.0075247 -0.0105315 -0.0332460 0.0240197 0.0166036 0.0538460 0.0067300 -0.0320634 -0.0238470 -0.0185149 -0.0080308 0.0003206 -0.0101161 -0.0035207 -0.0063529 -0.0027124 -0.0155024 -0.0272604 -0.0273212 0.0651577 -0.0162475 -0.0265427 -0.0253124 0.0002505 -0.0155002 -0.0199749 -0.0214206 -0.0169083 -0.0187627 -0.0084830 -0.0136579 0.0046290 -0.0309064 0.0493439 0.0027896 -0.0178712 -0.0040680 -0.0213871 0.0684167 -0.0054662 0.0067238 -0.0144278 -0.0248445 -0.0038207 -0.0049617 -0.0090738 -0.0143562 0.0412180 -0.0210585 -0.0064745 -0.0214354 -0.0108380 -0.0171732 -0.0125176 0.0159620 -0.0004752 -0.0138309 0.0494944 -0.0035557 -0.0069395 0.0514836 0.0391775 -0.0144023 -0.0010938 0.0087697 0.0149372 -0.0174259 -0.0177282 0.0063914 0.0154199 0.0019672 0.0455672 -0.0088188 -0.0049403 -0.0118052 0.0585025 -0.0165490 0.0153123 -0.0178796 -0.0170490 -0.0007906 -0.0149079 -0.0225083 -0.0053484 -0.0123282 0.0334786 -0.0125340 -0.0231035 -0.0361495 -0.0023709 -0.0211143 -0.0323500 -0.0309366 -0.0284140 0.0842144 -0.0352732 -0.0308361 -0.0336782 -0.0156070 -0.0289167 -0.0451031 0.0525093 -0.0262470 0.0296518 0.0091729 -0.0167888 -0.0375054 -0.0194263 -0.0181796 -0.0274965 -0.0197789 -0.0208417 -0.0202358 -0.0223494 -0.0247778 -0.0276292 -0.0290728 -0.0113646 0.0007476 0.0771432 -0.0413487 0.0115355 0.0522509 -0.0333402 0.0025384 0.0078016 -0.0216634 -0.0118647 -0.0219363 -0.0212008 -0.0354600 -0.0185639 -0.0306177 -0.0153570 -0.0178856 -0.0134262 0.0442315 0.0050976 -0.0248550 0.0117429 0.0048375 0.0092015 0.0079031 0.0172066 0.0130273 -0.0134753 0.0029877 0.0086923 0.0078673 -0.0241234 0.0131100 -0.0340050 -0.0393128 0.0623555 0.0200331 0.0535789 0.0360105 0.0576196 0.0147716 -0.0118074 -0.0057194 -0.0118450 -0.0258300 -0.0121900 -0.0263892 -0.0212713 -0.0190668 -0.0156820 -0.0191394 -0.0243962 -0.0300184 -0.0167777 -0.0257049 -0.0107258 -0.0220933 -0.0253861 -0.0077216 0.0156204 -0.0368674 -0.0110060 -0.0235894 -0.0183426 -0.0389579 -0.0234401 -0.0149114 -0.0097050 -0.0118393 -0.0111753 -0.0157460 -0.0182744 -0.0269485 -0.0219161 -0.0257153 -0.0172243 -0.0277595 -0.0161947 -0.0092027 0.0132761 -0.0055117 0.0800373 0.0660197 0.0583077 0.0857344 0.0780372 0.0644328 0.0738022 0.0621917 0.0600620 0.0252749 0.0447513 0.0744234 0.0605729 0.0404673 0.0393714 0.0242297 0.0101953 -0.0026584 0.0238835 0.0393270 0.0174499 -0.0004675 -0.0069651 -0.0125790 -0.0044291 -0.0087296 -0.0037503 -0.0045871 0.0017836 0.0077944 0.0082062 -0.0173892 0.0088679 -0.0055464 -0.0447714 -0.0251268 0.0056865 -0.0142768 -0.0076268 -0.0122663 -0.0123468 -0.0288510 -0.0256774 -0.0157242 -0.0234498 -0.0250338 -0.0142712 -0.0094031 -0.0206727 -0.0277934 -0.0257623 0.0054191 0.0099366 -0.0097059 0.0050434 0.0025859 -0.0000658 0.0113269 0.0019393 0.0039505 0.0175897 0.0025478 0.0504511 0.0510408 -0.0034911 -0.0156183 -0.0166324 -0.0114471 -0.0113584 -0.0145053 -0.0231732 -0.0065474 0.0026048 -0.0020293 -0.0117680 -0.0144689 0.0082784 -0.0072691 -0.0023049 -0.0153275 -0.0051131 0.0528333 0.0491223 0.0487292 0.0383086 0.0431172 0.0570402 0.0416738 0.0492975 0.0550124 0.0479124 -0.0131233 -0.0192152 -0.0230289 0.0043401 0.0219780 0.0057559 0.0000780 0.0236966 -0.0092847 0.0131138 0.0043093 -0.0017071 0.0264099 -0.0141815 -0.0039233 -0.0037571 -0.0097555 -0.0034614 -0.0029948 -0.0040095 -0.0113886 -0.0092539 -0.0102601 0.0285746 0.0496124 -0.0034396 0.0130874 -0.0230454 0.0048795 0.0059282 0.0595610 0.0292027 0.0341783 0.0156182 0.0232818 -0.0119327 0.0059488 -0.0058382 0.0077396 0.0006979 0.0302539 -0.0062785 -0.0060415 -0.0180118 -0.0240226 -0.0047787 -0.0239656 -0.0309215 -0.0251229 -0.0288251 -0.0163195 -0.0193498 -0.0340229 -0.0330526 -0.0385888 -0.0157375 -0.0134269 -0.0209540 -0.0156861 -0.0280059 -0.0007521 -0.0052894 0.0108537 -0.0016594 0.0058576 -0.0039449 0.0009154 -0.0058322 0.0418819 0.0238264 0.0359076 0.0385192 0.0218703 0.0305676 0.0193239 0.0102422 0.0425570 0.0250105 0.0116507 0.0683698 0.0637199 -0.0031867 0.0012793 -0.0118541 -0.0074124 0.0120145 0.0093514 -0.0182695 -0.0135233 -0.0155570 -0.0229321 -0.0266177 -0.0208448 -0.0382927 -0.0134802 -0.0248292 -0.0036041 -0.0154359 -0.0169614 -0.0030990 0.0236494 0.0226468 -0.0107794 -0.0250196 -0.0205537 0.0328134 0.0312596 0.0174055 0.0031918 0.0206314 0.0244333 0.0138444 0.0132911 0.0011213 0.0320380 -0.0020608 -0.0072084 -0.0127106 -0.0249084 -0.0244337 -0.0007108 -0.0297504 -0.0053275 0.0026249 -0.0144320 -0.0062521 -0.0313752 -0.0153111 -0.0243955 -0.0389854 -0.0211187 -0.0200962 -0.0127230 -0.0202553 -0.0324455 -0.0102110 -0.0261295 -0.0044198 -0.0132925 -0.0163485 0.0052289 0.0150579 -0.0057001 0.0029944 -0.0073909 -0.0175612 0.0058859 -0.0129067 -0.0270786 -0.0277918 -0.0211474 -0.0156840 -0.0027834 -0.0051043 -0.0095869 -0.0096941 -0.0013974 -0.0110393 -0.0107314 0.0026849 -0.0154071 -0.0307663 -0.0348829 -0.0063306 -0.0260742 -0.0177834 0.0077613 -0.0025078 -0.0235226 -0.0192375 -0.0086814 -0.0287622 -0.0146081 -0.0092921 -0.0160300 -0.0323531 0.0082647 -0.0195271 0.0080347 -0.0172772 -0.0038647 -0.0071415 0.0019474 0.0083352 0.0026923 0.0023001 -0.0072815 0.0021326 -0.0178453 -0.0175632 -0.0232687 -0.0145114 -0.0221812 -0.0124145 -0.0233062 -0.0137307 0.0104825 0.0182572 -0.0212901 0.0027655 -0.0118088
0.0093958 -0.0061512 -0.0003727 -0.0117557 0.0005067 0.9203169 0.0226751 0.0106675 0.0090900 0.0077443 0.0261227 0.0274313 0.0350674 0.0196227 -0.0060023 0.0098036 -0.0176679 0.0093058 0.0105664 -0.0220052 0.0209162 0.0037171 0.0078840 0.0084855 0.0040426 -0.0042592 0.0045276 0.0045138 0.0257607 0.0254288 -0.0089986 -0.0008009 -0.0040681 -0.0092268 0.0078702 0.0116497 -0.0107789 0.0282421 0.0239423 0.0253142 0.0171092 0.0070412 -0.0034474 -0.0040207 0.0254176 0.0075017 0.0046331 0.0028256 0.0045720 0.0218246 0.0104788 0.0137842 0.0336884 0.0156696 0.0010345 0.0192296 0.0209033 -0.0046912 0.0215266 0.0009162 0.0294718 0.0022583 -0.0088432 0.0087198 0.0056420 -0.0154724 -0.0114328 -0.0066101 -0.0154157 0.0114938 0.0213723 -0.0004040 0.0184377 0.0201272 0.0024712 -0.0074689 0.0238711 0.0222045 0.0259967 0.0139438 0.0034711 -0.0119544 -0.0156260 -0.0219712 -0.0018200 -0.0059337 -0.0014904 -0.0015654 -0.0125338 0.0148499 0.0252275 0.0219252 0.0213486 -0.0019969 0.0008836 0.0159280 -0.0044228 0.0022590 0.0086887 -0.0050375 0.0279014 0.0168755 -0.0082341 0.0154581 0.0138474 0.0080860 0.0082666 0.0128517 0.0074825 0.0052132 0.0099490 0.0286717 -0.0014121 -0.0047165 -0.0100900 -0.0069677 0.0260786 -0.0178339 -0.0117263 -0.0056967 -0.0062353 0.0078525 0.0132777 0.0104680 0.0153312 0.0073851 0.0218286 0.0147321 -0.0101453 0.0217109 0.0057556 0.0115595 -0.0034383 0.0007704 0.0056201 0.0207654 -0.0015880 0.0111079 0.0230438 0.0339763 -0.0112025 -0.0046568 0.0029184 0.0213885 -0.0172701 0.0174411 -0.0078564 -0.0060850 0.0271522 -0.0004483 0.0212695 0.0039312 -0.0043677 0.0094006 0.0295437 0.0007115 0.0083426 0.0075012 -0.0100164 0.0013659 0.0093643 0.0062640 0.0213684 -0.0108833 0.0112007 0.0205543 0.0203204 0.0216077 0.2138094 0.1914147 0.1304512 0.0100644 0.0144868 0.0106405 -0.0036480 -0.0001766 -0.0156499 0.0076962 -0.0049253 0.0141358 0.0202914 0.0325515 0.0040254 0.0025009 0.0264256 -0.0000935 -0.0074129 0.0143130 0.0028792 0.0142762 0.0007350 0.0212131 0.0029590 0.0022142 0.0048074 0.0175587 -0.0012537 0.0182878 0.0135360 0.0041646 -0.0181844 0.0060794 -0.0169989 0.0064867 0.0002456 0.0083774 0.0065166 0.0013684 0.0239013 0.0166495 0.0047481 -0.0156008 0.0005902 -0.0119033 0.0289623 -0.0087938 -0.0200171 -0.0026179 -0.0000089 -0.0120345 -0.0117384 -0.0032438 -0.0050365 -0.0100398 -0.0274621 -0.0199264 -0.0108247 0.0028242 -0.0015406 0.0231705 0.0175836 -0.0035665 -0.0086283 0.0029839 0.0128468 0.0004220 0.0122461 0.0145771 0.0116388 0.0157100 0.0063584 -0.0120166 0.0011822 -0.0138084 -0.0170593 -0.0017638 0.0157633 -0.0041225 -0.0129474 0.0005345 0.0129922 -0.0016854 0.0098597 -0.0037835 0.0192768 0.0034382 -0.0059964 0.0101022 0.0093435 0.0109256 0.0154144 0.0016775 0.0104618 -0.0120416 0.0091838 0.0148556 -0.0048554 0.0116915 0.0120230 0.0170209 0.0007207 0.0283412 0.0086372 0.0040619 -0.0117272 0.0206633 -0.0157804 0.0032029 -0.0167672 -0.0025762 0.0038427 0.0030292 -0.0031970 0.0016226 0.0196148 -0.0034423 0.0193227 -0.0178421 0.0210292 0.0016451 0.0008732 0.0054588 0.0045711 0.0195690 -0.0052909 0.0197333 -0.0018053 0.0092679 0.0067751 -0.0062766 0.0015990 -0.0044761 0.0053614 0.0069112 0.0195419 -0.0232751 -0.0124089 -0.0201825 -0.0200659 -0.0042700 0.0001023 0.0052029 0.0013935 -0.0158111 -0.0052500 -0.0034597 -0.0008757 -0.0148395 0.0063675 0.0042562 -0.0019130 -0.0013929 -0.0151928 -0.0109990 -0.0083924 -0.0260178 -0.0253403 -0.0200812 -0.0167974 -0.0046938 -0.0190497 -0.0227144 -0.0137972 -0.0070554 -0.0009491 -0.0088157 -0.0158554 -0.0152658 -0.0074687 -0.0161223 0.0026537 -0.0059763 -0.0150588 -0.0077716 -0.0080026 -0.0075815 -0.0034603 -0.0083255 0.0104295 0.0016127 -0.0094095 -0.0168701 -0.0141020 0.0077155 -0.0004342 -0.0023956 0.0084075 -0.0155430 -0.0082248 -0.0208214 -0.0164548 -0.0029516 0.0043770 -0.0134311 -0.0087248 -0.0004704 -0.0078455 -0.0039011 -0.0205525 -0.0160916 -0.0129356 -0.0050721 -0.0250283 -0.0152253 0.0040830 0.0137839 0.0125059 0.0029266 -0.0136566 0.0146112 -0.0024347 0.0005670 -0.0101562 -0.0110897 -0.0029973 -0.0058303 -0.0169532 -0.0232300 0.0096589 0.0117671 0.0100415 -0.0158992 -0.0028699 0.0033933 0.0169016 -0.0059980 0.0084332 -0.0059169 0.0092709 -0.0198017 -0.0036560 0.0221780 -0.0053594 -0.0184642 -0.0016872 -0.0106853 -0.0146838 -0.0038172 -0.0164479 -0.0182631 -0.0079566 -0.0208869 -0.0089007 -0.0122613 -0.0170258 0.0010529 -0.0031518 -0.0034530 0.0310930 -0.0111095 -0.0081127 0.0019351 0.0073327 0.0193922 0.0135282 -0.0103923 0.0028240 -0.0108436 -0.0085199 0.0108005 0.0014393 0.0235239 -0.0124817 0.0056198 0.0059608 -0.0047112 0.0070279 0.0118161 0.0019488 -0.0106560 -0.0179274 -0.0044545 0.0022476 -0.0180052 -0.0135393 -0.0236383 -0.0144794 -0.0122828 -0.0088408 0.0084896 0.0150119 -0.0169600 0.0043988 -0.0128515 0.0203561 -0.0052913 0.0132660 -0.0113316 -0.0112931 -0.0170039 -0.0152628 -0.0290856 -0.0191446 -0.0477965 -0.0377033 -0.0001485 -0.0159718 -0.0259598 -0.0224754 -0.0220792 -0.0217221 -0.0224425 -0.0165424 -0.0274557 -0.0204277 -0.0040165 -0.0025199 0.0105546 -0.0015474 0.0013141 -0.0150787 0.0023299 -0.0131937 -0.0011534 -0.0149416 0.0135851 0.0004774 0.0036170 0.0027619 -0.0096035 -0.0043579 0.0003191 -0.0108074 -0.0047885 -0.0157493 -0.0013454 -0.0014212 -0.0044370 0.0034351 0.0004034 0.0039280 -0.0150360 -0.0153453 -0.0190463 -0.0033849 0.0017277 -0.0182811 -0.0158122 -0.0226157 -0.0250817 -0.0136268 -0.0194627 -0.0189146 -0.0023871 -0.0053015 -0.0075715 0.0047413 0.0126267 0.0031918 -0.0083505 -0.0131821 0.0005791 -0.0121574 0.0006678 0.0006836 -0.0214035 -0.0110796 -0.0114921 -0.0132066 -0.0031628 0.0092591 -0.0060170 0.0094986 -0.0240213 -0.0140727 -0.0008893 -0.0105107 -0.0139051 -0.0061645 -0.0237620 -0.0069950 -0.0149631 -0.0074046 -0.0282269 -0.0020929 -0.0088660 -0.0226324 -0.0151349 -0.0078940 -0.0183442 -0.0054372 -0.0073629 -0.0120407 0.0003170 -0.0130288 -0.0001441 0.0003043 -0.0107752 -0.0045559 -0.0008527 0.0101652 0.0047602 0.0174984 -0.0070705 -0.0043748 -0.0266780 -0.0229138 0.0041893 0.0178602 0.0144970 0.0048979 0.0030573 0.0013629 -0.0081738 0.0025385 -0.0089101 0.0007891 0.0086885 -0.0014675 -0.0028281 -0.0115210 0.0085432 0.0029169 -0.0105180 -0.0037003 -0.0017192 -0.0033597 -0.0056349 -0.0050916 -0.0147901 -0.0115817 -0.0166306 -0.0152044 0.0034911 0.0049835 -0.0166924 -0.0066406 -0.0042151 0.0115030 -0.0077233 -0.0020044 -0.0015886 -0.0062698 0.0186036 0.0050413 0.0065229 -0.0124120 -0.0173358 -0.0041129 -0.0064867 -0.0139209 -0.0216824 0.0031401 0.0020222 0.0081483 0.0078444
-0.0009878 0.0022026 0.0197043 -0.0120722 -0.0262092 0.0226751 0.8344339 0.0258793 0.0048018 0.0071008 0.0175116 0.0330928 0.0545219 0.0423794 0.0032733 0.0272902 0.0114485 0.0095697 0.0067374 0.0058012 0.0230983 0.0034663 0.0141174 0.0361893 0.0224111 -0.0093450 0.0019087 -0.0005078 0.0460390 0.0219474 0.0106623 -0.0066674 -0.0077830 0.0512036 0.0450332 0.0581376 0.0492826 0.0210862 0.0519749 0.0476182 0.0222404 0.0350047 0.0097049 0.0295834 0.0480928 0.0273823 0.0233902 0.0431456 0.0219726 0.0322196 0.0037849 0.0289605 0.0277196 0.1255594 0.0121578 0.0230708 0.0041687 0.0229158 -0.0023136 0.0244789 0.0366371 0.0333248 -0.0058788 0.0282537 -0.0177465 -0.0233621 -0.0116906 -0.0215050 -0.0185921 0.0172387 0.0498920 -0.0047021 0.0159211 0.0493112 0.0081212 -0.0068025 0.0269394 0.0331514 -0.0058940 0.0280012 0.0152567 0.0193304 0.0220455 0.0129125 0.0283388 0.0208317 0.0063319 0.0286159 0.0094510 0.0294776 0.0454373 0.0036662 0.0189062 0.0177792 0.0027586 0.0130761 0.0107946 0.0097932 0.0151870 0.0207185 0.0398335 0.0532350 0.0141404 0.0441586 0.0567078 0.0340825 0.0244474 0.0131787 0.0245192 0.0238120 0.0434565 0.0528933 0.0640607 0.0298398 0.0169180 0.0287630 0.0498973 0.0339608 0.0376135 0.0380469 0.0339546 0.0211080 0.0202910 0.0378442 0.0145540 0.0224190 0.0129722 0.0094770 0.0283365 0.0442589 -0.0083065 0.0233858 -0.0023233 0.0069154 0.0105845 0.0209838 0.0027143 0.0240269 0.0223684 0.0203151 0.0019713 0.0154021 0.0025467 0.0160951 0.0033155 0.0059536 0.0111316 -0.0045227 0.0187569 0.0035678 -0.0004266 -0.0108672 -0.0002927 0.0033403 0.0251800 0.0110245 0.0225339 0.0104110 0.0017026 0.0178111 -0.0002848 0.0092947 0.0629515 0.0130357 0.0286218 0.0339761 0.0441684 0.0258393 0.0323190 0.0481660 0.0557570 0.0396695 0.0281007 0.0414782 0.0500171 0.0537642 0.0576525 0.0515941 0.0458539 0.0283955 0.0410420 0.0362666 0.0300411 0.0264269 0.0463012 0.0149279 0.0050856 0.0357001 0.0340210 0.0325344 0.0164766 0.0355630 0.0108393 0.0224038 0.0180564 0.0514162 0.0125512 0.0189149 -0.0081654 0.0196225 -0.0009510 0.0060280 -0.0015818 0.0046791 0.0400111 0.0297457 0.0008203 0.0104077 0.0519080 0.0420498 0.0200042 -0.0044346 0.0250456 -0.0022880 0.0388804 0.0173121 0.0006182 0.0071059 0.0136033 0.0086438 -0.0076294 0.0216457 0.0136390 -0.0114622 0.0039848 -0.0129045 0.0023191 0.0169051 0.0379457 0.0307353 0.0378118 0.0110618 0.0092752 0.0223590 0.0245370 0.0128957 0.0420844 0.0021711 0.0032024 0.0376042 0.0039517 0.0040080 0.0192405 0.0182997 0.0063092 -0.0031625 0.0382240 0.0008975 0.0023901 0.0049867 0.0287359 0.0041590 0.0114375 -0.0194882 0.0317174 0.0117370 0.0167648 0.0236863 0.0320452 0.0306716 0.0384168 0.0340747 0.0511812 0.0195391 0.0242745 0.0218032 0.0173431 -0.0001985 0.0106254 0.0250211 0.0073979 0.0303543 0.0230059 0.0465150 0.0215052 0.0485596 0.0074005 0.0171750 0.0214029 0.0300282 0.0311043 0.0483820 0.0221082 0.0391649 0.0328874 0.0372268 0.0358357 0.0090624 0.0303543 0.0137196 0.0068689 0.0183522 0.0185655 0.0117586 -0.0047569 0.0332398 0.0061335 0.0089630 0.0165287 0.0129462 0.0443884 0.0015729 0.0172846 0.0263810 0.0408815 0.0067274 -0.0029651 0.0091479 -0.0018099 -0.0029283 0.0188053 0.0127445 0.0029702 0.0008514 -0.0167890 -0.0156835 -0.0221268 -0.0224050 -0.0187431 -0.0203004 -0.0206693 -0.0004433 -0.0102298 -0.0067576 -0.0200317 -0.0260700 -0.0104176 -0.0244140 -0.0361825 -0.0257081 -0.0202667 -0.0230241 -0.0306933 -0.0195222 -0.0121525 -0.0024875 -0.0215140 -0.0184039 -0.0243916 -0.0225670 0.0011076 -0.0038080 -0.0046047 0.0027972 -0.0032986 -0.0066918 0.0016072 -0.0201151 0.0101473 0.0030952 -0.0009394 -0.0075470 0.0046314 -0.0043479 -0.0017468 -0.0025481 0.0090163 -0.0307947 -0.0382593 -0.0355227 -0.0287194 -0.0323836 -0.0147192 -0.0223447 -0.0246491 -0.0257330 -0.0289341 -0.0166502 -0.0173954 -0.0195447 -0.0125151 -0.0178468 -0.0255514 -0.0243678 -0.0060542 -0.0039062 -0.0158045 -0.0142878 0.0041278 -0.0196212 -0.0028874 -0.0170612 -0.0012697 -0.0198484 -0.0118257 -0.0078039 -0.0131983 -0.0158001 -0.0010589 -0.0106064 -0.0019620 -0.0031469 -0.0098974 -0.0076366 -0.0002664 -0.0024234 0.0017000 -0.0153102 -0.0052722 -0.0246670 -0.0051399 0.0097116 0.0021661 0.0153102 0.0117782 -0.0229117 -0.0226325 -0.0095694 -0.0327070 -0.0195411 -0.0143749 -0.0199468 -0.0134647 -0.0165660 -0.0121855 -0.0139530 0.0001009 -0.0143649 -0.0178875 -0.0244303 -0.0175423 -0.0039533 -0.0216004 -0.0178684 -0.0198680 -0.0220045 -0.0177568 -0.0150121 -0.0078332 -0.0221717 -0.0152154 -0.0148296 -0.0208025 -0.0210946 -0.0081185 -0.0059996 -0.0254430 -0.0275219 -0.0198098 -0.0226897 -0.0026787 -0.0167578 -0.0068592 0.0054024 -0.0061298 -0.0163697 0.0054967 -0.0079771 -0.0078343 0.0073869 0.0059908 -0.0061280 0.0098088 -0.0002662 0.0100850 -0.0077501 0.0097286 -0.0174292 -0.0101138 -0.0273275 -0.0258774 -0.0321071 -0.0255521 -0.0294757 -0.0277326 -0.0282412 -0.0188570 -0.0419327 -0.0205782 -0.0377914 -0.0367378 -0.0160125 -0.0199435 -0.0244977 -0.0269583 0.0114684 0.0173809 0.0020052 0.0088538 0.0017703 -0.0007186 -0.0057735 -0.0156011 -0.0066180 0.0044259 -0.0030547 -0.0079437 -0.0045929 -0.0025386 -0.0150871 0.0034429 -0.0101059 -0.0086797 -0.0216706 -0.0303382 -0.0169182 -0.0169242 -0.0158349 -0.0082132 -0.0177529 -0.0243244 -0.0131278 -0.0231814 -0.0167120 -0.0240864 -0.0236949 -0.0315303 -0.0186889 -0.0218084 -0.0090924 -0.0188128 -0.0342055 -0.0448848 -0.0433949 -0.0294277 -0.0001226 0.0059485 0.0228646 -0.0008355 -0.0139745 -0.0013273 -0.0058355 -0.0105423 -0.0146705 -0.0007737 0.0011285 -0.0123156 -0.0031682 0.0124140 -0.0116893 -0.0022346 -0.0222554 -0.0184595 -0.0278639 -0.0276466 -0.0168248 -0.0189435 -0.0040851 -0.0278685 -0.0262131 -0.0224451 -0.0220067 -0.0227464 -0.0270934 -0.0266619 -0.0234445 -0.0358522 -0.0162892 -0.0099533 -0.0278476 -0.0142243 -0.0093252 -0.0245675 -0.0223451 -0.0347409 0.0095615 -0.0087128 0.0096146 -0.0117589 -0.0062841 -0.0192874 0.0151703 -0.0111803 -0.0251317 -0.0262627 -0.0299224 -0.0352993 -0.0165604 -0.0101627 0.0110619 0.0182745 0.0028993 0.0054646 0.0087929 -0.0007462 -0.0239088 -0.0210132 -0.0243851 -0.0114104 -0.0151738 -0.0287261 -0.0164130 -0.0108392 -0.0258139 -0.0030195 -0.0069186 -0.0249331 -0.0368417 -0.0253988 -0.0374565 -0.0076315 -0.0198346 -0.0194359 0.0014981 -0.0027904 -0.0048602 -0.0149657 -0.0097144 0.0071495 0.0026074 -0.0009208 -0.0086795 0.0083858 0.0168237 -0.0229409 -0.0285382 -0.0053762 -0.0250208 -0.0197083 -0.0258268 -0.0209981 -0.0103974 -0.0166286 0.0083641 0.0058044 0.0214316
0.0088346 -0.0027733 -0.0022600 -0.0084343 -0.0077485 0.0106675 0.0258793 0.8744971 0.0100343 -0.0025374 -0.0015296 0.0104184 0.0266237 0.0099768 -0.0048977 0.0012923 0.0016862 0.0007997 0.0173625 -0.0204319 0.0145575 0.0070728 0.0241466 0.0145721 0.0067450 -0.0100810 -0.0048739 -0.0026476 0.0258670 0.0013755 -0.0113353 -0.0058434 -0.0018922 0.0189563 0.0291272 0.0240160 0.0183955 0.0280252 0.0264776 0.0363762 0.0128986 0.0231155 0.0066739 0.0229515 0.0308038 0.0154385 0.0222395 0.0245971 0.0027473 -0.0095402 -0.0015989 0.0000256 0.0155992 0.0280999 0.0019448 -0.0017849 0.0096945 0.0145875 -0.0035919 0.0098213 0.0069959 0.0272949 -0.0007679 0.0224154 -0.0117559 -0.0193827 -0.0233415 -0.0305808 -0.0253778 -0.0017110 0.0341411 -0.0150896 0.0192997 0.0202527 0.0041005 -0.0050254 0.0087241 0.0239866 -0.0007348 0.0155871 0.1427654 0.1012945 0.1101518 0.0934775 0.0878999 0.0868528 0.0709409 0.0879004 0.0563860 0.0069223 0.0142551 0.0032730 -0.0080025 0.0178988 0.0096446 0.0016546 0.0029783 0.0233757 -0.0033646 0.0070761 0.0362298 0.0364486 -0.0006798 0.0173632 0.0224215 0.0126167 0.0148717 0.0020510 0.0127224 0.0106747 0.0252225 0.0325873 0.0263311 -0.0034959 -0.0015686 0.0078171 0.0267038 0.0185858 0.0234533 0.0317666 0.0092413 0.0189834 -0.0012176 0.0336728 0.0124597 0.0241536 0.0131780 -0.0148125 0.0208736 0.0181709 -0.0059901 0.0103000 0.0069071 0.0165159 -0.0106349 0.0266467 0.0141433 0.0264854 0.0255706 0.0072983 -0.0043295 -0.0014350 -0.0006749 -0.0028255 0.0010500 0.0005953 -0.0021428 -0.0026060 0.0032359 -0.0048958 -0.0032293 0.0002200 0.0008074 0.0092475 0.0077264 -0.0042396 0.0067964 -0.0176899 -0.0011158 0.0217882 -0.0110000 0.0103776 0.0363468 -0.0085446 0.0190789 -0.0007244 0.0324360 0.0098408 0.0248950 0.0203272 0.0128298 0.0398619 -0.0030040 0.0040429 0.0240252 0.0239438 0.0240533 0.0286378 0.0238886 0.0189996 0.0125930 0.0119969 0.0185816 0.0186328 0.0300042 0.0038621 -0.0145759 0.0389040 0.0202670 0.0125500 0.0085190 0.0230654 -0.0029676 0.0046649 -0.0020867 0.0226085 -0.0039994 0.0116054 -0.0020449 0.0070263 -0.0020858 0.0066650 0.0053334 -0.0209410 0.0304907 0.0232529 -0.0029277 -0.0051711 0.0301148 0.0364118 0.0084081 -0.0022366 -0.0005471 -0.0071630 0.0193846 0.0073489 -0.0064481 -0.0087672 0.0013384 0.0035961 0.0017740 0.0027619 -0.0123681 -0.0333490 -0.0133667 -0.0186065 0.0055194 -0.0080792 0.0288954 0.0114653 0.0070281 -0.0056705 -0.0025646 0.0032492 -0.0044999 -0.0115899 0.0199077 -0.0030414 -0.0236899 0.0081794 -0.0077266 -0.0164592 -0.0046242 0.0000046 -0.0025881 -0.0144504 0.0065837 0.0145975 -0.0077964 -0.0045680 0.0069948 -0.0181165 -0.0112381 -0.0080692 -0.0032065 -0.0090662 -0.0055868 0.0064515 0.0103701 0.0142138 0.0337532 0.0272569 0.0181499 0.0119211 0.0057765 0.0079146 0.0101775 0.0131270 0.0009499 0.0009383 0.0022843 0.0079490 0.0082936 0.0334418 0.0042879 0.0182303 -0.0042151 -0.0030009 0.0005131 0.0053337 0.0155490 0.0076415 0.0147991 0.0216140 0.0064045 0.0050149 0.0221143 -0.0001989 0.0029708 0.0080136 0.0050294 0.0023593 -0.0003350 0.0105233 -0.0101878 0.0086311 0.0029816 0.0112901 0.0045887 -0.0085499 0.0319626 -0.0110248 0.0073011 0.0017325 0.0110551 0.0813785 0.0847627 0.0875378 0.0670089 0.0807487 0.0865774 0.0783411 0.0792953 0.0888052 -0.0332868 -0.0244451 -0.0342104 -0.0378510 -0.0249772 -0.0310004 -0.0325335 -0.0131645 -0.0234560 -0.0321241 -0.0127865 -0.0170333 -0.0114441 -0.0086486 -0.0104108 -0.0024301 -0.0133825 -0.0021907 -0.0162054 -0.0011388 -0.0097378 -0.0286867 -0.0026372 -0.0212908 -0.0125823 -0.0076011 -0.0156964 -0.0005226 -0.0147803 0.0105365 -0.0061586 0.0056408 -0.0155724 -0.0096171 0.0110615 0.0027986 0.0088459 0.0131964 -0.0044347 0.0142878 0.0212019 -0.0118802 -0.0016892 -0.0235055 -0.0111442 -0.0148332 -0.0227225 -0.0074946 -0.0206307 -0.0177587 -0.0195641 -0.0169144 -0.0159574 -0.0281981 -0.0215882 -0.0173273 -0.0190716 -0.0100490 -0.0216277 -0.0287678 0.0134558 0.0164574 -0.0004003 0.0082009 0.0092215 -0.0206477 -0.0012502 -0.0004487 0.0132528 -0.0150892 -0.0043150 -0.0011359 -0.0168242 -0.0012115 -0.0099260 -0.0085603 -0.0076956 -0.0140607 -0.0015923 -0.0056944 -0.0017279 0.0007883 -0.0066405 -0.0196051 0.0038011 -0.0138814 -0.0175281 -0.0019643 0.0215125 0.0128125 0.0148725 -0.0181508 0.0052136 -0.0060415 -0.0211720 0.0102869 -0.0008166 -0.0079301 -0.0159546 -0.0112304 -0.0161640 -0.0135559 -0.0099844 -0.0117058 -0.0130978 -0.0095040 -0.0012511 -0.0091986 -0.0113556 -0.0156961 -0.0099944 -0.0153552 -0.0109105 -0.0164982 -0.0109040 -0.0226463 -0.0093259 -0.0058429 -0.0108999 -0.0151594 -0.0221745 -0.0127214 -0.0044190 0.0023985 -0.0077888 -0.0107863 0.0062666 -0.0075756 -0.0081667 0.0172138 0.0066647 -0.0221496 -0.0043627 0.0000047 -0.0086361 -0.0027670 0.0066382 0.0002526 -0.0078141 0.0036187 0.0191242 0.0040745 -0.0022286 -0.0044426 0.0107175 -0.0279403 -0.0227507 -0.0212395 -0.0359986 -0.0387247 -0.0189993 -0.0090457 -0.0128488 -0.0297768 -0.0316859 -0.0352412 -0.0444557 -0.0187285 -0.0262993 -0.0176918 -0.0327727 0.0068075 0.0193385 -0.0014112 -0.0003234 -0.0000847 -0.0218455 0.0257832 -0.0155219 -0.0188250 -0.0049550 0.0055528 -0.0071606 -0.0228448 -0.0249564 -0.0127679 0.0258839 0.0005345 -0.0189687 -0.0044257 -0.0048555 -0.0110092 0.0047914 0.0041955 0.0016208 0.0026984 -0.0102084 -0.0151886 -0.0350170 -0.0246892 -0.0237840 -0.0238068 -0.0267237 -0.0309226 -0.0188010 -0.0087225 -0.0229169 -0.0185545 -0.0301392 0.0076419 -0.0186557 0.0105309 0.0108420 0.0070094 -0.0028609 -0.0039721 -0.0045163 0.0087280 -0.0085275 -0.0062239 -0.0077045 -0.0023240 0.0032129 -0.0032489 0.0184918 -0.0100123 0.0126694 -0.0137553 -0.0090331 -0.0255224 -0.0132916 -0.0147777 -0.0215562 -0.0134843 -0.0025518 -0.0204878 -0.0204056 -0.0221572 -0.0288692 -0.0040464 -0.0182528 -0.0176525 -0.0291071 -0.0022122 -0.0060909 -0.0080159 -0.0304341 -0.0195058 -0.0245454 -0.0052270 -0.0256399 0.0065484 -0.0085797 0.0075719 -0.0091795 0.0088575 -0.0057125 -0.0012024 -0.0213270 -0.0070592 -0.0096312 -0.0024704 -0.0066648 -0.0123020 0.0024498 -0.0002240 0.0132916 -0.0012454 0.0039337 0.0062844 -0.0021411 -0.0234577 -0.0170211 -0.0071488 -0.0225173 -0.0120007 -0.0209859 -0.0146096 -0.0140230 -0.0242532 -0.0107619 -0.0048901 -0.0218428 -0.0319955 -0.0147641 -0.0255775 0.0116318 -0.0212757 -0.0036328 0.0147307 -0.0051134 -0.0069458 0.0148711 -0.0083630 -0.0045595 0.0138214 0.0033034 -0.0093332 0.0029217 0.0210593 -0.0207468 -0.0288132 -0.0248119 -0.0235719 -0.0353400 -0.0289156 -0.0174172 0.0122675 -0.0142807 0.0102648 0.0001150 -0.0028507
0.0177251 -0.0024921 -0.0028656 -0.0022314 -0.0198279 0.0090900 0.0048018 0.0100343 0.9056195 0.0091109 0.0083679 0.0139391 0.0190739 0.0250009 0.0226718 0.0025753 -0.0065068 -0.0030556 0.0055122 -0.0070225 0.0096579 -0.0151701 0.0261832 0.0112210 0.0116994 -0.0125029 -0.0176062 -0.0080922 0.0054776 -0.0102544 -0.0067644 0.0009667 -0.0106800 -0.0141213 -0.0007911 0.0073771 -0.0040640 -0.0147062 -0.0087363 0.0014490 0.0107558 0.0078372 -0.0020335 0.0016054 0.0012104 -0.0061428 -0.0089959 0.0025028 -0.0053535 -0.0007615 -0.0164662 -0.0000283 -0.0038025 -0.0017210 0.0070183 -0.0072541 -0.0158874 0.0193514 -0.0083542 0.0031670 0.0036490 -0.0063601 0.0031237 0.0100286 0.0077178 0.0059598 0.0121228 0.0036631 0.0154693 0.0171506 0.0060136 0.0164319 0.0120736 0.0093553 -0.0048060 -0.0000684 0.0074864 -0.0035326 0.0047188 0.0018446 -0.0060683 -0.0005515 -0.0056103 -0.0071482 0.0054326 -0.0089727 -0.0009348 0.0115852 -0.0042307 0.0006163 0.0142078 0.0114337 0.0087805 0.0027029 -0.0115427 0.0237621 -0.0149720 -0.0029200 0.0135370 0.0106934 0.0051548 0.0117227 0.0155543 0.0090897 0.0035089 -0.0003468 -0.0156184 -0.0166461 0.0028582 -0.0025454 -0.0028229 0.0125508 0.0091382 -0.0077570 0.0013225 -0.0047490 0.0042533 -0.0046197 -0.0027009 0.0013524 -0.0070452 0.0070326 -0.0081974 0.0075923 0.0034733 -0.0103948 -0.0019385 0.0025781 -0.0020215 0.0140401 0.0001189 0.0001710 -0.0019741 -0.0036210 0.0199016 0.0146903 -0.0111614 -0.0116282 0.0018920 -0.0088362 0.0030133 0.0050774 0.0100158 0.0229865 -0.0199310 0.0091898 -0.0061840 -0.0017580 0.0095976 0.0059241 0.0019029 0.0176416 0.0027154 0.0153256 0.0260379 0.0096072 0.0093523 0.0105214 -0.0207552 -0.0208032 0.0071427 0.0072886 0.0153111 -0.0249397 -0.0059971 0.0001557 0.0127177 0.0090699 0.0135853 0.0200873 0.0080027 0.0099789 -0.0056815 0.0117452 -0.0049947 0.0014411 0.0000607 -0.0010294 0.0114800 0.0185564 0.0069464 0.0135678 0.0059513 -0.0149141 0.0079236 -0.0021965 0.0012149 0.0044583 -0.0094808 -0.0015377 -0.0027886 0.0046572 0.0081299 -0.0009501 -0.0037651 0.0087919 -0.0088760 0.0120896 0.0099625 -0.0030501 -0.0093035 0.0146928 0.0055597 -0.0002810 -0.0021425 0.0009357 0.0048140 0.0057150 0.0108008 0.0071832 -0.0076128 0.0033226 0.0198125 -0.0047907 0.0061550 0.0018841 -0.0005729 0.0018579 0.0082131 -0.0070427 -0.0083208 0.0090291 0.0003452 0.0011176 -0.0014319 0.0049163 0.0005658 0.0015119 -0.0061077 -0.0042156 0.0044799 0.0087203 0.0055596 0.0154603 0.0015553 0.0119948 0.0189867 0.0078243 0.0090387 0.0157741 0.0137311 0.0241424 -0.0042291 0.0040327 0.0018729 0.0018909 0.0018194 0.0013823 -0.0057845 0.0032760 0.0048510 0.0175936 0.0188728 0.0035003 0.0142664 0.0169655 0.0194682 0.0113743 0.0234814 0.0211550 0.0106129 0.0093264 0.0135175 -0.0006766 -0.0014032 -0.0033345 0.0049800 0.0010125 -0.0024042 0.0072518 0.0079344 -0.0042650 0.0086811 0.0021244 0.0159470 0.0106587 -0.0056495 0.0177840 -0.0116654 0.0031864 -0.0099352 0.0068236 -0.0201614 0.0028015 0.0041256 -0.0086201 0.0036062 0.0131042 0.0115299 0.0333678 0.0160904 0.0174835 0.0074088 0.0058888 0.0136098 -0.0016292 0.0030243 0.0034288 0.0056481 0.0151004 0.0079151 0.0146078 -0.0127045 -0.0031664 0.0043901 -0.0011253 -0.0074656 -0.0097908 -0.0062616 -0.0127795 -0.0037961 -0.0080470 -0.0146950 0.0019113 -0.0019572 0.0206493 0.0006646 0.0017291 0.0154316 -0.0009834 0.0082107 0.0141573 -0.0122562 -0.0030469 -0.0213078 -0.0130779 -0.0111353 -0.0273570 -0.0172656 -0.0156303 0.0003621 -0.0098060 -0.0086345 0.0043953 -0.0126865 -0.0035111 -0.0102080 -0.0193850 -0.0105674 -0.0184844 0.0042360 -0.0048791 -0.0064569 -0.0060987 -0.0039886 0.0020454 0.0088850 0.0041120 -0.0143218 -0.0007004 -0.0080713 -0.0076898 -0.0229600 -0.0006324 -0.0041478 -0.0024449 -0.0197518 0.0001345 0.0026463 0.0034804 0.0042110 -0.0105082 0.0004918 0.0083692 -0.0128072 0.0086310 0.0053848 0.0178935 -0.0002394 0.0115708 -0.0129010 -0.0045432 0.0003180 -0.0078164 -0.0119187 0.0047390 -0.0104103 -0.0022311 0.0121466 0.0159018 0.0071770 -0.0103402 -0.0151293 -0.0015308 0.0052765 -0.0060909 -0.0255098 0.0013725 -0.0004665 0.0099079 0.0012831 -0.0036484 0.0076417 0.0151461 -0.0127991 -0.0046853 -0.0050756 -0.0064047 0.0056938 -0.0010463 0.0124032 -0.0018143 -0.0049879 -0.0142770 -0.0103159 -0.0213610 -0.0168026 -0.0275044 -0.0257787 -0.0100071 -0.0101299 -0.0199401 -0.0140845 -0.0094413 -0.0223959 0.0127974 0.0093704 -0.0009971 -0.0102340 0.0031038 0.0074074 0.0113089 0.0013297 -0.0048806 0.0019053 -0.0097140 -0.0024608 -0.0082125 -0.0142166 -0.0002109 -0.0035270 -0.0115975 0.0046233 0.0028922 -0.0010275 0.0160734 0.0036137 -0.0035191 -0.0012810 -0.0002376 -0.0057172 0.0066748 0.0046809 -0.0098600 0.0103993 -0.0032301 -0.0099833 -0.0026851 -0.0241863 -0.0064222 0.0047897 -0.0016347 0.0047442 -0.0007876 0.0000119 0.0132750 -0.0144533 -0.0065648 0.0047392 -0.0041840 0.0083018 -0.0105951 0.0032465 -0.0088110 -0.0009889 -0.0085456 -0.0027950 -0.0172810 -0.0054279 -0.0212724 -0.0094579 -0.0059913 -0.0069763 -0.0170759 -0.0045013 0.0029806 -0.0026021 -0.0026804 0.0054446 -0.0126083 -0.0023479 -0.0218895 -0.0056523 -0.0219518 -0.0026968 -0.0050772 -0.0099342 -0.0037198 0.0045939 -0.0037153 -0.0022652 -0.0193850 -0.0166452 -0.0090651 -0.0138506 -0.0051527 -0.0016264 -0.0008717 0.0133734 -0.0110347 -0.0214898 -0.0041513 -0.0006680 0.0117264 -0.0063301 0.0038068 0.0134231 -0.0084990 -0.0157516 0.0054316 -0.0017691 -0.0036974 0.0035087 -0.0002244 -0.0121708 -0.0085784 -0.0078397 -0.0090140 0.0045956 0.0077695 -0.0212795 -0.0005373 -0.0102540 -0.0056374 -0.0049226 -0.0091224 -0.0064078 -0.0057692 -0.0032516 -0.0066741 -0.0173796 0.0097093 -0.0020388 -0.0015445 0.0109161 -0.0247973 0.0054158 0.0061072 -0.0140178 -0.0053049 0.0067474 0.0020550 0.0010151 -0.0148022 -0.0151530 -0.0031582 -0.0070484 0.0105785 -0.0084968 -0.0035458 0.0054927 0.0054593 -0.0009266 -0.0082829 -0.0152596 0.0037096 -0.0184616 0.0044266 0.0059252 0.0078124 0.0105223 -0.0076278 0.0173595 0.0102016 0.0025275 0.0001828 0.0048993 0.0151247 0.0092064 -0.0052555 0.0024238 -0.0068411 0.0113616 0.0021626 -0.0013922 -0.0143050 -0.0017738 -0.0105002 -0.0174213 -0.0050683 -0.0081441 -0.0022149 -0.0001423 0.0055474 -0.0086247 -0.0108445 0.0086129 -0.0127845 -0.0145830 -0.0075992 0.0009772 0.0028885 -0.0125129 -0.0165876 -0.0127891 -0.0009138 0.0000348 -0.0163530 -0.0137160 -0.0062700 -0.0014520 -0.0040976 0.0000219 -0.0014440 -0.0003999 -0.0156409 -0.0068772 -0.0053773 0.0145725 0.0091377 -0.0082521 -0.0161156 -0.0012775 -0.0049655 0.0087482 0.0107476
-0.0131417 0.0009516 -0.0082359 0.0048660 0.0020676 0.0077443 0.0071008 -0.0025374 0.0091109 0.9089063 0.0086848 0.0155475 -0.0067083 0.0025405 -0.0084060 -0.0099222 -0.0053303 -0.0126063 -0.0052814 -0.0049106 0.0085867 -0.0065560 0.0044086 -0.0030670 -0.0173436 0.0056998 0.0090126 0.0350659 0.0041353 0.0219618 -0.0057653 -0.0047516 0.0130433 -0.0044350 0.0008180 0.0156552 0.0067761 0.0055590 -0.0073374 -0.0115597 -0.0014115 0.0028566 0.0142726 0.0225482 0.0027022 -0.0071434 0.0083537 0.0114604 0.0010852 -0.0103395 0.0157418 -0.0063548 0.0032534 -0.0123691 -0.0131041 0.0008731 0.0226630 -0.0027258 -0.0065559 0.0075602 0.0080680 0.0119619 0.0173451 -0.0055388 -0.0117602 -0.0029562 -0.0141116 -0.0066907 -0.0005979 -0.0115542 0.0078631 -0.0087869 0.0045201 -0.0018771 0.0123090 0.0029601 -0.0082540 -0.0029185 0.0145589 -0.0015538 -0.0073192 -0.0068559 -0.0078398 -0.0027218 -0.0112779 -0.0081374 -0.0110582 -0.0006047 -0.0104683 0.0045981 -0.0094479 0.0056649 0.0024701 0.0042283 0.0008908 0.0068959 0.0148587 0.0071403 -0.0043313 0.0033042 -0.0005366 -0.0025552 -0.0123238 -0.0130356 0.0011512 -0.0142762 0.0216794 0.0133756 -0.0035746 0.0119693 0.0141380 0.0030644 -0.0028127 0.0080190 0.0036892 0.0099453 0.0033163 -0.0021289 0.0074440 -0.0166197 0.0120803 -0.0058887 -0.0159732 -0.0158104 0.0172354 0.0151216 0.0322810 -0.0006830 -0.0000739 -0.0064156 0.0103497 0.0040456 -0.0038495 0.0010769 -0.0058558 -0.0010983 0.0245338 0.0021995 -0.0058311 0.0071363 -0.0019018 0.0073876 0.0059743 0.0081982 0.0065993 -0.0144928 -0.0031508 0.0050004 0.0087794 -0.0002569 0.0175110 -0.0198681 -0.0098541 -0.0019546 0.0066513 -0.0150612 -0.0081142 0.0024358 0.0043440 0.0081286 0.0049849 -0.0025908 0.0013273 0.0108841 -0.0100356 -0.0062457 -0.0088335 -0.0143158 0.0059675 -0.0145913 -0.0044925 0.0010954 -0.0137770 -0.0080048 -0.0067838 0.0079898 0.0095969 0.0038719 0.0041703 -0.0047111 0.0008931 -0.0047385 0.0010656 -0.0045991 0.0002917 -0.0102285 -0.0081744 -0.0033353 0.0024314 0.0032571 -0.0023126 -0.0021396 -0.0194225 0.0049836 0.0060801 -0.0081272 -0.0160826 -0.0034426 0.0172976 0.0141871 -0.0155300 -0.0030400 -0.0034303 -0.0136624 -0.0040993 -0.0050902 -0.0130115 -0.0121797 -0.0015318 0.0014678 0.0059447 -0.0022465 -0.0091520 -0.0147639 -0.0113950 -0.0107553 -0.0189185 -0.0095501 -0.0148984 -0.0008523 -0.0165750 -0.0318078 -0.0015309 0.0022987 -0.0191130 -0.0149525 0.0121836 -0.0123387 0.0006361 0.0101959 -0.0220834 -0.0039005 -0.0190772 -0.0208533 -0.0046855 -0.0201512 -0.0112611 -0.0209559 -0.0156362 -0.0172800 -0.0256607 -0.0126049 -0.0024208 -0.0153311 -0.0171980 -0.0156776 -0.0076975 0.0129076 -0.0149606 -0.0068079 -0.0016217 -0.0048140 -0.0020616 0.0001392 -0.0144703 -0.0033282 -0.0036684 -0.0183012 -0.0215565 -0.0143626 -0.0117238 -0.0109839 -0.0125904 -0.0170108 0.0083134 -0.0096816 -0.0036063 0.0071139 0.0211185 -0.0060797 -0.0117820 -0.0105820 0.0077471 -0.0011796 -0.0129533 -0.0107396 -0.0190431 -0.0237218 -0.0202300 -0.0195080 -0.0042093 -0.0214078 -0.0093258 -0.0091483 -0.0103980 -0.0122556 -0.0129366 -0.0231824 -0.0220604 -0.0032582 -0.0068916 -0.0268536 -0.0099823 -0.0195846 -0.0011837 -0.0049702 -0.0174819 -0.0091517 -0.0169722 -0.0083816 -0.0090132 -0.0169124 -0.0042074 -0.0103433 -0.0061271 -0.0076980 -0.0039699 -0.0027882 -0.0008184 0.0039182 -0.0114327 -0.0086191 -0.0101432 0.0088806 0.0247359 -0.0091776 0.0117169 0.0048135 0.0151785 0.0186321 0.0108601 0.0137278 0.0141671 -0.0144439 -0.0036034 -0.0030394 -0.0113191 -0.0156974 -0.0171082 -0.0116649 0.0013029 0.0106027 -0.0015967 -0.0017771 0.0062588 -0.0017296 -0.0038878 -0.0146076 -0.0057590 -0.0034738 -0.0143333 0.0039236 -0.0064829 0.0033822 -0.0158742 0.0220238 -0.0006435 -0.0165740 -0.0109323 0.0193334 0.0039413 0.0079192 -0.0093673 0.0095109 -0.0193324 -0.0049662 -0.0013271 -0.0223678 -0.0041287 0.0071277 -0.0104029 -0.0159686 0.0014670 -0.0033068 -0.0076584 0.0010359 0.0019146 -0.0007062 0.0053429 -0.0083467 -0.0001120 -0.0261221 -0.0180578 -0.0106199 0.0143489 0.0084841 -0.0014485 -0.0029626 -0.0053676 0.0055197 0.0011755 -0.0037323 0.0140039 0.0076877 0.0131250 -0.0033587 -0.0071805 -0.0182122 -0.0122602 -0.0271130 0.0167181 -0.0079478 0.0003663 0.0079606 0.0001574 0.0251580 -0.0070601 0.0047249 -0.0058712 0.0076208 0.0108281 0.0161516 -0.0149849 -0.0050537 0.0085621 -0.0149027 -0.0075011 -0.0115810 -0.0004274 -0.0094498 -0.0095751 -0.0030064 -0.0044572 -0.0133402 -0.0054176 -0.0088296 -0.0096126 -0.0040795 -0.0000582 -0.0041614 0.0245886 -0.0007007 -0.0055753 0.0106773 -0.0110950 0.0124833 -0.0016436 -0.0106530 0.0172086 0.0122888 0.0172973 0.0101773 0.0260532 0.0114760 0.0331515 0.0031085 0.0094907 0.0203558 0.0034924 0.0132223 0.0004243 -0.0077020 -0.0143452 0.0090975 -0.0088704 -0.0087757 -0.0019370 -0.0068358 0.0000519 0.0084701 -0.0065942 0.0024293 0.0172988 0.0020019 -0.0032378 -0.0009782 0.0216527 -0.0126495 -0.0003785 0.0037568 -0.0095394 -0.0180788 -0.0062287 -0.0214755 -0.0162079 -0.0048820 0.0139530 -0.0265547 -0.0077091 -0.0102562 -0.0023080 -0.0024574 -0.0151352 -0.0150568 -0.0173971 -0.0079256 0.0187711 -0.0007708 -0.0085572 -0.0011083 0.0091369 -0.0028532 -0.0179145 -0.0013427 0.0083158 -0.0033327 0.0095982 0.0027875 0.0074651 0.0150895 0.0002977 -0.0069007 0.0028803 0.0133384 0.0000592 0.0117916 -0.0020664 0.0049087 0.0059210 0.0046245 0.0113346 0.0120605 -0.0189247 -0.0069454 -0.0147209 -0.0042345 -0.0080301 -0.0182989 -0.0000297 0.0037080 -0.0205097 -0.0102541 0.0133367 0.0008368 -0.0054003 0.0072540 -0.0053019 -0.0013204 0.0145100 0.0081205 0.0000421 0.0029740 0.0010395 0.0120250 0.0052053 -0.0132806 -0.0005834 0.0086704 -0.0026805 0.0018408 -0.0091783 0.0115335 -0.0049421 -0.0121617 -0.0160051 0.0030847 -0.0150106 -0.0211130 -0.0068459 -0.0015062 -0.0038901 -0.0214346 -0.0359427 -0.0072459 -0.0113543 0.0009263 -0.0154306 0.0001020 -0.0075092 -0.0209461 -0.0189097 -0.0157186 -0.0126079 -0.0016327 -0.0180105 0.0034656 0.0166149 -0.0141547 0.0102185 0.0005179 -0.0011824 0.0014197 -0.0080381 -0.0000570 -0.0143953 0.0023999 -0.0205531 0.0035585 -0.0037878 0.0044297 -0.0055202 -0.0032644 0.0033571 0.0047800 -0.0124046 0.0017814 -0.0046887 0.0030727 -0.0045993 0.0004627 0.0125522 0.0149791 -0.0114653 -0.0102599 -0.0085670 -0.0048593 -0.0194914 -0.0037700 -0.0117695 0.0034833 -0.0010119 0.0025224 0.0147834 0.0084979 0.0036554 0.0059360 0.0163746 -0.0182804 0.0017794 0.0187217 -0.0012514 -0.0171570 -0.0109322 0.0055640 -0.0023211 -0.0136446 0.0138557 -0.0114735 -0.0100962 -0.0190048 -0.0002779 -0.0179365 0.0143609 0.0110186 0.0024337 0.0164983
0.0149585 -0.0009508 -0.0114836 0.0027755 -0.0020758 0.0261227 0.0175116 -0.0015296 0.0083679 0.0086848 0.8951365 0.0100586 0.0155413 -0.0011193 0.0092313 0.0136006 -0.0117252 -0.0199664 -0.0036292 -0.0126874 0.0141166 -0.0019301 0.0162915 0.0048845 0.0077057 0.0046575 -0.0011289 0.0260885 0.0071079 0.0098926 -0.0071796 -0.0023684 0.0124692 0.0166396 0.0171628 0.0124784 0.0097820 -0.0056570 0.0121600 -0.0031124 0.0071265 -0.0000848 0.0118792 -0.0084575 0.0101080 0.0152204 0.0094336 0.0070561 0.0249954 -0.0091154 0.0112810 -0.0074859 0.0100270 0.0041590 0.0089270 0.0086177 0.0161576 -0.0016851 0.0111079 0.0158181 0.0108340 -0.0099598 -0.0050024 0.0020933 0.0031731 -0.0146714 -0.0109781 -0.0039037 -0.0111492 0.0127261 0.0011054 0.0006483 0.0110231 0.0032221 0.0242364 0.0038247 0.0123751 0.0062787 0.0116132 0.0098900 -0.0011219 -0.0016510 -0.0054653 -0.0091153 -0.0022935 -0.0040110 -0.0177094 -0.0104571 -0.0069017 0.0079236 0.0063027 0.0048605 0.0085988 0.0169419 -0.0125512 0.0082550 -0.0006513 0.0105192 0.0013413 0.0231551 -0.0000811 0.0035593 -0.0134580 0.0086811 0.0147205 0.0073099 0.0230777 0.0068743 0.0022080 -0.0042171 0.0010393 0.0030729 0.0099324 -0.0102472 0.0114377 0.0094352 0.0181469 0.0119038 0.0224001 0.0196113 -0.0096843 0.0154869 -0.0132528 0.0062553 0.0244522 0.0090198 0.0184379 -0.0073671 0.0080767 -0.0059588 -0.0089688 0.0221947 0.0074215 0.0065709 0.0060461 0.0081768 0.0028209 0.0020069 0.0194200 0.0180394 -0.0033446 -0.0051549 -0.0115532 0.0162280 -0.0265570 -0.0073138 -0.0023841 0.0071413 -0.0067691 0.0041280 0.0077971 0.0049953 0.0013366 0.0102460 0.0139341 0.0087568 0.0020442 0.0039619 -0.0157147 0.0230953 0.0192895 -0.0004093 0.0192745 -0.0144319 0.0139889 -0.0015910 0.0100126 -0.0032306 0.0072005 0.0183890 0.0169285 0.0098763 -0.0091346 0.0048129 0.0192720 0.0226582 0.0019156 0.0167869 0.0088081 0.0096631 0.0123954 0.0046865 -0.0009419 0.0068428 0.0124573 -0.0040740 -0.0077707 0.0034393 0.0231427 0.0146449 -0.0040725 0.0025032 -0.0018787 -0.0077986 0.0136187 0.0048362 -0.0129698 -0.0030856 0.0054196 0.0186587 -0.0116841 0.0021854 -0.0065543 -0.0009990 0.0132445 0.0105590 -0.0005633 -0.0055836 0.0011687 0.0115718 -0.0008344 0.0100988 0.0193783 -0.0033711 0.0025006 -0.0049745 -0.0045265 0.0021428 -0.0116830 -0.0142236 0.0025629 0.0059415 0.0032048 0.0139308 -0.0150001 -0.0054178 -0.0031144 -0.0033460 -0.0091118 0.0231539 -0.0059650 0.0010980 0.0038026 0.0049046 0.0056420 -0.0051708 0.0033113 -0.0019702 0.0059682 0.0141070 0.0045078 0.0075301 -0.0154002 0.0122448 -0.0113517 -0.0087007 0.0018537 -0.0083164 0.0033892 0.0136268 0.0065881 0.0093281 0.0059913 -0.0033683 0.0020593 0.0039881 0.0124145 0.0076295 0.0014407 0.0002642 -0.0004992 -0.0060087 0.0058213 0.0010207 0.0004750 0.0017814 -0.0015142 0.0101622 0.0051977 0.0009344 -0.0005284 0.0149779 -0.0011238 -0.0009769 -0.0036610 0.0049137 0.0015558 -0.0079864 -0.0113145 -0.0016945 -0.0023905 -0.0015320 0.0012685 -0.0048918 0.0014842 -0.0059048 0.0045011 -0.0085360 -0.0060667 0.0061512 -0.0128314 -0.0180439 0.0093266 -0.0044928 -0.0071031 0.0139436 0.0063996 -0.0017640 0.0146321 0.0102178 0.0005241 0.0063221 -0.0020131 0.0014934 0.0158964 -0.0114830 -0.0063398 -0.0052548 -0.0016603 -0.0019927 -0.0010729 -0.0086018 -0.0040605 -0.0017786 0.0071993 -0.0093928 -0.0045056 -0.0082339 -0.0068063 0.0001203 -0.0066447 -0.0179452 -0.0226423 -0.0161644 -0.0029412 -0.0173777 -0.0252262 -0.0285937 -0.0136425 -0.0153037 -0.0095827 -0.0120719 -0.0103467 -0.0041294 -0.0146203 -0.0191039 -0.0218037 -0.0164649 -0.0115351 -0.0261316 -0.0024906 -0.0071799 0.0022431 -0.0181270 -0.0102654 -0.0062165 -0.0063954 -0.0147371 -0.0020467 -0.0072787 -0.0016881 -0.0062386 0.0210541 0.0119537 -0.0020060 0.0142824 -0.0012472 -0.0091101 -0.0209598 -0.0231022 -0.0164862 -0.0058975 -0.0049112 -0.0120482 0.0050185 -0.0003563 -0.0056681 -0.0162693 0.0123862 -0.0057464 0.0086423 0.0048023 -0.0076230 -0.0082740 0.0015783 0.0019923 -0.0069880 0.0134214 -0.0096099 0.0082308 -0.0084518 0.0026042 0.0000839 -0.0064987 -0.0107501 -0.0072765 -0.0052314 -0.0125156 0.0080846 0.0050768 0.0248626 0.0048865 -0.0072488 0.0083656 -0.0061903 0.0112176 -0.0027455 0.0066636 0.0134503 -0.0246918 -0.0070413 0.0057769 0.0057510 0.0041007 -0.0069081 -0.0132374 -0.0007236 0.0016540 -0.0084731 -0.0126398 -0.0000524 0.0007137 -0.0083913 -0.0156440 0.0038575 -0.0046835 -0.0087322 -0.0111930 -0.0136085 -0.0037798 -0.0077237 0.0000297 0.0125202 0.0055778 0.0069062 -0.0151298 0.0027973 -0.0025416 0.0008607 -0.0028200 -0.0130099 0.0022933 -0.0037010 -0.0163167 0.0089341 -0.0029422 0.0044797 0.0147661 -0.0242457 -0.0035441 0.0042374 0.0035936 0.0088308 -0.0119556 -0.0006141 -0.0064963 -0.0098012 0.0013266 -0.0150262 0.0001188 0.0043460 0.0141500 0.0051734 -0.0117347 0.0102004 -0.0144913 0.0011152 0.0061764 -0.0077246 -0.0050370 -0.0143791 -0.0103547 -0.0123481 -0.0049077 -0.0289690 -0.0208369 -0.0168349 -0.0130616 -0.0110297 0.0001959 -0.0269492 -0.0166984 -0.0139079 -0.0002263 -0.0118095 -0.0011409 0.0089229 -0.0073124 0.0127480 -0.0049676 0.0088403 0.0001605 -0.0009036 -0.0120597 -0.0229308 -0.0007785 -0.0001833 -0.0177440 -0.0054212 -0.0107699 -0.0054795 -0.0100835 0.0031374 0.0152784 -0.0067607 -0.0106889 0.0136101 -0.0025262 -0.0025955 0.0047394 0.0017430 -0.0130340 -0.0107371 -0.0089104 0.0051209 0.0035408 -0.0073019 -0.0063996 -0.0111016 -0.0209923 -0.0048909 0.0043338 -0.0046745 -0.0130427 -0.0203312 -0.0028092 -0.0009309 -0.0050604 0.0076680 -0.0020397 -0.0170732 0.0007971 -0.0151675 0.0075181 0.0006289 -0.0057956 -0.0096007 -0.0010622 -0.0046824 -0.0152204 -0.0098458 -0.0272945 -0.0238202 -0.0101439 -0.0143132 0.0066532 0.0019617 -0.0119173 -0.0059997 0.0029046 -0.0219381 0.0069740 -0.0069213 0.0128399 -0.0105612 -0.0229610 -0.0086774 -0.0225774 -0.0011516 0.0005438 -0.0094282 -0.0164968 -0.0117408 -0.0224303 -0.0030862 -0.0051816 -0.0048375 0.0038920 0.0165196 0.0008089 0.0156991 -0.0150590 -0.0021574 -0.0046524 -0.0215903 0.0061380 0.0072842 0.0047889 -0.0053358 0.0037752 -0.0144468 -0.0063132 -0.0009488 0.0012851 -0.0225862 0.0011329 -0.0142132 0.0109080 0.0072341 -0.0007112 -0.0226339 -0.0086819 0.0017301 -0.0046122 0.0014580 0.0046843 -0.0047577 -0.0097273 0.0003698 -0.0002514 -0.0098284 -0.0111945 -0.0033061 -0.0071500 -0.0071637 0.0025903 0.0154062 -0.0093572 -0.0067690 -0.0112723 0.0011604 -0.0115064 -0.0049663 0.0191038 0.0079629 -0.0257784 -0.0150971 -0.0055922 -0.0104785 -0.0082544 -0.0121829 0.0079524 -0.0024915 0.0186089 -0.0019403 0.0033650
-0.0010039 -0.0101723 -0.0130115 -0.0082679 -0.0096347 0.0274313 0.0330928 0.0104184 0.0139391 0.0155475 0.0100586 0.9075826 0.0199060 0.0135818 -0.0055651 0.0059005 0.0018814 -0.0010523 0.0012555 0.0012873 0.0093000 -0.0073351 0.0172462 0.0110832 -0.0026994 -0.0058783 0.0046462 0.0042597 0.0165708 0.0229001 -0.0109479 -0.0190426 -0.0270136 0.0314239 0.0203782 0.0328346 0.0310887 0.0083363 0.0170153 0.0142908 0.0019965 0.0188845 0.0147200 0.0318209 0.0219163 0.0075611 0.0184992 0.0182276 0.0151607 -0.0106602 0.0302054 -0.0115702 0.0166291 0.0163872 -0.0020593 0.0228700 -0.0182083 0.0003435 -0.0009442 0.0185705 0.0259581 0.0129071 -0.0142751 0.0166869 -0.0132372 -0.0021070 -0.0009537 -0.0029242 0.0096596 0.0223631 0.0117367 -0.0079106 0.0012107 0.0255120 0.0116178 0.0042354 0.0127073 0.0065193 0.0054722 0.0101643 -0.0152283 -0.0002232 -0.0068846 -0.0003949 0.0013833 -0.0009360 -0.0014304 -0.0015809 -0.0136971 0.0146930 0.0110852 0.0150235 0.0075900 0.0166009 -0.0011977 0.0151111 0.0114125 -0.0059865 -0.0015394 0.0173420 0.0144505 0.0225287 0.0019634 0.0187002 0.0116919 0.0054505 0.0005170 0.0126558 -0.0040155 0.0237755 0.0132670 0.0112558 0.0304267 0.0112242 0.0219007 0.0068444 0.0386301 0.0215200 0.0151268 0.0251763 0.0121711 0.0136137 -0.0092753 0.0153021 0.0218927 0.0027263 0.0182480 0.0017749 0.0065354 0.0107476 -0.0023190 0.0158917 -0.0115897 -0.0020606 -0.0015175 0.0032820 -0.0041471 0.0057298 0.0137780 0.0109412 0.0038986 -0.0070833 0.0008857 0.0066993 -0.0230334 0.0074630 -0.0027159 -0.0163928 0.0132496 -0.0025848 0.0437043 0.0029658 -0.0131395 0.0010548 0.0175173 0.0040535 0.0202642 0.0029025 -0.0068807 0.0081751 0.0088782 -0.0064847 0.0103892 0.0079450 0.0108778 -0.0060305 0.0101503 -0.0032171 0.0084234 0.0230174 0.0276074 0.0157215 -0.0175484 0.0138200 0.0284725 0.0163050 0.0389114 0.0201780 0.0297253 0.0098053 0.0136492 0.0149894 0.0107772 0.0011858 0.0198261 -0.0148793 0.0062516 0.0103522 0.0029790 0.0133273 0.0070381 0.0123895 -0.0044213 -0.0047067 0.0012411 0.0156978 0.0189773 0.0226039 0.0110594 0.0076199 -0.0198129 0.0054453 0.0022130 0.0069863 0.0233872 0.0117750 0.0063096 0.0028198 0.0111888 0.0148092 0.0085307 -0.0002179 0.0186586 0.0029961 0.0183973 0.0104557 0.0034831 0.0099277 0.0099380 -0.0105378 0.0148922 0.0085095 0.0058495 0.0126244 -0.0013313 0.0140309 0.0065329 0.0019572 0.0008486 0.0106281 0.0121157 0.0250581 0.0128876 0.0009598 0.0177511 -0.0084271 0.0075111 -0.0063223 -0.0113482 0.0116514 -0.0029541 0.0044625 -0.0033803 0.0104952 -0.0069973 0.0081661 0.0113461 0.0061817 -0.0088870 0.0035748 0.0044491 0.0049920 0.0045027 -0.0033333 0.0119245 0.0149585 0.0065616 -0.0008279 0.0061842 0.0060457 0.0064647 -0.0002279 0.0159254 -0.0011150 0.0137472 0.0164720 -0.0003255 0.0146076 0.0074308 0.0058330 0.0057045 0.0052812 -0.0026198 0.0076381 -0.0034007 0.0165677 -0.0030756 0.0090662 -0.0019943 0.0093336 0.0051423 0.0141766 -0.0014226 0.0086790 0.0146460 0.0044470 0.0040895 -0.0027932 0.0048331 0.0106939 -0.0019235 0.0021182 -0.0022100 0.0146518 -0.0110254 0.0072009 0.0077940 0.0133676 -0.0051071 -0.0001109 0.0114505 0.0103733 0.0032429 0.0128538 0.0171916 0.0022583 -0.0021212 -0.0140886 0.0078353 0.0085990 -0.0030916 -0.0120238 -0.0031379 -0.0123868 0.0140840 -0.0009690 -0.0039579 0.0038720 0.0077886 0.0017629 -0.0017371 0.0079640 -0.0124297 -0.0007676 -0.0209523 -0.0219894 -0.0234814 -0.0168168 -0.0161470 -0.0208965 -0.0020250 -0.0071326 -0.0177860 -0.0102346 -0.0221533 -0.0047582 0.0028508 -0.0121950 -0.0243775 -0.0166020 -0.0020834 0.0114964 -0.0178596 0.0079068 -0.0068112 0.0052771 -0.0006700 -0.0096414 0.0105814 0.0005536 -0.0003298 0.0016661 -0.0118055 -0.0022562 0.0038178 0.0007698 -0.0017503 -0.0155020 -0.0029585 -0.0097112 -0.0044345 -0.0114006 -0.0215631 -0.0062325 -0.0101123 -0.0157140 -0.0133584 -0.0218871 -0.0169107 -0.0150439 -0.0128734 -0.0148997 -0.0245339 -0.0112338 0.0184351 0.0115201 -0.0125773 0.0134718 0.0006155 0.0050569 0.0011808 0.0044921 0.0061028 -0.0152433 -0.0014265 -0.0071263 -0.0013704 -0.0130026 0.0078251 0.0045350 -0.0079669 -0.0119469 -0.0179617 -0.0132714 0.0119672 -0.0013422 0.0019808 -0.0126420 -0.0084938 -0.0220701 -0.0018306 0.0267309 0.0053100 -0.0177544 -0.0105610 -0.0113289 -0.0035249 -0.0022398 -0.0083784 -0.0071354 -0.0113643 -0.0118951 -0.0031049 -0.0047169 -0.0066838 -0.0145599 -0.0066872 -0.0139282 -0.0240132 -0.0188895 -0.0067917 -0.0122693 -0.0122278 -0.0156503 -0.0154773 -0.0010284 -0.0157928 -0.0267700 -0.0010652 -0.0040534 -0.0290120 -0.0126382 -0.0022163 -0.0116143 -0.0071763 0.0009211 -0.0054346 -0.0210573 -0.0137816 -0.0121422 0.0025852 -0.0022943 -0.0110495 -0.0011483 -0.0031463 -0.0111171 0.0037486 -0.0015357 -0.0065781 -0.0041140 0.0116219 -0.0166251 0.0193717 -0.0005913 0.0083661 -0.0062940 -0.0123448 0.0046438 -0.0000337 -0.0151293 -0.0104869 -0.0273053 -0.0082315 -0.0114014 -0.0059546 -0.0027222 -0.0121888 -0.0149573 -0.0142861 -0.0187537 -0.0227604 -0.0046599 -0.0104777 -0.0128884 -0.0144381 -0.0021489 0.0155848 -0.0095637 0.0029330 0.0000774 -0.0009647 0.0056577 -0.0113756 -0.0111895 -0.0023621 -0.0057853 -0.0066130 -0.0086177 0.0032938 -0.0163157 -0.0055151 -0.0169042 0.0055122 0.0103061 -0.0095532 -0.0057618 -0.0084185 -0.0037533 0.0127673 -0.0073674 -0.0091500 -0.0149591 -0.0108586 -0.0123606 -0.0195404 -0.0025318 -0.0168191 -0.0221171 -0.0223612 0.0018585 -0.0162187 -0.0104233 -0.0119259 -0.0192178 -0.0110155 -0.0037994 -0.0053769 0.0066819 0.0119684 -0.0089840 -0.0039641 -0.0089388 -0.0087275 0.0067449 0.0021479 -0.0053478 0.0141834 -0.0009789 0.0068381 0.0049686 0.0065122 -0.0021191 -0.0021131 -0.0094376 -0.0145830 -0.0034602 -0.0010644 0.0005220 -0.0241976 -0.0069783 0.0003830 0.0007163 -0.0143883 -0.0107676 0.0029662 -0.0062495 -0.0024942 -0.0103910 -0.0004561 -0.0135273 -0.0201623 -0.0072615 -0.0118463 -0.0173319 -0.0146233 0.0050876 0.0057007 -0.0076401 -0.0097230 -0.0041377 -0.0023356 -0.0015389 0.0027414 -0.0068559 -0.0065511 -0.0071314 -0.0208989 0.0014634 0.0048694 0.0129582 0.0100120 0.0053895 0.0027791 -0.0024275 -0.0129606 -0.0295691 -0.0232624 -0.0016767 -0.0085461 -0.0150394 -0.0139917 -0.0067810 0.0027057 0.0007320 -0.0173881 -0.0026273 -0.0206495 -0.0200166 -0.0109680 -0.0041672 0.0002112 -0.0200285 0.0029999 -0.0071422 -0.0079237 -0.0045951 -0.0002177 0.0042852 -0.0179819 -0.0009400 0.0022393 -0.0057243 0.0006420 -0.0048709 -0.0143383 -0.0168014 -0.0108807 -0.0187527 -0.0081812 -0.0243642 0.0035430 -0.0171692 0.0066359 0.0002645 0.0041834 -0.0014947
0.0173276 -0.0092597 -0.0223329 -0.0001554 -0.0201594 0.0350674 0.0545219 0.0266237 0.0190739 -0.0067083 0.0155413 0.0199060 0.8120000 0.0487983 0.0092718 0.0339239 0.0203735 0.0247958 0.0165969 0.0105894 0.0372175 0.0019652 0.0298238 0.0476676 0.0430493 0.0019155 0.0043333 0.0024621 0.0573097 0.0230617 0.0083063 -0.0132164 -0.0088008 0.0023215 0.0004041 0.0073264 0.0065262 0.0156752 0.0384246 0.0447538 0.0346926 0.0295536 0.0109670 0.0145863 0.0430141 0.0253988 0.0224159 0.0337799 0.0113197 -0.0255164 -0.0033714 -0.0288241 0.0312838 0.0492724 0.0078551 0.0198289 0.0053826 0.0316978 0.0087447 0.0183190 0.0389225 0.0193629 -0.0030362 0.0150836 -0.0083366 0.0075362 0.0163222 0.0067236 0.0195809 0.0132101 0.0245718 -0.0006696 0.0340062 0.0505085 0.0192290 -0.0169478 0.0232898 0.0253072 0.0040519 0.0289167 0.0135039 0.0210834 0.0186662 0.0130131 0.0206588 0.0057045 0.0081017 0.0248643 -0.0025275 0.0365786 0.0569151 0.0119914 0.0154206 0.0246126 0.0061089 0.0163750 0.0111133 0.0061374 0.0257056 0.0154727 0.0341919 0.0343512 0.0090802 0.0530608 0.0459480 0.0263037 0.0147494 0.0069664 0.0287871 0.0087452 0.0281151 0.0576676 0.0256246 -0.0313471 -0.0224540 -0.0203308 0.0555828 -0.0196860 -0.0184203 0.0071676 -0.0138713 0.0294846 -0.0374532 0.0385652 0.0142454 0.0022938 0.0158332 0.0081177 0.0199913 0.0536708 0.0062325 0.0157182 -0.0043835 0.0099268 0.0282547 0.0249830 -0.0091030 0.0212554 0.0310439 0.0043660 0.0123410 0.0220963 0.0077475 0.0181572 0.0011699 0.0169882 0.0034814 -0.0091620 0.0266618 0.0091003 0.0028798 0.0098852 0.0126610 0.0122168 0.0272194 0.0087188 0.0115018 0.0156490 -0.0069800 0.0019133 -0.0015090 0.0148898 0.0533254 0.0119683 0.0224254 0.0261400 0.0444234 0.0329505 0.0423632 0.0497652 0.0667455 0.0389121 -0.0263247 0.0407823 0.0127132 -0.0040401 0.0205610 0.0105291 0.0039166 0.0375109 0.0481512 0.0460792 0.0380156 0.0255860 0.0515619 0.0124475 0.0131430 0.0367732 0.0369774 0.0278083 0.0102742 0.0432594 0.0295719 0.0168806 0.0086955 0.0504406 0.0271088 0.0231974 0.0070529 0.0091727 -0.0037312 0.0204804 0.0001658 0.0287359 0.0294165 0.0254846 -0.0029631 0.0160610 0.0389723 0.0429974 0.0151828 0.0146274 0.0348113 0.0028378 0.0286739 0.0297438 0.0109407 0.0212977 0.0125543 0.0150800 -0.0010003 0.0212458 0.0194121 0.0002036 0.0121032 0.0055568 -0.0093535 0.0277016 0.0447934 0.0340830 0.0448644 0.0242313 0.0171233 0.0362406 0.0304185 0.0120742 0.0452538 0.0095200 0.0100414 0.0467719 0.0085348 0.0143234 0.0012268 0.0195547 0.0095598 0.0114268 0.0394026 0.0102273 0.0224708 0.0109190 0.0236971 0.0143242 0.0123979 -0.0046850 0.0452279 0.0144599 0.0185382 0.0317861 0.0370590 0.0458474 0.0511646 0.0404982 0.0449803 0.0324050 0.0076964 0.0234033 0.0145284 0.0125838 0.0149798 0.0234093 0.0052741 0.0279926 0.0239806 0.0372355 0.0212412 0.0496218 0.0212284 0.0413732 0.0161679 0.0329775 0.0219555 0.0441643 0.0073960 0.0416733 0.0489868 0.0354414 0.0450686 0.0135037 0.0320268 0.0109484 0.0132473 0.0271976 0.0210715 0.0201954 -0.0003777 0.0237157 0.0088640 0.0316667 0.0207914 0.0181736 0.0427570 0.0216919 0.0146108 0.0242709 0.0351963 -0.0066045 -0.0004406 0.0010188 -0.0151952 -0.0126890 0.0035836 -0.0002438 0.0042298 -0.0051699 -0.0100046 -0.0139897 -0.0230052 -0.0297417 -0.0182616 -0.0206691 -0.0226561 -0.0114095 -0.0244752 -0.0164219 -0.0287224 -0.0017556 -0.0068676 -0.0176343 -0.0179094 -0.0171577 -0.0164243 -0.0224936 -0.0212103 -0.0188337 -0.0164163 -0.0359969 -0.0162898 -0.0246490 -0.0183047 -0.0267543 0.0008246 0.0050570 -0.0098874 0.0055087 0.0008815 -0.0037262 -0.0141559 -0.0102590 0.0172209 0.0047277 -0.0067559 -0.0040040 0.0085989 -0.0091799 0.0035601 0.0005226 -0.0023318 -0.0333069 -0.0185072 -0.0287457 -0.0375753 -0.0179224 -0.0104145 -0.0145242 -0.0088705 -0.0256230 -0.0300862 -0.0381276 -0.0342479 -0.0123399 -0.0276088 -0.0281288 -0.0214903 -0.0263251 -0.0029994 0.0090816 -0.0100675 0.0012521 0.0026803 -0.0110613 -0.0045489 -0.0177741 -0.0155055 -0.0144360 -0.0111225 -0.0199698 -0.0236186 -0.0175836 0.0059707 -0.0099601 -0.0117177 -0.0187494 -0.0057126 0.0007865 -0.0200605 0.0014971 0.0053289 -0.0013899 -0.0001791 -0.0244887 -0.0137744 -0.0011344 -0.0017275 -0.0083189 -0.0156316 -0.0153245 -0.0148069 -0.0104620 -0.0239328 -0.0130507 -0.0014619 -0.0314375 -0.0050657 -0.0062205 -0.0038386 -0.0087645 0.0065968 -0.0036684 -0.0060411 -0.0252536 -0.0088722 -0.0211746 -0.0065725 -0.0012695 -0.0016137 -0.0017604 0.0054206 -0.0067791 -0.0068045 -0.0051432 -0.0085951 -0.0020118 -0.0120833 -0.0060720 0.0023503 0.0121081 -0.0089731 -0.0159728 -0.0075686 -0.0205899 0.0120612 -0.0056674 -0.0100979 0.0013743 0.0008722 -0.0154614 -0.0015338 -0.0064372 -0.0114883 0.0003662 0.0001472 -0.0098450 0.0191590 0.0051419 0.0111461 -0.0086800 -0.0026498 -0.0133617 -0.0123622 -0.0196255 -0.0268434 -0.0154562 -0.0208832 -0.0120425 -0.0137507 -0.0188560 -0.0063750 -0.0346944 -0.0179286 -0.0186343 -0.0235192 -0.0075457 -0.0168861 -0.0159883 -0.0183809 0.0126229 0.0048612 -0.0045118 0.0082128 -0.0048380 -0.0023337 -0.0073673 -0.0199662 -0.0176988 -0.0066862 0.0041331 0.0014724 -0.0165919 -0.0035890 -0.0217395 -0.0131778 -0.0092317 -0.0036269 -0.0159569 -0.0315827 -0.0244530 -0.0132415 -0.0105852 -0.0076976 -0.0117830 -0.0108295 -0.0113883 -0.0081019 -0.0148281 -0.0032360 -0.0047299 -0.0277923 -0.0205387 -0.0229838 -0.0248988 -0.0372716 -0.0266098 -0.0288393 -0.0345423 -0.0253676 0.0019599 0.0142391 0.0189480 -0.0158414 -0.0260866 -0.0139713 -0.0035968 -0.0064257 -0.0048281 -0.0093136 -0.0005647 -0.0055929 -0.0023010 0.0062288 -0.0160379 -0.0091080 -0.0230521 -0.0096714 -0.0356277 -0.0302103 -0.0120507 -0.0130996 0.0076890 -0.0216182 -0.0279317 -0.0262057 -0.0250940 -0.0128680 -0.0244287 -0.0173370 -0.0200547 -0.0289009 -0.0226871 -0.0086362 0.0005338 -0.0030206 -0.0104277 -0.0078129 -0.0141059 -0.0285173 0.0055791 -0.0071095 -0.0019700 -0.0253034 -0.0101338 -0.0345957 0.0134001 0.0037001 -0.0160401 -0.0368340 -0.0290173 -0.0384460 -0.0008704 0.0045335 0.0181822 0.0056430 0.0063651 0.0114407 -0.0069102 0.0058476 -0.0028063 -0.0192657 -0.0193446 -0.0212565 -0.0071530 -0.0347034 -0.0237421 -0.0102271 -0.0195805 -0.0144004 -0.0253864 -0.0181702 -0.0377019 -0.0365120 -0.0234581 -0.0090415 -0.0161660 -0.0137793 -0.0103702 -0.0085613 -0.0204011 -0.0205637 -0.0201207 0.0031888 -0.0013762 -0.0100388 -0.0045756 0.0255509 0.0251016 0.0014877 -0.0359788 -0.0079972 -0.0226810 -0.0166168 -0.0226566 -0.0058071 -0.0093852 -0.0067219 0.0030905 0.0066070 0.0175488
0.0289983 -0.0120314 -0.0028714 -0.0075875 -0.0213861 0.0196227 0.0423794 0.0099768 0.0250009 0.0025405 -0.0011193 0.0135818 0.0487983 0.8282596 0.0183313 0.0298104 0.0092016 0.0129802 -0.0009802 -0.0054169 0.0418815 -0.0115503 0.0426451 0.0402676 0.0321322 -0.0035820 -0.0083177 0.0145648 0.0382758 0.0224678 -0.0040620 -0.0098606 -0.0182243 -0.0034090 -0.0083804 0.0094258 0.0075282 -0.0028110 0.0281984 0.0367534 0.0440398 0.0241119 0.0083255 0.0104502 0.0289920 0.0178108 0.0076895 0.0177483 0.0123215 -0.0042910 -0.0171637 -0.0088119 0.0248655 0.0291896 0.0116321 0.0152431 -0.0096189 0.0390136 -0.0093736 0.0185541 0.0273974 0.0042685 0.0082492 0.0125918 -0.0024689 0.0012982 0.0121854 0.0069622 0.0129044 0.0281525 0.0123417 0.0108875 0.0190735 0.0453289 0.0109812 -0.0018328 0.0193008 0.0134768 -0.0003035 0.0232211 -0.0102241 -0.0035716 -0.0055231 -0.0100733 0.0057596 -0.0250498 -0.0036543 -0.0004138 -0.0126139 0.0333305 0.0475854 0.0066406 0.0125458 0.0083364 -0.0037632 0.0080835 0.0135332 0.0038631 0.0224355 0.0106375 0.0265803 0.0354414 0.0177517 0.0440341 0.0320486 0.0225849 -0.0051876 -0.0003927 0.0170229 0.0026690 0.0186699 0.0412841 0.0224896 -0.0247928 -0.0162460 -0.0178091 0.0351812 -0.0084349 -0.0043125 0.0071769 -0.0034660 0.0121931 -0.0179728 0.0310316 -0.0010020 0.0073694 0.0199317 0.0345753 0.0152533 0.0374154 -0.0140017 0.0057534 -0.0222719 -0.0200818 0.0330256 0.0174552 -0.0085453 0.0127279 0.0244673 0.0111236 0.0122163 0.0208979 0.0101500 0.0268231 0.0050667 0.0208993 -0.0102601 -0.0319005 0.0235008 -0.0022702 0.0115385 0.0000694 0.0197718 0.0131648 0.0334524 0.0124145 0.0033161 0.0170821 -0.0203359 -0.0087978 0.0119887 0.0077580 0.0345510 0.0062750 0.0216245 0.0152493 0.0391121 0.0352663 0.0368057 0.0405505 0.0560433 0.0227353 -0.0106947 0.0393685 0.0089533 0.0049312 0.0119620 0.0159920 -0.0053906 0.0201995 0.0414977 0.0380190 0.0273446 0.0363726 0.0393873 0.0033340 0.0151611 0.0261391 0.0119865 0.0243314 0.0047665 0.0274528 0.0345777 0.0047725 0.0234894 0.0423311 0.0105343 0.0169518 -0.0003612 0.0174610 -0.0035854 0.0256018 -0.0186369 0.0204749 0.0208301 0.0124394 0.0107707 0.0304069 0.0359635 0.0332034 0.0113649 0.0152675 0.0223428 0.0089770 0.0234109 0.0227305 0.0236988 0.0133357 0.0254104 0.0001090 0.0064970 0.0285518 0.0184311 -0.0044643 0.0082638 0.0085234 -0.0138876 0.0391698 0.0316709 0.0173965 0.0412114 0.0230290 0.0176172 0.0270126 0.0282090 0.0131765 0.0399595 0.0144781 0.0182723 0.0406971 0.0183026 0.0104565 0.0230424 0.0267678 -0.0026116 0.0147756 0.0261618 -0.0029642 0.0165508 0.0200948 0.0138463 0.0123501 0.0205426 0.0136740 0.0475837 0.0148182 0.0237916 0.0346670 0.0380444 0.0456801 0.0388176 0.0180063 0.0276766 0.0153217 0.0115749 0.0254563 0.0028918 -0.0019440 0.0089653 0.0150919 0.0141087 0.0154701 0.0192316 0.0256297 0.0264049 0.0398033 0.0196878 0.0291165 0.0122204 0.0144453 0.0144859 0.0395440 -0.0012996 0.0269602 0.0327727 0.0296500 0.0375757 0.0155002 0.0373348 0.0268838 0.0338279 0.0321166 0.0143023 0.0042094 0.0079961 0.0221497 0.0103295 0.0192577 0.0177632 0.0107678 0.0340024 0.0197455 -0.0012389 0.0313018 0.0303192 -0.0167816 -0.0251410 -0.0218880 -0.0406961 -0.0348673 -0.0143235 -0.0174354 -0.0189233 -0.0167886 -0.0070546 -0.0024651 -0.0094979 -0.0133235 -0.0139224 -0.0070822 -0.0119577 -0.0020317 -0.0129042 -0.0079083 -0.0161799 -0.0091384 -0.0118857 -0.0289194 -0.0269710 -0.0209872 -0.0155841 -0.0281221 -0.0275476 -0.0215558 -0.0155965 -0.0262995 -0.0241773 -0.0261469 -0.0261486 -0.0173819 -0.0137196 0.0099944 -0.0205299 -0.0047768 -0.0002350 -0.0083087 0.0129385 -0.0203806 0.0097351 -0.0001556 -0.0077660 -0.0109915 0.0010565 0.0022947 -0.0036843 0.0047513 -0.0109988 -0.0187436 -0.0051049 -0.0190078 -0.0180387 -0.0107685 0.0072949 0.0021765 -0.0071046 -0.0154974 -0.0117985 -0.0163131 -0.0188419 -0.0149418 -0.0182409 -0.0100224 -0.0202340 -0.0172865 -0.0008995 0.0057808 -0.0088639 -0.0065091 0.0071765 -0.0078729 0.0000692 -0.0178844 -0.0100800 -0.0063587 -0.0083955 -0.0140903 -0.0215144 -0.0162218 0.0014316 0.0015852 -0.0146195 -0.0032708 -0.0081087 0.0007316 -0.0138002 -0.0125433 -0.0002007 -0.0113856 -0.0042150 -0.0237220 -0.0120910 0.0093388 -0.0206349 -0.0163092 -0.0206597 -0.0284381 -0.0121189 -0.0244246 -0.0305796 -0.0159125 -0.0217623 -0.0282978 -0.0198402 -0.0172784 -0.0199929 -0.0123252 -0.0036302 -0.0004079 -0.0141450 -0.0141881 -0.0153147 -0.0121850 -0.0191606 -0.0141767 -0.0144304 -0.0111457 -0.0149511 -0.0270203 0.0030763 0.0218466 0.0129925 0.0188968 0.0142622 0.0216629 0.0125976 0.0174557 0.0183826 0.0189009 -0.0074872 -0.0121493 0.0065836 -0.0067749 -0.0017896 -0.0002551 -0.0046686 -0.0199967 -0.0092906 -0.0113081 -0.0104446 -0.0016577 0.0096537 -0.0126806 0.0087437 0.0018551 0.0118492 -0.0071524 0.0051250 -0.0176324 -0.0066500 -0.0174865 -0.0237047 -0.0044229 -0.0155453 -0.0178534 -0.0142032 -0.0144170 0.0021133 -0.0272926 -0.0173602 -0.0236751 -0.0323884 -0.0008957 -0.0115454 -0.0116572 -0.0185309 -0.0014343 -0.0061194 0.0063824 0.0112365 -0.0082586 -0.0123307 -0.0067311 -0.0056574 -0.0241477 -0.0149810 -0.0002734 -0.0195367 -0.0109435 -0.0035447 -0.0098288 -0.0027845 0.0002212 -0.0024663 -0.0138788 -0.0161338 -0.0175225 -0.0040660 -0.0102110 -0.0007201 -0.0047566 -0.0145260 -0.0050453 -0.0107956 -0.0097947 0.0069521 -0.0263823 -0.0153721 -0.0165612 -0.0136077 -0.0029479 -0.0050103 -0.0170624 -0.0149096 -0.0181328 -0.0076573 0.0037102 0.0030216 0.0041543 -0.0066966 -0.0123505 -0.0120270 -0.0090024 -0.0120460 -0.0174856 -0.0237717 -0.0057514 -0.0133105 -0.0120657 0.0027787 -0.0245048 -0.0063160 -0.0182665 -0.0009876 -0.0209021 -0.0000921 -0.0102971 -0.0144214 -0.0013387 -0.0151170 -0.0152334 -0.0203353 -0.0113312 0.0003598 -0.0208682 -0.0179090 0.0051753 -0.0120851 -0.0055337 0.0030332 -0.0090090 -0.0041100 0.0058636 0.0047512 -0.0074504 -0.0124443 0.0052058 -0.0103064 -0.0031275 -0.0048360 0.0076494 -0.0154448 0.0038196 -0.0061173 -0.0055020 -0.0226798 -0.0136914 -0.0213780 0.0085090 0.0049588 0.0198497 0.0186599 0.0132973 0.0112676 -0.0007028 -0.0025868 -0.0017888 -0.0188027 0.0048413 -0.0169565 0.0001365 -0.0189481 -0.0212085 -0.0038140 -0.0200082 -0.0291764 -0.0030498 0.0035074 -0.0182856 -0.0229767 -0.0141525 -0.0090687 -0.0121902 -0.0081467 -0.0102058 -0.0150172 -0.0105282 -0.0210747 -0.0118892 -0.0168919 -0.0116156 -0.0106359 -0.0060430 0.0040864 0.0212495 -0.0035681 -0.0083434 -0.0028587 -0.0117112 -0.0068436 -0.0125157 -0.0080639 -0.0171626 -0.0033239 0.0124800 0.0091726 0.0112282
0.0440507 -0.0244410 -0.0204488 -0.0235469 -0.0222590 -0.0060023 0.0032733 -0.0048977 0.0226718 -0.0084060 0.0092313 -0.0055651 0.0092718 0.0183313 0.8596763 0.0327831 0.0052364 -0.0269045 -0.0042701 -0.0117039 0.0179063 -0.0078278 0.0064356 0.0085376 0.0385994 -0.0141782 -0.0233360 0.0083444 0.0035520 -0.0029599 -0.0069357 -0.0156696 -0.0179157 -0.0075409 -0.0111372 -0.0098152 -0.0066554 -0.0072162 -0.0010735 0.0084634 0.0109912 0.0011800 0.0000798 -0.0026356 -0.0027265 0.0088393 -0.0098779 0.0019331 0.0083133 -0.0219703 -0.0217087 -0.0219817 0.0028637 0.0005731 0.0181423 0.0003871 -0.0104371 0.0345078 -0.0002981 -0.0070789 -0.0058901 -0.0035810 -0.0035788 -0.0085897 0.0308137 0.0443275 0.0321129 0.0262272 0.0402810 0.0154999 -0.0071684 0.0382751 -0.0024545 0.0119525 0.0051528 0.0107269 -0.0037605 -0.0223683 0.0115288 -0.0008886 -0.0055869 -0.0107850 -0.0082438 -0.0077675 0.0002085 0.0034305 -0.0029458 -0.0089860 -0.0127574 0.0254487 0.0151240 0.0025220 0.0069019 -0.0061840 -0.0130859 0.0047042 -0.0114477 -0.0048098 0.0383703 -0.0055955 -0.0135226 0.0065334 0.0026869 0.0306677 0.0014351 0.0176249 -0.0163911 -0.0295030 0.0023433 -0.0126931 0.0083484 0.0176261 -0.0021353 -0.0167548 -0.0065529 0.0018869 0.0107702 0.0028891 -0.0129948 -0.0045053 -0.0080496 0.0044052 -0.0159083 -0.0037937 -0.0111310 -0.0252371 0.0103395 0.0439406 -0.0096726 0.0020094 -0.0247670 -0.0174348 -0.0145710 -0.0240816 0.0301695 -0.0001480 -0.0178073 0.0066358 -0.0097855 -0.0060034 0.0139840 0.0182863 0.0102370 0.0145245 -0.0245629 0.0248392 -0.0159567 -0.0161419 0.0012865 0.0279184 0.0106794 0.0270822 0.0450055 -0.0124993 -0.0013399 0.0169804 -0.0156379 0.0144027 -0.0225444 -0.0210993 -0.0018115 0.0096376 0.0057801 -0.0195376 0.0002104 -0.0108839 0.0157181 0.0286638 -0.0015226 0.0044862 0.0090432 -0.0004105 -0.0175023 0.0207777 -0.0062374 0.0009347 -0.0096276 -0.0112785 -0.0202984 0.0117695 0.0044012 0.0245325 0.0039571 0.0119639 0.0003077 -0.0087787 -0.0123946 -0.0005691 -0.0077293 -0.0069816 -0.0157902 0.0023403 0.0298316 0.0025425 0.0095539 0.0153287 -0.0083629 0.0119488 0.0091171 -0.0061628 -0.0164420 0.0090094 -0.0152174 0.0348199 -0.0007423 -0.0046663 0.0211002 0.0253210 0.0105858 0.0015554 -0.0216815 0.0381779 0.0267967 0.0151680 0.0159930 0.0054053 0.0115274 0.0103280 0.0328441 -0.0117416 0.0264736 0.0453433 0.0305657 0.0319891 -0.0002889 0.0168776 -0.0108729 0.0435689 -0.0049182 -0.0134098 0.0408314 0.0472432 0.0429451 0.0328319 0.0361758 0.0357969 0.0392647 0.0363934 0.0206572 0.0357359 0.0352041 0.0124080 0.0256723 0.0255723 -0.0162860 0.0137190 -0.0031566 -0.0248011 0.0054902 0.0166021 -0.0092661 0.0350751 0.0139726 0.0365632 0.0262388 0.0325663 0.0247169 0.0364506 0.0390717 0.0229387 0.0201774 -0.0029173 0.0099163 0.0065138 -0.0150986 0.0021222 -0.0066636 -0.0058757 0.0038801 -0.0167472 0.0215170 0.0124761 0.0057803 0.0023322 0.0381512 0.0149565 0.0112217 0.0117693 -0.0054450 -0.0053006 -0.0031377 -0.0070211 -0.0141626 -0.0025051 0.0160924 0.0244004 0.0266613 0.0094574 0.0403364 0.0298820 0.0266665 0.0135625 0.0300882 0.0347189 0.0323863 0.0238191 0.0342538 0.0314339 0.0446432 0.0182990 0.0227411 0.0315290 -0.0080979 0.0286039 0.0136413 -0.0059336 -0.0129864 -0.0033849 -0.0306543 -0.0127208 -0.0134000 -0.0058360 -0.0184529 -0.0121012 -0.0086248 -0.0038641 -0.0066540 -0.0145614 -0.0069387 -0.0023993 0.0052785 -0.0058585 -0.0113515 -0.0240859 -0.0293542 -0.0182304 -0.0135877 -0.0233503 -0.0221791 -0.0210274 -0.0206651 -0.0136687 -0.0260084 -0.0196836 -0.0171734 -0.0361883 -0.0226194 -0.0098397 -0.0177059 -0.0180994 -0.0019362 -0.0107225 -0.0182348 -0.0039808 0.0166481 -0.0118509 -0.0092793 -0.0115728 -0.0104768 -0.0146340 -0.0081698 -0.0131965 -0.0146547 -0.0097390 -0.0072158 -0.0154250 -0.0301893 0.0191119 0.0244996 0.0311978 0.0074321 0.0068170 0.0331102 0.0089937 0.0256954 0.0117050 0.0013302 -0.0024937 0.0179607 0.0155847 0.0145681 0.0310669 0.0117581 0.0095005 -0.0148065 -0.0197695 -0.0116903 -0.0195405 -0.0148461 -0.0074318 -0.0159867 -0.0205819 -0.0227931 -0.0139847 -0.0144278 -0.0136483 -0.0258195 -0.0176017 0.0111042 0.0164074 0.0009943 -0.0039097 -0.0055465 0.0044085 0.0007010 -0.0072619 -0.0109614 0.0006969 -0.0090963 -0.0032128 -0.0167781 -0.0253635 -0.0147318 -0.0121738 -0.0209912 -0.0263573 -0.0239178 -0.0165536 -0.0268264 -0.0277440 -0.0259725 -0.0232812 -0.0256177 -0.0160318 -0.0221682 0.0180442 0.0199496 0.0195431 -0.0209407 -0.0131812 -0.0191558 -0.0001687 -0.0206629 -0.0201540 0.0074024 -0.0138632 -0.0102311 -0.0169636 -0.0238714 -0.0196354 -0.0064586 -0.0228424 -0.0045711 -0.0081710 -0.0181573 -0.0094269 -0.0109942 -0.0193502 -0.0107331 -0.0079633 -0.0084022 -0.0207179 -0.0198324 -0.0048455 -0.0105805 -0.0110829 -0.0094991 -0.0059701 -0.0136180 -0.0213446 -0.0046661 -0.0153348 -0.0018154 0.0015278 -0.0115112 -0.0084286 -0.0150636 -0.0172644 -0.0237423 0.0062706 0.0020276 0.0135215 -0.0039622 0.0029629 -0.0288253 0.0051946 -0.0049225 -0.0110595 0.0060669 -0.0118928 -0.0009438 -0.0094557 0.0006268 0.0035373 -0.0084795 -0.0065708 -0.0144104 -0.0010679 -0.0094681 -0.0176805 -0.0185653 -0.0110277 0.0004404 -0.0123687 -0.0095172 -0.0183813 -0.0284469 -0.0235688 -0.0075777 -0.0143795 -0.0076202 -0.0179284 -0.0067371 -0.0088053 -0.0265530 -0.0280067 -0.0282682 -0.0071543 -0.0118616 -0.0039141 -0.0141561 -0.0212185 -0.0046802 -0.0042986 0.0102144 0.0134631 0.0175919 0.0082729 0.0288813 0.0240276 0.0091452 0.0059811 0.0234615 0.0152643 -0.0034678 -0.0126351 -0.0174919 -0.0026623 0.0089641 0.0202602 -0.0163197 -0.0225741 -0.0190781 -0.0121904 -0.0286151 -0.0041478 -0.0127162 -0.0305007 -0.0152870 -0.0152360 -0.0194769 -0.0019892 0.0068173 0.0290696 0.0145006 0.0007414 -0.0090179 -0.0014975 -0.0130117 0.0182958 0.0104245 0.0024143 0.0283227 0.0009051 0.0206496 0.0306170 0.0206131 0.0071184 0.0170464 0.0121693 0.0184049 0.0212908 0.0194177 0.0173327 0.0126348 -0.0080612 -0.0139877 -0.0021494 -0.0264915 0.0235111 0.0155982 -0.0093010 0.0003588 0.0150967 0.0156251 0.0311681 0.0379741 -0.0030079 0.0048289 0.0007031 -0.0025742 -0.0067466 0.0039680 -0.0135158 -0.0200128 0.0048761 0.0054509 0.0096394 0.0119920 0.0042802 0.0159176 0.0181130 0.0081706 -0.0006757 0.0174927 0.0092775 0.0261031 0.0083286 -0.0071641 0.0042533 -0.0163134 -0.0017993 -0.0090586 -0.0199680 -0.0192548 -0.0052550 -0.0122110 -0.0081815 -0.0095576 -0.0217705 -0.0079597 -0.0103434 0.0127132 0.0020500 0.0044085 0.0139917 0.0198091 0.0174195 0.0142827 0.0160760 -0.0138731 -0.0256021 -0.0172004 -0.0156089 -0.0031993 -0.0096597
0.0264108 -0.0045921 0.0019588 0.0119152 -0.0108425 0.0098036 0.0272902 0.0012923 0.0025753 -0.0099222 0.0136006 0.0059005 0.0339239 0.0298104 0.0327831 0.8377941 0.0066140 0.0111627 -0.0035338 0.0003700 0.0261996 -0.0079641 0.0169542 0.0324791 0.0408570 -0.0077089 -0.0115861 -0.0133933 0.0277483 0.0014427 -0.0011478 -0.0011806 -0.0035870 -0.0005933 -0.0011238 0.0121019 0.0030967 -0.0035797 0.0170955 0.0270984 0.0063625 0.0182206 -0.0068955 -0.0149876 0.0153494 0.0093266 -0.0099776 0.0190768 0.0078164 0.0114850 -0.0065469 0.0126987 0.0114056 0.0196122 0.0213944 0.0127557 -0.0072579 0.0355012 0.0021329 0.0014550 0.0120064 0.0071174 -0.0055118 0.0030500 0.0108593 0.0155612 0.0173424 0.0069025 0.0204838 0.0091376 0.0115596 0.0196166 0.0031263 0.0382802 0.0071880 -0.0138426 -0.0049584 -0.0071510 -0.0071284 0.0028026 0.0105301 0.0091567 0.0059777 0.0074460 0.0188185 0.0027842 0.0041025 0.0145873 0.0042049 0.0340412 0.0334338 0.0120855 0.0115347 0.0168717 0.0002651 0.0142884 0.0011224 -0.0028861 0.0303339 0.0025474 0.0050832 0.0152281 0.0110807 0.0419310 0.0250024 0.0182395 -0.0066070 -0.0192938 0.0073348 -0.0060267 -0.0017428 0.0392770 0.0133611 -0.0201168 -0.0226327 -0.0053902 0.0206159 -0.0095340 -0.0071021 0.0011869 -0.0092552 0.0211145 0.0009319 0.0144636 0.0024510 0.0024855 -0.0106473 0.0307447 0.0143482 0.0237062 0.0008858 0.0086556 -0.0088384 -0.0014923 0.0305480 0.0173842 -0.0185540 -0.0044738 0.0119889 0.0104247 0.0118423 0.0146971 0.0080247 0.0352748 0.0005947 0.0269881 0.0034831 -0.0105619 0.0012448 0.0185305 -0.0093200 0.0109197 0.0346715 0.0024925 0.0140693 0.0244683 -0.0012919 0.0321336 -0.0044046 0.0015434 0.0053371 0.0181321 0.0305644 -0.0031079 0.0130711 0.0092243 0.0392888 0.0397896 0.0166290 0.0254086 0.0360625 0.0195090 0.0109396 0.0361117 0.0025434 0.0015119 0.0143310 -0.0064970 -0.0049216 0.0226046 0.0396928 0.0434702 0.0195490 0.0188614 0.0259107 0.0128769 0.0116655 0.0184908 0.0124649 0.0275155 0.0039058 0.0286370 0.0369926 0.0161403 0.0165049 0.0294698 0.0162829 0.0088790 0.0003925 0.0047253 0.0008101 0.0157541 -0.0088979 0.0266964 -0.0074084 0.0180991 0.0073323 0.0332020 0.0290775 0.0143136 -0.0045100 0.0325322 0.0365054 0.0121248 0.0233832 0.0322399 0.0120761 0.0210265 0.0241368 0.0140344 0.0255392 0.0426463 0.0164917 0.0193292 0.0155854 0.0053754 0.0006242 0.0296937 0.0078625 0.0190117 0.0508032 0.0315217 0.0419981 0.0466908 0.0444636 0.0382532 0.0468538 0.0198555 0.0255506 0.0535303 0.0309432 0.0250253 0.0322506 0.0367323 -0.0009159 0.0228276 0.0229516 0.0028931 0.0208774 0.0143644 0.0092200 0.0210209 0.0299124 0.0224744 0.0491638 0.0308246 0.0214629 0.0440937 0.0482599 0.0365080 0.0406759 0.0234604 0.0319395 0.0195748 0.0100599 0.0158925 0.0116312 -0.0012656 0.0035803 0.0082728 0.0261718 0.0191498 0.0000616 0.0290595 0.0332215 0.0404990 0.0352154 0.0337960 0.0164131 0.0134838 0.0205316 0.0264424 0.0071782 0.0237571 0.0276450 0.0279749 0.0349051 0.0152968 0.0396906 0.0329433 0.0380782 0.0345600 0.0345425 0.0248972 0.0213832 0.0159481 0.0233138 0.0321287 0.0194037 0.0161333 0.0237845 0.0285515 0.0000802 0.0267758 0.0224022 0.0029646 -0.0105616 0.0032208 -0.0165293 -0.0172967 0.0054944 0.0055567 -0.0021582 0.0043815 -0.0314956 -0.0302129 -0.0271279 -0.0364934 -0.0320658 -0.0310918 -0.0349538 -0.0165158 -0.0256489 -0.0275049 -0.0237512 -0.0203499 -0.0051190 -0.0218229 -0.0137664 -0.0054760 -0.0091754 -0.0122946 -0.0168521 -0.0085388 -0.0127076 -0.0220687 -0.0105996 -0.0170421 -0.0043014 -0.0225946 -0.0087584 0.0009507 0.0068285 -0.0040115 0.0094784 -0.0190110 -0.0025101 -0.0058154 -0.0073167 -0.0085139 -0.0051119 -0.0027982 -0.0046018 -0.0061352 -0.0034456 0.0086026 -0.0158842 -0.0040676 0.0060579 0.0071210 0.0004630 -0.0028465 0.0099257 0.0106778 -0.0027071 0.0030737 -0.0046097 -0.0122118 -0.0055013 0.0099000 0.0019744 0.0108969 -0.0150900 -0.0027094 -0.0111437 -0.0074231 -0.0126082 0.0002653 0.0077961 -0.0087324 0.0012195 -0.0307464 -0.0281895 -0.0264429 -0.0138111 -0.0213551 -0.0229537 -0.0108642 -0.0031147 -0.0109705 -0.0206331 -0.0049327 -0.0007410 -0.0011375 -0.0078946 -0.0177488 -0.0070846 -0.0118605 -0.0178525 -0.0170444 -0.0240306 -0.0104693 -0.0204770 -0.0173070 -0.0182532 -0.0175195 -0.0320227 -0.0420486 -0.0335417 -0.0408071 -0.0263343 -0.0367230 -0.0364332 -0.0289284 -0.0248454 0.0057886 0.0070491 0.0041831 -0.0061985 -0.0034288 -0.0111587 -0.0163376 -0.0061575 -0.0072412 -0.0003560 -0.0115893 0.0038980 -0.0059723 -0.0285087 -0.0376186 -0.0410145 -0.0234687 -0.0256647 -0.0273262 -0.0240234 -0.0186684 -0.0209545 -0.0321931 -0.0026218 -0.0155390 0.0042582 -0.0217517 -0.0050920 0.0055123 -0.0018453 -0.0188746 -0.0127706 0.0024762 -0.0063601 -0.0088078 -0.0093710 -0.0143043 0.0033382 -0.0070856 -0.0052421 -0.0186360 -0.0014348 -0.0071932 -0.0305637 -0.0077871 -0.0128759 -0.0183501 -0.0077818 -0.0063112 -0.0181920 0.0011582 0.0027331 -0.0109384 0.0000978 -0.0180449 -0.0159309 -0.0071434 -0.0110586 0.0029228 -0.0011081 0.0001972 -0.0104764 -0.0021020 0.0081907 -0.0094204 -0.0257323 -0.0067993 -0.0025210 -0.0186485 -0.0119245 -0.0092646 -0.0084622 -0.0120145 -0.0107167 -0.0176429 -0.0080018 -0.0189241 -0.0101994 -0.0178516 -0.0203274 -0.0096479 -0.0236372 -0.0235177 -0.0112653 -0.0110288 -0.0186002 -0.0187024 -0.0015600 0.0102114 0.0036832 -0.0042514 -0.0003762 0.0061289 -0.0036927 0.0147351 -0.0036344 -0.0049595 0.0002551 0.0061739 -0.0027107 -0.0054484 0.0087243 0.0069569 -0.0133602 0.0019955 -0.0042574 -0.0046155 -0.0062199 -0.0069926 -0.0181262 -0.0163776 -0.0126035 -0.0183601 0.0012952 -0.0055755 -0.0125595 0.0082865 0.0022610 0.0018421 -0.0073669 -0.0200573 -0.0015417 0.0173965 -0.0127040 -0.0015985 -0.0062749 0.0022754 0.0115156 -0.0024984 -0.0015724 0.0091347 -0.0091906 0.0066854 0.0126343 -0.0044401 0.0203895 0.0133941 0.0131875 0.0045359 -0.0010283 0.0002236 -0.0180206 -0.0001984 -0.0136420 0.0108480 -0.0021107 -0.0023642 -0.0013664 -0.0002933 0.0051728 -0.0065601 -0.0051432 -0.0057401 -0.0164471 0.0139099 0.0142965 0.0038659 0.0100286 0.0053356 -0.0023252 -0.0044039 -0.0189562 -0.0013177 -0.0062300 -0.0002853 0.0026046 0.0070128 -0.0059364 -0.0199368 -0.0126587 -0.0104562 -0.0121704 -0.0119289 -0.0103230 -0.0127214 -0.0102009 -0.0103541 -0.0215032 -0.0202411 -0.0234355 -0.0207980 -0.0269099 -0.0189577 -0.0179020 -0.0240408 -0.0217699 -0.0055892 0.0079692 0.0082533 -0.0064954 -0.0095442 0.0040284 -0.0052771 -0.0060885 -0.0057014 -0.0004935 -0.0152976 -0.0104893 -0.0011783 -0.0020230 0.0083216
-0.0123475 0.0542607 0.0111823 0.0481229 0.0503319 -0.0176679 0.0114485 0.0016862 -0.0065068 -0.0053303 -0.0117252 0.0018814 0.0203735 0.0092016 0.0052364 0.0066140 0.8415502 0.0560504 -0.0073018 0.0795545 0.0087192 0.0520559 -0.0169558 0.0198118 0.0021686 0.0718773 0.0703885 -0.0202771 0.0292331 0.0153735 0.0772725 0.0602959 0.0563110 0.0103683 -0.0011534 0.0104913 0.0085841 -0.0093951 0.0251893 0.0147755 -0.0133846 0.0053540 -0.0059312 -0.0093680 0.0122571 0.0059760 -0.0002576 0.0073611 0.0084738 0.0139407 0.0170114 0.0159772 0.0086267 0.0194068 0.0065629 0.0041331 0.0033371 -0.0106543 0.0102257 -0.0104907 0.0115332 0.0040515 -0.0036076 -0.0030718 -0.0160563 0.0178085 0.0225563 0.0173237 0.0228398 -0.0054866 0.0090141 -0.0172743 0.0300872 0.0251901 -0.0127348 -0.0074184 -0.0046159 -0.0100586 -0.0080287 -0.0043487 0.0115962 0.0204594 0.0138254 0.0175003 0.0179582 0.0086624 0.0167368 0.0073065 0.0277581 0.0051003 0.0032288 -0.0103748 -0.0136348 0.0025048 0.0494789 -0.0117831 0.0133584 -0.0018622 0.0039295 -0.0020494 0.0282460 0.0029100 0.0668298 0.0117394 0.0293405 0.0253122 -0.0043324 -0.0154699 0.0141098 -0.0103753 0.0018244 0.0186322 0.0236376 -0.0025296 0.0038514 -0.0041295 0.0141077 0.0068485 0.0108802 -0.0009702 0.0088217 0.0163635 0.0152684 0.0117038 0.0132138 -0.0077022 -0.0082289 -0.0016334 0.0329865 0.0519132 0.0534037 0.0128014 -0.0087201 0.0059840 -0.0050127 -0.0075002 -0.0029151 -0.0031886 0.0067206 0.0105458 -0.0031737 0.0019691 -0.0165424 -0.0073772 0.0701078 -0.0105543 0.0077030 -0.0073679 -0.0062201 -0.0149445 -0.0294430 -0.0192638 -0.0088792 -0.0125789 -0.0069864 -0.0017766 -0.0118404 -0.0188219 0.0567660 0.0039390 -0.0120843 -0.0022747 0.0132830 0.0731964 0.0230805 0.0105031 0.0133185 0.0147364 -0.0023184 0.0009155 0.0076492 0.0053575 0.0164537 0.0203071 0.0170509 0.0101723 0.0250144 0.0102812 0.0154728 0.0390691 0.0206991 -0.0018236 0.0687282 0.0036847 0.0216231 0.0687960 0.0529510 0.0129260 0.0103084 0.0195124 0.0287634 0.0147677 0.0151366 0.0130635 0.0221026 0.0273378 0.0678548 -0.0122481 -0.0151800 0.0102909 0.0636635 0.0106517 0.0135954 -0.0098580 0.0045302 0.0166660 -0.0133071 -0.0008417 0.0233708 0.0191785 0.0501679 -0.0105748 -0.0009887 -0.0222226 0.0139397 0.0083699 0.0000474 -0.0100014 -0.0208469 0.0867363 -0.0232614 -0.0051512 -0.0002407 -0.0183715 -0.0029771 -0.0121388 0.0554455 -0.0057467 0.0607620 0.0229577 0.0211103 -0.0069000 -0.0071159 0.0098583 0.0000329 -0.0003523 0.0137840 0.0037178 -0.0177640 0.0065977 -0.0031664 -0.0041464 0.0088134 0.0068357 0.0828454 -0.0091086 0.0458215 0.0508138 -0.0012991 0.0041594 0.0273301 -0.0175505 -0.0066380 -0.0102101 0.0101237 -0.0064468 0.0056235 0.0091821 0.0163419 0.0180561 0.0254215 0.0741806 0.0313271 0.0126988 0.0159167 0.0310250 0.0215150 0.0154162 0.0087387 0.0340606 0.0139729 0.0155051 0.0264084 0.0411990 0.0060559 0.0370221 -0.0042411 -0.0049147 0.0866721 0.0236542 0.0752687 0.0685539 0.0675674 0.0464465 0.0080105 0.0212513 0.0273268 0.0046092 0.0068684 0.0015701 0.0028262 0.0073555 -0.0009414 -0.0205141 -0.0178197 -0.0053067 -0.0101057 -0.0030926 -0.0021821 -0.0022684 0.0106950 0.0011250 0.0388955 0.0059824 0.0125616 -0.0026203 0.0089146 0.0048917 -0.0060842 0.0064808 0.0103957 0.0022469 0.0101084 0.0192665 -0.0087867 -0.0165017 -0.0141294 -0.0096849 -0.0176439 -0.0255844 -0.0205161 -0.0035370 -0.0165458 -0.0190139 0.0592846 0.0559415 0.0692763 0.0532661 0.0502244 0.0599436 0.0616307 0.0602108 0.0434562 0.0321440 0.0446824 0.0414904 0.0551497 0.0281556 0.0383373 0.0316557 0.0065963 -0.0036171 0.0026824 0.0300303 0.0160358 0.0162718 -0.0163321 -0.0286339 -0.0064079 -0.0081336 -0.0233046 -0.0116651 -0.0174387 -0.0032112 0.0047325 -0.0145934 -0.0012980 -0.0387244 -0.0215208 -0.0156768 -0.0297135 -0.0284258 -0.0284304 -0.0162959 -0.0175884 -0.0233137 -0.0270955 -0.0427944 -0.0255268 -0.0153952 -0.0035462 -0.0102009 -0.0357483 -0.0332212 -0.0240737 -0.0113949 -0.0201118 -0.0130201 -0.0068878 -0.0094719 0.0020043 -0.0023092 -0.0273262 -0.0021311 0.0007087 -0.0023688 0.0363725 0.0479826 -0.0211818 -0.0276335 -0.0222988 -0.0236498 -0.0205136 -0.0103473 -0.0262549 -0.0160233 -0.0187679 -0.0170963 -0.0272498 -0.0282302 -0.0102660 -0.0087512 -0.0133381 -0.0260163 -0.0140457 0.0378164 0.0321780 0.0308772 0.0331345 0.0415575 0.0552936 0.0395312 0.0563135 0.0505551 0.0409452 -0.0263788 -0.0204217 -0.0302461 -0.0155090 -0.0111449 -0.0219637 -0.0186821 -0.0183970 -0.0157051 -0.0187500 -0.0116162 -0.0254620 -0.0018953 -0.0090264 -0.0160368 -0.0192287 -0.0096301 -0.0204603 -0.0234281 -0.0176490 -0.0131465 -0.0152319 -0.0173544 0.0123407 0.0128402 -0.0016785 -0.0125080 -0.0148417 0.0020118 0.0006372 0.0404266 0.0104665 0.0147075 0.0052025 0.0078246 -0.0088669 -0.0043953 0.0038699 -0.0091678 -0.0221629 0.0286839 -0.0059691 -0.0267746 -0.0251134 -0.0165525 -0.0196797 -0.0306443 -0.0327908 -0.0329177 -0.0221709 -0.0169960 -0.0211389 -0.0415554 -0.0320466 -0.0430301 -0.0298965 -0.0191443 -0.0246037 -0.0242555 -0.0209044 -0.0131837 -0.0160645 -0.0128011 -0.0045879 -0.0137354 -0.0254006 -0.0033470 -0.0217735 0.0261816 0.0199584 0.0231154 0.0133283 0.0072247 0.0125679 0.0105031 0.0289542 0.0247170 0.0223290 -0.0136305 0.0443281 0.0456561 -0.0185748 -0.0172312 -0.0295157 -0.0079127 -0.0044042 -0.0188254 -0.0324873 -0.0186193 -0.0190786 -0.0194897 -0.0220202 -0.0270733 -0.0246989 -0.0234052 -0.0225908 -0.0156888 -0.0341260 -0.0366872 -0.0364155 0.0118550 0.0081916 -0.0087333 -0.0241333 -0.0188524 0.0290875 0.0428672 0.0038507 0.0032211 -0.0017303 0.0186865 -0.0052931 -0.0109313 0.0076631 0.0180202 0.0052245 -0.0171194 -0.0192222 -0.0228898 -0.0188425 -0.0198227 -0.0178845 0.0004593 -0.0133830 -0.0256808 -0.0240690 -0.0229688 -0.0378628 -0.0236280 -0.0206429 -0.0290874 -0.0327731 -0.0303924 -0.0219215 -0.0266793 -0.0015170 -0.0185816 -0.0029170 -0.0176828 -0.0199518 0.0027774 -0.0075818 -0.0052170 -0.0110842 -0.0118380 -0.0345004 0.0098974 -0.0328731 -0.0446066 -0.0350264 -0.0230584 -0.0320394 -0.0222372 -0.0146328 -0.0107334 0.0051814 0.0015843 -0.0071330 -0.0267416 0.0096555 -0.0148055 -0.0197539 -0.0341685 -0.0219685 -0.0175204 -0.0292936 -0.0187278 -0.0130032 -0.0282954 -0.0388579 -0.0175451 -0.0221706 -0.0289282 -0.0310223 -0.0148377 -0.0180934 -0.0238884 -0.0241076 -0.0133866 -0.0164050 -0.0195300 -0.0184336 -0.0325342 -0.0187480 -0.0090872 -0.0298946 -0.0062614 0.0012820 0.0127308 -0.0280485 -0.0392179 -0.0283366 -0.0239231 -0.0265525 -0.0330218 -0.0269819 -0.0070440 0.0123071 -0.0200727 -0.0058379 0.0091716
-0.0096101 0.0344363 0.0162691 0.0682105 0.0495464 0.0093058 0.0095697 0.0007997 -0.0030556 -0.0126063 -0.0199664 -0.0010523 0.0247958 0.0129802 -0.0269045 0.0111627 0.0560504 0.8550558 0.0066925 0.0615160 0.0080296 0.0444309 -0.0191925 0.0169895 -0.0064035 0.0494488 0.0518169 -0.0210823 0.0261097 0.0046500 0.0593788 0.0444786 0.0480703 0.0240718 0.0201550 0.0210097 0.0243878 -0.0120301 0.0118261 0.0241363 -0.0049989 0.0030161 0.0161262 0.0023677 0.0103425 -0.0016437 -0.0037726 0.0166770 0.0117928 0.0021195 0.0220438 0.0019478 0.0099001 0.0212176 0.0177478 0.0039753 -0.0011047 0.0048118 -0.0082197 -0.0052850 0.0092268 0.0055171 0.0017814 0.0044707 -0.0224532 -0.0325159 -0.0154491 -0.0198028 -0.0186259 -0.0010042 0.0134450 -0.0199177 0.0216665 0.0195328 -0.0096443 -0.0167581 -0.0073465 -0.0021787 -0.0279415 -0.0010115 0.0114111 0.0144143 0.0075548 0.0094251 0.0059312 0.0059649 0.0010773 0.0085979 0.0140883 0.0084125 0.0048578 0.0059182 -0.0141865 0.0004367 0.0471859 -0.0073630 0.0160586 -0.0073874 -0.0030523 0.0075417 0.0170534 0.0140284 0.0690071 0.0237149 0.0275601 0.0225458 -0.0064430 -0.0035196 0.0041692 -0.0024934 0.0028312 0.0195684 0.0206349 0.0011263 -0.0071672 0.0037709 0.0054296 0.0081519 -0.0062615 -0.0017935 0.0097251 0.0135077 0.0043299 0.0060501 0.0042815 0.0051076 0.0032653 -0.0088250 0.0268457 0.0436191 0.0406581 -0.0047267 -0.0186506 -0.0107752 -0.0025463 0.0062373 -0.0093288 -0.0126911 0.0014661 0.0087260 -0.0139437 0.0022240 0.0007665 -0.0092034 0.0598027 -0.0026769 -0.0096436 -0.0176862 0.0073162 -0.0072057 -0.0119090 -0.0194641 0.0002418 -0.0204215 0.0003495 -0.0084179 0.0018321 -0.0019551 0.0320091 0.0029771 -0.0137990 -0.0102283 0.0130751 0.0501020 0.0088456 0.0046487 0.0113364 0.0041739 0.0023574 0.0162281 0.0174807 0.0071288 0.0060690 0.0118483 0.0180146 0.0108427 0.0260580 0.0095243 0.0066030 0.0388420 0.0249023 0.0189503 0.0599489 0.0064522 0.0193994 0.0508195 0.0475860 0.0137570 0.0124487 0.0092632 0.0077172 0.0187090 0.0112564 0.0095535 0.0124455 0.0361141 0.0636989 0.0012574 -0.0196786 -0.0055309 0.0579973 0.0082173 0.0118219 -0.0091056 -0.0064413 0.0187716 -0.0184650 0.0077003 0.0157705 0.0101097 0.0366384 0.0086240 0.0103772 -0.0037686 0.0265775 -0.0015937 0.0096398 -0.0053404 -0.0024197 0.0657139 -0.0189524 -0.0056436 0.0025316 -0.0107988 0.0051290 0.0008589 0.0450067 -0.0050555 0.0379361 0.0273071 0.0137574 0.0123608 -0.0032493 0.0059741 0.0096649 0.0016674 0.0087941 0.0047799 0.0022514 0.0074538 -0.0005037 -0.0068665 0.0007365 0.0086423 0.0620082 -0.0052562 0.0287083 0.0367806 0.0076603 0.0139054 0.0115432 -0.0067800 0.0000144 -0.0155472 0.0078079 -0.0069808 -0.0018668 0.0072480 0.0283179 0.0166678 0.0255112 0.0644888 0.0173367 0.0151061 0.0244975 0.0227796 0.0151800 0.0194395 0.0006347 0.0184444 -0.0026532 0.0130592 0.0205300 0.0343478 -0.0022159 0.0345540 -0.0018546 -0.0136056 0.0696924 0.0313895 0.0492473 0.0582452 0.0679145 0.0482419 0.0057652 0.0010311 0.0160951 0.0095212 0.0106297 0.0071574 -0.0031947 -0.0011839 -0.0160636 -0.0022322 -0.0024851 -0.0027049 -0.0054941 0.0120548 0.0112276 -0.0131278 0.0122251 -0.0038425 0.0337748 -0.0005834 0.0146169 -0.0061361 -0.0075038 0.0068159 -0.0043053 -0.0045162 0.0010438 0.0005923 -0.0013162 0.0014098 -0.0156910 -0.0176459 -0.0243485 -0.0069236 -0.0238102 -0.0133359 -0.0149986 -0.0173090 -0.0134328 -0.0090964 0.0515024 0.0598542 0.0465740 0.0552273 0.0521884 0.0502157 0.0341450 0.0472461 0.0501357 0.0202016 0.0340235 0.0355589 0.0307193 0.0372327 0.0168725 0.0265302 0.0104795 0.0034542 0.0061417 0.0439944 0.0209111 0.0102581 -0.0219986 -0.0091752 -0.0036744 -0.0138717 0.0001618 -0.0020659 -0.0126768 -0.0044896 -0.0058402 -0.0042525 0.0067564 -0.0222961 -0.0207582 -0.0181162 -0.0191915 -0.0290319 -0.0136893 -0.0155843 -0.0191198 -0.0262782 -0.0198202 -0.0328739 -0.0317318 -0.0256554 -0.0282386 -0.0206507 -0.0358549 -0.0285463 -0.0153761 -0.0064599 -0.0250937 -0.0184163 -0.0061823 -0.0162274 -0.0039656 -0.0106415 -0.0192281 0.0030843 0.0043758 -0.0084615 0.0398156 0.0366909 -0.0028734 -0.0109328 -0.0206707 -0.0111927 -0.0153305 -0.0008973 -0.0226261 -0.0054848 -0.0110448 -0.0143534 -0.0064324 -0.0108873 -0.0126822 -0.0031721 -0.0060353 -0.0147934 -0.0139545 0.0171625 0.0268130 0.0260588 0.0108315 0.0126646 0.0179605 0.0179976 0.0305959 0.0266596 0.0200806 -0.0224501 -0.0154225 -0.0200320 0.0094745 -0.0017003 -0.0193922 -0.0127152 0.0059720 0.0016011 -0.0051055 -0.0030222 -0.0154890 0.0000282 -0.0290012 -0.0190428 -0.0263500 -0.0112511 -0.0273159 -0.0291087 -0.0223089 -0.0167782 -0.0254666 -0.0166489 0.0241822 0.0171207 0.0004974 -0.0052295 -0.0020997 0.0124832 0.0059991 0.0295738 0.0080124 0.0239487 0.0207093 0.0056749 -0.0058482 0.0055031 0.0078396 -0.0007852 -0.0040930 0.0241594 0.0037736 -0.0201629 -0.0316995 -0.0120294 -0.0329371 -0.0158719 -0.0131145 -0.0231028 -0.0093728 -0.0076613 -0.0148295 -0.0286803 -0.0340781 -0.0322077 -0.0268903 -0.0042391 -0.0067770 -0.0101365 -0.0181265 -0.0020092 -0.0158553 -0.0070752 0.0091005 -0.0164028 -0.0155360 -0.0144152 -0.0039637 0.0242626 0.0284435 0.0141706 0.0177856 -0.0041791 0.0068341 0.0071165 0.0228582 0.0186959 0.0244772 -0.0075961 0.0365719 0.0414464 -0.0076155 -0.0149516 -0.0213053 -0.0202590 -0.0198639 -0.0030776 -0.0222727 -0.0137420 -0.0261529 -0.0193752 -0.0251807 -0.0156533 -0.0209398 -0.0288070 -0.0221444 -0.0206714 -0.0287824 -0.0257749 -0.0212981 0.0036423 0.0100869 0.0116759 -0.0199625 -0.0136516 0.0262295 0.0377517 0.0104880 0.0201785 -0.0091475 0.0184225 0.0130374 0.0045060 -0.0011653 0.0127478 0.0112724 -0.0060629 -0.0087913 -0.0163597 -0.0240121 -0.0110840 -0.0216249 0.0004707 -0.0222284 -0.0176454 -0.0238588 -0.0177546 -0.0030410 -0.0156774 -0.0353905 -0.0270249 -0.0287397 -0.0199502 -0.0235015 -0.0194117 -0.0192246 -0.0146214 -0.0172312 -0.0189102 -0.0244706 -0.0022147 -0.0181665 -0.0051873 -0.0067289 -0.0052272 -0.0210822 0.0007563 -0.0326110 -0.0395054 -0.0163878 -0.0260173 -0.0448202 -0.0282738 -0.0261996 -0.0094059 -0.0052227 -0.0052241 0.0049681 -0.0081665 0.0074820 -0.0302576 -0.0314545 -0.0280042 -0.0103306 -0.0273596 -0.0224367 -0.0240501 -0.0170863 -0.0389014 -0.0283217 -0.0225956 -0.0239545 -0.0183118 -0.0212171 -0.0333258 -0.0092256 -0.0182331 -0.0197798 -0.0099319 -0.0064235 -0.0127970 -0.0201611 -0.0276615 -0.0113501 -0.0049569 -0.0195794 -0.0186644 -0.0016307 0.0010346 -0.0272904 -0.0298439 -0.0320570 -0.0244045 -0.0194538 -0.0249687 -0.0068882 0.0036104 0.0094890 -0.0090524 0.0014670 0.0008279
0.0016919 0.0041380 -0.0049378 -0.0024555 -0.0092888 0.0105664 0.0067374 0.0173625 0.0055122 -0.0052814 -0.0036292 0.0012555 0.0165969 -0.0009802 -0.0042701 -0.0035338 -0.0073018 0.0066925 0.9017764 -0.0016870 -0.0042751 0.0061851 -0.0030063 0.0003550 -0.0035920 -0.0040904 0.0012460 -0.0146370 0.0079509 -0.0008801 -0.0101192 -0.0046643 0.0027294 -0.0003367 -0.0008057 -0.0019138 -0.0049907 -0.0123508 0.0060577 0.0067216 0.0152262 0.0084001 0.0093868 -0.0030322 0.0057855 -0.0003055 0.0053186 0.0003367 0.0055747 -0.0119527 -0.0015192 -0.0174751 0.0117560 0.0143423 0.0043524 0.0048963 0.0081024 -0.0017249 -0.0106977 -0.0014826 0.0107402 0.0076301 0.0000575 0.0186106 0.0025341 -0.0204601 -0.0309136 -0.0204413 -0.0240527 0.0042607 0.0053499 -0.0013916 0.0148821 0.0054691 0.0116160 -0.0022085 -0.0061085 0.0067399 0.0115047 0.0108642 0.0006019 -0.0088342 -0.0050573 0.0070308 -0.0008224 -0.0172456 0.0076765 -0.0082228 -0.0017722 -0.0043029 -0.0040578 0.0008612 0.0003288 0.0101767 0.0068644 -0.0069808 0.0023841 0.0118199 0.0128878 -0.0006255 0.0136342 0.0170313 -0.0033410 0.0091868 0.0046366 -0.0064028 -0.0001851 0.0058078 -0.0039312 0.0073220 0.0063555 -0.0001662 -0.0109228 -0.0145444 -0.0011181 0.0003795 0.0066541 0.0131088 -0.0013520 -0.0012821 0.0018527 0.0070287 -0.0225546 -0.0020679 -0.0001653 -0.0086008 0.0131122 -0.0002839 0.0063312 -0.0016392 -0.0033059 0.0056892 0.0031649 -0.0043896 0.0002124 -0.0039384 0.0008489 -0.0043357 0.0085784 0.0152468 0.0123660 0.0047443 -0.0004222 -0.0028499 -0.0070112 0.0017101 -0.0022494 0.0005240 0.0134985 -0.0023186 -0.0074730 0.0102782 0.0059310 0.0040095 0.0041779 0.0126273 0.0078780 0.0030126 0.0112312 0.0051202 -0.0113036 -0.0088774 0.0122254 -0.0124960 0.0074679 0.0043380 0.0026284 0.0020101 0.0052759 -0.0020620 0.0075978 0.0004599 -0.0177808 0.0047196 0.0003675 0.0080550 0.0047641 0.0034079 -0.0078701 -0.0041285 0.0089722 0.0127037 -0.0023896 0.0006847 0.0058214 0.0001789 -0.0052760 0.0060436 0.0213559 0.0106724 -0.0018603 0.0033899 0.0057763 0.0000202 -0.0084279 -0.0008804 0.0077585 -0.0019382 0.0080645 -0.0170180 -0.0032497 0.0093151 -0.0032363 0.0044041 0.0124948 0.0021866 0.0066153 0.0068522 -0.0009926 0.0065427 -0.0062962 -0.0070718 0.0030403 0.0022519 0.0137594 -0.0044486 -0.0120522 0.0084318 -0.0007677 -0.0042461 0.0165193 -0.0015129 -0.0016115 0.0096986 0.0032458 0.0122930 0.0148944 -0.0002035 0.0021772 -0.0072425 -0.0060051 0.0032110 0.0041781 0.0166715 -0.0028611 0.0013805 0.0156921 0.0100579 0.0043181 -0.0027820 -0.0015215 0.0007474 -0.0010199 -0.0106662 -0.0005912 0.0069756 -0.0084794 -0.0002974 0.0113641 0.0086639 -0.0040770 0.0033303 0.0030918 0.0042482 0.0014497 -0.0150095 0.0023274 0.0038533 0.0061500 0.0039305 0.0038973 -0.0062992 0.0044395 0.0034504 -0.0071920 -0.0093993 0.0030528 -0.0049954 0.0048219 0.0080993 0.0030255 -0.0099487 0.0001668 -0.0029608 -0.0024597 0.0048298 0.0116948 -0.0051799 -0.0077035 0.0083915 -0.0035758 -0.0130874 -0.0079206 -0.0020192 0.0054753 -0.0065477 -0.0023930 0.0016326 0.0053430 -0.0069946 0.0007397 0.0009152 0.0129129 -0.0062674 -0.0073847 0.0070182 0.0045107 -0.0014327 -0.0104296 -0.0095538 0.0016979 0.0014418 -0.0081485 0.0064051 0.0047000 -0.0091812 -0.0107030 0.0109931 -0.0069590 -0.0024072 0.0009537 -0.0101693 -0.0158479 -0.0047254 -0.0128559 -0.0035169 0.0001185 -0.0189380 -0.0054743 -0.0094465 -0.0138023 -0.0149540 -0.0079749 -0.0026255 -0.0110878 -0.0095603 -0.0019381 -0.0074573 -0.0039197 -0.0065773 0.0035577 -0.0239288 -0.0096008 0.0140536 -0.0210604 -0.0139594 0.0043731 -0.0021290 -0.0181703 0.0025332 0.0069027 0.0099161 -0.0051461 0.0163761 0.0067120 -0.0011219 -0.0028764 0.0134682 -0.0076249 -0.0037273 -0.0083606 0.0162119 0.0051712 -0.0013552 -0.0069375 -0.0005317 -0.0070156 -0.0012512 -0.0040998 -0.0048396 0.0030079 0.0120703 0.0072614 0.0111921 -0.0061590 -0.0190683 -0.0022746 0.0111170 0.0189894 -0.0005675 -0.0047508 0.0015749 -0.0013605 0.0163534 -0.0045438 -0.0027166 0.0095804 0.0029518 -0.0015913 -0.0151683 0.0054246 -0.0098769 0.0105550 0.0155606 0.0037642 0.0063490 -0.0120337 -0.0075427 0.0020337 -0.0095328 -0.0015770 -0.0095171 -0.0070412 -0.0029456 0.0075798 0.0021801 0.0117361 -0.0107018 0.0051680 -0.0196679 -0.0110775 0.0067497 0.0241779 0.0114526 -0.0070733 -0.0089225 -0.0022205 -0.0120383 -0.0158583 -0.0244056 -0.0156374 -0.0195591 -0.0153020 -0.0203962 -0.0104113 0.0177836 0.0069665 -0.0008836 0.0159633 -0.0071288 -0.0013792 -0.0003860 -0.0125212 0.0077823 -0.0148695 0.0089839 -0.0045812 -0.0078281 -0.0148087 -0.0177644 -0.0170165 0.0051124 -0.0131250 -0.0156747 0.0011300 0.0055189 -0.0180342 -0.0066713 -0.0047957 -0.0120347 0.0164715 -0.0040698 0.0064534 0.0056028 -0.0008053 -0.0022061 -0.0052586 -0.0164720 -0.0043323 -0.0123664 -0.0085552 0.0022779 -0.0111610 0.0069835 -0.0076765 -0.0098341 0.0033217 -0.0097646 0.0005111 -0.0084779 -0.0023768 0.0033331 0.0074943 0.0024468 0.0097039 0.0111005 -0.0089765 0.0019089 -0.0067539 -0.0077279 -0.0131909 0.0113543 -0.0009824 0.0029171 0.0025541 -0.0114107 0.0112843 0.0123599 0.0113631 0.0031862 0.0067713 0.0039764 -0.0027695 0.0074918 0.0073944 0.0021651 0.0035572 -0.0062567 0.0095649 -0.0004729 -0.0169560 -0.0016520 -0.0179646 -0.0200243 0.0028732 -0.0064361 -0.0098496 0.0006035 -0.0116598 0.0038469 0.0089774 0.0061064 -0.0031478 -0.0069834 0.0020773 0.0098840 -0.0090298 -0.0089817 0.0040634 -0.0009773 -0.0217401 -0.0120609 0.0003395 0.0025798 0.0131183 -0.0004161 0.0037248 0.0078307 -0.0141649 -0.0074667 0.0067100 -0.0168921 -0.0077461 -0.0059658 -0.0177161 -0.0064120 -0.0036168 -0.0008506 0.0009098 -0.0151575 0.0086010 -0.0094144 0.0116274 -0.0115183 -0.0026760 0.0095062 0.0057896 0.0000164 -0.0046558 0.0056338 -0.0150728 -0.0028092 0.0076272 -0.0072768 -0.0026410 -0.0057829 -0.0041824 0.0096771 0.0027142 -0.0129862 0.0055014 0.0008853 0.0045663 0.0070845 -0.0050704 0.0021895 0.0067552 -0.0104371 -0.0040564 -0.0123196 -0.0144167 0.0077441 -0.0057581 0.0050143 -0.0128718 -0.0078045 -0.0084210 -0.0007890 0.0026502 0.0100486 -0.0097012 -0.0142252 0.0169000 0.0071632 -0.0094829 0.0088766 -0.0062229 0.0138928 -0.0073598 -0.0086451 -0.0044282 -0.0039714 0.0045702 -0.0088895 0.0044320 -0.0082680 -0.0010016 -0.0028749 -0.0086971 0.0070826 0.0047829 0.0039342 0.0133797 0.0022362 -0.0038679 0.0201461 -0.0054277 -0.0118496 0.0054686 -0.0021751 0.0053992 -0.0001619 0.0035937 -0.0052294 -0.0055794 -0.0114574 0.0045889 0.0016534 0.0019663 -0.0116605 0.0091222 -0.0035693 -0.0029362 -0.0125687 -0.0049599 -0.0178980
-0.0067245 0.0669948 0.0289617 0.0743193 0.0791203 -0.0220052 0.0058012 -0.0204319 -0.0070225 -0.0049106 -0.0126874 0.0012873 0.0105894 -0.0054169 -0.0117039 0.0003700 0.0795545 0.0615160 -0.0016870 0.8565295 -0.0145767 0.0666670 -0.0362494 0.0152101 -0.0074472 0.0775794 0.0735761 -0.0161007 0.0150650 0.0016576 0.0766508 0.0585774 0.0801394 0.0093880 0.0082876 0.0052096 0.0093731 -0.0006813 0.0178571 0.0078616 -0.0129542 -0.0076042 0.0017166 -0.0016221 0.0074143 0.0036444 0.0046894 0.0148586 0.0020094 0.0270111 0.0540164 0.0260907 -0.0043043 0.0147906 0.0008425 0.0106570 0.0056729 -0.0109799 -0.0015159 -0.0019276 0.0055214 -0.0014126 0.0014416 0.0099737 -0.0178803 -0.0310218 -0.0152672 -0.0230893 -0.0171527 0.0013333 0.0106513 -0.0261240 0.0291776 0.0124251 -0.0247752 -0.0055837 0.0063486 0.0002969 -0.0132782 0.0030448 -0.0098849 0.0018761 -0.0074886 -0.0017773 -0.0107824 -0.0050050 -0.0094346 -0.0206104 0.0096122 -0.0015233 -0.0073291 0.0106647 -0.0134501 0.0038129 0.0687158 -0.0135082 0.0073933 0.0055399 -0.0025795 0.0004855 0.0096258 0.0138245 0.0743098 0.0073091 0.0259968 0.0163484 -0.0028331 -0.0135355 0.0036866 0.0032607 0.0077292 0.0169123 0.0127745 0.0099495 -0.0043988 0.0050524 0.0050994 0.0128720 0.0236328 0.0041474 0.0145771 -0.0002982 0.0284350 0.0063644 0.0036147 -0.0063060 -0.0159430 -0.0018682 0.0340959 0.0428533 0.0589410 -0.0018182 -0.0172924 -0.0060134 -0.0092993 0.0001377 0.0033949 -0.0011923 0.0223782 0.0116461 -0.0093558 0.0008647 0.0005909 -0.0033243 0.0678499 -0.0080941 -0.0146152 -0.0247330 -0.0025417 -0.0094239 -0.0160863 -0.0091552 0.0029654 -0.0122214 -0.0033220 -0.0062466 0.0001837 -0.0036976 0.0617887 -0.0121816 -0.0110110 0.0018447 0.0086424 0.0588723 -0.0063066 -0.0049193 0.0117157 0.0061731 -0.0018727 -0.0141248 0.0013690 0.0031659 0.0268040 0.0081148 0.0144115 0.0009171 0.0196252 0.0166002 0.0015503 0.0311020 0.0164280 0.0119096 0.0663311 -0.0007532 0.0183185 0.0692726 0.0627915 0.0058456 -0.0026134 0.0192062 0.0088119 0.0095530 0.0022005 0.0147258 0.0143497 0.0240803 0.0774064 0.0033427 -0.0083549 0.0140948 0.0708602 0.0008642 0.0108946 -0.0085781 0.0020440 0.0090186 -0.0232113 -0.0027775 0.0172669 0.0069803 0.0439132 -0.0012038 0.0023350 -0.0115510 0.0140574 0.0016070 -0.0069830 -0.0205971 0.0031551 0.0928488 -0.0258702 -0.0079056 -0.0135911 -0.0208324 -0.0095135 -0.0100984 0.0654618 -0.0084216 0.0499058 0.0193764 0.0172222 -0.0018694 -0.0032381 0.0068238 0.0076441 -0.0075901 -0.0021146 -0.0068404 -0.0061498 0.0028751 -0.0125465 -0.0206489 -0.0135152 0.0033303 0.0829033 -0.0042994 0.0368438 0.0610523 -0.0085813 0.0098115 0.0257389 -0.0145342 -0.0068739 -0.0142063 -0.0025316 -0.0179523 -0.0124570 0.0026976 0.0088716 0.0133636 0.0179861 0.0568991 0.0335965 0.0106244 0.0301989 0.0236557 0.0235490 0.0134246 0.0153547 0.0222736 -0.0017180 0.0300751 0.0154815 0.0338836 0.0009159 0.0388625 -0.0148414 -0.0100077 0.0856476 0.0310405 0.0762334 0.0656347 0.0564416 0.0482057 0.0078473 0.0114710 0.0175452 -0.0025263 0.0144498 0.0007511 -0.0047123 -0.0013623 0.0073328 -0.0075290 -0.0215361 -0.0102393 -0.0090946 -0.0116567 -0.0072498 -0.0133136 0.0082439 0.0086176 0.0349825 0.0061338 -0.0055977 -0.0080807 -0.0226921 -0.0155634 -0.0238204 -0.0170320 -0.0031596 -0.0045288 -0.0108917 -0.0219789 -0.0117456 -0.0070075 -0.0223158 -0.0273300 -0.0274709 -0.0334589 -0.0147075 -0.0015031 -0.0071083 0.0010921 0.0613558 0.0643778 0.0684859 0.0578989 0.0643388 0.0448817 0.0708767 0.0617105 0.0566462 0.0189205 0.0451641 0.0599118 0.0626807 0.0345943 0.0404140 0.0217277 0.0097435 -0.0070943 -0.0018080 0.0382210 0.0130994 0.0016564 -0.0183908 -0.0141157 -0.0055162 -0.0054852 -0.0067438 0.0006083 0.0020606 -0.0034045 -0.0001526 -0.0102651 -0.0086817 -0.0161823 -0.0328402 -0.0305904 -0.0205604 -0.0259014 -0.0181297 -0.0168420 -0.0224125 -0.0397967 -0.0379443 -0.0413103 -0.0342886 -0.0305219 -0.0140448 -0.0153323 -0.0187425 -0.0394370 0.0000938 -0.0161742 -0.0355572 -0.0159561 -0.0170489 -0.0242653 -0.0016931 -0.0015360 -0.0102670 0.0051757 -0.0059646 0.0052742 0.0564071 0.0520315 -0.0157219 -0.0230481 -0.0081558 -0.0113828 -0.0321195 -0.0220592 -0.0141312 -0.0165742 -0.0226941 -0.0079710 -0.0139372 -0.0099032 -0.0258123 -0.0239885 -0.0128131 -0.0237387 0.0018383 0.0528593 0.0488831 0.0432437 0.0409425 0.0461183 0.0510602 0.0442029 0.0346556 0.0428787 0.0245327 -0.0281174 -0.0294842 -0.0297413 -0.0036925 -0.0283038 -0.0430299 -0.0271911 -0.0163201 -0.0081562 -0.0170147 -0.0083854 -0.0125677 -0.0094527 -0.0090419 -0.0190381 0.0032119 -0.0109034 -0.0185200 -0.0141316 0.0080040 0.0009039 -0.0176433 -0.0166363 0.0313916 0.0155205 0.0059151 0.0012022 -0.0067714 0.0176654 0.0033903 0.0594595 -0.0010052 0.0125091 0.0111838 0.0129614 -0.0060075 0.0034432 -0.0000621 0.0114572 -0.0208171 0.0304881 -0.0041695 -0.0089642 -0.0246264 -0.0340548 -0.0152649 -0.0240489 -0.0183512 -0.0314436 -0.0251493 -0.0152128 -0.0147271 -0.0307697 -0.0324788 -0.0158182 -0.0157295 -0.0262255 -0.0213269 -0.0190821 -0.0247477 -0.0281562 -0.0060157 -0.0087887 0.0009316 0.0103778 -0.0155802 -0.0076035 -0.0112307 0.0318043 0.0234114 0.0156356 0.0246217 0.0126523 0.0215888 -0.0061499 0.0179038 0.0297369 0.0188354 0.0003470 0.0511349 0.0641117 -0.0200004 -0.0110946 -0.0127650 -0.0173672 -0.0026952 -0.0060627 -0.0141054 -0.0367976 -0.0392743 -0.0404149 -0.0349524 -0.0294140 -0.0317365 -0.0196693 -0.0307498 -0.0228013 -0.0066392 -0.0292128 -0.0324506 0.0046683 0.0029317 -0.0104879 -0.0150467 -0.0328239 0.0392750 0.0350748 0.0000563 0.0079537 -0.0007015 0.0086568 -0.0039903 -0.0015479 -0.0002541 0.0249295 -0.0000565 -0.0152680 -0.0273571 -0.0361579 -0.0302277 -0.0072375 -0.0098971 0.0056503 -0.0085132 -0.0257736 -0.0379417 -0.0175507 -0.0320583 -0.0182197 -0.0358573 -0.0373931 -0.0214832 -0.0206893 -0.0177850 -0.0293880 -0.0022678 -0.0167960 -0.0127767 -0.0146639 -0.0339498 0.0119525 -0.0208005 -0.0014186 -0.0211390 -0.0060890 -0.0349627 0.0023409 -0.0231775 -0.0364180 -0.0370792 -0.0317586 -0.0274739 -0.0274012 -0.0170339 -0.0063126 -0.0127338 -0.0146667 0.0049370 -0.0045388 0.0067352 -0.0322322 -0.0192940 -0.0160384 -0.0174898 -0.0298078 -0.0306619 -0.0145734 -0.0296597 -0.0250178 -0.0366051 -0.0165884 -0.0203791 -0.0350472 -0.0088166 -0.0156651 -0.0364915 -0.0168610 -0.0357363 0.0004631 -0.0210705 0.0043927 -0.0101876 -0.0129075 -0.0290782 -0.0130484 -0.0085915 -0.0167611 -0.0033094 -0.0064045 -0.0404658 -0.0436964 -0.0223495 -0.0186051 -0.0315555 -0.0430927 -0.0105767 -0.0054969 0.0210214 -0.0117580 0.0023685 -0.0093299
0.0168197 -0.0105512 -0.0212864 0.0051669 -0.0216135 0.0209162 0.0230983 0.0145575 0.0096579 0.0085867 0.0141166 0.0093000 0.0372175 0.0418815 0.0179063 0.0261996 0.0087192 0.0080296 -0.0042751 -0.0145767 0.8665513 -0.0280174 0.0358692 0.0311045 0.0210088 -0.0095122 -0.0096608 0.0170962 0.0290068 0.0151914 -0.0008781 -0.0247604 -0.0149523 -0.0011613 -0.0006691 -0.0017301 -0.0032658 0.0201295 0.0148697 0.0235645 0.0328803 0.0283808 -0.0016256 0.0136780 0.0241950 0.0082762 0.0098437 0.0342092 -0.0079387 -0.0220610 -0.0144515 -0.0203810 0.0286765 0.0215882 0.0047712 0.0231661 -0.0086050 0.0274972 0.0072421 0.0015670 0.0147606 -0.0005559 -0.0088133 0.0028601 0.0012473 -0.0109625 -0.0098371 -0.0074843 -0.0122653 0.0137860 0.0177982 0.0108588 0.0155341 0.0305441 0.0188122 0.0003464 0.0097381 0.0080200 0.0211664 0.0172383 0.0185552 0.0189752 0.0175881 0.0127178 0.0159243 0.0054841 0.0036915 0.0158077 0.0060648 0.0312764 0.0450128 0.0094106 0.0094200 0.0209338 -0.0100126 0.0088881 0.0070720 0.0105236 0.0217671 0.0080587 0.0129047 0.0137133 -0.0015993 0.0327881 0.0276747 0.0087361 0.0050943 0.0029529 0.0153661 -0.0023331 0.0088850 0.0333045 0.0118884 -0.0285571 -0.0093741 -0.0220027 0.0208535 -0.0021681 -0.0115426 -0.0148166 -0.0068576 0.0273115 -0.0231993 0.0220703 0.0025753 0.0129008 0.0052053 0.0052065 0.0088336 0.0202904 -0.0055658 0.0196376 0.0148589 0.0284932 0.0152912 0.0137213 -0.0147484 -0.0036024 0.0202237 -0.0040773 0.0081874 0.0046307 0.0008733 0.0211366 -0.0094276 0.0129093 0.0263672 0.0058338 0.0294295 0.0106792 0.0276756 0.0063791 0.0039127 0.0365980 0.0236831 0.0079589 -0.0054616 0.0188545 -0.0109251 0.0005865 0.0043569 0.0095856 0.0301508 -0.0198199 0.0021792 0.0201859 0.0304006 0.0146894 0.0277374 0.0370947 0.0340630 0.0130052 -0.0246120 0.0229537 0.0039236 -0.0120341 0.0054939 0.0122118 0.0135947 0.0131582 0.0234801 0.0346151 0.0108239 0.0128233 0.0281245 0.0029316 0.0023842 0.0246662 0.0203053 0.0079736 0.0042961 0.0221555 0.0117315 0.0063255 0.0083830 0.0233172 0.0017159 0.0245983 0.0164095 0.0220201 -0.0120594 -0.0015255 -0.0056135 -0.0020319 0.0042884 0.0075602 -0.0016289 0.0092882 0.0232262 0.0157997 -0.0060836 0.0151719 0.0190370 -0.0111542 0.0139174 0.0135948 0.0063016 -0.0100404 0.0172607 -0.0105494 0.0127483 0.0272711 0.0131254 -0.0018245 -0.0058259 -0.0020227 -0.0041192 0.0132507 0.0023832 0.0103131 0.0150076 0.0106007 0.0222444 0.0213099 0.0184767 0.0052595 0.0214596 0.0016862 0.0172755 0.0305623 0.0065053 -0.0007580 0.0075936 0.0149926 -0.0103721 -0.0048263 0.0154401 -0.0104621 0.0026585 -0.0028617 0.0050529 0.0094564 0.0082072 -0.0127746 0.0279607 -0.0045514 0.0164031 0.0201863 0.0238901 0.0301426 0.0285919 0.0045366 0.0144643 0.0126408 0.0050997 0.0016638 0.0156521 0.0111921 0.0071340 0.0109791 0.0048367 0.0109073 0.0084228 0.0141202 0.0187235 0.0224760 0.0021802 0.0078343 0.0037425 -0.0071785 0.0019878 0.0211951 -0.0042921 0.0231289 0.0320044 0.0120854 0.0243977 0.0120203 0.0241678 0.0079614 0.0182946 0.0202044 -0.0066794 0.0213449 0.0139472 0.0071138 0.0087744 0.0177677 0.0143509 0.0080680 0.0353381 0.0020772 -0.0057362 0.0159043 0.0180847 0.0119942 0.0114979 0.0172154 0.0073049 -0.0125534 0.0043976 0.0222629 0.0178469 0.0020870 -0.0171545 -0.0077007 -0.0059794 -0.0104461 -0.0240710 -0.0178573 -0.0211444 -0.0004987 -0.0238454 0.0012859 -0.0181578 -0.0168349 -0.0189281 -0.0161511 -0.0178097 -0.0191666 -0.0273747 0.0007907 -0.0318830 -0.0139194 -0.0204399 -0.0262611 -0.0199674 -0.0129586 -0.0172374 -0.0230931 -0.0038208 -0.0108855 -0.0138931 -0.0159976 -0.0176352 -0.0071805 -0.0019252 -0.0106816 0.0049118 -0.0074813 -0.0079417 -0.0049081 0.0051517 -0.0025865 -0.0075702 0.0018810 0.0069012 -0.0034011 0.0018547 0.0018354 -0.0071247 -0.0166428 -0.0058693 -0.0121482 -0.0048283 -0.0078723 -0.0119108 -0.0209219 -0.0152157 -0.0117472 -0.0101953 0.0068841 -0.0062896 -0.0077785 0.0097549 -0.0080793 -0.0099014 0.0000285 -0.0093148 0.0026804 0.0040902 -0.0209807 -0.0058278 -0.0194398 -0.0129948 -0.0202720 -0.0220562 -0.0209509 0.0077895 -0.0002828 -0.0178741 -0.0029494 -0.0155820 0.0146779 -0.0091943 -0.0008959 -0.0008066 -0.0074258 0.0048974 -0.0187096 -0.0054488 0.0074527 -0.0158940 -0.0120094 -0.0075417 -0.0129246 -0.0188282 -0.0121228 -0.0250958 -0.0199156 -0.0041292 -0.0230917 -0.0195850 -0.0090274 -0.0035369 -0.0007774 -0.0018208 0.0051812 0.0179892 0.0080210 0.0256754 0.0061738 0.0201518 0.0145499 0.0049978 0.0083851 0.0078394 0.0097922 0.0207419 -0.0030717 0.0083521 0.0066563 0.0004944 0.0021723 -0.0052420 0.0079312 0.0224340 -0.0021837 -0.0226487 -0.0169019 0.0135513 0.0034874 0.0067205 -0.0043015 0.0073882 -0.0208220 0.0005281 -0.0091094 -0.0209439 0.0069201 0.0060434 0.0024655 0.0070026 -0.0070925 0.0080256 -0.0099084 0.0013569 -0.0039305 -0.0129645 -0.0177078 -0.0242653 -0.0190543 -0.0188736 -0.0200298 -0.0174472 -0.0127353 -0.0148743 -0.0230676 -0.0233346 -0.0192133 -0.0409799 -0.0042339 -0.0201440 -0.0184030 -0.0139898 0.0031770 0.0073827 -0.0112096 0.0098254 0.0132125 -0.0115038 -0.0115661 -0.0263734 -0.0150344 -0.0145952 -0.0117840 -0.0053742 -0.0083512 -0.0209653 -0.0212233 -0.0171476 -0.0205369 -0.0119943 -0.0110518 -0.0234575 -0.0150434 0.0032235 -0.0135356 0.0032958 -0.0007107 -0.0171564 -0.0094965 -0.0106018 -0.0199674 0.0070642 -0.0075760 -0.0139079 -0.0107229 -0.0095148 0.0008226 -0.0135167 -0.0027879 -0.0239614 -0.0068507 -0.0032905 -0.0163025 0.0025394 0.0074484 -0.0057169 -0.0047590 -0.0254931 -0.0203163 -0.0101397 -0.0081411 -0.0097850 -0.0081467 -0.0114469 -0.0246646 -0.0086562 -0.0236333 -0.0035372 -0.0055510 0.0052660 -0.0058152 -0.0261065 -0.0142711 -0.0091896 -0.0087083 0.0058712 -0.0135999 -0.0094135 -0.0032003 -0.0116943 -0.0162141 -0.0191060 0.0042803 -0.0059872 -0.0001643 -0.0033305 0.0023765 0.0063645 0.0019761 0.0029509 -0.0063429 -0.0075944 -0.0066340 -0.0045917 0.0021355 -0.0015705 0.0033207 -0.0094110 0.0022527 0.0059003 -0.0017271 -0.0182088 -0.0079302 -0.0153236 0.0358037 0.0210396 0.0067225 0.0156430 0.0059645 0.0232464 0.0060610 -0.0002868 -0.0064748 0.0005838 -0.0140457 -0.0219227 0.0012058 -0.0079659 -0.0053151 -0.0046300 -0.0207740 -0.0049294 -0.0030229 -0.0107587 -0.0111378 -0.0262947 -0.0149024 -0.0159125 -0.0098788 0.0037394 0.0030185 -0.0055246 -0.0137444 -0.0065094 -0.0148229 -0.0067005 -0.0064259 -0.0147267 -0.0093476 0.0189327 0.0176593 -0.0144971 -0.0123734 -0.0005096 -0.0122543 -0.0113874 -0.0012321 -0.0119737 -0.0174402 -0.0201605 0.0138534 0.0060058 0.0240253
-0.0113430 0.0509184 0.0352521 0.0557138 0.0558260 0.0037171 0.0034663 0.0070728 -0.0151701 -0.0065560 -0.0019301 -0.0073351 0.0019652 -0.0115503 -0.0078278 -0.0079641 0.0520559 0.0444309 0.0061851 0.0666670 -0.0280174 0.8926402 -0.0185600 0.0130726 -0.0157343 0.0539378 0.0436375 -0.0083120 0.0152796 0.0081156 0.0531987 0.0657330 0.0533918 0.0076588 0.0030513 -0.0081572 0.0048277 -0.0156167 0.0123721 -0.0049229 -0.0030928 -0.0014400 -0.0003141 -0.0028082 0.0056256 0.0118982 0.0071166 0.0012880 0.0036113 0.0343251 0.0179662 0.0261885 0.0200914 0.0033846 0.0079166 0.0118033 -0.0075101 -0.0112518 0.0116996 0.0001828 0.0037470 0.0110014 0.0101456 -0.0084697 -0.0182479 -0.0158653 -0.0120440 -0.0152464 -0.0033407 0.0016767 0.0134295 -0.0009348 0.0313846 0.0140984 -0.0069436 -0.0117437 0.0043807 -0.0030345 -0.0183107 0.0070346 0.0071217 -0.0053030 -0.0065365 -0.0027926 -0.0082149 0.0030511 -0.0015518 -0.0106720 0.0112284 -0.0081150 0.0030708 0.0045947 -0.0088342 -0.0023849 0.0605155 0.0154726 0.0062934 0.0008770 -0.0019269 -0.0021667 0.0089933 -0.0019369 0.0531198 0.0086993 0.0135923 0.0235176 -0.0050962 -0.0038814 0.0013530 0.0068675 0.0026833 0.0037039 0.0051285 -0.0075231 -0.0097227 0.0028272 -0.0063851 0.0061309 -0.0048983 -0.0042847 0.0061212 0.0078605 0.0297753 0.0066356 0.0078554 0.0026132 -0.0002494 -0.0188609 0.0125253 0.0385575 0.0466133 -0.0026136 -0.0153125 -0.0118077 -0.0180299 -0.0108073 0.0077927 -0.0015000 0.0010625 0.0073265 -0.0022114 -0.0005028 0.0017345 0.0026136 0.0590311 -0.0034876 -0.0117284 -0.0166359 0.0028885 -0.0012455 -0.0003075 -0.0110323 0.0086173 -0.0109049 0.0144824 -0.0016318 -0.0034900 -0.0108584 0.0594736 -0.0058601 -0.0095561 -0.0144258 0.0161771 0.0519454 0.0107814 -0.0083629 0.0128902 -0.0068846 0.0197384 0.0069251 0.0016664 -0.0021120 0.0245373 -0.0022706 0.0022185 -0.0080597 0.0075098 0.0055856 -0.0135402 0.0300256 0.0098927 -0.0056244 0.0438554 -0.0022884 0.0102221 0.0552681 0.0416485 0.0034773 -0.0058402 0.0082009 0.0236346 0.0177762 -0.0001835 0.0160086 0.0160091 0.0102104 0.0622097 -0.0011092 -0.0141906 -0.0005981 0.0558282 -0.0058889 0.0165008 -0.0014175 0.0039297 0.0094415 -0.0107316 -0.0123683 0.0180235 0.0038190 0.0448804 0.0042119 0.0032837 -0.0066564 -0.0028303 0.0040155 0.0096426 -0.0063229 -0.0051246 0.0608410 -0.0197914 -0.0026848 -0.0114104 -0.0321982 -0.0037161 -0.0050691 0.0428473 -0.0105360 0.0357240 0.0239842 -0.0043135 -0.0076564 -0.0057300 -0.0066268 -0.0103091 -0.0086602 -0.0062730 -0.0012245 -0.0160756 -0.0094523 -0.0051759 -0.0004096 -0.0070253 -0.0077464 0.0678709 -0.0150122 0.0338066 0.0447825 0.0015958 0.0115742 0.0269920 -0.0172860 -0.0072011 -0.0090016 -0.0026563 -0.0017142 -0.0190472 -0.0058114 0.0024875 0.0041961 0.0123324 0.0518477 0.0101222 0.0081061 0.0173043 0.0288934 0.0208605 0.0187563 0.0318227 0.0192964 0.0055264 0.0108668 0.0191397 0.0223665 -0.0029156 0.0232909 -0.0016906 -0.0080103 0.0583847 0.0297431 0.0659022 0.0418047 0.0680977 0.0288441 0.0053773 0.0065575 0.0092822 -0.0097238 -0.0017234 -0.0015489 -0.0089283 -0.0018988 -0.0013789 -0.0309048 -0.0060028 -0.0040440 -0.0153687 -0.0059927 -0.0102416 -0.0019212 0.0044824 -0.0097763 0.0357237 -0.0120924 0.0088216 -0.0123492 -0.0028810 -0.0048402 -0.0120269 -0.0144016 -0.0071550 -0.0087301 0.0016612 -0.0041900 0.0021743 -0.0123812 -0.0192915 -0.0218776 -0.0082269 -0.0321617 -0.0132853 -0.0042559 -0.0093730 -0.0159105 0.0413896 0.0605784 0.0538739 0.0579084 0.0399914 0.0434399 0.0599179 0.0402049 0.0377923 0.0174126 0.0465876 0.0395417 0.0465640 0.0238406 0.0186633 0.0190979 0.0074586 -0.0124915 0.0166954 0.0237100 0.0136199 -0.0123096 -0.0046544 -0.0113716 -0.0029528 -0.0183291 -0.0175142 -0.0112870 -0.0020720 -0.0128218 -0.0158193 -0.0089109 -0.0025995 -0.0405870 -0.0269736 -0.0300763 -0.0251248 -0.0226327 -0.0057792 -0.0012549 -0.0257701 -0.0347518 -0.0300674 -0.0329267 -0.0140558 -0.0377157 -0.0200950 -0.0177009 -0.0302206 -0.0293610 -0.0148395 -0.0050986 -0.0227498 -0.0110064 -0.0107200 -0.0168758 -0.0022052 0.0052800 0.0046284 -0.0038370 -0.0230404 -0.0114726 0.0412562 0.0477589 -0.0163138 -0.0107665 -0.0227877 -0.0135506 0.0042041 -0.0136623 -0.0152312 -0.0125365 -0.0195256 -0.0116999 -0.0233027 -0.0068492 -0.0254310 -0.0109464 0.0023339 -0.0235237 -0.0151320 0.0310408 0.0527401 0.0391235 0.0293611 0.0586670 0.0417251 0.0457600 0.0416524 0.0338682 0.0363380 -0.0094991 -0.0294305 -0.0186772 -0.0029912 -0.0179968 -0.0269527 -0.0092295 -0.0049842 0.0001651 -0.0010266 -0.0144319 -0.0085002 0.0017474 -0.0164038 -0.0088090 -0.0255794 -0.0237833 -0.0090062 -0.0226257 -0.0241472 -0.0211762 -0.0286006 -0.0166519 0.0145023 0.0297526 0.0038685 0.0047508 -0.0072729 0.0057991 0.0048188 0.0497657 0.0017199 0.0069442 0.0022437 0.0147740 -0.0072959 0.0133232 -0.0059373 -0.0111351 -0.0009376 0.0139592 -0.0050666 -0.0027740 -0.0195445 -0.0230772 -0.0146937 -0.0192559 -0.0079606 -0.0238966 -0.0196698 0.0001408 -0.0060715 -0.0262604 -0.0109807 -0.0242715 -0.0264101 -0.0199868 -0.0121662 -0.0215898 -0.0157956 -0.0133010 -0.0052574 -0.0151485 0.0098587 -0.0101393 -0.0172859 0.0089827 -0.0202506 0.0227822 0.0194663 0.0163223 0.0296092 0.0219314 0.0265245 0.0156440 0.0291278 0.0334585 0.0290780 0.0031646 0.0424516 0.0401710 -0.0080120 -0.0097531 -0.0114274 -0.0270590 -0.0157396 -0.0104860 -0.0227860 -0.0200515 -0.0138086 -0.0250227 -0.0356047 -0.0150388 -0.0205090 -0.0088041 -0.0112701 -0.0258000 -0.0231437 -0.0359531 -0.0235826 0.0150317 0.0084116 0.0050351 -0.0261652 -0.0208648 0.0207370 0.0301219 0.0143479 0.0185143 0.0020071 0.0043611 0.0057482 0.0071341 0.0076889 0.0096397 -0.0122283 -0.0021594 -0.0126479 -0.0249585 -0.0273557 -0.0057548 -0.0078795 0.0046771 -0.0159782 -0.0280031 -0.0195727 -0.0119789 -0.0306913 -0.0387829 -0.0351429 -0.0138888 -0.0229001 -0.0327005 -0.0205951 -0.0381328 -0.0189998 -0.0260546 -0.0063894 -0.0227332 -0.0254337 -0.0045538 0.0041120 -0.0001525 -0.0184943 -0.0147715 -0.0158227 -0.0028292 -0.0312226 -0.0268518 -0.0210838 -0.0346445 -0.0192695 -0.0164034 -0.0073027 -0.0075020 -0.0102972 -0.0062534 -0.0041851 0.0016916 0.0179792 -0.0094309 -0.0152485 -0.0170988 0.0002383 -0.0140432 -0.0144787 -0.0081713 -0.0106563 -0.0145614 -0.0229083 -0.0299702 -0.0223419 -0.0160602 -0.0092373 -0.0242456 -0.0282122 -0.0182373 -0.0015759 -0.0117244 -0.0126080 -0.0090418 -0.0120206 -0.0114097 -0.0153018 -0.0141210 -0.0197636 -0.0054279 -0.0104780 -0.0023040 -0.0240650 -0.0255898 -0.0182944 -0.0247966 -0.0362265 -0.0232402 -0.0159876 0.0121106 0.0178689 -0.0196204 0.0022270 -0.0023591
0.0178419 -0.0082692 -0.0125636 -0.0180813 -0.0291192 0.0078840 0.0141174 0.0241466 0.0261832 0.0044086 0.0162915 0.0172462 0.0298238 0.0426451 0.0064356 0.0169542 -0.0169558 -0.0191925 -0.0030063 -0.0362494 0.0358692 -0.0185600 0.8704218 0.0243379 0.0068607 -0.0328294 -0.0210193 0.0140691 0.0211332 0.0284313 -0.0189644 -0.0232567 -0.0106596 0.0096718 0.0040578 0.0095569 0.0004193 -0.0097238 0.0101776 0.0154107 0.0233514 0.0294913 0.0095703 0.0022717 0.0173031 0.0073332 0.0046639 0.0152883 -0.0001908 -0.0194324 -0.0197573 -0.0168201 0.0136424 0.0235623 -0.0031439 0.0289394 -0.0008673 0.0354834 -0.0080488 0.0146552 0.0197514 0.0080570 0.0025526 -0.0060279 -0.0021267 -0.0082589 -0.0083202 -0.0013883 0.0004802 0.0250541 0.0052006 0.0089989 -0.0021891 0.0130017 0.0009066 0.0057992 0.0075789 0.0104553 0.0222545 0.0267686 0.0027812 -0.0010412 0.0006853 -0.0013259 0.0050797 -0.0052699 0.0026462 0.0093724 -0.0003773 -0.0010011 0.0331970 0.0206632 0.0171593 0.0098380 -0.0215688 0.0128427 0.0082887 0.0093431 0.0039947 -0.0023352 -0.0036228 0.0132654 -0.0096899 0.0144500 0.0048874 0.0064877 0.0006394 0.0045137 0.0045916 -0.0008443 -0.0012842 0.0194828 0.0030183 -0.0018837 0.0040972 -0.0038944 0.0178571 0.0162135 0.0023644 0.0228339 0.0154338 0.0044883 -0.0119511 0.0192767 0.0056602 0.0001584 0.0032150 0.0108966 0.0083798 0.0030549 -0.0036181 -0.0083997 0.0161110 0.0146274 0.0142619 0.0068059 -0.0095662 -0.0113127 0.0277916 0.0020798 0.0076727 0.0018753 -0.0163247 0.0217408 -0.0401906 -0.0035167 0.0144266 0.0117543 -0.0030546 0.0149085 0.0362407 0.0344939 0.0095381 0.0392189 0.0415349 0.0181718 -0.0081488 0.0135365 -0.0193251 0.0003010 0.0206917 0.0033821 0.0275016 -0.0149040 -0.0101209 0.0156153 0.0135519 0.0090161 0.0091379 0.0235216 0.0186009 0.0073864 -0.0161066 0.0213502 -0.0087903 0.0072689 0.0148144 0.0047067 0.0031545 0.0042521 0.0082548 0.0093341 -0.0098782 0.0036664 0.0126167 -0.0228840 -0.0250704 0.0138946 0.0056999 0.0087688 -0.0107172 0.0123822 0.0130090 -0.0023711 -0.0024079 0.0163957 -0.0049512 0.0083777 0.0141329 0.0065748 -0.0262772 0.0021033 0.0046750 0.0151879 0.0230833 0.0064305 -0.0098645 0.0061154 0.0202467 0.0019807 -0.0051011 0.0119861 0.0144962 -0.0024483 0.0153009 -0.0002605 0.0117822 0.0221018 0.0084064 -0.0163166 0.0070898 0.0369278 0.0056757 -0.0079250 -0.0055708 0.0161564 -0.0158494 0.0051410 0.0156628 0.0000172 0.0120818 0.0196111 0.0100677 0.0133158 0.0050509 0.0017978 0.0258693 -0.0026995 0.0138858 0.0070070 0.0229496 0.0247897 -0.0026976 0.0134179 -0.0369580 -0.0072336 0.0093879 -0.0036016 0.0025220 0.0049209 0.0106361 0.0066125 0.0090596 0.0065694 0.0152481 0.0204554 -0.0026437 0.0170525 0.0147330 0.0167208 0.0098975 -0.0084778 0.0028804 0.0036975 0.0002494 0.0026167 0.0064546 -0.0100988 -0.0132582 -0.0012284 0.0151588 0.0013383 0.0083971 0.0075011 0.0016405 0.0053937 -0.0014730 0.0103214 -0.0164010 -0.0113850 -0.0106493 -0.0025439 -0.0211334 -0.0062413 0.0202418 0.0103885 0.0094422 0.0081864 0.0008377 0.0252006 0.0138553 0.0147598 0.0009468 -0.0010156 0.0078761 0.0127862 0.0047541 0.0174012 0.0135032 0.0109736 0.0206525 0.0182986 -0.0053532 0.0080564 -0.0042424 -0.0090364 -0.0021242 -0.0108149 -0.0152102 -0.0132749 0.0054382 -0.0041684 -0.0126499 -0.0037131 -0.0130203 -0.0112617 -0.0124966 -0.0098082 -0.0127347 -0.0039872 0.0009155 0.0201020 -0.0131734 -0.0173373 -0.0221573 -0.0237355 -0.0230277 -0.0172014 -0.0277838 -0.0119218 -0.0477857 -0.0281666 -0.0248216 -0.0245102 -0.0401519 -0.0245155 -0.0175650 -0.0104698 -0.0160915 -0.0299548 -0.0130290 -0.0103840 -0.0184809 -0.0197842 -0.0180497 -0.0035880 0.0045280 0.0036423 -0.0023459 -0.0042120 0.0040978 -0.0026952 -0.0054198 0.0087797 -0.0049872 -0.0054278 -0.0092811 0.0052109 0.0031682 -0.0024909 -0.0205649 0.0039670 0.0002594 -0.0142125 -0.0036724 -0.0172288 -0.0057027 0.0086577 -0.0127173 -0.0054683 -0.0027229 -0.0010298 0.0129801 -0.0070637 0.0047662 0.0304631 -0.0142297 -0.0032104 0.0107432 0.0303634 0.0040740 -0.0158404 -0.0180770 -0.0121734 -0.0021276 0.0051912 -0.0169901 -0.0166858 0.0041069 0.0172129 -0.0052935 -0.0017218 -0.0111150 0.0100489 0.0061802 0.0129955 -0.0006413 -0.0068207 -0.0248938 0.0033317 -0.0048880 -0.0048349 0.0000831 -0.0149899 -0.0159283 -0.0273121 -0.0198639 -0.0188763 -0.0315930 -0.0246573 -0.0277930 -0.0207860 -0.0205559 -0.0135677 -0.0155092 -0.0042297 0.0094609 0.0064988 0.0064877 -0.0066741 0.0116470 -0.0028399 -0.0031853 -0.0069540 -0.0085680 0.0131706 0.0079845 -0.0086261 -0.0125593 0.0024846 0.0034785 0.0045667 0.0051040 0.0151348 0.0019502 -0.0132676 -0.0087881 -0.0049302 -0.0033955 -0.0121569 0.0068273 0.0099873 -0.0005813 0.0014360 0.0016112 -0.0410791 -0.0037345 -0.0171336 -0.0277349 -0.0051820 -0.0033407 -0.0179247 -0.0000705 0.0069474 -0.0059537 -0.0155869 -0.0027780 -0.0047686 0.0078796 0.0044828 -0.0124205 -0.0257141 -0.0020065 -0.0037688 -0.0151747 -0.0179559 -0.0088469 -0.0266356 -0.0121809 0.0001507 -0.0167746 -0.0171348 -0.0151688 -0.0242130 -0.0162433 0.0082895 0.0067486 0.0053926 -0.0002583 -0.0101974 -0.0057938 0.0052062 -0.0115405 -0.0200523 -0.0245644 -0.0168696 -0.0360573 -0.0190821 -0.0189141 -0.0133021 -0.0047574 -0.0188775 -0.0070486 -0.0167007 -0.0155947 -0.0429908 -0.0029675 -0.0022673 0.0122683 0.0043020 -0.0013903 0.0063836 -0.0124686 0.0033594 -0.0048897 -0.0081423 -0.0117287 -0.0092500 0.0020886 -0.0042203 -0.0168443 0.0031662 -0.0106329 -0.0056680 -0.0075710 -0.0115035 -0.0066482 -0.0036750 0.0091908 0.0119107 -0.0243576 -0.0165592 -0.0208106 -0.0080497 -0.0068038 -0.0097517 -0.0174243 0.0014762 0.0013498 -0.0162029 0.0025486 -0.0255305 -0.0017505 -0.0042199 0.0044842 -0.0008770 0.0002761 0.0015320 0.0004212 -0.0083028 0.0156752 -0.0041594 0.0219802 0.0006525 -0.0082038 0.0077537 0.0071778 0.0118417 -0.0072232 0.0267956 -0.0031107 -0.0023257 -0.0182872 0.0015634 -0.0040111 -0.0076391 0.0002696 0.0072590 0.0045127 -0.0040342 0.0093520 -0.0001978 0.0259260 0.0060004 0.0006543 -0.0158513 -0.0009562 0.0168231 0.0293011 0.0043279 0.0191305 -0.0033459 0.0139720 0.0102082 0.0174342 -0.0141877 -0.0091300 0.0023930 -0.0226082 0.0099527 -0.0045802 -0.0169198 0.0191664 -0.0000944 0.0020454 -0.0166221 0.0051750 0.0149305 0.0010488 0.0025860 0.0080367 -0.0109036 -0.0130917 -0.0135918 0.0028499 0.0013886 0.0024039 -0.0211472 -0.0189126 -0.0005234 -0.0155367 0.0113385 0.0058228 0.0157665 0.0103281 -0.0088641 -0.0140363 -0.0200224 0.0051796 -0.0022251 0.0040166 -0.0091827 -0.0212562 0.0229476 0.0032629 0.0147996
0.0106115 0.0021015 -0.0058780 0.0138085 -0.0039666 0.0084855 0.0361893 0.0145721 0.0112210 -0.0030670 0.0048845 0.0110832 0.0476676 0.0402676 0.0085376 0.0324791 0.0198118 0.0169895 0.0003550 0.0152101 0.0311045 0.0130726 0.0243379 0.8443984 0.0273478 0.0095067 0.0067483 -0.0037922 0.0382767 0.0146670 0.0126432 -0.0004417 -0.0013006 0.0125940 0.0065732 0.0179211 0.0128017 0.0139586 0.0341978 0.0353718 0.0120729 0.0257515 0.0010222 0.0060193 0.0320661 0.0207438 0.0165446 0.0318355 0.0051415 -0.0047956 -0.0014866 -0.0019273 0.0265054 0.0304902 0.0171748 0.0191369 0.0041527 0.0348829 -0.0067203 0.0150107 0.0288961 0.0158127 -0.0021436 0.0056839 -0.0088461 0.0211583 0.0272947 0.0218568 0.0304074 0.0118028 0.0255881 -0.0057091 0.0214222 0.0430335 -0.0004196 -0.0096523 0.0162435 0.0110852 0.0104145 0.0107246 0.0194879 0.0254573 0.0204630 0.0157148 0.0278462 0.0181905 0.0130955 0.0255423 0.0125154 0.0242986 0.0346875 0.0093888 0.0085013 0.0217595 0.0124009 0.0132063 0.0169565 0.0050339 0.0214597 0.0053581 0.0240859 0.0351716 0.0251085 0.0403598 0.0346375 0.0267985 0.0066600 -0.0001925 0.0208455 0.0027674 0.0263951 0.0418709 0.0313169 -0.0134021 -0.0124865 -0.0048946 0.0263758 -0.0067235 -0.0056956 0.0070544 -0.0007927 0.0212430 -0.0153986 0.0312327 0.0091831 0.0125660 0.0076516 0.0130673 0.0231837 0.0418392 -0.0009429 0.0107865 0.0314351 0.0406156 0.0192978 0.0194467 -0.0083091 0.0089654 0.0231648 0.0117340 0.0144801 0.0135277 0.0121838 0.0193604 0.0078941 0.0126415 0.0383524 0.0254465 0.0197702 -0.0036500 0.0070364 0.0026803 0.0140141 0.0012174 0.0223600 0.0049770 0.0112009 0.0113154 -0.0049018 -0.0002459 0.0018159 0.0039870 0.0311111 0.0138796 0.0222563 0.0183590 0.0369691 0.0299736 0.0271900 0.0346227 0.0443256 0.0248547 -0.0046242 0.0379372 0.0112291 0.0085133 0.0258000 0.0183051 0.0037862 0.0319732 0.0406105 0.0343948 0.0389504 0.0130280 0.0394884 0.0212388 0.0130900 0.0289731 0.0177664 0.0249093 0.0124733 0.0376608 0.0250880 0.0263552 0.0185930 0.0482136 0.0261137 0.0208180 -0.0040219 0.0184662 0.0120296 0.0164027 0.0085959 0.0112632 0.0250973 0.0207843 -0.0051603 0.0232273 0.0404971 0.0318378 0.0117831 0.0063085 0.0297400 0.0167933 0.0327410 0.0181752 0.0282107 0.0124941 0.0095310 0.0166326 0.0027498 0.0230953 0.0044156 -0.0180108 0.0271404 0.0057780 0.0169537 0.0217503 0.0174626 0.0165896 0.0378368 0.0208603 0.0164817 0.0306458 0.0249019 0.0126611 0.0321546 0.0054373 0.0127114 0.0397840 0.0130773 0.0063480 0.0199262 0.0230365 0.0153560 0.0209923 0.0298892 0.0107995 0.0235742 0.0185597 0.0249985 0.0018390 0.0154618 0.0063780 0.0405795 0.0125977 0.0161001 0.0316915 0.0331320 0.0352874 0.0431299 0.0326414 0.0349057 0.0349700 0.0154360 0.0248821 0.0174043 0.0058098 0.0149729 0.0183418 0.0210133 0.0278168 0.0184827 0.0361396 0.0195883 0.0473792 0.0352836 0.0370212 0.0273011 0.0224066 0.0284994 0.0445731 0.0141923 0.0317585 0.0344237 0.0355334 0.0401440 0.0265685 0.0351972 0.0159583 0.0213624 0.0209579 0.0079806 0.0198680 0.0032399 0.0174059 0.0087783 0.0134282 0.0155828 0.0125570 0.0347284 0.0117275 0.0174966 0.0146662 0.0312737 0.0030447 0.0004069 0.0056991 -0.0141248 -0.0137111 0.0095932 0.0048598 0.0046246 0.0037292 -0.0201300 -0.0252384 -0.0360018 -0.0217561 -0.0320181 -0.0277476 -0.0254437 -0.0137294 -0.0195615 -0.0190350 -0.0101334 -0.0068826 -0.0007049 -0.0070419 -0.0173113 -0.0050887 -0.0085703 -0.0100929 -0.0205748 -0.0122750 -0.0039401 -0.0079050 -0.0117157 -0.0108355 -0.0185118 -0.0199471 0.0005792 0.0000249 -0.0066003 0.0020331 0.0043637 -0.0025487 -0.0095358 -0.0202061 0.0006221 -0.0045702 -0.0091843 0.0008922 -0.0033473 -0.0000550 0.0032516 -0.0113120 -0.0058100 -0.0289138 -0.0133634 -0.0166796 -0.0171358 -0.0267359 -0.0063869 -0.0246213 -0.0114543 -0.0299483 -0.0260452 -0.0300548 -0.0267170 -0.0145666 -0.0197283 -0.0159837 -0.0253494 -0.0172769 -0.0083404 -0.0010180 -0.0116082 -0.0045717 0.0038334 -0.0109260 0.0037108 -0.0204858 -0.0240040 -0.0169543 -0.0095843 -0.0148364 -0.0096332 -0.0015432 -0.0000024 -0.0134805 -0.0138179 -0.0172851 -0.0128551 0.0054535 -0.0191765 -0.0055802 -0.0073371 -0.0036983 -0.0134708 -0.0253406 -0.0108719 0.0016219 -0.0084365 -0.0209262 -0.0191042 -0.0324352 -0.0310677 -0.0289973 -0.0366006 -0.0277324 -0.0266714 -0.0364335 -0.0260186 -0.0301765 -0.0184605 -0.0057190 -0.0008112 -0.0085755 0.0019737 -0.0003484 0.0110694 -0.0011075 0.0084520 0.0170374 0.0053378 -0.0045215 0.0145903 0.0073291 -0.0127177 -0.0155372 -0.0245306 -0.0118596 -0.0148043 -0.0210450 -0.0043684 -0.0032576 -0.0102116 -0.0224789 0.0002838 -0.0058275 0.0076525 -0.0080905 0.0043654 0.0010394 0.0055953 -0.0052779 -0.0068791 -0.0008067 -0.0086151 0.0029465 0.0022092 0.0002366 0.0019691 -0.0010339 0.0001526 -0.0085190 0.0006138 -0.0160030 -0.0147504 -0.0176373 -0.0093255 -0.0163495 -0.0037488 0.0019304 -0.0024121 -0.0061363 -0.0059846 -0.0154721 -0.0050545 -0.0111511 -0.0083554 0.0030443 -0.0028801 0.0006626 -0.0057797 0.0030275 -0.0000932 -0.0055900 0.0031352 -0.0011633 -0.0171452 -0.0066007 -0.0094770 -0.0038954 -0.0064280 -0.0050156 -0.0035872 -0.0150399 -0.0052557 -0.0128436 -0.0003615 -0.0054194 -0.0007642 -0.0219901 -0.0182886 -0.0155615 -0.0045731 -0.0056900 -0.0007953 -0.0107109 -0.0130997 -0.0125445 -0.0107211 -0.0056662 -0.0187876 -0.0178728 -0.0119271 -0.0170188 -0.0166034 -0.0132501 -0.0166281 -0.0247000 -0.0280114 -0.0234317 -0.0130879 -0.0012520 0.0155007 0.0077442 -0.0190230 -0.0207651 -0.0099119 0.0045605 -0.0098097 0.0004224 -0.0146163 -0.0051865 -0.0047384 -0.0126865 0.0037545 -0.0085457 -0.0046928 -0.0133610 -0.0166168 -0.0322639 -0.0194464 -0.0122739 -0.0115981 0.0092844 -0.0182181 -0.0289442 -0.0265834 -0.0142131 -0.0082105 -0.0191376 -0.0242744 -0.0126291 -0.0274576 -0.0134750 -0.0075080 -0.0117813 0.0042944 -0.0038435 -0.0078748 -0.0083233 -0.0173224 0.0155462 -0.0164677 -0.0029628 -0.0126671 -0.0013922 -0.0236467 0.0025017 -0.0102061 -0.0234106 -0.0303447 -0.0301567 -0.0252314 -0.0069501 -0.0050221 0.0042986 0.0052081 0.0077172 0.0124319 -0.0091941 -0.0000035 -0.0177122 -0.0244466 -0.0202884 -0.0150022 -0.0224904 -0.0236646 -0.0165773 -0.0089229 -0.0170010 -0.0225148 -0.0213753 -0.0208399 -0.0269268 -0.0281539 -0.0287593 -0.0123868 -0.0255561 -0.0179264 -0.0121126 -0.0151832 -0.0148858 -0.0177758 -0.0126299 -0.0020185 -0.0031008 -0.0192509 -0.0123961 0.0107196 0.0202205 -0.0194362 -0.0311817 -0.0178402 -0.0215102 -0.0118398 -0.0101003 -0.0128868 -0.0017176 -0.0054727 0.0038315 -0.0005113 0.0144578
0.0393147 -0.0056428 0.0024833 -0.0184109 -0.0192189 0.0040426 0.0224111 0.0067450 0.0116994 -0.0173436 0.0077057 -0.0026994 0.0430493 0.0321322 0.0385994 0.0408570 0.0021686 -0.0064035 -0.0035920 -0.0074472 0.0210088 -0.0157343 0.0068607 0.0273478 0.8347857 -0.0178649 -0.0300596 0.0024673 0.0254388 0.0041948 -0.0096999 -0.0254024 -0.0251817 -0.0198991 -0.0063499 -0.0122067 -0.0138962 -0.0074915 0.0157928 0.0302650 0.0148316 0.0266343 -0.0045018 -0.0024028 0.0156456 -0.0040565 0.0063307 0.0074555 -0.0030490 0.0013743 -0.0264169 0.0019047 0.0138905 0.0162101 0.0183602 -0.0062815 -0.0076883 0.0473153 -0.0021622 -0.0043414 0.0204659 0.0024684 -0.0068176 -0.0056642 0.0316226 0.0192304 0.0232683 0.0118417 0.0249715 0.0138835 0.0185793 0.0271367 -0.0009432 0.0325630 0.0130464 0.0009416 0.0002802 0.0147513 0.0001656 0.0081731 0.0178470 0.0084197 0.0046439 0.0026629 0.0095039 -0.0110338 -0.0087380 0.0107177 -0.0085984 0.0377481 0.0299413 0.0090033 0.0086286 0.0207307 -0.0109437 0.0028705 -0.0040302 -0.0130138 0.0331098 0.0057822 0.0215016 0.0155114 0.0013020 0.0486828 0.0206111 0.0156935 -0.0091602 -0.0156284 0.0016420 -0.0049623 0.0073771 0.0357979 0.0063652 -0.0268369 -0.0294249 -0.0215373 0.0177676 -0.0192594 -0.0214629 -0.0140640 -0.0173281 -0.0010925 -0.0065845 0.0320433 -0.0101587 -0.0009160 -0.0010151 0.0358324 0.0130640 0.0213917 -0.0269165 0.0094518 0.0000276 0.0044402 0.0328481 0.0146910 -0.0023473 -0.0134154 0.0118818 -0.0017364 0.0186991 0.0226722 0.0233355 0.0194878 -0.0038326 0.0402284 0.0093725 -0.0053722 -0.0100173 0.0249515 -0.0040372 0.0268563 0.0257074 -0.0012368 0.0255545 0.0288175 -0.0055846 0.0231757 -0.0211578 -0.0090320 0.0072958 0.0120982 0.0295527 -0.0161552 -0.0023622 0.0073356 0.0322187 0.0451949 0.0086839 0.0288331 0.0316597 0.0098637 -0.0012785 0.0471655 -0.0153165 -0.0185064 0.0023955 -0.0117458 -0.0063246 0.0173399 0.0216317 0.0338979 0.0121875 0.0120198 0.0221177 -0.0104987 -0.0123009 0.0128785 0.0010896 0.0217803 -0.0112047 0.0222929 0.0378751 0.0141298 0.0125898 0.0203417 0.0045921 0.0164902 0.0014285 0.0031642 -0.0129084 0.0194980 -0.0036863 0.0369418 0.0025344 0.0058987 0.0244832 0.0294537 0.0246758 0.0133609 -0.0086026 0.0294313 0.0562485 0.0213515 0.0253956 0.0193436 0.0264892 0.0108020 0.0460824 -0.0054174 0.0165802 0.0501168 0.0334886 0.0378515 0.0183109 0.0183141 -0.0142727 0.0429225 0.0100434 0.0024364 0.0608286 0.0338909 0.0390408 0.0489973 0.0409245 0.0352187 0.0488106 0.0241672 0.0367099 0.0537896 0.0344282 0.0290195 0.0521356 0.0419770 -0.0116238 0.0207481 0.0146174 -0.0049623 0.0293978 0.0033967 0.0053440 0.0355825 0.0326988 0.0264152 0.0454624 0.0496626 0.0207163 0.0512234 0.0518366 0.0398558 0.0386959 0.0177911 0.0216014 0.0213791 0.0066332 0.0042432 0.0012566 -0.0111469 -0.0133030 -0.0028257 0.0223750 0.0075852 0.0066307 0.0164593 0.0393473 0.0377768 0.0272587 0.0310472 0.0106976 0.0049810 0.0087236 0.0224633 -0.0061984 0.0201970 0.0356642 0.0392089 0.0393611 0.0220945 0.0497909 0.0422865 0.0479388 0.0443657 0.0316190 0.0269507 0.0287624 0.0195201 0.0276304 0.0396992 0.0418950 0.0294590 0.0334247 0.0488211 -0.0013873 0.0320229 0.0149784 0.0016369 -0.0087142 -0.0086807 -0.0141351 -0.0339713 -0.0018196 -0.0042131 -0.0086397 -0.0178379 -0.0204547 -0.0272107 -0.0360581 -0.0460889 -0.0353262 -0.0365705 -0.0392942 -0.0301472 -0.0351976 -0.0247032 -0.0445121 -0.0226814 -0.0227447 -0.0230988 -0.0277501 -0.0333334 -0.0274131 -0.0372525 -0.0327659 -0.0160356 -0.0257084 -0.0339576 -0.0278254 -0.0209111 -0.0207207 -0.0217950 -0.0128376 -0.0026818 0.0006514 -0.0144714 -0.0024698 -0.0105644 -0.0131469 -0.0165040 -0.0022244 -0.0187389 -0.0109252 -0.0150773 -0.0131770 -0.0062255 -0.0102890 -0.0022041 -0.0113641 -0.0003683 0.0137891 0.0157531 0.0110747 0.0063901 0.0128244 0.0222903 0.0071558 0.0168560 0.0201133 0.0101204 0.0017398 0.0253085 0.0111970 0.0277540 0.0033039 0.0233615 -0.0059047 -0.0172199 -0.0199648 -0.0116553 0.0028380 -0.0024643 0.0010870 -0.0344537 -0.0310547 -0.0170760 -0.0224675 -0.0261799 -0.0411086 -0.0271454 0.0031733 -0.0087837 -0.0236535 -0.0197979 -0.0178916 0.0074668 -0.0180192 -0.0112589 -0.0034912 -0.0083840 -0.0201976 -0.0182125 -0.0181242 -0.0012093 -0.0255319 -0.0201886 -0.0136309 -0.0225883 -0.0225181 -0.0204168 -0.0402877 -0.0300028 -0.0056743 -0.0195980 -0.0305856 -0.0100699 -0.0171282 0.0160299 0.0121953 0.0084598 -0.0239903 -0.0229433 -0.0375996 -0.0128425 -0.0160403 -0.0193071 -0.0131842 -0.0316201 -0.0068825 -0.0290326 -0.0080835 -0.0010968 -0.0074501 -0.0017210 -0.0149598 -0.0116531 -0.0055402 -0.0016793 -0.0116432 -0.0078990 -0.0299736 -0.0169214 -0.0011915 -0.0165138 -0.0003044 0.0012364 -0.0099964 -0.0247312 -0.0210387 -0.0033988 -0.0140094 -0.0140100 -0.0109684 -0.0128914 -0.0011280 -0.0139019 -0.0059343 -0.0016820 -0.0143565 -0.0127867 -0.0091519 0.0031032 -0.0252171 -0.0048492 -0.0054450 0.0011384 0.0004439 0.0119176 0.0007343 -0.0174157 0.0070216 -0.0187088 -0.0185207 -0.0036488 -0.0012176 0.0010938 -0.0118137 -0.0057341 -0.0099351 -0.0052288 -0.0016199 -0.0057235 -0.0190818 -0.0122639 -0.0053119 -0.0290699 -0.0099493 -0.0232112 -0.0175200 -0.0192434 -0.0000776 -0.0222725 -0.0162628 -0.0262926 -0.0203985 -0.0201262 -0.0246508 -0.0286656 -0.0192566 -0.0121825 -0.0085396 -0.0060862 -0.0175122 -0.0237125 0.0023379 -0.0046128 0.0088878 0.0046433 -0.0016061 0.0011699 0.0159346 0.0154627 0.0065535 0.0147402 0.0054938 0.0086465 0.0133310 -0.0204155 0.0027583 0.0083898 -0.0135312 -0.0095789 -0.0260564 -0.0051292 -0.0203526 -0.0140406 -0.0188728 -0.0138194 -0.0201236 -0.0066566 -0.0060475 -0.0209994 -0.0150186 -0.0064322 -0.0042678 0.0180581 0.0140855 -0.0099745 -0.0158196 -0.0016362 -0.0145658 -0.0063778 0.0205362 0.0077907 0.0089325 -0.0066073 0.0107869 0.0206321 0.0130573 0.0289269 0.0217896 0.0065728 0.0217216 0.0178072 0.0167973 0.0212283 0.0179502 -0.0091663 -0.0081764 0.0039942 -0.0278211 0.0164643 0.0052000 0.0015080 -0.0093416 0.0115840 -0.0007017 0.0165611 0.0010307 0.0066299 -0.0095234 0.0103698 0.0017406 -0.0050670 0.0093158 0.0052632 -0.0117905 0.0002355 0.0015648 0.0041752 0.0022499 -0.0047748 0.0187709 0.0131072 0.0039958 -0.0019139 0.0128629 0.0028162 0.0169123 0.0001556 -0.0161326 -0.0140788 0.0036017 -0.0087177 -0.0234483 -0.0326636 -0.0272256 -0.0006667 -0.0394271 -0.0049181 -0.0080248 -0.0252693 -0.0139618 -0.0042906 0.0172542 0.0086580 0.0102303 0.0043770 0.0097312 0.0127517 -0.0075867 0.0117045 0.0091890 -0.0194830 -0.0166988 -0.0053265 -0.0089304 0.0102741
-0.0084408 0.0762183 0.0235976 0.0559880 0.0635080 -0.0042592 -0.0093450 -0.0100810 -0.0125029 0.0056998 0.0046575 -0.0058783 0.0019155 -0.0035820 -0.0141782 -0.0077089 0.0718773 0.0494488 -0.0040904 0.0775794 -0.0095122 0.0539378 -0.0328294 0.0095067 -0.0178649 0.8690997 0.0927218 -0.0119103 0.0171251 0.0040786 0.0835729 0.1153843 0.0817781 -0.0011762 0.0076312 -0.0071765 0.0044984 0.0033316 0.0048647 -0.0012831 -0.0098587 -0.0003818 0.0090523 -0.0034901 -0.0059112 -0.0110915 -0.0099945 -0.0095494 0.0156993 0.0305886 0.0265428 0.0257490 0.0136959 0.0047616 0.0046985 -0.0014166 0.0008665 -0.0174368 -0.0023260 -0.0034771 0.0139955 0.0112035 0.0107903 -0.0043899 -0.0112800 -0.0148800 0.0045477 -0.0017058 -0.0004596 0.0031439 0.0085211 -0.0155919 0.0213089 0.0076725 -0.0092630 -0.0020314 -0.0055210 -0.0037503 -0.0139615 -0.0164244 -0.0070429 -0.0105793 -0.0178179 0.0009295 -0.0118593 -0.0151426 -0.0283363 -0.0254451 0.0217405 -0.0071300 -0.0301090 0.0003191 -0.0220735 0.0027376 0.0593449 0.0082745 -0.0040838 0.0119303 -0.0187658 0.0016526 0.0091766 -0.0106073 0.0687748 -0.0084426 0.0172329 0.0071246 0.0030579 -0.0010044 0.0003904 -0.0026780 0.0058572 -0.0024530 0.0104470 -0.0033467 -0.0073296 -0.0049170 -0.0037377 -0.0179062 -0.0129791 -0.0046082 -0.0058187 0.0176478 0.0275591 0.0023383 0.0166980 -0.0031007 -0.0081012 -0.0038266 0.0245217 0.0303448 0.0504605 -0.0005371 -0.0035233 -0.0053146 -0.0241041 -0.0099466 -0.0080312 0.0088897 0.0062443 0.0115537 -0.0137185 -0.0111846 -0.0154582 -0.0087267 0.0658444 -0.0103978 -0.0081594 -0.0081610 0.0007740 -0.0173753 -0.0111019 -0.0254658 0.0009462 -0.0151472 -0.0160723 -0.0226794 -0.0047212 -0.0106414 0.0562656 0.0040549 -0.0104846 -0.0237103 -0.0106165 0.0679819 0.0068354 -0.0033951 -0.0047181 -0.0041320 0.0030254 0.0046680 0.0019538 -0.0059679 0.0305450 -0.0038899 0.0109359 0.0076294 0.0037140 0.0049041 -0.0039589 0.0213309 0.0077735 -0.0134137 0.0532296 -0.0147520 0.0066640 0.0667702 0.0678382 0.0024541 -0.0061991 0.0035892 0.0194204 0.0071653 -0.0037565 0.0155972 0.0127480 0.0236453 0.0655671 -0.0123724 -0.0176561 0.0060871 0.0632980 -0.0127387 0.0078899 -0.0248623 -0.0045856 0.0091911 -0.0080852 -0.0142323 0.0078642 0.0023589 0.0475495 -0.0123259 -0.0073810 -0.0268860 0.0096998 -0.0032851 -0.0225326 -0.0253799 -0.0096720 0.0890988 -0.0188087 -0.0018787 -0.0190625 -0.0319063 -0.0035463 -0.0302840 0.0646219 -0.0147640 0.0433233 0.0240143 0.0100125 -0.0055236 -0.0232252 -0.0104293 -0.0134165 -0.0190689 -0.0056976 -0.0034384 -0.0001620 -0.0104263 -0.0041773 -0.0050501 -0.0077711 -0.0084230 0.0836627 -0.0167144 0.0224396 0.0565123 -0.0073851 -0.0102075 0.0103094 -0.0105397 -0.0116388 -0.0270909 -0.0149759 -0.0185778 -0.0164437 -0.0055553 0.0041130 0.0034864 0.0029411 0.0594177 0.0072941 -0.0056772 0.0166600 0.0046441 0.0125268 0.0089348 0.0219348 0.0223918 0.0086852 0.0143157 0.0115684 0.0305414 0.0010765 0.0239588 -0.0171603 -0.0116741 0.0638637 0.0258969 0.0732096 0.0557635 0.0637500 0.0279416 -0.0087972 0.0042337 0.0048307 -0.0251789 -0.0063489 -0.0119350 -0.0188378 -0.0171476 -0.0012994 -0.0203570 -0.0073095 -0.0175860 -0.0289708 -0.0058760 0.0062017 -0.0180774 0.0114340 -0.0079450 0.0281585 -0.0128373 -0.0045359 -0.0007991 -0.0214560 -0.0018643 -0.0203302 -0.0126585 -0.0111107 -0.0195109 -0.0022493 -0.0024806 -0.0154666 -0.0084209 -0.0246432 -0.0174996 -0.0301179 -0.0343070 -0.0259598 -0.0124892 -0.0248482 -0.0230382 0.0557089 0.0694068 0.0543574 0.0705450 0.0681774 0.0654754 0.0543241 0.0705539 0.0516334 0.0513144 0.0475844 0.0468196 0.0562036 0.0396832 0.0405027 0.0337922 0.0116413 0.0026057 -0.0089243 0.0379295 0.0048122 0.0064737 0.0020299 -0.0062085 0.0086785 -0.0120402 -0.0090122 -0.0061515 -0.0024862 -0.0110301 -0.0064241 -0.0058516 0.0035247 -0.0213805 -0.0405809 -0.0114746 -0.0299662 -0.0350523 -0.0103159 -0.0073378 -0.0312108 -0.0156892 -0.0319120 -0.0353782 -0.0316789 -0.0149650 -0.0170877 -0.0162187 -0.0224968 -0.0291588 -0.0235388 -0.0043625 -0.0200018 -0.0144727 -0.0040037 0.0062295 -0.0091420 -0.0059456 -0.0276447 -0.0102172 0.0069598 -0.0054630 0.0402303 0.0389246 -0.0133501 -0.0191597 -0.0085662 -0.0256227 -0.0182153 0.0010108 0.0019356 -0.0067686 -0.0202305 0.0004843 -0.0230401 -0.0218007 -0.0164574 -0.0091341 -0.0104264 -0.0058403 -0.0292422 0.0515261 0.0453549 0.0356857 0.0388224 0.0636078 0.0511472 0.0501720 0.0364399 0.0465096 0.0380597 -0.0048594 -0.0282863 -0.0273985 0.0045103 -0.0000198 -0.0141039 -0.0016133 0.0066822 0.0085589 0.0154577 0.0011038 0.0073381 0.0120461 0.0012458 -0.0086721 -0.0128364 -0.0087783 0.0004327 0.0026599 -0.0083930 -0.0112772 -0.0071460 0.0015309 0.0287318 0.0208141 -0.0007547 -0.0002313 -0.0282772 -0.0012457 0.0021732 0.0546809 0.0092770 0.0038418 0.0100971 0.0067013 -0.0118547 0.0046876 -0.0072782 -0.0003374 -0.0135228 0.0220607 -0.0005839 -0.0169642 -0.0260301 -0.0353609 -0.0014233 -0.0154605 -0.0309339 -0.0201352 -0.0167075 -0.0382513 -0.0096077 -0.0419507 -0.0322268 -0.0147199 -0.0049069 -0.0167559 -0.0261549 -0.0144098 -0.0183524 0.0001829 0.0044931 -0.0080719 -0.0076334 -0.0070268 -0.0192266 -0.0051313 -0.0135422 0.0344395 0.0154960 0.0287807 0.0354980 0.0165637 0.0014163 0.0110215 0.0203402 0.0153502 0.0126141 0.0147760 0.0595027 0.0496113 -0.0332585 -0.0093695 -0.0212506 -0.0164344 -0.0081855 -0.0250991 -0.0286364 -0.0184429 -0.0115539 -0.0248538 -0.0287100 -0.0256903 -0.0160669 -0.0250163 -0.0165831 -0.0276121 -0.0211989 -0.0332797 -0.0299642 0.0057137 0.0049622 -0.0034557 -0.0175307 -0.0269509 0.0256995 0.0447746 0.0069009 0.0014433 -0.0039267 0.0129322 0.0122463 0.0026083 0.0048902 0.0226822 0.0089360 0.0002309 -0.0108617 -0.0256132 -0.0368446 -0.0272782 -0.0126575 -0.0071143 -0.0343093 -0.0249777 -0.0393154 -0.0326196 -0.0189246 -0.0066938 -0.0291789 -0.0270257 -0.0244813 -0.0365055 -0.0255235 -0.0230147 -0.0033153 -0.0287098 -0.0265119 -0.0186736 -0.0229079 0.0169180 -0.0025755 -0.0084230 0.0002733 -0.0065893 -0.0293584 0.0054489 -0.0188810 -0.0257338 -0.0337161 -0.0081777 -0.0212132 -0.0215239 -0.0251590 -0.0019707 -0.0224638 -0.0019071 -0.0101605 -0.0069137 0.0134749 -0.0080641 -0.0270740 -0.0294268 -0.0250290 -0.0187312 -0.0016920 0.0037750 -0.0118830 -0.0194026 -0.0204867 -0.0154371 -0.0264285 -0.0217836 -0.0220609 -0.0396407 -0.0226961 -0.0155233 -0.0050558 -0.0094924 -0.0161118 -0.0178572 -0.0115226 -0.0133496 -0.0141191 -0.0083416 -0.0214429 -0.0068379 -0.0138559 -0.0106105 -0.0188885 -0.0247377 -0.0272695 -0.0188010 -0.0071292 -0.0368302 -0.0186945 0.0007032 0.0181935 -0.0184198 -0.0113837 0.0008268
-0.0308603 0.0573993 0.0245467 0.0855530 0.0704793 0.0045276 0.0019087 -0.0048739 -0.0176062 0.0090126 -0.0011289 0.0046462 0.0043333 -0.0083177 -0.0233360 -0.0115861 0.0703885 0.0518169 0.0012460 0.0735761 -0.0096608 0.0436375 -0.0210193 0.0067483 -0.0300596 0.0927218 0.9565876 -0.0152994 0.0080086 -0.0004857 0.0862078 0.0883180 0.0711007 -0.0020554 0.0019811 0.0023874 -0.0008233 0.0045921 0.0132678 -0.0061387 -0.0162992 -0.0040178 -0.0014118 -0.0045931 -0.0080123 0.0119441 0.0216423 -0.0099670 0.0076107 0.0197891 0.0469758 0.0193856 0.0068741 0.0023452 0.0005841 -0.0043141 0.0089938 -0.0155563 0.0105272 -0.0012889 0.0036037 0.0080486 0.0068681 0.0009709 -0.0132937 -0.0253996 -0.0106840 -0.0326265 -0.0157549 -0.0083176 0.0156913 -0.0179851 0.0263039 -0.0008506 -0.0099653 -0.0018427 -0.0029545 -0.0069198 0.0025040 0.0014224 -0.0037518 0.0041678 -0.0028894 -0.0112213 -0.0097450 -0.0127215 -0.0002494 0.0013797 0.0031159 -0.0172820 -0.0149425 -0.0161547 -0.0195441 0.0034505 0.0669143 0.0031995 0.0134091 -0.0001239 -0.0222929 -0.0044686 0.0066267 0.0117012 0.0696953 -0.0051488 0.0211246 0.0115802 0.0063524 0.0118085 -0.0043797 0.0007249 -0.0075715 0.0022470 0.0011588 -0.0089832 -0.0074002 -0.0205521 0.0041853 0.0033206 0.0139380 -0.0061035 -0.0020564 0.0033716 0.0274101 -0.0053258 0.0152500 -0.0021926 0.0084508 -0.0124351 0.0225519 0.0277512 0.0562637 0.0136163 0.0016433 -0.0022520 -0.0218529 -0.0019907 0.0308494 0.0087608 0.0141193 0.0077190 -0.0177770 -0.0133590 -0.0151502 -0.0168103 0.0655090 -0.0265049 0.0059917 -0.0017765 0.0072019 -0.0165471 -0.0058836 -0.0190730 -0.0067190 -0.0057495 -0.0046713 -0.0287876 -0.0036678 -0.0035804 0.0524577 0.0094299 -0.0186425 -0.0001424 0.0136728 0.0641263 0.0140483 -0.0048432 -0.0077995 -0.0141329 0.0051589 -0.0153452 -0.0019652 0.0067130 0.0236018 -0.0101151 0.0053991 -0.0197632 0.0115965 -0.0092894 0.0030944 0.0286659 0.0013967 -0.0151101 0.0560702 -0.0022039 0.0123182 0.0572589 0.0321880 0.0066384 -0.0100070 0.0008612 0.0221170 -0.0055388 -0.0315330 0.0022889 0.0104261 0.0025303 0.0560636 -0.0073289 -0.0183739 0.0087644 0.0570837 0.0047498 0.0067647 -0.0138298 0.0049919 -0.0033028 -0.0269148 -0.0168435 0.0159802 0.0084072 0.0606325 -0.0129034 -0.0072194 -0.0253128 -0.0100225 -0.0057248 -0.0196768 -0.0334614 -0.0217100 0.0638297 -0.0347875 -0.0207348 -0.0242104 -0.0175636 -0.0210756 -0.0242033 0.0496060 -0.0175526 0.0541819 0.0188096 -0.0179587 -0.0317269 -0.0232756 -0.0260118 -0.0227191 -0.0198580 -0.0275625 -0.0082499 -0.0188914 -0.0178923 -0.0221766 -0.0247490 -0.0148706 -0.0101514 0.0772604 -0.0214571 0.0261414 0.0550864 -0.0274342 -0.0110523 0.0137547 -0.0345487 -0.0171699 -0.0335237 -0.0191111 -0.0154057 -0.0093900 -0.0142955 -0.0134887 -0.0046518 0.0005743 0.0578995 0.0181785 -0.0136041 0.0345907 0.0201990 0.0258940 0.0376244 0.0298713 0.0236807 -0.0014653 0.0157010 0.0135176 0.0299021 -0.0181172 0.0122614 -0.0314796 -0.0252700 0.0756998 0.0225953 0.0505577 0.0389546 0.0827909 0.0225193 -0.0019377 -0.0109249 0.0041538 -0.0157149 -0.0206698 -0.0343131 -0.0228221 -0.0354543 -0.0249494 -0.0150840 -0.0170008 -0.0076010 -0.0222989 -0.0213618 -0.0131769 -0.0155870 -0.0094479 -0.0176842 0.0267730 -0.0159403 0.0086588 -0.0013745 -0.0032508 -0.0008911 -0.0136195 0.0016391 0.0092623 -0.0072909 -0.0010147 0.0065028 -0.0179927 -0.0359134 -0.0215977 -0.0244845 -0.0336632 -0.0174719 -0.0199822 -0.0065855 -0.0235160 -0.0152595 0.0758927 0.0508121 0.0635005 0.0766657 0.0645610 0.0681667 0.0459790 0.0515110 0.0449596 0.0203344 0.0481341 0.0493243 0.0643985 0.0389810 0.0438246 0.0487088 0.0169611 0.0166657 0.0084533 0.0343081 0.0092119 0.0070098 -0.0007946 -0.0219681 -0.0163109 -0.0095380 -0.0207222 0.0013996 -0.0056607 -0.0055197 0.0045841 -0.0158063 0.0009056 -0.0341915 -0.0344124 -0.0199009 -0.0204194 -0.0463261 -0.0123813 -0.0311448 -0.0112627 -0.0332362 -0.0150129 -0.0322665 -0.0262083 -0.0148713 -0.0207271 -0.0127219 -0.0424286 -0.0225098 -0.0101979 -0.0172698 -0.0007040 -0.0028296 0.0023497 -0.0170297 0.0179232 0.0063106 -0.0003346 0.0128673 0.0194642 -0.0090094 0.0514431 0.0405697 -0.0143730 -0.0285400 0.0090535 -0.0170463 -0.0127801 -0.0070201 -0.0085446 -0.0042917 -0.0159088 -0.0073704 -0.0117402 -0.0000997 -0.0161751 0.0000634 -0.0107769 -0.0020121 -0.0174343 0.0389801 0.0678758 0.0332772 0.0511277 0.0619502 0.0401215 0.0424519 0.0467555 0.0507537 0.0426789 -0.0239348 -0.0288513 -0.0306143 -0.0131295 -0.0103566 -0.0067687 -0.0023004 0.0026648 -0.0028628 0.0059464 -0.0223085 -0.0131327 0.0087734 -0.0041946 0.0039392 -0.0084662 -0.0242877 -0.0091011 -0.0158422 -0.0220551 -0.0006623 -0.0090739 -0.0049966 0.0301295 0.0255123 -0.0177215 -0.0115193 -0.0045820 0.0069390 -0.0053949 0.0460487 0.0064673 0.0203728 0.0042611 0.0245848 -0.0048526 0.0147182 0.0048055 0.0024860 0.0118942 0.0327181 -0.0078259 -0.0060645 0.0050317 -0.0150904 -0.0162640 -0.0199841 -0.0363587 -0.0421700 -0.0214159 -0.0247494 -0.0242767 -0.0171766 -0.0212403 -0.0365286 -0.0108664 -0.0166134 -0.0355112 -0.0171663 -0.0241412 -0.0091667 -0.0000846 -0.0128786 -0.0193736 -0.0125545 -0.0071982 -0.0040154 -0.0002482 0.0379939 0.0095099 0.0229846 0.0305008 0.0252994 0.0334720 -0.0051693 0.0205904 0.0176432 0.0245582 0.0137943 0.0491959 0.0561067 -0.0116962 -0.0145759 -0.0142647 -0.0087492 -0.0218366 -0.0017708 -0.0310516 -0.0120340 -0.0326622 -0.0510116 -0.0267461 -0.0231102 -0.0291035 -0.0176827 -0.0364695 -0.0168049 -0.0203853 -0.0205228 -0.0227824 0.0311536 0.0015891 -0.0046009 -0.0213395 -0.0220494 0.0217144 0.0446772 0.0198744 0.0015928 0.0162101 0.0008198 -0.0006020 -0.0151811 0.0073375 0.0452282 0.0058692 -0.0017039 0.0012147 -0.0119877 -0.0338898 -0.0107931 -0.0224479 0.0005108 -0.0236838 -0.0275409 -0.0356384 -0.0269389 -0.0273629 -0.0142723 -0.0120074 -0.0190010 -0.0309080 -0.0313527 -0.0288297 -0.0228441 -0.0199896 -0.0264654 -0.0331035 -0.0208745 -0.0223761 0.0105922 -0.0129519 -0.0065043 0.0079151 -0.0285255 -0.0235773 0.0004058 -0.0095574 -0.0194535 -0.0369057 -0.0315109 -0.0218405 -0.0300790 -0.0228572 0.0077770 -0.0125335 0.0063607 -0.0125156 0.0022300 0.0155194 -0.0175285 -0.0177638 -0.0245717 -0.0226005 -0.0320538 -0.0237175 -0.0232181 -0.0221634 -0.0181331 -0.0232300 -0.0328492 -0.0244011 -0.0364278 -0.0257455 -0.0234621 -0.0208302 -0.0201383 -0.0030453 0.0020264 0.0042585 0.0024226 0.0034884 -0.0031172 0.0209151 -0.0090615 -0.0113391 -0.0158973 -0.0231732 0.0071905 -0.0458957 -0.0547397 -0.0373111 -0.0256917 -0.0316419 -0.0322912 -0.0265245 0.0180658 0.0241070 -0.0045067 -0.0019688 0.0049997
0.0201214 -0.0122875 -0.0023841 -0.0233285 -0.0020178 0.0045138 -0.0005078 -0.0026476 -0.0080922 0.0350659 0.0260885 0.0042597 0.0024621 0.0145648 0.0083444 -0.0133933 -0.0202771 -0.0210823 -0.0146370 -0.0161007 0.0170962 -0.0083120 0.0140691 -0.0037922 0.0024673 -0.0119103 -0.0152994 0.9104062 -0.0032047 0.0117990 -0.0238363 -0.0098172 -0.0031502 0.0026926 0.0102769 0.0096698 0.0142715 0.0066643 -0.0002161 0.0089568 0.0291924 0.0099707 0.0044437 0.0130447 0.0070375 0.0168211 -0.0000924 -0.0072953 0.0099058 -0.0066710 -0.0072123 -0.0130771 0.0064564 0.0047553 -0.0001269 0.0057160 0.0058907 0.0012277 -0.0119746 0.0113856 0.0096333 -0.0000418 0.0086930 -0.0116946 -0.0009036 -0.0008224 -0.0054533 -0.0028265 0.0037703 0.0033374 -0.0035160 0.0016277 0.0055778 0.0054449 0.0096427 0.0019198 -0.0143298 0.0033032 0.0357613 -0.0002421 -0.0054099 -0.0190078 -0.0239307 -0.0139172 -0.0190740 -0.0244579 -0.0138170 -0.0105333 -0.0231289 -0.0008622 0.0003068 -0.0059081 0.0319478 0.0071470 -0.0229126 0.0225459 0.0235487 0.0245251 -0.0066756 0.0029531 -0.0021152 -0.0055749 -0.0118994 -0.0042299 -0.0122712 0.0068729 0.0185969 0.0123462 0.0025177 0.0081776 0.0056087 0.0123369 0.0034515 0.0121738 0.0210300 0.0133628 0.0076223 -0.0060260 -0.0103668 0.0058589 0.0178948 -0.0111208 0.0020081 0.0100464 0.0061571 -0.0086293 -0.0023326 -0.0051954 0.0018479 -0.0141345 -0.0100994 0.0040554 0.0273699 0.0117233 -0.0038604 0.0020239 0.0154942 0.0091683 0.0113215 0.0043744 -0.0056182 -0.0023360 0.0088610 0.0073677 -0.0213950 -0.0025227 0.0164874 0.0255674 -0.0046580 0.0080540 0.0065352 -0.0132548 -0.0023183 0.0171095 0.0077271 0.0049048 0.0113998 -0.0084636 -0.0170488 0.0007023 0.0164858 0.0106844 -0.0165850 -0.0276368 0.0051811 0.0130899 -0.0012579 -0.0147393 0.0138481 0.0096597 0.0103413 0.0007019 -0.0135001 -0.0108858 0.0073890 -0.0056686 0.0059004 -0.0056842 0.0113170 0.0011585 -0.0192948 0.0047544 -0.0194465 -0.0145633 -0.0021159 -0.0290932 -0.0054398 -0.0040024 0.0066152 -0.0053577 -0.0076812 -0.0037798 -0.0157946 -0.0178111 -0.0023845 -0.0090226 -0.0278997 0.0149204 -0.0017087 0.0128434 -0.0164652 -0.0096231 0.0145115 0.0003987 0.0091645 -0.0083821 -0.0108001 -0.0162212 -0.0106397 -0.0018435 0.0045759 -0.0012148 -0.0187795 -0.0118957 -0.0123217 -0.0148203 -0.0131634 -0.0043430 -0.0064899 -0.0074791 -0.0166327 -0.0150000 -0.0128145 -0.0068961 -0.0187909 -0.0178629 -0.0200771 0.0013373 -0.0109077 0.0005063 -0.0209303 -0.0063651 -0.0039756 -0.0123304 -0.0087306 -0.0156579 -0.0116241 -0.0160569 -0.0095281 -0.0141460 0.0033345 -0.0180852 -0.0137720 -0.0188123 -0.0089995 -0.0096520 -0.0079464 -0.0230674 -0.0143004 -0.0000661 -0.0050801 0.0026821 -0.0043235 0.0123084 -0.0131809 0.0043974 -0.0186509 -0.0143791 -0.0186764 -0.0124696 -0.0134041 -0.0284096 -0.0013142 -0.0179878 -0.0042354 -0.0140579 -0.0010420 0.0083685 0.0134548 -0.0114093 -0.0079313 0.0047287 0.0113444 -0.0086668 -0.0121836 -0.0168530 -0.0090406 -0.0164230 -0.0140364 -0.0115411 -0.0093417 -0.0175781 -0.0186983 -0.0092442 -0.0157493 -0.0024173 -0.0119908 -0.0165625 -0.0053741 -0.0084124 -0.0102569 -0.0161281 0.0004705 -0.0077204 0.0083093 0.0023474 0.0009002 -0.0057618 -0.0086280 -0.0004845 -0.0010879 -0.0167686 -0.0070504 0.0023393 0.0015405 -0.0112476 -0.0188648 -0.0229920 0.0089296 -0.0273389 -0.0248271 -0.0158779 -0.0073707 -0.0229625 -0.0172186 -0.0111972 -0.0073196 -0.0027898 -0.0051423 -0.0044860 -0.0022719 -0.0276351 -0.0128662 0.0040426 -0.0307643 -0.0235383 -0.0340323 -0.0214128 -0.0185224 -0.0194136 -0.0203178 -0.0093960 -0.0250966 -0.0079861 -0.0088926 -0.0060924 -0.0111067 0.0057400 -0.0047939 -0.0247642 0.0086164 -0.0097790 -0.0075821 -0.0151114 -0.0003986 -0.0026573 -0.0024452 0.0145982 0.0005449 -0.0068681 0.0019908 -0.0081116 -0.0086372 0.0191705 0.0106706 0.0050631 0.0005492 0.0029800 -0.0135635 0.0042873 -0.0007398 -0.0109257 0.0035005 -0.0059389 -0.0004686 -0.0137875 -0.0017738 -0.0178108 0.0020360 -0.0024389 0.0055086 -0.0049638 -0.0000842 0.0257430 0.0049778 0.0099131 -0.0153167 0.0009689 -0.0063904 0.0110957 -0.0015351 -0.0014124 -0.0127316 -0.0090649 0.0097887 0.0113655 -0.0270018 -0.0219495 0.0053138 0.0165354 -0.0008701 0.0131429 0.0098650 -0.0152602 0.0081328 0.0167828 -0.0024861 0.0177369 -0.0042014 -0.0000890 0.0173431 0.0025149 -0.0010266 -0.0050894 -0.0028972 -0.0284873 -0.0185652 -0.0123515 -0.0214391 -0.0155377 -0.0108486 -0.0108923 -0.0186742 -0.0253301 -0.0164544 -0.0049998 -0.0057543 0.0081733 0.0043738 0.0118805 0.0068608 -0.0003464 0.0047239 0.0035573 0.0034284 0.0124876 0.0245937 0.0058484 0.0315197 0.0078779 0.0089116 -0.0148281 0.0024782 0.0155333 0.0059186 0.0014243 0.0194211 0.0169587 -0.0073985 -0.0011276 0.0023191 -0.0121785 -0.0031726 -0.0092559 -0.0131210 -0.0047942 -0.0083215 -0.0085860 0.0045523 -0.0112664 0.0190429 0.0007778 0.0067555 0.0196031 -0.0017273 -0.0173481 -0.0031962 0.0078064 -0.0038109 -0.0075375 -0.0107716 0.0008563 -0.0221289 -0.0156932 -0.0298010 -0.0007507 -0.0163509 -0.0074802 -0.0192612 0.0084096 -0.0122287 -0.0277293 -0.0249657 -0.0110075 -0.0120608 0.0068881 0.0062770 0.0038185 -0.0049550 -0.0030046 0.0213545 0.0065011 0.0085047 -0.0091638 0.0034628 -0.0182523 -0.0071595 0.0034678 0.0093051 -0.0078340 -0.0156755 -0.0149292 0.0011252 0.0191967 -0.0145986 -0.0286094 0.0020642 0.0253402 0.0279654 0.0059169 0.0159900 0.0084622 -0.0072053 -0.0011358 -0.0007378 -0.0029519 -0.0051162 -0.0071705 0.0114771 0.0028051 0.0039332 0.0084534 -0.0050679 -0.0034829 -0.0096545 -0.0182925 0.0089853 -0.0073034 0.0053889 0.0206239 -0.0182250 -0.0076151 -0.0020063 -0.0009057 0.0095096 -0.0107538 -0.0081280 -0.0051721 0.0004512 -0.0123872 0.0045170 0.0000525 0.0015287 -0.0064950 -0.0069608 0.0032152 0.0200451 -0.0022775 -0.0006676 0.0090686 -0.0102081 0.0165348 0.0009068 0.0028914 0.0209684 -0.0024528 0.0006795 -0.0144380 -0.0149225 0.0108438 -0.0207852 0.0016087 -0.0170550 -0.0152946 -0.0032866 0.0106288 0.0156455 0.0034683 -0.0020631 0.0002762 -0.0154248 -0.0047710 0.0337430 0.0057838 0.0190863 -0.0072200 0.0047823 0.0252826 0.0427189 0.0080681 -0.0053563 0.0066694 0.0210632 -0.0019201 -0.0087944 0.0004030 -0.0021082 0.0067967 -0.0017881 0.0067800 0.0230901 -0.0170071 0.0049148 0.0011031 0.0152687 0.0189571 -0.0072481 -0.0073921 -0.0073559 0.0058426 0.0047351 0.0102883 0.0220851 0.0212748 0.0034124 -0.0053309 0.0164875 -0.0012969 -0.0056479 0.0042691 0.0041935 -0.0006662 -0.0124501 0.0002248 -0.0053171 0.0072443 -0.0083002 -0.0118287 0.0058596 -0.0061253 0.0136075 -0.0008116 -0.0038899 0.0148839 0.0057384 -0.0012600
0.0092779 0.0147519 -0.0156652 0.0099075 -0.0118034 0.0257607 0.0460390 0.0258670 0.0054776 0.0041353 0.0071079 0.0165708 0.0573097 0.0382758 0.0035520 0.0277483 0.0292331 0.0261097 0.0079509 0.0150650 0.0290068 0.0152796 0.0211332 0.0382767 0.0254388 0.0171251 0.0080086 -0.0032047 0.7933182 0.0329544 0.0267915 0.0147834 0.0027943 0.0379610 0.0287163 0.0377199 0.0259915 0.0128539 0.0424989 0.0717693 0.0187487 0.0315517 0.0096363 0.0041395 0.0469626 0.0233254 0.0269751 0.0299784 0.0058487 -0.0104266 0.0106146 -0.0139913 0.0552946 0.0464313 0.0112475 0.0190412 0.0083022 0.0244021 -0.0095501 0.0146945 0.0459329 0.0247918 0.0079180 0.0136793 -0.0091643 -0.0130728 -0.0018044 -0.0157985 -0.0041914 0.0120380 0.0444726 -0.0061393 0.0347475 0.0518493 0.0111349 -0.0116091 0.0150199 0.0239853 -0.0052589 0.0210994 0.0342917 0.0320599 0.0309282 0.0343421 0.0302751 0.0290440 0.0121729 0.0428320 0.0146160 0.0291590 0.0436285 0.0094135 0.0157549 0.0127199 0.0124948 0.0087842 0.0285828 0.0072694 0.0213912 0.0071231 0.0382485 0.0462582 0.0287032 0.0460612 0.0532974 0.0369686 0.0107366 0.0000219 0.0286105 0.0107761 0.0164768 0.0725354 0.0529387 -0.0075753 -0.0051711 0.0065319 0.0472299 0.0084586 0.0115434 0.0299159 0.0127215 0.0357837 -0.0230684 0.0367907 0.0074818 0.0103997 0.0051242 0.0003080 0.0315903 0.0584150 0.0148727 0.0120066 -0.0076777 0.0046447 0.0127085 0.0229625 -0.0052911 0.0155609 0.0211677 0.0122039 0.0064182 0.0141005 0.0132556 0.0272186 0.0138262 0.0144280 0.0104738 -0.0118189 0.0117231 -0.0094754 -0.0041976 -0.0042999 0.0135889 0.0039468 0.0150473 0.0165013 0.0217899 -0.0028469 0.0047772 0.0162202 -0.0042210 0.0050036 0.0577294 0.0270281 0.0230770 0.0314766 0.0456285 0.0323315 0.0307633 0.0392249 0.0591601 0.0330583 -0.0145863 0.0386657 0.0342652 0.0156751 0.0512143 0.0184012 0.0280364 0.0365250 0.0417471 0.0376597 0.0458807 0.0277259 0.0519688 0.0148703 0.0204791 0.0330920 0.0252735 0.0370731 0.0103553 0.0411017 0.0233051 0.0222648 0.0130641 0.0590456 0.0366768 0.0265944 0.0060021 0.0760916 0.0077340 0.0127123 0.0028128 0.0080255 0.0264554 0.0242250 -0.0064954 0.0107965 0.0407370 0.0448652 0.0281994 0.0019971 0.0258519 0.0018738 0.0375544 0.0128695 0.0092721 -0.0010627 0.0174156 0.0230463 -0.0216769 0.0324370 0.0070107 -0.0231140 0.0055128 -0.0113730 0.0187741 0.0127041 0.0361034 0.0314080 0.0455422 0.0227896 0.0000619 0.0180879 0.0272133 0.0065449 0.0333924 0.0046333 0.0082920 0.0505479 0.0044565 -0.0072696 0.0137863 0.0284641 0.0126227 0.0099896 0.0376086 0.0164764 0.0079424 0.0068066 0.0310855 0.0000320 0.0114056 -0.0051221 0.0352582 0.0230869 0.0059483 0.0325214 0.0303203 0.0378640 0.0456708 0.0466310 0.0314887 0.0314600 0.0149039 0.0295897 0.0106633 0.0210511 0.0224036 0.0241612 0.0153115 0.0380270 0.0310989 0.0430426 0.0256347 0.0520960 0.0200499 0.0274819 0.0260189 0.0313850 0.0278424 0.0511116 0.0307505 0.0410625 0.0485719 0.0317702 0.0404930 0.0250917 0.0336473 0.0222475 0.0251028 0.0255425 0.0033342 0.0032351 -0.0025388 0.0213365 0.0110992 0.0284259 0.0102347 0.0105295 0.0467983 0.0073176 0.0307990 0.0135358 0.0442542 0.0120018 0.0158290 0.0115732 -0.0027511 -0.0095756 0.0189564 0.0127071 0.0158037 0.0007136 -0.0260873 -0.0312952 -0.0477880 -0.0458337 -0.0388360 -0.0325116 -0.0287725 -0.0323936 -0.0416205 -0.0250031 -0.0156563 -0.0091730 0.0018457 -0.0126528 -0.0139628 -0.0064749 -0.0055315 -0.0084760 -0.0251877 -0.0173210 -0.0094428 -0.0257313 -0.0118633 -0.0086252 -0.0171603 -0.0122918 0.0029817 0.0032191 0.0008392 0.0098386 -0.0026048 0.0066013 -0.0049416 -0.0222456 0.0107895 -0.0047565 -0.0062896 0.0019821 -0.0130819 -0.0005759 -0.0093795 -0.0019926 -0.0055354 -0.0433931 -0.0350404 -0.0263596 -0.0272169 -0.0255145 -0.0277823 -0.0193040 -0.0209509 -0.0345281 -0.0297497 -0.0346565 -0.0397762 -0.0147840 -0.0308549 -0.0205012 -0.0406313 -0.0172209 0.0040094 0.0048772 -0.0133541 -0.0108135 -0.0024675 -0.0134730 -0.0043384 -0.0161403 -0.0211349 -0.0143046 -0.0243767 -0.0244918 -0.0131726 -0.0068978 -0.0056356 -0.0073505 -0.0091933 -0.0248189 -0.0146997 -0.0055799 -0.0100723 -0.0198284 -0.0073733 -0.0089176 -0.0068655 -0.0284219 0.0044965 0.0114477 -0.0133001 -0.0137970 -0.0102126 -0.0082695 -0.0090474 -0.0143538 -0.0107115 -0.0152183 -0.0076871 -0.0321951 -0.0056404 -0.0077572 -0.0047130 -0.0163796 -0.0160628 -0.0126100 -0.0029392 -0.0217449 -0.0115205 -0.0238939 -0.0055636 0.0016906 -0.0048975 -0.0153808 -0.0009281 -0.0047332 -0.0165262 -0.0131373 -0.0177257 0.0015216 -0.0081099 -0.0225075 -0.0034060 0.0040199 -0.0026538 -0.0133392 -0.0125982 -0.0046848 -0.0016110 -0.0034048 -0.0044740 0.0121334 -0.0040842 0.0007026 0.0045831 0.0041058 -0.0082639 -0.0041167 0.0167331 -0.0028647 0.0003403 -0.0000187 0.0031603 -0.0043630 0.0069797 -0.0093756 -0.0065951 -0.0247318 -0.0271149 -0.0272781 -0.0316839 -0.0283117 -0.0213752 -0.0260315 -0.0046783 -0.0461559 -0.0270304 -0.0412938 -0.0382668 -0.0158582 -0.0276553 -0.0243275 -0.0256467 0.0061481 -0.0059850 -0.0033707 0.0054596 -0.0033947 -0.0157057 -0.0003550 -0.0197744 0.0113158 -0.0000139 0.0031004 0.0061277 -0.0021662 -0.0084973 -0.0018298 -0.0016283 -0.0059603 -0.0048960 -0.0212715 -0.0227845 -0.0055249 -0.0200797 -0.0141027 -0.0083648 -0.0203229 -0.0188411 -0.0058254 -0.0262072 -0.0177866 -0.0145736 -0.0258940 -0.0225114 -0.0275340 -0.0349341 -0.0219411 -0.0307634 -0.0359171 -0.0303435 -0.0390379 -0.0209162 -0.0048559 0.0242940 0.0097145 -0.0124611 -0.0241677 -0.0111766 0.0059506 -0.0166205 -0.0043595 -0.0066530 0.0010675 0.0047886 -0.0077044 0.0004770 0.0009434 0.0063976 -0.0208126 -0.0075688 -0.0379329 -0.0220589 -0.0224779 -0.0195150 0.0024843 -0.0161278 -0.0330960 -0.0263624 -0.0220197 -0.0199194 -0.0282645 -0.0179881 -0.0271477 -0.0172344 -0.0315649 -0.0163739 -0.0120640 -0.0057196 -0.0145633 -0.0127092 -0.0255304 -0.0260383 0.0130833 -0.0014266 -0.0004058 -0.0120093 -0.0076896 -0.0178361 0.0045816 -0.0207931 -0.0296415 -0.0440617 -0.0093786 -0.0437776 -0.0142818 0.0005402 0.0190109 0.0123581 0.0053437 0.0213948 -0.0049760 0.0111122 -0.0164193 -0.0281645 -0.0213421 -0.0142078 -0.0201391 -0.0209554 -0.0073842 -0.0127838 -0.0330597 -0.0167808 -0.0171220 -0.0247919 -0.0335997 -0.0491037 -0.0317927 -0.0173750 -0.0277270 -0.0110762 -0.0172633 0.0008522 -0.0086482 -0.0105451 -0.0108856 -0.0032172 0.0057155 -0.0062124 -0.0128009 0.0110961 0.0280860 -0.0163975 -0.0248467 -0.0344646 -0.0200482 -0.0073321 -0.0224664 -0.0084567 -0.0139612 -0.0055173 0.0075954 0.0046807 0.0303280
-0.0075565 0.0159063 -0.0153340 0.0049527 -0.0143550 0.0254288 0.0219474 0.0013755 -0.0102544 0.0219618 0.0098926 0.0229001 0.0230617 0.0224678 -0.0029599 0.0014427 0.0153735 0.0046500 -0.0008801 0.0016576 0.0151914 0.0081156 0.0284313 0.0146670 0.0041948 0.0040786 -0.0004857 0.0117990 0.0329544 0.8281360 -0.0021323 0.0131442 -0.0166021 0.0090778 0.0171314 0.0013167 0.0103731 0.0111012 0.0100973 0.0094373 -0.0001833 0.0098770 0.0337973 0.0071233 0.0138081 0.0154867 0.0079638 0.0162952 0.0235107 -0.0235138 -0.0019859 -0.0192161 0.0140657 0.0155881 -0.0071590 0.0133743 0.0055527 0.0077143 0.0248734 0.0269150 0.0148787 -0.0013012 0.0018938 0.0168789 -0.0083118 -0.0228110 -0.0300159 -0.0161715 -0.0277901 0.0095023 -0.0009680 -0.0067234 0.0114691 0.0083712 0.0011687 0.0135924 0.0266559 0.0305732 -0.0112330 0.0259179 0.0128419 0.0047791 0.0057231 -0.0007526 0.0056606 -0.0064573 0.0112891 0.0070687 -0.0057288 -0.0020006 0.0258904 0.0109566 0.0098599 0.0072737 0.0037889 0.0093821 0.0153430 0.0270960 0.0028222 -0.0028382 0.0245943 0.0166768 0.0140879 0.0087488 0.0256499 0.0183966 0.0041093 0.0110922 0.0161407 0.0045992 0.0217967 0.0189991 0.0155608 0.0112154 0.0135491 0.0156836 0.0240237 0.0252996 -0.0030355 0.0147732 0.0035113 0.0169036 -0.0187707 0.0164606 0.0052672 0.0018752 0.0058879 0.0029921 0.0030849 0.0189008 0.0107141 0.0188926 0.0067208 0.0042093 0.0051889 -0.0020331 0.0058678 0.0065412 0.0091147 0.0130881 0.0057543 0.0021018 -0.0033339 0.0019680 0.0151666 0.0027751 -0.0050879 -0.0005916 0.0168451 -0.0003013 0.0052957 -0.0116476 -0.0026308 0.0120202 0.0183702 -0.0117977 0.0047501 -0.0121921 -0.0171013 0.0133592 0.0060022 -0.0124447 0.0067807 0.0163125 0.0036795 0.0046925 0.0078013 0.0041354 0.0055840 0.0148635 0.0278813 0.0223927 -0.0225720 0.0019993 0.0058635 0.0205837 0.0166877 0.0311397 0.0121547 0.0111542 0.0245416 0.0155304 0.0134826 0.0114861 0.0243482 0.0064045 0.0029595 0.0122248 -0.0002004 0.0068242 0.0199207 0.0209979 -0.0085858 0.0065319 0.0021180 0.0155856 0.0067201 0.0144143 -0.0044182 0.0227318 -0.0012241 0.0143197 0.0031244 0.0030871 0.0238544 0.0126608 0.0054451 -0.0090262 0.0126056 0.0183464 0.0020497 -0.0062525 -0.0113067 -0.0079949 0.0173801 -0.0073623 -0.0079221 -0.0095421 -0.0156705 -0.0000597 -0.0297153 -0.0062140 -0.0046177 -0.0055645 -0.0139652 -0.0075497 0.0020853 -0.0148261 0.0132835 0.0189832 -0.0017808 -0.0063542 -0.0062802 0.0026413 0.0034673 -0.0037150 0.0036561 -0.0011769 0.0019010 0.0203127 -0.0016312 -0.0078870 -0.0075038 -0.0113748 -0.0063893 -0.0062195 0.0026248 0.0087152 0.0037246 -0.0101863 0.0041588 0.0032611 -0.0006477 -0.0072935 0.0131762 -0.0032513 -0.0021508 -0.0044099 -0.0019029 0.0083930 0.0101301 0.0022902 0.0223601 0.0033961 0.0044843 -0.0023165 0.0089458 0.0034120 0.0036635 -0.0070794 -0.0016930 0.0112079 0.0166727 0.0141074 0.0016006 0.0102249 0.0084807 -0.0049957 0.0142942 0.0114109 0.0164218 0.0073332 0.0071216 0.0000865 0.0101369 0.0014591 0.0095668 -0.0021730 0.0109756 -0.0001520 -0.0034596 -0.0047027 -0.0020980 -0.0024728 -0.0133908 -0.0017999 -0.0081006 0.0073748 -0.0052451 0.0045492 0.0121850 -0.0160910 0.0123113 0.0074563 0.0095381 -0.0014598 0.0010842 0.0042434 -0.0088707 0.0095068 -0.0069244 0.0026793 0.0132055 -0.0085834 -0.0011916 0.0033578 -0.0101793 0.0052217 0.0008546 0.0041586 -0.0126124 0.0006268 -0.0036954 0.0038883 -0.0213300 -0.0126111 -0.0217936 -0.0006231 -0.0014778 0.0028520 -0.0034845 -0.0115931 -0.0095020 -0.0038890 -0.0015371 0.0033943 -0.0066920 0.0029136 -0.0121545 -0.0139400 -0.0070087 -0.0093167 -0.0038566 -0.0063667 -0.0143644 -0.0111010 -0.0018044 -0.0095835 0.0077352 0.0045973 -0.0070459 -0.0064541 -0.0011314 0.0035362 -0.0156190 -0.0065459 -0.0106755 -0.0076411 -0.0259767 -0.0117108 -0.0194086 -0.0141944 -0.0106669 -0.0143315 -0.0239491 -0.0153935 -0.0173704 -0.0185826 -0.0233945 -0.0169048 -0.0172358 -0.0164694 -0.0145017 -0.0096017 -0.0096759 0.0077502 0.0011366 0.0027602 -0.0017943 -0.0125829 0.0064803 0.0008793 -0.0104693 -0.0035609 0.0040420 0.0042692 -0.0041690 -0.0041698 0.0059564 -0.0019228 0.0000620 0.0097898 -0.0057400 0.0059445 0.0199961 0.0054817 0.0086886 0.0150291 -0.0002005 -0.0126999 -0.0147853 0.0193049 0.0004315 0.0120487 -0.0107286 -0.0185990 -0.0267824 -0.0073502 -0.0204606 -0.0113432 -0.0136667 0.0050061 -0.0092246 -0.0265323 -0.0200283 -0.0217964 -0.0051927 -0.0162818 0.0114373 0.0131678 0.0189832 0.0080513 0.0166748 0.0036105 0.0153863 0.0155726 0.0049066 0.0109648 0.0009040 0.0054371 0.0002440 0.0027031 0.0017325 -0.0038585 0.0045013 0.0111519 0.0027461 -0.0034352 -0.0028626 0.0195849 0.0073613 0.0168286 0.0040859 -0.0033355 -0.0015091 0.0047194 0.0087344 -0.0176246 -0.0074266 0.0061756 0.0037137 0.0070837 0.0123791 0.0028524 0.0052577 -0.0084103 0.0161894 -0.0138925 0.0066614 -0.0211507 -0.0142894 -0.0154660 -0.0112900 -0.0174316 -0.0142016 -0.0094610 -0.0017395 -0.0293953 -0.0084313 -0.0080705 -0.0076940 -0.0143391 -0.0099973 -0.0174347 -0.0198264 0.0189629 0.0066527 -0.0035339 0.0028125 0.0111029 -0.0150416 -0.0057285 -0.0213937 -0.0077206 -0.0058199 0.0059653 -0.0049124 -0.0044222 0.0064876 0.0014930 -0.0130884 -0.0023049 -0.0030215 0.0047819 -0.0097639 0.0006536 -0.0036480 0.0009592 0.0162170 -0.0074815 -0.0140577 0.0206868 -0.0229777 -0.0129839 -0.0190087 -0.0159867 -0.0377968 -0.0101651 -0.0218819 -0.0213634 -0.0194864 -0.0249921 -0.0064845 -0.0172647 -0.0032425 0.0040916 -0.0027118 0.0201412 -0.0067311 -0.0047284 0.0073402 -0.0130647 0.0058329 -0.0104039 -0.0071118 -0.0015010 -0.0127696 -0.0070312 -0.0008708 -0.0102556 0.0116324 -0.0258119 -0.0318721 -0.0239322 -0.0109910 -0.0020705 -0.0179848 -0.0066194 -0.0213389 -0.0256467 -0.0101043 -0.0135338 -0.0070011 -0.0096611 -0.0160034 -0.0172374 -0.0241365 -0.0424930 -0.0134084 -0.0214736 -0.0096768 -0.0097800 -0.0112952 -0.0051167 -0.0046907 -0.0033812 0.0146484 0.0004874 -0.0015890 0.0014556 -0.0159309 0.0112641 0.0062887 0.0018580 -0.0208391 -0.0158386 -0.0153560 0.0072540 -0.0081605 0.0080863 0.0113737 0.0028064 -0.0013708 -0.0003908 -0.0017526 0.0090660 -0.0082620 -0.0157789 -0.0023226 -0.0270916 -0.0187996 -0.0157514 -0.0017063 -0.0016942 -0.0270934 -0.0096406 -0.0210134 -0.0098388 -0.0247299 -0.0064881 -0.0015889 0.0033096 0.0076549 0.0167083 -0.0008877 -0.0088299 0.0042332 -0.0108235 0.0077162 -0.0053815 0.0048191 -0.0041797 -0.0037151 0.0107228 -0.0202890 -0.0132981 -0.0177962 -0.0221595 -0.0089532 -0.0210188 0.0064899 -0.0033175 0.0018001 -0.0071301 0.0060677 0.0217438
-0.0064947 0.0551900 0.0187504 0.0588066 0.0585911 -0.0089986 0.0106623 -0.0113353 -0.0067644 -0.0057653 -0.0071796 -0.0109479 0.0083063 -0.0040620 -0.0069357 -0.0011478 0.0772725 0.0593788 -0.0101192 0.0766508 -0.0008781 0.0531987 -0.0189644 0.0126432 -0.0096999 0.0835729 0.0862078 -0.0238363 0.0267915 -0.0021323 0.8434461 0.0967714 0.0540156 0.0147096 0.0237613 0.0142608 0.0241039 0.0034105 0.0142158 0.0008343 -0.0111348 -0.0016811 -0.0019684 -0.0069931 0.0037403 0.0002937 -0.0009067 0.0049184 0.0035869 0.0389129 0.0414359 0.0380388 0.0079797 0.0177114 0.0124541 0.0012715 0.0187382 -0.0150255 -0.0033666 -0.0075403 0.0081375 0.0095040 -0.0061116 0.0024355 -0.0177081 -0.0137148 -0.0078710 -0.0180814 -0.0093546 -0.0039501 0.0199183 -0.0079754 0.0238231 0.0173238 -0.0168358 -0.0067124 -0.0015183 -0.0032647 -0.0143608 -0.0036784 0.0045358 0.0036328 0.0040574 0.0110331 0.0043621 0.0001039 0.0075214 -0.0016875 0.0194772 -0.0001413 -0.0153696 -0.0045382 -0.0279276 0.0122345 0.0609314 0.0161814 0.0127028 0.0004815 -0.0104261 0.0015324 0.0202721 0.0029580 0.0838676 0.0009338 0.0195876 0.0187502 0.0009804 -0.0209664 0.0024817 -0.0227529 0.0205412 0.0105986 0.0230533 0.0103375 0.0053956 0.0082970 -0.0079758 0.0188171 0.0115200 0.0000854 0.0101287 0.0071796 0.0379582 0.0145645 0.0117160 -0.0062630 0.0013157 0.0021652 0.0327463 0.0403606 0.0539138 0.0055628 -0.0036797 0.0025269 -0.0153835 -0.0095983 0.0071383 -0.0035048 0.0026102 0.0018858 -0.0150207 0.0029574 -0.0084508 0.0043715 0.0766257 -0.0120618 0.0032774 -0.0045082 -0.0124928 -0.0139909 -0.0341576 -0.0158268 -0.0004046 -0.0140350 -0.0185454 -0.0168636 -0.0003112 0.0073756 0.0410005 0.0137940 -0.0157365 -0.0050498 0.0153144 0.0632178 0.0020298 -0.0001081 0.0081755 0.0040984 0.0058127 -0.0134666 -0.0020069 0.0035211 0.0415265 0.0060034 0.0256302 0.0145141 0.0304520 0.0220306 0.0199256 0.0232284 0.0046042 -0.0007074 0.0604655 0.0094019 0.0167926 0.0646961 0.0503896 0.0077414 -0.0012547 0.0149460 0.0232315 0.0107803 0.0004880 0.0165610 0.0066202 0.0211496 0.0609904 -0.0131450 -0.0244886 0.0039192 0.0734534 -0.0043623 0.0159480 -0.0191191 0.0030439 0.0197011 -0.0010794 0.0054599 0.0190950 -0.0041557 0.0368747 -0.0104059 -0.0004217 -0.0224839 0.0153210 0.0015085 -0.0056533 -0.0094319 -0.0149769 0.0730093 -0.0373902 0.0005959 -0.0162679 -0.0140522 0.0020247 -0.0176606 0.0710348 -0.0081922 0.0303517 0.0157545 0.0059689 -0.0005166 -0.0067349 -0.0058907 -0.0030347 -0.0144459 0.0018869 -0.0016438 -0.0176506 0.0022070 -0.0037737 -0.0125380 -0.0113438 -0.0049004 0.0824018 -0.0124478 0.0361587 0.0338094 -0.0108611 -0.0072297 0.0265381 -0.0157731 -0.0170948 -0.0329789 -0.0044161 -0.0163755 -0.0039564 -0.0028844 0.0010660 0.0051764 0.0129218 0.0677109 0.0065702 0.0057238 0.0176717 0.0143758 0.0220592 0.0028046 0.0048921 0.0233566 0.0024695 0.0066730 0.0203554 0.0343254 0.0040197 0.0248339 -0.0154663 -0.0005151 0.0763670 0.0302180 0.0631550 0.0576584 0.0861791 0.0380639 0.0046002 0.0010713 0.0095934 0.0028866 0.0053742 -0.0015176 -0.0148318 -0.0103456 -0.0109515 -0.0083724 -0.0123167 -0.0075772 -0.0104951 -0.0179012 0.0003539 -0.0037083 -0.0028498 0.0017223 0.0373838 -0.0071099 0.0152833 -0.0010854 -0.0020611 0.0054276 -0.0100470 -0.0078719 0.0008595 -0.0014307 0.0012079 0.0061676 -0.0152644 -0.0174096 -0.0355790 -0.0336423 -0.0187921 -0.0273684 -0.0214986 0.0010927 -0.0097583 -0.0055375 0.0668047 0.0723720 0.0599405 0.0644633 0.0465149 0.0469168 0.0501134 0.0594555 0.0525056 0.0353683 0.0439226 0.0499441 0.0476621 0.0264210 0.0236025 0.0377454 0.0153464 0.0114302 -0.0019854 0.0348722 0.0201785 0.0030191 -0.0036239 -0.0144820 -0.0025747 -0.0314705 -0.0257465 -0.0096328 -0.0008827 -0.0049897 0.0049857 -0.0014001 0.0039886 -0.0285348 -0.0340057 -0.0342044 -0.0189090 -0.0243877 -0.0294434 -0.0140717 -0.0259334 -0.0220295 -0.0210961 -0.0280787 -0.0194468 -0.0326104 -0.0226757 -0.0143159 -0.0139645 -0.0314769 -0.0141386 -0.0156876 -0.0026799 -0.0182380 -0.0199735 -0.0059788 -0.0005512 0.0172995 -0.0204342 0.0063316 -0.0074506 0.0137274 0.0297826 0.0449214 -0.0174501 -0.0123209 -0.0215877 -0.0253512 -0.0219268 -0.0178170 -0.0251683 -0.0059727 -0.0135552 -0.0147259 -0.0155525 -0.0107172 -0.0155177 -0.0072348 -0.0129532 -0.0036082 -0.0150875 0.0540584 0.0440361 0.0474751 0.0384483 0.0224171 0.0395237 0.0477700 0.0248393 0.0485807 0.0359480 -0.0230837 -0.0273075 -0.0292064 -0.0069297 -0.0231040 -0.0272010 -0.0134276 -0.0108905 -0.0140987 -0.0052841 -0.0036401 -0.0155507 -0.0044003 -0.0146240 -0.0167004 -0.0235050 -0.0271759 -0.0121386 -0.0272135 -0.0090635 -0.0270503 -0.0207613 -0.0168262 0.0287400 0.0120423 0.0073495 0.0042481 -0.0167009 0.0003680 0.0236439 0.0451579 -0.0033772 0.0192339 0.0126105 0.0112882 -0.0106847 0.0145603 -0.0014302 -0.0095142 -0.0066867 0.0399366 0.0059976 -0.0078228 -0.0297294 -0.0262446 -0.0192812 -0.0394214 -0.0362771 -0.0324455 -0.0149985 -0.0244293 -0.0118892 -0.0383589 -0.0326779 -0.0321183 -0.0275557 -0.0131458 -0.0167459 -0.0224844 -0.0142989 -0.0092203 -0.0115910 -0.0156948 -0.0206829 0.0053491 -0.0038997 -0.0115070 -0.0090024 0.0440137 0.0330336 0.0240995 0.0325128 0.0041680 0.0053633 0.0034393 0.0143959 0.0168706 0.0395661 0.0015287 0.0577216 0.0571767 -0.0266011 -0.0083605 -0.0252490 -0.0159788 -0.0107959 -0.0056176 -0.0205361 -0.0283323 -0.0243935 -0.0255429 -0.0274964 -0.0308923 -0.0312660 -0.0161872 -0.0175656 -0.0255743 -0.0207587 -0.0249476 -0.0216996 0.0174736 -0.0003902 0.0035542 -0.0077372 -0.0200185 0.0231777 0.0406909 0.0263316 0.0092390 -0.0051945 0.0144854 0.0000542 -0.0005518 -0.0018622 0.0144214 0.0042217 -0.0090168 -0.0145075 -0.0351210 -0.0241510 -0.0250175 -0.0223018 -0.0030740 -0.0160652 -0.0283924 -0.0351795 -0.0217895 -0.0244415 -0.0314458 -0.0207130 -0.0336975 -0.0278217 -0.0423610 -0.0272428 -0.0310246 -0.0151952 -0.0233916 -0.0124080 -0.0226008 -0.0256392 -0.0017408 -0.0241610 0.0052042 -0.0165047 -0.0055133 -0.0211950 0.0054047 -0.0327147 -0.0378131 -0.0408122 -0.0267082 -0.0315256 -0.0227511 -0.0297934 0.0045545 -0.0048798 -0.0129578 0.0071348 0.0096615 0.0229331 -0.0196017 -0.0228032 -0.0262608 -0.0203607 -0.0175008 -0.0321902 -0.0388463 -0.0189257 -0.0288656 -0.0203498 -0.0189450 -0.0314597 -0.0382888 -0.0330685 -0.0286146 -0.0243159 -0.0001507 -0.0256822 0.0002616 -0.0145352 -0.0204345 -0.0195526 -0.0140009 -0.0238459 -0.0161780 -0.0138955 -0.0161986 0.0117067 -0.0057352 -0.0305346 -0.0247528 -0.0241896 -0.0146829 -0.0216435 -0.0286055 -0.0331556 -0.0054257 -0.0090550 -0.0162462 -0.0081487 -0.0038685
-0.0174873 0.0602183 0.0159991 0.0735047 0.0489008 -0.0008009 -0.0066674 -0.0058434 0.0009667 -0.0047516 -0.0023684 -0.0190426 -0.0132164 -0.0098606 -0.0156696 -0.0011806 0.0602959 0.0444786 -0.0046643 0.0585774 -0.0247604 0.0657330 -0.0232567 -0.0004417 -0.0254024 0.1153843 0.0883180 -0.0098172 0.0147834 0.0131442 0.0967714 0.8952127 0.0641176 -0.0040544 -0.0022242 -0.0072184 0.0010525 0.0083658 0.0023023 -0.0016199 -0.0063608 -0.0183256 -0.0048129 -0.0101453 -0.0175387 0.0117892 0.0009605 -0.0074346 -0.0140618 0.0320553 0.0370550 0.0254137 -0.0124461 -0.0056419 -0.0013064 0.0027811 0.0050378 -0.0175276 0.0150912 0.0078001 0.0009635 0.0134935 0.0295417 0.0036477 -0.0192580 -0.0227973 -0.0135079 -0.0184784 -0.0218039 -0.0051714 0.0059761 -0.0039971 0.0362355 -0.0098859 -0.0083657 -0.0036489 -0.0152262 -0.0142683 -0.0039069 -0.0174689 -0.0074924 0.0048429 -0.0066444 0.0077024 -0.0128356 -0.0141654 -0.0039408 -0.0165509 0.0156401 -0.0210746 -0.0156396 -0.0131161 -0.0242075 -0.0143789 0.0492325 0.0018664 0.0084672 0.0044742 -0.0244169 -0.0075541 0.0059668 -0.0026423 0.0562657 -0.0050975 0.0092465 0.0093317 -0.0027703 -0.0026616 0.0019989 0.0059527 0.0170545 -0.0030696 0.0032624 -0.0033661 -0.0148836 -0.0069527 -0.0067143 0.0068756 0.0027661 -0.0049167 0.0086761 0.0012179 0.0335316 -0.0003150 0.0222169 0.0015778 -0.0021367 -0.0239202 0.0290604 0.0283999 0.0440689 -0.0061786 -0.0037397 -0.0104139 -0.0246118 -0.0019077 0.0054912 -0.0030624 -0.0100550 0.0106573 -0.0187277 -0.0131285 -0.0126640 -0.0087272 0.0613115 -0.0063778 -0.0089761 -0.0079899 -0.0083301 -0.0061138 -0.0226043 -0.0144452 -0.0125625 -0.0208110 -0.0194230 -0.0190385 -0.0066454 -0.0273945 0.0579718 -0.0022564 -0.0115070 -0.0174970 -0.0033954 0.0609133 0.0120659 -0.0018657 -0.0069679 -0.0185308 -0.0140165 -0.0277190 -0.0117334 -0.0082905 0.0311636 -0.0124898 0.0020560 0.0026669 0.0007119 -0.0064810 -0.0018340 0.0196057 0.0039167 -0.0144786 0.0489501 -0.0083920 -0.0027864 0.0599297 0.0506564 0.0033733 0.0006209 0.0192073 0.0215035 0.0031627 -0.0173928 0.0157440 0.0145750 0.0092288 0.0613480 -0.0028852 -0.0195740 -0.0034562 0.0630971 -0.0071594 0.0216706 -0.0253325 0.0043238 0.0033549 -0.0046861 -0.0144675 0.0110269 -0.0114325 0.0347119 -0.0080475 -0.0271366 -0.0234592 0.0020628 -0.0184762 -0.0155333 -0.0217048 -0.0316169 0.0779945 -0.0215859 -0.0240129 -0.0227105 -0.0242641 -0.0213927 -0.0135660 0.0670656 -0.0363271 0.0513386 0.0239600 -0.0113117 -0.0136162 -0.0138525 -0.0217340 -0.0156464 -0.0159131 -0.0204545 -0.0203075 -0.0221453 -0.0213492 -0.0155106 -0.0168157 -0.0102914 -0.0145278 0.0751860 -0.0177117 0.0142547 0.0450064 -0.0158227 -0.0070222 0.0146244 -0.0259377 -0.0178945 -0.0270824 -0.0190614 -0.0227597 -0.0151487 -0.0166300 -0.0129216 -0.0102363 -0.0014965 0.0619571 0.0007828 -0.0168770 0.0147254 0.0210523 0.0144236 0.0070894 0.0137117 0.0124213 -0.0029079 0.0091818 0.0325647 0.0179575 -0.0089638 0.0194417 -0.0197324 -0.0237901 0.0590845 0.0200354 0.0666838 0.0259204 0.0619784 0.0235308 -0.0073182 0.0026451 -0.0011766 -0.0111906 -0.0143456 -0.0278361 -0.0321087 -0.0217915 -0.0096472 -0.0317813 -0.0285082 -0.0059993 -0.0157198 -0.0132191 -0.0164153 -0.0080319 -0.0059712 -0.0171919 0.0307090 -0.0278440 -0.0096809 -0.0105017 -0.0190264 -0.0147660 -0.0083740 -0.0004386 0.0013717 -0.0121221 0.0040072 -0.0160335 -0.0195531 -0.0236081 -0.0290601 -0.0225130 -0.0238009 -0.0215580 -0.0224619 -0.0217162 -0.0122934 -0.0065635 0.0587589 0.0732134 0.0626104 0.0679216 0.0503700 0.0438099 0.0560414 0.0661882 0.0604950 0.0512421 0.0467143 0.0483449 0.0467961 0.0417544 0.0406148 0.0402246 -0.0062364 0.0030278 -0.0026334 0.0390979 0.0259309 0.0100807 0.0013785 -0.0136676 -0.0075775 -0.0104855 -0.0263018 -0.0023835 -0.0105914 -0.0022521 -0.0139346 -0.0149647 -0.0122369 -0.0302775 -0.0364766 -0.0225104 -0.0143323 -0.0254272 -0.0204701 -0.0082890 -0.0139803 -0.0143450 -0.0185166 -0.0400346 -0.0093028 -0.0222697 -0.0045851 -0.0199468 -0.0179315 -0.0257749 -0.0236178 -0.0105152 -0.0129975 -0.0098631 -0.0044217 -0.0156087 0.0104818 0.0034704 -0.0186496 -0.0029334 0.0028151 0.0044774 0.0571257 0.0685693 -0.0106487 -0.0396357 -0.0126165 -0.0149282 -0.0106300 0.0171938 -0.0169014 -0.0166334 -0.0176130 -0.0054607 -0.0073652 -0.0085328 -0.0036487 0.0043698 0.0104380 0.0072053 0.0043578 0.0681030 0.0599239 0.0570028 0.0625743 0.0411098 0.0487560 0.0691632 0.0605313 0.0648670 0.0520881 -0.0264265 -0.0273581 -0.0187606 -0.0013809 -0.0134045 -0.0110740 -0.0023922 0.0150240 0.0061256 -0.0194282 -0.0065314 -0.0065697 0.0097051 -0.0073098 -0.0136165 -0.0121250 -0.0074265 0.0091182 -0.0159454 -0.0114022 -0.0129557 -0.0094866 -0.0003768 0.0261103 0.0262522 -0.0069204 -0.0030823 -0.0243423 0.0173316 0.0021834 0.0590597 0.0030194 0.0231348 0.0086267 0.0157021 -0.0021862 0.0109394 -0.0104282 0.0011951 -0.0143935 0.0251226 -0.0100560 -0.0161418 -0.0182264 -0.0187014 -0.0181414 -0.0208268 -0.0234124 -0.0165006 -0.0154748 -0.0277954 -0.0175500 -0.0269879 -0.0278849 -0.0049081 -0.0239405 -0.0326894 -0.0173101 -0.0368736 -0.0116519 -0.0095905 -0.0066727 -0.0124024 -0.0113902 -0.0254703 0.0061797 -0.0074537 0.0015240 0.0467419 0.0203987 0.0194974 0.0203971 0.0131216 0.0316146 0.0110959 0.0253245 0.0298615 0.0213146 0.0130848 0.0639881 0.0371097 0.0093796 -0.0126243 -0.0234470 -0.0027065 0.0149542 0.0042682 -0.0312565 -0.0149641 -0.0184985 -0.0224466 -0.0189576 -0.0264438 -0.0050177 -0.0312071 -0.0179930 -0.0232246 -0.0350760 -0.0286344 -0.0092976 0.0085110 -0.0078959 -0.0091336 -0.0077354 -0.0060876 0.0524465 0.0530159 -0.0079994 0.0110996 0.0059349 -0.0060515 0.0094300 0.0104175 0.0026518 0.0407522 -0.0153486 0.0005487 0.0037834 -0.0301376 -0.0275339 -0.0161013 -0.0216796 -0.0100453 -0.0033012 -0.0271403 -0.0414949 -0.0264379 -0.0341957 -0.0127432 -0.0315076 -0.0171433 -0.0185804 -0.0197707 -0.0228651 -0.0254762 -0.0254728 -0.0372898 -0.0247421 -0.0379057 -0.0323255 0.0176207 -0.0145909 0.0045911 0.0075974 -0.0127620 -0.0161087 -0.0150238 -0.0274633 -0.0333192 -0.0160036 -0.0159331 -0.0326881 -0.0290682 -0.0277198 -0.0066970 0.0005773 -0.0116200 -0.0097240 -0.0225020 0.0189639 -0.0250292 0.0045626 -0.0256117 -0.0155612 -0.0308625 -0.0178007 -0.0167813 -0.0097536 -0.0448905 -0.0148203 -0.0158564 -0.0082943 -0.0290395 -0.0003835 -0.0254981 -0.0318283 -0.0157976 -0.0104313 0.0023175 -0.0064557 0.0091129 -0.0000694 -0.0063794 0.0016240 -0.0052482 -0.0268272 -0.0061706 -0.0110048 -0.0083072 -0.0175276 -0.0343163 -0.0186886 -0.0298091 -0.0235893 -0.0294278 -0.0318791 0.0123825 0.0149629 -0.0292961 -0.0030250 -0.0000801
-0.0269827 0.0593127 0.0081501 0.0631184 0.0762072 -0.0040681 -0.0077830 -0.0018922 -0.0106800 0.0130433 0.0124692 -0.0270136 -0.0088008 -0.0182243 -0.0179157 -0.0035870 0.0563110 0.0480703 0.0027294 0.0801394 -0.0149523 0.0533918 -0.0106596 -0.0013006 -0.0251817 0.0817781 0.0711007 -0.0031502 0.0027943 -0.0166021 0.0540156 0.0641176 0.9365836 0.0089557 -0.0035850 0.0008333 0.0054390 0.0081803 0.0064914 -0.0019592 -0.0080901 -0.0200226 -0.0072530 -0.0048794 0.0045776 -0.0001255 0.0017343 -0.0054314 -0.0094565 0.0065161 0.0254503 0.0059732 0.0017731 0.0050520 -0.0028233 -0.0046318 0.0025090 -0.0307702 0.0115198 0.0039699 0.0068246 0.0110472 0.0193410 -0.0151569 -0.0222897 -0.0162136 -0.0158331 -0.0180723 -0.0132070 -0.0119177 0.0036795 -0.0221918 0.0243574 -0.0012674 -0.0153292 -0.0121440 0.0037701 -0.0285844 -0.0076370 -0.0220006 -0.0203105 -0.0118754 -0.0244204 -0.0120526 -0.0232138 0.0003515 -0.0104331 -0.0240821 0.0079800 -0.0187459 -0.0287750 0.0034575 -0.0058016 0.0038299 0.0525749 0.0151328 -0.0095015 0.0205517 -0.0256697 0.0055058 -0.0117730 -0.0133874 0.0706517 -0.0073203 -0.0065083 -0.0004138 -0.0025393 0.0055217 -0.0088737 -0.0125901 0.0050970 -0.0067690 -0.0038689 0.0102261 0.0237919 0.0121460 -0.0086342 0.0013177 0.0109057 -0.0130393 0.0161675 -0.0081296 0.0180474 -0.0138358 0.0200470 0.0064138 -0.0086694 -0.0252712 0.0240438 0.0212554 0.0605206 -0.0077689 -0.0117456 -0.0078296 -0.0059576 -0.0038705 0.0156800 -0.0154119 -0.0053508 0.0039548 -0.0050323 -0.0095234 -0.0265874 -0.0152689 0.0537783 -0.0171260 -0.0157159 -0.0121936 -0.0022049 -0.0190433 -0.0196852 -0.0270113 -0.0083527 -0.0182877 -0.0218803 -0.0248213 -0.0247234 -0.0182555 0.0601716 0.0042578 -0.0072947 -0.0049961 -0.0095748 0.0655522 -0.0008614 0.0004031 -0.0121981 -0.0300785 -0.0032627 -0.0134188 -0.0071887 -0.0023280 0.0113622 -0.0057639 0.0054068 0.0034021 0.0124032 0.0009297 -0.0075800 0.0250354 -0.0086216 -0.0077122 0.0424074 -0.0009056 0.0039386 0.0486812 0.0427879 0.0054509 -0.0047360 0.0027346 0.0242894 -0.0078292 -0.0181639 0.0107432 0.0021871 -0.0026766 0.0479988 0.0011690 0.0034072 -0.0058098 0.0716190 -0.0077042 0.0150233 -0.0310485 0.0085878 0.0006606 -0.0229468 -0.0173671 -0.0043916 -0.0092206 0.0381474 -0.0194932 -0.0215003 -0.0217554 0.0024468 -0.0181936 -0.0249412 -0.0292304 -0.0229767 0.0632104 -0.0230869 -0.0341477 -0.0211737 -0.0223770 -0.0176518 -0.0207549 0.0474523 -0.0250937 0.0293480 0.0129201 -0.0206786 -0.0241591 -0.0242752 -0.0144583 -0.0266765 -0.0129099 -0.0145092 -0.0257514 -0.0100213 -0.0187597 -0.0187187 -0.0129610 -0.0127343 -0.0155323 0.0735911 -0.0248106 0.0188315 0.0403946 -0.0242670 0.0068082 0.0187493 -0.0219313 -0.0269564 -0.0286761 -0.0191294 -0.0398719 -0.0432144 -0.0254346 -0.0130667 -0.0183792 -0.0126077 0.0536001 0.0005650 -0.0179407 0.0144599 -0.0082214 0.0167393 0.0079755 0.0230664 0.0191968 -0.0165581 0.0205418 0.0222979 0.0196068 -0.0186291 0.0132696 -0.0317655 -0.0294160 0.0655956 0.0152076 0.0378657 0.0389275 0.0521294 0.0153774 -0.0023857 -0.0219582 -0.0068769 -0.0222838 -0.0259052 -0.0194538 -0.0211953 -0.0176275 -0.0136799 -0.0191381 -0.0191421 -0.0035532 -0.0279525 -0.0135506 -0.0039494 -0.0187984 -0.0159074 -0.0185412 0.0246836 -0.0132638 0.0036429 -0.0165205 -0.0175588 -0.0294876 -0.0194840 -0.0172079 -0.0171703 -0.0189908 -0.0209221 -0.0001225 0.0018776 -0.0101073 -0.0211652 -0.0189015 -0.0171395 -0.0153129 -0.0345760 -0.0129520 -0.0176842 -0.0057880 0.0450343 0.0557382 0.0572796 0.0540972 0.0655479 0.0661973 0.0730639 0.0520331 0.0559370 0.0496861 0.0617918 0.0480994 0.0418506 0.0228076 0.0351148 0.0463418 0.0265093 0.0027169 0.0004276 0.0335412 0.0052620 0.0114244 0.0073863 -0.0182634 -0.0041648 -0.0024234 -0.0185058 -0.0037545 0.0003253 -0.0137075 0.0139159 -0.0092100 -0.0063838 -0.0283034 -0.0277886 -0.0128531 -0.0193046 -0.0124379 -0.0166772 -0.0127465 -0.0259860 -0.0115771 -0.0262986 -0.0201067 -0.0364875 -0.0111407 -0.0232149 -0.0401511 -0.0114700 -0.0314127 -0.0055272 -0.0031049 -0.0049070 -0.0028177 0.0017516 -0.0127263 0.0011785 0.0039218 0.0001171 -0.0125389 0.0133024 -0.0014541 0.0681532 0.0506117 -0.0137672 -0.0048693 -0.0145955 -0.0111419 -0.0266203 -0.0113305 -0.0033600 -0.0085335 0.0001887 -0.0002822 -0.0024238 -0.0057361 -0.0175631 -0.0042372 0.0026550 -0.0055363 0.0046687 0.0614199 0.0429852 0.0632033 0.0529011 0.0596717 0.0363140 0.0433940 0.0285240 0.0504178 0.0558786 -0.0143803 -0.0289002 -0.0298736 -0.0061157 -0.0020803 -0.0098551 -0.0045016 -0.0063747 -0.0112049 0.0050541 -0.0143662 -0.0143927 0.0023094 -0.0208740 -0.0164370 -0.0255877 -0.0198171 -0.0200905 -0.0268757 -0.0093485 -0.0154218 -0.0121938 -0.0090542 0.0291633 0.0169266 0.0101909 0.0106883 -0.0153737 0.0095283 0.0071242 0.0515746 0.0203113 0.0170933 0.0218457 0.0266067 -0.0055609 -0.0000460 -0.0068262 0.0030207 -0.0080381 0.0132604 -0.0117274 -0.0068479 -0.0102557 -0.0060576 -0.0253484 -0.0458250 -0.0348637 -0.0333356 -0.0252471 -0.0116272 -0.0090903 -0.0317188 -0.0230012 -0.0175914 -0.0056828 -0.0164667 -0.0222704 -0.0116352 -0.0188312 0.0164711 0.0269634 0.0048662 0.0120324 -0.0142311 0.0112214 0.0022686 0.0043712 0.0278564 0.0367026 0.0320517 0.0185639 0.0216443 0.0119178 0.0128996 0.0242687 0.0365510 0.0120095 -0.0162945 0.0435353 0.0459231 -0.0075415 -0.0081913 -0.0115993 -0.0234820 -0.0005563 -0.0051761 -0.0164482 -0.0059344 -0.0202585 -0.0366311 -0.0129871 -0.0222628 -0.0237216 -0.0271318 -0.0152902 -0.0192464 -0.0255503 -0.0271190 -0.0114586 0.0145954 0.0049081 -0.0078841 0.0010310 -0.0178332 0.0298208 0.0433472 0.0215582 0.0135212 0.0080848 0.0045185 0.0140773 0.0151992 -0.0026196 0.0311006 0.0036834 0.0053758 -0.0000771 -0.0163083 -0.0229360 -0.0112371 0.0119174 -0.0058895 -0.0088784 -0.0179773 -0.0115391 -0.0156631 -0.0212269 -0.0267274 -0.0203392 -0.0431072 -0.0188023 -0.0256507 -0.0120926 -0.0249594 -0.0103948 -0.0165185 -0.0181281 -0.0241981 -0.0170011 0.0088876 0.0036941 0.0019309 0.0029372 -0.0179675 -0.0010606 0.0031288 -0.0198906 -0.0331909 -0.0238343 -0.0163073 -0.0337033 -0.0085435 -0.0169299 -0.0119346 0.0035328 -0.0127459 -0.0139912 -0.0075692 0.0059367 -0.0106607 -0.0173611 -0.0203780 -0.0168283 -0.0190649 -0.0118614 -0.0084006 -0.0227320 -0.0262296 -0.0276773 0.0046359 -0.0268832 -0.0316819 -0.0229037 -0.0129478 -0.0158959 0.0071344 -0.0147788 0.0055806 -0.0154411 0.0075071 0.0000746 -0.0068263 -0.0063781 -0.0123314 0.0031091 -0.0201595 -0.0034504 -0.0058896 -0.0076617 -0.0278270 -0.0336022 -0.0111335 -0.0209368 -0.0145195 -0.0256368 0.0071621 0.0026957 -0.0191300 -0.0021915 -0.0168295
0.0020676 -0.0062094 -0.0251144 0.0008001 -0.0125614 -0.0092268 0.0512036 0.0189563 -0.0141213 -0.0044350 0.0166396 0.0314239 0.0023215 -0.0034090 -0.0075409 -0.0005933 0.0103683 0.0240718 -0.0003367 0.0093880 -0.0011613 0.0076588 0.0096718 0.0125940 -0.0198991 -0.0011762 -0.0020554 0.0026926 0.0379610 0.0090778 0.0147096 -0.0040544 0.0089557 0.9620417 0.3265144 0.2351550 0.2089238 -0.0105619 0.0374653 0.0265645 0.0130366 0.0273302 0.0087344 0.0082585 0.0077085 0.0161774 0.0061304 0.0340274 0.0244017 -0.0108765 0.0086564 -0.0171188 -0.0004579 0.0581320 0.0240855 -0.0039440 -0.0013416 0.0059675 -0.0217142 0.0186773 0.0347019 0.0301247 -0.0126731 0.0268916 -0.0195965 -0.0286571 -0.0202342 -0.0312931 -0.0219596 -0.0014223 0.0272474 -0.0038344 0.0150149 0.0321341 0.0064645 0.0176799 0.0001279 0.0063372 -0.0073907 0.0039922 0.0203373 0.0322256 0.0248776 0.0270458 0.0394692 0.0237118 0.0108339 0.0267846 0.0069633 -0.0042202 0.0129013 -0.0000244 0.0293047 -0.0074413 0.0139333 -0.0039436 0.0100902 0.0097688 0.0021958 0.0340790 0.0259396 0.0169935 0.0114227 0.0080799 0.0326905 0.0267082 0.0168475 0.0086263 0.0410544 0.0195783 0.0109961 0.0286278 0.1481701 0.1627070 0.1655356 0.1288839 0.0401634 0.1850180 0.1185196 0.1580887 0.1569761 0.0299989 -0.0203736 0.0271833 0.0087229 0.0275804 0.0127883 -0.0094444 0.0338408 0.0095176 -0.0026515 0.0118106 -0.0025538 0.0039590 -0.0002241 -0.0019889 -0.0033493 0.0040141 0.0005170 0.0155488 -0.0082153 0.0134897 -0.0087862 -0.0051429 0.0009578 -0.0082284 0.0051441 -0.0117465 0.0042339 0.0165066 -0.0095339 -0.0051096 -0.0063872 -0.0048755 0.0052974 0.0007421 0.0185715 0.0016677 0.0106791 0.0335100 0.0021602 -0.0010571 0.0281580 0.0155731 0.0125097 0.0056035 0.0290097 0.0148815 -0.0161930 0.0048531 -0.0028453 0.0425655 -0.0172672 0.0328286 0.1994008 0.1734599 0.1484815 0.1530702 0.1711778 0.0200961 0.0123339 0.0232497 0.0151323 0.0177442 0.0241701 -0.0046720 -0.0026982 0.0046988 0.0200086 0.0211822 0.0026113 0.0196977 -0.0081975 -0.0002216 -0.0051045 0.0406197 0.0030892 -0.0068454 -0.0065219 0.0147069 0.0251155 -0.0184509 0.0024084 -0.0077824 0.0303090 0.0120970 -0.0013250 -0.0014927 0.0337124 0.0185925 0.0046437 0.0017994 0.0027860 -0.0192104 0.0248373 -0.0050061 -0.0190263 -0.0084606 -0.0124314 -0.0001364 -0.0057560 0.0016217 0.0023040 -0.0084578 0.0052179 -0.0111708 0.0312770 -0.0110134 0.0105110 0.0154931 0.0085676 -0.0027925 -0.0078023 -0.0169479 0.0093211 -0.0062060 0.0184487 -0.0007384 -0.0084290 0.0113164 0.0026034 -0.0017565 -0.0061664 0.0059741 0.0144121 -0.0137176 0.0146529 0.0043633 0.0040660 -0.0024893 -0.0013060 -0.0066038 -0.0048180 -0.0197090 -0.0049792 0.0076041 0.0034709 -0.0036057 0.0021878 -0.0091825 0.0077322 0.0108565 -0.0003382 -0.0011527 0.0172622 -0.0029184 0.0100001 0.0005454 -0.0002818 -0.0136980 -0.0030592 0.0194116 0.0168401 0.0507218 0.0112360 0.0164465 -0.0002633 -0.0018846 0.0157290 0.0121750 0.0202654 0.0195526 0.0139227 0.0159760 -0.0010238 0.0189522 0.0016561 -0.0031777 0.0164106 0.0160203 0.0014483 0.0163098 -0.0028075 -0.0068313 -0.0050190 0.0182067 -0.0087070 0.0199477 0.0072817 -0.0097744 0.0156771 0.0035508 0.0301441 0.0028006 0.0297772 0.0014355 0.0294621 -0.0013086 -0.0033314 0.0004581 0.0181992 0.0064019 0.0093254 0.0167365 -0.0116006 -0.0110578 -0.0313372 -0.0079022 -0.0217090 -0.0176674 -0.0034858 -0.0163618 -0.0195072 -0.0163415 -0.0031532 -0.0169248 -0.0075160 -0.0284867 -0.0161985 0.0009982 -0.0190036 -0.0087598 -0.0195458 -0.0229586 -0.0185271 -0.0047028 -0.0248968 -0.0124764 -0.0223752 -0.0208245 -0.0077899 -0.0081165 -0.0127080 -0.0103290 -0.0123372 0.0022166 -0.0336216 -0.0204109 -0.0068107 -0.0058900 0.0012840 -0.0018974 0.0044753 0.0029392 -0.0102008 -0.0150361 0.0006661 -0.0329298 -0.0173229 -0.0276648 -0.0231838 -0.0206369 -0.0330127 -0.0065097 -0.0206068 -0.0239126 -0.0294817 -0.0347059 -0.0405264 -0.0205793 -0.0118784 -0.0383694 -0.0159603 -0.0393999 -0.0109663 -0.0013431 -0.0097252 -0.0184299 -0.0100254 -0.0154499 -0.0160466 -0.0096178 -0.0112106 -0.0073674 -0.0042980 -0.0066918 -0.0098525 -0.0048966 0.0031741 0.0066172 0.0092096 0.0028412 -0.0087327 0.0061583 0.0156661 -0.0110833 -0.0087820 0.0021875 -0.0066618 -0.0238114 -0.0065704 0.0057611 0.0115544 0.0063827 0.0153480 -0.0292310 -0.0330378 -0.0245167 -0.0338844 -0.0437324 -0.0239556 -0.0354558 -0.0293366 -0.0397853 -0.0257867 -0.0004270 -0.0008441 -0.0375392 0.0051621 0.0074911 -0.0104768 -0.0112680 0.0083667 -0.0079055 -0.0094912 0.0046102 0.0101869 0.0146662 -0.0096495 -0.0081365 -0.0023518 0.0023929 0.0128523 -0.0063945 -0.0048029 0.0066220 0.0024023 0.0048763 -0.0117929 -0.0097227 0.0146603 -0.0167952 -0.0005309 0.0119876 0.0057719 0.0030266 -0.0003412 -0.0020106 -0.0047807 -0.0090998 0.0063419 -0.0104164 0.0064910 0.0083950 -0.0220067 -0.0085462 0.0164038 0.0003601 -0.0005994 -0.0236491 -0.0219367 -0.0438705 -0.0428913 -0.0329091 -0.0489951 -0.0310883 -0.0285636 -0.0525200 -0.0404756 -0.0387328 -0.0406273 -0.0309232 -0.0381533 -0.0259457 -0.0322906 -0.0023050 0.0112025 -0.0273068 -0.0034484 -0.0198012 0.0060027 -0.0142734 -0.0233686 0.0004062 -0.0016477 -0.0035655 -0.0189395 -0.0171822 0.0069067 -0.0111771 0.0032681 -0.0108518 0.0073731 -0.0103709 -0.0090358 0.0057770 -0.0078941 0.0031742 0.0103898 -0.0096676 -0.0054246 -0.0135851 -0.0337471 -0.0110532 -0.0217319 -0.0144488 -0.0311425 -0.0099937 -0.0273840 -0.0127639 -0.0124026 -0.0414893 -0.0265046 -0.0271207 -0.0329007 -0.0037499 0.0053331 -0.0033554 0.0021998 -0.0160195 -0.0000382 0.0029000 -0.0084711 -0.0117201 -0.0117394 -0.0122568 0.0042227 -0.0015561 0.0154843 0.0007264 -0.0097290 -0.0199426 -0.0114334 -0.0228180 -0.0251648 -0.0258481 -0.0080851 -0.0002689 -0.0221824 -0.0341959 -0.0135629 -0.0180861 -0.0387652 -0.0140942 -0.0274908 -0.0166747 -0.0175002 -0.0316306 -0.0094296 -0.0126532 -0.0302784 -0.0289925 -0.0303447 -0.0254337 -0.0338980 -0.0120890 -0.0064796 -0.0014377 -0.0121917 -0.0094652 -0.0056386 0.0063017 -0.0296275 -0.0353415 -0.0101605 -0.0295689 -0.0414336 -0.0009344 -0.0163017 -0.0039242 0.0087835 -0.0008563 -0.0100899 -0.0217679 -0.0129729 -0.0145614 -0.0254668 -0.0099519 -0.0026163 -0.0050985 -0.0192222 -0.0261706 -0.0101652 -0.0132575 -0.0308252 -0.0083998 -0.0383155 -0.0165296 -0.0200180 -0.0302682 -0.0299646 -0.0280501 -0.0158980 0.0016289 -0.0063883 0.0095429 -0.0116827 -0.0190966 -0.0035328 -0.0032730 -0.0056681 -0.0127011 -0.0067810 0.0053463 -0.0376066 -0.0163214 -0.0163107 -0.0283249 -0.0281186 -0.0177730 -0.0235185 -0.0134254 -0.0090373 -0.0005820 -0.0089395 0.0044170
0.0037577 -0.0098798 -0.0013837 0.0002658 -0.0071826 0.0078702 0.0450332 0.0291272 -0.0007911 0.0008180 0.0171628 0.0203782 0.0004041 -0.0083804 -0.0111372 -0.0011238 -0.0011534 0.0201550 -0.0008057 0.0082876 -0.0006691 0.0030513 0.0040578 0.0065732 -0.0063499 0.0076312 0.0019811 0.0102769 0.0287163 0.0171314 0.0237613 -0.0022242 -0.0035850 0.3265144 0.9331168 0.2793950 0.2158319 -0.0093477 0.0320476 0.0232007 0.0034193 0.0248516 0.0205259 0.0210542 0.0136387 0.0133420 0.0043082 0.0219181 0.0308477 0.0210699 -0.0096410 0.0142350 -0.0062944 0.0525496 0.0155237 0.0013893 0.0032812 0.0028380 -0.0124120 0.0110381 0.0197717 0.0203368 -0.0062835 0.0280956 -0.0091922 -0.0262163 -0.0163758 -0.0316088 -0.0255333 -0.0095276 0.0266756 -0.0062853 0.0299321 0.0223390 -0.0009545 0.0184535 0.0116300 0.0009498 -0.0091566 0.0159017 0.0115475 0.0134057 0.0079196 0.0070439 0.0278979 0.0229256 0.0097367 0.0176491 0.0003456 -0.0149921 -0.0018499 0.0071753 0.0205603 -0.0123338 -0.0045410 -0.0052234 0.0112743 0.0070046 -0.0068533 0.0324943 0.0154728 0.0234495 0.0092462 -0.0021923 0.0216223 0.0193221 0.0098761 -0.0017740 0.0335298 0.0206611 0.0183354 0.0233163 0.1446793 0.1558076 0.1439157 0.1141438 0.0386081 0.1911170 0.1084708 0.1626221 0.1545917 0.0439779 0.0141477 0.0207064 0.0158932 0.0133539 0.0266333 -0.0140518 0.0287232 0.0018061 -0.0134831 0.0029054 0.0044178 0.0073706 -0.0047659 -0.0057283 0.0055725 -0.0062733 0.0146117 0.0028101 -0.0163196 0.0152572 -0.0112845 -0.0010013 0.0035053 -0.0214841 0.0129776 0.0010567 0.0002810 -0.0015012 -0.0141125 -0.0085965 -0.0152928 -0.0193310 -0.0006100 -0.0038866 0.0272783 0.0021104 0.0026179 0.0183877 0.0039478 -0.0017534 0.0264383 0.0087446 -0.0053546 0.0082120 0.0191935 0.0058478 -0.0170819 0.0055869 -0.0021458 0.0395276 0.0159619 0.0250009 0.2099399 0.1597367 0.1365544 0.1017760 0.1623529 0.0184657 0.0047381 0.0210378 0.0157954 0.0085330 0.0141791 -0.0179577 -0.0091532 0.0019680 0.0030936 0.0092398 -0.0107797 0.0122114 -0.0040755 -0.0057505 -0.0052378 0.0263020 -0.0076710 0.0151663 0.0009092 0.0110290 0.0203699 -0.0169086 0.0086639 -0.0067349 0.0303319 0.0074255 -0.0180142 -0.0040717 0.0300159 0.0059282 -0.0031346 0.0041370 -0.0014916 -0.0176384 0.0181149 -0.0086688 -0.0119413 -0.0055875 -0.0070831 -0.0045531 -0.0124819 -0.0020335 -0.0013904 -0.0216954 -0.0109141 -0.0187321 0.0365405 -0.0040334 0.0117813 0.0186224 0.0085210 0.0020800 -0.0111330 -0.0113149 0.0085127 -0.0096454 0.0082694 -0.0064079 -0.0129513 0.0073189 -0.0045390 0.0073243 -0.0049220 0.0127387 0.0073071 -0.0134900 0.0147325 0.0147154 -0.0040379 -0.0061102 0.0007704 0.0016572 0.0013925 -0.0306024 -0.0002808 0.0092877 0.0034422 -0.0053732 -0.0013228 -0.0202362 -0.0003285 -0.0021667 -0.0052087 -0.0091174 0.0249855 -0.0070203 0.0124438 0.0141030 -0.0077791 -0.0156347 -0.0064361 0.0272644 0.0236927 0.0461662 0.0117955 0.0108290 -0.0120387 -0.0074296 0.0152014 0.0159226 0.0085247 0.0202019 0.0210744 0.0202179 -0.0005148 0.0099530 -0.0052762 -0.0024339 0.0134607 0.0077174 -0.0115645 -0.0000622 -0.0117788 -0.0028725 -0.0007528 0.0201184 -0.0060819 0.0074722 0.0068728 -0.0118032 0.0210242 -0.0075541 0.0161210 -0.0032032 0.0296613 -0.0019575 0.0069038 -0.0090114 0.0032160 0.0094936 0.0098940 -0.0016811 0.0007168 0.0065638 -0.0288631 -0.0170868 -0.0301645 -0.0247505 -0.0279699 -0.0234852 -0.0222118 -0.0354576 -0.0283047 -0.0263692 -0.0133286 -0.0165253 -0.0100958 -0.0247403 -0.0249154 -0.0138806 -0.0158345 -0.0113140 -0.0081356 -0.0145841 -0.0051378 -0.0085275 -0.0241184 -0.0231026 -0.0332347 -0.0194231 -0.0120754 -0.0124656 -0.0085478 -0.0201037 -0.0125484 -0.0102376 -0.0278339 -0.0068966 -0.0003300 0.0013107 0.0036534 -0.0075924 0.0169174 -0.0011782 -0.0029139 -0.0081984 0.0037565 -0.0193502 -0.0159902 -0.0173599 -0.0128750 -0.0117423 -0.0158972 -0.0114860 -0.0188353 -0.0201640 -0.0221222 -0.0217181 -0.0236037 -0.0179336 -0.0119396 -0.0219540 -0.0139646 -0.0212248 -0.0148604 -0.0023307 0.0052792 -0.0199279 -0.0151591 -0.0131364 -0.0221892 -0.0003132 -0.0048756 -0.0085636 -0.0263165 -0.0063513 -0.0175052 -0.0034773 -0.0017651 0.0126174 0.0201221 0.0069379 -0.0079729 0.0025519 0.0176172 -0.0151639 -0.0084830 0.0034152 0.0043499 -0.0223466 -0.0174415 0.0034949 0.0148223 0.0120621 0.0191794 -0.0211972 -0.0202134 -0.0167221 -0.0329373 -0.0317813 -0.0133186 -0.0287511 -0.0247329 -0.0357102 -0.0146047 0.0024654 -0.0010845 -0.0294627 -0.0013160 0.0003469 -0.0142181 -0.0225099 0.0018923 0.0088588 -0.0248715 0.0062021 0.0183120 -0.0084772 0.0086333 -0.0056154 -0.0042832 0.0003716 0.0075710 -0.0075827 -0.0130580 0.0053381 -0.0000385 -0.0005319 -0.0081093 0.0138369 0.0099039 -0.0125371 -0.0068917 0.0015674 -0.0029524 -0.0183747 0.0042386 -0.0046231 -0.0043100 -0.0190072 -0.0030557 -0.0096032 -0.0080366 -0.0035073 -0.0194127 -0.0082992 0.0119152 -0.0063962 -0.0092759 -0.0310413 -0.0267114 -0.0338950 -0.0301809 -0.0178267 -0.0441198 -0.0433672 -0.0258929 -0.0427344 -0.0409089 -0.0292668 -0.0337463 -0.0395509 -0.0456755 -0.0276039 -0.0277377 0.0101715 0.0108067 -0.0171340 -0.0172812 -0.0123720 0.0024214 -0.0195195 -0.0280624 -0.0005903 -0.0013029 -0.0125622 -0.0156200 -0.0186205 0.0010119 0.0007249 0.0100148 -0.0129508 0.0121615 -0.0080012 0.0087173 0.0028330 -0.0143593 0.0039596 0.0095186 -0.0050211 -0.0155202 -0.0138328 -0.0295849 -0.0071625 -0.0298644 -0.0181490 -0.0178449 -0.0203681 -0.0246906 -0.0043319 -0.0227588 -0.0389943 -0.0323761 -0.0385863 -0.0277574 0.0002380 0.0072352 0.0129491 -0.0000998 -0.0102741 0.0154898 -0.0016603 -0.0033954 -0.0100240 0.0016595 -0.0265627 -0.0070445 0.0087948 0.0030459 -0.0062782 -0.0114184 -0.0282360 -0.0103198 -0.0239930 -0.0131191 -0.0272192 -0.0078734 0.0039240 -0.0379532 -0.0187724 -0.0259771 -0.0139625 -0.0475089 -0.0192878 -0.0251801 -0.0200666 -0.0190037 -0.0310761 -0.0093484 -0.0173749 -0.0159530 -0.0189928 -0.0286297 -0.0194003 -0.0259906 -0.0149783 -0.0058827 -0.0068509 -0.0156228 -0.0033780 -0.0241096 0.0020958 -0.0278851 -0.0363954 -0.0145672 -0.0173131 -0.0319864 0.0002223 -0.0156537 -0.0105640 0.0075454 -0.0097567 -0.0032838 -0.0171936 -0.0006234 -0.0256691 -0.0296766 -0.0115637 -0.0139352 -0.0020370 -0.0152675 -0.0193007 -0.0062266 -0.0290333 -0.0084420 0.0008914 -0.0301981 -0.0263182 -0.0040312 -0.0282600 -0.0226394 -0.0273601 -0.0128758 0.0111925 -0.0003768 0.0146290 -0.0109884 0.0056673 0.0094224 0.0068485 -0.0056787 -0.0235891 -0.0081360 -0.0029639 -0.0405960 -0.0041137 -0.0018315 -0.0183765 -0.0271421 -0.0089355 -0.0081661 -0.0029397 -0.0118977 0.0054348 0.0044817 0.0064753
-0.0010753 -0.0102620 0.0056958 0.0017651 -0.0099104 0.0116497 0.0581376 0.0240160 0.0073771 0.0156552 0.0124784 0.0328346 0.0073264 0.0094258 -0.0098152 0.0121019 0.0104913 0.0210097 -0.0019138 0.0052096 -0.0017301 -0.0081572 0.0095569 0.0179211 -0.0122067 -0.0071765 0.0023874 0.0096698 0.0377199 0.0013167 0.0142608 -0.0072184 0.0008333 0.2351550 0.2793950 0.9428503 0.2085579 -0.0065204 0.0418691 0.0203663 0.0069494 0.0348454 0.0133856 0.0157170 0.0250562 0.0163558 0.0203421 0.0323985 0.0216879 0.0299529 0.0034796 0.0255282 0.0173898 0.0710926 0.0146794 0.0074944 0.0011569 0.0100525 -0.0158622 0.0180874 0.0322189 0.0194456 -0.0078693 0.0367131 -0.0234488 0.0015999 0.0118463 -0.0038613 0.0089018 0.0080893 0.0373048 -0.0147888 0.0449506 0.0352271 0.0074214 0.0128382 0.0022602 0.0056569 -0.0010696 0.0091482 0.0216410 0.0229398 0.0238844 0.0123390 0.0394536 0.0251649 0.0158238 0.0276147 0.0090474 -0.0002723 0.0105686 0.0036586 0.0221485 0.0001092 0.0061131 -0.0063199 0.0101044 0.0162106 0.0061994 0.0362606 0.0204020 0.0205523 0.0142082 0.0131551 0.0279896 0.0300065 0.0133970 -0.0058416 0.0396903 0.0232209 0.0143400 0.0275461 0.1472733 0.1894191 0.1275662 0.1282345 0.0387960 0.1145426 0.1468086 0.1600768 0.1814285 0.0344710 0.0222517 0.0275509 0.0020783 0.0158682 0.0181830 0.0011339 0.0361481 0.0189904 0.0015008 0.0145313 -0.0104697 -0.0008017 0.0084969 0.0055981 -0.0014402 -0.0018878 0.0097554 0.0106147 -0.0063364 0.0069122 0.0028944 0.0016768 0.0018978 -0.0101016 -0.0000122 -0.0131526 0.0045713 -0.0064882 -0.0070442 -0.0113421 0.0003295 -0.0133191 0.0109392 0.0061803 0.0353428 0.0201871 0.0008220 0.0331999 0.0074104 0.0083599 0.0262200 0.0023521 0.0161839 0.0109054 0.0394482 0.0223346 -0.0016760 0.0260550 0.0129557 0.0460278 0.0232855 0.0363120 0.1850148 0.1512923 0.1896364 0.1366479 0.1544050 0.0338096 0.0090710 0.0257695 0.0213205 0.0160579 0.0364863 -0.0107050 -0.0003151 -0.0050225 0.0204010 0.0321195 0.0009621 0.0260916 -0.0058560 0.0006463 -0.0109056 0.0461933 0.0062391 0.0088063 -0.0091503 0.0120114 0.0201483 -0.0109090 0.0003739 -0.0105876 0.0291066 0.0089484 0.0060837 -0.0000133 0.0467569 0.0272115 0.0044676 -0.0098913 0.0109564 -0.0082099 0.0325223 0.0102697 -0.0062790 0.0000038 -0.0070104 -0.0068050 -0.0036287 0.0095834 0.0027527 -0.0081784 0.0023212 -0.0116539 0.0303586 0.0062202 0.0360100 0.0148998 0.0179782 0.0097908 -0.0006538 -0.0057403 0.0226937 -0.0006626 0.0230174 0.0019057 -0.0100097 0.0264487 -0.0076310 -0.0010220 -0.0038470 0.0177841 0.0046726 -0.0057578 0.0281841 -0.0017365 0.0030457 -0.0058123 0.0021146 0.0094591 0.0053831 -0.0204606 0.0067784 -0.0010904 0.0089700 0.0092828 0.0121338 -0.0062946 0.0151199 0.0116213 0.0113452 0.0099781 0.0286136 0.0021712 0.0265730 0.0094166 0.0072348 0.0013668 0.0057632 0.0358819 0.0191149 0.0617763 0.0194715 0.0319331 0.0008915 0.0075127 0.0214072 0.0107314 0.0239301 0.0311366 0.0228907 0.0266128 0.0032764 0.0286500 0.0129409 0.0126114 0.0190428 0.0320064 -0.0048861 0.0210983 0.0020173 0.0002350 -0.0026759 0.0279132 0.0058444 0.0052555 0.0292787 -0.0186901 0.0337702 -0.0039405 0.0314841 -0.0012312 0.0238055 -0.0013832 0.0227070 -0.0019378 -0.0093788 0.0002012 0.0209026 0.0109360 -0.0006112 0.0100770 -0.0076842 -0.0189002 -0.0256975 -0.0140377 -0.0392851 -0.0226401 -0.0232102 -0.0183506 -0.0276409 -0.0176247 -0.0069057 -0.0232484 -0.0174930 -0.0415789 -0.0183109 -0.0239990 -0.0247864 -0.0209425 -0.0346821 -0.0240828 -0.0108611 -0.0122543 -0.0246908 -0.0099194 -0.0182952 -0.0122595 -0.0115361 -0.0031529 -0.0125239 -0.0186264 -0.0058817 -0.0149039 -0.0255408 -0.0064482 -0.0098227 -0.0035731 0.0032561 0.0101427 0.0055643 0.0026532 -0.0137559 -0.0164181 -0.0006135 -0.0286957 -0.0105552 -0.0140333 -0.0163459 -0.0264453 -0.0140293 -0.0170995 -0.0270465 -0.0252548 -0.0163463 -0.0163471 -0.0430217 -0.0191986 -0.0126971 -0.0265390 -0.0313943 -0.0145748 -0.0139928 -0.0021913 -0.0022380 -0.0118826 -0.0059989 -0.0119949 -0.0191188 -0.0152269 -0.0091589 -0.0041557 -0.0096199 -0.0083883 -0.0229310 -0.0086762 -0.0087313 0.0149738 0.0140731 -0.0137847 -0.0105385 0.0013206 0.0133085 -0.0097537 0.0053205 0.0003177 -0.0076399 -0.0142888 -0.0039798 -0.0016973 0.0011289 0.0028586 -0.0083245 -0.0366361 -0.0395264 -0.0277146 -0.0510557 -0.0384974 -0.0350603 -0.0484551 -0.0249540 -0.0460903 -0.0395124 -0.0188615 -0.0015552 -0.0326384 -0.0088138 -0.0190398 -0.0234280 -0.0106366 0.0021663 -0.0025250 -0.0269273 -0.0026317 -0.0168049 -0.0051645 0.0037912 -0.0106457 0.0055545 0.0016688 0.0182485 -0.0073892 -0.0033592 0.0033257 -0.0013563 -0.0006047 -0.0190204 -0.0159936 0.0008629 -0.0203541 -0.0102969 0.0058842 -0.0069267 -0.0359423 0.0090830 -0.0015471 -0.0124604 -0.0132936 -0.0051215 -0.0256852 -0.0133010 0.0064590 -0.0219725 -0.0116875 0.0202868 -0.0071382 -0.0109798 -0.0384461 -0.0314975 -0.0413118 -0.0443817 -0.0350135 -0.0478331 -0.0416592 -0.0352411 -0.0465871 -0.0356950 -0.0198432 -0.0408679 -0.0280710 -0.0396176 -0.0266991 -0.0402726 0.0081041 0.0259533 -0.0242723 -0.0106035 -0.0182004 0.0020278 -0.0087776 -0.0165271 -0.0124036 -0.0136826 -0.0017968 -0.0202490 -0.0142249 0.0099783 0.0032082 0.0026781 -0.0009167 0.0065886 -0.0259558 -0.0036236 -0.0162219 -0.0084008 0.0001213 0.0156532 -0.0301195 0.0008836 -0.0208754 -0.0256724 -0.0109476 -0.0221513 -0.0204305 -0.0259469 -0.0245235 -0.0201559 0.0054419 -0.0268599 -0.0364107 -0.0409380 -0.0337719 -0.0298922 0.0057468 0.0049748 0.0145717 -0.0106185 -0.0248969 -0.0039054 0.0000309 -0.0067569 -0.0085425 0.0038951 -0.0194341 -0.0026530 0.0079500 0.0025589 0.0087270 0.0050032 -0.0339860 -0.0193753 -0.0246787 -0.0232092 -0.0190650 -0.0205599 -0.0029080 -0.0280439 -0.0317773 -0.0253618 -0.0110742 -0.0388582 -0.0103276 -0.0127705 -0.0356361 -0.0102815 -0.0216326 -0.0098641 -0.0130564 -0.0337587 -0.0210132 -0.0358992 -0.0302228 -0.0267649 -0.0127649 -0.0132846 -0.0060384 -0.0050345 0.0040460 -0.0189134 0.0015132 -0.0357251 -0.0347972 -0.0108004 -0.0307006 -0.0420050 -0.0101597 -0.0106709 -0.0048348 -0.0094130 0.0085277 -0.0156928 -0.0123590 -0.0047886 -0.0095533 -0.0307417 -0.0284073 -0.0203062 -0.0126136 -0.0293404 -0.0168427 -0.0166489 -0.0317735 -0.0241992 0.0010465 -0.0223355 -0.0405627 -0.0252999 -0.0354949 -0.0236463 -0.0368726 -0.0149044 -0.0068569 -0.0073636 0.0023817 -0.0137927 -0.0216737 0.0112519 -0.0090820 -0.0206001 -0.0082842 -0.0029133 0.0054274 -0.0348257 -0.0182448 -0.0103245 -0.0366871 -0.0302998 -0.0180650 -0.0349622 -0.0190085 -0.0228697 -0.0016968 -0.0040969 0.0187692
-0.0120506 -0.0072995 0.0090855 0.0033715 -0.0073410 -0.0107789 0.0492826 0.0183955 -0.0040640 0.0067761 0.0097820 0.0310887 0.0065262 0.0075282 -0.0066554 0.0030967 0.0085841 0.0243878 -0.0049907 0.0093731 -0.0032658 0.0048277 0.0004193 0.0128017 -0.0138962 0.0044984 -0.0008233 0.0142715 0.0259915 0.0103731 0.0241039 0.0010525 0.0054390 0.2089238 0.2158319 0.2085579 0.9247563 -0.0087866 0.0444678 0.0139642 0.0048092 0.0256164 0.0073740 0.0124650 0.0165168 0.0241408 0.0127499 0.0304245 0.0173492 0.0204649 0.0049666 0.0171364 -0.0038395 0.0524769 0.0266161 0.0141064 0.0079542 0.0054115 -0.0145565 0.0131382 0.0276407 0.0306547 -0.0149914 0.0164214 -0.0159081 -0.0332682 -0.0194436 -0.0349907 -0.0241061 -0.0012320 0.0300762 -0.0075077 0.0240099 0.0319008 0.0113647 0.0019690 0.0090517 0.0084816 -0.0114651 0.0093733 0.0163136 0.0384207 0.0196630 0.0267958 0.0342424 0.0238591 0.0189336 0.0160172 0.0053512 0.0037182 0.0092038 -0.0040038 0.0164177 0.0015345 0.0013546 -0.0043512 0.0132917 0.0166172 -0.0068584 0.0252307 0.0231098 0.0162961 0.0115083 0.0142122 0.0425089 0.0240836 0.0077067 -0.0021023 0.0384113 0.0254381 0.0118806 0.0285087 0.1390492 0.1765611 0.1645327 0.1434017 0.0292481 0.1333227 0.1313844 0.1450674 0.1485229 0.0254562 0.0180150 0.0223874 0.0119852 0.0200495 0.0017210 -0.0054812 0.0241690 0.0124115 0.0003341 0.0097320 0.0051110 0.0098874 0.0081999 -0.0003095 0.0018575 0.0159247 0.0080802 0.0116107 -0.0078403 0.0086243 -0.0043246 -0.0152892 -0.0024021 -0.0005993 0.0140795 0.0083787 -0.0008381 0.0102555 -0.0201076 -0.0094192 -0.0067396 -0.0100861 0.0073815 -0.0098800 0.0315420 0.0112010 0.0188569 0.0186049 -0.0027044 -0.0004796 0.0284763 0.0076225 0.0020294 0.0150742 0.0258587 0.0187453 -0.0099453 0.0025978 0.0036334 0.0497422 0.0192705 0.0281472 0.1863409 0.1666887 0.1545133 0.1379024 0.1807759 0.0232215 0.0062231 0.0235205 0.0211155 0.0190321 0.0283888 -0.0034247 0.0043843 0.0065358 0.0217878 0.0206000 0.0088715 0.0176985 -0.0074229 0.0071386 0.0046705 0.0305605 0.0031049 -0.0000903 -0.0008335 0.0189328 0.0124000 -0.0177440 0.0036536 -0.0048874 0.0191858 0.0107184 -0.0124542 0.0015886 0.0351126 0.0290012 0.0178759 -0.0030709 0.0138643 -0.0127908 0.0310092 0.0043202 -0.0100874 -0.0029635 -0.0032546 0.0049897 -0.0014887 0.0087367 0.0029790 -0.0068893 0.0033836 -0.0077556 0.0303160 -0.0062651 0.0185281 0.0187901 0.0087891 0.0061905 -0.0053847 -0.0027572 0.0153502 -0.0047918 0.0178385 -0.0006448 -0.0090103 0.0190977 -0.0056729 -0.0057920 -0.0042951 0.0094429 0.0118380 -0.0043132 0.0235380 0.0068194 -0.0014296 0.0011285 0.0087284 0.0161560 -0.0003530 -0.0125826 0.0030033 -0.0089208 0.0086673 0.0048314 0.0079143 -0.0090131 0.0097070 0.0157358 0.0062516 0.0059888 0.0188932 -0.0048398 0.0176666 0.0038930 0.0076704 -0.0018762 0.0111930 0.0219312 0.0219241 0.0516282 0.0175025 0.0239989 0.0109745 -0.0054562 0.0093629 0.0141104 0.0266213 0.0231753 0.0240514 0.0192262 0.0036095 0.0250515 0.0069371 0.0067317 0.0151140 0.0213024 -0.0030679 0.0170082 -0.0012692 -0.0087520 -0.0033953 0.0222967 -0.0044513 0.0127340 0.0120815 -0.0179239 0.0357207 0.0001138 0.0323462 -0.0022671 0.0205198 0.0043876 0.0040191 0.0047334 -0.0074558 0.0073632 0.0141515 0.0077007 -0.0058083 0.0235438 -0.0053169 -0.0091830 -0.0121710 0.0040730 -0.0083195 -0.0057418 -0.0036845 -0.0083086 -0.0026481 -0.0103920 -0.0018936 -0.0123894 -0.0088281 -0.0283962 -0.0184452 -0.0001301 -0.0245489 -0.0055733 -0.0238381 -0.0157525 -0.0193841 -0.0089079 -0.0228651 -0.0119061 -0.0106720 -0.0169625 0.0018164 -0.0039558 -0.0163692 -0.0107982 -0.0104221 -0.0134805 -0.0190654 -0.0080731 0.0011765 -0.0014854 -0.0004487 0.0027945 0.0037007 0.0116257 0.0010038 -0.0061998 0.0146376 -0.0242380 -0.0165364 -0.0110780 -0.0097237 -0.0323011 -0.0208847 -0.0052081 -0.0172182 -0.0213209 -0.0263906 -0.0217109 -0.0383546 -0.0251599 -0.0187191 -0.0336232 -0.0181459 -0.0354357 -0.0023538 -0.0085799 0.0004191 -0.0058071 -0.0072437 -0.0205888 -0.0130447 -0.0058270 -0.0009091 0.0026239 -0.0021877 0.0064486 -0.0103743 -0.0001484 -0.0106175 -0.0000288 0.0072329 -0.0009716 -0.0088194 -0.0064659 0.0024706 -0.0093366 0.0007698 -0.0162651 -0.0177039 -0.0106808 -0.0023233 0.0143128 0.0021988 0.0079993 -0.0021556 -0.0352542 -0.0337850 -0.0373482 -0.0383097 -0.0417171 -0.0378196 -0.0459469 -0.0232310 -0.0413688 -0.0268751 -0.0162217 -0.0023860 -0.0269512 -0.0273124 -0.0288153 -0.0315989 -0.0297543 -0.0192827 -0.0332025 -0.0291233 -0.0080629 -0.0224128 -0.0225276 -0.0073097 -0.0186852 -0.0152248 -0.0083280 -0.0073046 -0.0223300 -0.0080821 -0.0179551 -0.0008598 0.0005872 -0.0256817 -0.0048927 0.0120882 -0.0313762 -0.0026042 0.0173110 -0.0010666 -0.0114795 0.0003442 -0.0050597 0.0062508 -0.0093916 -0.0087330 -0.0151871 -0.0084820 0.0152636 -0.0227450 -0.0053165 0.0097956 -0.0078143 -0.0088379 -0.0248740 -0.0202363 -0.0214450 -0.0380525 -0.0257308 -0.0365308 -0.0183766 -0.0230478 -0.0438454 -0.0326314 -0.0265404 -0.0380454 -0.0273018 -0.0345759 -0.0246332 -0.0285121 0.0171057 0.0048333 -0.0229269 -0.0036635 -0.0104424 0.0026589 -0.0117098 -0.0214541 -0.0092848 -0.0035094 -0.0164929 -0.0113536 -0.0055030 0.0010819 -0.0022051 -0.0009297 0.0013113 0.0034768 -0.0067693 -0.0192446 -0.0087853 -0.0198044 0.0004734 0.0098335 -0.0208671 -0.0223869 -0.0227798 -0.0266463 -0.0118922 -0.0192050 -0.0084130 -0.0347188 -0.0233559 -0.0229614 -0.0086032 -0.0183330 -0.0262864 -0.0261577 -0.0298144 -0.0276917 0.0088792 0.0069893 0.0075567 -0.0018500 -0.0180802 0.0121260 -0.0081597 -0.0129302 -0.0133598 -0.0068196 -0.0134706 -0.0057299 0.0076476 0.0129884 -0.0020390 -0.0081242 -0.0214884 -0.0150526 -0.0358266 -0.0269021 -0.0219263 -0.0203096 -0.0003294 -0.0160850 -0.0281331 -0.0207660 -0.0096792 -0.0433381 -0.0151653 -0.0297459 -0.0157155 -0.0132992 -0.0212494 -0.0131183 -0.0159505 -0.0201602 -0.0181292 -0.0211005 -0.0242788 -0.0206428 -0.0061036 -0.0088591 -0.0038034 -0.0157711 -0.0039101 -0.0113015 -0.0032505 -0.0362538 -0.0354231 -0.0138583 -0.0309496 -0.0426346 -0.0073410 -0.0247531 -0.0114780 0.0114819 0.0007688 -0.0095690 -0.0232965 -0.0004011 -0.0116842 -0.0177644 -0.0192930 -0.0176570 -0.0123716 -0.0174274 -0.0183470 0.0039464 -0.0187553 -0.0279370 0.0097992 -0.0297587 -0.0391589 -0.0183146 -0.0240857 -0.0293632 -0.0231173 -0.0083201 -0.0051849 0.0020365 0.0049069 -0.0145847 -0.0000574 0.0089376 -0.0004889 -0.0133584 -0.0143377 -0.0001473 0.0078578 -0.0312775 -0.0170484 -0.0104375 -0.0177887 -0.0285923 -0.0285282 -0.0257582 -0.0082133 -0.0186780 -0.0046698 -0.0033003 0.0117387
-0.0153811 0.0072409 -0.0034545 0.0063475 -0.0080486 0.0282421 0.0210862 0.0280252 -0.0147062 0.0055590 -0.0056570 0.0083363 0.0156752 -0.0028110 -0.0072162 -0.0035797 -0.0093951 -0.0120301 -0.0123508 -0.0006813 0.0201295 -0.0156167 -0.0097238 0.0139586 -0.0074915 0.0033316 0.0045921 0.0066643 0.0128539 0.0111012 0.0034105 0.0083658 0.0081803 -0.0105619 -0.0093477 -0.0065204 -0.0087866 0.9031223 0.0136197 0.0071365 0.0018660 0.0016568 -0.0016220 0.0235446 0.0236876 0.0133680 0.0852664 0.0107210 0.0092234 0.0028181 -0.0020524 0.0008275 0.0103830 0.0263741 -0.0138605 -0.0036441 0.0312298 -0.0055388 -0.0028903 0.0157909 0.0173971 0.0119128 0.0010217 0.0128652 -0.0266606 -0.0132077 -0.0134858 -0.0062613 -0.0027588 -0.0099880 0.0155641 -0.0088314 0.0082034 0.0200888 -0.0028240 -0.0013462 0.0182608 0.0303969 0.0244312 0.0114510 0.0095393 0.0027082 0.0115903 0.0107756 0.0136426 0.0245224 0.0141770 0.0081247 -0.0011089 0.0019417 0.0010575 -0.0011734 0.0062302 -0.0008810 -0.0031409 0.0080755 0.0175751 0.0221188 -0.0164021 0.0091445 0.0296568 0.0204474 0.0055060 -0.0029324 0.0137917 0.0072050 0.0354049 0.0798352 0.0020873 0.0173604 0.1008187 0.0283614 0.0019316 -0.0063505 -0.0019199 -0.0169199 0.0272417 -0.0018684 0.0148713 0.0031378 0.0071013 0.0049006 0.0078826 0.0101191 0.0187254 -0.0017229 0.0165736 -0.0115087 -0.0053859 0.0092680 0.0091667 -0.0016792 0.0015622 0.0012052 -0.0056381 0.0068267 0.0053731 0.0210080 0.0150786 -0.0065336 -0.0051801 -0.0151472 -0.0012010 -0.0071752 -0.0144458 -0.0113580 -0.0046707 0.0113836 0.0270756 -0.0135140 -0.0016686 -0.0059460 -0.0256339 0.0093192 -0.0015974 -0.0143822 0.0101215 -0.0094163 -0.0048277 0.0076572 0.0012575 0.0110305 0.0254012 0.0006991 0.0071279 0.0112626 0.0137478 -0.0094097 0.0140277 0.0265511 0.0212721 0.0177615 0.0032805 -0.0137078 -0.0094609 -0.0058354 -0.0072480 0.0093878 0.0101113 0.0010670 0.0105924 0.0143510 0.0017357 -0.0038168 0.0168316 -0.0034097 -0.0055119 0.0144062 0.0175470 0.0022501 0.0096948 0.0116753 -0.0225781 0.0044225 -0.0018206 0.0146675 0.0044302 0.0135538 -0.0163401 0.0110808 -0.0076635 -0.0035711 -0.0050310 -0.0118530 0.0226832 0.0190774 0.0015899 -0.0242958 0.0081501 0.0229335 -0.0018895 -0.0123611 -0.0083897 -0.0155613 -0.0044996 -0.0108715 -0.0160488 -0.0146246 -0.0248096 -0.0081499 -0.0293246 -0.0188181 -0.0224298 -0.0107394 -0.0261957 -0.0226149 0.0084730 -0.0129764 0.0069948 0.0141260 -0.0063629 -0.0164258 -0.0113568 -0.0161561 -0.0103051 -0.0188342 -0.0061818 -0.0322740 -0.0265037 -0.0099145 0.0004644 -0.0220409 -0.0020130 -0.0074007 -0.0054523 -0.0169190 0.0145936 -0.0085774 -0.0379972 -0.0027812 0.0068438 -0.0312512 -0.0051042 -0.0069897 -0.0022488 -0.0169484 -0.0144367 -0.0162948 -0.0107108 -0.0051372 -0.0012411 0.0046600 0.0142919 -0.0107259 -0.0001132 0.0035243 0.0100693 -0.0046540 0.0083855 0.0013811 -0.0070008 0.0116626 0.0094562 0.0097861 -0.0236946 0.0085819 -0.0172772 -0.0221679 -0.0056377 -0.0122946 0.0039125 -0.0005164 -0.0018227 0.0020237 0.0033904 -0.0080209 -0.0009889 -0.0232581 -0.0097832 -0.0314994 -0.0173742 -0.0180580 -0.0069973 -0.0001164 -0.0233860 0.0019468 -0.0146347 -0.0186948 -0.0079347 -0.0037141 0.0128787 -0.0160897 0.0043942 -0.0171487 0.0166563 -0.0049954 0.0137626 0.0105213 0.0243272 0.0152168 0.0158084 0.0164219 0.0218267 0.0057244 -0.0045417 0.0017899 -0.0111504 0.0028293 -0.0094012 -0.0021913 0.0084948 -0.0031086 -0.0174534 0.0088606 -0.0014937 -0.0216667 -0.0247645 -0.0077531 -0.0128676 -0.0025820 -0.0001368 -0.0119310 -0.0147713 0.0092823 0.0007422 -0.0014345 0.0085664 -0.0246515 -0.0060161 -0.0105821 0.0058460 0.0093897 -0.0029993 0.0077085 0.0069549 0.0322915 -0.0094549 -0.0140498 0.0175918 0.0077327 0.0042819 -0.0022243 -0.0077282 0.0014595 0.0098031 -0.0094705 -0.0113297 -0.0356957 -0.0333173 -0.0363722 -0.0188359 -0.0067394 -0.0125854 -0.0250739 -0.0218229 -0.0102870 -0.0209081 -0.0230999 -0.0074159 -0.0054445 -0.0156342 -0.0083196 -0.0184424 -0.0243877 0.0022240 -0.0076172 -0.0022711 0.0076009 -0.0089592 -0.0114293 0.0068351 0.0100059 0.0043387 0.0177780 -0.0097927 -0.0088900 -0.0128025 -0.0101129 0.0253858 -0.0006844 0.0229873 0.0046995 0.0018370 0.0012709 0.0273791 0.0033337 0.0077873 -0.0009653 -0.0078236 -0.0240123 0.0015222 0.0074755 0.0194329 0.0009749 0.0186055 0.0084667 -0.0129612 0.0102487 0.0017134 -0.0012260 0.0168105 0.0068517 -0.0057941 -0.0013849 -0.0021098 -0.0105978 -0.0076827 -0.0043359 0.0003706 0.0025069 -0.0052356 -0.0095941 -0.0020403 -0.0096585 -0.0108761 0.0007221 -0.0002438 -0.0148012 -0.0041917 0.0066027 -0.0002894 0.0026359 0.0138994 0.0114363 0.0040704 0.0173160 0.0003110 0.0143225 0.0048883 -0.0135212 0.0067053 0.0072293 0.0135222 -0.0037148 0.0013335 -0.0107982 0.0133934 0.0003005 0.0029273 0.0118346 0.0067250 -0.0002258 0.0074881 -0.0038717 -0.0080513 -0.0114286 0.0183042 -0.0039695 0.0058762 -0.0202459 -0.0225338 -0.0262064 -0.0077471 -0.0120642 -0.0111044 -0.0093291 -0.0272843 -0.0150892 -0.0220534 -0.0113760 -0.0302363 -0.0275898 -0.0170393 -0.0106701 -0.0262985 -0.0019043 0.0099725 -0.0014558 0.0066870 -0.0001819 0.0239487 0.0264682 -0.0101493 -0.0014444 0.0014051 0.0138030 0.0071226 0.0016931 -0.0084474 0.0019398 -0.0042219 0.0056029 0.0022212 0.0056827 -0.0249575 -0.0108268 0.0021055 0.0023985 -0.0068619 0.0150786 0.0100672 0.0128599 -0.0161660 -0.0062873 -0.0094605 -0.0072040 -0.0306492 -0.0197366 -0.0196355 -0.0172361 -0.0116717 -0.0125564 -0.0410467 -0.0241583 -0.0209409 0.0017068 0.0124589 0.0057564 0.0161737 -0.0036830 0.0168225 -0.0032392 0.0122331 -0.0000030 -0.0030683 -0.0061273 0.0057311 0.0202215 0.0088356 0.0055800 0.0104852 -0.0130821 -0.0224801 -0.0373846 -0.0167292 0.0112428 0.0187645 -0.0027840 -0.0160233 -0.0256672 -0.0172937 -0.0075723 -0.0112160 -0.0115747 -0.0258268 -0.0179099 -0.0195292 -0.0204799 -0.0106932 -0.0181169 -0.0133929 -0.0044219 -0.0265734 -0.0161318 -0.0117292 0.0202412 0.0108559 -0.0090353 -0.0060963 -0.0019398 -0.0078624 0.0029233 -0.0006409 -0.0055604 -0.0358592 -0.0145469 -0.0146973 -0.0087923 0.0081694 0.0016025 0.0076383 0.0093378 0.0165243 0.0172521 0.0098719 -0.0148413 -0.0057425 -0.0000955 -0.0098765 -0.0060991 -0.0065880 -0.0179514 -0.0200812 -0.0076150 -0.0039477 -0.0165948 -0.0243557 -0.0187493 -0.0075827 -0.0183289 -0.0039508 -0.0261522 0.0146985 0.0213124 0.0180398 0.0010085 0.0323627 0.0177235 0.0051923 0.0242124 0.0202923 -0.0101002 -0.0013373 0.0145589 -0.0004443 -0.0226087 -0.0085762 -0.0096070 0.0008674 -0.0087679 -0.0126743 0.0147366 0.0073551 -0.0074061 0.0154342 -0.0021420
-0.0012936 0.0054328 0.0121119 -0.0014436 -0.0091386 0.0239423 0.0519749 0.0264776 -0.0087363 -0.0073374 0.0121600 0.0170153 0.0384246 0.0281984 -0.0010735 0.0170955 0.0251893 0.0118261 0.0060577 0.0178571 0.0148697 0.0123721 0.0101776 0.0341978 0.0157928 0.0048647 0.0132678 -0.0002161 0.0424989 0.0100973 0.0142158 0.0023023 0.0064914 0.0374653 0.0320476 0.0418691 0.0444678 0.0136197 0.8221560 0.0386383 0.0121405 0.0206462 0.0004243 0.0158260 0.0451924 0.0172264 0.0021785 0.0277197 0.0117595 0.0302304 -0.0021369 0.0198349 0.0257985 0.0482263 0.0223236 0.0117534 0.0122591 0.0160105 0.0093432 0.0104925 0.0343321 0.1622071 -0.0060552 0.0161957 -0.0205500 -0.0353400 -0.0239403 -0.0317787 -0.0226299 0.0049906 0.0323096 -0.0055928 0.0106881 0.0465636 0.0111636 -0.0121003 0.0155110 0.0128608 -0.0086901 0.0180874 0.0351586 0.0328836 0.0319402 0.0282654 0.0355460 0.0203214 0.0148508 0.0261350 0.0067651 0.0270310 0.0407193 0.0023185 0.0051008 0.0034123 0.0124487 -0.0067207 0.0182822 0.0092355 0.0123640 0.0166760 0.0328199 0.0368007 0.0110713 0.0314039 0.0414304 0.0293210 -0.0018573 0.0047679 0.0273470 0.0055610 0.0080185 0.0451918 0.0503424 0.0137979 0.0165548 0.0126816 0.0360689 0.0212556 0.0155001 0.0360544 0.0261174 0.0195690 0.0177463 0.0371951 0.0003013 0.0091717 0.0150188 0.0127613 0.0358106 0.0375619 0.0080062 0.0092344 0.0204893 0.0323225 0.0138325 0.0119490 0.0007921 0.0110994 0.0305120 0.0112692 0.0063111 0.0044650 -0.0000347 0.0153179 0.0082016 0.0029826 0.0308893 0.0202385 0.0245953 -0.0000582 -0.0123645 -0.0144852 0.0113039 0.0015850 0.0203256 0.0050292 0.0133938 0.0055988 0.0078662 0.0084546 0.0086953 0.0013083 0.0559743 0.0088573 0.0156692 0.0062811 0.0384802 0.0333898 0.0270471 0.0300478 0.0406474 0.0390092 0.0279968 0.0370971 0.0379265 0.0390409 0.0421141 0.0322095 0.0415962 0.0315783 0.0301362 0.0297426 0.0357895 0.0257220 0.0441416 0.0217818 0.0155806 0.0298691 0.0289738 0.0284989 0.0076647 0.0257274 0.0156835 0.0146502 0.0119307 0.0437775 0.0200404 0.0128410 0.0006812 0.0231754 0.0167897 0.0165515 -0.0144328 0.0091280 0.0148362 0.0139004 -0.0199149 0.0115683 0.0458606 0.0423849 0.0116751 0.0019562 0.0264042 0.0120817 0.0274289 0.0078801 0.0098557 0.0094510 0.0053440 0.0236306 -0.0011494 0.0273642 0.0113070 -0.0136734 0.0158772 0.0054911 0.0196208 0.0201086 0.0196812 0.0297385 0.0308763 0.0110193 0.0063174 0.0149763 0.0237583 0.0105723 0.0347237 0.0038058 0.0022500 0.0354143 -0.0012876 -0.0025347 0.0014486 0.0180486 0.0162756 0.0248935 0.0300634 0.0095041 0.0162988 -0.0057821 0.0231026 -0.0021282 0.0056051 -0.0045855 0.0298545 0.0113723 0.0176087 0.0281825 0.0207025 0.0315923 0.0409564 0.0388464 0.0337678 0.0326150 0.0306538 0.0184350 0.0072222 0.0099175 0.0174687 0.0218797 0.0070210 0.0246739 0.0158600 0.0457426 0.0184435 0.0425105 0.0283834 0.0223493 0.0280599 0.0189547 0.0287580 0.0450791 0.0196182 0.0350523 0.0325074 0.0297988 0.0392977 0.0252150 0.0187921 0.0023876 0.0137135 0.0166930 -0.0004786 0.0114762 -0.0044631 0.0068977 0.0064111 0.0167678 0.0169352 0.0049218 0.0325293 0.0098180 0.0248601 0.0194585 0.0382722 0.0112713 0.0161141 0.0170869 -0.0049837 -0.0062839 0.0325803 0.0163649 0.0180572 0.0147414 -0.0231031 -0.0288065 -0.0366675 -0.0282791 -0.0268577 -0.0266974 -0.0308833 -0.0251091 -0.0227068 -0.0228433 -0.0183070 -0.0180895 -0.0071397 -0.0071327 -0.0132702 -0.0122488 -0.0063416 -0.0130260 -0.0187120 -0.0132637 -0.0092952 -0.0178457 -0.0016444 -0.0100805 -0.0094744 -0.0170973 0.0028234 0.0025766 -0.0071899 0.0005421 -0.0012548 0.0057874 -0.0089830 -0.0121542 -0.0044459 -0.0093543 -0.0059341 -0.0004986 -0.0150797 -0.0081101 -0.0003321 -0.0121985 0.0151848 -0.0218487 -0.0261500 -0.0348472 -0.0363648 -0.0285484 -0.0220327 -0.0292798 -0.0284596 -0.0333815 -0.0364655 -0.0299076 -0.0244151 -0.0221285 -0.0298386 -0.0187388 -0.0322074 -0.0237420 -0.0076354 0.0013096 -0.0201647 -0.0085170 0.0035545 -0.0086337 0.0045046 -0.0144182 -0.0218405 0.0014656 0.0043038 -0.0074978 -0.0116112 0.0053069 -0.0044091 -0.0096462 -0.0075164 -0.0075851 -0.0179470 -0.0087875 -0.0071319 -0.0018431 -0.0098169 -0.0077033 -0.0176726 -0.0113538 -0.0090819 0.0017799 0.0028013 -0.0090281 -0.0073985 -0.0072213 0.0026356 0.0072720 -0.0118712 0.0113090 0.0074298 -0.0048264 0.0134358 -0.0039502 0.0105391 -0.0142044 -0.0115214 -0.0211936 -0.0108381 -0.0183343 -0.0343722 -0.0248812 -0.0257694 -0.0194308 -0.0257077 -0.0262633 -0.0234464 -0.0227483 -0.0032677 0.0073747 0.0175039 0.0105133 0.0082300 0.0050871 0.0064285 0.0279182 0.0099055 0.0148172 -0.0045749 -0.0124554 0.0188919 -0.0096717 -0.0090223 0.0111950 -0.0064331 -0.0085614 -0.0036821 -0.0003350 -0.0090667 0.0098033 -0.0009465 -0.0064900 0.0034642 -0.0028195 0.0011855 -0.0118851 0.0130595 -0.0135437 -0.0136390 -0.0150051 -0.0319874 -0.0224117 -0.0120122 -0.0120468 -0.0112089 -0.0076717 0.0027540 -0.0283635 -0.0184676 -0.0235416 -0.0149456 -0.0042914 -0.0108634 -0.0213161 -0.0281050 0.0061243 0.0097136 -0.0064436 0.0050296 -0.0023542 -0.0140589 0.0048878 -0.0182100 -0.0190981 -0.0018957 -0.0028048 -0.0100568 -0.0217246 -0.0030946 -0.0060786 0.0040149 -0.0025098 0.0061899 -0.0185028 -0.0041962 -0.0029155 -0.0100138 -0.0019415 -0.0066548 -0.0030459 -0.0218528 -0.0107507 -0.0262156 -0.0258897 -0.0206142 -0.0146000 -0.0318012 -0.0148229 -0.0263291 -0.0210316 -0.0317348 -0.0206012 -0.0275191 -0.0319123 -0.0229570 0.0039242 0.0091557 0.0206100 -0.0112372 -0.0191189 0.0043307 -0.0006124 -0.0101309 0.0069603 -0.0028486 -0.0100780 -0.0145829 -0.0093037 0.0073945 -0.0088618 -0.0097251 -0.0176568 -0.0128908 -0.0223446 -0.0222232 -0.0060481 -0.0131835 0.0022785 -0.0094029 -0.0242448 -0.0275693 -0.0184998 -0.0153432 -0.0376928 -0.0304905 -0.0245744 -0.0277134 -0.0305075 -0.0120940 -0.0271466 -0.0110109 -0.0154339 -0.0134611 -0.0031951 -0.0147888 -0.0005781 -0.0127529 0.0029562 -0.0153589 -0.0040607 -0.0272087 -0.0021872 -0.0287961 -0.0287124 -0.0171433 -0.0413664 -0.0371769 -0.0188854 -0.0117414 0.0151499 0.0126934 -0.0013791 0.0080369 -0.0066884 -0.0006745 -0.0127932 -0.0181679 -0.0290146 -0.0081579 -0.0149441 -0.0271959 -0.0208658 -0.0246219 -0.0382119 -0.0315731 -0.0230019 -0.0212709 -0.0186687 -0.0179858 -0.0268462 -0.0170520 -0.0236242 -0.0198283 0.0014648 -0.0087037 -0.0073086 -0.0054036 -0.0148073 -0.0016096 -0.0107879 -0.0103181 -0.0045175 0.0096991 0.0211036 -0.0128802 -0.0289387 -0.0230254 -0.0305683 -0.0178853 -0.0256522 -0.0193238 -0.0085780 -0.0065115 -0.0081491 0.0138742 0.0156415
0.0075109 -0.0022768 -0.0087259 0.0045664 -0.0129984 0.0253142 0.0476182 0.0363762 0.0014490 -0.0115597 -0.0031124 0.0142908 0.0447538 0.0367534 0.0084634 0.0270984 0.0147755 0.0241363 0.0067216 0.0078616 0.0235645 -0.0049229 0.0154107 0.0353718 0.0302650 -0.0012831 -0.0061387 0.0089568 0.0717693 0.0094373 0.0008343 -0.0016199 -0.0019592 0.0265645 0.0232007 0.0203663 0.0139642 0.0071365 0.0386383 0.8195565 0.0171178 0.0277223 0.0063821 0.0090496 0.0381533 0.0240338 0.0190191 0.0230830 0.0114375 -0.0114275 0.0030573 -0.0085054 0.0682348 0.0376090 0.0102681 0.0199317 0.0054493 0.0325305 -0.0082695 0.0244648 0.0396361 0.0239448 -0.0039580 0.0085954 -0.0081071 -0.0311555 -0.0213420 -0.0283946 -0.0137592 0.0177737 0.0377832 -0.0111643 0.0233237 0.0476182 0.0032022 -0.0065112 0.0165187 0.0275139 0.0030039 0.0134205 0.0260028 0.0309054 0.0261927 0.0227198 0.0273504 0.0211109 0.0141805 0.0259934 0.0111996 0.0243646 0.0374231 0.0133956 0.0292765 0.0164375 0.0016739 0.0111961 0.0130805 -0.0033241 0.0200296 0.0083586 0.0316351 0.0390625 0.0216952 0.0352605 0.0416425 0.0278197 -0.0037732 0.0026182 0.0227352 0.0173671 0.0107576 0.0792063 0.0396106 0.0005432 -0.0009461 0.0074608 0.0381596 0.0099976 0.0107792 0.0247402 0.0021748 0.0229682 -0.0214568 0.0350741 0.0063841 0.0124746 0.0134878 0.0119399 0.0248046 0.0444798 0.0049649 0.0172028 0.0136274 0.0184025 0.0166930 0.0181188 0.0027489 0.0120870 0.0244206 0.0153249 0.0096259 0.0154199 0.0111104 0.0196837 0.0055088 0.0141492 0.0188169 0.0046542 0.0170250 0.0001868 0.0040928 -0.0016163 0.0108611 -0.0010932 0.0299865 0.0034536 0.0097624 0.0025176 0.0000238 0.0070747 0.0009340 0.0070312 0.0497391 0.0137607 0.0252307 0.0188508 0.0458701 0.0318970 0.0335485 0.0477174 0.0553035 0.0292896 -0.0107998 0.0341079 0.0286574 0.0131020 0.0410672 0.0128864 0.0220642 0.0263551 0.0380225 0.0439132 0.0354836 0.0212219 0.0438458 0.0270791 0.0231969 0.0328399 0.0199174 0.0292040 0.0136720 0.0389451 0.0191837 0.0201292 0.0123416 0.0441790 0.0141302 0.0185485 -0.0081190 0.0576144 0.0071543 0.0126890 0.0002616 0.0059658 0.0201038 0.0316235 -0.0088573 0.0067060 0.0434656 0.0325648 0.0060361 -0.0005420 0.0216497 -0.0031614 0.0276893 0.0195303 0.0007949 0.0109334 0.0097472 0.0164848 -0.0066217 0.0154265 0.0112666 -0.0138456 0.0155673 0.0029159 0.0118636 0.0164872 0.0292374 0.0220860 0.0353843 0.0148361 0.0106706 0.0235359 0.0221987 0.0141546 0.0437582 0.0066380 -0.0073637 0.0368290 0.0038846 0.0008639 0.0075419 0.0162219 0.0119593 0.0158464 0.0324558 0.0137216 0.0087681 0.0054956 0.0278367 0.0024200 0.0174862 -0.0005003 0.0344670 0.0255036 0.0067390 0.0303956 0.0287122 0.0320701 0.0406235 0.0319749 0.0368082 0.0236210 0.0196981 0.0183535 0.0151954 0.0078050 0.0049428 0.0218183 0.0151570 0.0309761 0.0210893 0.0427288 0.0241303 0.0409882 0.0298434 0.0195044 0.0205277 0.0242028 0.0319362 0.0428166 0.0085925 0.0304538 0.0378250 0.0274204 0.0336283 0.0058284 0.0206626 0.0210421 0.0162392 0.0180711 0.0103805 0.0079938 -0.0031419 0.0210526 0.0109468 0.0169723 0.0158631 0.0066405 0.0300063 0.0126073 0.0158955 0.0210958 0.0300231 0.0088260 0.0044182 0.0106053 -0.0084728 -0.0157810 0.0141066 0.0118183 0.0089747 0.0080061 -0.0202099 -0.0076288 -0.0284701 -0.0234102 -0.0170202 -0.0292752 -0.0240103 -0.0111471 -0.0141572 -0.0121886 -0.0198576 -0.0258453 -0.0048284 -0.0162462 -0.0067810 -0.0023045 -0.0056182 -0.0173963 -0.0249376 -0.0064629 -0.0034965 -0.0173754 -0.0088397 -0.0117245 -0.0090834 -0.0190318 -0.0053486 0.0021377 -0.0119701 0.0080205 0.0028215 0.0038395 -0.0095291 -0.0185669 0.0044810 -0.0002565 -0.0083594 0.0060500 0.0018491 -0.0014767 0.0087838 -0.0068967 0.0033827 -0.0316328 -0.0184687 -0.0349521 -0.0307660 -0.0366308 -0.0180217 -0.0214738 -0.0127810 -0.0187695 -0.0233955 -0.0327117 -0.0389623 -0.0048113 -0.0234068 -0.0210273 -0.0215804 -0.0206200 0.0009205 -0.0109024 -0.0129120 0.0040102 -0.0043304 -0.0024375 -0.0019248 -0.0175515 -0.0091928 -0.0177415 -0.0117505 -0.0132326 -0.0172674 -0.0087387 0.0022397 -0.0139065 -0.0079108 -0.0108668 -0.0067628 0.0082798 -0.0155751 -0.0093102 0.0048782 0.0054246 -0.0073421 -0.0250017 -0.0055009 0.0054186 -0.0076487 0.0031261 -0.0090946 -0.0098904 -0.0217453 -0.0229130 -0.0224172 -0.0172386 -0.0107381 -0.0233690 -0.0216941 -0.0177671 -0.0114030 -0.0162298 -0.0049950 -0.0105783 -0.0104362 -0.0096803 -0.0179920 -0.0120410 -0.0175287 -0.0167569 -0.0175527 -0.0201914 -0.0057922 -0.0088581 -0.0124005 -0.0207678 -0.0261280 -0.0035857 -0.0050204 -0.0174407 -0.0145089 -0.0105990 -0.0127097 -0.0167751 -0.0042391 -0.0106552 0.0002380 -0.0149635 0.0060191 0.0010639 0.0065848 -0.0126035 -0.0033425 0.0014354 -0.0127730 -0.0008777 0.0157506 -0.0062223 0.0092572 -0.0011761 0.0033029 -0.0031044 0.0242635 -0.0165517 -0.0177851 -0.0274404 -0.0210005 -0.0181384 -0.0155331 -0.0208081 -0.0297556 -0.0148370 -0.0006233 -0.0355716 -0.0183235 -0.0202307 -0.0189675 -0.0112936 -0.0112706 -0.0183768 -0.0218874 -0.0091850 0.0044527 -0.0019830 0.0097897 -0.0064161 -0.0202403 -0.0010971 -0.0046597 -0.0005331 -0.0058189 0.0006131 0.0032126 -0.0112058 -0.0079920 -0.0113328 -0.0039867 -0.0042858 -0.0016619 -0.0202320 -0.0114239 -0.0178832 -0.0005120 -0.0084914 -0.0119903 -0.0120761 -0.0217953 -0.0155818 -0.0179269 -0.0109566 -0.0191270 -0.0279198 -0.0232857 -0.0218282 -0.0259792 -0.0166730 -0.0268469 -0.0167429 -0.0246456 -0.0308778 -0.0114012 0.0086699 0.0147792 0.0120497 0.0047938 -0.0157322 -0.0113233 0.0043055 -0.0094681 -0.0050744 -0.0139038 0.0088859 0.0030602 -0.0036873 -0.0045427 -0.0044366 0.0021046 -0.0227828 -0.0070628 -0.0249152 -0.0135068 -0.0041199 -0.0083055 0.0089927 -0.0119179 -0.0296956 -0.0256598 -0.0154115 -0.0125121 -0.0203216 -0.0282826 -0.0129249 -0.0307262 -0.0217338 -0.0080575 -0.0187218 -0.0055312 -0.0189951 -0.0056518 -0.0098794 -0.0062947 0.0097967 -0.0114097 0.0042588 -0.0215313 -0.0061192 -0.0092606 0.0047679 -0.0085436 -0.0265084 -0.0327545 -0.0270583 -0.0253309 -0.0077749 -0.0046382 0.0168369 0.0064706 0.0052516 0.0157789 -0.0047063 0.0118488 -0.0092921 -0.0225930 -0.0056961 -0.0083088 -0.0133329 -0.0213828 -0.0180975 -0.0263944 -0.0245347 -0.0202223 -0.0216229 -0.0159247 -0.0271380 -0.0263442 -0.0201022 -0.0052649 -0.0162312 -0.0245636 -0.0037812 -0.0092452 -0.0075994 -0.0091281 -0.0064003 -0.0028305 -0.0011994 -0.0045167 -0.0081949 0.0163671 0.0200402 -0.0075602 -0.0229005 -0.0207730 -0.0103844 -0.0205358 -0.0198576 -0.0104101 -0.0051792 0.0006905 0.0158311 0.0066357 0.0179282
0.0012529 -0.0047496 -0.0164865 -0.0219403 -0.0183615 0.0171092 0.0222404 0.0128986 0.0107558 -0.0014115 0.0071265 0.0019965 0.0346926 0.0440398 0.0109912 0.0063625 -0.0133846 -0.0049989 0.0152262 -0.0129542 0.0328803 -0.0030928 0.0233514 0.0120729 0.0148316 -0.0098587 -0.0162992 0.0291924 0.0187487 -0.0001833 -0.0111348 -0.0063608 -0.0080901 0.0130366 0.0034193 0.0069494 0.0048092 0.0018660 0.0121405 0.0171178 0.8621264 0.0069082 0.0013481 0.0045948 0.0140106 0.0147244 0.0185202 0.0152728 0.0010980 -0.0186121 -0.0077599 -0.0180771 0.0214816 0.0025548 0.0169548 0.0132206 0.0006288 -0.0001965 0.0098733 0.0160920 0.0138647 0.0216039 -0.0087667 0.0071298 0.0126589 0.0211052 0.0185883 0.0129653 0.0180328 0.0169442 0.0108053 0.0052332 0.0119932 0.0074507 -0.0017572 0.0010467 0.0110851 -0.0029593 0.0249854 0.0045034 0.0140919 0.0036319 0.0117307 0.0045296 0.0133842 0.0062028 0.0124370 0.0156449 0.0033586 0.0142085 0.0151808 0.0210045 0.0195257 0.0160877 -0.0008801 0.0063970 -0.0082562 0.0089706 0.0099646 0.0171639 0.0105473 0.0286426 0.0056273 0.0131049 0.0150952 0.0073968 0.0179853 0.0060536 0.0033718 -0.0062110 0.0207697 0.0227675 0.0105329 -0.0157299 0.0124829 0.0013142 0.0268040 -0.0030135 -0.0021567 0.0058534 -0.0057720 -0.0114506 -0.0163412 0.0174375 0.0073655 0.0314707 0.0056673 0.0147259 0.0043357 0.0119031 0.0055450 0.0045870 0.0043113 -0.0042746 0.0032668 0.0124392 0.0114433 0.0126146 0.0175260 0.0028512 0.0009685 0.0137269 0.0074230 0.0157329 -0.0185013 0.0155845 -0.0037138 -0.0029971 0.0168290 -0.0064049 0.0105300 0.0063665 0.0063336 -0.0008206 0.0073638 0.0063891 0.0134521 0.0092710 -0.0092621 0.0167765 0.0150137 0.0158094 0.0047369 -0.0144784 0.0097208 0.0157099 0.0151384 0.0066268 0.0017442 0.0281342 0.0184101 0.0119225 -0.0133910 0.0097062 0.0147399 0.0150111 -0.0014959 -0.0008566 0.0109735 0.0072983 0.0119107 0.0117947 0.0054302 0.0191117 0.0130865 -0.0044317 -0.0079461 0.0082307 0.0154638 0.0077544 -0.0052180 0.0173988 -0.0084276 0.0038847 -0.0018345 0.0095808 -0.0039300 0.0204503 0.0283185 0.0214753 -0.0166376 0.0071870 0.0026927 0.0007002 0.0088610 0.0113868 -0.0095422 0.0093631 -0.0005467 0.0210282 -0.0027231 -0.0086661 0.0044900 -0.0074366 0.0063542 -0.0000042 -0.0026647 -0.0079944 0.0058860 -0.0170334 -0.0039261 0.0042695 0.0120568 -0.0053805 -0.0112700 -0.0145936 -0.0079853 0.0119932 -0.0007101 0.0080428 0.0028366 0.0150182 0.0073210 0.0116479 0.0135339 -0.0013582 0.0193149 0.0092889 -0.0037234 0.0092147 0.0082312 0.0107818 0.0161793 0.0093892 -0.0018160 -0.0209544 0.0004083 -0.0114350 0.0011187 0.0027251 0.0191880 0.0099532 0.0008745 -0.0022595 0.0159701 0.0014904 0.0091624 0.0077608 0.0065632 0.0105842 0.0073591 -0.0111862 0.0014790 -0.0074184 0.0119832 -0.0069124 -0.0019724 -0.0016801 -0.0125281 0.0039793 0.0020515 0.0041884 0.0025473 0.0066284 -0.0082588 0.0085432 -0.0037236 -0.0025189 -0.0127748 0.0320614 -0.0087691 -0.0035094 -0.0127860 0.0053488 0.0188870 0.0092353 0.0170052 -0.0062928 0.0079429 -0.0017448 0.0103379 0.0079572 0.0018538 -0.0003352 -0.0115453 0.0162925 0.0016037 0.0058889 0.0223751 0.0013206 0.0076747 0.0130743 -0.0066697 -0.0004450 0.0159202 0.0000868 -0.0020648 0.0050873 -0.0061607 0.0044296 0.0038464 0.0153504 0.0104070 0.0018668 -0.0139534 -0.0128295 -0.0111576 -0.0101787 -0.0104506 -0.0101297 -0.0090547 -0.0115170 -0.0229964 0.0012159 -0.0235785 -0.0199708 -0.0194437 -0.0250438 -0.0213321 -0.0114677 -0.0316955 -0.0243600 -0.0094159 -0.0187286 -0.0001096 -0.0213128 -0.0255722 -0.0193452 -0.0131029 -0.0105364 -0.0021684 0.0184877 -0.0026325 -0.0195778 0.0024108 -0.0030577 -0.0121544 -0.0046451 -0.0016460 -0.0028210 -0.0109302 0.0128475 0.0031433 -0.0026799 0.0077045 -0.0003201 -0.0066295 -0.0061063 0.0093461 -0.0170047 -0.0056231 -0.0139602 -0.0073584 0.0053732 -0.0091218 -0.0082266 -0.0000357 -0.0007355 0.0036007 0.0065678 0.0020346 0.0082755 0.0001176 0.0162764 0.0115562 0.0103924 -0.0008650 -0.0063896 0.0020431 0.0111593 -0.0032319 -0.0051336 -0.0154100 -0.0158333 -0.0061494 0.0009490 -0.0116324 -0.0145069 0.0154552 0.0031354 -0.0034262 0.0006647 0.0017462 0.0167087 0.0228035 0.0084255 -0.0010961 0.0027986 -0.0019820 -0.0049331 -0.0037890 0.0227116 -0.0187336 -0.0068065 0.0037241 -0.0223399 -0.0338642 -0.0271366 -0.0285039 -0.0371110 -0.0378890 -0.0243544 -0.0341689 -0.0249642 -0.0256321 -0.0140056 0.0077489 0.0108256 -0.0105863 -0.0201614 -0.0109359 -0.0145629 -0.0091334 -0.0112951 -0.0230067 -0.0049671 -0.0235998 -0.0186312 0.0043623 0.0049488 -0.0058554 0.0045761 0.0007321 0.0167958 -0.0052025 0.0097105 -0.0054023 -0.0118661 -0.0258200 -0.0151068 0.0072834 0.0178702 -0.0022416 0.0063215 -0.0079750 -0.0200927 -0.0169772 -0.0014677 -0.0227836 0.0044840 0.0059546 0.0036197 0.0117891 0.0048386 0.0197992 -0.0161248 0.0027251 0.0069109 0.0049164 -0.0101196 -0.0239978 -0.0314217 -0.0064876 -0.0106705 -0.0155421 -0.0038778 -0.0197765 -0.0083480 -0.0161963 -0.0170321 -0.0226166 -0.0150295 -0.0157146 -0.0147925 -0.0137384 0.0118370 0.0059983 0.0031957 0.0116157 0.0172618 -0.0107937 0.0054468 -0.0018365 -0.0160563 -0.0153540 -0.0068776 -0.0034444 -0.0153310 -0.0145162 -0.0138293 -0.0184317 -0.0073332 -0.0066384 -0.0035692 -0.0172974 -0.0050570 -0.0136850 -0.0054389 -0.0069844 0.0025333 -0.0197261 0.0022447 -0.0067156 -0.0038395 0.0096495 0.0091950 -0.0036947 0.0095190 -0.0089184 -0.0149214 0.0012478 -0.0082936 -0.0090191 -0.0137446 -0.0026404 -0.0047319 0.0041121 0.0025628 0.0059485 0.0191769 -0.0240847 -0.0238791 -0.0033326 -0.0100099 -0.0137742 0.0013221 -0.0068370 -0.0033510 0.0059982 -0.0090671 -0.0022192 -0.0164668 0.0005340 -0.0030372 -0.0096997 -0.0093836 0.0028926 0.0034511 0.0215916 0.0002952 0.0032895 -0.0050701 -0.0007990 0.0053931 -0.0222025 -0.0110597 -0.0193327 -0.0009067 -0.0089969 -0.0039440 -0.0088772 -0.0020714 -0.0148498 0.0014246 -0.0075118 -0.0002794 -0.0005261 0.0026754 0.0021994 -0.0005245 -0.0017498 0.0004234 0.0166278 -0.0103132 -0.0102750 -0.0029446 -0.0138081 0.0251780 0.0146018 0.0010780 0.0101068 -0.0055568 -0.0007607 0.0051289 -0.0169753 -0.0071396 -0.0001451 0.0034693 -0.0062184 0.0008580 -0.0107486 -0.0115658 0.0018213 -0.0150664 0.0044338 0.0012790 -0.0096358 0.0003890 -0.0148195 -0.0034798 -0.0076563 -0.0165746 -0.0074874 0.0078122 -0.0086385 -0.0115591 -0.0258096 0.0086284 -0.0203548 -0.0026696 0.0016168 -0.0094082 0.0094321 0.0151315 0.0101307 0.0101316 -0.0188154 0.0001303 -0.0073683 -0.0179588 0.0068844 -0.0225264 -0.0145021 0.0165247 -0.0055574 0.0069886
0.0237114 0.0036059 0.0050352 0.0065651 -0.0062439 0.0070412 0.0350047 0.0231155 0.0078372 0.0028566 -0.0000848 0.0188845 0.0295536 0.0241119 0.0011800 0.0182206 0.0053540 0.0030161 0.0084001 -0.0076042 0.0283808 -0.0014400 0.0294913 0.0257515 0.0266343 -0.0003818 -0.0040178 0.0099707 0.0315517 0.0098770 -0.0016811 -0.0183256 -0.0200226 0.0273302 0.0248516 0.0348454 0.0256164 0.0016568 0.0206462 0.0277223 0.0069082 0.8479666 0.0124585 0.0053681 0.0199781 0.0208126 0.0125032 0.0213337 0.0071209 0.0125986 -0.0126102 0.0104910 0.0247208 0.0241746 0.0065975 0.0098771 0.0055200 0.0237493 -0.0129051 0.0195750 0.0159502 0.0165776 -0.0076519 -0.0014630 0.0160340 -0.0240189 -0.0204050 -0.0202995 -0.0155854 0.0035355 0.0232583 0.0073041 0.0202607 0.0250305 0.0168869 0.0054632 0.0140016 0.0094417 0.0049114 0.0088264 0.0131323 0.0162197 0.0150762 0.0058912 0.0151159 0.0109803 0.0138062 0.0135643 0.0020918 0.0242042 0.0232724 0.0231135 0.0054864 0.0199652 -0.0067982 0.0048040 0.0095829 -0.0076948 0.0229890 0.0120753 0.0198806 0.0186622 0.0050562 0.0210013 0.0299811 0.0171039 -0.0014488 0.0077884 0.0170388 0.0010565 0.0090965 0.0265441 0.0335895 0.0094738 0.0154535 0.0284862 0.0214872 0.0068329 0.0122473 0.0337838 0.0097311 0.0138152 0.0083973 0.0160313 0.0053201 0.0127934 0.0160138 0.0005636 0.0168490 0.0175567 -0.0107985 0.0010423 -0.0037329 0.0111588 0.0147701 0.0102921 -0.0110130 0.0134494 0.0105097 -0.0026010 0.0067437 0.0182076 0.0087226 0.0134188 -0.0144894 0.0139222 0.0088377 -0.0007173 0.0076850 0.0202077 -0.0020939 0.0077148 0.0161429 0.0068945 0.0269181 0.0082518 -0.0024992 0.0040882 -0.0082430 0.0046904 0.0047955 0.0137147 0.0201660 -0.0012068 0.0125038 0.0082219 0.0386977 0.0206523 0.0119146 0.0161772 0.0328088 0.0163097 0.0060982 0.0275372 0.0310391 0.0189428 0.0278565 0.0260245 0.0193360 0.0237714 0.0172404 0.0274065 0.0147036 0.0008663 0.0296956 -0.0026668 -0.0084022 0.0108679 0.0113141 0.0148349 0.0068228 0.0199501 0.0128317 0.0040094 0.0071393 0.0191945 0.0061343 0.0089546 0.0019045 0.0158067 0.0044357 0.0049453 0.0014286 0.0123463 0.0034643 0.0217962 -0.0154739 0.0152458 0.0355656 0.0251008 -0.0022039 0.0119662 0.0168253 0.0034996 0.0110016 0.0167086 -0.0044452 0.0050103 0.0144666 -0.0069771 -0.0028209 0.0264207 0.0085776 0.0046427 -0.0033363 0.0009247 0.0041641 0.0139255 0.0196745 0.0180257 0.0264888 0.0264299 0.0176567 0.0153996 0.0212718 0.0113395 0.0277410 -0.0038232 0.0070631 0.0258190 0.0055388 0.0066396 0.0126333 0.0247184 -0.0045167 -0.0017264 0.0118337 -0.0039279 0.0049162 0.0024411 0.0312576 0.0112429 0.0098499 0.0016805 0.0285446 0.0185867 0.0006228 0.0166566 0.0270239 0.0239448 0.0292044 0.0165137 0.0244029 0.0181804 0.0006807 0.0017924 0.0172352 -0.0073914 -0.0037137 0.0048557 0.0129685 0.0104336 0.0148381 0.0185699 0.0179937 0.0247093 0.0081222 0.0258130 0.0152207 0.0116897 0.0164765 0.0260675 -0.0117249 0.0269690 0.0149770 0.0169772 0.0238180 0.0156079 0.0217007 0.0109001 0.0083105 0.0168563 0.0110209 0.0021325 0.0111006 0.0131291 0.0033840 0.0122817 0.0182321 0.0005620 0.0344356 0.0146941 0.0081460 0.0126346 0.0142826 -0.0084147 -0.0025845 0.0064310 -0.0000933 -0.0068123 0.0072467 0.0031050 -0.0013182 0.0112963 -0.0154792 -0.0078756 -0.0058253 -0.0051390 -0.0024704 -0.0168029 0.0059695 0.0089356 -0.0106366 0.0051529 -0.0237579 -0.0356527 -0.0239503 -0.0302894 -0.0273793 -0.0264923 -0.0163448 -0.0155809 -0.0133085 -0.0204938 -0.0205317 -0.0156949 -0.0209725 -0.0189969 -0.0140012 -0.0104808 0.0002176 -0.0020823 -0.0117916 -0.0035101 -0.0080859 0.0094102 -0.0034208 -0.0108407 -0.0004545 0.0046829 0.0084787 -0.0012069 -0.0068535 0.0039962 -0.0054400 0.0034416 -0.0007342 -0.0308476 -0.0115492 -0.0112720 -0.0290351 -0.0156556 -0.0076308 -0.0118230 -0.0218638 -0.0206047 -0.0135746 -0.0246785 -0.0240452 -0.0066107 -0.0204314 -0.0120400 -0.0215257 -0.0236799 0.0052751 0.0092093 -0.0311039 -0.0076979 0.0043449 0.0006260 -0.0043556 -0.0078095 -0.0117967 -0.0107963 -0.0184006 -0.0127478 -0.0300657 -0.0137793 0.0049182 -0.0143170 -0.0009076 0.0013006 -0.0022824 -0.0005024 -0.0014583 0.0081437 -0.0024618 0.0028629 -0.0313661 -0.0006113 0.0049695 0.0018089 -0.0136650 -0.0089756 -0.0187565 -0.0093120 -0.0286623 -0.0276803 -0.0188896 -0.0188750 -0.0133723 -0.0152989 -0.0256806 -0.0202091 -0.0228712 -0.0070497 0.0054647 -0.0034619 0.0022761 -0.0109044 0.0141151 -0.0093307 0.0063762 0.0220379 -0.0118669 0.0123680 -0.0046939 -0.0057747 -0.0043308 -0.0039231 0.0068895 0.0128804 -0.0039847 -0.0048638 0.0000160 0.0212385 0.0068536 0.0024341 0.0018446 0.0070951 0.0049740 -0.0110031 -0.0039453 -0.0028821 -0.0196790 -0.0141350 -0.0013284 -0.0121091 -0.0044425 -0.0123077 -0.0029627 -0.0169400 0.0059696 -0.0117476 -0.0089585 -0.0064563 0.0102001 -0.0039290 -0.0038346 -0.0115756 -0.0294060 -0.0225438 -0.0078774 -0.0241420 -0.0094856 -0.0192449 -0.0072888 -0.0218650 -0.0065005 -0.0212760 -0.0215269 -0.0053177 -0.0168173 -0.0051483 -0.0241645 -0.0108749 -0.0078002 -0.0277790 0.0110316 -0.0138829 0.0042836 -0.0079709 -0.0089140 -0.0142705 -0.0120969 0.0010885 -0.0026637 -0.0072031 -0.0083507 -0.0088771 -0.0086836 -0.0086269 -0.0135739 -0.0192238 -0.0089268 -0.0078798 0.0044218 0.0110056 -0.0056223 -0.0088328 0.0029356 -0.0182785 -0.0227272 -0.0044830 0.0006529 -0.0137339 -0.0258547 -0.0088983 -0.0165656 -0.0018089 -0.0187199 -0.0116983 -0.0263105 -0.0202161 -0.0114040 -0.0084487 0.0098869 0.0045631 -0.0160000 0.0025708 -0.0072324 0.0020918 -0.0083662 -0.0083649 -0.0120422 -0.0089647 -0.0027269 -0.0052078 0.0048994 -0.0038383 -0.0046146 -0.0137023 -0.0044332 -0.0163897 -0.0110593 -0.0108228 -0.0052447 0.0070691 -0.0175471 -0.0139352 -0.0216246 -0.0162568 -0.0016442 -0.0182480 -0.0037364 -0.0002507 -0.0098753 -0.0084080 -0.0029395 -0.0244322 0.0004454 -0.0004222 -0.0079858 -0.0054741 -0.0050673 0.0045479 -0.0096789 0.0038537 -0.0001351 -0.0069228 -0.0197343 -0.0032800 -0.0075368 -0.0136409 0.0019419 -0.0164574 -0.0169670 -0.0058682 -0.0067825 0.0005255 0.0101351 0.0132321 0.0114157 -0.0069391 -0.0078760 -0.0074825 -0.0210397 -0.0264045 -0.0029453 -0.0071446 -0.0107523 -0.0107579 -0.0134411 -0.0105377 -0.0095247 -0.0028370 -0.0162115 -0.0074936 -0.0300797 -0.0081213 -0.0034068 -0.0079423 -0.0105382 -0.0011041 -0.0024362 0.0063088 0.0040598 -0.0039202 -0.0033079 -0.0127414 -0.0158876 -0.0016996 0.0028251 0.0016317 -0.0051557 -0.0185419 -0.0022047 -0.0181244 -0.0116090 -0.0084289 -0.0028237 -0.0024130 -0.0155853 0.0034432 0.0052368 0.0215332
-0.0048399 -0.0049344 0.0004117 0.0143004 0.0047672 -0.0034474 0.0097049 0.0066739 -0.0020335 0.0142726 0.0118792 0.0147200 0.0109670 0.0083255 0.0000798 -0.0068955 -0.0059312 0.0161262 0.0093868 0.0017166 -0.0016256 -0.0003141 0.0095703 0.0010222 -0.0045018 0.0090523 -0.0014118 0.0044437 0.0096363 0.0337973 -0.0019684 -0.0048129 -0.0072530 0.0087344 0.0205259 0.0133856 0.0073740 -0.0016220 0.0004243 0.0063821 0.0013481 0.0124585 0.8702918 0.0041307 0.0142449 0.0048531 0.0159806 0.0148027 0.1485232 -0.0141504 0.0022630 -0.0086490 0.0037829 0.0162924 0.0032964 -0.0078456 0.0044334 0.0171218 0.0175567 0.0096064 0.0039195 -0.0030104 -0.0039058 0.0096494 -0.0042491 -0.0094119 -0.0056824 -0.0074978 -0.0040896 0.0097236 -0.0010867 -0.0128419 -0.0047831 0.0132395 0.0121927 -0.0104354 0.0011029 0.0081073 0.0135004 0.0028879 0.0125049 -0.0065847 -0.0047223 0.0005096 -0.0015359 -0.0021494 -0.0109163 0.0020693 -0.0081623 0.0030456 -0.0000415 0.0017776 0.0020948 0.0063629 -0.0007161 -0.0019750 0.0066906 -0.0019576 -0.0041767 0.0003546 0.0218468 0.0175395 -0.0018573 0.0067764 0.0094560 0.0093031 0.0024481 0.0076638 0.0099121 0.0104964 -0.0030659 0.0103275 0.0153843 0.0133555 0.0056771 -0.0024777 0.0105819 0.0152803 0.0054849 0.0068922 0.0088536 0.1251609 -0.0054805 0.0064586 -0.0003056 0.0016632 -0.0062801 -0.0004459 -0.0012010 0.0070798 -0.0084397 0.0048622 0.0001966 -0.0005595 0.0006264 0.0105996 0.0059917 0.0052153 0.0107638 0.0185670 -0.0021283 0.0043470 -0.0003633 0.0061554 -0.0010305 -0.0098324 -0.0035630 -0.0050559 0.0142075 0.0067125 0.0237420 -0.0012493 -0.0171462 0.0068589 0.0063984 0.0131705 0.0101572 0.0077512 0.0084624 0.0060683 -0.0092115 0.0180813 0.0251194 0.0110757 0.0116061 0.0064750 0.0092304 0.0063353 -0.0008987 0.0097244 0.0199515 0.0097572 -0.0077538 0.0004547 0.0174295 0.0168903 0.0162904 0.0160921 0.0187292 0.0155299 0.0058408 0.0140316 0.0104947 0.0158257 0.0143018 0.0014772 0.0093805 0.0021756 -0.0024868 0.0091509 0.0092346 0.0041080 0.0030237 0.0011273 -0.0061892 0.0064205 0.0100774 0.0021905 -0.0009336 0.0116695 -0.0075124 0.0023076 -0.0154601 -0.0002077 0.0014337 0.0069843 -0.0188464 0.0005125 0.0105174 0.0115609 0.0120861 0.0084278 0.0094580 0.0032176 -0.0025554 -0.0045016 -0.0017245 0.0020202 -0.0110765 -0.0023756 -0.0073900 0.0017763 0.0080331 -0.0154848 -0.0123024 -0.0162567 0.0011469 -0.0066079 0.0179948 0.0092139 0.0066609 0.0010263 0.0045300 -0.0084865 -0.0030417 -0.0034197 -0.0005836 0.0002620 0.0068576 0.0135466 -0.0105730 -0.0106517 0.0018036 0.0020513 -0.0066200 -0.0071649 0.0047896 -0.0009785 -0.0059880 0.0134519 0.0069901 0.0003918 -0.0009068 -0.0081947 0.0004787 0.0101927 -0.0098480 0.0068263 0.0038721 0.0048205 0.0005889 0.0027442 -0.0005881 -0.0095549 0.0045646 -0.0097393 0.0117075 -0.0090829 0.0009084 0.0084397 -0.0087699 0.0000848 0.0120868 0.0091371 0.0048345 0.0021549 -0.0166581 -0.0213556 0.0009462 -0.0061148 0.0135969 0.0040250 0.0104252 -0.0044714 0.0054100 0.0109342 0.0029144 -0.0102286 -0.0057792 -0.0091929 -0.0016459 -0.0016824 -0.0029736 -0.0043542 -0.0041388 0.0032140 0.0062180 0.0037723 0.0206255 0.0024124 0.0055974 -0.0035275 0.0062275 0.0064343 0.0043712 -0.0098365 0.0053728 0.0041897 0.0019820 -0.0098815 -0.0046944 -0.0067482 0.0060571 -0.0068635 -0.0113928 -0.0220701 -0.0178589 -0.0212550 -0.0081121 -0.0222987 -0.0123816 -0.0240815 -0.0206520 -0.0238357 -0.0048235 -0.0128181 0.0020993 -0.0168187 -0.0054130 -0.0002199 0.0032833 0.0218150 -0.0000363 -0.0051402 -0.0115722 -0.0043276 -0.0194560 0.0011477 -0.0190142 -0.0094493 -0.0047057 -0.0093521 -0.0199449 -0.0077610 0.0043095 -0.0159749 -0.0040482 -0.0003418 -0.0016163 -0.0066879 0.0056156 -0.0034867 0.0093324 -0.0008865 -0.0121440 0.0074244 -0.0021883 -0.0178750 -0.0161513 -0.0281924 -0.0003897 -0.0098071 -0.0072359 -0.0047755 -0.0063508 -0.0180626 -0.0123711 -0.0119464 0.0049664 -0.0130253 0.0028081 0.0031055 -0.0088250 -0.0191040 -0.0212051 0.0043689 -0.0040021 -0.0049318 -0.0215650 0.0003020 -0.0055438 0.0036018 0.0014074 -0.0136424 -0.0012379 -0.0061719 0.0069341 -0.0028324 0.0130774 -0.0013748 -0.0025159 -0.0004248 0.0063063 -0.0152745 0.0084837 0.0031833 -0.0120880 0.0083196 -0.0029958 0.0048800 0.0158587 -0.0050294 0.0092998 -0.0012817 -0.0024076 0.0059037 0.0132703 0.0107743 0.0019172 0.0033976 0.0059732 -0.0058658 0.0166400 0.0032771 0.0125927 0.0030983 0.0018638 0.0046211 -0.0049285 -0.0043251 0.0015629 -0.0057194 -0.0060137 -0.0045212 0.0037111 -0.0099355 -0.0048982 -0.0072221 -0.0211256 -0.0167118 -0.0053149 -0.0140769 -0.0096290 -0.0104774 -0.0078889 -0.0081216 -0.0088313 0.0044738 0.0023250 -0.0179563 0.0075067 0.0050309 0.0021820 -0.0012598 0.0036274 0.0060706 0.0258644 0.0006802 0.0097892 0.0091955 0.0058804 -0.0147632 -0.0061664 -0.0018014 0.0128773 0.0049622 -0.0083183 -0.0037449 0.0133052 -0.0089330 -0.0163542 -0.0125675 -0.0249090 -0.0121502 -0.0127123 -0.0009413 -0.0023006 -0.0284555 -0.0205505 -0.0153710 -0.0242988 0.0004881 -0.0143806 -0.0168693 -0.0074663 0.0052572 -0.0075535 -0.0153389 -0.0148912 0.0055093 0.0031262 -0.0093756 -0.0047395 -0.0085489 -0.0120301 -0.0142282 -0.0089458 0.0026198 -0.0033909 -0.0134274 -0.0002079 -0.0051990 -0.0074755 -0.0146803 0.0041348 -0.0048808 0.0033714 -0.0070813 -0.0110487 -0.0007229 0.0052613 -0.0012043 -0.0026721 -0.0136825 -0.0059524 -0.0141088 -0.0158445 -0.0165893 -0.0069824 -0.0009331 -0.0146897 -0.0178577 -0.0216568 -0.0100474 -0.0135896 -0.0007836 0.0033487 0.0092304 0.0123992 -0.0114154 -0.0008732 0.0062418 -0.0135522 -0.0011519 -0.0155702 -0.0028340 0.0025113 0.0061139 0.0023276 -0.0112812 -0.0123434 -0.0041656 0.0163603 -0.0051040 -0.0119582 -0.0060667 -0.0181341 0.0043363 0.0143832 -0.0023198 -0.0142532 -0.0072087 0.0001829 -0.0140042 0.0003660 0.0092405 -0.0170810 -0.0204517 -0.0078674 0.0012450 -0.0033102 0.0023305 -0.0128698 -0.0134373 0.0011367 -0.0129900 -0.0017235 0.0041615 0.0001794 -0.0020221 -0.0077517 0.0012828 -0.0062929 0.0075737 -0.0071610 -0.0070411 -0.0136116 0.0023245 -0.0051896 -0.0023769 -0.0089499 -0.0126354 -0.0044833 -0.0055588 -0.0024766 -0.0154228 -0.0171528 -0.0089766 0.0043443 -0.0102122 -0.0152152 -0.0253630 0.0044411 -0.0047290 -0.0110292 0.0110827 0.0017665 -0.0060458 -0.0253305 -0.0183214 -0.0103451 0.0000204 -0.0059194 0.0020889 -0.0025893 -0.0067163 -0.0005424 -0.0107304 -0.0026240 0.0033569 0.0106656 0.0060322 0.0158174 0.0066147 -0.0067713 -0.0190360 -0.0140148 -0.0074106 -0.0035240 -0.0128486 0.0023095 0.0015323 0.0096950 0.0009133 -0.0007047 0.0033124
-0.0059130 0.0161645 -0.0039436 0.0089177 -0.0080085 -0.0040207 0.0295834 0.0229515 0.0016054 0.0225482 -0.0084575 0.0318209 0.0145863 0.0104502 -0.0026356 -0.0149876 -0.0093680 0.0023677 -0.0030322 -0.0016221 0.0136780 -0.0028082 0.0022717 0.0060193 -0.0024028 -0.0034901 -0.0045931 0.0130447 0.0041395 0.0071233 -0.0069931 -0.0101453 -0.0048794 0.0082585 0.0210542 0.0157170 0.0124650 0.0235446 0.0158260 0.0090496 0.0045948 0.0053681 0.0041307 0.8707286 0.0424969 0.0516499 0.0624609 0.0059971 0.0061639 -0.0002758 0.0189823 0.0011445 0.0159183 0.0140231 -0.0036823 -0.0016999 0.0103955 -0.0044393 0.0033941 0.0165164 0.0230314 0.0154193 -0.0027268 0.0175646 -0.0293071 -0.0322425 -0.0357069 -0.0262184 -0.0210082 0.0037185 0.0070961 -0.0109052 0.0068331 0.0057716 0.0003497 0.0092702 0.0412981 0.0421383 0.0052452 0.0024039 -0.0015347 -0.0109418 -0.0057263 0.0084057 -0.0071388 0.0117054 0.0060070 0.0123782 0.0044747 -0.0060761 -0.0045531 -0.0029467 0.0159035 0.0056431 0.0032115 0.0148895 0.0258582 0.0130108 -0.0111290 0.0128839 0.0376227 0.0187642 -0.0031387 -0.0037881 0.0168027 0.0068964 0.0553429 0.0486382 0.0016566 0.0575516 0.0196207 0.0125795 0.0080741 0.0147161 0.0304154 0.0050036 0.0278482 0.0240937 0.0231756 0.0154568 0.0062880 0.0132753 -0.0030609 0.0017711 0.0188387 0.0337422 0.0932605 -0.0042880 0.0052903 0.0049883 -0.0077877 0.0156260 -0.0145832 -0.0249805 -0.0138864 0.0038266 0.0229497 0.0197822 0.0035641 0.0155921 0.0058765 -0.0100495 -0.0114832 -0.0185252 -0.0083499 -0.0053538 -0.0213068 -0.0154019 0.0206552 -0.0073510 0.0022320 -0.0016225 -0.0245409 -0.0142299 0.0046897 -0.0064565 0.0294197 -0.0202815 -0.0022429 0.0244802 0.0052749 0.0111419 0.0199304 0.0016383 0.0199117 0.0222043 -0.0005523 -0.0251994 0.0159762 0.0065476 0.0196835 0.0121734 0.0018219 -0.0131550 0.0062960 0.0101638 -0.0041299 0.0058156 0.0126365 0.0057794 0.0031185 0.0187307 0.0056626 0.0050557 0.0057112 0.0046252 -0.0031137 0.0159246 0.0190485 0.0091051 0.0106830 0.0083706 -0.0349377 -0.0068580 -0.0114115 0.0062156 -0.0049079 0.0101683 0.0024897 0.0113607 -0.0151982 -0.0030008 0.0041962 -0.0213098 0.0347905 0.0198368 -0.0127496 -0.0167766 0.0062472 0.0131954 0.0174930 -0.0311394 -0.0186972 -0.0155311 0.0063841 -0.0010406 -0.0148345 -0.0178003 -0.0157049 -0.0046686 -0.0198061 -0.0140474 -0.0087547 -0.0154364 -0.0233785 -0.0301862 -0.0007393 -0.0025496 -0.0052105 0.0142148 -0.0213463 -0.0397727 -0.0266041 -0.0190575 -0.0107683 -0.0118749 -0.0129816 -0.0201486 -0.0242499 -0.0176527 -0.0093278 -0.0185320 -0.0236584 -0.0147467 0.0002454 -0.0203097 0.0092601 0.0110737 -0.0281003 -0.0141597 0.0105110 -0.0132908 -0.0168936 -0.0218388 -0.0101523 -0.0149904 -0.0218450 -0.0227320 -0.0224952 -0.0134642 -0.0137367 -0.0036472 0.0039063 -0.0194719 0.0075064 0.0121410 0.0012079 0.0049846 0.0105030 0.0103991 -0.0230563 0.0102588 0.0134634 -0.0034442 -0.0149151 0.0065473 -0.0357054 -0.0215434 -0.0057741 0.0073077 0.0092448 0.0025294 -0.0004380 -0.0003475 -0.0037166 -0.0062498 -0.0187214 -0.0265736 -0.0132681 -0.0133860 -0.0339014 -0.0246262 -0.0000880 0.0030498 -0.0135846 0.0100160 -0.0157069 -0.0225563 -0.0189176 0.0021930 -0.0007458 -0.0114226 0.0006309 -0.0210770 0.0223547 -0.0078769 -0.0041738 -0.0121900 -0.0009864 0.0003618 -0.0032285 0.0038640 0.0042256 0.0030590 -0.0089499 -0.0026137 -0.0122242 -0.0243723 -0.0122888 -0.0019983 -0.0028927 -0.0042308 0.0014980 0.0053258 -0.0116431 -0.0060580 -0.0202292 -0.0156682 -0.0033379 -0.0075175 -0.0071818 0.0041547 0.0001724 -0.0083989 0.0123850 -0.0015022 0.0031523 -0.0093377 -0.0049316 0.0019103 -0.0159867 0.0056065 -0.0220301 0.0082127 0.0060973 0.0054267 0.0155765 0.0023811 0.0073393 0.0260126 0.0183981 0.0048487 -0.0002459 -0.0049698 -0.0009222 0.0021176 -0.0004740 -0.0155199 -0.0253583 -0.0311507 -0.0239530 -0.0355998 -0.0199896 -0.0189465 -0.0251085 -0.0233099 -0.0144108 -0.0157747 -0.0183795 -0.0162047 -0.0122044 -0.0198957 -0.0300495 -0.0046540 0.0116341 -0.0121343 -0.0072422 -0.0042122 0.0017073 -0.0159686 0.0067316 -0.0002168 0.0244949 -0.0049782 0.0054831 0.0075561 -0.0109573 0.0033408 0.0003313 -0.0092210 0.0004363 0.0089488 -0.0132399 0.0058757 0.0012339 0.0149302 0.0052954 0.0175387 0.0124441 -0.0146314 0.0048518 0.0121846 0.0203801 0.0029664 0.0112557 -0.0004125 0.0182775 -0.0032161 -0.0043838 -0.0045297 -0.0006544 -0.0020816 -0.0044561 0.0019586 -0.0018787 0.0049269 0.0016748 -0.0109642 -0.0101352 -0.0123601 0.0066017 -0.0052647 -0.0159643 -0.0181283 -0.0019400 0.0017664 0.0056895 -0.0153315 0.0119512 -0.0120559 -0.0100117 0.0079872 -0.0042253 -0.0026492 0.0102592 -0.0157227 -0.0024340 0.0041037 -0.0053726 0.0123642 0.0013614 0.0072856 0.0007078 0.0060418 -0.0159541 -0.0113243 -0.0026410 0.0040557 0.0107573 -0.0071354 0.0213899 0.0064400 0.0098008 -0.0061620 0.0149170 -0.0036416 0.0030355 -0.0051374 0.0144758 -0.0222975 -0.0159312 -0.0235484 -0.0196187 -0.0293754 -0.0231146 -0.0097718 -0.0084619 -0.0268946 -0.0194795 -0.0128740 -0.0311246 -0.0221819 -0.0221547 -0.0059753 -0.0288636 0.0037783 0.0237242 0.0036759 0.0129328 -0.0011399 0.0173238 0.0124868 -0.0061523 0.0153625 0.0248288 0.0017512 0.0015587 0.0163895 0.0107550 0.0037270 0.0102351 0.0043392 0.0007752 0.0056028 -0.0057761 -0.0050452 0.0189205 -0.0056909 -0.0059712 0.0110130 -0.0117915 0.0069925 -0.0340667 -0.0180623 -0.0037799 -0.0192787 -0.0351621 -0.0204970 -0.0340922 -0.0260565 -0.0301923 -0.0250459 -0.0377039 -0.0286015 -0.0256713 0.0090402 0.0092268 0.0135904 0.0186804 0.0109865 0.0082882 0.0038892 0.0186136 0.0017855 0.0080309 0.0051426 -0.0012943 0.0153255 -0.0142431 0.0120108 0.0146428 -0.0050323 -0.0052651 -0.0046276 -0.0065972 0.0153815 -0.0056999 -0.0044802 -0.0148806 -0.0153575 -0.0180059 -0.0170158 -0.0240120 -0.0139093 -0.0210991 -0.0183666 -0.0082081 -0.0349455 -0.0219517 -0.0281004 -0.0227750 -0.0163379 -0.0386854 -0.0188508 -0.0315132 0.0053740 0.0137927 0.0161698 0.0052298 -0.0051136 -0.0221606 0.0029408 -0.0068703 0.0012889 -0.0060248 -0.0136417 -0.0221899 0.0039039 -0.0065292 0.0111884 -0.0017652 0.0107463 -0.0005987 0.0025170 -0.0077125 -0.0118196 -0.0217843 -0.0051436 -0.0018127 0.0008284 -0.0093860 0.0035570 -0.0096900 0.0014439 -0.0091075 -0.0031299 -0.0071878 -0.0318253 -0.0157212 -0.0242983 -0.0058078 -0.0060535 0.0030402 0.0257276 0.0256783 0.0289953 0.0383381 0.0185529 0.0328399 0.0426357 0.0513472 0.0116947 -0.0089597 0.0058970 -0.0006918 -0.0308340 -0.0119995 -0.0137189 -0.0093941 0.0000269 -0.0064022 0.0079159 0.0207255 0.0129569 0.0063898 0.0020442
0.0048942 -0.0009697 0.0422314 -0.0064326 -0.0142512 0.0254176 0.0480928 0.0308038 0.0012104 0.0027022 0.0101080 0.0219163 0.0430141 0.0289920 -0.0027265 0.0153494 0.0122571 0.0103425 0.0057855 0.0074143 0.0241950 0.0056256 0.0173031 0.0320661 0.0156456 -0.0059112 -0.0080123 0.0070375 0.0469626 0.0138081 0.0037403 -0.0175387 0.0045776 0.0077085 0.0136387 0.0250562 0.0165168 0.0236876 0.0451924 0.0381533 0.0140106 0.0199781 0.0142449 0.0424969 0.8712561 0.0302548 0.0369697 0.0369357 0.0111158 0.0534944 0.0049996 0.0497392 0.0345751 0.0374779 -0.0012357 0.0206928 0.0151728 0.0167131 0.0039831 0.0294686 0.0332351 0.0211599 -0.0070395 0.0207259 -0.0271846 -0.0083886 -0.0024195 -0.0088087 -0.0024704 0.0093961 0.0260325 -0.0022105 0.0255266 0.0456848 0.0048433 0.0001507 0.0241549 0.0379489 0.0056289 0.0241963 0.0275247 0.0191481 0.0221835 0.0151801 0.0210891 0.0166127 0.0056011 0.0196502 0.0046202 0.0173595 0.0283473 0.0145968 0.0140540 0.0091023 0.0050997 0.0050787 0.0158676 0.0149326 0.0048349 0.0221438 0.0397723 0.0386638 -0.0002108 0.0261079 0.0348066 0.0226633 0.0275267 0.0279098 0.0265941 0.0252444 0.0300720 0.0427520 0.0353130 -0.0099452 0.0044683 -0.0041271 0.0517416 -0.0027181 0.0128222 0.0183145 0.0080724 0.0222408 0.0434846 0.0330421 0.0106275 0.0204779 0.0399324 0.0014258 0.0260183 0.0373175 -0.0094724 0.0123160 0.0522005 0.0520617 0.0127819 0.0187358 0.0083405 0.0257627 0.0258836 0.0141380 0.0023378 0.0022409 0.0036164 0.0111992 -0.0115297 0.0121217 0.0528769 0.0481661 0.0355348 -0.0108303 0.0007065 -0.0103099 0.0043036 0.0044354 0.0229563 0.0069292 0.0212928 0.0081660 -0.0043935 0.0142258 0.0052792 0.0083880 0.0514689 -0.0011332 0.0301221 0.0206907 0.0318245 0.0210854 0.0341014 0.0416581 0.0544880 0.0341882 0.0519586 0.0338430 0.0186837 0.0127712 0.0372831 0.0189016 0.0147389 0.0190516 0.0253261 0.0325519 0.0238918 0.0178998 0.0437807 0.0089808 0.0104299 0.0316161 0.0191103 0.0296707 0.0122401 0.0321993 0.0121110 0.0117627 0.0073084 0.0407538 0.0185572 0.0242750 0.0020627 0.0185018 0.0011175 0.0278455 0.0045133 0.0025324 0.0326560 0.0221922 -0.0038662 0.0046332 0.0380197 0.0423758 0.0047036 -0.0079050 0.0194203 0.0133613 0.0334692 0.0134080 0.0184778 0.0258321 0.0022577 0.0018182 -0.0132311 0.0168549 0.0018087 -0.0131242 0.0155843 0.0109853 0.0054401 0.0168158 0.0172522 0.0266100 0.0264717 0.0056377 0.0032509 0.0144962 0.0219527 -0.0027589 0.0249016 -0.0041789 0.0013186 0.0196659 0.0120867 -0.0059388 0.0027784 0.0048813 0.0066049 0.0151657 0.0286463 0.0130184 0.0246758 0.0118240 0.0219431 -0.0024121 0.0096953 -0.0087901 0.0223056 0.0016609 0.0020248 0.0224785 0.0105361 0.0234433 0.0294521 0.0226080 0.0351500 0.0303586 0.0161132 0.0272734 0.0191309 0.0047453 0.0163689 0.0172811 0.0131575 0.0266721 0.0171702 0.0381771 0.0133065 0.0374929 0.0384973 0.0264656 0.0053344 0.0190760 0.0165849 0.0273940 0.0119718 0.0328330 0.0341624 0.0238757 0.0279675 0.0182137 0.0176706 0.0072584 0.0000406 0.0068446 0.0078450 0.0105673 -0.0020769 0.0169227 -0.0008037 0.0010416 0.0025289 0.0037380 0.0256420 0.0094878 0.0136662 0.0142462 0.0315944 0.0085789 0.0002005 0.0178250 -0.0078806 -0.0093995 0.0190697 0.0040475 0.0109172 0.0099132 -0.0221213 -0.0296962 -0.0388705 -0.0328142 -0.0315478 -0.0369505 -0.0219638 -0.0266894 -0.0324656 -0.0282171 -0.0334828 -0.0291783 -0.0115975 -0.0308128 -0.0292418 -0.0178596 -0.0195266 -0.0131308 -0.0283599 -0.0151013 -0.0117679 -0.0220283 -0.0074606 -0.0259562 -0.0155066 -0.0200102 0.0053913 0.0097671 -0.0012107 0.0003186 0.0026893 -0.0064120 -0.0109257 -0.0083014 0.0065928 0.0087547 -0.0058490 0.0029504 -0.0022584 0.0057556 -0.0000958 0.0021276 0.0008361 -0.0305450 -0.0253884 -0.0364965 -0.0347451 -0.0340225 -0.0125864 -0.0216584 -0.0299392 -0.0354205 -0.0276804 -0.0228367 -0.0403046 -0.0202509 -0.0234477 -0.0281337 -0.0329573 -0.0210732 0.0005389 0.0021895 -0.0112530 -0.0018459 -0.0048228 -0.0127833 -0.0088229 -0.0064731 -0.0003522 -0.0062336 -0.0089856 -0.0059560 -0.0133541 -0.0118229 -0.0016251 -0.0098703 0.0026319 -0.0095518 -0.0100625 -0.0054211 -0.0092116 0.0034057 0.0055123 -0.0032037 -0.0129215 -0.0298696 0.0027516 0.0176450 -0.0034122 0.0037130 0.0086391 0.0070658 0.0138351 0.0220893 0.0066074 0.0066960 0.0170919 0.0135130 0.0201176 0.0199164 0.0145314 -0.0179571 -0.0051366 -0.0152188 -0.0309360 -0.0303823 -0.0299610 -0.0152651 -0.0340240 -0.0302637 -0.0312991 -0.0208188 -0.0198458 -0.0369237 -0.0117915 -0.0092182 -0.0056519 -0.0066960 -0.0149242 -0.0163388 -0.0027385 0.0007081 -0.0053810 -0.0115926 -0.0118905 -0.0106936 -0.0028118 0.0015118 -0.0044588 0.0050216 -0.0030695 -0.0099107 -0.0119805 -0.0074644 -0.0062864 -0.0019574 -0.0013073 -0.0072632 -0.0004433 -0.0022294 0.0060370 -0.0156947 0.0082493 -0.0159990 -0.0041599 -0.0185267 -0.0219153 -0.0139754 -0.0131593 -0.0106779 -0.0002022 -0.0099271 -0.0090632 -0.0125630 -0.0043084 -0.0132488 -0.0115328 -0.0022468 -0.0021971 -0.0088822 -0.0153797 0.0063802 0.0176284 0.0085806 0.0057398 0.0074145 -0.0024106 0.0059468 -0.0158331 -0.0133260 -0.0096825 0.0048349 -0.0047914 -0.0004141 -0.0138359 -0.0093973 0.0045520 0.0056095 0.0039585 -0.0105984 -0.0218978 -0.0192805 0.0032841 -0.0105946 -0.0063648 -0.0151875 -0.0161085 -0.0054339 -0.0257290 -0.0176964 -0.0210058 -0.0221129 -0.0253184 -0.0247902 -0.0316906 -0.0202723 -0.0361727 -0.0248108 -0.0391550 -0.0366439 -0.0268889 -0.0031217 0.0168019 0.0125768 -0.0071924 -0.0122663 -0.0115274 -0.0063598 0.0047081 -0.0044154 -0.0110288 -0.0034437 -0.0119501 -0.0017422 0.0084064 -0.0104746 0.0013512 -0.0176107 -0.0185816 -0.0340347 -0.0299246 -0.0074317 -0.0118579 -0.0054824 -0.0162505 -0.0272634 -0.0265358 -0.0246770 -0.0175463 -0.0347736 -0.0310335 -0.0273500 -0.0272366 -0.0239956 -0.0082238 -0.0273350 -0.0163098 -0.0161193 -0.0164377 -0.0299068 -0.0294208 0.0054248 -0.0100769 0.0015833 -0.0133059 -0.0108105 -0.0239471 0.0070485 -0.0089547 -0.0246245 -0.0234318 -0.0326480 -0.0306761 -0.0141196 -0.0025697 0.0176544 0.0002026 0.0082081 0.0097120 -0.0071335 -0.0048770 -0.0130506 -0.0273174 -0.0155343 -0.0183369 -0.0258548 -0.0214035 -0.0073847 -0.0142951 -0.0175383 -0.0127523 -0.0186993 -0.0286775 -0.0485561 -0.0218842 -0.0291647 -0.0115361 -0.0189760 -0.0089014 0.0104838 0.0096204 0.0018003 -0.0034640 -0.0046099 0.0202684 0.0065857 0.0042356 -0.0063108 0.0189540 0.0292457 -0.0133730 -0.0368597 -0.0109905 -0.0245405 -0.0257132 -0.0130885 -0.0216165 0.0010868 -0.0063738 0.0008846 0.0057663 0.0155994
-0.0017992 0.0037845 -0.0096715 0.0038879 -0.0038776 0.0075017 0.0273823 0.0154385 -0.0061428 -0.0071434 0.0152204 0.0075611 0.0253988 0.0178108 0.0088393 0.0093266 0.0059760 -0.0016437 -0.0003055 0.0036444 0.0082762 0.0118982 0.0073332 0.0207438 -0.0040565 -0.0110915 0.0119441 0.0168211 0.0233254 0.0154867 0.0002937 0.0117892 -0.0001255 0.0161774 0.0133420 0.0163558 0.0241408 0.0133680 0.0172264 0.0240338 0.0147244 0.0208126 0.0048531 0.0516499 0.0302548 0.8343781 0.0346104 0.0068750 0.0061514 0.0013173 0.0090836 -0.0071525 0.0192121 0.0263938 -0.0027398 0.0260043 0.0090877 -0.0147455 0.0039115 0.0240827 0.0117356 0.0139845 0.0107798 0.0130486 -0.0156149 -0.0133872 -0.0108112 -0.0098199 -0.0156013 -0.0043865 0.0146169 -0.0007255 0.0136533 0.0169561 0.0056663 0.0026124 0.0447796 0.0476326 0.0138168 0.0147757 0.0233171 0.0011379 0.0073543 0.0161528 0.0062417 0.0127215 0.0093550 0.0109690 0.0053769 0.0029117 0.0169379 0.0130307 0.0101342 0.0075352 0.0124672 0.0149445 0.0227597 0.0210245 0.0052349 0.0045703 0.0274962 0.0237826 0.0118250 0.0069929 0.0364473 0.0196353 0.0267718 0.0199972 0.0175234 0.0529512 0.0323162 0.0244789 0.0213545 -0.0077782 0.0166260 0.0115402 0.0404411 0.0226879 0.0152430 0.0126027 0.0131489 0.0176938 -0.0081906 0.0264807 0.0145280 0.0278062 0.0589103 -0.0052836 0.0051044 0.0153456 0.0130912 -0.0024567 0.0035332 0.0072075 -0.0051265 0.0168323 0.0143849 0.0213578 0.0206778 0.0248493 0.0085619 -0.0008272 -0.0053567 0.0011348 -0.0104191 0.0015914 0.0000001 -0.0063532 0.0136505 -0.0050110 0.0082008 -0.0162367 -0.0090105 0.0081710 -0.0064756 -0.0111266 0.0189644 0.0025998 -0.0012155 0.0146864 0.0006698 0.0054196 0.0162336 0.0084319 0.0157217 0.0274207 0.0214318 -0.0001505 0.0117541 0.0194030 0.0332539 0.0259593 -0.0051677 0.0084232 0.0264901 0.0174963 0.0199637 0.0250321 0.0241856 0.0211153 0.0219328 0.0085679 0.0165189 -0.0052112 0.0235235 0.0111743 0.0057148 0.0227825 0.0278424 0.0216542 0.0113554 0.0206192 -0.0114968 0.0065019 0.0042163 0.0230425 0.0011960 0.0179222 0.0137302 0.0142801 0.0017384 0.0074807 -0.0017508 -0.0122389 0.0413154 0.0140208 -0.0182591 -0.0024236 0.0122500 0.0278207 0.0188733 -0.0071932 0.0059203 -0.0078901 0.0082635 -0.0114715 -0.0095801 -0.0099145 -0.0022025 -0.0137475 -0.0101213 -0.0022282 -0.0185881 -0.0126622 -0.0068500 -0.0242369 0.0034743 -0.0045636 0.0027151 0.0146160 0.0110829 -0.0134923 -0.0166347 0.0031762 0.0051506 -0.0058861 0.0038109 -0.0059792 -0.0129829 0.0092701 -0.0076329 0.0007386 0.0017222 0.0047378 -0.0057244 -0.0088457 0.0186204 -0.0004238 -0.0038118 0.0005376 0.0175527 0.0036069 -0.0027871 -0.0116863 0.0026064 -0.0082195 -0.0056475 -0.0062185 -0.0016070 0.0031880 0.0081551 0.0044584 0.0152325 -0.0061658 0.0061688 0.0127521 0.0076076 -0.0017819 -0.0011136 0.0203380 -0.0105352 0.0071721 0.0048305 0.0158901 -0.0089097 0.0171446 -0.0035247 -0.0032793 -0.0000163 0.0044382 0.0078693 0.0108231 0.0139061 0.0046382 0.0071840 0.0031144 0.0085588 -0.0105553 -0.0077515 -0.0183018 -0.0112442 -0.0020439 -0.0010230 0.0018073 -0.0006795 0.0055002 -0.0116910 -0.0046065 -0.0037784 -0.0034912 0.0149648 -0.0159898 0.0041811 -0.0099398 0.0238921 0.0088098 -0.0073543 0.0146432 0.0111729 0.0088206 0.0016359 0.0015064 0.0029669 -0.0093295 -0.0188473 -0.0099126 -0.0208582 0.0034657 -0.0080269 -0.0202103 -0.0139482 -0.0086913 -0.0150370 -0.0026485 -0.0072850 -0.0114978 -0.0130119 -0.0212177 -0.0122292 -0.0053177 -0.0105561 -0.0134522 -0.0080536 -0.0156837 0.0012824 -0.0134749 -0.0031001 -0.0059505 -0.0086061 -0.0041875 0.0050696 0.0010618 -0.0055547 -0.0062727 0.0078068 -0.0058413 -0.0025912 0.0175126 0.0047543 0.0012789 0.0075081 -0.0073337 -0.0017125 0.0017239 -0.0097374 -0.0056440 -0.0014199 -0.0225052 -0.0319742 -0.0329253 -0.0278599 -0.0328699 -0.0086520 -0.0364928 -0.0300421 -0.0421802 -0.0184602 -0.0273422 -0.0351493 -0.0144824 -0.0198910 -0.0294872 -0.0275089 -0.0102194 -0.0022398 0.0090923 0.0045665 -0.0079147 0.0002598 0.0035849 0.0039204 0.0031895 0.0012166 0.0009531 0.0006582 0.0045492 0.0015833 -0.0050353 0.0052846 0.0084449 -0.0001853 0.0012778 -0.0029407 -0.0070240 0.0010165 0.0072416 -0.0039852 0.0059538 0.0174067 -0.0140762 -0.0055492 0.0035498 0.0171295 0.0103328 0.0099219 0.0023409 -0.0121912 0.0090964 -0.0013101 -0.0067444 0.0037925 0.0025114 -0.0118615 -0.0113148 -0.0066576 0.0012152 -0.0076835 -0.0050160 0.0012541 -0.0027149 0.0081348 -0.0078119 0.0119344 0.0083640 0.0003115 -0.0096732 -0.0036546 0.0093334 -0.0013764 -0.0054922 -0.0055309 -0.0032357 -0.0009598 -0.0133034 -0.0052030 -0.0019201 -0.0137152 0.0060799 -0.0044241 0.0054918 0.0051326 -0.0077112 -0.0108663 -0.0053979 0.0040894 0.0007852 0.0089774 -0.0105944 0.0037192 0.0056102 -0.0029914 0.0085526 -0.0040281 -0.0014751 0.0117500 -0.0060790 0.0100327 -0.0020030 0.0053457 -0.0227521 -0.0136643 -0.0245879 -0.0228687 -0.0213005 -0.0229856 -0.0154662 -0.0216492 -0.0230426 -0.0326594 -0.0154859 -0.0090923 -0.0159452 -0.0312931 -0.0174775 -0.0240788 0.0022263 0.0107011 0.0080420 0.0013635 0.0040827 -0.0011533 0.0069646 -0.0113958 0.0025271 -0.0042756 -0.0007503 0.0051515 -0.0093107 0.0138371 -0.0033638 -0.0076779 -0.0078526 -0.0033987 -0.0042033 -0.0196463 -0.0179869 -0.0047986 -0.0162100 -0.0133101 -0.0062226 0.0006140 -0.0229148 -0.0250434 -0.0209453 -0.0133278 -0.0204272 -0.0351223 -0.0339952 -0.0177839 -0.0220588 -0.0327016 -0.0126363 -0.0414630 -0.0255713 -0.0085518 -0.0055390 0.0068026 0.0014123 0.0037341 -0.0167087 -0.0050471 0.0007422 0.0021738 0.0048389 0.0042169 0.0027333 0.0049650 -0.0099132 0.0053237 -0.0080109 -0.0025142 -0.0082479 -0.0048181 -0.0106628 -0.0346821 0.0085682 -0.0250081 -0.0025386 0.0083807 -0.0296483 -0.0339690 -0.0116292 -0.0098109 -0.0246520 -0.0172696 -0.0291757 -0.0051874 -0.0195028 -0.0050931 -0.0153258 -0.0195154 -0.0151819 -0.0277122 -0.0155054 -0.0205024 0.0050794 -0.0035899 0.0005290 0.0026881 -0.0007401 -0.0102808 0.0011789 -0.0143119 -0.0091887 -0.0237340 -0.0275636 -0.0359574 0.0003967 0.0006000 -0.0042672 0.0045981 0.0090517 0.0102466 -0.0057966 -0.0087596 -0.0139351 -0.0095627 -0.0071756 -0.0102956 -0.0140074 -0.0149505 -0.0073417 -0.0115326 -0.0080069 -0.0251562 -0.0026302 -0.0189931 -0.0190482 -0.0230141 -0.0085086 0.0000728 -0.0234181 0.0083284 0.0159119 0.0082086 0.0207421 0.0050316 0.0083799 0.0234776 0.0474964 0.0158543 0.0020143 0.0007893 0.0169235 0.0062971 -0.0183867 -0.0112046 -0.0154879 -0.0248221 -0.0136135 0.0087102 0.0154664 -0.0080430 0.0132836 0.0027355 0.0108545
-0.0041639 -0.0010760 0.0022371 0.0141462 -0.0112572 0.0046331 0.0233902 0.0222395 -0.0089959 0.0083537 0.0094336 0.0184992 0.0224159 0.0076895 -0.0098779 -0.0099776 -0.0002576 -0.0037726 0.0053186 0.0046894 0.0098437 0.0071166 0.0046639 0.0165446 0.0063307 -0.0099945 0.0216423 -0.0000924 0.0269751 0.0079638 -0.0009067 0.0009605 0.0017343 0.0061304 0.0043082 0.0203421 0.0127499 0.0852664 0.0021785 0.0190191 0.0185202 0.0125032 0.0159806 0.0624609 0.0369697 0.0346104 0.8771287 0.0113312 0.0114398 0.0050936 0.0164936 0.0141639 0.0249446 0.0112848 0.0065027 0.0058822 0.0106276 0.0011807 -0.0149066 0.0186714 0.0045848 0.0026950 0.0153909 0.0159971 -0.0166065 0.0172670 0.0116272 0.0107806 0.0203328 -0.0058411 0.0130656 -0.0091413 0.0309395 0.0090435 -0.0087049 -0.0055961 0.0341721 0.0352477 0.0166311 0.0150930 0.0120811 0.0034037 0.0112768 -0.0019289 0.0048321 0.0113747 0.0187583 0.0175226 -0.0034198 0.0034525 0.0083879 -0.0039389 -0.0117921 0.0186088 0.0004650 0.0025859 0.0353091 0.0112178 -0.0006188 0.0138721 0.0181229 0.0220599 -0.0044156 -0.0079722 0.0190416 0.0075868 0.0409549 0.0618272 0.0035319 0.0349194 0.0342357 0.0218389 0.0115460 0.0016452 0.0137138 0.0103180 0.0222019 0.0129027 0.0198200 0.0078863 -0.0004993 0.0153315 0.0091189 0.0060036 0.0118691 0.0170243 0.0473157 -0.0172269 0.0097723 0.0085169 0.0149922 0.0177501 -0.0135020 -0.0309320 -0.0140006 -0.0088308 0.0259979 0.0243430 0.0107160 0.0091856 -0.0124185 -0.0047027 -0.0073843 0.0109934 -0.0127753 -0.0016068 -0.0274746 -0.0227823 0.0157633 -0.0194780 0.0077302 -0.0101445 -0.0053537 0.0089543 0.0032678 0.0031610 0.0144515 -0.0077286 -0.0090941 0.0103433 0.0013882 0.0074020 0.0182048 -0.0081781 0.0133631 0.0273018 0.0162936 -0.0073801 0.0053998 0.0151284 0.0213031 0.0218792 -0.0030029 -0.0161752 0.0032141 0.0241474 0.0024816 0.0156727 0.0153508 0.0081513 0.0051533 0.0103621 0.0131578 0.0087226 0.0168326 0.0034809 -0.0000661 0.0123006 0.0161976 0.0153343 0.0196715 0.0114563 -0.0126299 0.0023597 0.0083522 0.0090111 0.0033346 0.0101463 0.0050551 0.0289199 0.0014945 0.0011297 -0.0048305 -0.0150056 0.0325293 0.0145183 -0.0077532 -0.0069296 0.0047610 0.0179584 0.0030062 -0.0151947 -0.0159683 -0.0099906 0.0178131 0.0040263 -0.0136848 -0.0128664 -0.0159525 -0.0071520 -0.0182084 -0.0157053 -0.0289072 -0.0171797 -0.0166684 -0.0236868 0.0057102 -0.0137389 -0.0003447 0.0091478 -0.0108762 -0.0101946 -0.0053234 -0.0056588 -0.0097064 -0.0123750 0.0027970 -0.0111773 -0.0122199 -0.0037994 -0.0060100 -0.0081234 -0.0017038 -0.0070037 -0.0071548 -0.0147605 0.0056099 0.0130550 -0.0198762 -0.0135140 0.0221631 -0.0159182 -0.0091341 -0.0256808 -0.0073812 -0.0073356 -0.0133755 -0.0153288 -0.0134362 -0.0064740 0.0024914 -0.0016249 0.0103505 -0.0062631 0.0119175 0.0014684 0.0153602 0.0061706 0.0146464 0.0035458 -0.0128937 -0.0007508 0.0173748 0.0154972 -0.0058274 0.0041264 -0.0143059 -0.0021564 -0.0000213 0.0055326 0.0073836 0.0069184 0.0086060 0.0112212 0.0016543 -0.0095496 -0.0015244 -0.0120120 -0.0186839 -0.0066564 -0.0239148 -0.0244143 0.0014315 -0.0134902 0.0039030 0.0153032 -0.0157450 -0.0225341 -0.0150182 -0.0145464 0.0140464 -0.0073883 -0.0054083 -0.0178648 0.0184767 0.0129975 -0.0069860 0.0142648 0.0085076 0.0113174 0.0076431 0.0164671 0.0162664 0.0147522 -0.0180548 -0.0221734 -0.0350229 -0.0216410 -0.0149140 -0.0115432 -0.0208979 -0.0185008 -0.0304842 -0.0121467 -0.0181143 -0.0038262 -0.0236666 -0.0245555 -0.0058709 -0.0024741 -0.0120236 0.0010037 0.0034502 -0.0104823 0.0097155 -0.0129339 0.0058672 -0.0137857 0.0158090 -0.0104921 -0.0006465 0.0048692 -0.0144182 0.0049268 -0.0041320 0.0184767 -0.0063197 0.0084228 0.0281307 0.0247237 0.0028476 0.0077339 0.0175731 0.0095115 0.0011315 0.0106269 -0.0032223 -0.0102996 -0.0220484 -0.0162657 -0.0256387 -0.0303507 -0.0198807 -0.0256271 -0.0165284 -0.0161442 0.0002472 -0.0107164 -0.0275906 -0.0238312 -0.0202310 -0.0087744 -0.0220919 -0.0042410 -0.0121752 -0.0103437 0.0003512 0.0288302 0.0034008 -0.0060472 -0.0014935 0.0014671 0.0105550 0.0003212 0.0038698 0.0053477 -0.0018666 -0.0158636 0.0008694 -0.0082236 -0.0024579 0.0104150 0.0050027 -0.0010390 0.0093279 -0.0053379 -0.0120839 0.0058037 0.0011257 -0.0178083 0.0059979 0.0153881 0.0173296 0.0141557 -0.0012208 0.0001354 -0.0154603 -0.0119097 -0.0094661 0.0019901 0.0039818 -0.0096494 -0.0117128 -0.0081961 -0.0055158 -0.0160947 -0.0148842 -0.0171955 -0.0193584 0.0004695 0.0029168 0.0060441 -0.0086450 -0.0158189 -0.0035829 0.0044552 -0.0010376 -0.0155148 -0.0134624 -0.0068613 -0.0111792 -0.0117804 -0.0197798 -0.0045323 0.0016852 -0.0039250 -0.0211863 -0.0104203 -0.0015358 -0.0033541 -0.0106774 -0.0019293 -0.0010560 -0.0017866 -0.0124587 -0.0055097 -0.0028342 0.0029853 -0.0041356 0.0124918 0.0070934 0.0099565 -0.0055703 -0.0082477 -0.0003034 0.0076543 0.0116327 -0.0121487 -0.0003575 -0.0267519 -0.0224309 -0.0134586 -0.0230434 -0.0265801 -0.0217637 -0.0016824 -0.0122044 -0.0127453 -0.0119664 -0.0216884 -0.0318546 -0.0102895 -0.0202663 -0.0075536 -0.0229061 0.0096840 0.0155503 0.0097970 0.0126811 0.0002537 0.0073544 0.0127557 0.0018405 -0.0090121 -0.0058892 0.0095445 -0.0057880 0.0021821 -0.0061751 -0.0151948 0.0157562 -0.0025539 -0.0049003 0.0020739 -0.0129517 -0.0061498 0.0125743 -0.0010649 -0.0100421 -0.0062089 -0.0110281 -0.0034575 -0.0182809 -0.0007900 -0.0379502 -0.0201107 -0.0184745 -0.0101024 -0.0219469 -0.0119610 -0.0036686 -0.0084824 -0.0277018 -0.0129657 -0.0155206 0.0014707 0.0125629 0.0014402 0.0015008 -0.0032466 -0.0131459 0.0116234 0.0098235 0.0053975 0.0145553 -0.0004712 0.0037820 -0.0138445 0.0040061 0.0019301 0.0012200 -0.0031063 -0.0060118 -0.0246028 -0.0218040 0.0136508 -0.0074348 -0.0018924 -0.0143195 -0.0026614 -0.0196536 -0.0230440 -0.0128774 -0.0187000 -0.0037656 -0.0317816 -0.0260933 -0.0133044 -0.0285089 -0.0143836 -0.0213781 -0.0103538 -0.0128140 -0.0368432 -0.0216137 0.0171481 0.0110178 0.0110317 0.0047794 -0.0016924 -0.0023591 0.0024992 -0.0089860 -0.0129339 -0.0128829 -0.0060175 -0.0170319 -0.0014818 -0.0132080 0.0050294 -0.0054873 0.0058693 -0.0041476 -0.0109329 -0.0072278 -0.0074684 -0.0077593 -0.0220402 -0.0177973 -0.0029913 -0.0183133 -0.0034818 -0.0135814 -0.0045353 -0.0113434 -0.0109575 -0.0165831 -0.0144632 -0.0243128 -0.0223712 -0.0098423 -0.0177220 0.0182647 0.0189774 0.0235869 0.0137478 0.0066565 0.0054358 0.0200553 0.0263536 0.0360934 0.0064593 0.0046636 0.0183076 -0.0434536 -0.0022979 -0.0158200 -0.0043493 -0.0085688 -0.0021647 -0.0274854 0.0060666 -0.0033839 -0.0033411 -0.0044155 0.0019566
0.0101913 -0.0047579 -0.0015612 0.0021061 -0.0072892 0.0028256 0.0431456 0.0245971 0.0025028 0.0114604 0.0070561 0.0182276 0.0337799 0.0177483 0.0019331 0.0190768 0.0073611 0.0166770 0.0003367 0.0148586 0.0342092 0.0012880 0.0152883 0.0318355 0.0074555 -0.0095494 -0.0099670 -0.0072953 0.0299784 0.0162952 0.0049184 -0.0074346 -0.0054314 0.0340274 0.0219181 0.0323985 0.0304245 0.0107210 0.0277197 0.0230830 0.0152728 0.0213337 0.0148027 0.0059971 0.0369357 0.0068750 0.0113312 0.8314854 0.0108869 0.0078260 -0.0099425 0.0037416 0.0158039 0.0414331 0.0151287 0.0036028 0.0043388 0.0225657 0.0012733 0.0177094 0.0205767 0.0134584 -0.0131225 0.0193168 -0.0012109 0.0017493 0.0098072 0.0082535 0.0145268 0.0017933 0.0348620 0.0045682 0.0269456 0.0379251 0.0206843 -0.0009734 0.0145845 0.0088873 0.0086544 0.0146084 0.0166704 0.0316701 0.0269214 0.0195522 0.0248405 0.0322184 0.0124586 0.0329347 0.0172343 0.0187725 0.0218080 0.0027548 -0.0010025 0.0161516 0.0055807 0.0043976 0.0035060 0.0067629 0.0132253 0.0088488 0.0248235 0.0308296 0.0075352 0.0154536 0.0317726 0.0154648 0.0165409 0.0093519 0.0162911 0.0206454 0.0090246 0.0431911 0.0380386 0.0236511 0.0107425 0.0086533 0.0440565 0.0267323 0.0190343 0.0387606 0.0149662 0.0198006 -0.0022686 0.0237136 0.0015667 0.0103606 0.0108983 -0.0033159 0.0141803 0.0347097 -0.0027176 0.0118826 0.0104535 0.0206346 0.0228092 0.0034148 0.0098352 0.0197123 0.0105871 0.0083904 0.0106082 0.0044924 0.0026516 0.0154401 0.0050985 0.0099117 0.0281060 0.0064062 0.0151000 -0.0088616 -0.0047202 -0.0066880 0.0074437 0.0029487 0.0026622 0.0027252 0.0149619 0.0147379 0.0002215 0.0256233 -0.0110840 0.0108923 0.0344474 0.0014330 0.0239314 0.0005323 0.0316245 0.0181965 0.0137459 0.0295119 0.0354924 0.0311540 0.0017125 0.0235450 0.0276648 0.0289595 0.0457079 0.0319193 0.0286806 0.0161380 0.0329165 0.0312293 0.0238607 0.0077728 0.0264094 0.0164188 0.0165002 0.0311658 0.0202677 0.0198095 0.0148776 0.0270083 0.0098720 0.0145393 0.0120848 0.0465433 0.0156416 0.0197749 0.0054684 0.0176840 0.0001853 0.0066554 -0.0018041 0.0087223 0.0182776 0.0249708 -0.0021554 0.0070283 0.0251924 0.0355168 0.0084887 0.0037965 0.0125605 0.0020580 0.0246302 0.0094046 0.0045671 0.0061718 0.0073285 0.0124453 -0.0039081 0.0118690 -0.0065334 -0.0165021 0.0089668 -0.0054256 0.0059340 0.0213184 0.0210750 0.0162080 0.0223352 0.0049646 0.0082136 0.0169778 0.0198596 0.0102446 0.0215686 0.0056370 0.0053160 0.0201205 -0.0010130 0.0042011 0.0004194 0.0166659 0.0010981 0.0030813 0.0244509 0.0054417 0.0118652 0.0073130 0.0126927 0.0028204 0.0080615 -0.0073483 0.0220927 -0.0033366 0.0042070 0.0177392 0.0172101 0.0160179 0.0266080 0.0235722 0.0271764 0.0189493 0.0194249 0.0210802 0.0116563 0.0090091 0.0177059 0.0067619 0.0081182 0.0188127 0.0130910 0.0257206 0.0022676 0.0318071 0.0110680 0.0240094 0.0119010 0.0113952 0.0146364 0.0267682 0.0117888 0.0300894 0.0241210 0.0158988 0.0230631 0.0132918 0.0178845 0.0050060 0.0140522 0.0186812 0.0030731 0.0124696 -0.0027373 0.0131264 -0.0033876 0.0087146 0.0147910 0.0148112 0.0208539 0.0058615 0.0119202 0.0032593 0.0175160 0.0176719 0.0146244 0.0210390 -0.0098352 0.0157610 0.0201620 0.0174197 0.0126953 0.0179351 -0.0223318 -0.0250736 -0.0226125 -0.0239740 -0.0223162 -0.0209441 -0.0198751 -0.0171146 -0.0162561 -0.0074030 -0.0120333 -0.0114106 0.0077347 -0.0117723 -0.0260166 -0.0098056 -0.0073314 -0.0180206 -0.0114611 -0.0117486 -0.0035061 -0.0183486 -0.0086572 -0.0147993 -0.0208318 -0.0141638 -0.0057595 -0.0032131 -0.0044817 0.0041669 0.0064118 -0.0093978 -0.0051575 -0.0225159 0.0005547 0.0010683 -0.0015271 -0.0022908 -0.0066892 0.0091991 0.0030638 -0.0006588 0.0059653 -0.0098645 -0.0130316 -0.0256127 -0.0169414 -0.0180731 -0.0013826 -0.0213571 -0.0248515 -0.0139675 -0.0230494 -0.0256384 -0.0331645 -0.0127767 -0.0068897 -0.0163018 -0.0233913 -0.0162920 -0.0028835 0.0007117 -0.0131738 -0.0054028 -0.0005851 0.0082855 -0.0012853 0.0020381 -0.0093597 -0.0096744 -0.0076201 0.0078596 -0.0153469 -0.0115747 0.0075250 0.0059261 -0.0026187 0.0044740 -0.0126955 -0.0022659 -0.0006395 0.0086477 -0.0052716 -0.0123820 0.0042107 -0.0192806 0.0160911 -0.0065885 -0.0065828 -0.0135771 -0.0149685 -0.0188594 -0.0261646 -0.0177784 -0.0396844 -0.0136671 -0.0243439 -0.0269160 -0.0176618 -0.0154702 -0.0130001 -0.0150898 0.0011878 -0.0141745 -0.0124206 -0.0130754 -0.0159248 -0.0189537 -0.0138506 -0.0114358 -0.0169963 -0.0057203 -0.0098180 -0.0131725 -0.0263567 -0.0331357 -0.0271268 -0.0135712 -0.0169468 -0.0242956 -0.0176902 -0.0122584 -0.0150096 -0.0176348 -0.0143408 -0.0123643 -0.0017932 -0.0013415 -0.0005225 0.0108130 -0.0042014 0.0002235 0.0021263 -0.0004383 -0.0079337 0.0005136 -0.0014636 -0.0139535 -0.0093714 -0.0073405 0.0020891 -0.0087073 0.0069570 0.0043036 0.0077602 -0.0254915 -0.0198960 -0.0191686 -0.0179070 -0.0010996 -0.0074525 -0.0188983 0.0037612 -0.0130414 -0.0161055 -0.0075839 -0.0155430 -0.0121398 -0.0149033 -0.0188039 -0.0107772 0.0091720 0.0005079 -0.0007635 0.0152817 -0.0119955 -0.0167664 0.0087406 -0.0013769 -0.0108760 -0.0039634 -0.0120117 -0.0166482 -0.0003868 -0.0108932 0.0076793 -0.0029725 -0.0083293 0.0028730 -0.0158312 -0.0237425 -0.0182918 -0.0053010 0.0122075 0.0007722 -0.0230689 -0.0049430 -0.0173502 -0.0216548 -0.0270672 -0.0170265 -0.0200989 -0.0239278 -0.0264249 -0.0147736 -0.0170047 -0.0177678 -0.0216210 -0.0124827 -0.0178425 -0.0111601 0.0098935 0.0134241 0.0128514 -0.0040091 0.0014273 0.0010390 -0.0102325 -0.0050473 -0.0122452 -0.0037629 0.0018492 -0.0073083 -0.0044294 -0.0018238 0.0012601 -0.0032037 -0.0138026 -0.0167655 -0.0320028 -0.0236924 -0.0123136 -0.0083623 0.0031027 -0.0115047 -0.0124045 -0.0117180 -0.0147663 -0.0126850 -0.0092599 -0.0174578 -0.0004783 -0.0299723 -0.0198982 -0.0034844 -0.0180874 -0.0109126 -0.0069137 -0.0027799 -0.0081768 -0.0241898 0.0010246 0.0051843 -0.0017402 -0.0169769 -0.0059697 -0.0131212 0.0101366 -0.0235034 -0.0209102 -0.0196042 -0.0027212 -0.0233237 -0.0085866 -0.0096846 0.0081675 0.0098707 0.0007546 0.0100983 0.0011969 0.0001371 -0.0110094 -0.0190045 -0.0096074 -0.0110202 -0.0149932 -0.0048774 -0.0101603 -0.0106714 -0.0251652 -0.0142967 -0.0105573 -0.0194200 -0.0337252 -0.0183735 -0.0108120 -0.0071499 -0.0227878 -0.0200543 0.0001369 -0.0096690 0.0015181 -0.0222572 -0.0057158 -0.0054257 0.0116475 0.0042974 -0.0103666 0.0230411 0.0176766 -0.0212527 -0.0257969 -0.0174232 -0.0142217 -0.0250304 -0.0219447 -0.0062973 -0.0038366 -0.0104077 0.0060034 0.0029864 0.0092545
-0.0180328 -0.0080732 -0.0196024 0.0084736 0.0069780 0.0045720 0.0219726 0.0027473 -0.0053535 0.0010852 0.0249954 0.0151607 0.0113197 0.0123215 0.0083133 0.0078164 0.0084738 0.0117928 0.0055747 0.0020094 -0.0079387 0.0036113 -0.0001908 0.0051415 -0.0030490 0.0156993 0.0076107 0.0099058 0.0058487 0.0235107 0.0035869 -0.0140618 -0.0094565 0.0244017 0.0308477 0.0216879 0.0173492 0.0092234 0.0117595 0.0114375 0.0010980 0.0071209 0.1485232 0.0061639 0.0111158 0.0061514 0.0114398 0.0108869 0.8699360 -0.0328294 0.0073110 -0.0246900 0.0070588 0.0203025 0.0133438 0.0163848 0.0103643 0.0004355 0.0026745 0.0179962 0.0013282 0.0083530 -0.0050041 0.0329432 -0.0246421 -0.0264805 -0.0199969 -0.0244398 -0.0173573 -0.0052853 0.0080498 0.0034967 -0.0038355 0.0182011 0.0077146 0.0057938 0.0319492 0.0140273 0.0072052 0.0020976 0.0072429 -0.0036087 -0.0088028 0.0048156 -0.0022919 -0.0068115 -0.0100372 0.0003014 -0.0112434 0.0042733 -0.0003558 0.0129657 -0.0021006 0.0049866 -0.0000315 0.0098765 0.0130083 0.0059507 0.0064907 -0.0010477 0.0183926 0.0138079 -0.0082034 0.0030463 0.0035437 0.0148565 -0.0073534 -0.0101448 0.0119104 0.0057644 0.0189409 0.0124820 0.0164301 0.0112180 -0.0034070 0.0018999 0.0328441 0.0110742 0.0084884 0.0168259 -0.0001547 0.1404445 -0.0321686 0.0095843 0.0020107 -0.0020129 0.0154336 0.0014656 0.0105162 0.0144944 -0.0183941 0.0086562 0.0025989 -0.0003436 -0.0011940 0.0065077 0.0079368 0.0078538 0.0111649 0.0155418 -0.0035445 -0.0062639 0.0125203 -0.0009899 0.0141898 -0.0082085 -0.0032392 -0.0029937 0.0160196 0.0024069 0.0087438 0.0107293 -0.0120403 -0.0043320 0.0080144 0.0037835 0.0051141 -0.0051846 0.0075967 0.0176660 -0.0015831 0.0101660 0.0233429 0.0115302 0.0115578 0.0043301 0.0118560 -0.0057923 0.0156377 0.0231151 0.0271932 0.0120700 -0.0286578 0.0059388 0.0143374 0.0158706 0.0082201 0.0070938 0.0042012 0.0127140 0.0086806 0.0226094 0.0126149 0.0121830 0.0124419 -0.0002792 0.0044362 0.0200399 0.0104587 0.0113892 0.0069488 0.0110037 -0.0055524 0.0063601 0.0077033 0.0104401 0.0053280 0.0108477 0.0065039 0.0185942 0.0012984 0.0203503 -0.0005967 0.0045878 0.0219759 0.0111894 -0.0065548 0.0084281 0.0125719 0.0112096 0.0053265 0.0053450 0.0100325 -0.0113133 0.0102628 0.0124615 -0.0085989 -0.0039162 -0.0113757 0.0000916 -0.0068678 0.0026035 0.0014797 -0.0175950 -0.0143425 -0.0165015 0.0020849 -0.0003530 -0.0031080 0.0204902 0.0043439 -0.0093212 -0.0001127 -0.0009446 -0.0081633 -0.0014465 -0.0023087 0.0005968 0.0078242 0.0073235 -0.0043368 -0.0109994 0.0046024 -0.0074108 -0.0027142 -0.0072746 0.0132797 0.0015030 -0.0104680 0.0080125 -0.0056461 0.0035170 0.0060080 -0.0081574 0.0015308 0.0132396 -0.0045625 0.0004623 0.0081257 0.0008154 0.0049388 0.0080533 0.0116477 -0.0085929 0.0085478 0.0123893 -0.0029978 -0.0154359 0.0083745 0.0128367 0.0006782 -0.0023848 0.0188060 0.0099351 0.0084269 0.0101756 -0.0042745 -0.0132872 0.0062778 0.0088480 0.0095048 0.0080498 -0.0003887 0.0073203 0.0087961 0.0109935 0.0082414 -0.0125593 0.0009462 0.0007523 0.0091272 -0.0063914 -0.0094416 -0.0030584 0.0005099 0.0107672 0.0029563 0.0019303 0.0086372 0.0090396 0.0081292 -0.0046256 0.0087789 0.0039804 0.0003555 -0.0147683 -0.0093980 -0.0027884 0.0067809 -0.0049928 -0.0079043 0.0004624 -0.0070559 -0.0190845 -0.0040278 -0.0010253 0.0037359 0.0074445 -0.0134536 0.0141112 -0.0064560 -0.0042937 -0.0081943 -0.0043151 0.0003099 -0.0133384 0.0005977 -0.0184956 -0.0010612 -0.0133892 -0.0180888 0.0045260 -0.0048355 -0.0037888 -0.0020950 -0.0030489 -0.0090370 -0.0169733 -0.0012699 -0.0080640 -0.0123092 -0.0067391 -0.0202329 -0.0048702 -0.0095054 -0.0047948 -0.0019738 -0.0057090 0.0026939 0.0117749 0.0020455 0.0033224 0.0105345 0.0131707 -0.0106837 0.0138370 -0.0040450 -0.0210088 -0.0225803 -0.0109952 -0.0040775 -0.0096941 -0.0182757 -0.0148528 -0.0263596 -0.0247431 -0.0262547 -0.0126526 -0.0118235 -0.0004492 -0.0080655 -0.0175835 -0.0214668 -0.0142117 -0.0064668 0.0022899 0.0079695 0.0104843 -0.0199914 -0.0027273 0.0006233 0.0021510 0.0097451 -0.0088306 -0.0202916 -0.0187825 0.0014829 -0.0072778 0.0089057 0.0151980 0.0123945 0.0077259 -0.0003112 -0.0150372 0.0078931 0.0073206 0.0008516 0.0003767 0.0012624 -0.0134438 -0.0072771 0.0079895 0.0038958 0.0016764 -0.0006256 0.0010983 0.0063214 0.0018360 0.0033533 0.0038125 0.0169862 0.0033645 0.0137843 -0.0054521 0.0138373 -0.0075070 0.0001014 -0.0095904 -0.0028904 -0.0157827 -0.0110684 -0.0171096 -0.0133564 -0.0071492 0.0107922 -0.0016249 -0.0079816 -0.0050885 -0.0129555 -0.0212350 -0.0307421 -0.0152631 -0.0072989 -0.0166272 -0.0115916 -0.0114287 -0.0175803 -0.0213195 -0.0125816 -0.0128860 0.0122663 0.0065985 -0.0029844 -0.0012825 -0.0058761 0.0037223 -0.0070962 -0.0010294 0.0094189 0.0063577 0.0034210 -0.0144177 0.0112485 0.0009478 -0.0035443 0.0019217 0.0040374 -0.0045835 -0.0041642 -0.0159333 -0.0058080 -0.0108410 -0.0209210 -0.0048079 -0.0227238 0.0016555 0.0012011 -0.0088857 -0.0148492 -0.0247469 -0.0318777 -0.0103921 -0.0138234 -0.0186553 -0.0023809 0.0037538 0.0117852 0.0027515 0.0046193 0.0028785 0.0015011 0.0050991 0.0183436 -0.0067725 -0.0174048 0.0007961 0.0014441 -0.0064216 -0.0009624 0.0055750 -0.0044485 -0.0020790 -0.0015861 -0.0007520 0.0030394 -0.0115910 0.0017556 -0.0055063 0.0014308 -0.0051526 -0.0109521 0.0002347 -0.0234167 -0.0102003 -0.0157115 -0.0238683 -0.0196996 -0.0208861 -0.0297838 -0.0079141 -0.0091211 -0.0241872 -0.0237856 -0.0150840 -0.0147123 0.0094836 0.0113380 0.0076905 0.0205380 -0.0166189 -0.0060961 0.0043626 -0.0121706 -0.0208963 -0.0116392 -0.0090033 -0.0074163 -0.0017135 0.0158471 -0.0181255 -0.0032032 -0.0153472 0.0139549 -0.0055027 -0.0128910 -0.0097599 -0.0137033 0.0049680 -0.0064038 -0.0162958 -0.0146827 0.0011378 -0.0055927 -0.0002910 0.0023757 -0.0196752 -0.0278214 -0.0258902 0.0038283 -0.0024650 -0.0127452 -0.0097884 -0.0047783 0.0000143 -0.0062597 -0.0004100 0.0012752 0.0043177 -0.0092276 -0.0049883 -0.0174141 0.0080791 -0.0169113 -0.0066694 -0.0152010 0.0070080 -0.0053489 -0.0009416 -0.0007879 0.0152922 0.0093401 0.0017626 0.0031266 0.0059127 -0.0034374 -0.0145327 -0.0259151 -0.0025342 -0.0205858 -0.0031960 -0.0053304 -0.0273461 0.0024215 -0.0077139 -0.0062796 -0.0070855 -0.0088035 -0.0050847 -0.0255314 -0.0125676 -0.0128217 -0.0101429 0.0025192 -0.0100604 0.0020639 0.0159956 -0.0125474 0.0025175 0.0085736 0.0110849 0.0075591 0.0187306 0.0022848 0.0084561 -0.0173836 -0.0262767 -0.0075970 -0.0031166 -0.0017364 -0.0114768 -0.0070269 0.0056201 0.0044506 0.0106513 -0.0045681 -0.0007545
-0.0253518 0.0452541 0.5745192 0.0046118 0.0322619 0.0218246 0.0322196 -0.0095402 -0.0007615 -0.0103395 -0.0091154 -0.0106602 -0.0255164 -0.0042910 -0.0219703 0.0114850 0.0139407 0.0021195 -0.0119527 0.0270111 -0.0220610 0.0343251 -0.0194324 -0.0047956 0.0013743 0.0305886 0.0197891 -0.0066710 -0.0104266 -0.0235138 0.0389129 0.0320553 0.0065161 -0.0108765 0.0210699 0.0299529 0.0204649 0.0028181 0.0302304 -0.0114275 -0.0186121 0.0125986 -0.0141504 -0.0002758 0.0534944 0.0013173 0.0050936 0.0078260 -0.0328294 1.1920739 0.0076729 0.7776224 0.0103169 -0.0023224 -0.0201694 -0.0054707 -0.0033102 -0.0146982 0.0094313 0.0038343 0.0160623 0.0170505 -0.0057241 -0.0005862 -0.0086534 -0.0270018 -0.0106472 -0.0384946 -0.0340855 -0.0262562 0.0014757 -0.0337012 0.0203924 0.0080731 -0.0060202 -0.0126610 -0.0014249 -0.0070622 -0.0195000 0.0050634 0.0034986 0.0032815 -0.0300546 -0.0125273 0.0210655 -0.0232247 0.0070482 0.0026248 0.0114468 0.0030436 -0.0088430 -0.0115023 -0.0068850 0.0046649 0.0269975 0.0031661 0.0044370 0.0223450 -0.0308906 -0.0017842 -0.0064106 0.0086823 0.0174067 0.0001660 0.0271492 0.0141057 0.0047991 -0.0072916 0.0235970 -0.0018022 0.0288113 0.0144126 0.0387356 -0.0192501 -0.0051709 -0.0139024 0.0135822 -0.0170630 0.0319957 0.0188483 0.0129696 -0.0112666 0.8109191 0.0201757 0.0106532 -0.0013746 0.0121942 -0.0149007 -0.0030980 0.0244604 0.0364199 -0.0186867 0.0062905 0.0070834 -0.0345755 0.0098092 -0.0165956 -0.0012439 0.0053508 0.0212075 -0.0067088 -0.0121099 -0.0033149 -0.0111656 0.0523394 -0.0078102 0.0105322 -0.0014730 -0.0254263 -0.0130300 -0.0127763 -0.0290266 -0.0147243 -0.0339346 0.0146070 -0.0102537 0.0085259 -0.0099856 0.0130513 0.0020575 0.0037110 -0.0138557 0.0486126 0.0289283 0.0267027 0.0187255 0.0412007 0.0012502 -0.0199412 -0.0326187 -0.0131563 0.0329674 0.7871938 -0.0166230 -0.0066203 0.0070851 0.0350831 0.0250177 -0.0155518 0.0209744 -0.0133970 -0.0077204 0.0316259 -0.0321202 0.0098962 0.0473956 0.0278148 0.0380582 -0.0217234 0.0391247 0.0114418 -0.0176145 -0.0156513 0.0304631 0.0301835 -0.0011989 0.0263247 -0.0214611 -0.0086548 -0.0021813 0.0446748 0.0044877 0.0320661 0.0077981 -0.0140181 0.0146812 -0.0319137 0.0089923 0.0756343 0.0159394 0.0108896 -0.0203406 0.0059679 0.0023940 0.0207923 -0.0008649 0.0059866 0.0101224 -0.0092147 0.0489160 -0.0126255 -0.0063357 -0.0090007 -0.0263432 -0.0102997 -0.0168906 0.0539539 0.0048097 0.0277891 0.0392259 0.0139597 -0.0048927 -0.0298008 0.0073936 0.0006394 -0.0194650 0.0285492 -0.0154787 -0.0144310 -0.0033794 0.0050541 -0.0341603 -0.0276231 0.0059998 0.0113524 -0.0049079 0.0401876 0.0472472 -0.0140934 -0.0065347 0.0651820 -0.0445026 0.0187232 -0.0364933 0.0227227 -0.0026388 0.0180003 0.0391703 -0.0031995 -0.0210860 0.0072531 0.0434786 0.0476135 0.0108894 0.0273209 0.0261036 0.0402889 0.0043371 0.0219013 0.0205004 -0.0079723 0.0197872 0.0078069 0.0504731 0.0123154 0.0471291 -0.0018274 0.0090547 0.0267545 0.0200423 0.0556346 0.0494693 0.0531109 0.0408997 0.0034891 0.0148979 0.0038757 -0.0119382 0.0057792 0.0073943 -0.0179391 -0.0001066 -0.0130485 -0.0132653 -0.0209896 -0.0033818 0.0124627 -0.0075303 -0.0092020 -0.0272585 0.0003013 -0.0120915 0.0320864 0.0057963 -0.0083334 0.0011561 -0.0152122 -0.0165659 -0.0201113 -0.0218840 -0.0076927 -0.0136471 -0.0133879 -0.0162599 -0.0207245 -0.0061841 -0.0159889 -0.0158038 -0.0218231 -0.0260459 -0.0099161 0.0128174 0.0110047 -0.0173648 0.0140158 -0.0048056 0.0096646 -0.0029279 0.0028498 -0.0064158 0.0117062 0.0103403 0.0181326 -0.0043699 0.0127293 0.0124544 0.0260631 0.0207388 0.0026539 0.0229303 0.0213108 0.0256110 0.0188966 0.0204055 0.0221787 0.0018081 -0.0147515 -0.0258824 -0.0377882 0.0001387 -0.0354080 0.0198505 0.0055328 -0.0020526 -0.0184588 -0.0090625 -0.0209650 -0.0442927 -0.0326303 -0.0303161 -0.0246551 -0.0245411 0.0014610 0.0027830 -0.0209645 -0.0123229 -0.0189092 -0.0131350 -0.0359559 -0.0158398 -0.0029230 -0.0102524 -0.0217875 -0.0082453 -0.0158788 -0.0325620 -0.0273798 -0.0208513 0.0233261 -0.0092085 -0.0134389 0.0023824 -0.0222126 0.0086277 -0.0035512 -0.0064561 -0.0228992 0.0274911 -0.0260642 -0.0101530 -0.0271209 -0.0230460 -0.0312375 -0.0413896 -0.0229219 -0.0078574 -0.0147403 -0.0229569 -0.0279345 -0.0145752 -0.0166745 -0.0193852 -0.0320701 -0.0221439 -0.0045513 0.0332264 -0.0000875 -0.0043056 0.0094782 0.0116934 0.0237356 0.0288196 0.0190013 0.0045542 0.0159502 -0.0103033 -0.0059738 -0.0260058 0.0007940 -0.0003019 -0.0176100 0.0125721 -0.0341530 -0.0049677 -0.0230320 -0.0111566 0.0026568 -0.0127707 -0.0143675 -0.0227357 -0.0158824 -0.0247449 -0.0010547 -0.0230971 -0.0000809 -0.0072880 -0.0146035 -0.0190453 0.0268712 -0.0198127 -0.0125197 -0.0216002 -0.0089878 -0.0047957 -0.0276479 -0.0085528 -0.0137421 0.0100162 0.0035233 -0.0038923 -0.0198793 0.0196345 -0.0038631 -0.0171449 -0.0156045 0.0348221 -0.0058625 -0.0185994 -0.0143791 -0.0225478 -0.0149749 -0.0113282 -0.0112972 -0.0215395 -0.0027028 -0.0322929 -0.0103684 -0.0127283 -0.0094443 -0.0195567 -0.0359255 0.0066606 0.0046270 -0.0273152 -0.0032852 0.0169860 -0.0027481 0.0019718 -0.0190027 -0.0002893 0.0055394 -0.0138292 -0.0159490 0.0184656 0.0157342 0.0232870 0.0072707 0.0188950 -0.0005851 -0.0009672 0.0125076 0.0071003 0.0355217 -0.0018354 0.0083195 0.0221368 -0.0348326 0.0036342 -0.0215946 0.0040741 0.0153364 -0.0026258 -0.0008082 -0.0381634 -0.0240475 0.0007150 -0.0216571 -0.0102726 -0.0406458 -0.0024750 -0.0255751 -0.0396691 -0.0454060 -0.0371911 -0.0314097 -0.0259911 -0.0199680 0.0072287 -0.0227894 -0.0080250 0.0291368 0.0280472 0.0051736 -0.0241749 0.0002477 -0.0034844 -0.0299786 0.0287972 0.0208677 0.0371580 0.0364958 0.0078321 0.0026517 -0.0258058 -0.0454716 -0.0176200 -0.0514347 -0.0194695 -0.0181000 -0.0098055 -0.0329800 -0.0251392 -0.0158772 -0.0053183 -0.0126968 -0.0269214 -0.0330443 -0.0210476 -0.0232591 -0.0431886 -0.0277292 -0.0145997 -0.0311398 -0.0411346 -0.0268424 0.0037855 0.0120298 -0.0150522 -0.0138800 -0.0132849 -0.0147575 -0.0129427 -0.0266374 -0.0283667 -0.0304276 -0.0301449 -0.0152622 -0.0413620 -0.0189381 0.0087147 -0.0212675 0.0058370 0.0078317 0.0128065 0.0125227 -0.0174060 -0.0173815 -0.0305491 -0.0190875 -0.0122217 -0.0141934 -0.0155676 -0.0290092 -0.0202155 -0.0270298 -0.0469638 -0.0282310 -0.0279618 -0.0005183 -0.0111690 0.0013008 -0.0173217 -0.0377786 -0.0031767 -0.0027481 -0.0063933 -0.0119981 -0.0114943 -0.0196631 -0.0264583 -0.0122010 -0.0135588 0.0291905 -0.0218236 -0.0124940 -0.0072968 -0.0261817 -0.0269147 -0.0292268 -0.0282851 -0.0271126 -0.0012482 -0.0222383 -0.0368117 0.0220608 -0.0212549
-0.0227034 0.0300646 -0.0010264 0.0355681 0.0344597 0.0104788 0.0037849 -0.0015989 -0.0164662 0.0157418 0.0112810 0.0302054 -0.0033714 -0.0171637 -0.0217087 -0.0065469 0.0170114 0.0220438 -0.0015192 0.0540164 -0.0144515 0.0179662 -0.0197573 -0.0014866 -0.0264169 0.0265428 0.0469758 -0.0072123 0.0106146 -0.0019859 0.0414359 0.0370550 0.0254503 0.0086564 -0.0096410 0.0034796 0.0049666 -0.0020524 -0.0021369 0.0030573 -0.0077599 -0.0126102 0.0022630 0.0189823 0.0049996 0.0090836 0.0164936 -0.0099425 0.0073110 0.0076729 0.9149207 0.0088126 -0.0017866 0.0052069 -0.0118461 -0.0162856 0.0213243 -0.0320677 0.0100930 0.0061192 -0.0015121 -0.0146581 0.0043567 0.0078629 -0.0117624 -0.0017337 0.0079821 -0.0004660 -0.0043108 -0.0130555 0.0015793 -0.0280799 0.0016827 -0.0122159 0.0006069 0.0034133 0.0080342 0.0351039 -0.0044784 0.0000072 0.0004457 0.0092273 0.0032736 0.0164185 -0.0019739 0.0031270 0.0231807 -0.0109932 0.0008410 -0.0123958 -0.0256899 0.0139061 -0.0110220 -0.0066090 0.0167053 0.0175367 0.0000341 0.0157857 -0.0277289 0.0001735 0.0099318 -0.0008359 0.0238519 -0.0328155 -0.0050333 -0.0007260 0.0108611 0.0174674 0.0115670 0.0182677 0.0033701 0.0061054 -0.0000058 0.0097348 -0.0059624 -0.0052153 -0.0023647 -0.0090127 0.0112236 -0.0108872 0.0087750 -0.0001818 0.0142455 0.0017653 0.0215099 0.0237331 0.0170242 -0.0273207 0.0117252 0.0088224 0.0348549 -0.0121451 0.0157625 0.0129969 -0.0292425 -0.0090032 0.0189471 0.0155181 0.0183972 0.0160158 -0.0106914 -0.0115673 -0.0156884 -0.0194005 0.0310917 -0.0136054 0.0065962 0.0183108 -0.0026192 -0.0071558 -0.0226867 0.0014833 -0.0228793 -0.0102853 -0.0050051 -0.0231706 0.0064669 -0.0138884 0.0259032 0.0362384 -0.0143199 -0.0028886 -0.0106488 0.0364748 0.0302164 0.0067360 -0.0087245 -0.0234743 0.0018730 -0.0133353 -0.0117903 0.0009135 0.0033968 -0.0218640 -0.0044898 -0.0037923 0.0080503 0.0006731 -0.0061096 -0.0018481 -0.0035384 -0.0070840 0.0220929 0.0104984 -0.0007277 0.0192931 0.0275770 -0.0009589 0.0014212 0.0033931 0.0208438 -0.0023649 -0.0366260 -0.0094493 0.0030805 -0.0071806 0.0238431 0.0092230 0.0023553 -0.0110856 0.0285655 -0.0025673 0.0052476 -0.0429014 0.0098064 0.0048712 0.0024755 -0.0164231 0.0098053 0.0051791 0.0184599 -0.0084213 -0.0395915 -0.0046604 0.0050959 -0.0135888 -0.0220141 -0.0153166 -0.0211904 0.0234531 -0.0182588 -0.0249206 -0.0203529 -0.0280337 -0.0143244 -0.0243733 0.0241401 -0.0100100 -0.0013553 0.0133955 -0.0331040 -0.0258309 -0.0294548 -0.0280926 -0.0219632 -0.0303905 -0.0335845 -0.0236151 -0.0288200 -0.0347043 -0.0110940 -0.0320915 -0.0132809 -0.0184524 0.0284258 -0.0246078 0.0085567 0.0473529 -0.0284918 -0.0153993 -0.0078520 -0.0150168 -0.0176236 -0.0078102 -0.0264387 -0.0247001 -0.0200217 -0.0307244 -0.0324770 -0.0160577 -0.0144090 0.0095763 -0.0048314 -0.0203461 -0.0033216 -0.0003848 0.0105402 0.0180418 0.0063325 0.0018295 -0.0146135 0.0063646 0.0152606 0.0078560 -0.0254984 -0.0068010 -0.0245608 -0.0268612 0.0151319 0.0123007 0.0285433 0.0111469 0.0178146 0.0021866 -0.0108355 -0.0132983 -0.0144572 -0.0229623 -0.0178176 -0.0209763 -0.0217737 -0.0224142 -0.0156975 -0.0100151 -0.0180350 -0.0025794 -0.0302933 -0.0282613 -0.0138578 -0.0049705 -0.0043186 -0.0236828 0.0177070 -0.0217229 -0.0001702 0.0092718 -0.0013211 -0.0039637 0.0278802 0.0245455 0.0065701 0.0088798 0.0106806 0.0124644 -0.0220250 -0.0209724 -0.0201343 -0.0230715 -0.0225388 -0.0315552 -0.0045940 -0.0244561 -0.0287240 -0.0099701 0.0069900 0.0363158 0.0287390 0.0216716 0.0275653 0.0331629 0.0375870 0.0384030 0.0052822 0.0318206 0.0346760 0.0164725 0.0191452 0.0078722 0.0257481 0.0263820 -0.0007902 0.0051167 -0.0059618 0.0081829 -0.0096259 0.0165496 -0.0118254 -0.0089279 -0.0086501 -0.0022230 -0.0017845 0.0020338 0.0065290 0.0052998 -0.0076390 -0.0076266 0.0033016 -0.0161976 -0.0206773 -0.0355033 -0.0130483 -0.0196793 -0.0357585 -0.0290898 -0.0254307 -0.0405455 -0.0246495 -0.0210398 -0.0020700 -0.0149592 -0.0127026 -0.0107871 -0.0108591 -0.0078503 0.0002734 0.0013706 0.0031625 0.0077975 0.0035186 -0.0198028 -0.0220178 0.0110681 0.0348487 -0.0049668 0.0056010 0.0022882 0.0223947 0.0242705 0.0045363 0.0018139 0.0142620 0.0142261 0.0143061 0.0002391 -0.0049806 0.0040399 -0.0043233 0.0074388 -0.0016228 -0.0049875 -0.0040146 0.0141696 0.0262957 0.0123757 0.0364814 0.0136081 0.0172430 0.0243299 0.0377773 0.0349005 0.0167274 0.0202688 0.0281468 0.0338898 0.0146738 0.0023432 -0.0134911 -0.0159912 -0.0042019 0.0079124 0.0092272 0.0087208 0.0111875 -0.0042461 0.0137877 -0.0028124 0.0027774 0.0244131 -0.0067518 -0.0005283 -0.0049296 0.0083810 -0.0091349 0.0020503 -0.0054813 -0.0051934 0.0197098 0.0018330 0.0054907 0.0186190 0.0022129 -0.0037436 -0.0113131 -0.0005474 0.0015572 0.0186056 0.0162279 -0.0048434 0.0139135 -0.0000998 -0.0077781 -0.0034970 -0.0075239 0.0059582 -0.0002219 -0.0014330 -0.0070934 -0.0004002 -0.0159896 -0.0161964 -0.0078631 -0.0198548 -0.0354297 -0.0276863 -0.0160094 -0.0086188 -0.0111431 -0.0046213 -0.0186316 -0.0054178 -0.0294326 -0.0229902 -0.0221032 -0.0179194 -0.0058188 0.0090795 0.0079186 0.0016864 -0.0049592 0.0169068 0.0035420 0.0105671 -0.0070159 0.0135939 0.0112821 0.0128756 0.0179383 0.0094977 0.0138960 0.0084512 0.0024562 0.0181384 0.0093080 -0.0163397 0.0227072 0.0205970 -0.0027705 -0.0106522 -0.0039253 -0.0043987 0.0021790 -0.0070999 -0.0172749 -0.0213856 -0.0186171 -0.0084551 -0.0285619 -0.0266513 -0.0263685 -0.0245034 -0.0242365 -0.0014470 -0.0284127 -0.0148127 -0.0229888 0.0080556 0.0066190 -0.0012826 0.0099027 0.0007816 0.0010480 0.0172470 0.0159523 0.0141620 0.0119938 0.0120818 -0.0012158 0.0036451 0.0205444 0.0051851 0.0114990 0.0030575 0.0006564 -0.0343374 -0.0397352 0.0197740 0.0028530 -0.0230921 -0.0089960 -0.0000293 -0.0274280 -0.0009756 -0.0135264 -0.0325342 -0.0222250 -0.0387998 -0.0251193 -0.0443943 -0.0174185 -0.0327035 -0.0315705 -0.0171017 -0.0267213 -0.0236692 -0.0007859 0.0004754 0.0019565 -0.0136021 -0.0073179 -0.0117758 -0.0162675 -0.0025509 -0.0165474 -0.0230934 -0.0143824 -0.0224044 -0.0485875 -0.0012498 -0.0123681 -0.0054024 -0.0214045 -0.0072560 -0.0027520 -0.0223224 0.0134614 -0.0110309 -0.0205528 -0.0052043 -0.0011523 -0.0067359 -0.0142718 -0.0182429 0.0046234 -0.0042055 0.0057057 -0.0124493 -0.0093194 -0.0296003 0.0073340 -0.0062140 -0.0156429 -0.0104582 -0.0115493 0.0218599 -0.0004952 0.0101409 0.0138767 0.0149786 -0.0023180 0.0170452 0.0040310 -0.0052896 -0.0135385 0.0163784 0.0016490 -0.0305751 -0.0072893 -0.0029103 -0.0154414 -0.0075561 -0.0220361 0.0079585 0.0129355 0.0011833 -0.0031552 -0.0061349
-0.0325116 0.0310941 0.5852675 0.0008839 0.0405775 0.0137842 0.0289605 0.0000256 -0.0000283 -0.0063548 -0.0074859 -0.0115702 -0.0288241 -0.0088119 -0.0219817 0.0126987 0.0159772 0.0019478 -0.0174751 0.0260907 -0.0203810 0.0261885 -0.0168201 -0.0019273 0.0019047 0.0257490 0.0193856 -0.0130771 -0.0139913 -0.0192161 0.0380388 0.0254137 0.0059732 -0.0171188 0.0142350 0.0255282 0.0171364 0.0008275 0.0198349 -0.0085054 -0.0180771 0.0104910 -0.0086490 0.0011445 0.0497392 -0.0071525 0.0141639 0.0037416 -0.0246900 0.7776224 0.0088126 1.1664321 0.0114319 -0.0042872 -0.0251891 -0.0061489 -0.0062762 -0.0106733 0.0178142 -0.0011293 0.0067584 0.0095273 -0.0050248 -0.0020609 -0.0057781 -0.0260428 -0.0041773 -0.0320695 -0.0351420 -0.0272624 -0.0055897 -0.0319522 0.0219676 -0.0005527 -0.0101925 -0.0021319 -0.0064601 -0.0031993 -0.0193392 0.0102165 0.0145568 0.0074942 -0.0244967 -0.0069803 0.0287229 -0.0143914 0.0077424 0.0078393 0.0194870 0.0042265 -0.0007300 -0.0134833 -0.0084219 0.0050458 0.0257120 0.0027120 0.0016533 0.0159013 -0.0240362 -0.0008441 -0.0012909 0.0063872 0.0118959 -0.0002135 0.0277546 0.0147689 0.0028300 -0.0067383 0.0172226 0.0008549 0.0276509 0.0197657 0.0330369 -0.0184801 -0.0064555 -0.0247124 0.0102149 -0.0228698 0.0157367 0.0122058 -0.0010649 -0.0097548 0.8051546 0.0127115 0.0043302 -0.0107170 0.0173770 -0.0160260 -0.0047671 0.0229019 0.0314301 -0.0159471 -0.0059973 -0.0078068 -0.0352400 0.0198114 -0.0081600 -0.0041808 0.0154335 0.0238062 -0.0046535 -0.0099232 -0.0113743 -0.0080039 0.0514447 -0.0061284 0.0003977 -0.0149532 -0.0265458 -0.0156645 -0.0043556 -0.0211379 -0.0216657 -0.0342369 0.0140865 -0.0023629 0.0030306 -0.0098913 0.0134744 -0.0052485 -0.0013492 -0.0072675 0.0464066 0.0264635 0.0263281 0.0141107 0.0400331 0.0012497 -0.0199958 -0.0325452 -0.0156560 0.0308167 0.7812098 -0.0189702 -0.0130400 -0.0044622 0.0310871 0.0211875 -0.0110823 0.0233000 -0.0094786 0.0006249 0.0268823 -0.0268587 0.0085841 0.0452718 0.0252098 0.0439867 -0.0276065 0.0346922 0.0208179 -0.0199958 -0.0176602 0.0260724 0.0249198 -0.0023613 0.0248358 -0.0246820 -0.0137438 -0.0107691 0.0442366 0.0110639 0.0335157 0.0009805 -0.0096282 0.0105822 -0.0224185 0.0045175 0.0761223 0.0137343 0.0123585 -0.0311934 0.0084442 0.0059808 0.0199686 0.0046687 0.0042786 -0.0014817 -0.0173794 0.0533347 -0.0135135 -0.0064199 -0.0052208 -0.0285447 -0.0117580 -0.0198602 0.0460519 0.0035529 0.0234186 0.0353987 0.0152115 -0.0068592 -0.0294787 0.0057561 0.0002434 -0.0154096 0.0253340 -0.0088506 -0.0066450 -0.0075472 0.0126732 -0.0389748 -0.0289708 0.0091760 0.0119961 -0.0080071 0.0349708 0.0460865 -0.0174150 -0.0128304 0.0628574 -0.0528206 0.0181213 -0.0311249 0.0203822 -0.0061183 0.0206478 0.0355799 0.0008182 -0.0211768 0.0079397 0.0429959 0.0413719 0.0108042 0.0258826 0.0319835 0.0450120 0.0048685 0.0176037 0.0157237 0.0010825 0.0174144 0.0085935 0.0506708 0.0117041 0.0455017 -0.0071283 0.0152975 0.0220238 0.0133558 0.0584673 0.0451563 0.0517671 0.0416594 0.0027236 0.0119551 0.0041187 -0.0211753 0.0049887 0.0074269 -0.0125950 -0.0008836 -0.0085701 -0.0086615 -0.0204026 -0.0065726 0.0116428 -0.0041234 -0.0030537 -0.0251051 0.0041577 -0.0176936 0.0305875 0.0083283 -0.0151512 0.0096588 -0.0130463 -0.0038256 -0.0108417 -0.0083723 -0.0006823 -0.0051977 -0.0070437 -0.0103772 -0.0247309 -0.0111872 -0.0199202 -0.0128012 -0.0316848 -0.0220488 -0.0088274 0.0092400 0.0070245 -0.0139449 0.0117877 -0.0037377 0.0096983 0.0084022 0.0005587 -0.0062195 0.0013472 0.0183781 0.0206916 -0.0028850 0.0159085 0.0069591 0.0196379 0.0125407 -0.0032607 0.0243942 0.0207462 0.0205350 0.0146941 0.0168757 0.0168632 0.0079353 -0.0127339 -0.0244100 -0.0303539 0.0000309 -0.0295017 0.0210211 0.0139736 0.0010531 -0.0144345 -0.0020675 -0.0114585 -0.0401292 -0.0340160 -0.0310375 -0.0236759 -0.0314134 -0.0006544 0.0035607 -0.0208948 -0.0090206 -0.0127048 -0.0055702 -0.0344204 -0.0083146 -0.0006197 -0.0016565 -0.0182697 -0.0037000 -0.0157700 -0.0353052 -0.0192476 -0.0168758 0.0313780 -0.0071089 -0.0136562 0.0046084 -0.0147811 0.0079152 -0.0025186 -0.0140393 -0.0254087 0.0209229 -0.0397334 -0.0087447 -0.0256444 -0.0194041 -0.0265670 -0.0364408 -0.0210605 -0.0036381 -0.0158586 -0.0266332 -0.0246433 -0.0182307 -0.0149776 -0.0245896 -0.0287807 -0.0163115 -0.0042309 0.0268933 -0.0079584 -0.0131891 0.0033052 0.0048984 0.0174926 0.0244328 0.0038612 0.0042985 0.0077822 -0.0093086 -0.0045202 -0.0197470 0.0025929 0.0066755 -0.0107803 0.0166199 -0.0314149 -0.0007725 -0.0221410 -0.0064951 0.0106585 -0.0079853 -0.0140987 -0.0136538 -0.0121755 -0.0268394 -0.0018743 -0.0207517 0.0049735 0.0010526 -0.0005022 -0.0192715 0.0201972 -0.0208282 -0.0097069 -0.0260021 -0.0109547 0.0027744 -0.0172472 -0.0054496 -0.0135187 0.0054736 -0.0024789 -0.0014429 -0.0233748 0.0197238 -0.0056392 -0.0110797 -0.0094633 0.0359500 -0.0029555 -0.0242636 -0.0222256 -0.0152090 -0.0155860 -0.0111365 -0.0184987 -0.0244837 -0.0037704 -0.0357040 -0.0176047 -0.0143048 -0.0138067 -0.0234395 -0.0370783 0.0103830 0.0084943 -0.0207166 -0.0041579 0.0134715 -0.0098649 0.0019516 -0.0212517 -0.0037759 0.0038359 -0.0155719 -0.0207777 0.0211513 0.0202708 0.0284919 0.0062724 0.0134307 -0.0058024 -0.0008196 0.0204754 0.0006747 0.0309054 -0.0091423 0.0131828 0.0180421 -0.0318107 0.0099215 -0.0227054 0.0080646 0.0175043 -0.0044506 0.0016886 -0.0396338 -0.0232926 -0.0091090 -0.0212004 -0.0069716 -0.0392375 -0.0037164 -0.0209129 -0.0359558 -0.0449154 -0.0337322 -0.0292492 -0.0133523 -0.0166587 0.0082237 -0.0293653 -0.0067710 0.0227731 0.0323137 0.0034013 -0.0252447 -0.0039235 -0.0028616 -0.0280444 0.0291613 0.0197755 0.0435270 0.0360631 0.0086833 0.0015298 -0.0269321 -0.0374436 -0.0160660 -0.0574431 -0.0140353 -0.0124274 -0.0020141 -0.0335489 -0.0348473 -0.0202230 -0.0074450 0.0023130 -0.0228995 -0.0348393 -0.0274096 -0.0247486 -0.0320018 -0.0292812 -0.0139453 -0.0339278 -0.0369787 -0.0299985 -0.0000047 0.0052095 -0.0133374 -0.0137362 -0.0105129 -0.0164864 -0.0033972 -0.0299135 -0.0310530 -0.0242623 -0.0351025 -0.0205998 -0.0466248 -0.0195780 0.0059359 -0.0160915 0.0100738 0.0081657 0.0151190 0.0110972 -0.0266487 -0.0151748 -0.0288760 -0.0177538 -0.0045483 -0.0192151 -0.0100588 -0.0337255 -0.0205969 -0.0274772 -0.0397056 -0.0236389 -0.0260665 0.0135943 -0.0120229 0.0016294 -0.0216370 -0.0362466 0.0001883 -0.0071196 -0.0107524 -0.0178275 -0.0032537 -0.0215915 -0.0162378 -0.0079225 -0.0092796 0.0275695 -0.0247521 -0.0190454 -0.0072186 -0.0293912 -0.0248134 -0.0278932 -0.0248445 -0.0181197 -0.0015354 -0.0252116 -0.0307989 0.0197777 -0.0148295
0.0016363 -0.0139065 0.0112047 0.0060731 -0.0127959 0.0336884 0.0277196 0.0155992 -0.0038025 0.0032534 0.0100270 0.0166291 0.0312838 0.0248655 0.0028637 0.0114056 0.0086267 0.0099001 0.0117560 -0.0043043 0.0286765 0.0200914 0.0136424 0.0265054 0.0138905 0.0136959 0.0068741 0.0064564 0.0552946 0.0140657 0.0079797 -0.0124461 0.0017731 -0.0004579 -0.0062944 0.0173898 -0.0038395 0.0103830 0.0257985 0.0682348 0.0214816 0.0247208 0.0037829 0.0159183 0.0345751 0.0192121 0.0249446 0.0158039 0.0070588 0.0103169 -0.0017866 0.0114319 0.8627405 0.0112477 0.0082206 0.0192464 0.0105228 0.0162872 0.0080573 0.0188171 0.0237053 0.0110364 -0.0012011 0.0255241 -0.0189726 -0.0174428 -0.0146710 -0.0188927 -0.0242584 -0.0004764 0.0118798 0.0021621 0.0232173 0.0238230 0.0083076 -0.0063983 0.0210109 0.0146661 0.0149442 0.0065956 0.0179322 0.0132807 0.0100991 0.0103002 0.0133192 -0.0023830 0.0048040 0.0297909 -0.0000784 0.0254132 0.0289042 0.0091054 0.0147162 0.0154062 0.0004785 0.0163702 0.0127808 0.0159476 0.0083023 0.0159627 0.0284731 0.0263345 0.0087224 0.0208735 0.0261118 0.0165342 0.0023615 0.0148632 0.0213160 0.0158348 0.0178943 0.0708792 0.0246160 -0.0042734 -0.0179247 -0.0160403 0.0334690 0.0028007 0.0066139 -0.0050710 -0.0107394 0.0099235 0.0027382 0.0356305 0.0205657 0.0148940 0.0087358 -0.0032511 -0.0015388 0.0306791 0.0072324 0.0071180 0.0150053 0.0170100 -0.0001157 0.0011210 -0.0082925 0.0221557 0.0250120 0.0080710 0.0098238 0.0000122 0.0040996 0.0131834 -0.0034120 -0.0109375 0.0217915 0.0182543 0.0215495 -0.0058882 0.0123088 -0.0145594 -0.0003890 -0.0068771 0.0246549 0.0036150 0.0129120 -0.0046235 -0.0031883 0.0210703 0.0098245 0.0078629 0.0346840 0.0037706 0.0109439 0.0232114 0.0214124 0.0044704 0.0199021 0.0365265 0.0436607 0.0163263 0.0099889 0.0109049 0.0047502 -0.0136539 0.0193896 0.0011343 0.0000753 0.0151000 0.0248716 0.0220150 0.0197042 0.0209900 0.0355518 0.0150157 0.0041632 0.0248762 0.0281780 0.0184638 0.0171601 0.0234906 0.0023539 0.0090486 0.0200346 0.0320575 0.0075322 0.0261871 0.0071820 0.0953853 -0.0002732 0.0170447 0.0186945 -0.0006958 0.0299154 0.0209760 -0.0099648 -0.0024505 0.0304744 0.0319450 0.0098642 0.0087587 0.0015380 -0.0181354 0.0218740 0.0031401 -0.0147240 -0.0135689 0.0048099 -0.0042010 -0.0174596 0.0111142 -0.0136475 -0.0188442 -0.0102671 -0.0138472 0.0053620 0.0081944 0.0095906 0.0231608 0.0112548 0.0013897 -0.0007855 0.0069218 0.0182160 -0.0125594 0.0111470 -0.0102302 -0.0005831 0.0180704 0.0114739 -0.0175434 -0.0107865 -0.0035412 0.0117110 -0.0130133 0.0173837 0.0023149 0.0011911 -0.0062832 0.0271444 0.0025550 0.0050195 -0.0145756 0.0251437 0.0113245 -0.0048842 0.0094058 0.0132113 0.0164162 0.0197797 0.0158776 0.0268239 -0.0022245 0.0062457 0.0077141 0.0224530 0.0071225 0.0045795 0.0187491 0.0006465 0.0258895 0.0222996 0.0200543 0.0034081 0.0156926 -0.0112197 -0.0020249 0.0086579 -0.0000706 0.0112453 0.0172494 0.0140563 0.0089927 0.0257807 0.0182865 0.0221586 -0.0070418 0.0065280 0.0044044 -0.0003035 0.0054750 -0.0019181 0.0048906 -0.0213379 0.0147335 0.0075499 0.0095806 0.0074758 -0.0044303 0.0235901 -0.0062199 0.0108735 0.0078307 0.0245618 0.0080280 0.0054715 -0.0023387 0.0059027 0.0040379 0.0108376 0.0045465 0.0035769 -0.0007408 -0.0364764 -0.0257085 -0.0532070 -0.0383185 -0.0351878 -0.0266980 -0.0320048 -0.0357815 -0.0407777 -0.0217387 -0.0109604 -0.0150829 -0.0046404 -0.0125338 -0.0169049 -0.0074173 -0.0062210 -0.0044576 -0.0116354 -0.0093319 -0.0014620 -0.0152207 -0.0002242 -0.0132493 -0.0081721 -0.0158239 0.0013729 0.0152975 0.0018553 -0.0001744 0.0035600 -0.0024859 0.0033252 -0.0052734 -0.0029762 -0.0026340 0.0022998 0.0170181 0.0097088 0.0215179 0.0141272 -0.0012298 0.0083264 -0.0221206 -0.0334653 -0.0113627 -0.0274385 -0.0212701 -0.0212101 -0.0238034 -0.0245393 -0.0289530 -0.0106464 -0.0217492 -0.0286646 -0.0151697 -0.0304538 -0.0196830 -0.0294776 -0.0077747 0.0116216 0.0197171 -0.0143484 0.0023427 -0.0062222 -0.0001704 -0.0038232 -0.0117335 0.0121133 -0.0043284 0.0033484 0.0153797 0.0004649 -0.0031483 0.0032400 -0.0006136 0.0041386 -0.0183720 -0.0171925 0.0006150 -0.0165646 0.0080686 0.0110373 0.0075160 -0.0058500 -0.0046014 -0.0044207 0.0054153 0.0063623 0.0045554 0.0052320 -0.0129211 -0.0200642 -0.0124517 -0.0200844 -0.0158866 -0.0025716 -0.0177166 -0.0094444 -0.0251652 -0.0095217 -0.0114610 0.0051130 -0.0069519 -0.0036911 -0.0119796 -0.0026088 -0.0030664 -0.0077545 -0.0065473 0.0070834 -0.0139521 -0.0100335 -0.0143125 0.0007209 0.0038223 0.0006562 0.0059572 0.0016375 -0.0158144 0.0017152 0.0103272 -0.0085795 -0.0023054 -0.0071906 -0.0044046 -0.0159776 -0.0031929 0.0184727 0.0048278 -0.0156810 -0.0110864 0.0090493 0.0003250 -0.0106759 0.0079952 0.0102695 -0.0107622 -0.0005465 -0.0031996 0.0216893 0.0047226 -0.0005973 -0.0073652 0.0030382 -0.0200295 -0.0280609 -0.0142176 -0.0249374 -0.0349097 -0.0345660 -0.0082046 -0.0174394 -0.0346442 -0.0396911 -0.0300811 -0.0349095 -0.0123083 -0.0312596 -0.0155616 -0.0241011 0.0146286 0.0100725 0.0033243 0.0069830 0.0076289 0.0028733 0.0126906 -0.0061111 -0.0061638 -0.0090541 0.0005031 -0.0073732 -0.0017437 0.0024263 -0.0067399 0.0033874 0.0020236 0.0093808 -0.0129484 -0.0035195 -0.0242225 0.0099340 -0.0130527 -0.0048234 -0.0123501 -0.0137461 -0.0030982 -0.0225996 -0.0192229 -0.0012551 -0.0222736 -0.0209262 -0.0126780 -0.0211982 -0.0036216 -0.0268128 -0.0315455 -0.0213775 -0.0190368 -0.0214137 -0.0057929 0.0116885 0.0157211 -0.0156659 -0.0025261 -0.0046735 -0.0103376 -0.0137089 0.0173653 0.0127015 0.0050502 -0.0025941 -0.0004274 -0.0075881 -0.0083341 0.0128040 -0.0211233 -0.0104095 -0.0276014 -0.0280149 0.0048785 0.0156932 -0.0103284 -0.0113016 -0.0254406 -0.0199760 -0.0221769 -0.0089419 -0.0164510 -0.0090590 -0.0225867 -0.0168880 -0.0135478 0.0029372 -0.0116537 -0.0213713 -0.0215471 -0.0187633 -0.0122625 -0.0180630 0.0120239 -0.0022662 0.0080540 -0.0084442 -0.0100661 -0.0006133 0.0171705 -0.0063826 -0.0174686 -0.0121781 -0.0149579 -0.0089444 -0.0151364 0.0160141 0.0099013 -0.0022658 0.0115573 0.0019174 0.0059763 -0.0051445 -0.0128789 -0.0113011 -0.0044254 -0.0215385 0.0005707 -0.0298446 -0.0098036 -0.0131021 -0.0246392 -0.0049872 -0.0050641 -0.0212121 -0.0343851 -0.0161397 -0.0041735 -0.0092565 -0.0135309 -0.0046662 0.0025694 0.0002791 -0.0081656 0.0041753 0.0000239 0.0010046 -0.0011814 -0.0086131 -0.0058609 0.0060121 0.0138334 -0.0196091 -0.0169938 0.0015347 -0.0194604 -0.0153451 -0.0032261 -0.0151262 0.0000518 -0.0014173 0.0087592 0.0152902 0.0158828
0.0056853 -0.0071655 -0.0090835 0.0103284 -0.0122928 0.0156696 0.1255594 0.0280999 -0.0017210 -0.0123691 0.0041590 0.0163872 0.0492724 0.0291896 0.0005731 0.0196122 0.0194068 0.0212176 0.0143423 0.0147906 0.0215882 0.0033846 0.0235623 0.0304902 0.0162101 0.0047616 0.0023452 0.0047553 0.0464313 0.0155881 0.0177114 -0.0056419 0.0050520 0.0581320 0.0525496 0.0710926 0.0524769 0.0263741 0.0482263 0.0376090 0.0025548 0.0241746 0.0162924 0.0140231 0.0374779 0.0263938 0.0112848 0.0414331 0.0203025 -0.0023224 0.0052069 -0.0042872 0.0112477 0.8011868 0.0268017 0.0151014 0.0014741 0.0227637 0.0020291 0.0201896 0.0428457 0.0195356 0.0017126 0.0203605 -0.0198022 -0.0096437 0.0012206 -0.0062544 -0.0037470 0.0133447 0.0466614 -0.0127155 0.0225451 0.0514315 -0.0036102 -0.0111927 0.0158378 0.0257465 -0.0115999 0.0172783 0.0266162 0.0332064 0.0345604 0.0297836 0.0466448 0.0358339 0.0253462 0.0404131 0.0213778 0.0209099 0.0351691 -0.0028666 0.0186634 0.0117628 0.0129908 0.0010097 0.0225806 0.0095830 0.0102155 0.0208436 0.0513237 0.0406210 0.0276513 0.0354949 0.0573934 0.0328545 0.0149796 0.0144601 0.0227341 0.0093851 0.0365298 0.0508676 0.0681162 0.0354200 0.0357228 0.0336176 0.0421889 0.0467449 0.0446684 0.0577920 0.0444816 0.0206028 -0.0149492 0.0390937 0.0134812 0.0178641 0.0081940 0.0035268 0.0296335 0.0468282 0.0045324 0.0205777 0.0012548 0.0135654 0.0147439 0.0162144 -0.0079375 0.0265511 0.0236465 0.0221266 -0.0006291 0.0142769 0.0131816 0.0135306 0.0145623 0.0097113 0.0165481 0.0004439 0.0110753 -0.0016776 -0.0136374 -0.0111492 0.0016625 -0.0022671 0.0130823 0.0088963 0.0212851 0.0106490 0.0076999 0.0298814 0.0037605 0.0044587 0.0588262 0.0129733 0.0270841 0.0271231 0.0427061 0.0333914 0.0239904 0.0345348 0.0447284 0.0381581 -0.0080528 0.0403867 0.0644326 0.0659455 0.0656204 0.0538062 0.0481665 0.0303928 0.0340806 0.0397564 0.0355694 0.0202292 0.0467962 0.0141384 0.0183987 0.0334628 0.0161045 0.0162316 0.0174008 0.0341441 0.0108850 0.0167714 0.0096059 0.0521192 0.0222110 0.0170290 -0.0030889 0.0189501 0.0046238 0.0003226 -0.0011914 0.0072526 0.0409991 0.0245831 -0.0047110 0.0153973 0.0583656 0.0413046 0.0200180 -0.0025733 0.0252522 -0.0115087 0.0376862 0.0099747 -0.0051102 -0.0164744 0.0053058 0.0197300 -0.0093019 0.0205000 0.0053924 -0.0131172 0.0020545 -0.0108653 0.0148084 0.0193373 0.0324117 0.0195742 0.0278556 0.0113397 0.0060974 0.0116521 0.0171496 0.0007392 0.0379059 -0.0000532 -0.0021529 0.0338611 0.0075171 -0.0017193 0.0025835 0.0173065 0.0106853 -0.0056610 0.0273180 0.0093313 0.0025107 0.0050255 0.0182268 -0.0025703 0.0124556 -0.0106412 0.0276015 0.0154180 0.0164327 0.0276191 0.0302868 0.0325098 0.0388467 0.0341844 0.0332563 0.0154766 0.0249085 0.0315799 0.0253814 0.0009544 0.0070071 0.0202487 0.0147106 0.0256808 0.0279918 0.0454113 0.0190593 0.0430283 0.0107666 0.0163497 0.0317840 0.0257732 0.0316781 0.0502614 0.0184621 0.0500680 0.0297384 0.0390615 0.0394569 0.0113476 0.0244533 0.0110062 0.0153606 0.0294771 0.0097459 0.0140245 0.0012679 0.0158644 0.0016711 0.0093204 0.0171432 0.0172705 0.0428591 0.0054434 0.0217262 0.0196781 0.0371000 0.0155097 0.0042563 0.0142613 -0.0022936 0.0061275 0.0214686 0.0207954 0.0190359 0.0071971 -0.0207080 -0.0176868 -0.0245278 -0.0170972 -0.0263292 -0.0215857 -0.0274607 -0.0077785 -0.0133377 -0.0164025 -0.0230652 -0.0143889 -0.0025660 -0.0187494 -0.0258738 -0.0168146 -0.0069087 -0.0170104 -0.0075108 -0.0109394 -0.0094806 -0.0067200 -0.0187945 -0.0163991 -0.0240405 -0.0200693 -0.0111906 0.0093333 -0.0162035 0.0036184 -0.0022405 -0.0151069 -0.0050573 -0.0144308 0.0028893 -0.0071356 -0.0048027 -0.0133896 0.0093057 -0.0035812 -0.0009565 -0.0008582 0.0024394 -0.0414485 -0.0274567 -0.0264891 -0.0247966 -0.0277397 -0.0112848 -0.0123216 -0.0161629 -0.0258778 -0.0339230 -0.0324071 -0.0224631 -0.0218552 -0.0283540 -0.0222361 -0.0185692 -0.0269865 -0.0036373 -0.0107894 -0.0175633 -0.0114938 0.0000640 -0.0066559 -0.0025732 -0.0128640 -0.0073220 -0.0213071 -0.0200258 -0.0107217 -0.0168795 -0.0051966 -0.0025731 -0.0162929 -0.0055081 -0.0108276 -0.0027683 -0.0096701 -0.0144932 -0.0107457 -0.0059672 -0.0048143 -0.0062637 -0.0332032 -0.0042442 0.0170873 0.0086761 -0.0064224 0.0009035 -0.0153690 -0.0146341 -0.0133816 -0.0331515 -0.0044709 0.0001488 -0.0216548 -0.0073844 -0.0016074 -0.0069982 -0.0093801 -0.0118092 -0.0318947 -0.0155943 -0.0075107 -0.0064938 -0.0170178 -0.0092439 -0.0051101 -0.0036475 -0.0035450 -0.0119266 -0.0108312 -0.0067447 0.0005551 -0.0039667 -0.0018980 -0.0013030 -0.0044878 0.0038872 0.0032741 -0.0009568 -0.0053970 -0.0075918 -0.0202683 0.0048912 -0.0095966 0.0015762 0.0075946 0.0039152 -0.0086315 -0.0055558 -0.0037846 -0.0102187 -0.0047436 -0.0003482 -0.0130061 0.0009010 -0.0024803 0.0003322 -0.0117406 0.0027575 -0.0125326 -0.0013438 -0.0340267 -0.0276173 -0.0378863 -0.0404377 -0.0357545 -0.0322884 -0.0229041 -0.0112976 -0.0469463 -0.0265850 -0.0396644 -0.0436893 -0.0276589 -0.0350425 -0.0283701 -0.0392968 0.0062538 0.0143041 0.0056813 0.0105794 -0.0047357 -0.0014029 -0.0062080 -0.0167966 -0.0106449 -0.0079715 -0.0074437 -0.0146508 0.0025261 -0.0007712 -0.0128885 0.0002509 -0.0035017 -0.0050848 -0.0206543 -0.0205671 -0.0110983 -0.0102402 -0.0067975 -0.0065799 -0.0158028 -0.0257514 -0.0089689 -0.0282315 -0.0189717 -0.0188199 -0.0305676 -0.0327220 -0.0233866 -0.0194892 -0.0104656 -0.0335875 -0.0351481 -0.0394705 -0.0349498 -0.0345963 0.0051245 0.0235844 0.0112574 -0.0097778 -0.0225242 0.0056467 0.0022889 -0.0007173 0.0070845 -0.0107682 -0.0091581 -0.0094089 -0.0091963 0.0024150 -0.0101067 0.0048062 -0.0246130 -0.0190938 -0.0388017 -0.0291380 -0.0248656 -0.0261224 -0.0044299 -0.0112416 -0.0327624 -0.0154571 -0.0194034 -0.0379947 -0.0324371 -0.0238742 -0.0234280 -0.0227148 -0.0311158 -0.0080670 -0.0203422 -0.0062762 -0.0127346 -0.0110245 -0.0154662 -0.0202287 0.0010791 -0.0155111 0.0051710 -0.0124281 -0.0062236 -0.0273710 0.0028517 -0.0097694 -0.0336082 -0.0241411 -0.0254731 -0.0281502 -0.0182296 -0.0049023 0.0012588 0.0070482 0.0019187 0.0060202 -0.0001343 0.0083858 -0.0150618 -0.0211822 -0.0246450 -0.0159598 -0.0223222 -0.0238981 -0.0261512 -0.0078456 -0.0245995 -0.0187916 -0.0189638 -0.0168797 -0.0305414 -0.0227318 -0.0322251 -0.0110200 -0.0192709 -0.0188296 -0.0027449 -0.0044780 -0.0120571 -0.0124761 -0.0115767 0.0049707 -0.0038924 -0.0126286 0.0015259 0.0078161 0.0154954 -0.0206380 -0.0372845 -0.0159928 -0.0278097 -0.0229539 -0.0354004 -0.0290837 -0.0091265 -0.0122844 0.0047839 0.0077873 0.0147051
0.0115335 0.0043096 -0.0198904 -0.0017158 -0.0027877 0.0010345 0.0121578 0.0019448 0.0070183 -0.0131041 0.0089270 -0.0020593 0.0078551 0.0116321 0.0181423 0.0213944 0.0065629 0.0177478 0.0043524 0.0008425 0.0047712 0.0079166 -0.0031439 0.0171748 0.0183602 0.0046985 0.0005841 -0.0001269 0.0112475 -0.0071590 0.0124541 -0.0013064 -0.0028233 0.0240855 0.0155237 0.0146794 0.0266161 -0.0138605 0.0223236 0.0102681 0.0169548 0.0065975 0.0032964 -0.0036823 -0.0012357 -0.0027398 0.0065027 0.0151287 0.0133438 -0.0201694 -0.0118461 -0.0251891 0.0082206 0.0268017 0.8697799 0.0019388 -0.0039865 0.0196228 -0.0077753 0.0119145 0.0079927 -0.0004262 0.0065229 0.0108053 0.0132042 0.0001960 0.0068471 0.0066423 0.0089415 0.0095915 0.0067714 0.0091952 0.0080388 0.0181366 -0.0085058 -0.0003728 0.0118174 -0.0025150 0.0000616 -0.0082275 -0.0003747 0.0081296 0.0126125 0.0060628 0.0143674 0.0155443 0.0033981 0.0100510 0.0031859 0.0163751 0.0215756 -0.0062876 0.0022596 0.0078585 -0.0001807 -0.0186625 0.0035742 0.0015690 0.0236132 0.0100134 0.0108510 0.0092552 0.0034676 0.0131574 0.0127551 0.0643429 -0.0177384 -0.0093063 0.0039150 -0.0070407 0.0040867 0.0100282 0.0181507 -0.0052406 0.0107901 -0.0003376 0.0048441 0.0073432 0.0046437 0.0134927 0.0071715 0.0073059 -0.0292842 0.0068743 0.0050650 -0.0093334 -0.0154229 0.0117997 0.0148798 0.0162928 -0.0079803 0.0107062 0.0029120 0.0080700 0.0136971 -0.0024461 -0.0061286 -0.0030354 -0.0064179 0.0045506 0.0038618 0.0185465 0.0012685 0.0079519 0.0004092 0.0094049 0.0144507 0.0079509 0.0092078 0.0166092 -0.0138975 -0.0008391 0.0055781 0.0012009 0.0053223 0.0152229 -0.0023010 0.0137865 0.0063107 -0.0007246 -0.0064866 -0.0055261 0.0085574 0.0039486 0.0036200 0.0078675 0.0142026 0.0148904 0.0090510 0.0002924 0.0026099 0.0131949 -0.0261196 0.0196922 0.0181284 0.0139255 0.0177714 0.0165130 0.0158943 0.0083976 0.0042277 0.0201745 0.0168746 0.0058345 0.0108057 0.0022998 0.0070099 0.0042591 0.0054103 0.0142553 0.0078018 0.0161291 0.0163702 0.0140118 0.0076838 0.0264923 0.0053447 -0.0092300 0.0019223 0.0110348 0.0150827 0.0036439 -0.0018237 0.0112216 0.0059871 0.0074815 0.0011084 0.0220365 0.0190803 0.0030028 -0.0013477 0.0247330 0.0315928 -0.0020857 0.0245845 0.0149746 -0.0099037 0.0028780 0.0071179 0.0142980 0.0033113 0.0158012 0.0011469 0.0085675 0.0063227 -0.0032946 0.0158894 0.0134065 0.0091843 -0.0050010 0.0260794 0.0129414 0.0218639 0.0258879 0.0137460 0.0146661 0.0253586 0.0112127 0.0142057 0.0119898 0.0079995 0.0051349 0.0143213 0.0091866 0.0096354 0.0073138 0.0074894 -0.0032031 0.0065247 -0.0034628 -0.0018779 0.0070109 0.0126078 0.0114025 0.0172555 0.0086441 0.0158722 0.0136363 0.0281131 0.0154311 0.0186271 0.0132799 0.0080679 0.0035846 0.0050459 0.0136131 0.0048184 0.0040025 0.0053788 0.0046525 0.0081053 0.0046281 0.0117674 0.0149883 0.0193710 0.0212740 0.0088381 0.0018772 0.0125623 0.0186886 0.0118796 0.0143463 0.0085837 0.0192926 0.0126593 0.0142017 0.0184777 0.0042645 0.0171799 0.0202444 0.0206462 0.0113783 0.0139364 0.0068657 0.0145092 0.0044999 0.0192095 0.0168405 0.0085855 0.0106402 0.0097765 0.0271354 0.0129913 0.0106310 0.0122317 0.0112099 0.0034118 0.0005347 -0.0046844 -0.0044952 0.0048350 0.0099954 -0.0028782 0.0110201 -0.0148071 -0.0220831 -0.0158310 -0.0110349 -0.0145641 -0.0151084 -0.0121738 -0.0100587 -0.0171331 -0.0066274 -0.0109361 -0.0044852 0.0081762 -0.0085915 -0.0047950 0.0029988 -0.0076150 -0.0064554 -0.0090726 -0.0060487 0.0056074 -0.0137647 -0.0110910 -0.0071160 -0.0096024 -0.0081836 0.0117433 0.0021161 0.0128687 -0.0014317 0.0065379 -0.0084773 -0.0035402 -0.0145064 -0.0085521 -0.0179228 0.0031153 -0.0082192 -0.0073149 0.0136538 0.0021175 -0.0074569 -0.0064327 -0.0020770 0.0111194 0.0029613 0.0077550 -0.0038252 0.0019053 -0.0019243 0.0132320 0.0014203 -0.0135022 -0.0017268 -0.0044731 0.0027735 -0.0028355 -0.0034283 0.0016557 -0.0030005 -0.0065386 -0.0001116 -0.0085697 -0.0052640 0.0098657 -0.0062593 -0.0105902 -0.0033477 0.0039425 -0.0112990 -0.0053179 -0.0118818 -0.0023322 0.0021293 0.0218825 -0.0049153 -0.0007688 -0.0060822 -0.0020921 0.0030037 -0.0062023 0.0044974 0.0009322 -0.0065754 -0.0136203 -0.0150718 -0.0089930 -0.0031175 -0.0042714 -0.0143063 -0.0098994 -0.0289868 -0.0225064 -0.0234778 -0.0270670 -0.0205800 -0.0194578 -0.0270618 -0.0112741 -0.0283041 -0.0122061 0.0076837 -0.0011270 -0.0079835 -0.0121366 -0.0225583 -0.0312134 -0.0092469 -0.0224233 -0.0211812 -0.0250190 -0.0276051 -0.0231264 -0.0229716 -0.0280185 -0.0298762 -0.0302780 -0.0084192 -0.0260264 -0.0386489 -0.0266999 -0.0214190 -0.0259038 -0.0303926 -0.0054960 -0.0111127 -0.0004416 0.0005748 -0.0158947 0.0041671 -0.0001880 0.0055197 -0.0045202 0.0035197 -0.0103142 -0.0023427 -0.0009586 -0.0114446 -0.0012852 0.0020216 -0.0091765 -0.0008762 0.0044535 0.0020438 -0.0087103 -0.0060132 -0.0078795 -0.0040431 -0.0105708 -0.0107721 -0.0144367 -0.0007190 -0.0093078 -0.0111360 0.0002077 -0.0063011 -0.0183457 -0.0092204 -0.0188853 -0.0034565 -0.0047282 -0.0019936 -0.0130647 -0.0148541 -0.0003445 0.0002392 -0.0035939 -0.0060159 -0.0060234 -0.0003961 0.0053059 -0.0037037 -0.0021497 -0.0142262 0.0074536 -0.0061137 0.0067442 0.0136835 0.0056813 -0.0122610 0.0012797 0.0119911 -0.0015777 -0.0063384 -0.0165346 -0.0135338 -0.0259087 -0.0083456 0.0074718 0.0006986 0.0069117 -0.0035192 -0.0134791 -0.0004424 -0.0064088 -0.0012180 -0.0088060 0.0018218 0.0016464 0.0030187 -0.0066817 0.0038653 0.0143677 0.0135277 -0.0125894 -0.0033625 0.0084542 -0.0026636 -0.0060053 0.0069401 0.0007557 -0.0030197 -0.0065836 -0.0162173 0.0077222 -0.0019769 -0.0036362 -0.0044277 0.0005474 0.0004149 0.0035632 -0.0077490 -0.0088183 0.0078576 -0.0150772 -0.0058536 0.0029351 -0.0007525 0.0074281 0.0002541 -0.0019026 0.0042488 -0.0018651 0.0010675 0.0018925 0.0016739 0.0122304 0.0069921 0.0071321 0.0037163 -0.0119054 -0.0029578 -0.0208957 -0.0029891 -0.0099249 -0.0010131 0.0004566 -0.0030070 -0.0219006 -0.0078738 0.0025690 -0.0068473 0.0044871 -0.0096081 -0.0176768 -0.0046667 0.0079991 -0.0006748 -0.0040073 -0.0123941 -0.0013917 0.0064115 -0.0095192 0.0006402 -0.0121787 0.0013933 -0.0046275 0.0005849 -0.0087343 0.0024789 0.0001027 -0.0144366 0.0045338 0.0111934 -0.0027784 -0.0017300 -0.0146107 -0.0031086 -0.0098688 -0.0161224 -0.0092123 -0.0041906 -0.0147211 -0.0108585 -0.0094838 -0.0082045 -0.0104244 0.0087535 0.0013551 0.0045657 -0.0099132 -0.0123686 -0.0006792 0.0067807 0.0039356 -0.0115737 -0.0180644 0.0070106 -0.0044259 0.0011649 -0.0020027 -0.0051791
0.0185870 -0.0102574 -0.0063363 -0.0151546 0.0050087 0.0192296 0.0230708 -0.0017849 -0.0072541 0.0008731 0.0086177 0.0228700 0.0198289 0.0152431 0.0003871 0.0127557 0.0041331 0.0039753 0.0048963 0.0106570 0.0231661 0.0118033 0.0289394 0.0191369 -0.0062815 -0.0014166 -0.0043141 0.0057160 0.0190412 0.0133743 0.0012715 0.0027811 -0.0046318 -0.0039440 0.0013893 0.0074944 0.0141064 -0.0036441 0.0117534 0.0199317 0.0132206 0.0098771 -0.0078456 -0.0016999 0.0206928 0.0260043 0.0058822 0.0036028 0.0163848 -0.0054707 -0.0162856 -0.0061489 0.0192464 0.0151014 0.0019388 0.8500230 -0.0021276 0.0259892 -0.0111977 0.0011827 0.0141099 0.0025258 -0.0060020 0.0077465 0.0019507 -0.0097519 -0.0093125 -0.0061704 -0.0048377 0.0027090 0.0154860 0.0095077 0.0118332 0.0204272 0.0149037 -0.0124100 0.0085082 0.0111741 0.0070847 0.0082203 -0.0016107 -0.0066337 -0.0170912 -0.0097583 -0.0031046 0.0017502 -0.0187834 -0.0026504 -0.0126739 0.0115124 0.0282848 0.0222104 0.0283597 0.0094951 -0.0017803 0.0111641 0.0159587 -0.0017114 0.0142855 -0.0008288 0.0181337 0.0074583 0.0106066 0.0191809 0.0164425 0.0004537 0.0047911 -0.0001411 0.0127298 0.0058783 0.0055925 0.0130856 0.0179007 0.0124916 0.0046557 -0.0013599 0.0148081 0.0126258 -0.0016800 0.0113465 -0.0057607 -0.0041767 -0.0103298 0.0327762 0.0050363 0.0034888 0.0018720 -0.0010585 0.0162728 0.0154376 -0.0050510 0.0093036 0.0174440 0.0160278 0.0112895 0.0170142 -0.0142784 -0.0095408 0.0179966 -0.0049442 0.0052377 -0.0116975 0.0139680 0.0125399 -0.0042807 0.0068647 0.0215408 0.0151800 0.0100911 -0.0010704 0.0171425 0.0003877 0.0096366 -0.0012196 0.0186589 -0.0104924 0.0078127 0.0082554 -0.0039640 0.0207016 0.0050485 0.0025556 0.0248681 0.0020720 0.0117276 0.0082119 0.0229451 0.0063044 0.0253311 0.0329004 0.0325955 0.0059632 -0.0083392 0.0160571 0.0084294 0.0117855 0.0174999 0.0011744 0.0089364 0.0065845 0.0262178 0.0187561 0.0132097 0.0119903 0.0218664 -0.0018031 0.0042416 0.0106645 0.0112167 0.0094420 -0.0018517 0.0156162 0.0128446 0.0091122 0.0055522 0.0219411 0.0042767 0.0184197 0.0120772 0.0185191 -0.0136189 0.0019085 -0.0006083 0.0125197 0.0228125 0.0054095 -0.0012850 0.0079408 0.0158374 0.0125756 0.0035637 0.0078729 0.0027218 0.0026256 0.0126005 0.0054278 0.0080972 -0.0202800 0.0000981 0.0056074 0.0020080 0.0037743 0.0020975 -0.0116373 0.0057160 0.0030655 -0.0035858 0.0230051 0.0124897 0.0242229 0.0071687 0.0048341 0.0144869 0.0068845 0.0065728 0.0021223 0.0161711 0.0056385 0.0181593 0.0154261 0.0065167 0.0024902 0.0013456 0.0050438 -0.0041564 -0.0041756 0.0159626 -0.0165683 0.0000359 0.0040528 -0.0009264 0.0039265 0.0087525 -0.0041779 0.0164251 0.0018898 0.0067128 0.0094532 0.0088399 0.0143592 0.0166748 0.0073354 0.0115683 0.0030995 0.0029596 0.0210141 0.0045449 0.0041733 -0.0034268 0.0035446 0.0069901 -0.0060689 0.0030241 0.0163265 0.0126051 0.0161554 -0.0045266 -0.0005668 -0.0004624 0.0089525 0.0078199 0.0143079 0.0035723 0.0077907 0.0093385 0.0129319 0.0095809 -0.0144012 0.0043833 0.0125758 -0.0014331 -0.0001372 0.0034729 -0.0074163 -0.0123460 0.0164730 0.0058010 0.0065580 -0.0069727 0.0081672 0.0154423 0.0068281 0.0094699 0.0080973 0.0074884 -0.0019152 -0.0137613 -0.0252724 -0.0122243 -0.0197083 -0.0095128 -0.0089027 -0.0119743 -0.0180738 0.0025321 0.0090385 0.0061384 -0.0020096 -0.0032636 -0.0128623 -0.0042570 0.0082801 0.0026946 -0.0046063 -0.0073505 -0.0061718 -0.0019356 -0.0033352 -0.0035477 -0.0016387 -0.0187327 -0.0147354 -0.0154677 -0.0108438 -0.0094320 -0.0033607 -0.0015774 -0.0197270 -0.0052486 -0.0097901 0.0028258 -0.0059519 -0.0051762 0.0123591 -0.0003430 -0.0027650 0.0014864 -0.0087528 -0.0078252 -0.0059549 -0.0026689 -0.0027847 -0.0044822 -0.0147902 -0.0065552 -0.0029266 0.0033452 -0.0091786 -0.0203907 -0.0003922 -0.0224856 -0.0081236 0.0015346 -0.0102766 -0.0131258 -0.0186200 -0.0063089 -0.0136521 -0.0221504 -0.0077992 0.0031735 -0.0191118 -0.0062566 -0.0103943 -0.0010183 0.0054005 -0.0084390 0.0059152 0.0000588 0.0103009 0.0023569 -0.0196486 -0.0024419 -0.0190471 -0.0261483 0.0021436 -0.0217068 -0.0220400 -0.0091850 -0.0087547 0.0106794 0.0051262 -0.0047605 -0.0132503 0.0055095 -0.0071134 -0.0049495 -0.0041889 -0.0121243 -0.0074443 -0.0082168 0.0058507 -0.0086690 0.0054238 -0.0038309 -0.0297297 -0.0131928 -0.0070937 -0.0230230 -0.0031625 -0.0206135 -0.0116756 -0.0099878 -0.0091410 -0.0150093 -0.0146092 -0.0150133 0.0164529 0.0024148 -0.0004595 0.0074875 0.0018166 0.0012628 0.0000002 0.0075863 0.0107465 0.0070501 0.0056345 -0.0033435 0.0038711 0.0092878 0.0058208 -0.0026666 0.0051762 0.0089374 0.0144787 0.0115292 0.0014093 -0.0117892 -0.0088438 0.0067838 -0.0004994 -0.0053144 -0.0056032 -0.0052997 -0.0189152 -0.0044156 0.0003541 0.0050137 0.0002342 0.0054290 -0.0062960 0.0043007 -0.0059182 -0.0060789 -0.0072637 0.0091212 -0.0149915 -0.0147805 -0.0270856 -0.0099026 -0.0136301 -0.0072635 0.0053138 -0.0211235 -0.0221235 -0.0019526 -0.0144973 0.0015749 -0.0287521 -0.0196646 -0.0147050 -0.0247799 -0.0068412 -0.0050934 0.0052646 0.0014501 -0.0026364 0.0064148 -0.0018849 -0.0018507 -0.0114341 -0.0101415 -0.0057819 -0.0077683 -0.0080722 -0.0173271 -0.0100763 0.0034232 -0.0078059 -0.0154769 -0.0115985 -0.0182658 -0.0103751 0.0052146 -0.0223248 -0.0089341 0.0166373 0.0116151 -0.0097948 -0.0134404 -0.0085597 -0.0062076 -0.0029804 -0.0019487 0.0028236 -0.0226430 -0.0027410 -0.0083386 0.0011323 0.0116684 -0.0146898 -0.0161827 -0.0062908 -0.0131002 0.0067145 0.0034714 0.0081110 -0.0088480 -0.0074654 -0.0097692 -0.0054947 -0.0045592 -0.0024737 0.0048471 -0.0050406 -0.0117337 0.0013253 -0.0088078 -0.0062128 -0.0134959 -0.0144371 -0.0065892 -0.0224227 -0.0214279 -0.0087289 -0.0125174 0.0207893 0.0071476 -0.0071197 -0.0252629 0.0035984 -0.0122309 0.0026072 -0.0191630 -0.0009801 -0.0165198 0.0035358 -0.0082752 -0.0115161 -0.0035539 -0.0134957 -0.0093950 -0.0242978 -0.0046329 -0.0066824 -0.0014043 -0.0020235 -0.0002771 -0.0064988 -0.0132490 0.0096672 0.0237404 -0.0114966 -0.0167542 -0.0096389 -0.0191315 0.0281179 0.0162742 0.0020165 0.0073104 0.0093457 0.0057020 -0.0029484 0.0115313 0.0081911 -0.0091490 -0.0011299 -0.0221808 0.0061119 -0.0023873 0.0072216 0.0054051 0.0016265 -0.0188454 -0.0086006 -0.0038561 0.0057990 -0.0111710 -0.0127749 -0.0136827 -0.0168094 -0.0025284 -0.0071517 -0.0048920 -0.0007898 -0.0164125 -0.0091670 0.0016700 -0.0047209 -0.0037610 -0.0023568 -0.0014296 0.0148569 0.0013899 -0.0069684 -0.0099407 -0.0186230 0.0022210 -0.0082775 -0.0114414 -0.0006981 -0.0063441 -0.0008672 0.0023579 0.0046820
-0.0199769 -0.0060008 0.0039565 0.0011475 -0.0039145 0.0209033 0.0041687 0.0096945 -0.0158874 0.0226630 0.0161576 -0.0182083 0.0053826 -0.0096189 -0.0104371 -0.0072579 0.0033371 -0.0011047 0.0081024 0.0056729 -0.0086050 -0.0075101 -0.0008673 0.0041527 -0.0076883 0.0008665 0.0089938 0.0058907 0.0083022 0.0055527 0.0187382 0.0050378 0.0025090 -0.0013416 0.0032812 0.0011569 0.0079542 0.0312298 0.0122591 0.0054493 0.0006288 0.0055200 0.0044334 0.0103955 0.0151728 0.0090877 0.0106276 0.0043388 0.0103643 -0.0033102 0.0213243 -0.0062762 0.0105228 0.0014741 -0.0039865 -0.0021276 0.8728854 -0.0153730 0.0171114 0.0109228 0.0043930 0.0007908 0.0107552 0.0079045 -0.0137684 -0.0115058 -0.0078501 -0.0128097 -0.0076901 -0.0032503 0.0113371 -0.0054513 0.0045079 0.0068738 -0.0045563 0.0044780 0.0027986 0.0103775 -0.0093724 -0.0008537 0.0161264 0.0087342 0.0223659 0.0288655 0.0076151 0.0138140 0.0099975 0.0105905 0.0135355 -0.0048461 0.0046092 -0.0066715 -0.0023279 0.0000193 0.0033153 0.0099230 0.0220089 0.0319155 -0.0091488 -0.0133581 0.0199466 0.0184281 0.0081842 -0.0185095 0.0177022 -0.0020445 0.0163381 0.0267325 0.0131376 -0.0037223 0.0109154 0.0133032 0.0098461 0.0291009 0.0166645 0.0162258 0.0063857 -0.0021796 0.0181155 0.0064209 0.0142970 0.0153902 -0.0075137 -0.0030512 0.0070185 0.0081974 0.0064594 -0.0021125 0.0098966 -0.0044794 0.0028957 0.0142132 0.0114036 0.0132456 -0.0065259 0.0015936 0.0407463 0.0346467 0.0080038 0.0043557 0.0011058 -0.0183628 -0.0177790 -0.0137264 0.0003883 -0.0101977 0.0114843 0.0194098 -0.0062213 -0.0103365 0.0075292 -0.0133285 -0.0181147 -0.0072431 0.0018801 0.0086301 0.0079277 0.0013785 0.0028932 0.0132054 0.0174423 -0.0135499 0.0054968 -0.0018048 0.0182432 0.0085908 0.0021238 -0.0015675 0.0115916 0.0012962 0.0171998 0.0147279 -0.0054151 -0.0073762 0.0023615 0.0158926 0.0104568 0.0243112 0.0151968 -0.0098596 0.0029458 0.0020775 0.0027531 0.0094238 0.0074280 0.0062856 -0.0003295 0.0159741 0.0027113 0.0132115 0.0093475 0.0066758 -0.0126164 0.0078289 0.0051312 0.0032256 0.0050783 0.0127824 -0.0039977 0.0172810 -0.0003531 -0.0031074 0.0054266 -0.0154076 0.0055070 0.0032931 -0.0091120 0.0002048 0.0082211 0.0106036 -0.0023502 -0.0010447 -0.0152519 -0.0221031 -0.0008156 -0.0014475 -0.0121183 -0.0188378 -0.0039658 -0.0023137 -0.0193868 -0.0026780 -0.0158541 -0.0104047 -0.0052345 -0.0238141 -0.0021263 -0.0215071 0.0056633 0.0048945 -0.0109496 -0.0134373 0.0010601 -0.0117177 -0.0199493 -0.0119932 -0.0148436 -0.0028691 -0.0030152 -0.0034686 -0.0069469 -0.0175879 -0.0173619 -0.0106904 0.0097298 -0.0068567 0.0015900 0.0042589 -0.0013463 -0.0003646 0.0081076 -0.0177584 -0.0058744 -0.0046568 -0.0186026 -0.0047293 -0.0000161 -0.0188427 -0.0113769 -0.0102534 -0.0009630 -0.0027955 0.0033369 -0.0116482 -0.0024542 -0.0112745 -0.0061931 0.0052727 0.0017461 0.0081659 -0.0070887 0.0089688 0.0079410 0.0066569 -0.0150456 0.0000171 -0.0087263 -0.0221205 -0.0009097 -0.0029036 0.0059553 -0.0057359 -0.0063770 0.0099950 -0.0037875 -0.0040123 0.0038547 -0.0171275 -0.0089962 -0.0002807 -0.0071189 -0.0210717 -0.0085725 -0.0105032 0.0081999 0.0166828 -0.0233603 -0.0059107 -0.0157880 -0.0120272 0.0011093 -0.0061259 -0.0056671 -0.0067531 0.0176039 0.0046979 0.0134920 0.0112607 0.0090365 0.0187035 0.0112664 0.0160852 0.0159644 0.0079506 -0.0019234 -0.0055191 -0.0113462 -0.0070605 -0.0052741 -0.0089049 -0.0123585 -0.0078641 -0.0117486 -0.0107039 -0.0175112 -0.0079813 -0.0071141 -0.0122641 -0.0038707 -0.0018624 -0.0182857 -0.0053588 -0.0077599 -0.0158014 -0.0056912 0.0042177 0.0018404 0.0143366 0.0022069 0.0019336 0.0028869 -0.0089245 -0.0185515 0.0009853 0.0022459 -0.0053341 -0.0115920 0.0106584 -0.0063608 0.0041985 0.0044523 -0.0047532 -0.0058574 0.0161340 -0.0017118 -0.0020649 -0.0088105 -0.0149745 -0.0030672 -0.0236188 -0.0143486 -0.0040356 -0.0058644 -0.0202395 -0.0225633 -0.0312550 -0.0065800 -0.0023263 0.0039875 -0.0014572 0.0024136 -0.0024322 -0.0068845 0.0039248 -0.0034719 0.0009094 0.0167539 0.0110972 0.0022292 -0.0070202 -0.0005488 0.0111293 0.0064247 0.0064578 -0.0050030 0.0023611 -0.0027815 0.0082993 0.0007872 0.0067018 0.0062233 0.0089071 0.0063800 0.0210648 0.0161905 0.0007004 -0.0012056 -0.0087303 -0.0071035 -0.0060125 -0.0008294 0.0028866 0.0127407 -0.0191369 -0.0068160 0.0029020 -0.0004301 0.0040366 0.0012906 -0.0002032 -0.0056647 -0.0145397 0.0021525 -0.0168782 0.0027565 -0.0126141 -0.0037998 -0.0208702 -0.0041092 -0.0091739 0.0014337 -0.0181239 -0.0034141 -0.0057783 -0.0261725 -0.0032753 0.0094796 0.0050968 -0.0097269 -0.0096935 -0.0063944 0.0087331 -0.0016762 -0.0038266 -0.0092998 -0.0106923 -0.0097057 -0.0093505 0.0111412 0.0208959 -0.0044604 -0.0061905 0.0115837 0.0033206 0.0052097 -0.0079232 0.0053455 -0.0082672 0.0086939 -0.0064748 0.0037935 -0.0267819 0.0031280 0.0075510 0.0014416 0.0085340 0.0133785 -0.0095201 0.0076695 -0.0068977 -0.0140147 0.0043020 0.0034053 -0.0152277 -0.0068241 -0.0112101 0.0053628 -0.0149837 -0.0200361 -0.0111573 -0.0092021 -0.0108322 -0.0052218 -0.0082977 0.0118312 0.0121188 0.0140102 -0.0078615 0.0030383 0.0053176 0.0098243 0.0155783 -0.0049765 0.0015611 0.0010854 -0.0025102 0.0103358 0.0067331 -0.0124786 0.0000242 -0.0077601 -0.0017266 0.0061880 0.0222053 0.0072148 -0.0080687 0.0077258 0.0109292 -0.0084577 0.0063979 0.0056573 -0.0071326 -0.0254741 -0.0166340 -0.0114585 -0.0184061 -0.0093686 -0.0250664 -0.0011478 -0.0231597 -0.0240693 -0.0198562 -0.0292006 -0.0151894 -0.0048154 -0.0133698 0.0178027 0.0106197 0.0122489 0.0091025 -0.0001769 0.0038415 0.0042550 0.0091630 -0.0092716 0.0036547 0.0025686 -0.0140146 0.0301146 0.0047054 0.0037938 -0.0033516 -0.0088467 -0.0322402 -0.0192286 -0.0024371 -0.0096220 -0.0112027 -0.0034527 -0.0206418 -0.0226650 -0.0209332 -0.0180745 -0.0112972 -0.0178406 -0.0175399 -0.0158702 -0.0356444 0.0045779 -0.0194106 -0.0179379 -0.0186082 -0.0162538 -0.0224552 -0.0137816 0.0173234 0.0076195 0.0112887 0.0027270 -0.0009545 -0.0067894 -0.0101095 0.0101912 -0.0252601 -0.0226113 -0.0219835 -0.0239668 -0.0165068 -0.0049870 -0.0048549 -0.0007770 -0.0152069 0.0158470 0.0018340 0.0000280 -0.0017661 -0.0170829 -0.0080279 -0.0127273 0.0096610 -0.0154108 -0.0258257 -0.0059598 -0.0018449 -0.0003324 -0.0027800 -0.0156541 -0.0117701 0.0003401 -0.0135500 0.0097867 -0.0160686 0.0163068 0.0233996 0.0063539 -0.0064780 0.0113885 0.0144666 0.0038069 0.0125759 0.0016709 0.0005485 -0.0046130 0.0161188 -0.0091665 -0.0183030 -0.0160141 0.0000745 -0.0036045 -0.0167064 -0.0021811 0.0117725 -0.0189446 -0.0057727 0.0013388 -0.0024884
0.0589342 -0.0221097 -0.0040712 -0.0013462 -0.0329440 -0.0046912 0.0229158 0.0145875 0.0193514 -0.0027258 -0.0016851 0.0003435 0.0316978 0.0390136 0.0345078 0.0355012 -0.0106543 0.0048118 -0.0017249 -0.0109799 0.0274972 -0.0112518 0.0354834 0.0348829 0.0473153 -0.0174368 -0.0155563 0.0012277 0.0244021 0.0077143 -0.0150255 -0.0175276 -0.0307702 0.0059675 0.0028380 0.0100525 0.0054115 -0.0055388 0.0160105 0.0325305 -0.0001965 0.0237493 0.0171218 -0.0044393 0.0167131 -0.0147455 0.0011807 0.0225657 0.0004355 -0.0146982 -0.0320677 -0.0106733 0.0162872 0.0227637 0.0196228 0.0259892 -0.0153730 0.8336198 -0.0281703 -0.0006450 0.0088807 -0.0025698 -0.0065239 0.0012341 0.0300210 0.0179118 0.0185578 0.0138898 0.0227324 0.0230483 0.0228413 0.0249415 0.0173033 0.0295035 0.0015046 -0.0187006 0.0014774 -0.0083534 -0.0158957 0.0213595 0.0088124 0.0127727 0.0096326 0.0013243 0.0179328 0.0025033 -0.0051382 0.0053292 -0.0075197 0.0327045 0.0552789 0.0044230 0.0077447 0.0103512 -0.0167057 -0.0072113 0.0086278 -0.0134184 0.0643358 -0.0054796 0.0118160 0.0206644 0.0063513 0.0561053 0.0208771 0.0201935 -0.0104022 -0.0330003 0.0075772 -0.0043817 -0.0031590 0.0276358 0.0146554 -0.0133369 -0.0287537 -0.0180515 0.0080208 -0.0080807 0.0078291 0.0217586 -0.0075484 0.0079033 -0.0233344 0.0160104 -0.0142955 -0.0301609 -0.0142607 0.0380749 0.0181748 0.0232238 -0.0244751 0.0175074 -0.0131869 -0.0056810 0.0414646 0.0030150 -0.0136226 -0.0241602 -0.0027438 -0.0057797 0.0110401 0.0265639 0.0193231 0.0407354 -0.0141003 0.0571481 0.0035453 -0.0172905 0.0007575 0.0194323 0.0058227 0.0423687 0.0374720 0.0003450 0.0147905 0.0230614 -0.0035452 0.0348386 -0.0264300 -0.0205756 0.0039438 0.0180542 0.0298016 -0.0200615 -0.0055447 0.0173743 0.0379247 0.0441702 0.0053387 0.0191742 0.0273044 0.0142389 -0.0145201 0.0548034 0.0041864 -0.0008490 0.0199153 0.0035670 0.0046869 0.0098793 0.0321627 0.0512380 0.0086188 0.0244069 0.0253712 -0.0027014 -0.0111642 0.0116074 0.0008259 0.0006296 -0.0115052 0.0221099 0.0657017 0.0124137 0.0130504 0.0373216 0.0023097 0.0065568 -0.0220068 -0.0037074 -0.0278984 0.0279835 -0.0196452 0.0405902 0.0073212 0.0088052 0.0084145 0.0476647 0.0365965 -0.0005295 -0.0155577 0.0384965 0.0528393 0.0308924 0.0285197 0.0320292 0.0260079 0.0150515 0.0485902 -0.0051972 0.0384055 0.0491520 0.0486982 0.0153052 0.0207433 0.0300281 -0.0058215 0.0505018 0.0023280 0.0104117 0.0685811 0.0582502 0.0527073 0.0495588 0.0505081 0.0402817 0.0723098 0.0471090 0.0369637 0.0645130 0.0503529 0.0348207 0.0543423 0.0725596 -0.0057899 0.0288812 0.0195619 -0.0161917 0.0332960 0.0340111 0.0002375 0.0453555 0.0425779 0.0121697 0.0641047 0.0511025 0.0518128 0.0656251 0.0664121 0.0549940 0.0509540 0.0082644 0.0165486 0.0306298 0.0055626 0.0169568 0.0073769 0.0100848 -0.0205320 -0.0057584 0.0264912 0.0188880 -0.0029039 0.0264701 0.0587022 0.0386015 0.0506279 0.0411907 0.0105406 0.0053275 0.0052508 0.0259745 -0.0141556 0.0277627 0.0386465 0.0348774 0.0422095 0.0269680 0.0529601 0.0571084 0.0549922 0.0689190 0.0390398 0.0327733 0.0282615 0.0140272 0.0344155 0.0403740 0.0420782 0.0215075 0.0346180 0.0382543 0.0014794 0.0316411 0.0142970 -0.0038874 -0.0162772 -0.0004188 -0.0263089 -0.0316385 0.0025622 -0.0062982 -0.0105271 -0.0060553 -0.0186941 -0.0201359 -0.0353170 -0.0310071 -0.0317850 -0.0301387 -0.0098439 -0.0227390 -0.0271087 -0.0206137 -0.0363835 -0.0281508 -0.0162339 -0.0401858 -0.0330492 -0.0224022 -0.0335129 -0.0507896 -0.0482527 -0.0245160 -0.0373075 -0.0398599 -0.0324533 -0.0277267 -0.0349303 -0.0222484 -0.0088310 -0.0098082 -0.0076438 -0.0200135 0.0073045 -0.0010449 -0.0016377 -0.0122290 -0.0184002 -0.0107898 -0.0083877 -0.0147353 -0.0102641 -0.0208167 -0.0144906 -0.0099476 -0.0072452 -0.0005227 0.0206206 0.0176870 0.0068336 0.0040982 0.0238041 0.0113122 0.0263216 0.0208940 -0.0015169 0.0033221 0.0049133 0.0084514 -0.0022396 0.0174717 0.0039470 -0.0053989 -0.0048050 -0.0131688 -0.0139542 -0.0170333 -0.0013786 -0.0014480 -0.0067060 -0.0370993 -0.0395006 -0.0146153 -0.0189838 -0.0322181 -0.0205394 -0.0290030 -0.0051280 -0.0120818 -0.0110538 -0.0191792 -0.0092410 -0.0036282 -0.0001616 -0.0160005 -0.0077716 -0.0234341 -0.0241290 -0.0159826 -0.0198337 -0.0213709 -0.0485039 -0.0173056 -0.0269355 -0.0292467 -0.0307041 -0.0396594 -0.0518915 -0.0390666 -0.0342086 -0.0417995 -0.0395146 -0.0313319 -0.0221786 0.0064003 0.0256410 0.0287540 -0.0192172 -0.0033859 -0.0191415 -0.0131038 -0.0082819 -0.0145245 -0.0204686 -0.0169643 -0.0073417 -0.0214051 -0.0079064 -0.0124378 -0.0017887 -0.0140889 -0.0074199 0.0019950 -0.0100710 0.0104059 -0.0100347 -0.0133959 -0.0295029 -0.0334800 0.0055388 -0.0042727 -0.0176826 -0.0059917 0.0098430 -0.0214450 -0.0103370 -0.0145667 -0.0229179 -0.0189652 -0.0145033 -0.0271785 -0.0078589 -0.0248752 -0.0151291 -0.0317079 -0.0198416 -0.0169142 -0.0299541 0.0085699 -0.0051611 -0.0004100 0.0052022 0.0288442 -0.0204857 -0.0091344 -0.0084156 -0.0174344 0.0004500 -0.0129699 -0.0173564 0.0053619 0.0030508 0.0111602 -0.0053266 0.0017620 -0.0136199 0.0012367 0.0108565 -0.0108407 -0.0063783 -0.0105126 -0.0066046 -0.0326020 -0.0323456 -0.0288469 -0.0204384 -0.0265033 -0.0219325 -0.0183498 -0.0170235 -0.0393649 -0.0155776 -0.0100444 -0.0403390 -0.0179222 -0.0120675 -0.0236386 -0.0160324 -0.0188842 -0.0201362 -0.0192074 0.0248830 0.0226603 0.0294568 0.0098053 0.0181771 0.0270989 0.0140436 0.0069833 0.0077318 0.0024409 0.0286691 0.0075778 0.0213968 -0.0197540 0.0039845 -0.0053300 -0.0145208 -0.0295553 -0.0215212 -0.0213064 -0.0268532 -0.0285549 -0.0288306 -0.0181714 -0.0187620 -0.0226803 -0.0081917 -0.0210210 -0.0260830 -0.0218263 -0.0044594 0.0118902 0.0088393 -0.0088549 -0.0033309 0.0151754 -0.0103338 0.0040582 0.0279449 0.0192338 0.0013358 0.0173761 0.0126253 0.0174639 0.0132566 0.0125726 0.0059720 0.0218729 0.0324123 0.0223434 0.0276238 0.0280125 0.0123972 -0.0135769 -0.0264520 -0.0113395 -0.0235228 0.0094253 0.0022201 -0.0141476 -0.0226376 0.0008722 0.0058442 0.0063141 0.0116763 -0.0079696 -0.0158683 0.0108549 0.0069638 0.0053494 0.0332442 -0.0024405 -0.0044189 0.0145401 -0.0209212 0.0075253 0.0083512 0.0071491 -0.0078087 -0.0055481 -0.0068946 0.0006313 0.0054672 -0.0028751 0.0287969 0.0171796 -0.0142831 -0.0052996 0.0190587 -0.0094020 -0.0231792 -0.0293735 -0.0342454 -0.0258800 -0.0278440 -0.0173441 -0.0272373 -0.0322318 -0.0348113 -0.0081432 0.0112823 0.0008956 0.0071080 0.0130855 -0.0024506 0.0043561 0.0273943 0.0030798 0.0035534 -0.0250253 -0.0335842 -0.0001481 -0.0051035 -0.0011157
-0.0284186 -0.0001553 0.0137798 0.0066350 0.0032399 0.0215266 -0.0023136 -0.0035919 -0.0083542 -0.0065559 0.0111079 -0.0009442 0.0087447 -0.0093736 -0.0002981 0.0021329 0.0102257 -0.0082197 -0.0106977 -0.0015159 0.0072421 0.0116996 -0.0080488 -0.0067203 -0.0021622 -0.0023260 0.0105272 -0.0119746 -0.0095501 0.0248734 -0.0033666 0.0150912 0.0115198 -0.0217142 -0.0124120 -0.0158622 -0.0145565 -0.0028903 0.0093432 -0.0082695 0.0098733 -0.0129051 0.0175567 0.0033941 0.0039831 0.0039115 -0.0149066 0.0012733 0.0026745 0.0094313 0.0100930 0.0178142 0.0080573 0.0020291 -0.0077753 -0.0111977 0.0171114 -0.0281703 0.9025608 0.0071232 0.0047233 0.0084207 0.0097045 -0.0035640 0.0013912 -0.0003555 -0.0041533 -0.0027487 0.0081546 -0.0037209 -0.0073077 -0.0028497 0.0081657 -0.0020621 0.0060359 0.0027496 0.0051016 0.0146891 -0.0141254 -0.0030904 0.0072290 0.0008625 0.0011391 -0.0060814 0.0046344 0.0035863 -0.0014676 -0.0026152 -0.0089070 -0.0009649 -0.0103563 0.0096016 -0.0157985 0.0100722 -0.0012765 -0.0038360 0.0126514 0.0122050 -0.0055986 0.0006590 0.0006723 0.0164000 -0.0157645 -0.0067887 0.0042216 -0.0034134 -0.0011529 -0.0030814 -0.0078955 -0.0180519 0.0169998 0.0086019 -0.0122375 -0.0051838 -0.0302619 -0.0005247 0.0156792 -0.0008396 0.0021278 -0.0051839 0.0029187 -0.0037287 0.0135301 -0.0073383 0.0072737 0.0118051 -0.0033705 -0.0089226 -0.0068766 -0.0043138 0.0085743 0.0078404 -0.0087442 -0.0171829 0.0012764 0.0033181 0.0139365 -0.0024582 0.0049089 0.0107369 -0.0062451 -0.0058739 -0.0027491 0.0026246 0.0002799 -0.0100841 -0.0138265 -0.0104406 -0.0011327 -0.0026838 -0.0142335 -0.0161988 -0.0051240 -0.0167797 -0.0100989 -0.0127420 0.0101394 -0.0029368 0.0037007 0.0060910 0.0068235 -0.0057975 0.0083951 -0.0031883 0.0126105 0.0134645 -0.0014591 -0.0064540 0.0046854 0.0107652 0.0187516 0.0026215 0.0128201 -0.0075125 -0.0152760 -0.0128970 -0.0156530 -0.0123488 -0.0263003 0.0023421 -0.0019427 0.0026690 0.0025883 -0.0029662 0.0021127 0.0068171 0.0031401 0.0145564 0.0045178 0.0127620 0.0053977 -0.0059528 -0.0079573 0.0069753 0.0171389 -0.0099486 -0.0005350 0.0104773 0.0005018 0.0132979 -0.0028302 -0.0014704 0.0116543 -0.0141720 0.0079795 -0.0012695 -0.0098793 -0.0124875 -0.0031724 -0.0082060 0.0029851 0.0018978 -0.0194517 -0.0110122 -0.0071195 -0.0056216 -0.0074294 -0.0246412 -0.0027579 -0.0124898 0.0107136 -0.0120366 -0.0091057 -0.0060862 -0.0213802 -0.0116692 0.0135882 -0.0128253 0.0199615 0.0224892 -0.0187235 -0.0147139 -0.0128695 -0.0148976 -0.0054550 -0.0114027 -0.0164847 -0.0188800 -0.0152752 -0.0139473 -0.0066491 -0.0068784 -0.0191811 -0.0099239 -0.0000003 -0.0160638 -0.0081732 0.0071317 -0.0268008 0.0035448 0.0150744 -0.0210139 -0.0129023 -0.0094034 -0.0190376 -0.0090028 0.0054234 -0.0115080 -0.0064651 -0.0093641 -0.0048149 0.0012875 0.0042690 -0.0169134 -0.0005612 0.0117618 0.0103816 0.0036297 0.0133341 0.0134943 -0.0104039 0.0247206 0.0057109 -0.0015212 -0.0081657 -0.0012142 -0.0191839 -0.0237495 0.0044031 0.0023982 -0.0065665 -0.0049433 0.0043496 0.0010984 -0.0032466 0.0031597 0.0025613 -0.0142121 -0.0131354 -0.0111346 -0.0026588 -0.0231657 -0.0042053 -0.0010985 -0.0206081 -0.0085072 -0.0183944 -0.0004811 -0.0077208 -0.0069331 -0.0199552 -0.0181333 0.0012377 -0.0173854 0.0071838 0.0094610 -0.0091129 0.0055756 0.0115204 0.0012760 -0.0011336 0.0012860 0.0047576 0.0048318 0.0109658 0.0161045 0.0283233 0.0274150 0.0287173 0.0232336 0.0155563 0.0129316 0.0185473 0.0137819 0.0006380 0.0310533 -0.0029358 -0.0052082 -0.0043741 -0.0134961 -0.0005087 -0.0046650 -0.0092236 -0.0016310 0.0076123 -0.0035361 -0.0052616 0.0122906 0.0065324 0.0190490 0.0016995 0.0054261 0.0088870 0.0033701 -0.0016163 0.0098325 0.0010681 -0.0039209 -0.0026119 0.0029946 0.0010388 0.0026165 0.0034725 0.0047763 0.0082150 -0.0011126 -0.0087514 0.0012609 -0.0175755 -0.0220194 0.0009943 -0.0228784 -0.0057641 -0.0203333 -0.0114633 0.0016983 0.0006768 -0.0089289 -0.0084924 -0.0232493 -0.0122303 -0.0034490 -0.0053143 -0.0223618 -0.0023171 -0.0037684 -0.0033388 -0.0020793 -0.0110441 0.0005189 0.0120460 -0.0022777 0.0288358 0.0039939 0.0038123 -0.0150847 0.0191001 0.0037559 0.0045185 0.0062351 -0.0036075 -0.0198828 -0.0020963 0.0005848 -0.0163194 0.0083310 0.0014557 0.0137861 0.0147149 -0.0194289 0.0079986 -0.0086207 0.0039600 -0.0119301 0.0266494 0.0036578 0.0106899 -0.0066726 0.0112314 -0.0018639 0.0116030 -0.0012816 0.0018997 0.0132847 -0.0120619 -0.0154973 -0.0083938 -0.0101686 -0.0146636 -0.0042113 -0.0188080 0.0059438 -0.0124920 -0.0223997 -0.0066259 -0.0113355 -0.0139151 -0.0100724 -0.0022303 0.0065785 0.0019274 0.0016741 -0.0196902 0.0023567 -0.0102744 0.0026869 -0.0065755 0.0149569 -0.0058699 -0.0063349 -0.0012266 -0.0027730 -0.0097849 -0.0091693 0.0064164 -0.0013647 -0.0022495 -0.0057181 0.0162362 0.0065732 0.0088707 0.0161955 0.0036619 -0.0006340 0.0115789 0.0082832 0.0189359 -0.0171188 -0.0098666 -0.0015147 -0.0106983 -0.0226136 -0.0223652 -0.0170772 -0.0322610 -0.0109023 -0.0202421 -0.0208673 -0.0131355 -0.0108333 -0.0250256 -0.0201629 -0.0156189 -0.0148535 -0.0151710 0.0027955 0.0038090 0.0049148 0.0007429 0.0009803 0.0014729 0.0019176 0.0059725 0.0087668 -0.0035844 0.0075400 0.0064688 0.0094185 -0.0022167 -0.0011862 0.0071617 0.0057900 -0.0082193 0.0332723 0.0009142 0.0014176 0.0238831 -0.0080645 0.0050265 0.0198780 0.0111001 -0.0055993 -0.0132750 -0.0108194 0.0037259 -0.0011617 -0.0236917 0.0038327 -0.0223051 -0.0016810 -0.0020908 0.0029094 -0.0167564 -0.0250850 -0.0214963 0.0043821 0.0020514 0.0051620 -0.0075202 0.0062535 0.0090443 0.0109037 0.0256905 0.0013495 -0.0031050 -0.0008349 0.0023448 0.0119789 0.0065048 0.0031869 -0.0042528 0.0088713 -0.0154347 -0.0119266 -0.0178154 0.0145283 0.0108813 -0.0053125 0.0204365 -0.0263883 -0.0029626 -0.0123805 0.0040425 -0.0193944 0.0043148 -0.0139136 -0.0101084 -0.0114589 -0.0058859 0.0024990 -0.0111503 0.0063425 -0.0001548 0.0059287 -0.0083872 -0.0047001 0.0275771 0.0135781 0.0060370 -0.0007800 -0.0076906 0.0007931 0.0055567 -0.0117932 0.0035853 -0.0137970 -0.0062812 -0.0068046 0.0054586 0.0036538 0.0096837 0.0023600 0.0119398 -0.0086666 0.0126192 0.0060557 0.0071716 -0.0142394 -0.0167178 -0.0045467 -0.0024233 -0.0074573 0.0009238 0.0090555 -0.0037515 0.0017442 0.0021660 -0.0091187 -0.0114240 -0.0042020 0.0118544 0.0025110 0.0163208 -0.0033838 -0.0060853 -0.0274486 0.0071214 0.0098271 -0.0055011 0.0278737 0.0162942 -0.0015362 -0.0095004 -0.0024930 0.0053484 -0.0213679 -0.0135820 -0.0077427 -0.0068970 -0.0167205 -0.0027164 0.0161890 0.0239404 -0.0005623 0.0018772 -0.0110663
-0.0015946 0.0030044 -0.0013765 0.0017427 -0.0033589 0.0009162 0.0244789 0.0098213 0.0031670 0.0075602 0.0158181 0.0185705 0.0183190 0.0185541 -0.0070789 0.0014550 -0.0104907 -0.0052850 -0.0014826 -0.0019276 0.0015670 0.0001828 0.0146552 0.0150107 -0.0043414 -0.0034771 -0.0012889 0.0113856 0.0146945 0.0269150 -0.0075403 0.0078001 0.0039699 0.0186773 0.0110381 0.0180874 0.0131382 0.0157909 0.0104925 0.0244648 0.0160920 0.0195750 0.0096064 0.0165164 0.0294686 0.0240827 0.0186714 0.0177094 0.0179962 0.0038343 0.0061192 -0.0011293 0.0188171 0.0201896 0.0119145 0.0011827 0.0109228 -0.0006450 0.0071232 0.8330526 0.0353103 0.0127070 0.0042063 0.0106887 -0.0121980 -0.0186185 -0.0110590 -0.0201285 -0.0131921 0.0026655 0.0238126 0.0012682 0.0131631 0.0258938 0.0157040 0.0178382 0.0303491 0.0192170 -0.0038330 0.0037439 0.0173010 0.0145704 0.0251415 0.0237251 0.0226809 0.0359114 0.0307200 0.0279592 0.0151013 0.0018665 0.0039377 -0.0010585 0.0032413 0.0031333 -0.0121412 0.0127229 0.0193109 0.0213146 0.0018488 0.0190926 0.0317271 0.0188714 0.0029507 0.0053102 0.0164995 0.0261506 0.0249779 0.0313575 0.0117491 0.0186860 0.0294377 0.0192026 0.0186271 0.0160310 0.0102071 0.0059348 0.0340681 0.0060729 0.0312715 0.0154844 0.0106753 0.0116305 0.0034285 0.0191283 0.0175088 0.0223023 0.0166174 -0.0061552 0.0159809 0.0065611 -0.0035798 0.0041408 -0.0191143 -0.0144368 -0.0083936 0.0232747 0.0272252 0.0384855 0.0061538 0.0108914 -0.0017659 -0.0053882 -0.0116023 -0.0022383 -0.0062833 -0.0111217 -0.0189741 -0.0159953 0.0196501 -0.0055274 0.0029802 -0.0031682 -0.0114930 0.0122908 0.0015248 -0.0103135 0.0184946 0.0009731 -0.0005424 0.0105998 -0.0029530 0.0008150 0.0335528 0.0062353 0.0146387 0.0121120 0.0172431 -0.0012263 -0.0034230 0.0133949 0.0226742 0.0172672 0.0004850 0.0110414 0.0029229 -0.0063224 0.0141041 0.0198149 0.0081881 0.0014545 0.0085940 0.0048259 0.0155130 0.0049369 0.0194692 -0.0023158 0.0036172 0.0235650 0.0156514 0.0072655 0.0202969 0.0210971 -0.0103125 0.0027969 0.0072035 0.0193857 0.0007254 0.0170775 0.0056351 0.0296600 -0.0104094 0.0016603 0.0132155 -0.0138740 0.0213858 0.0246811 -0.0102546 -0.0087812 0.0171933 0.0293045 -0.0034840 -0.0093306 -0.0059509 -0.0041324 0.0111672 0.0107962 -0.0105974 -0.0049898 -0.0098128 0.0012586 -0.0085846 -0.0019925 -0.0015668 -0.0030678 -0.0116274 -0.0076667 -0.0052952 -0.0016213 0.0134749 0.0067150 -0.0005866 -0.0056206 -0.0136779 -0.0128674 -0.0065206 -0.0123214 -0.0008216 -0.0062653 -0.0006994 -0.0040780 -0.0095299 -0.0123802 -0.0165147 -0.0110520 -0.0061089 -0.0211523 0.0144768 0.0030893 -0.0066700 0.0057231 0.0067861 -0.0140115 -0.0003388 0.0017714 -0.0007634 -0.0035218 -0.0162696 -0.0111740 -0.0044639 0.0044076 0.0087278 0.0129924 0.0128238 -0.0088476 -0.0005332 0.0150790 0.0055385 0.0006678 0.0058531 0.0022004 -0.0041084 0.0081937 0.0023044 0.0114511 -0.0002623 0.0020193 -0.0079197 -0.0051835 -0.0052241 0.0065604 0.0215900 0.0128763 0.0055139 0.0116593 0.0071169 0.0129163 0.0129254 -0.0184369 -0.0044860 -0.0017834 -0.0076158 -0.0250664 -0.0034008 -0.0119277 -0.0123250 0.0109877 -0.0082200 -0.0168698 -0.0097125 0.0020924 0.0194340 -0.0102951 0.0057888 -0.0041896 0.0214423 0.0170358 0.0276157 0.0245177 0.0101897 0.0168388 0.0169210 0.0210629 0.0220174 0.0242800 -0.0061268 -0.0103601 -0.0098579 -0.0136319 0.0037006 -0.0024751 -0.0065374 -0.0061323 -0.0042125 -0.0086031 0.0009247 -0.0185533 -0.0116466 -0.0171943 -0.0245329 0.0020571 -0.0276460 -0.0130541 -0.0159002 -0.0048029 -0.0035362 -0.0122075 -0.0012109 -0.0042293 -0.0053337 -0.0136711 -0.0141517 0.0027138 -0.0266405 0.0029857 -0.0031544 -0.0046561 -0.0130391 -0.0019384 0.0143041 0.0119723 0.0113785 0.0183719 -0.0023930 -0.0079802 -0.0069199 0.0007456 0.0002761 -0.0208228 -0.0157315 -0.0152905 -0.0150422 -0.0125269 -0.0198293 -0.0320539 -0.0135475 -0.0158980 -0.0168091 -0.0079480 -0.0314005 -0.0120620 -0.0189437 -0.0208875 -0.0234504 -0.0255772 -0.0011189 0.0073567 -0.0007049 0.0182448 -0.0052392 -0.0027379 -0.0065789 0.0030780 0.0178336 -0.0043265 -0.0000706 -0.0004385 0.0069033 0.0096938 0.0001597 -0.0068276 0.0004042 0.0138336 -0.0017032 -0.0032826 -0.0049606 -0.0064028 0.0043198 0.0032483 0.0040253 -0.0270240 -0.0008953 0.0106035 0.0311465 0.0142083 0.0217693 0.0088773 0.0085207 0.0071593 0.0108531 0.0095431 0.0147815 0.0080600 0.0158431 0.0108081 0.0142765 -0.0180458 -0.0105495 -0.0116234 -0.0139124 0.0012885 0.0092738 0.0081029 0.0032680 0.0034174 0.0034606 -0.0119762 -0.0151858 0.0006975 -0.0059982 -0.0102500 -0.0193265 -0.0138425 0.0014124 -0.0150168 -0.0167669 -0.0126320 -0.0136865 -0.0124501 -0.0111787 -0.0100268 0.0083748 -0.0135182 -0.0108087 0.0088384 0.0034215 -0.0144566 0.0084372 -0.0007874 -0.0010009 -0.0077468 -0.0109539 -0.0128527 0.0184056 0.0152969 0.0015016 -0.0005322 0.0009267 -0.0043425 -0.0027348 -0.0242332 -0.0152542 -0.0231546 -0.0269798 -0.0183806 -0.0182745 -0.0232915 -0.0287724 -0.0217757 -0.0286433 -0.0217589 -0.0233303 -0.0249292 -0.0252273 -0.0085909 -0.0159446 0.0050790 0.0137781 0.0264590 -0.0034925 -0.0019909 0.0085586 0.0004543 -0.0139244 -0.0043916 -0.0006165 0.0129170 -0.0159127 0.0038715 -0.0081941 -0.0084258 -0.0002579 0.0157723 0.0059346 -0.0076735 -0.0136463 -0.0061538 0.0030348 -0.0031349 0.0075016 -0.0102283 -0.0060044 -0.0096464 -0.0172472 -0.0272069 -0.0167392 -0.0303899 -0.0142230 -0.0264118 -0.0237278 -0.0066954 -0.0298919 -0.0193197 -0.0131086 -0.0266539 -0.0148869 0.0010200 0.0147047 0.0168259 0.0063556 0.0080064 -0.0137785 0.0076376 -0.0057600 0.0037657 -0.0058892 -0.0061057 0.0109227 -0.0046630 -0.0095187 -0.0048919 -0.0102909 -0.0119098 -0.0098604 -0.0160349 -0.0298621 0.0080134 0.0010696 -0.0205380 -0.0019656 -0.0343827 -0.0285551 -0.0201996 -0.0097190 -0.0189516 -0.0208424 -0.0178969 -0.0264195 -0.0218774 -0.0123201 -0.0211288 -0.0260910 -0.0226213 -0.0188817 -0.0087712 -0.0209515 0.0044094 0.0022269 -0.0079539 0.0024440 -0.0111024 -0.0012459 0.0205342 -0.0091889 -0.0081958 -0.0216255 -0.0228411 -0.0277897 -0.0082863 0.0029964 0.0131275 0.0040844 0.0021755 -0.0058229 0.0094382 -0.0032171 -0.0025183 -0.0074755 -0.0044250 -0.0261532 -0.0050981 -0.0128446 -0.0127041 -0.0109051 -0.0015617 -0.0107472 -0.0259793 -0.0193401 -0.0158090 -0.0155121 -0.0041614 -0.0062102 -0.0172253 -0.0002708 0.0074859 0.0107421 0.0103238 0.0062720 0.0109104 0.0138648 0.0121196 -0.0079267 -0.0017473 0.0065755 0.0171880 -0.0057214 -0.0131740 0.0042191 -0.0061564 0.0111189 -0.0217539 0.0005666 0.0111453 0.0025073 0.0120100 0.0146878 -0.0016278
0.0087845 -0.0134980 0.0106457 -0.0050596 -0.0144795 0.0294718 0.0366371 0.0069959 0.0036490 0.0080680 0.0108340 0.0259581 0.0389225 0.0273974 -0.0058901 0.0120064 0.0115332 0.0092268 0.0107402 0.0055214 0.0147606 0.0037470 0.0197514 0.0288961 0.0204659 0.0139955 0.0036037 0.0096333 0.0459329 0.0148787 0.0081375 0.0009635 0.0068246 0.0347019 0.0197717 0.0322189 0.0276407 0.0173971 0.0343321 0.0396361 0.0138647 0.0159502 0.0039195 0.0230314 0.0332351 0.0117356 0.0045848 0.0205767 0.0013282 0.0160623 -0.0015121 0.0067584 0.0237053 0.0428457 0.0079927 0.0141099 0.0043930 0.0088807 0.0047233 0.0353103 0.8182179 0.0270354 -0.0023048 0.0179890 -0.0085952 -0.0140157 -0.0032676 -0.0067102 -0.0000432 0.0084336 0.0225319 -0.0132664 0.0156203 0.0336532 0.0138132 0.0060135 0.0144828 0.0181041 0.0163395 0.0176663 0.0120277 0.0104628 0.0136174 0.0045206 0.0155019 0.0204130 -0.0037343 0.0150644 0.0043306 0.0173598 0.0289678 0.0116757 0.0200962 0.0186567 0.0046726 0.0208280 0.0248311 0.0237096 0.0106462 0.0174784 0.0329925 0.0204360 0.0116565 0.0369731 0.0349563 0.0214257 0.0163907 0.0081443 0.0194217 0.0103673 0.0170790 0.0366975 0.0384079 0.0112918 0.0027152 0.0017647 0.0322796 0.0109994 0.0327940 0.0299210 0.0179056 0.0117083 0.0062940 0.0370480 0.0162421 0.0374743 0.0054668 0.0044314 0.0223826 0.0364850 0.0073486 0.0192206 -0.0011356 0.0094676 0.0049488 0.0231673 -0.0000181 0.0329034 0.0049528 0.0231193 0.0080470 0.0040581 -0.0015671 -0.0041859 -0.0020453 0.0081489 0.0132638 -0.0002719 0.0023057 0.0035933 0.0083524 -0.0013510 0.0016062 0.0066723 0.0155511 0.0038223 0.0173817 0.0076049 0.0089024 0.0054368 0.0023382 0.0036670 0.0391197 0.0020705 0.0244145 0.0187230 0.0317744 0.0179646 0.0218855 0.0374709 0.0446337 0.0269504 0.0152398 0.0293398 0.0290350 0.0205325 0.0383522 0.0226323 0.0347105 0.0248565 0.0191449 0.0297599 0.0251237 0.0168741 0.0361459 0.0032398 0.0207279 0.0226931 0.0176375 0.0194820 0.0205578 0.0271322 0.0082350 0.0178245 0.0152205 0.0461541 0.0246628 0.0141243 0.0006507 0.0175881 0.0068286 0.0069705 0.0016371 0.0054246 0.0209707 0.0212351 0.0010459 0.0020540 0.0305735 0.0369539 0.0052914 -0.0082178 0.0067116 -0.0092312 0.0277793 0.0195802 -0.0020727 -0.0116947 0.0000196 -0.0042556 -0.0052575 0.0161423 0.0119346 -0.0185924 0.0029842 -0.0092446 0.0071015 0.0172569 0.0197476 0.0350189 0.0203766 0.0030260 0.0143731 0.0027584 0.0126079 -0.0026553 0.0131671 -0.0057586 -0.0071482 0.0179394 0.0156244 -0.0064551 -0.0186796 0.0001661 0.0031292 0.0026360 0.0332444 0.0200518 0.0052454 0.0149222 0.0341771 0.0022070 0.0022595 -0.0190678 0.0177350 0.0094846 0.0026557 0.0115192 0.0069772 0.0200847 0.0288075 0.0275970 0.0270362 0.0078714 0.0211696 0.0221022 0.0063096 0.0141577 0.0161828 0.0161572 0.0109228 0.0308231 0.0285013 0.0263035 0.0034411 0.0268912 0.0110458 0.0016994 0.0187056 0.0077403 0.0229519 0.0265783 0.0221687 0.0326215 0.0201571 0.0130625 0.0277586 0.0001384 0.0063993 -0.0009742 -0.0061929 0.0239808 -0.0078243 0.0014686 -0.0158068 0.0152119 -0.0069923 0.0089403 -0.0024926 0.0042585 0.0252008 0.0041493 0.0160205 0.0220242 0.0256059 -0.0029778 -0.0128650 0.0019141 -0.0155123 -0.0100144 0.0011317 0.0041147 0.0019275 -0.0062663 -0.0002937 -0.0029809 -0.0262749 -0.0090190 -0.0047304 -0.0084228 -0.0066451 -0.0072654 -0.0079132 -0.0043142 -0.0214858 -0.0153790 -0.0092441 -0.0199346 -0.0119322 -0.0103091 -0.0022001 -0.0124071 -0.0162945 -0.0077698 -0.0098748 -0.0174379 0.0016798 0.0024963 -0.0042983 -0.0105076 0.0101865 0.0153377 -0.0014290 -0.0100413 -0.0017771 -0.0016263 -0.0008404 -0.0108777 0.0093441 0.0121129 -0.0038810 0.0080638 -0.0135146 0.0019734 -0.0087876 0.0006244 -0.0040134 -0.0355872 -0.0314265 -0.0270473 -0.0277905 -0.0198281 -0.0213136 -0.0120469 -0.0245362 -0.0102628 -0.0246559 -0.0305863 -0.0236254 -0.0160489 -0.0315799 -0.0213590 -0.0336493 -0.0279139 -0.0092142 -0.0030267 -0.0133063 -0.0046583 -0.0036945 -0.0159286 -0.0167947 -0.0094948 -0.0040443 -0.0093988 0.0024805 -0.0225801 -0.0131469 0.0078147 0.0140452 -0.0045872 0.0027027 -0.0107974 0.0007959 -0.0024077 0.0039374 0.0026596 0.0057486 -0.0059877 -0.0068554 -0.0232193 0.0143631 0.0056962 0.0109982 -0.0060237 -0.0082003 0.0162897 -0.0043028 -0.0118458 -0.0104399 -0.0111658 -0.0043143 -0.0095696 0.0102730 0.0048538 -0.0037942 -0.0041571 -0.0026787 -0.0119159 0.0022125 -0.0104543 0.0036546 0.0026335 -0.0055907 -0.0002652 -0.0030559 0.0018494 -0.0014378 -0.0021562 -0.0033867 0.0101815 -0.0057018 0.0189298 0.0094006 0.0060983 0.0054314 0.0223872 0.0152191 0.0024801 -0.0104615 -0.0011623 0.0072260 -0.0104634 -0.0059122 0.0045623 -0.0069997 -0.0071591 -0.0056718 -0.0151696 0.0002798 -0.0059881 0.0106693 -0.0048163 0.0017969 0.0090169 0.0056381 -0.0062802 0.0025618 -0.0089917 0.0043543 -0.0354153 -0.0227058 -0.0405901 -0.0186001 -0.0179733 -0.0185174 -0.0165773 -0.0128175 -0.0371108 -0.0164235 -0.0220576 -0.0325486 -0.0158218 -0.0212508 -0.0140927 -0.0265331 0.0045629 0.0175338 -0.0146206 -0.0063026 -0.0044807 0.0015019 -0.0083801 -0.0230699 -0.0050298 0.0027766 -0.0001463 -0.0153451 -0.0080669 -0.0126577 -0.0068155 -0.0067596 -0.0113309 -0.0036513 -0.0112052 -0.0112878 -0.0146856 -0.0117742 -0.0125099 0.0068014 0.0040066 -0.0187215 -0.0120747 -0.0332195 -0.0272747 -0.0108936 -0.0246727 -0.0300216 -0.0207994 -0.0215678 -0.0169849 -0.0217004 -0.0321472 -0.0216322 -0.0454020 -0.0108392 -0.0059622 0.0133588 0.0099959 0.0035341 -0.0085745 -0.0121251 -0.0025430 -0.0116021 -0.0115289 -0.0080939 0.0001812 -0.0016517 0.0035188 0.0087970 -0.0064755 -0.0017517 -0.0295743 -0.0157400 -0.0316661 -0.0190243 -0.0081937 -0.0157309 0.0025987 -0.0167670 -0.0291191 -0.0231230 -0.0284406 -0.0144821 -0.0205622 -0.0295264 -0.0211210 -0.0354965 -0.0238041 -0.0068033 -0.0163989 -0.0187181 -0.0283048 -0.0219128 -0.0198385 -0.0235366 0.0117503 -0.0044599 0.0058069 -0.0037416 -0.0096326 -0.0231300 0.0030339 -0.0212583 -0.0177611 -0.0377535 -0.0204290 -0.0304907 -0.0156809 0.0122695 0.0047128 0.0080562 0.0133585 0.0110301 -0.0049138 0.0078085 -0.0199251 -0.0259911 -0.0221487 -0.0139861 -0.0208444 0.0010285 -0.0153884 -0.0070155 -0.0180089 -0.0210862 -0.0238230 -0.0247687 -0.0314915 -0.0297668 -0.0234629 -0.0259155 -0.0295232 -0.0231233 0.0018054 0.0052106 0.0033849 0.0057563 -0.0082451 -0.0076101 0.0014753 -0.0096193 -0.0003944 0.0132465 0.0169687 -0.0177703 -0.0345380 -0.0301465 -0.0210052 -0.0103145 -0.0188362 -0.0147439 -0.0084832 0.0116456 0.0140896 0.0048111 0.0091312
[truncated: 3,614,439 more chars]
