# Supplementary material for: Large haploblocks underlie rapid adaptation in the invasive weed Ambrosia artemisiifolia
Source: Nat Commun. 2023 Mar 27;14:1717. doi: 10.1038/s41467-023-37303-4 (PMC10042993; doi:10.1038/s41467-023-37303-4)
Supplement: Supplementary file 6 — Source Data [file 41467_2023_37303_MOESM6_ESM.zip › battlayetal2023-sourcedata/battlayetal2023-sourcedata-fig5/T_maxHeight_cm.WGS.NEW.pheno]

AA20-26	AA20-26	420
AA2-1	AA2-1	230
AA5-16	AA5-16	635
AA5-1	AA5-1	570
AA5-9A	AA5-9A	140
EU2-10-10	EU2-10-10	660
EU2-10-11	EU2-10-11	810
EU2-10-12	EU2-10-12	910
EU2-10-2	EU2-10-2	900
EU2-10-3	EU2-10-3	850
EU2-10-4	EU2-10-4	880
EU2-10-5	EU2-10-5	1070
EU2-10-7	EU2-10-7	730
EU2-10-9	EU2-10-9	805
EU2-12-13	EU2-12-13	630
EU2-14-12	EU2-14-12	750
EU2-14-13	EU2-14-13	920
EU2-14-1	EU2-14-1	670
EU2-16-12	EU2-16-12	600
EU2-16-13	EU2-16-13	620
EU2-16-1	EU2-16-1	780
EU2-17-10	EU2-17-10	450
EU2-17-11	EU2-17-11	750
EU2-17-1	EU2-17-1	630
EU2-17-2	EU2-17-2	690
EU2-17-3	EU2-17-3	670
EU2-17-5	EU2-17-5	540
EU2-17-6	EU2-17-6	760
EU2-17-7	EU2-17-7	430
EU2-17-8	EU2-17-8	700
EU2-17-9	EU2-17-9	585
EU2-02-10	EU2-02-10	690
EU2-02-1	EU2-02-1	670
EU2-20-10	EU2-20-10	245
EU2-20-11	EU2-20-11	370
EU2-20-1	EU2-20-1	270
EU2-21-13	EU2-21-13	590
EU2-21-14	EU2-21-14	990
EU2-21-16	EU2-21-16	640
EU2-21-18	EU2-21-18	730
EU2-21-20	EU2-21-20	530
EU2-21-22	EU2-21-22	840
EU2-21-24	EU2-21-24	740
EU2-21-27	EU2-21-27	680
EU2-21-28	EU2-21-28	520
EU2-21-29	EU2-21-29	670
EU2-22-10	EU2-22-10	440
EU2-22-13	EU2-22-13	580
EU2-22-15	EU2-22-15	700
EU2-22-18	EU2-22-18	460
EU2-22-19	EU2-22-19	480
EU2-22-1	EU2-22-1	545
EU2-22-22	EU2-22-22	760
EU2-22-24	EU2-22-24	550
EU2-22-25	EU2-22-25	450
EU2-22-26	EU2-22-26	700
EU2-23-10	EU2-23-10	780
EU2-23-17	EU2-23-17	720
EU2-24-10	EU2-24-10	800
EU2-24-1	EU2-24-1	1000
EU2-25-14	EU2-25-14	760
EU2-26-12	EU2-26-12	890
EU2-26-1	EU2-26-1	730
EU2-30-12	EU2-30-12	540
EU2-31-11	EU2-31-11	960
EU2-31-1	EU2-31-1	880
EU2-32-12	EU2-32-12	780
EU2-32-13	EU2-32-13	800
EU2-33-10	EU2-33-10	970
EU2-33-1	EU2-33-1	1090
EU2-35-14	EU2-35-14	535
EU2-35-1	EU2-35-1	580
EU2-36-11	EU2-36-11	890
EU2-37-11	EU2-37-11	820
EU2-37-1	EU2-37-1	750
EU2-38-12D	EU2-38-12D	685
EU2-38-13D	EU2-38-13D	820
EU2-04-12	EU2-04-12	710
EU2-05-18	EU2-05-18	850
EU2-05-23	EU2-05-23	730
EU2-05-25	EU2-05-25	770
EU2-06-15D	EU2-06-15D	560
EU2-06-18	EU2-06-18	520
EU2-08-13	EU2-08-13	670
EU2-08-21	EU2-08-21	680
EU2-08-4	EU2-08-4	600
EU2-09-10	EU2-09-10	630
Eu2-09-1	Eu2-09-1	410
FL-26	FL-26	1400
FL-9	FL-9	1430
IW-10	IW-10	900
IW-11	IW-11	920
KY-14	KY-14	930
KY-29	KY-29	960
MI-3	MI-3	250
MN2-1	MN2-1	720
MN2-3	MN2-3	800
MP-16	MP-16	1580
MP-18	MP-18	1720
MS-1	MS-1	740
MS-3	MS-3	770
NC-10-F	NC-10-F	1100
NC-9D	NC-9D	1130
OH-1	OH-1	700
OH-6	OH-6	850
ON3-7	ON3-7	410
PA-1	PA-1	620
PA-5	PA-5	1010
QC-2-17	QC-2-17	320
QC-2-19	QC-2-19	730
QC-2-1	QC-2-1	550
QC-2-20	QC-2-20	490
QC-2-22	QC-2-22	550
QC-2-25	QC-2-25	480
QC-2-26	QC-2-26	205
QC-2-28	QC-2-28	430
QC-2-29	QC-2-29	310
QC-2-30	QC-2-30	530
SC-K-1	SC-K-1	1340
SC-K-2	SC-K-2	1400
WI-3	WI-3	NA
