# Supplementary material for: Large haploblocks underlie rapid adaptation in the invasive weed Ambrosia artemisiifolia
Source: Nat Commun. 2023 Mar 27;14:1717. doi: 10.1038/s41467-023-37303-4 (PMC10042993; doi:10.1038/s41467-023-37303-4)
Supplement: Supplementary file 6 — Source Data [file 41467_2023_37303_MOESM6_ESM.zip › battlayetal2023-sourcedata/battlayetal2023-sourcedata-fig5/h1s2_57777580_72284242_gt.csv]

V1	PC1	PC2	V3	cluster	latitude	longitude	year	range	time.category	gt
280808-1-10	-0.009176966640547	0.0253485730324368	1	3	44.7249	22.4206	2013	Europe	modern	0.5
280808-1-11	-0.0453418456611505	0.0356901174823817	1	2	44.7249	22.4206	2013	Europe	modern	1
280808-1-12	-0.00464121857766954	0.0100731795194076	1	3	44.7249	22.4206	2013	Europe	modern	0.5
280808-1-16	0.0163243678852162	0.0249704984583973	1	3	44.7249	22.4206	2013	Europe	modern	0.5
280808-1-17	-0.00113242864059763	0.0200321580565187	1	3	44.7249	22.4206	2013	Europe	modern	0.5
280808-1-24	0.0525746645749599	0.00744509377666525	1	1	44.7249	22.4206	2013	Europe	modern	0
280808-1-3	-0.00733110509062253	0.0173841219348907	1	3	44.7249	22.4206	2013	Europe	modern	0.5
280808-1-5	-0.00603928932751962	0.0262924082097981	1	3	44.7249	22.4206	2013	Europe	modern	0.5
280808-1-8	0.0513201231362495	0.00856793972187045	1	1	44.7249	22.4206	2013	Europe	modern	0
A-2010-T1-1	-0.0339119683842221	0.0174029563411268	1	2	47.29309	11.04754	2010	Europe	modern	1
A-2010-T1-10	-0.0134700790411885	0.0310732935113308	1	3	47.29309	11.04754	2010	Europe	modern	0.5
A-2010-T1-2	-0.0116140602162648	0.0228113638877175	1	3	47.29309	11.04754	2010	Europe	modern	0.5
A-2010-T1-3	-0.0171583219698382	0.0465037773123783	1	3	47.29309	11.04754	2010	Europe	modern	0.5
A-2010-T1-4	0.0208717936513301	0.046225523451726	1	3	47.29309	11.04754	2010	Europe	modern	0.5
A-2010-T1-5	-0.0364145298179644	0.0126685536223955	1	2	47.29309	11.04754	2010	Europe	modern	1
A-2010-T1-6	-0.0386483620483435	0.0264657614362019	1	2	47.29309	11.04754	2010	Europe	modern	1
A-2010-T1-7	-0.0359953620993548	0.00785311115697505	1	2	47.29309	11.04754	2010	Europe	modern	1
A-2010-T1-8	-0.0350941670971089	0.00288055302013607	1	2	47.29309	11.04754	2010	Europe	modern	1
A-2010-T1-9	-0.0170843278930707	0.0391688251779779	1	3	47.29309	11.04754	2010	Europe	modern	0.5
AA16-19	0.0481731026787395	-0.0556917351022813	1	1	44.09456	-102.8705	2013	North America	modern	0
AA16-2	0.0431305488492438	-0.0580699874642015	1	1	44.09456	-102.8705	2013	North America	modern	0
AA2-1	0.00314613760002152	-0.0377540917049719	1	3	49.83778	-97.32931	2013	North America	modern	0.5
AA20-19	0.0468150689883452	-0.0563776759907514	1	1	48.14689	-103.57172	2013	North America	modern	0
AA20-26	0.0475618404381531	-0.0542048522869565	1	1	48.14689	-103.57172	2013	North America	modern	0
AA20-3	-0.0074947281916825	-0.134640434650893	1	2	48.14689	-103.57172	2013	North America	modern	1
AA3-15	0.00677475579272346	-0.0598419109316996	1	3	48.19453	-97.32856	2013	North America	modern	0.5
AA3-17	0.00214816483191169	-0.0305291161917677	1	3	48.19453	-97.32856	2013	North America	modern	0.5
AA3-23	-0.0151460084554485	-0.0559337244709461	1	2	48.19453	-97.32856	2013	North America	modern	1
AA5-1	-0.0239933544694348	-0.0426505268840012	1	2	46.21708	-96.05019	2013	North America	modern	1
AA5-16	0.00758498361959739	-0.0593811184842619	1	3	46.21708	-96.05019	2013	North America	modern	0.5
AA5-23	-0.0182096581006518	-0.0657719573988634	1	2	46.21708	-96.05019	2013	North America	modern	1
AA5-9A	-0.0254974101708735	-0.0388502667387163	1	2	46.21708	-96.05019	2013	North America	modern	1
AA7-12	-0.0265866570670835	-0.0319298436638155	1	2	44.738	-95.41233	2013	North America	modern	1
AA7-24	0.00432133420405229	-0.0322910907773989	1	3	44.738	-95.41233	2013	North America	modern	0.5
AA7-27	-0.0243071062336629	-0.0349564662067976	1	2	44.738	-95.41233	2013	North America	modern	1
am-26	-0.0266869532986693	-0.00158628696281001	1	2	47.089574	-94.639893	1889	North America	historic	1
AR-2019-1	-0.0036072357391714	0.00726548645794863	1	3	33.841883	-93.77575	2009/2010	North America	modern	0.5
AR-2019-2	0.00183380393688319	0.00350798643355771	1	3	33.841883	-93.77575	2009/2010	North America	modern	0.5
B-1	-0.0400515133661032	0.0226936881023532	1	2	44.90308	-0.53517	2019	Europe	modern	1
B-2	-0.0264309200209987	-0.0367107740974494	1	2	44.90308	-0.53517	2019	Europe	modern	1
B-3	-0.0329129483098208	0.0117729453106625	1	2	44.90308	-0.53517	2019	Europe	modern	1
B-4	-0.0296896069635279	-0.0257135153878858	1	2	44.90308	-0.53517	2019	Europe	modern	1
B2-1	-0.0329802767915036	7.04894705280083e-05	1	2	47.87951	18.15611	2014	Europe	modern	1
bg-101	0.0577415215998039	0.00606415388666328	1	1	40.734043	-74.001389	1899	North America	historic	0
bg-105	0.0553649673334098	0.0107973915616341	1	1	40.846099	-74.091167	1889	North America	historic	0
bg-12	0.0552551130885699	0.0250940340080252	1	1	26.943251	-80.582199	1924	North America	historic	0
bg-15	-0.0298744193864397	0.0120411674365725	1	2	34.767366	-92.247791	1931	North America	historic	1
bg-16	0.0336859065620419	0.0280754826401741	1	1	33.474165	-82.504263	1908	North America	historic	0
BG-17	0.0515083698103447	0.0263983657260296	1	1	26.834587	-81.092849	1930	North America	historic	0
BG-21	0.0433022074430391	0.041382695134212	1	1	29.885989	-84.589291	1920	North America	historic	0
bg-29	0.0556872053548105	0.00841107233031565	1	1	41.078872	-73.858709	1895	North America	historic	0
bg-42	-0.0110843908635463	-0.12255257515219	1	2	44.379367	-103.729849	1913	North America	historic	1
bg-48	0.0699465714090067	0.010231797359911	1	1	40.644653	-73.695703	1915	North America	historic	0
BG-5	0.0597950066183063	0.00931823445565441	1	1	40.861758	-73.868065	1904	North America	historic	0
bg-50	0.0594957164508788	0.010058558897176	1	1	40.644653	-73.695188	1915	North America	historic	0
bg-51	0.0726513105768279	0.0129671504334388	1	1	40.644653	-73.695188	1915	North America	historic	0
BG-56	0.0700023721646548	0.0171082907162433	1	1	25.142278	-80.924363	1905	North America	historic	0
BG-6	0.0655724183900609	0.0159143066767093	1	1	27.242787	-80.828018	1913	North America	historic	0
BG-63	-0.0124694469997249	-0.115456988711545	1	2	39.300651	-96.831021	1895	North America	historic	1
bg-72	0.048118654580734	0.0341955725428262	1	1	40.449468	-74.385538	1891	North America	historic	0
BG-73	-0.0218726829782613	-0.0864830787127416	1	2	39.085657	-94.584403	1895	North America	historic	1
BG-74	-0.0239160844048682	-0.0855243546502507	1	2	38.397725	-86.931782	1923	North America	historic	1
bg-77	0.0364297350228248	0.0337585035604605	1	1	40.729477	-73.634863	1919	North America	historic	0
bg-81	0.0403789673984195	-0.0290731909012836	1	1	40.874753	-73.457022	1919	North America	historic	0
bg-83	0.060457524600603	0.0100104130581874	1	1	40.740286	-74.002762	1899	North America	historic	0
bg-90	0.0429001393612386	0.034786138169319	1	1	42.959268	-77.057004	1894	North America	historic	0
bg-96	0.0429654815297084	-0.00105246626678884	1	1	43.379426	-76.150074	1920	North America	historic	0
BN-ON-6	-0.028334420943365	0.00659083092618467	1	2	45	-77.7	2013	North America	modern	1
BR-1	-0.0266978706835844	-0.0703495757271868	1	2	52.196746	10.468589	1887	Europe	historic	1
BR-3	0.0563795960251236	0.00409021412168027	1	1	44.727958	22.395114	1911	Europe	historic	0
BR-5	-0.000299270393849379	0.00413768448429099	1	3	49.417984	1.051403	1934	Europe	historic	0.5
BRNU-1	-0.0391544204744617	0.0083001413856005	1	2	48.941389	16.631111	1969	Europe	historic	1
BRNU-3	-0.0367454647630181	0.00155062061990537	1	2	49.346935	16.418393	1971	Europe	historic	1
BRNU6-1948	-0.00496041731498631	0.00678120448182429	1	3	48.98277778	17.40277778	1948	Europe	historic	0.5
C-1	0.0514725227539225	0.00701947187021684	1	1	55.082877	10.690763	1865	Europe	historic	0
C-11	0.0509195673906579	0.00770506165458442	1	1	55.245806	11.746402	1897	Europe	historic	0
C-13	-0.0176475073968473	0.0188402281486846	1	3	55.061221	15.071784	1901	Europe	historic	0.5
C-14B	0.00229752145785317	0.0151390973004593	1	3	56.45262	9.398121	1902	Europe	historic	0.5
C-15	-0.00279664223474123	-0.0479165108154297	1	3	55.066157	10.607936	1907	Europe	historic	0.5
C-17	-0.0241107106936081	-0.0487366891454564	1	2	55.403284	10.403451	1910	Europe	historic	1
C-18	-0.046010445235887	0.0423579616381978	1	2	55.463268	8.582725	1911	Europe	historic	1
C-19	0.00401324285794815	-0.0592216437303833	1	3	55.475379	8.459085	1913	Europe	historic	0.5
C-2	0.0278822353497669	-0.0929373829428513	1	3	55.245806	11.746402	1894	Europe	historic	0.5
C-29	-0.0107069599754792	-0.123572238622261	1	2	55.442211	11.792284	1917	Europe	historic	1
C-5	0.0690918600531009	0.00613181975696657	1	1	55.245806	11.746402	1897	Europe	historic	0
C-8	0.0522509167958418	0.00819767780789263	1	1	55.245806	11.746402	1897	Europe	historic	0
Caluire-26	-0.00143460582351866	0.0218371409655066	1	3	46.2352	8.01545	2017	Europe	modern	0.5
Caluire-27	-0.00341439545637039	0.00621931130154972	1	3	46.2352	8.01545	2017	Europe	modern	0.5
Caluire-31	-0.0453635830939772	0.0392017593239269	1	2	46.2352	8.01545	2017	Europe	modern	1
Caluire-32	-0.0445006848842144	0.0326363250734487	1	2	46.2352	8.01545	2017	Europe	modern	1
Caluire-36	-0.034536411978325	0.00693992020203897	1	2	46.2352	8.01545	2017	Europe	modern	1
Caluire-41	-0.0336803927100993	0.0219921819720785	1	2	46.2352	8.01545	2017	Europe	modern	1
Caluire-42	-0.0373827827163098	0.0166817459297468	1	2	46.2352	8.01545	2017	Europe	modern	1
Caluire-46	-2.12146993568147e-05	0.0100181950865998	1	3	46.2352	8.01545	2017	Europe	modern	0.5
Caluire-47	0.00113329792189899	0.0212713571190852	1	3	46.2352	8.01545	2017	Europe	modern	0.5
CT-H-1	0.0793330127299366	0.0145718514552538	1	1	41.2877	-73.76631	2009	North America	modern	0
CT-H-10	0.077360675481626	0.0136048879970284	1	1	41.2877	-73.76631	2009	North America	modern	0
CT-H-2	0.0610306806028805	0.0396518375174699	1	1	41.2877	-73.76631	2009	North America	modern	0
CT-H-3	0.078527242439514	0.0136998762060231	1	1	41.2877	-73.76631	2009	North America	modern	0
CT-H-4	0.0229268669364121	0.0201566085186313	1	3	41.2877	-73.76631	2009	North America	modern	0.5
CT-H-6	0.0722714108498156	0.00787396090479325	1	1	41.2877	-73.76631	2009	North America	modern	0
CT-H-7	0.0749553486814354	0.0122022287492433	1	1	41.2877	-73.76631	2009	North America	modern	0
CT-H-8	0.0770890185738856	0.0137629247525161	1	1	41.2877	-73.76631	2009	North America	modern	0
CT-H-9	0.0239243306566111	0.0219248440144986	1	3	41.2877	-73.76631	2009	North America	modern	0.5
D-2017-4-10	-0.0390767726190807	0.0380074562961262	1	2	52.8243	13.76905	2017	Europe	modern	1
D-2017-4-2	-0.0448249247313538	0.0659062834739228	1	2	52.8243	13.76905	2017	Europe	modern	1
D-2017-4-3	-0.0435662042012636	0.0489834334410615	1	2	52.8243	13.76905	2017	Europe	modern	1
D-2017-4-4	-0.0460799960207613	0.0618611820888091	1	2	52.8243	13.76905	2017	Europe	modern	1
D-2017-4-5	-0.0442306196096122	0.0575165851254252	1	2	52.8243	13.76905	2017	Europe	modern	1
D-2017-4-6	-0.042686563878052	0.0610016561511171	1	2	52.8243	13.76905	2017	Europe	modern	1
D-2017-4-7	-0.0443639897967173	0.0546650707314245	1	2	52.8243	13.76905	2017	Europe	modern	1
D-2017-4-9	-0.0391940995587624	0.0361897404649136	1	2	52.8243	13.76905	2017	Europe	modern	1
DB_27328	-0.0338510117855721	0.0582916774416894	1	2	51.951486	14.695565	1932	Europe	historic	1
DB_27333	-0.00169995251885567	-0.0424525249887153	1	3	44.464238	8.894184	1935	Europe	historic	0.5
DB_27334	0.0229318301365676	-0.127415874938354	1	3	44.464238	8.894184	1935	Europe	historic	0.5
DB_27336	0.0675569390598508	0.00272061525782393	1	1	47.269212	11.404102	1883	Europe	historic	0
DB_27337	-0.0112060541999308	0.0101706017697018	1	3	46.270303	3.800839	1880	Europe	historic	0.5
DB_27340	-0.00191646556459876	0.0121466735988826	1	3	51.339695	12.373075	1940	Europe	historic	0.5
EU2-02-1	-0.0355811150514738	0.00616247644761801	1	2	47.13087	16.90308	2014	Europe	modern	1
EU2-02-10	-0.0419818321503343	0.0353194280345072	1	2	47.13087	16.90308	2014	Europe	modern	1
EU2-03-9C	0.00880677315808811	-0.187127749556802	1	3	47.3278	19.7307	2014	Europe	modern	0.5
EU2-04-12	-0.0347654019078615	0.000284978958222248	1	2	47.87992	18.15447	2014	Europe	modern	1
EU2-05-18	0.0100734772430829	0.0273264578986286	1	3	45.46996	12.1092	2014	Europe	modern	0.5
EU2-05-23	-0.0123328682565289	0.0473327093576847	1	3	45.46996	12.1092	2014	Europe	modern	0.5
EU2-05-25	-0.0283482207170584	0.00281126492316129	1	2	45.46996	12.1092	2014	Europe	modern	1
EU2-06-15D	-0.042147608254143	0.0469879448377867	1	2	45.57073	8.78546	2014	Europe	modern	1
EU2-06-18	0.00374815373971326	0.00704188742589375	1	3	45.57073	8.78546	2014	Europe	modern	0.5
EU2-08-13	0.00465870513341578	0.00195284857239609	1	3	45.93087	8.98377	2014	Europe	modern	0.5
EU2-08-21	0.00228084298153584	-0.0157591507357639	1	3	45.93087	8.98377	2014	Europe	modern	0.5
EU2-08-4	-0.0427343218413713	0.0438309556140867	1	2	45.93087	8.98377	2014	Europe	modern	1
Eu2-09-1	0.000178811491126889	-0.0345847377587329	1	3	45.06541	7.59229	2014	Europe	modern	0.5
EU2-09-10	0.00759296112699611	-0.0567780819296144	1	3	45.06541	7.59229	2014	Europe	modern	0.5
EU2-10-10	-0.0386069075304711	0.0327943419109478	1	2	43.93235	4.32049	2014	Europe	modern	1
EU2-10-11	-0.0386571658554547	0.0267839711921543	1	2	43.93235	4.32049	2014	Europe	modern	1
EU2-10-12	-0.0409611843022489	0.0334487610506414	1	2	43.93235	4.32049	2014	Europe	modern	1
EU2-10-18	0.000486178804907782	0.025622468412695	1	3	43.93235	4.32049	2014	Europe	modern	0.5
EU2-10-2	-0.0261602795952528	-0.0034122848047989	1	2	43.93235	4.32049	2014	Europe	modern	1
EU2-10-3	-0.000226514208656276	0.0146720468502561	1	3	43.93235	4.32049	2014	Europe	modern	0.5
EU2-10-4	-0.0374186507060702	0.0248647491234318	1	2	43.93235	4.32049	2014	Europe	modern	1
EU2-10-5	-0.035387037908429	0.00697814153323447	1	2	43.93235	4.32049	2014	Europe	modern	1
EU2-10-7	-0.0333468798215638	0.00982168942947145	1	2	43.93235	4.32049	2014	Europe	modern	1
EU2-10-9	-0.0311994901079546	0.0377887391195475	1	2	43.93235	4.32049	2014	Europe	modern	1
EU2-12-13	-0.015218994220948	-0.108550441195476	1	2	46.66434	4.3278	2014	Europe	modern	1
EU2-14-1	0.074509324782254	5.39063228434234e-05	1	1	47.4556	5.21213	2014	Europe	modern	0
EU2-14-12	0.00486471653553149	0.00788667493588103	1	3	47.4556	5.21213	2014	Europe	modern	0.5
EU2-14-13	0.0618873690972861	0.00375509960756342	1	1	47.4556	5.21213	2014	Europe	modern	0
EU2-16-1	-0.0311338456083067	0.0101365174510373	1	2	46.1622	6.0094	2014	Europe	modern	1
EU2-16-12	-0.0212215307557599	0.00246171213373112	1	2	46.1622	6.0094	2014	Europe	modern	1
EU2-16-13	-0.0348217674934716	0.0087460425677448	1	2	46.1622	6.0094	2014	Europe	modern	1
EU2-17-1	-0.0205954420753321	-0.0444908129051457	1	2	51.12003	5.8403	2014	Europe	modern	1
EU2-17-10	0.00184059944246006	-0.0509852344635218	1	3	51.12003	5.8403	2014	Europe	modern	0.5
EU2-17-11	-0.0217799725630562	-0.0629684372315819	1	2	51.12003	5.8403	2014	Europe	modern	1
EU2-17-2	0.00375002393726601	-0.0525500517127233	1	3	51.12003	5.8403	2014	Europe	modern	0.5
EU2-17-3	0.00652757567518875	-0.0622607448056617	1	3	51.12003	5.8403	2014	Europe	modern	0.5
EU2-17-5	0.00271329834831564	-0.051538813328329	1	3	51.12003	5.8403	2014	Europe	modern	0.5
EU2-17-6	0.00913825108579396	-0.0612173048786295	1	3	51.12003	5.8403	2014	Europe	modern	0.5
EU2-17-7	-0.0223869792808122	-0.0389398068622395	1	2	51.12003	5.8403	2014	Europe	modern	1
EU2-17-8	-0.00181216963075669	-0.0483365028830981	1	3	51.12003	5.8403	2014	Europe	modern	0.5
EU2-17-9	-0.0258236249218984	-0.0524894446357272	1	2	51.12003	5.8403	2014	Europe	modern	1
EU2-20-1	-0.0422488110298723	0.0316975611806636	1	2	51.63281	14.18437	2014	Europe	modern	1
EU2-20-10	-0.00761320615749436	0.0373078629502098	1	3	51.63281	14.18437	2014	Europe	modern	0.5
EU2-20-11	-0.0040916386691321	0.0306263501454637	1	3	51.63281	14.18437	2014	Europe	modern	0.5
EU2-21-13	-0.0345446542539322	0.0076666532024848	1	2	50.19005	15.06036	2014	Europe	modern	1
EU2-21-14	-0.0358919804773475	0.0349313302242018	1	2	50.19005	15.06036	2014	Europe	modern	1
EU2-21-16	-0.031147619865467	-0.00569687003929794	1	2	50.19005	15.06036	2014	Europe	modern	1
EU2-21-18	-0.0330459395808594	-0.0104171281058324	1	2	50.19005	15.06036	2014	Europe	modern	1
EU2-21-20	-0.0290507925572796	-0.0163928386153961	1	2	50.19005	15.06036	2014	Europe	modern	1
EU2-21-22	-0.00184576881722345	0.0139334827705531	1	3	50.19005	15.06036	2014	Europe	modern	0.5
EU2-21-24	-0.0424985754692906	0.0408011989734704	1	2	50.19005	15.06036	2014	Europe	modern	1
EU2-21-27	0.0131860457672033	-0.0263999916546017	1	3	50.19005	15.06036	2014	Europe	modern	0.5
EU2-21-28	-0.0384149210075492	0.0235601326968314	1	2	50.19005	15.06036	2014	Europe	modern	1
EU2-21-29	-0.0412814219045974	0.0310756583724269	1	2	50.19005	15.06036	2014	Europe	modern	1
EU2-22-1	-0.0332603617158228	0.013908343402654	1	2	49.41803	17.96153	2014	Europe	modern	1
EU2-22-10	-0.0367493319736072	0.0356489360132261	1	2	49.41803	17.96153	2014	Europe	modern	1
EU2-22-13	-0.0412859694187588	0.0199122453800585	1	2	49.41803	17.96153	2014	Europe	modern	1
EU2-22-15	-0.0348837610673217	0.00779712695887843	1	2	49.41803	17.96153	2014	Europe	modern	1
EU2-22-18	-0.0149571723325485	-0.00817458998662779	1	2	49.41803	17.96153	2014	Europe	modern	1
EU2-22-19	-0.0420953469857841	0.022206628917643	1	2	49.41803	17.96153	2014	Europe	modern	1
EU2-22-22	-0.039815757347084	0.0208039525647435	1	2	49.41803	17.96153	2014	Europe	modern	1
EU2-22-24	-0.0460575703314178	0.053664123082818	1	2	49.41803	17.96153	2014	Europe	modern	1
EU2-22-25	-0.0376499774511257	0.0162362949542402	1	2	49.41803	17.96153	2014	Europe	modern	1
EU2-22-26	-0.0446189163653531	0.0459640246097445	1	2	49.41803	17.96153	2014	Europe	modern	1
EU2-23-10	-0.0298540866202246	-0.0194115802138066	1	2	50.44297	18.86337	2014	Europe	modern	1
EU2-23-17	0.0052460908559422	-0.0355509233510355	1	3	50.44297	18.86337	2014	Europe	modern	0.5
EU2-24-1	-0.00528132984134503	-0.0163757936719576	1	3	48.48919	21.80622	2014	Europe	modern	0.5
EU2-24-10	-0.0348253122141042	-0.0018734776741994	1	2	48.48919	21.80622	2014	Europe	modern	1
EU2-25-14	-0.0272334444845928	0.00329690529349418	1	2	47.9773	23.0443	2014	Europe	modern	1
EU2-26-1	-0.000280825628420183	0.0102444173408682	1	3	46.23696	24.85397	2014	Europe	modern	0.5
EU2-26-12	0.000106859165870861	0.0106093880548628	1	3	46.23696	24.85397	2014	Europe	modern	0.5
EU2-30-12	0.0488189613232703	-0.0493149904103347	1	1	49.86851	23.0118	2014	Europe	modern	0
EU2-31-1	-0.000808476225646236	0.00462095490558273	1	3	45.37402	27.07202	2014	Europe	modern	0.5
EU2-31-11	-0.0370684906791375	0.00550489970201898	1	2	45.37402	27.07202	2014	Europe	modern	1
EU2-32-12	-0.0193175314930603	0.00753666577991593	1	2	44.16268	28.50984	2014	Europe	modern	1
EU2-32-13	-0.0208354076061529	-0.0911302044205935	1	2	44.16268	28.50984	2014	Europe	modern	1
EU2-33-1	-0.0379891190987427	0.0134487435626227	1	2	44.40457	26.13484	2014	Europe	modern	1
EU2-33-10	-0.0265337517795239	-0.00348053157565187	1	2	44.40457	26.13484	2014	Europe	modern	1
EU2-35-1	-0.0341364402147166	0.0330288917347566	1	2	43.09184	21.93797	2014	Europe	modern	1
EU2-35-14	-0.0417865737046801	0.0213023604877015	1	2	43.09184	21.93797	2014	Europe	modern	1
EU2-36-11	-0.0397296916366148	0.0285253942064335	1	2	43.31519	24.25981	2014	Europe	modern	1
EU2-37-1	-0.0336159360146674	-0.0110939131899501	1	2	43.91788	20.73313	2014	Europe	modern	1
EU2-37-11	-0.0331024693549977	0.017939250469757	1	2	43.91788	20.73313	2014	Europe	modern	1
EU2-38-12D	0.0319924577964797	-0.0931901392566807	1	3	45.71531	15.6538	2014	Europe	modern	0.5
EU2-38-13D	0.000881560087148677	0.0290783230895659	1	3	45.71531	15.6538	2014	Europe	modern	0.5
FI-13	0.0174590543587861	-0.120903573999087	1	3	44.464161	8.894254	1934	Europe	historic	0.5
FI-14	0.0504905352417661	-0.0383057060440399	1	1	44.464161	8.894254	1934	Europe	historic	0
FI-17	0.00912703889199671	-0.0642792560899247	1	3	44.359553	8.577485	1936	Europe	historic	0.5
FI-1A	-0.0197463567139431	-0.0838047247769149	1	2	45.996313	3.981488	1877	Europe	historic	1
FI-1B	-0.022837506216258	-0.0836455426984593	1	2	45.996313	3.981488	1877	Europe	historic	1
FI-1D	-0.0302281071659544	-0.0657094170889137	1	2	45.996313	3.981488	1877	Europe	historic	1
FI-2B	0.00032502118451084	-0.00104113979098941	1	3	45.996313	3.981488	1877	Europe	historic	0.5
FI-3A	-0.0223815860562505	-0.0876008123911656	1	2	45.589983	4.319169	1878	Europe	historic	1
FI-6	-0.00961323172131326	0.0190675804375367	1	3	47.409474	8.545287	1878	Europe	historic	0.5
FI-7	-0.00463045391580358	0.00199873557835229	1	3	46.416085	3.178518	1880	Europe	historic	0.5
FI-8	-0.00202207363606121	0.00625765453178648	1	3	47.269247	11.40447	1883	Europe	historic	0.5
FL-26	0.0414657750686764	0.0356981855351601	1	1	30.4063	-83.14014	2013	North America	modern	0
FL-9	0.0765134049232082	0.0177183568186577	1	1	30.4063	-83.14014	2013	North America	modern	0
FL-A-1	0.0510053875386001	0.0431087786861544	1	1	25.54179	-80.41284	2009	North America	modern	0
FL-D-2018-1	0.0778225525097651	0.0177955611302239	1	1	27.37437	-80.41604	2009	North America	modern	0
FL-D-2018-2	0.0663945756867831	0.0347521483369649	1	1	27.37437	-80.41604	2009	North America	modern	0
FL-D-2018-3	0.0663595591855975	0.0345069207880717	1	1	27.37437	-80.41604	2009	North America	modern	0
FL-F-1	0.0712317802623	0.00982612362924333	1	1	30.69589	-86.7508	2009	North America	modern	0
FL-F-2	-0.0102500631121185	0.0299966736750341	1	3	30.69589	-86.7508	2009	North America	modern	0.5
FLD-1	0.0703067500055149	0.0343919620151916	1	1	27.374365	-80.416042	2009	North America	modern	0
FLD-7	0.0676668855593147	0.0304020167168183	1	1	27.374365	-80.416042	2009	North America	modern	0
FLG-7	0.0657009707574453	0.0338340065058256	1	1	27.08522	-81.79497	2009	North America	modern	0
FLG-8	0.0794979977482461	0.0143598603052612	1	1	27.08522	-81.79497	2009	North America	modern	0
FLH-2018-1	0.077518017695479	0.0155799227983071	1	1	29.95931	-82.71238	2009	North America	modern	0
FLH-2018-3	0.0778844004364391	0.0162628611646411	1	1	29.95931	-82.71238	2009	North America	modern	0
FLH-2018-5	0.0616602333715368	0.0306176655261773	1	1	29.95931	-82.71238	2009	North America	modern	0
FLH-2018-6	0.079731752353142	0.0194041264394021	1	1	29.95931	-82.71238	2009	North America	modern	0
FR-5	0.000743210997268084	0.00979561115229589	1	3	45.67878	4.97993	2008	Europe	modern	0.5
FR1-26	-0.0314581691810788	0.00326117254204628	1	2	45.08023	4.75744	2008	Europe	modern	1
FR2-1	0.000645744603228728	0.0138063816756355	1	3	45.67878	4.97993	2008	Europe	modern	0.5
FR2-7	-0.0381940608634602	0.0168298590216234	1	2	45.67878	4.97993	2008	Europe	modern	1
FR7-3	-0.0390198467298877	0.0271421526029148	1	2	47.17582	3.01463	2008	Europe	modern	1
FR8-19	0.0120865220352933	0.0241172599276082	1	3	44.21666	4.26401	2008	Europe	modern	0.5
FR9-5	0.00989727892934755	0.00190932347141123	1	3	44.75302	4.87052	2008	Europe	modern	0.5
G-013	-0.0064132944504271	0.0156762916470432	1	3	45.937861	5.890611	1923	Europe	historic	0.5
G-017	0.0692656478419756	0.00408159621459787	1	1	45.792498	4.858545	1901	Europe	historic	0
G-019	0.0626693102949119	0.0011169403004551	1	1	45.589983	4.319512	1883	Europe	historic	0
G-020	0.0198411212129724	-0.087552359117086	1	3	45.589983	4.319512	1883	Europe	historic	0.5
G-021	-0.00503427263719394	0.0184633260331793	1	3	45.589983	4.319512	1883	Europe	historic	0.5
G-022	-0.0173333004136819	-0.0170941748175307	1	2	45.589983	4.319512	1883	Europe	historic	1
G-026	0.0617169093787348	0.00643067311922262	1	1	48.6093	6.144565	1903	Europe	historic	0
G-027	0.0627707284181177	0.00224786937929669	1	1	45.792498	4.891434	1883	Europe	historic	0
G-029	0.044115529348692	-0.0496284928784776	1	1	44.899618	-0.51652	1930	Europe	historic	0
G-032	0.00597447641034238	-0.187800260776982	1	2	43.334296	4.849724	1909	Europe	historic	1
G-037	0.0447920886873444	-0.0501668747184826	1	1	44.899618	-0.51652	1930	Europe	historic	0
G-042	-0.00350677196440255	0.0062572497741621	1	3	46.587522	3.308426	1889	Europe	historic	0.5
GA-2	-0.00159053601508086	0.0359598200208355	1	3	31.67867	-83.19613	2009	North America	modern	0.5
GOET-10	-0.0286727841667542	-0.0674845700180911	1	2	52.1967	10.468557	1884	Europe	historic	1
GOET-11	-0.00245041324739993	-0.00298083126221748	1	3	51.54128	9.915804	1896	Europe	historic	0.5
GOET-2	0.0013572132886511	-0.0100464055633695	1	3	52.520007	13.404954	1872	Europe	historic	0.5
GOET-3	0.0656399487347441	0.00561090351778617	1	1	52.915455	12.799078	1874	Europe	historic	0
GOET-6	0.0619336655130729	0.00882760861809038	1	1	54.352025	18.646638	1874	Europe	historic	0
GOET-7	0.0326563852438935	-0.0982729193231094	1	3	52.547772	13.505335	1875	Europe	historic	0.5
GOET-8	0.0257846665476132	-0.0923435206347182	1	3	52.216741	10.160721	1879	Europe	historic	0.5
GOET-9	-0.0269799647435397	-0.0705352347760007	1	2	48.135125	11.581981	1881	Europe	historic	1
GZU-1	0.0610778298031164	0.00476702793288751	1	1	44.89722222	8.843055556	1878	Europe	historic	0
GZU-7	-0.0188437365716084	-0.0935783843874478	1	2	49.593779	17.253098	1934	Europe	historic	1
HBG-1	-0.0219878962575885	0.00093560195920124	1	2	53.460779	9.983418	1931	Europe	historic	1
HBG-11	-0.000672253952915437	0.0401034792736231	1	3	53.59731	10.009204	1885	Europe	historic	0.5
HBG-12	-0.0084076455494969	0.0519967750115766	1	3	53.59731	10.009204	1883	Europe	historic	0.5
HBG-14	-0.00931690012647168	0.0512262970429264	1	3	53.59731	10.009204	1883	Europe	historic	0.5
HBG-15	-0.00609033903748663	0.0520616016230767	1	3	53.59731	10.009204	1883	Europe	historic	0.5
HBG-24	-0.0103907594061458	0.051687509094388	1	3	53.551085	9.993682	1885	Europe	historic	0.5
HBG-25	-0.0329306039293133	0.048526469373376	1	2	53.602162	9.837433	1933	Europe	historic	1
HBG-26	-0.00874831026066458	0.007276084410809	1	3	53.54742	10.025016	1875	Europe	historic	0.5
HBG-28	0.0713733702430957	0.00983472571223974	1	1	53.5783	10.016957	1885	Europe	historic	0
HBG-29	-0.0378385432036379	0.00349212096489188	1	2	53.595684	9.87304	1932	Europe	historic	1
HBG-37	-0.0280799783459652	-0.074884966107753	1	2	52.915455	12.799078	1874	Europe	historic	1
HBG-39	-0.0431649560559769	0.0383055794575538	1	2	53.751355	9.663252	1929	Europe	historic	1
HBG-4	0.0745752257191449	0.00465729573348124	1	1	53.59731	10.009204	1885	Europe	historic	0
HBG-41	-0.00220753858874141	0.00776277681571916	1	3	45.590322	4.318391	1907	Europe	historic	0.5
HBG-42	-0.0265620735499889	-0.0858843862314984	1	2	45.590322	4.318391	1907	Europe	historic	1
HBG-43	0.0700005792083605	0.00936419420137914	1	1	47.26814	11.368173	1883	Europe	historic	0
HBG-45A	-0.034903623968276	-0.009936220878569	1	2	46.146934	17.442648	1922	Europe	historic	1
HU-10	0.0691905924426025	0.0109061204262116	1	1	44.267348	-68.569207	1913	North America	historic	0
HU-105	0.0477087927191839	0.012423146694732	1	1	41.547278	-71.291499	1896	North America	historic	0
HU-107	0.0668430484288624	0.00926506926178618	1	1	41.175185	-71.584954	1916	North America	historic	0
HU-126	0.0720828876828991	0.010802220612909	1	1	41.553252	-70.614638	1906	North America	historic	0
hu-130	0.0498520557210871	0.0106723618807919	1	1	42.32737	-71.095304	1911	North America	historic	0
HU-135	0.0696876600496864	0.00909287527946618	1	1	41.830509	-71.41325	1844	North America	historic	0
HU-138	0.0706587956429617	0.00784237106422545	1	1	41.847014	-71.351924	1903	North America	historic	0
hu-147	0.0609296178076046	0.00602249442553055	1	1	44.742728	-65.512261	1921	North America	historic	0
hu-148	0.0623615619001888	0.0102783007521871	1	1	44.742728	-65.512261	1921	North America	historic	0
hu-162	-0.00936236593111956	-0.127007151252917	1	2	48.357008	-107.871337	1900	North America	historic	1
HU-180	0.0713990417754842	0.0131416389571037	1	1	28.043622	-82.299042	1904	North America	historic	0
HU-183	-0.00581068968047496	-0.0148866759523937	1	3	42.030246	-93.626232	1896	North America	historic	0.5
HU-184	0.0129395524634677	-0.0408086151855768	1	3	42.030246	-93.626232	1904	North America	historic	0.5
HU-195	0.0720277621985485	0.0153145247598247	1	1	26.655007	-81.873665	1900	North America	historic	0
HU-196	0.0660955642628031	0.00452030294235392	1	1	30.409183	-88.884316	1900	North America	historic	0
HU-202	-0.0373421466083754	-0.00152513454831766	1	2	40.117544	-88.207569	1900	North America	historic	1
HU-22	0.0650194806451056	0.00984943086004384	1	1	44.32596	-69.876595	1873	North America	historic	0
HU-40	0.063558633084134	0.0103168017254707	1	1	44.374564	-71.610274	1919	North America	historic	0
HU-7	0.0752810194107185	0.0101595090543717	1	1	44.873973	-67.569122	1931	North America	historic	0
hu-72	0.0541356801348148	0.011297980517944	1	1	42.378126	-71.054306	1916	North America	historic	0
hu-73	0.0666613582494765	0.0106069601730754	1	1	42.298853	-71.074347	1908	North America	historic	0
hu-80	0.0445966243046855	0.0101246038379912	1	1	42.255281	-71.067181	1918	North America	historic	0
hu-81	0.0638896857893489	0.0100284826136595	1	1	42.289069	-71.232319	1883	North America	historic	0
hu-82	0.0535094100598898	0.0129583075740066	1	1	42.199606	-71.19936	1895	North America	historic	0
I-1	-0.0122138543828817	0.0269022308610078	1	3	44.720979	22.364833	1965	Europe	historic	0.5
I-2A	0.0469253901080074	0.00746867165464287	1	1	44.728206	22.394256	1962	Europe	historic	0
I-2B	-0.0039765860474478	0.0219206627938134	1	3	44.728206	22.394256	1962	Europe	historic	0.5
I-2C	0.0511281387030206	0.00706895877161404	1	1	44.728206	22.394256	1962	Europe	historic	0
I-3A	-0.0416958476840679	0.0473902391657032	1	2	44.728206	22.394256	1948	Europe	historic	1
I-3B	-0.042217333718595	0.0442505384218645	1	2	44.728206	22.394256	1948	Europe	historic	1
I-3C	-0.0433018468473552	0.0421098188835263	1	2	44.728206	22.394256	1948	Europe	historic	1
IA-1	-0.0320009875561065	-0.0164372342570859	1	2	41.87498	-93.48278	2009	North America	modern	1
IA-10	0.00466427566979116	-0.0330122333945647	1	3	41.87498	-93.48278	2009	North America	modern	0.5
IA-2	-0.0186227476275635	-0.0885784324251329	1	2	41.87498	-93.48278	2009	North America	modern	1
IA-3	-0.00358227370224359	-0.0282436229601468	1	3	41.87498	-93.48278	2009	North America	modern	0.5
IA-4	-0.0373057695761485	0.0028875751669851	1	2	41.87498	-93.48278	2009	North America	modern	1
IA-5	-0.0284208404654415	-0.0220852265089619	1	2	41.87498	-93.48278	2009	North America	modern	1
IA-6	-0.0305877868855824	-0.0164734130194465	1	2	41.87498	-93.48278	2009	North America	modern	1
IA-7	-0.000329464094063237	-0.0165309819734065	1	3	41.87498	-93.48278	2009	North America	modern	0.5
IA-8	-0.0317059863118642	-0.0177085223958876	1	2	41.87498	-93.48278	2009	North America	modern	1
IA-9	-0.0306898957158758	-0.012859058243171	1	2	41.87498	-93.48278	2009	North America	modern	1
IASI-1	0.0486629887595657	0.00533584711262228	1	1	44.728206	22.394256	1941	Europe	historic	0
IASI-2A	-0.00319707772597313	0.0197309322840849	1	3	44.629664	22.612781	1971	Europe	historic	0.5
IL-2	-0.0272985014767588	0.0058088762281322	1	2	39.23775	-88.15122	2009	North America	modern	1
IW-10	0.0110016889156321	-0.0622936534429358	1	3	42.67797	-96.50239	2013	North America	modern	0.5
IW-11	-0.0235529611439457	-0.0347085535684513	1	2	42.67797	-96.50239	2013	North America	modern	1
JE-11A	0.00887137582356535	0.0164070580740316	1	3	51.050409	13.737262	1895	Europe	historic	0.5
JE-12	0.0554067037040339	0.00700039576902068	1	1	54.804245	9.446382	1897	Europe	historic	0
JE-16	0.000855845641281205	-0.0180790731744209	1	3	45.824508	4.954543	1912	Europe	historic	0.5
JE-18A	-0.00375667056385009	0.0102203028814042	1	3	51.664308	6.629568	1931	Europe	historic	0.5
JE-18B	-0.0415489110065645	0.0627037843262328	1	2	51.664308	6.629568	1931	Europe	historic	1
JE-19	0.0407440206890861	-0.055794057811153	1	1	51.304189	6.762828	1931	Europe	historic	0
JE-1A	-0.00683859485463284	0.0177813573328953	1	3	52.547772	13.505335	1875	Europe	historic	0.5
JE-1B	0.0618240574823543	0.0021999401623652	1	1	52.547772	13.505335	1875	Europe	historic	0
JE-1C	0.000416017352445224	0.00741842527853791	1	3	52.547772	13.505335	1875	Europe	historic	0.5
JE-4	-0.0104257945317678	0.0468503615794215	1	3	52.318465	9.360367	1882	Europe	historic	0.5
JE-7	-0.00902590688066355	0.0396108473894604	1	3	51.109579	15.590514	1883	Europe	historic	0.5
JE-8	-0.0134956947448834	0.0438481647857451	1	3	52.1967	10.468557	1884	Europe	historic	0.5
JE-9	-0.0443040658942805	0.0406074261713143	1	2	52.1967	10.468557	1885	Europe	historic	1
K12-1	-0.032343345294168	0.00275445088346713	1	2	45.25472	19.91231	2017	Europe	modern	1
K13-1	-0.041513502730325	0.0460925272468517	1	2	45.25472	19.91231	2017	Europe	modern	1
K16-1	-0.0355671311406	0.0243169897261452	1	2	45.25472	19.91231	2017	Europe	modern	1
K2-1	-0.0433205745152906	0.036881181954398	1	2	45.25472	19.91231	2017	Europe	modern	1
KY-14	-0.0189975395575766	-0.106087831151725	1	2	38.62588	-85.00741	2013	North America	modern	1
KY-29	-0.0213360035813516	0.00158574393741466	1	2	38.62588	-85.00741	2013	North America	modern	1
LD-23	0.0246767989515548	-0.0646581211510715	1	3	56.00441	14.1607	1909	Europe	historic	0.5
LD-3	0.0524963538842125	0.00747514209045848	1	1	59.759261	18.705302	1878	Europe	historic	0
LD-4	0.0509900458161905	0.00228838559684843	1	1	52.376083	9.737094	1889	Europe	historic	0
LD-8	-0.0357818600956015	0.000456914506649526	1	2	55.686482	12.573908	1897	Europe	historic	1
LY-001	-0.000368378097224653	-0.00521662455859173	1	3	45.589983	4.319512	1879	Europe	historic	0.5
LY-002	0.0386211705237297	-0.0466769173658588	1	3	45.589983	4.319512	1879	Europe	historic	0.5
LY-008	0.0293710542640886	-0.0373932869186053	1	3	48.432531	0.091957	1883	Europe	historic	0.5
LY-041	-0.0038950340891219	0.00808028857807385	1	3	45.589983	4.319512	1878	Europe	historic	0.5
LY-067	-0.046371959374677	0.0336320452466452	1	2	45.67438	4.814496	1900	Europe	historic	1
LY-068	-0.00718154570275478	0.00324703427956253	1	3	46.153621	4.630976	1877	Europe	historic	0.5
LY-070	-0.00972981860836012	0.00284594393217317	1	3	46.153621	4.630976	1877	Europe	historic	0.5
LY-077	0.0691278943915844	-0.0012482447536621	1	1	46.153621	4.630976	1877	Europe	historic	0
LY-078	0.0680346405603665	0.00128023909678834	1	1	46.153621	4.630976	1877	Europe	historic	0
LY-079	-0.0338461629781973	0.0113594508635715	1	2	46.153621	4.630976	1877	Europe	historic	1
LY-082	-0.041749879015945	0.0176361818583706	1	2	45.589983	4.319512	1893	Europe	historic	1
LY-083	0.069159464497116	-0.00080053655360372	1	1	46.153621	4.630976	1878	Europe	historic	0
LY-084	0.0671314774647465	-0.00164864281123786	1	1	46.153621	4.630976	1877	Europe	historic	0
LY-085	-0.031763434853709	0.0022828781495123	1	2	46.153621	4.630976	1877	Europe	historic	1
LY-086	-0.0217924608083094	-0.0851458857148837	1	2	46.153621	4.630976	1877	Europe	historic	1
MA-A-1	0.0718045615616547	0.0110735622975365	1	1	42.31109	-71.1612	2009	North America	modern	0
MA-A-10	0.076715901449474	0.00808075805666256	1	1	42.31109	-71.1612	2009	North America	modern	0
MA-A-2	0.0743355688675592	0.0110213151483668	1	1	42.31109	-71.1612	2009	North America	modern	0
MA-A-3	0.0771334839241924	0.00915558299619687	1	1	42.31109	-71.1612	2009	North America	modern	0
MA-A-4	0.0695158996248011	0.0113383668358963	1	1	42.31109	-71.1612	2009	North America	modern	0
MA-A-5	0.0769589881942062	0.00616657480738966	1	1	42.31109	-71.1612	2009	North America	modern	0
MA-A-6	-0.00576293214531188	0.0516592580930991	1	3	42.31109	-71.1612	2009	North America	modern	0.5
MA-A-7	0.0763190436856053	0.0128593774423141	1	1	42.31109	-71.1612	2009	North America	modern	0
MA-A-8	0.0111886637778196	0.0138946427532869	1	3	42.31109	-71.1612	2009	North America	modern	0.5
MA-A-9	0.076163182380372	0.0100182497408949	1	1	42.31109	-71.1612	2009	North America	modern	0
MAR-05	0.00945018330920434	0.0190013329848803	1	3	43.282215	5.515635	1933	Europe	historic	0.5
MAR-06	0.0455076774894006	-0.0532336593589609	1	1	43.475773	5.167309	1908	Europe	historic	0
MAR-08	-0.029572661292406	-0.026113188440797	1	2	44.899618	-0.51652	1930	Europe	historic	1
MAR-09	0.00317976090044551	-0.0632021073327241	1	3	43.475773	5.167309	1908	Europe	historic	0.5
MAR-14	0.000442737160743367	-0.0327331928875627	1	3	43.305007	5.417682	1928	Europe	historic	0.5
MAR-22	-0.0185590081813672	0.0334713349862146	1	3	45.678825	4.702644	1920	Europe	historic	0.5
MB-104	0.0323367841624199	0.0067445383103454	1	3	39.977436	-75.161819	1875	North America	historic	0.5
mb-105	-0.00471537281223984	0.0158957392053202	1	3	45.585765	-122.783947	1927	North America	historic	0.5
mb-106	-0.00326603402675527	-0.0551953730214534	1	3	40.138256	-98.051834	1894	North America	historic	0.5
mb-108	0.0531300663060767	0.00293942923393674	1	1	32.331934	-106.782074	1906	North America	historic	0
mb-111	0.0324572900788317	0.0268438140894647	1	1	26.835276	-81.093106	1930	North America	historic	0
mb-19	-0.00244592727878703	0.00129235913436148	1	3	38.660475	-90.230141	1875	North America	historic	0.5
mb-20	-0.00571356405421055	0.00191150004381016	1	3	38.50501	-90.675931	1890	North America	historic	0.5
mb-23	0.013341920570014	-0.0771585240564544	1	3	39.371816	-90.904927	1897	North America	historic	0.5
mb-24	-0.0032255609163147	-0.0192199324520318	1	3	38.660475	-90.230141	1891	North America	historic	0.5
mb-31	-0.0220710677456701	-0.08963361865535	1	2	38.50501	-90.675931	1886	North America	historic	1
mb-34	0.0488831300521774	-0.00370366381308133	1	1	36.796729	-93.060908	1899	North America	historic	0
mb-43	0.0219989856493701	-0.00608032957647241	1	3	35.98723	-83.92067	1898	North America	historic	0.5
MB-62	-0.0270019737213598	-0.0149289183657843	1	2	41.322576	-88.989615	1921	North America	historic	1
MB-63	-0.0249655929034537	-0.0680019459852084	1	2	41.868845	-87.651901	1912	North America	historic	1
MB-65	-0.0216265838781223	-0.00773427713663212	1	2	41.433615	-91.044502	1924	North America	historic	1
mb-70	0.0587253420922183	0.00902805298468607	1	1	42.297958	-71.42561	1888	North America	historic	0
mb-79	-0.033715225978988	-0.00286189488619889	1	2	43.76479	-91.568055	1912	North America	historic	1
MB-83	0.0661527948046568	0.0180113719353445	1	1	26.491208	-82.012625	1916	North America	historic	0
MB-86	0.0651706891115008	0.015392872676251	1	1	28.046046	-82.304535	1904	North America	historic	0
mb-88	0.000149479245258549	-0.05912793148697	1	3	40.597948	-105.082283	1896	North America	historic	0.5
MB-90	-0.0170901170630345	-0.108923431310823	1	2	42.029226	-93.624516	1904	North America	historic	1
MB-91	-0.00160394651229266	-0.172444591692295	1	2	39.197833	-96.570625	1898	North America	historic	1
MB-92	-0.00650684983664173	-0.153337754703182	1	2	39.251285	-96.66657	1895	North America	historic	1
MB-93	0.0147228721641731	-0.103703535658178	1	3	39.197833	-96.570625	1888	North America	historic	0.5
MB-95	-0.0247240341992248	-0.0779555688247834	1	2	42.029226	-93.624516	1896	North America	historic	1
mb-98	0.0182652343626272	-0.0798884517754276	1	3	38.891353	-80.233383	1895	North America	historic	0.5
ME-C-1	0.078813400138178	0.0094898936664414	1	1	44.01332	-70.06944	2009	North America	modern	0
ME-C-2	0.0762420770305269	0.00905522205805339	1	1	44.01332	-70.06944	2009	North America	modern	0
ME-E-2	0.0683667148706939	0.00941071353141204	1	1	45.15784	-67.28904	2009	North America	modern	0
MI-3	-0.0376099118670183	0.00246105557780927	1	2	46.35814	-84.88066	2013	North America	modern	1
MI-B-2019-1	-0.0365345319003792	-0.0052479227018388	1	2	43.15405	-84.503539	2009	North America	modern	1
MI-B-2019-2	-0.0304124656689748	-0.047679212168314	1	2	43.15405	-84.503539	2009	North America	modern	1
MN2-1	0.072475059475508	0.00565860438834313	1	1	44.44716	-79.80385	2013	North America	modern	0
MN2-3	-0.0384550116209486	0.0261746676644853	1	2	44.44716	-79.80385	2013	North America	modern	1
MO-A-2019-1	-0.0233937460879225	0.00869997227989025	1	2	38.96843	-93.87942	2009	North America	modern	1
MO-A-2019-2	0.0313307138446264	-0.101491548226631	1	3	38.96843	-93.87942	2009	North America	modern	0.5
MO-B-2018-3	-0.0308755664917885	0.00608564990188151	1	2	38.38635	-90.25932	2009	North America	modern	1
MO-B-2018-4	-0.0230751342451761	-0.0881839787286521	1	2	38.38635	-90.25932	2009	North America	modern	1
MO-B-2018-5	-0.0280006136581045	-0.00348185493048221	1	2	38.38635	-90.25932	2009	North America	modern	1
MO-B-2018-6	-0.0337898224045161	0.00668788039877365	1	2	38.38635	-90.25932	2009	North America	modern	1
MO-B-2018-7	-0.0369696581031751	-0.000290205756573392	1	2	38.38635	-90.25932	2009	North America	modern	1
MO-E-2019-1	-0.0344186762480369	0.00344764363295218	1	2	36.517661	-90.248998	2009	North America	modern	1
MO-E-2019-2	-0.035553867070977	0.00925992037907289	1	2	36.517661	-90.248998	2009	North America	modern	1
MO-G-2	0.00662504683126114	-0.00560568339821071	1	3	36.66569	-94.34692	2009	North America	modern	0.5
MOB-8	-0.022174774236049	-0.0881584031382902	1	2	38.386347	-90.25932	2009	North America	modern	1
MON-003	0.061556594662856	0.00332795922588545	1	1	45.793295	4.839774	1901	Europe	historic	0
MON-020	0.051284433576953	-0.050027506362039	1	1	44.902942	-0.529623	1930	Europe	historic	0
MON-024	-0.00539365626022678	0.0160833619379545	1	3	47.335584	0.684556	1936	Europe	historic	0.5
MON-025	-0.0223647664753702	-0.0929203256688568	1	2	48.882767	2.17693	1914	Europe	historic	1
MON-026	0.0640495807241782	0.00349854794340587	1	1	44.837789	-0.57918	1929	Europe	historic	0
MON-032	-0.00461362451832027	0.0246930840310746	1	3	43.296482	5.36978	1916	Europe	historic	0.5
MON-035	-0.0137445270505084	0.0230717198134305	1	3	44.902942	-0.529623	1920	Europe	historic	0.5
MON-039	-0.0238469810336533	-0.0964175117735268	1	2	50.816406	4.426518	1955	Europe	historic	1
MON-040	-0.0371766598230944	0.0119806150242334	1	2	43.70257	-0.927197	1952	Europe	historic	1
MON-041	0.0213458777232956	-0.1267413948948	1	3	45.62729	6.849464	1927	Europe	historic	0.5
MON-054	-0.0331182718032783	0.00335279537895395	1	2	48.351561	-1.204626	1933	Europe	historic	1
MP-16	0.069913029196497	0.00293169629083534	1	1	31.20781	-89.06641	2013	North America	modern	0
MP-18	0.0713538499218925	0.000904146080468932	1	1	31.20781	-89.06641	2013	North America	modern	0
MS-1	0.0773036026413889	0.00788639801340064	1	1	42.0883	-72.09619	2013	North America	modern	0
MS-3	0.00386217983002678	0.00781831806256352	1	3	42.0883	-72.09619	2013	North America	modern	0.5
NAT-002	0.00274555111104357	0.00164478972946819	1	3	52.2167	5.9667	1875	Europe	historic	0.5
NAT-003	-0.00187760821706233	0.00282587792450806	1	3	52.2167	5.9667	1875	Europe	historic	0.5
NAT-004	0.00907431316628005	0.0416336512426554	1	3	51.95	5.2333	1875	Europe	historic	0.5
NAT-005	0.0239059064882098	-0.0885828128521668	1	3	52.2167	5.9667	1878	Europe	historic	0.5
NAT-007	0.000480956637943265	0.00675933961077725	1	3	47.2667	11.4	1883	Europe	historic	0.5
NAT-008	-0.0160805863917327	-0.0171989619843399	1	2	47.2667	11.4	1883	Europe	historic	1
NAT-009	-0.00152549033091228	-0.00183494609083638	1	3	48.144814	6.7896	1888	Europe	historic	0.5
NAT-010	0.0119024272233503	0.0216113405416644	1	3	52.375892	9.73201	1892	Europe	historic	0.5
NAT-011	0.0306333233639632	-0.0887712804359867	1	3	52.25	6.2	1893	Europe	historic	0.5
NAT-012	0.0622002328980913	0.00746317736322046	1	1	52.25	6.2	1893	Europe	historic	0
NAT-013	0.0674151981881345	0.0083147273298738	1	1	52.25	6.2	1893	Europe	historic	0
NAT-017	7.42213909205536e-05	0.00607985821046224	1	3	52.25	6.2	1893	Europe	historic	0.5
NAT-023	-0.0199511429161879	-0.0726433266517183	1	2	52.2167	5.9667	1894	Europe	historic	1
NAT-025	0.00567046002365085	0.036293721467306	1	3	49.4883	8.4647	1894	Europe	historic	0.5
NAT-026	-0.00199484194682679	0.00263666154420772	1	3	52.2167	5.9667	1895	Europe	historic	0.5
NAT-027	0.00292587647135424	0.00187716599751838	1	3	52.2167	5.9667	1895	Europe	historic	0.5
NAT-032	-0.0387170206868259	-0.00123459015895038	1	2	51.8667	10.9	1896	Europe	historic	1
NAT-034	-0.0115550278799333	0.0389827218729156	1	3	52.15	5.3833	1897	Europe	historic	0.5
NAT-052	0.0714214869186906	0.00825164422421112	1	1	52.1	4.2833	1902	Europe	historic	0
NAT-056	0.0743140859901448	0.00884522893493232	1	1	52.1667	4.3833	1903	Europe	historic	0
NAT-057	0.0658141892239105	0.00608892150301427	1	1	52.097104	5.9704	1904	Europe	historic	0
NAT-060	0.0627418424584579	0.00550305774385801	1	1	52	6	1906	Europe	historic	0
NAT-072	0.0252834027964207	-0.0892374192090347	1	3	52	6	1918	Europe	historic	0.5
NAT-080	-0.00481738594384725	0.00496402179321469	1	3	51.9833	5.9167	1926	Europe	historic	0.5
NAT-088	-0.0439793115809086	0.0401537459166859	1	2	52.25	6.2	1928	Europe	historic	1
NAT-090	-0.00777600765569556	0.0427623110173633	1	3	52.3	4.8667	1929	Europe	historic	0.5
NAT-092	-0.0175206597207769	-0.064871539363787	1	2	52.0167	6.1333	1930	Europe	historic	1
NAT-100	-0.0337886072212392	-0.0518298291708865	1	2	53.3833	6.6833	1933	Europe	historic	1
NAT-103	0.0678694855709719	0.00524718001149765	1	1	51.4	5.9167	1934	Europe	historic	0
NAT-112	0.0637334324948007	0.00604198399940918	1	1	51.9833	6.8167	1939	Europe	historic	0
NAT-118	-0.0415451831218993	0.00264454743775477	1	2	51.9167	4.5	1939	Europe	historic	1
NB-A-1	0.0738355181473476	0.00803923239653099	1	1	46.03306	-65.04093	2009	North America	modern	0
NB-A-2	-0.0398486374405828	0.0252708564392146	1	2	46.03306	-65.04093	2009	North America	modern	1
NC-10-F	0.0708808026615517	0.00787165407501712	1	1	35.60699	-83.02168	2013	North America	modern	0
NC-9D	0.0068835267633614	0.0104491658416503	1	3	35.60699	-83.02168	2013	North America	modern	0.5
NEU-004	0.00100556115527142	-0.0594330549356298	1	3	46.604436	6.229193	1893	Europe	historic	0.5
NEU-009	0.061923311495289	0.00504701276454883	1	1	45.630826	4.677214	1934	Europe	historic	0
NEU-022	-0.0294456115578645	0.0375483052591047	1	2	45.075667	4.811439	1913	Europe	historic	1
NEU-024	-0.0343330101238614	0.0115394800425327	1	2	45.821246	5.851969	1936	Europe	historic	1
NH-A-1	0.0779816718531616	0.0088740216156719	1	1	42.89069	-72.52767	2009	North America	modern	0
NH-E-1	0.0715436855380022	0.0102945619399221	1	1	43.1863	-71.13989	2009	North America	modern	0
NH-E-2	0.0751047417542223	0.0123523031806611	1	1	43.1863	-71.13989	2009	North America	modern	0
NJ-C-1	0.00714653582206036	0.0119401001436461	1	3	39.62068	-75.50552	2009	North America	modern	0.5
NJ-C-2	0.0574114374208707	0.0362042095572418	1	1	39.62068	-75.50552	2009	North America	modern	0
NJ-C-3	0.0751494183762101	0.0134545733562276	1	1	39.62068	-75.50552	2009	North America	modern	0
NJ-C-4	0.0753216612184668	0.0128157916433325	1	1	39.62068	-75.50552	2009	North America	modern	0
NJ-C-6	0.00316665608629238	0.0151719597011149	1	3	39.62068	-75.50552	2009	North America	modern	0.5
NJ-C-7	0.0747980138495944	0.00925257222487905	1	1	39.62068	-75.50552	2009	North America	modern	0
NJ-C-8	0.000365194892567167	0.0122116548873491	1	3	39.62068	-75.50552	2009	North America	modern	0.5
NJ-G-2	0.0748692062564807	0.00872388152347726	1	1	40.77276	-74.50439	2009	North America	modern	0
NS-A-2018-1	0.0759176116844434	0.00973567172221835	1	1	44.9088	-65.17726	2009	North America	modern	0
NS-A-2018-2	0.0761562484476358	0.0123466958389445	1	1	44.9088	-65.17726	2009	North America	modern	0
NS-A-2018-3	0.078289043848161	0.011064746085261	1	1	44.9088	-65.17726	2009	North America	modern	0
NSA-6	0.0789116900734128	0.0109717154389563	1	1	44.908797	-65.177264	2009	North America	modern	0
NSB-6	-0.0022906199627059	0.0353864515245578	1	3	44.754723	-63.671654	2009	North America	modern	0.5
OH-1	0.00232859106236846	0.000702679546323221	1	3	40.48763	-82.72695	2013	North America	modern	0.5
OH-6	0.00598439639617507	0.000654436248191888	1	3	40.48763	-82.72695	2013	North America	modern	0.5
OH-B-1	0.0057729594687775	0.00640748233247117	1	3	38.90957	-82.72842	2009	North America	modern	0.5
OH-B-2	0.023738652005501	0.00951583719570408	1	3	38.90957	-82.72842	2009	North America	modern	0.5
ON3-7	-0.0395803144710333	0.0402466306965239	1	2	45.32971	-74.89333	2013	North America	modern	1
ON3-8	-0.0315907388813558	0.0429989820470236	1	2	45.32971	-74.89333	2013	North America	modern	1
P-003	-0.0155081555579064	0.0219069508757669	1	3	44.902942	-0.529623	1920	Europe	historic	0.5
P-005A	-0.0181920771005322	0.0376844450420415	1	3	45.678825	4.702644	1920	Europe	historic	0.5
P-005B	-0.0226721686564504	0.0332968189714118	1	2	45.678825	4.702644	1920	Europe	historic	1
P-005C	-0.023474237205046	0.031657164200286	1	2	45.678825	4.702644	1920	Europe	historic	1
P-009	-0.038582332228094	0.0235617938657467	1	2	46.406432	3.31107	1863	Europe	historic	1
P-016	0.0452015929505278	-0.0500897340279107	1	1	44.902942	-0.529623	1930	Europe	historic	0
P-021	0.0391982565033052	0.0326970418136263	1	1	48.843323	2.360947	1830	Europe	historic	0
P-039D	0.00492382147916148	0.00113802067208814	1	3	46.153621	4.630976	1877	Europe	historic	0.5
P-041	-0.034223603580803	0.00129981138852412	1	2	45.996171	3.981733	1876	Europe	historic	1
P-042	-0.026326001594329	-0.0638249017658396	1	2	45.996171	3.981733	1876	Europe	historic	1
P-043A	-0.00154357465116602	0.00777728943728917	1	3	45.996171	3.981733	1876	Europe	historic	0.5
P-043B	0.0636222836723139	0.000731555773311381	1	1	45.996171	3.981733	1876	Europe	historic	0
P-084B	0.0587441669464271	0.011185155966737	1	1	46.030676	-74.206355	1939	North America	historic	0
P-084C	0.0543558711694671	0.010555881098518	1	1	46.030676	-74.206355	1939	North America	historic	0
PA-1	-0.0367474625190384	0.0110352377584246	1	2	40.96589	-78.17482	2013	North America	modern	1
PA-5	0.00966578154966398	-0.00574353452558427	1	3	40.96589	-78.17482	2013	North America	modern	0.5
PA-D-1	0.0708813572415063	0.0110939397070072	1	1	41.31407	-75.54015	2009	North America	modern	0
PA-D-2	0.0105536704654163	0.0125431448544954	1	3	41.31407	-75.54015	2009	North America	modern	0.5
PA-E-1	-0.0109458365240771	0.0308523208135303	1	3	40.20361	-75.906	2009	North America	modern	0.5
PA-E-2	0.0238688008256741	0.0305378227629017	1	3	40.20361	-75.906	2009	North America	modern	0.5
PA-F-1	0.0747454758412446	0.00773055865551523	1	1	41.8322	-80.11621	2009	North America	modern	0
PA-F-2	0.0703247096707796	0.00837401913061714	1	1	41.8322	-80.11621	2009	North America	modern	0
PH-100	0.0545514711722104	0.0263911181296151	1	1	26.834893	-81.092763	1930	North America	historic	0
PH-20	0.0441420216091784	0.0142148038773621	1	1	40.05608	-75.221729	1924	North America	historic	0
PH-46	0.0633150676030166	0.00900045127402969	1	1	39.977732	-74.893641	1910	North America	historic	0
PH-84	0.068864459154653	0.0125492474974697	1	1	44.742728	-65.512261	1921	North America	historic	0
PH-85	0.0649269750214835	0.0122704456242414	1	1	44.742728	-65.512261	1921	North America	historic	0
pop2-1	-0.0389934428976464	0.0451223927871287	1	2	45.40917	-0.52944	2019	Europe	modern	1
pop2-2	-0.00037687170447529	0.0412905987040851	1	3	45.40917	-0.52944	2019	Europe	modern	0.5
pop2-3	-0.00109387449244601	0.0251060302419286	1	3	45.40917	-0.52944	2019	Europe	modern	0.5
pop3-1	-0.00759826347951603	0.0470800650426062	1	3	45.47806	-0.37306	2019	Europe	modern	0.5
pop3-2	-0.00134366674218221	0.0224883689564042	1	3	45.47806	-0.37306	2019	Europe	modern	0.5
pop3-3	-0.000461885806003629	0.0140326290442339	1	3	45.47806	-0.37306	2019	Europe	modern	0.5
PR1-1973	-0.00925581468478094	-0.0331942427482316	1	3	48.9486111	17.3830556	1973	Europe	historic	0.5
PR13	-0.0355836614432576	0.0227375947691495	1	2	50.19005611	14.67793944	1957	Europe	historic	1
PR16	0.0566772772689672	0.00895551746608898	1	1	50.19005611	14.67793944	1961	Europe	historic	0
PR17	0.0342177099976249	-0.0450780827107028	1	3	49.8413	14.574647	1967	Europe	historic	0.5
PR18	-0.00517975229745676	0.0243452835364113	1	3	50.19005611	14.67793944	1959	Europe	historic	0.5
PR19-1971	-0.0398028147042013	0.0243773460621276	1	2	50.3613347	13.8231908	1971	Europe	historic	1
PR4	-0.00169339548368453	-0.0431310482419584	1	3	50.08575	14.479944	1959	Europe	historic	0.5
PR5	-0.00418737124497111	-0.0297717649677341	1	3	50.15790111	14.75428389	1954	Europe	historic	0.5
PR8-1969	-0.00638346495121242	0.011375059546845	1	3	49.1536031	14.221575	1969	Europe	historic	0.5
PRA11-1964	-0.0403515912054492	0.0375182695156548	1	2	50.6035056	15.3240347	1964	Europe	historic	1
PRA12-1964	-0.0426758485701411	0.0304334724373239	1	2	50.6159556	15.1117994	1964	Europe	historic	1
PRA14-1973	-0.032336403271021	-0.011830197463748	1	2	49.5874806	17.2572531	1973	Europe	historic	1
PRA16-1963	-0.0195168390227681	-0.0782899882077653	1	2	50.9388603	15.1510864	1963	Europe	historic	1
PRC2-1955	0.0366295923622326	0.0483231023011857	1	1	49.9990486	15.9556578	1955	Europe	historic	0
PRC3-1933	-0.00883725567043621	-0.0164009719979786	1	3	49.5938686	17.2508706	1933	Europe	historic	0.5
PRC4-1934	-0.028051835020699	-0.00934300745193417	1	2	49.5938686	17.2508706	1934	Europe	historic	1
QC-2-1	0.0396377704234331	-0.0887670439822098	1	3	46.88667	-70.86839	2013	North America	modern	0.5
QC-2-17	0.00236614987957614	0.0364988724957551	1	3	46.88667	-70.86839	2013	North America	modern	0.5
QC-2-19	-0.0382125130289591	0.0228986276982905	1	2	46.88667	-70.86839	2013	North America	modern	1
QC-2-20	-0.00341921338658857	0.0386464425265824	1	3	46.88667	-70.86839	2013	North America	modern	0.5
QC-2-22	-0.00145536644449803	0.035070118586569	1	3	46.88667	-70.86839	2013	North America	modern	0.5
QC-2-25	0.035987625971503	-0.0965113455521013	1	3	46.88667	-70.86839	2013	North America	modern	0.5
QC-2-26	-0.0424672164004922	0.0306366140688761	1	2	46.88667	-70.86839	2013	North America	modern	1
QC-2-28	-0.0165744190138535	-0.000969284734467001	1	2	46.88667	-70.86839	2013	North America	modern	1
QC-2-29	0.00474390052835818	0.0126558771757584	1	3	46.88667	-70.86839	2013	North America	modern	0.5
QC-2-30	0.0156366155308431	0.0162502027292691	1	3	46.88667	-70.86839	2013	North America	modern	0.5
QC3-20	-0.0385600544073926	0.0394129999118371	1	2	47.67876	-69.022	2013	North America	modern	1
QFA-1A	0.0654617490081772	0.011187119093904	1	1	46.814477	-71.207378	1937	North America	historic	0
QFA-2A	-0.00977950341839426	0.0231279480077568	1	3	46.784473	-71.236491	1931	North America	historic	0.5
QFA-2B	0.000767376493010752	-0.00380770584544777	1	3	46.784473	-71.236491	1931	North America	historic	0.5
QFA-3	-0.0109377855763176	0.0436767652700099	1	3	46.783213	-71.283033	1934	North America	historic	0.5
QFA-4	0.0661649032896681	0.00924507001828292	1	1	46.889051	-71.29855	1934	North America	historic	0
QFA-5	-0.0402530473063581	0.015951092400391	1	2	46.412221	-71.234299	1931	North America	historic	1
QFA-6	-0.0367252471851392	-0.00624773070128266	1	2	46.69674	-71.591273	1938	North America	historic	1
QFA-7	-0.00434338698990649	0.0240416483662982	1	3	46.786143	-71.250913	1932	North America	historic	0.5
QFA-8	0.0592541014459707	0.00851393351956725	1	1	46.623552	-71.733026	1928	North America	historic	0
QFA-9	0.0651427553140183	0.00835092880158965	1	1	46.749922	-71.46654	1936	North America	historic	0
RI-B-1	-0.00459675607416319	0.0515936058755476	1	3	41.48481	-71.55799	2009	North America	modern	0.5
RI-B-2	-0.00145220088870204	0.0528613937285174	1	3	41.48481	-71.55799	2009	North America	modern	0.5
S-1	0.000950349315703479	0.0142727156153628	1	3	59.34267	18.06129	1882	Europe	historic	0.5
S-11	0.00235443293353856	-0.0598746538817399	1	3	59.27273	15.21436	1917	Europe	historic	0.5
S-14A	0.0329200152902832	-0.0422197826090783	1	3	46.128348	5.375627	1918	Europe	historic	0.5
S-14B	0.0662354388610359	0.00193043279039013	1	1	46.128348	5.375627	1918	Europe	historic	0
S-4B	-0.00442252071126034	0.0146571651060722	1	3	44.281654	4.753088	1890	Europe	historic	0.5
S-5	0.0421800664775718	-0.0465329530231261	1	1	59.329323	18.068581	1897	Europe	historic	0
S-7	0.0295858278858551	0.045028272380401	1	1	58.79934	16.99825	1903	Europe	historic	0
SC-1	0.0245476034484419	0.025971302475626	1	3	34.79252	-80.41533	2009	North America	modern	0.5
SC-2	-0.0155901683449919	0.0147654244416437	1	3	34.79252	-80.41533	2009	North America	modern	0.5
SC-K-1	0.0343472976733327	0.0284562514869199	1	1	34.22524	-81.3431	2013	North America	modern	0
SC-K-2	0.0440534146263141	0.0295707192927211	1	1	34.22524	-81.3431	2013	North America	modern	0
StGalmier-1	0.000573016888148965	0.0266916176176522	1	3	46.2352	8.01545	2017	Europe	modern	0.5
StGalmier-11	-0.0228882022219378	-0.0896605572044523	1	2	46.2352	8.01545	2017	Europe	modern	1
StGalmier-12	-0.00787038875180228	0.0334237618183137	1	3	46.2352	8.01545	2017	Europe	modern	0.5
StGalmier-16	0.0709835312738858	0.00400341265287997	1	1	46.2352	8.01545	2017	Europe	modern	0
StGalmier-17	-0.00231917014459382	0.0285151568429718	1	3	46.2352	8.01545	2017	Europe	modern	0.5
StGalmier-2	0.00221458411886356	0.0316114447627781	1	3	46.2352	8.01545	2017	Europe	modern	0.5
StGalmier-21	0.00263942200541928	0.00701936555172166	1	3	46.2352	8.01545	2017	Europe	modern	0.5
StGalmier-22	-0.0402618549718565	0.0265517319508186	1	2	46.2352	8.01545	2017	Europe	modern	1
StGalmier-6	-0.0349061811585078	0.00644651983987983	1	2	46.2352	8.01545	2017	Europe	modern	1
STU-10	-0.0249305583889835	-0.0851258746455582	1	2	48.801314	9.218735	1934	Europe	historic	1
STU-2	0.0686018807825191	0.00806316155988497	1	1	48.274439	8.848329	1877	Europe	historic	0
STU-4	-0.0331767764312478	-0.0339758552412735	1	2	45.590313	4.318037	1907	Europe	historic	1
TN-1	-0.0164171238502356	0.0206720865306894	1	3	36.11943	-85.0589	2009	North America	modern	0.5
TN-2019-1	-0.000179601116190886	0.00963784851476011	1	3	36.11943	-85.0589	2009	North America	modern	0.5
TRH-2	-0.0109879681647449	0.0164607368873346	1	3	63.30855	10.16731	1934	Europe	historic	0.5
TRH-5	0.0355586243290652	-0.0360581173382891	1	3	58.08278	6.75278	2007	Europe	modern	0.5
TRQB-1	0.00262241820118526	0.0169454663183164	1	3	45.5	-72.5	2013	North America	modern	0.5
TRQB-10	-0.0394563049562063	0.0270815120106945	1	2	45.5	-72.5	2013	North America	modern	1
TRQB-2	-0.034370997516651	0.0372953177162602	1	2	45.5	-72.5	2013	North America	modern	1
TRQB-4	-0.0013312064000866	0.0234846489253685	1	3	45.5	-72.5	2013	North America	modern	0.5
TRQB-7	-0.00152927994466061	0.0255765888867087	1	3	45.5	-72.5	2013	North America	modern	0.5
TRQB-8	0.072125938110513	0.00976601923228011	1	1	45.5	-72.5	2013	North America	modern	0
TRQB-9	0.0144214500632662	0.0202996854328717	1	3	45.5	-72.5	2013	North America	modern	0.5
UPS-2	0.0752265367340836	0.00825247318846221	1	1	57.70887	11.97456	1926	Europe	historic	0
USNH-39	-0.0260834443377703	-0.0361216486461252	1	2	42.030501	-93.625202	1896	North America	historic	1
W-01	-0.00279937265706801	0.0120755377783407	1	3	45.80722222	13.53416667	1939	Europe	historic	0.5
W-05	0.0467844609780833	0.00458417446702107	1	1	52.85	8.733333333	1889	Europe	historic	0
W-09	-0.0169266327794621	-0.0129072232005227	1	2	47.27138889	11.38638889	1883	Europe	historic	1
WI-1	-0.0208607979021687	-0.0322167655880155	1	2	44.87934	-89.42377	2013	North America	modern	1
WI-3	-0.031207854495224	-0.0182457643015331	1	2	44.87934	-89.42377	2013	North America	modern	1
WU-08	0.0642594219690616	0.0145583360341262	1	1	38.895	-77.036667	1896	North America	historic	0
WU-09	0.0575492472441412	0.010143888342535	1	1	42.775	-81.183333	1908	North America	historic	0
WU-15	-0.0429053206041584	0.0293765614700219	1	2	47.98833	16.28306	2010	Europe	modern	1
WU-16	0.0658138134967894	0.00384724180505276	1	1	47.99444	16.32944	2016	Europe	modern	0
WU-17	-0.0307815274464696	0.0319329524815215	1	2	48.20028	16.455	2013	Europe	modern	1
