# Supplementary material for: Large haploblocks underlie rapid adaptation in the invasive weed Ambrosia artemisiifolia
Source: Nat Commun. 2023 Mar 27;14:1717. doi: 10.1038/s41467-023-37303-4 (PMC10042993; doi:10.1038/s41467-023-37303-4)
Supplement: Supplementary file 6 — Source Data [file 41467_2023_37303_MOESM6_ESM.zip › battlayetal2023-sourcedata/battlayetal2023-sourcedata-fig5/h1s5_45518019_50939002_gt.csv]

V1	PC1	PC2	V3	cluster	latitude	longitude	year	range	time.category	gt
280808-1-10	0.022867344201533	-0.0262304196183933	1	1	44.7249	22.4206	2013	Europe	modern	0
280808-1-11	0.0234829734376761	-0.0249441822734457	1	1	44.7249	22.4206	2013	Europe	modern	0
280808-1-12	0.0218441864368692	-0.0168596659215615	1	1	44.7249	22.4206	2013	Europe	modern	0
280808-1-16	0.0210105779754068	-0.0287131180192137	1	1	44.7249	22.4206	2013	Europe	modern	0
280808-1-17	0.0224629413942267	-0.0347919137813932	1	1	44.7249	22.4206	2013	Europe	modern	0
280808-1-24	0.0226518689537641	-0.0285501648867892	1	1	44.7249	22.4206	2013	Europe	modern	0
280808-1-3	0.023071473700931	-0.0284062387764528	1	1	44.7249	22.4206	2013	Europe	modern	0
280808-1-5	0.0222118396650395	-0.0220255336629167	1	1	44.7249	22.4206	2013	Europe	modern	0
280808-1-8	0.0237975990733472	-0.0285941761014895	1	1	44.7249	22.4206	2013	Europe	modern	0
A-2010-T1-1	0.0195363989463814	-0.0126929633593217	1	1	47.29309	11.04754	2010	Europe	modern	0
A-2010-T1-10	0.0196602676554823	-0.0176190709577221	1	1	47.29309	11.04754	2010	Europe	modern	0
A-2010-T1-2	0.0197984639901412	-0.008482571649666	1	1	47.29309	11.04754	2010	Europe	modern	0
A-2010-T1-3	0.0188729478191552	-0.018006181520706	1	1	47.29309	11.04754	2010	Europe	modern	0
A-2010-T1-4	0.0176038290820645	-0.0195545824981181	1	1	47.29309	11.04754	2010	Europe	modern	0
A-2010-T1-5	0.0194598069071664	-0.0160732115141802	1	1	47.29309	11.04754	2010	Europe	modern	0
A-2010-T1-6	0.0213407802498193	-0.0190194478724606	1	1	47.29309	11.04754	2010	Europe	modern	0
A-2010-T1-7	0.0214029458427046	-0.00375385021302782	1	1	47.29309	11.04754	2010	Europe	modern	0
A-2010-T1-8	0.0221026924873753	-0.00369877920314437	1	1	47.29309	11.04754	2010	Europe	modern	0
A-2010-T1-9	0.019417699520798	-0.0180206474104935	1	1	47.29309	11.04754	2010	Europe	modern	0
AA16-19	0.0182235230899038	-0.090117320022848	1	1	44.09456	-102.8705	2013	North America	modern	0
AA16-2	0.0177241558187376	-0.0603086319774099	1	1	44.09456	-102.8705	2013	North America	modern	0
AA2-1	0.0214524618576311	-0.0607691247742815	1	1	49.83778	-97.32931	2013	North America	modern	0
AA20-19	0.0188946596130129	-0.0740776490738657	1	1	48.14689	-103.57172	2013	North America	modern	0
AA20-26	0.0201049988678807	-0.078634830044672	1	1	48.14689	-103.57172	2013	North America	modern	0
AA20-3	0.0187747543989331	-0.0623602944706954	1	1	48.14689	-103.57172	2013	North America	modern	0
AA3-15	0.0205105505839732	-0.0640357162371595	1	1	48.19453	-97.32856	2013	North America	modern	0
AA3-17	0.0193376580695341	-0.0526779990984835	1	1	48.19453	-97.32856	2013	North America	modern	0
AA3-23	0.0190863685764753	-0.0730642120227945	1	1	48.19453	-97.32856	2013	North America	modern	0
AA5-1	0.0182100345090501	-0.0644012219509734	1	1	46.21708	-96.05019	2013	North America	modern	0
AA5-16	0.0199286192837773	-0.0547068907449725	1	1	46.21708	-96.05019	2013	North America	modern	0
AA5-23	0.0197509215703026	-0.0606340881485201	1	1	46.21708	-96.05019	2013	North America	modern	0
AA5-9A	0.0200462395385728	-0.0556709015469914	1	1	46.21708	-96.05019	2013	North America	modern	0
AA7-12	0.020302860432665	-0.0468782931164999	1	1	44.738	-95.41233	2013	North America	modern	0
AA7-24	0.0135947150297921	-0.0327828441740798	1	1	44.738	-95.41233	2013	North America	modern	0
AA7-27	0.0109746103815938	-0.0546340416406814	1	1	44.738	-95.41233	2013	North America	modern	0
am-26	0.0206057108244455	-0.033973844945091	1	1	47.089574	-94.639893	1889	North America	historic	0
AR-2019-1	-0.0372430743197694	-0.00616368516593929	1	3	33.841883	-93.77575	2009/2010	North America	modern	0.5
AR-2019-2	0.0216707122409213	-0.0233966746983441	1	1	33.841883	-93.77575	2009/2010	North America	modern	0
B-1	0.0196355317141694	-0.00469624387057559	1	1	44.90308	-0.53517	2019	Europe	modern	0
B-2	0.0204195782126021	-0.043214720088444	1	1	44.90308	-0.53517	2019	Europe	modern	0
B-3	0.0202661188876977	0.0180895885724122	1	1	44.90308	-0.53517	2019	Europe	modern	0
B-4	0.0200098938286226	-0.0391799781131469	1	1	44.90308	-0.53517	2019	Europe	modern	0
B2-1	0.0213481624451031	-0.024537113153246	1	1	47.87951	18.15611	2014	Europe	modern	0
bg-101	-0.090969901106246	0.00227673507965789	1	2	40.734043	-74.001389	1899	North America	historic	1
bg-105	-0.09796800642561	0.00099351760827185	1	2	40.846099	-74.091167	1889	North America	historic	1
bg-12	-0.116833671925295	-0.0263141254724872	1	2	26.943251	-80.582199	1924	North America	historic	1
bg-15	-0.0936067011240439	-0.00459363026365659	1	2	34.767366	-92.247791	1931	North America	historic	1
bg-16	-0.0361391428088585	0.0226051397255265	1	3	33.474165	-82.504263	1908	North America	historic	0.5
BG-17	-0.110562995339531	-0.0166758000718993	1	2	26.834587	-81.092849	1930	North America	historic	1
BG-21	-0.126977310286187	-0.0289872842347581	1	2	29.885989	-84.589291	1920	North America	historic	1
bg-29	-0.0435358457044813	0.0526655922554433	1	3	41.078872	-73.858709	1895	North America	historic	0.5
bg-42	0.0208574181672353	-0.0598286802819866	1	1	44.379367	-103.729849	1913	North America	historic	0
bg-48	-0.038594450466797	0.0538901435674934	1	3	40.644653	-73.695703	1915	North America	historic	0.5
BG-5	-0.0326879067175362	0.051535435494521	1	3	40.861758	-73.868065	1904	North America	historic	0.5
bg-50	0.0109938620364887	0.0745865811254298	1	1	40.644653	-73.695188	1915	North America	historic	0
bg-51	-0.114363291402894	-0.015720766463034	1	2	40.644653	-73.695188	1915	North America	historic	1
BG-56	-0.0459551555463282	0.0346984229079731	1	3	25.142278	-80.924363	1905	North America	historic	0.5
BG-6	-0.102752855266979	-0.0126134405450364	1	2	27.242787	-80.828018	1913	North America	historic	1
BG-63	0.021955774204024	-0.0532624559117243	1	1	39.300651	-96.831021	1895	North America	historic	0
bg-72	-0.106220780034561	-0.005830811763451	1	2	40.449468	-74.385538	1891	North America	historic	1
BG-73	0.0213113946338438	-0.0301721235893493	1	1	39.085657	-94.584403	1895	North America	historic	0
BG-74	0.0230765632759931	-0.0138837711674919	1	1	38.397725	-86.931782	1923	North America	historic	0
bg-77	-0.0986912532790623	-0.000990231035667444	1	2	40.729477	-73.634863	1919	North America	historic	1
bg-81	-0.0653373267894644	0.0301762015881304	1	3	40.874753	-73.457022	1919	North America	historic	0.5
bg-83	-0.0337187249395327	0.0468692073029953	1	3	40.740286	-74.002762	1899	North America	historic	0.5
bg-90	0.0203320562207158	0.0723600679488189	1	1	42.959268	-77.057004	1894	North America	historic	0
bg-96	-0.0784622238858256	-0.0018883401674181	1	2	43.379426	-76.150074	1920	North America	historic	1
BN-ON-6	0.0187526099923817	-0.0169714785558454	1	1	45	-77.7	2013	North America	modern	0
BR-1	0.0219836893660411	-0.0120508480701448	1	1	52.196746	10.468589	1887	Europe	historic	0
BR-3	0.021764471229667	-0.025421615511741	1	1	44.727958	22.395114	1911	Europe	historic	0
BR-5	-0.0368589595232866	-0.00162887711152109	1	3	49.417984	1.051403	1934	Europe	historic	0.5
BRNU-1	0.0229434088605943	-0.00936777562545678	1	1	48.941389	16.631111	1969	Europe	historic	0
BRNU-3	0.0232746986719683	-0.0115279455572493	1	1	49.346935	16.418393	1971	Europe	historic	0
BRNU6-1948	-0.0339802845485847	0.00428133253356247	1	3	48.98277778	17.40277778	1948	Europe	historic	0.5
C-1	0.0223622285590411	-0.00064552281333968	1	1	55.082877	10.690763	1865	Europe	historic	0
C-11	-0.0310930138352055	0.00819535855979841	1	3	55.245806	11.746402	1897	Europe	historic	0.5
C-13	0.0199118033182707	0.0816311926901832	1	1	55.061221	15.071784	1901	Europe	historic	0
C-14B	-0.0339472443842721	0.054526935033862	1	3	56.45262	9.398121	1902	Europe	historic	0.5
C-15	0.0223604928438927	-0.0457404645717956	1	1	55.066157	10.607936	1907	Europe	historic	0
C-17	0.0219280741541413	-0.0517481511304028	1	1	55.403284	10.403451	1910	Europe	historic	0
C-18	0.0224011030598163	0.0152802174133378	1	1	55.463268	8.582725	1911	Europe	historic	0
C-19	0.0203746019399523	-0.0620185088748001	1	1	55.475379	8.459085	1913	Europe	historic	0
C-2	0.023176272211767	-0.00256825570671574	1	1	55.245806	11.746402	1894	Europe	historic	0
C-29	0.020988566794649	-0.0410053419157363	1	1	55.442211	11.792284	1917	Europe	historic	0
C-5	-0.0358507401517759	0.00123882685137913	1	3	55.245806	11.746402	1897	Europe	historic	0.5
C-8	0.0207313084999617	0.00279582256442431	1	1	55.245806	11.746402	1897	Europe	historic	0
Caluire-26	-0.0348532069900698	0.00650783404068242	1	3	46.2352	8.01545	2017	Europe	modern	0.5
Caluire-27	0.0202476323883804	-0.00111837822580099	1	1	46.2352	8.01545	2017	Europe	modern	0
Caluire-31	0.0215418001243052	0.00325228749006806	1	1	46.2352	8.01545	2017	Europe	modern	0
Caluire-32	0.0205647005412741	0.007499056164789	1	1	46.2352	8.01545	2017	Europe	modern	0
Caluire-36	0.019717816992967	0.00181392312025927	1	1	46.2352	8.01545	2017	Europe	modern	0
Caluire-41	0.0217835807512578	-0.00274311222064803	1	1	46.2352	8.01545	2017	Europe	modern	0
Caluire-42	0.0205237072096046	-0.0167033305827095	1	1	46.2352	8.01545	2017	Europe	modern	0
Caluire-46	-0.0401849879311365	-0.0141254855972672	1	3	46.2352	8.01545	2017	Europe	modern	0.5
Caluire-47	0.0212297778167233	-0.00823438342213023	1	1	46.2352	8.01545	2017	Europe	modern	0
CT-H-1	-0.0468619639282436	0.0351215470891601	1	3	41.2877	-73.76631	2009	North America	modern	0.5
CT-H-10	-0.118000493866509	-0.0181630403593443	1	2	41.2877	-73.76631	2009	North America	modern	1
CT-H-2	-0.117184012726228	-0.0201870660218264	1	2	41.2877	-73.76631	2009	North America	modern	1
CT-H-3	-0.0424424810425875	0.0341378627073826	1	3	41.2877	-73.76631	2009	North America	modern	0.5
CT-H-4	-0.117398240798754	-0.020940828695092	1	2	41.2877	-73.76631	2009	North America	modern	1
CT-H-6	0.0190124370599025	0.0795384180155117	1	1	41.2877	-73.76631	2009	North America	modern	0
CT-H-7	-0.0415177876581145	0.0463033683692119	1	3	41.2877	-73.76631	2009	North America	modern	0.5
CT-H-8	-0.0406438138592123	0.0361198070232475	1	3	41.2877	-73.76631	2009	North America	modern	0.5
CT-H-9	-0.117337564542546	-0.0225650346349584	1	2	41.2877	-73.76631	2009	North America	modern	1
D-2017-4-10	0.0187380972070694	0.0753705164657124	1	1	52.8243	13.76905	2017	Europe	modern	0
D-2017-4-2	0.0193778749697296	0.0746886363187065	1	1	52.8243	13.76905	2017	Europe	modern	0
D-2017-4-3	0.0171295970171601	0.0759077765492403	1	1	52.8243	13.76905	2017	Europe	modern	0
D-2017-4-4	0.0191033089585449	0.0910530598499135	1	1	52.8243	13.76905	2017	Europe	modern	0
D-2017-4-5	0.0166081278506011	0.056421988317731	1	1	52.8243	13.76905	2017	Europe	modern	0
D-2017-4-6	0.019178476326273	0.0756057766056732	1	1	52.8243	13.76905	2017	Europe	modern	0
D-2017-4-7	0.0183366706678684	0.0847992195222864	1	1	52.8243	13.76905	2017	Europe	modern	0
D-2017-4-9	0.0180884164532939	0.0870097518261941	1	1	52.8243	13.76905	2017	Europe	modern	0
DB_27328	0.0198176924553937	0.0852675151109442	1	1	51.951486	14.695565	1932	Europe	historic	0
DB_27333	0.021285389937941	-0.0582178593426895	1	1	44.464238	8.894184	1935	Europe	historic	0
DB_27334	0.020437103016433	-0.0612857300290744	1	1	44.464238	8.894184	1935	Europe	historic	0
DB_27336	0.0216476305337021	-0.00382444840399088	1	1	47.269212	11.404102	1883	Europe	historic	0
DB_27337	0.0236483217210136	-0.00559653980664372	1	1	46.270303	3.800839	1880	Europe	historic	0
DB_27340	0.0234752784905176	-0.0100344796350084	1	1	51.339695	12.373075	1940	Europe	historic	0
EU2-02-1	0.020131769590571	0.0104989612053325	1	1	47.13087	16.90308	2014	Europe	modern	0
EU2-02-10	-0.0371555376422651	-0.00363710732623387	1	3	47.13087	16.90308	2014	Europe	modern	0.5
EU2-03-9C	0.0215072419175327	-0.0133058441298101	1	1	47.3278	19.7307	2014	Europe	modern	0
EU2-04-12	-0.0410124352891927	-0.0197596279411006	1	3	47.87992	18.15447	2014	Europe	modern	0.5
EU2-05-18	0.0200624438364707	0.043314520572637	1	1	45.46996	12.1092	2014	Europe	modern	0
EU2-05-23	0.0210328329531274	-0.0226543219994183	1	1	45.46996	12.1092	2014	Europe	modern	0
EU2-05-25	-0.0342219552391123	-0.0161172411825268	1	3	45.46996	12.1092	2014	Europe	modern	0.5
EU2-06-15D	-0.0473077797226259	-0.0218239714917726	1	3	45.57073	8.78546	2014	Europe	modern	0.5
EU2-06-18	0.0188371439668781	-0.00752952227642522	1	1	45.57073	8.78546	2014	Europe	modern	0
EU2-08-13	0.0207671940611766	-0.00880783534661859	1	1	45.93087	8.98377	2014	Europe	modern	0
EU2-08-21	0.0208512191066318	-0.0138109975419744	1	1	45.93087	8.98377	2014	Europe	modern	0
EU2-08-4	0.0219330001304157	-0.0077437186305732	1	1	45.93087	8.98377	2014	Europe	modern	0
Eu2-09-1	0.0175261122539318	-0.0785543778666247	1	1	45.06541	7.59229	2014	Europe	modern	0
EU2-09-10	-0.0413258856734978	-0.0433342049932836	1	3	45.06541	7.59229	2014	Europe	modern	0.5
EU2-10-10	-0.0404769715400879	-0.0127166678476957	1	3	43.93235	4.32049	2014	Europe	modern	0.5
EU2-10-11	-0.0395060861271218	-0.0115014061651548	1	3	43.93235	4.32049	2014	Europe	modern	0.5
EU2-10-12	-0.0419297106755739	-0.0160476600949062	1	3	43.93235	4.32049	2014	Europe	modern	0.5
EU2-10-18	-0.0410775485678613	0.0141040544209194	1	3	43.93235	4.32049	2014	Europe	modern	0.5
EU2-10-2	0.0193984315584458	0.000339783223425773	1	1	43.93235	4.32049	2014	Europe	modern	0
EU2-10-3	0.0228770861735719	-0.00907222270193959	1	1	43.93235	4.32049	2014	Europe	modern	0
EU2-10-4	0.0217245209855342	0.0104469282292645	1	1	43.93235	4.32049	2014	Europe	modern	0
EU2-10-5	0.0188099320666588	-0.02814422233037	1	1	43.93235	4.32049	2014	Europe	modern	0
EU2-10-7	-0.0397522223844395	-0.0215810547147864	1	3	43.93235	4.32049	2014	Europe	modern	0.5
EU2-10-9	0.00233112488913166	-0.0127948087168282	1	1	43.93235	4.32049	2014	Europe	modern	0
EU2-12-13	0.0222036845314901	-0.0361512597073608	1	1	46.66434	4.3278	2014	Europe	modern	0
EU2-14-1	-0.04788312279885	-0.0176179541048195	1	3	47.4556	5.21213	2014	Europe	modern	0.5
EU2-14-12	0.0217015780197606	-0.00216578044733732	1	1	47.4556	5.21213	2014	Europe	modern	0
EU2-14-13	0.0210898844224584	0.0121826825495247	1	1	47.4556	5.21213	2014	Europe	modern	0
EU2-16-1	0.0219199996331028	-0.018235415922641	1	1	46.1622	6.0094	2014	Europe	modern	0
EU2-16-12	0.0199735719145535	-0.0294306925329211	1	1	46.1622	6.0094	2014	Europe	modern	0
EU2-16-13	0.0205616033892059	-0.00976369497981314	1	1	46.1622	6.0094	2014	Europe	modern	0
EU2-17-1	0.0184275975538676	-0.0896314784631944	1	1	51.12003	5.8403	2014	Europe	modern	0
EU2-17-10	0.0188554554741182	-0.0656103464204072	1	1	51.12003	5.8403	2014	Europe	modern	0
EU2-17-11	0.0172883185945651	-0.103922595969789	1	1	51.12003	5.8403	2014	Europe	modern	0
EU2-17-2	0.0167535627885927	-0.0912646804349293	1	1	51.12003	5.8403	2014	Europe	modern	0
EU2-17-3	-0.0422987242738834	-0.0668708259637914	1	3	51.12003	5.8403	2014	Europe	modern	0.5
EU2-17-5	0.0185885229766864	-0.0878152812443168	1	1	51.12003	5.8403	2014	Europe	modern	0
EU2-17-6	0.0194111849690917	-0.0816464967232834	1	1	51.12003	5.8403	2014	Europe	modern	0
EU2-17-7	0.0187686298740327	-0.0814446521898604	1	1	51.12003	5.8403	2014	Europe	modern	0
EU2-17-8	0.0175327385243287	-0.0985977884340808	1	1	51.12003	5.8403	2014	Europe	modern	0
EU2-17-9	0.0191563527105751	-0.0758851821504856	1	1	51.12003	5.8403	2014	Europe	modern	0
EU2-20-1	0.0200234814295606	0.0697665356504026	1	1	51.63281	14.18437	2014	Europe	modern	0
EU2-20-10	-0.0399640870975127	0.0491023051103426	1	3	51.63281	14.18437	2014	Europe	modern	0.5
EU2-20-11	0.0186541683513426	0.0731710994621503	1	1	51.63281	14.18437	2014	Europe	modern	0
EU2-21-13	0.0194145552859799	-0.0220616787550489	1	1	50.19005	15.06036	2014	Europe	modern	0
EU2-21-14	0.0203580348554652	-0.0121007160061561	1	1	50.19005	15.06036	2014	Europe	modern	0
EU2-21-16	0.0205657308771431	-0.0112114853733118	1	1	50.19005	15.06036	2014	Europe	modern	0
EU2-21-18	0.0208241021329286	-0.00997992073111936	1	1	50.19005	15.06036	2014	Europe	modern	0
EU2-21-20	0.0199038559898232	-0.0261627798686866	1	1	50.19005	15.06036	2014	Europe	modern	0
EU2-21-22	0.0196908265186004	-0.0128761621136315	1	1	50.19005	15.06036	2014	Europe	modern	0
EU2-21-24	0.0215992084377429	-0.0275054015096874	1	1	50.19005	15.06036	2014	Europe	modern	0
EU2-21-27	0.0228371998064379	-0.00759326539059459	1	1	50.19005	15.06036	2014	Europe	modern	0
EU2-21-28	0.0209662651530416	-0.0112587677228872	1	1	50.19005	15.06036	2014	Europe	modern	0
EU2-21-29	0.0218826144604661	-0.0213709525068713	1	1	50.19005	15.06036	2014	Europe	modern	0
EU2-22-1	0.0210088507251258	-0.00913143979580756	1	1	49.41803	17.96153	2014	Europe	modern	0
EU2-22-10	0.0220581328308346	-0.000777664941537404	1	1	49.41803	17.96153	2014	Europe	modern	0
EU2-22-13	0.0226640142002328	-0.00774577957309174	1	1	49.41803	17.96153	2014	Europe	modern	0
EU2-22-15	0.0231630202241575	-0.00623404356031828	1	1	49.41803	17.96153	2014	Europe	modern	0
EU2-22-18	0.0237868746572296	-0.0165160633562913	1	1	49.41803	17.96153	2014	Europe	modern	0
EU2-22-19	0.0205679667850133	-0.0113698736093148	1	1	49.41803	17.96153	2014	Europe	modern	0
EU2-22-22	0.0206572115099905	-0.0109581026828194	1	1	49.41803	17.96153	2014	Europe	modern	0
EU2-22-24	0.0227848435386873	-0.0116719803804987	1	1	49.41803	17.96153	2014	Europe	modern	0
EU2-22-25	0.0220635002733967	-0.0179083290078479	1	1	49.41803	17.96153	2014	Europe	modern	0
EU2-22-26	0.0238656604425219	-0.00194047221440567	1	1	49.41803	17.96153	2014	Europe	modern	0
EU2-23-10	0.0203176572195418	-0.0548943480896851	1	1	50.44297	18.86337	2014	Europe	modern	0
EU2-23-17	0.0204728917654246	-0.0319244897289198	1	1	50.44297	18.86337	2014	Europe	modern	0
EU2-24-1	0.0212185464053836	-0.0271395651909759	1	1	48.48919	21.80622	2014	Europe	modern	0
EU2-24-10	0.0201731947189173	-0.0381035165316077	1	1	48.48919	21.80622	2014	Europe	modern	0
EU2-25-14	0.0222477942995392	-0.0110842549899851	1	1	47.9773	23.0443	2014	Europe	modern	0
EU2-26-1	0.0214544121287172	-0.011851525798843	1	1	46.23696	24.85397	2014	Europe	modern	0
EU2-26-12	0.0123930397778029	-0.011491155271559	1	1	46.23696	24.85397	2014	Europe	modern	0
EU2-30-12	0.0202031199745251	-0.0673239784087108	1	1	49.86851	23.0118	2014	Europe	modern	0
EU2-31-1	0.0213975360822969	-0.0390260677037971	1	1	45.37402	27.07202	2014	Europe	modern	0
EU2-31-11	0.0224196008501952	0.00236710321734508	1	1	45.37402	27.07202	2014	Europe	modern	0
EU2-32-12	0.0211711437790513	-0.0289046622937877	1	1	44.16268	28.50984	2014	Europe	modern	0
EU2-32-13	0.020096542540973	-0.0240210828976361	1	1	44.16268	28.50984	2014	Europe	modern	0
EU2-33-1	0.0227102467639165	-0.00654218483990145	1	1	44.40457	26.13484	2014	Europe	modern	0
EU2-33-10	0.0220648151323712	-0.0413093444059951	1	1	44.40457	26.13484	2014	Europe	modern	0
EU2-35-1	-0.0365305921242219	-0.0173922852725646	1	3	43.09184	21.93797	2014	Europe	modern	0.5
EU2-35-14	0.0209490079841173	-0.0193889566336055	1	1	43.09184	21.93797	2014	Europe	modern	0
EU2-36-11	-0.0390841902040805	-0.00873051802852808	1	3	43.31519	24.25981	2014	Europe	modern	0.5
EU2-37-1	-0.0381215893332673	-0.0317654741917531	1	3	43.91788	20.73313	2014	Europe	modern	0.5
EU2-37-11	0.0220077378767764	-0.0101073287409381	1	1	43.91788	20.73313	2014	Europe	modern	0
EU2-38-12D	0.0203201171256504	-0.0116484500034611	1	1	45.71531	15.6538	2014	Europe	modern	0
EU2-38-13D	-0.0440680864240485	-0.0176263332545251	1	3	45.71531	15.6538	2014	Europe	modern	0.5
FI-13	0.022302705882656	-0.0324609119274493	1	1	44.464161	8.894254	1934	Europe	historic	0
FI-14	0.0208465463827498	-0.0572663987480915	1	1	44.464161	8.894254	1934	Europe	historic	0
FI-17	0.0199714949111191	-0.0612600603555478	1	1	44.359553	8.577485	1936	Europe	historic	0
FI-1A	0.0246950325221966	-0.00935711093252966	1	1	45.996313	3.981488	1877	Europe	historic	0
FI-1B	0.0256020535738031	-0.0177135062058958	1	1	45.996313	3.981488	1877	Europe	historic	0
FI-1D	0.0255679913534061	-0.0052031280448266	1	1	45.996313	3.981488	1877	Europe	historic	0
FI-2B	0.0245261777320742	-0.0103725368568782	1	1	45.996313	3.981488	1877	Europe	historic	0
FI-3A	0.023527001610148	-0.0206286392618078	1	1	45.589983	4.319169	1878	Europe	historic	0
FI-6	-0.0317592527852072	-0.00673109088300183	1	3	47.409474	8.545287	1878	Europe	historic	0.5
FI-7	0.0221546942918587	-0.00816527087567941	1	1	46.416085	3.178518	1880	Europe	historic	0
FI-8	0.0233907408412768	-0.00352662082151492	1	1	47.269247	11.40447	1883	Europe	historic	0
FL-26	-0.0452320175058782	0.0124742628278374	1	3	30.4063	-83.14014	2013	North America	modern	0.5
FL-9	-0.049739782573115	0.011422230356278	1	3	30.4063	-83.14014	2013	North America	modern	0.5
FL-A-1	-0.052403244764514	0.0274361997701264	1	3	25.54179	-80.41284	2009	North America	modern	0.5
FL-D-2018-1	-0.131896381772867	-0.0388812594261147	1	2	27.37437	-80.41604	2009	North America	modern	1
FL-D-2018-2	0.00968587578964819	0.0587185011933619	1	1	27.37437	-80.41604	2009	North America	modern	0
FL-D-2018-3	-0.131143269379644	-0.0366882917805641	1	2	27.37437	-80.41604	2009	North America	modern	1
FL-F-1	-0.0444999316580392	0.0153990870708697	1	3	30.69589	-86.7508	2009	North America	modern	0.5
FL-F-2	-0.0446248588419493	0.0109448508704117	1	3	30.69589	-86.7508	2009	North America	modern	0.5
FLD-1	-0.134420679131073	-0.0379776573697314	1	2	27.374365	-80.416042	2009	North America	modern	1
FLD-7	-0.131697060171725	-0.0366525941205578	1	2	27.374365	-80.416042	2009	North America	modern	1
FLG-7	-0.132921234029761	-0.040325278421575	1	2	27.08522	-81.79497	2009	North America	modern	1
FLG-8	-0.134577928280097	-0.0369953301693261	1	2	27.08522	-81.79497	2009	North America	modern	1
FLH-2018-1	-0.0507117399073697	0.0231923884134234	1	3	29.95931	-82.71238	2009	North America	modern	0.5
FLH-2018-3	-0.12650195337487	-0.031617186728271	1	2	29.95931	-82.71238	2009	North America	modern	1
FLH-2018-5	-0.126416264856744	-0.0344510599755948	1	2	29.95931	-82.71238	2009	North America	modern	1
FLH-2018-6	-0.1314136095904	-0.0374765558909481	1	2	29.95931	-82.71238	2009	North America	modern	1
FR-5	0.0235558199369967	-0.00830814671748638	1	1	45.67878	4.97993	2008	Europe	modern	0
FR1-26	0.0215733986343338	-0.0112196830418253	1	1	45.08023	4.75744	2008	Europe	modern	0
FR2-1	0.0217281918018805	-0.00552978970030594	1	1	45.67878	4.97993	2008	Europe	modern	0
FR2-7	0.0219767809786467	-0.0119723899649644	1	1	45.67878	4.97993	2008	Europe	modern	0
FR7-3	-0.0412020827690393	-0.0132560596642242	1	3	47.17582	3.01463	2008	Europe	modern	0.5
FR8-19	0.0208239786830165	-0.0211650633762771	1	1	44.21666	4.26401	2008	Europe	modern	0
FR9-5	-0.113104625609124	-0.0272467375803936	1	2	44.75302	4.87052	2008	Europe	modern	1
G-013	0.0222060438959748	0.0330973701750758	1	1	45.937861	5.890611	1923	Europe	historic	0
G-017	0.0222325572260984	0.00598699972944782	1	1	45.792498	4.858545	1901	Europe	historic	0
G-019	0.0226085716006095	-0.0110684439192363	1	1	45.589983	4.319512	1883	Europe	historic	0
G-020	0.0222643413881031	-0.0103219753726744	1	1	45.589983	4.319512	1883	Europe	historic	0
G-021	0.0243923777256146	-0.00310780201051567	1	1	45.589983	4.319512	1883	Europe	historic	0
G-022	0.0219063802688677	-0.0186487454785763	1	1	45.589983	4.319512	1883	Europe	historic	0
G-026	0.021708017180263	-0.0035328733531272	1	1	48.6093	6.144565	1903	Europe	historic	0
G-027	0.0221051710077248	0.00827440097172388	1	1	45.792498	4.891434	1883	Europe	historic	0
G-029	0.0208117341254671	-0.0278756398423921	1	1	44.899618	-0.51652	1930	Europe	historic	0
G-032	0.0201736964909685	-0.0335948147605315	1	1	43.334296	4.849724	1909	Europe	historic	0
G-037	0.0203241334440222	-0.0298212297697323	1	1	44.899618	-0.51652	1930	Europe	historic	0
G-042	0.0232982408060342	-0.0106671333933304	1	1	46.587522	3.308426	1889	Europe	historic	0
GA-2	-0.0471329338648211	0.00723092833962277	1	3	31.67867	-83.19613	2009	North America	modern	0.5
GOET-10	0.0231197553068744	-0.011377683354464	1	1	52.1967	10.468557	1884	Europe	historic	0
GOET-11	-0.0337064634295766	-0.00252455656029741	1	3	51.54128	9.915804	1896	Europe	historic	0.5
GOET-2	0.0223504017775284	-0.014762546043851	1	1	52.520007	13.404954	1872	Europe	historic	0
GOET-3	-0.0385618530131676	-0.00837745402177019	1	3	52.915455	12.799078	1874	Europe	historic	0.5
GOET-6	0.0204076909622429	0.0960311681603423	1	1	54.352025	18.646638	1874	Europe	historic	0
GOET-7	0.0207577006006848	-0.00726639204737284	1	1	52.547772	13.505335	1875	Europe	historic	0
GOET-8	-0.0346533674145894	-0.0063732823278867	1	3	52.216741	10.160721	1879	Europe	historic	0.5
GOET-9	0.0240150367492734	-0.0016063631521569	1	1	48.135125	11.581981	1881	Europe	historic	0
GZU-1	-0.0367865888096114	-0.0125540986427744	1	3	44.89722222	8.843055556	1878	Europe	historic	0.5
GZU-7	0.0192306474722596	-0.0495858375864389	1	1	49.593779	17.253098	1934	Europe	historic	0
HBG-1	0.0225385339752992	-0.00424677002978075	1	1	53.460779	9.983418	1931	Europe	historic	0
HBG-11	0.0197828465469514	0.0857069490483642	1	1	53.59731	10.009204	1885	Europe	historic	0
HBG-12	0.021109944116533	0.072023115707514	1	1	53.59731	10.009204	1883	Europe	historic	0
HBG-14	0.0204548455860479	0.0681979480795722	1	1	53.59731	10.009204	1883	Europe	historic	0
HBG-15	0.0206302509989809	0.0686181849229221	1	1	53.59731	10.009204	1883	Europe	historic	0
HBG-24	0.0212409270500932	0.071135953247913	1	1	53.551085	9.993682	1885	Europe	historic	0
HBG-25	-0.0363174794069009	0.0183456421754757	1	3	53.602162	9.837433	1933	Europe	historic	0.5
HBG-26	0.0235741202905304	-0.0030767218230033	1	1	53.54742	10.025016	1875	Europe	historic	0
HBG-28	-0.0438176237540126	0.0399462173004553	1	3	53.5783	10.016957	1885	Europe	historic	0.5
HBG-29	0.0227345701479787	-0.0107280525015273	1	1	53.595684	9.87304	1932	Europe	historic	0
HBG-37	0.0236142764516708	-0.0041853531952921	1	1	52.915455	12.799078	1874	Europe	historic	0
HBG-39	-0.0351042292321319	-0.000506485185695157	1	3	53.751355	9.663252	1929	Europe	historic	0.5
HBG-4	0.0187903235805094	-0.00720246544592971	1	1	53.59731	10.009204	1885	Europe	historic	0
HBG-41	-0.0370968997088629	-0.0221959759764119	1	3	45.590322	4.318391	1907	Europe	historic	0.5
HBG-42	0.0226152788784303	-0.00991645139573428	1	1	45.590322	4.318391	1907	Europe	historic	0
HBG-43	-0.0405548740834904	-0.00732588207353211	1	3	47.26814	11.368173	1883	Europe	historic	0.5
HBG-45A	0.0223006428346179	-0.00339473520132256	1	1	46.146934	17.442648	1922	Europe	historic	0
HU-10	-0.0376542335041761	0.0563886254511288	1	3	44.267348	-68.569207	1913	North America	historic	0.5
HU-105	0.0204796669533084	0.0843688593453999	1	1	41.547278	-71.291499	1896	North America	historic	0
HU-107	-0.111251990050607	-0.0088984250488487	1	2	41.175185	-71.584954	1916	North America	historic	1
HU-126	0.0209137676601584	0.0879068454608687	1	1	41.553252	-70.614638	1906	North America	historic	0
hu-130	-0.0247661566879513	0.0584996618292565	1	3	42.32737	-71.095304	1911	North America	historic	0.5
HU-135	-0.0387113970968459	0.0667115859423422	1	3	41.830509	-71.41325	1844	North America	historic	0.5
HU-138	0.0193245624029653	0.0990804357093097	1	1	41.847014	-71.351924	1903	North America	historic	0
hu-147	0.0136420159387626	0.092136947538799	1	1	44.742728	-65.512261	1921	North America	historic	0
hu-148	0.0186840573010828	0.108462215413738	1	1	44.742728	-65.512261	1921	North America	historic	0
hu-162	0.0186333732040636	-0.062868435726001	1	1	48.357008	-107.871337	1900	North America	historic	0
HU-180	-0.119558914384109	-0.0287389286912118	1	2	28.043622	-82.299042	1904	North America	historic	1
HU-183	0.0225265846358955	-0.0303379391035917	1	1	42.030246	-93.626232	1896	North America	historic	0
HU-184	0.0137499373154963	-0.0277104606859691	1	1	42.030246	-93.626232	1904	North America	historic	0
HU-195	-0.127644063127992	-0.029236925158714	1	2	26.655007	-81.873665	1900	North America	historic	1
HU-196	-0.0377996307689494	0.000651237649628847	1	3	30.409183	-88.884316	1900	North America	historic	0.5
HU-202	0.0219838430745633	-0.0137413167982833	1	1	40.117544	-88.207569	1900	North America	historic	0
HU-22	-0.0273565656827668	0.0624005088991697	1	3	44.32596	-69.876595	1873	North America	historic	0.5
HU-40	-0.0932779732019566	0.00175667016569971	1	2	44.374564	-71.610274	1919	North America	historic	1
HU-7	-0.0424537178870035	0.0502970348245943	1	3	44.873973	-67.569122	1931	North America	historic	0.5
hu-72	-0.0247765278788244	0.057257901708596	1	3	42.378126	-71.054306	1916	North America	historic	0.5
hu-73	-0.0338800148912491	0.0614967394871557	1	3	42.298853	-71.074347	1908	North America	historic	0.5
hu-80	0.0129960256497896	0.0791773657266315	1	1	42.255281	-71.067181	1918	North America	historic	0
hu-81	0.0191154122413446	0.0930007200551557	1	1	42.289069	-71.232319	1883	North America	historic	0
hu-82	-0.0983108343932459	-0.00427087318702779	1	2	42.199606	-71.19936	1895	North America	historic	1
I-1	0.0232679029988373	-0.0192065759989479	1	1	44.720979	22.364833	1965	Europe	historic	0
I-2A	0.0233959482225468	-0.0231802505955263	1	1	44.728206	22.394256	1962	Europe	historic	0
I-2B	0.0215909427933894	-0.0250012912064628	1	1	44.728206	22.394256	1962	Europe	historic	0
I-2C	0.0227973728561394	-0.0250224010926514	1	1	44.728206	22.394256	1962	Europe	historic	0
I-3A	0.0221624283563489	-0.0223278820333795	1	1	44.728206	22.394256	1948	Europe	historic	0
I-3B	0.0228799484265983	-0.0226969319492588	1	1	44.728206	22.394256	1948	Europe	historic	0
I-3C	0.0230820928062128	-0.0229438930963053	1	1	44.728206	22.394256	1948	Europe	historic	0
IA-1	0.0182965879003102	-0.0378344686988105	1	1	41.87498	-93.48278	2009	North America	modern	0
IA-10	0.0217559654543982	-0.0422906223059968	1	1	41.87498	-93.48278	2009	North America	modern	0
IA-2	0.0188837146201447	-0.0435836474870543	1	1	41.87498	-93.48278	2009	North America	modern	0
IA-3	0.0203136675778221	-0.0394073080675224	1	1	41.87498	-93.48278	2009	North America	modern	0
IA-4	0.0223914825561434	-0.0241703356502997	1	1	41.87498	-93.48278	2009	North America	modern	0
IA-5	0.0210764282392193	-0.0323124729380597	1	1	41.87498	-93.48278	2009	North America	modern	0
IA-6	0.0193720900299249	-0.0283613269427566	1	1	41.87498	-93.48278	2009	North America	modern	0
IA-7	0.0211423793046289	-0.0350808726437223	1	1	41.87498	-93.48278	2009	North America	modern	0
IA-8	-0.0362521184306469	-0.0218259118950697	1	3	41.87498	-93.48278	2009	North America	modern	0.5
IA-9	0.0205416097119065	-0.0595642364136727	1	1	41.87498	-93.48278	2009	North America	modern	0
IASI-1	0.0238329955758303	-0.019420955266564	1	1	44.728206	22.394256	1941	Europe	historic	0
IASI-2A	0.00477701572714668	-0.0236774054039625	1	1	44.629664	22.612781	1971	Europe	historic	0
IL-2	0.0220696978305659	-0.0142625533035051	1	1	39.23775	-88.15122	2009	North America	modern	0
IW-10	0.0192460346148552	-0.0660278916341169	1	1	42.67797	-96.50239	2013	North America	modern	0
IW-11	0.0204232797236265	-0.0613718702562403	1	1	42.67797	-96.50239	2013	North America	modern	0
JE-11A	0.0219733012833413	0.0665904127526223	1	1	51.050409	13.737262	1895	Europe	historic	0
JE-12	-0.0283630746993763	0.0071500282612717	1	3	54.804245	9.446382	1897	Europe	historic	0.5
JE-16	0.0223451652041349	-0.00568228974483963	1	1	45.824508	4.954543	1912	Europe	historic	0
JE-18A	-0.0347496124962919	0.0102074903380007	1	3	51.664308	6.629568	1931	Europe	historic	0.5
JE-18B	0.0228010883256021	0.0323059682136123	1	1	51.664308	6.629568	1931	Europe	historic	0
JE-19	0.0202499021904942	-0.0702215298580178	1	1	51.304189	6.762828	1931	Europe	historic	0
JE-1A	0.023235222003549	-0.01350022330884	1	1	52.547772	13.505335	1875	Europe	historic	0
JE-1B	-0.0349686003412397	-0.00368547138172536	1	3	52.547772	13.505335	1875	Europe	historic	0.5
JE-1C	0.0207764265276138	-0.00426486262608819	1	1	52.547772	13.505335	1875	Europe	historic	0
JE-4	0.0181952662889252	0.0831836938871227	1	1	52.318465	9.360367	1882	Europe	historic	0
JE-7	-0.0370198624961683	-0.00712813365327655	1	3	51.109579	15.590514	1883	Europe	historic	0.5
JE-8	0.0229679473856493	-0.000159330846881569	1	1	52.1967	10.468557	1884	Europe	historic	0
JE-9	-0.0329150403227082	-0.00565476202050183	1	3	52.1967	10.468557	1885	Europe	historic	0.5
K12-1	-0.0368762880518708	-0.0174721200707942	1	3	45.25472	19.91231	2017	Europe	modern	0.5
K13-1	0.0193018749877907	-0.0141061204300305	1	1	45.25472	19.91231	2017	Europe	modern	0
K16-1	0.0218954536092224	-0.00323870069628021	1	1	45.25472	19.91231	2017	Europe	modern	0
K2-1	0.0213549248861128	-0.00802307687466053	1	1	45.25472	19.91231	2017	Europe	modern	0
KY-14	0.0183272415628162	-0.00288613320125485	1	1	38.62588	-85.00741	2013	North America	modern	0
KY-29	0.0202062979060247	-0.00864247212536227	1	1	38.62588	-85.00741	2013	North America	modern	0
LD-23	0.0212978025792253	-0.0542078446144886	1	1	56.00441	14.1607	1909	Europe	historic	0
LD-3	-0.0960359268903153	-0.00408879794356765	1	2	59.759261	18.705302	1878	Europe	historic	1
LD-4	0.0222240786495653	0.000805674368296542	1	1	52.376083	9.737094	1889	Europe	historic	0
LD-8	0.0212748176197199	-0.00200320491101422	1	1	55.686482	12.573908	1897	Europe	historic	0
LY-001	0.0219145919675162	-0.0203885524200449	1	1	45.589983	4.319512	1879	Europe	historic	0
LY-002	0.0214437387333079	-0.00738506292368261	1	1	45.589983	4.319512	1879	Europe	historic	0
LY-008	-0.0324127863552166	-0.00572821670110585	1	3	48.432531	0.091957	1883	Europe	historic	0.5
LY-041	-0.0369194664800803	-0.0143077333138151	1	3	45.589983	4.319512	1878	Europe	historic	0.5
LY-067	0.0228043141860383	-0.00738115130881602	1	1	45.67438	4.814496	1900	Europe	historic	0
LY-068	0.0216986381082979	-0.000526312677993943	1	1	46.153621	4.630976	1877	Europe	historic	0
LY-070	0.0246705145340517	-0.00565563605979941	1	1	46.153621	4.630976	1877	Europe	historic	0
LY-077	0.024323201988897	-0.0107000955207816	1	1	46.153621	4.630976	1877	Europe	historic	0
LY-078	0.0214800803592161	-0.00464775640269958	1	1	46.153621	4.630976	1877	Europe	historic	0
LY-079	0.021965418774529	-0.010955699872267	1	1	46.153621	4.630976	1877	Europe	historic	0
LY-082	0.0220704705901892	-0.0149301415554299	1	1	45.589983	4.319512	1893	Europe	historic	0
LY-083	0.0241948208227481	-0.0137545297367619	1	1	46.153621	4.630976	1878	Europe	historic	0
LY-084	0.0243267723721443	-0.00904109904648602	1	1	46.153621	4.630976	1877	Europe	historic	0
LY-085	0.0238025997184466	-0.00326347499244295	1	1	46.153621	4.630976	1877	Europe	historic	0
LY-086	0.0249515907762275	-0.00629790698285311	1	1	46.153621	4.630976	1877	Europe	historic	0
MA-A-1	-0.040917696436613	0.0511340660036803	1	3	42.31109	-71.1612	2009	North America	modern	0.5
MA-A-10	0.01956251073694	0.102920618875435	1	1	42.31109	-71.1612	2009	North America	modern	0
MA-A-2	-0.0421568489472089	0.0418606991614812	1	3	42.31109	-71.1612	2009	North America	modern	0.5
MA-A-3	-0.118359088998565	-0.0179550593701855	1	2	42.31109	-71.1612	2009	North America	modern	1
MA-A-4	-0.0444192450208279	0.0548661238796668	1	3	42.31109	-71.1612	2009	North America	modern	0.5
MA-A-5	0.0186235808730835	0.10276689064357	1	1	42.31109	-71.1612	2009	North America	modern	0
MA-A-6	0.0196353628509016	0.0967335604704908	1	1	42.31109	-71.1612	2009	North America	modern	0
MA-A-7	-0.0428791144233703	0.0518711306787489	1	3	42.31109	-71.1612	2009	North America	modern	0.5
MA-A-8	0.01956360875057	0.0890153835319278	1	1	42.31109	-71.1612	2009	North America	modern	0
MA-A-9	-0.0418666305358898	0.0532791462868415	1	3	42.31109	-71.1612	2009	North America	modern	0.5
MAR-05	0.0203327907586459	0.0880324239112507	1	1	43.282215	5.515635	1933	Europe	historic	0
MAR-06	0.0208908022026123	-0.0621303427516948	1	1	43.475773	5.167309	1908	Europe	historic	0
MAR-08	0.0218922174939975	-0.0230069569701623	1	1	44.899618	-0.51652	1930	Europe	historic	0
MAR-09	0.0209516601463029	-0.0528651832057854	1	1	43.475773	5.167309	1908	Europe	historic	0
MAR-14	0.020676378556126	-0.0550423492560457	1	1	43.305007	5.417682	1928	Europe	historic	0
MAR-22	-0.0401244668602093	-0.0033280419307076	1	3	45.678825	4.702644	1920	Europe	historic	0.5
MB-104	-0.019111592510734	0.0395164695463295	1	3	39.977436	-75.161819	1875	North America	historic	0.5
mb-105	-0.00997826920224551	0.0444443152599856	1	3	45.585765	-122.783947	1927	North America	historic	0.5
mb-106	0.0214711003184326	-0.049511466154223	1	1	40.138256	-98.051834	1894	North America	historic	0
mb-108	-0.0320854430180806	-0.00575866428833698	1	3	32.331934	-106.782074	1906	North America	historic	0.5
mb-111	-0.019220566707248	0.0386142466334566	1	3	26.835276	-81.093106	1930	North America	historic	0.5
mb-19	0.0099991437208472	-0.0124638983788773	1	1	38.660475	-90.230141	1875	North America	historic	0
mb-20	0.0209566829209874	-0.0033096760535934	1	1	38.50501	-90.675931	1890	North America	historic	0
mb-23	0.0131876806176648	-0.0119773135385313	1	1	39.371816	-90.904927	1897	North America	historic	0
mb-24	0.0104703160151711	-0.0146492621827705	1	1	38.660475	-90.230141	1891	North America	historic	0
mb-31	0.0220275512205993	-0.0179875800200104	1	1	38.50501	-90.675931	1886	North America	historic	0
mb-34	0.017695457575829	-0.0274438664740668	1	1	36.796729	-93.060908	1899	North America	historic	0
mb-43	-0.0180584895063151	0.0256090623023436	1	3	35.98723	-83.92067	1898	North America	historic	0.5
MB-62	-0.026448647299139	0.00411867287797166	1	3	41.322576	-88.989615	1921	North America	historic	0.5
MB-63	0.0220830156202075	-0.0101090741381545	1	1	41.868845	-87.651901	1912	North America	historic	0
MB-65	0.0200247963725812	0.00255787871343572	1	1	41.433615	-91.044502	1924	North America	historic	0
mb-70	0.02009783633548	0.0998488432423207	1	1	42.297958	-71.42561	1888	North America	historic	0
mb-79	0.0212073488676391	-0.0134345359325652	1	1	43.76479	-91.568055	1912	North America	historic	0
MB-83	-0.122247698057328	-0.0270131190265525	1	2	26.491208	-82.012625	1916	North America	historic	1
MB-86	-0.117315780861525	-0.0223000899875353	1	2	28.046046	-82.304535	1904	North America	historic	1
mb-88	0.0201982499909838	-0.0555846766833257	1	1	40.597948	-105.082283	1896	North America	historic	0
MB-90	0.0225189512991326	-0.0210729044673721	1	1	42.029226	-93.624516	1904	North America	historic	0
MB-91	0.0221144279674521	-0.0504673941375578	1	1	39.197833	-96.570625	1898	North America	historic	0
MB-92	0.0215514615305077	-0.0282779480386202	1	1	39.251285	-96.66657	1895	North America	historic	0
MB-93	0.021678271997927	-0.0429105626843135	1	1	39.197833	-96.570625	1888	North America	historic	0
MB-95	0.0236271055967668	-0.0202620165325714	1	1	42.029226	-93.624516	1896	North America	historic	0
mb-98	-0.0268817601901248	0.0324419515874183	1	3	38.891353	-80.233383	1895	North America	historic	0.5
ME-C-1	-0.0439290751228817	0.0401675349309582	1	3	44.01332	-70.06944	2009	North America	modern	0.5
ME-C-2	-0.11847797653528	-0.0156327375792773	1	2	44.01332	-70.06944	2009	North America	modern	1
ME-E-2	0.019543623316922	0.0878266403917075	1	1	45.15784	-67.28904	2009	North America	modern	0
MI-3	-0.0382734313644426	-0.0222953024338722	1	3	46.35814	-84.88066	2013	North America	modern	0.5
MI-B-2019-1	0.0217444002950967	-0.0196065463031485	1	1	43.15405	-84.503539	2009	North America	modern	0
MI-B-2019-2	0.0227186366894507	-0.00728525176686771	1	1	43.15405	-84.503539	2009	North America	modern	0
MN2-1	0.0187360236039482	0.0310816461546261	1	1	44.44716	-79.80385	2013	North America	modern	0
MN2-3	0.0204695311237816	-0.0101979213782461	1	1	44.44716	-79.80385	2013	North America	modern	0
MO-A-2019-1	0.0216442149263812	-0.0579251640151801	1	1	38.96843	-93.87942	2009	North America	modern	0
MO-A-2019-2	0.0226999893478262	-0.0308797644872412	1	1	38.96843	-93.87942	2009	North America	modern	0
MO-B-2018-3	0.0186304505032717	-0.0348749392021158	1	1	38.38635	-90.25932	2009	North America	modern	0
MO-B-2018-4	-0.0389503746825783	-0.0254752792267752	1	3	38.38635	-90.25932	2009	North America	modern	0.5
MO-B-2018-5	-0.0434742682923856	-0.0327364258046248	1	3	38.38635	-90.25932	2009	North America	modern	0.5
MO-B-2018-6	0.0205320194710029	-0.0314756112867543	1	1	38.38635	-90.25932	2009	North America	modern	0
MO-B-2018-7	0.0216639544199446	-0.0259048078218395	1	1	38.38635	-90.25932	2009	North America	modern	0
MO-E-2019-1	0.0201994971203602	-0.0113348281863533	1	1	36.517661	-90.248998	2009	North America	modern	0
MO-E-2019-2	0.0217935129800954	-0.0123152387417862	1	1	36.517661	-90.248998	2009	North America	modern	0
MO-G-2	0.0205585790597503	-0.0452014369506137	1	1	36.66569	-94.34692	2009	North America	modern	0
MOB-8	0.0207450502789658	-0.0179889195552896	1	1	38.386347	-90.25932	2009	North America	modern	0
MON-003	0.0223951957041525	-0.00712162363379066	1	1	45.793295	4.839774	1901	Europe	historic	0
MON-020	0.0213821055537933	-0.0385161984164405	1	1	44.902942	-0.529623	1930	Europe	historic	0
MON-024	0.0226817857546258	0.00802350625807749	1	1	47.335584	0.684556	1936	Europe	historic	0
MON-025	0.0203298358089263	-0.0124896873935279	1	1	48.882767	2.17693	1914	Europe	historic	0
MON-026	0.0233391249658166	-0.0248236505455335	1	1	44.837789	-0.57918	1929	Europe	historic	0
MON-032	0.0228091511005171	-0.00605302807419097	1	1	43.296482	5.36978	1916	Europe	historic	0
MON-035	0.0199496326019231	0.0647534487265787	1	1	44.902942	-0.529623	1920	Europe	historic	0
MON-039	0.0223088825269165	-0.0249425826770605	1	1	50.816406	4.426518	1955	Europe	historic	0
MON-040	-0.0220474030639493	-0.00136116869969524	1	3	43.70257	-0.927197	1952	Europe	historic	0.5
MON-041	0.0208990649797684	-0.0585060223796098	1	1	45.62729	6.849464	1927	Europe	historic	0
MON-054	0.0230655726503064	0.0287751367425183	1	1	48.351561	-1.204626	1933	Europe	historic	0
MP-16	0.0201553056161487	-0.0124772703737927	1	1	31.20781	-89.06641	2013	North America	modern	0
MP-18	-0.122595803670274	-0.0341048320688682	1	2	31.20781	-89.06641	2013	North America	modern	1
MS-1	-0.0480459126677337	0.0390915005623029	1	3	42.0883	-72.09619	2013	North America	modern	0.5
MS-3	-0.116667599826574	-0.0201266531276827	1	2	42.0883	-72.09619	2013	North America	modern	1
NAT-002	0.0197271751795279	-0.0291485083826742	1	1	52.2167	5.9667	1875	Europe	historic	0
NAT-003	0.0195906571793818	-0.0275101884717082	1	1	52.2167	5.9667	1875	Europe	historic	0
NAT-004	-0.0368025382665965	0.0416637957123314	1	3	51.95	5.2333	1875	Europe	historic	0.5
NAT-005	0.0230874975001253	-0.00111472139181913	1	1	52.2167	5.9667	1878	Europe	historic	0
NAT-007	0.0214762917075514	-0.0136803966651705	1	1	47.2667	11.4	1883	Europe	historic	0
NAT-008	0.0223411321570602	-0.00887528927651926	1	1	47.2667	11.4	1883	Europe	historic	0
NAT-009	0.0233884394634205	-0.00109568721764916	1	1	48.144814	6.7896	1888	Europe	historic	0
NAT-010	0.0234099096313242	-0.00821886807660524	1	1	52.375892	9.73201	1892	Europe	historic	0
NAT-011	0.0185429494543389	0.0659541712863896	1	1	52.25	6.2	1893	Europe	historic	0
NAT-012	0.021879449430403	0.0320058992107363	1	1	52.25	6.2	1893	Europe	historic	0
NAT-013	-0.0366828315033244	0.0441009984227531	1	3	52.25	6.2	1893	Europe	historic	0.5
NAT-017	0.0211582361863415	0.0480321148625939	1	1	52.25	6.2	1893	Europe	historic	0
NAT-023	0.0203008410457664	-0.0589944410399657	1	1	52.2167	5.9667	1894	Europe	historic	0
NAT-025	-0.0346371339568419	0.0478843104201216	1	3	49.4883	8.4647	1894	Europe	historic	0.5
NAT-026	0.0194055970901036	-0.0269244731822686	1	1	52.2167	5.9667	1895	Europe	historic	0
NAT-027	0.0195835662310867	-0.0296745088264855	1	1	52.2167	5.9667	1895	Europe	historic	0
NAT-032	-0.0361746486352376	-0.011014109622875	1	3	51.8667	10.9	1896	Europe	historic	0.5
NAT-034	-0.0384913757900896	0.0408046380328271	1	3	52.15	5.3833	1897	Europe	historic	0.5
NAT-052	0.0202797596407782	0.0421961227817501	1	1	52.1	4.2833	1902	Europe	historic	0
NAT-056	0.0194020309621515	0.0952141562469613	1	1	52.1667	4.3833	1903	Europe	historic	0
NAT-057	0.0187952777039256	0.0745782009475544	1	1	52.097104	5.9704	1904	Europe	historic	0
NAT-060	-0.0393650617373478	0.000288883227331026	1	3	52	6	1906	Europe	historic	0.5
NAT-072	0.0233045150653826	-0.00424521993378185	1	1	52	6	1918	Europe	historic	0
NAT-080	-0.11089731712245	-0.0126346530802009	1	2	51.9833	5.9167	1926	Europe	historic	1
NAT-088	0.0223587489820041	0.00473050733371109	1	1	52.25	6.2	1928	Europe	historic	0
NAT-090	-0.0346202158712553	0.0498710219826108	1	3	52.3	4.8667	1929	Europe	historic	0.5
NAT-092	0.0206096070713172	-0.0524438484617184	1	1	52.0167	6.1333	1930	Europe	historic	0
NAT-100	0.0233991256095984	-0.015667901350293	1	1	53.3833	6.6833	1933	Europe	historic	0
NAT-103	0.0230927814773866	0.0205248838517312	1	1	51.4	5.9167	1934	Europe	historic	0
NAT-112	0.0219053286678299	0.023308388010702	1	1	51.9833	6.8167	1939	Europe	historic	0
NAT-118	0.0223780112574448	-0.0074935521183528	1	1	51.9167	4.5	1939	Europe	historic	0
NB-A-1	0.0193497091668394	-0.00431129089242964	1	1	46.03306	-65.04093	2009	North America	modern	0
NB-A-2	0.0192355003806697	0.030005335912328	1	1	46.03306	-65.04093	2009	North America	modern	0
NC-10-F	-0.037524483398786	0.00356241361830554	1	3	35.60699	-83.02168	2013	North America	modern	0.5
NC-9D	0.0191005402704654	-0.00146405027176548	1	1	35.60699	-83.02168	2013	North America	modern	0
NEU-004	0.0213043562681587	-0.0623427392655743	1	1	46.604436	6.229193	1893	Europe	historic	0
NEU-009	0.0218740944143188	-0.0145264510041416	1	1	45.630826	4.677214	1934	Europe	historic	0
NEU-022	0.0214539743216179	-0.0044139355747742	1	1	45.075667	4.811439	1913	Europe	historic	0
NEU-024	0.0212117457039549	0.0025056309652028	1	1	45.821246	5.851969	1936	Europe	historic	0
NH-A-1	-0.11604776935538	-0.0179604232312607	1	2	42.89069	-72.52767	2009	North America	modern	1
NH-E-1	-0.0461244443737117	0.0515516795776358	1	3	43.1863	-71.13989	2009	North America	modern	0.5
NH-E-2	0.0161793895703264	0.0867650013748672	1	1	43.1863	-71.13989	2009	North America	modern	0
NJ-C-1	-0.12059398809521	-0.0211329765304694	1	2	39.62068	-75.50552	2009	North America	modern	1
NJ-C-2	0.0191028918796021	0.0638865059765379	1	1	39.62068	-75.50552	2009	North America	modern	0
NJ-C-3	0.0193318105740338	0.0363189386004076	1	1	39.62068	-75.50552	2009	North America	modern	0
NJ-C-4	-0.043145217427848	0.0396222865894797	1	3	39.62068	-75.50552	2009	North America	modern	0.5
NJ-C-6	-0.0470031327981664	0.0316639812540679	1	3	39.62068	-75.50552	2009	North America	modern	0.5
NJ-C-7	-0.116960019702037	-0.0186919680523616	1	2	39.62068	-75.50552	2009	North America	modern	1
NJ-C-8	0.0130994434762269	0.0706969214289924	1	1	39.62068	-75.50552	2009	North America	modern	0
NJ-G-2	-0.0423065188679603	0.0463415475547041	1	3	40.77276	-74.50439	2009	North America	modern	0.5
NS-A-2018-1	0.0175820448856548	0.102658479953185	1	1	44.9088	-65.17726	2009	North America	modern	0
NS-A-2018-2	0.0195104879566318	0.0945300858519345	1	1	44.9088	-65.17726	2009	North America	modern	0
NS-A-2018-3	0.0185711030690868	0.0997475979307153	1	1	44.9088	-65.17726	2009	North America	modern	0
NSA-6	0.0186452138002757	0.0915928462145754	1	1	44.908797	-65.177264	2009	North America	modern	0
NSB-6	0.0199656220828103	0.0905316382905047	1	1	44.754723	-63.671654	2009	North America	modern	0
OH-1	0.0226678925751418	-0.0203512903952974	1	1	40.48763	-82.72695	2013	North America	modern	0
OH-6	0.0201349676007673	-0.0114551859818808	1	1	40.48763	-82.72695	2013	North America	modern	0
OH-B-1	0.0218410393793546	-0.00236321873318489	1	1	38.90957	-82.72842	2009	North America	modern	0
OH-B-2	-0.0422985685886881	-0.00786378251357892	1	3	38.90957	-82.72842	2009	North America	modern	0.5
ON3-7	0.0202772042887465	0.0457174256972368	1	1	45.32971	-74.89333	2013	North America	modern	0
ON3-8	-0.0464594432762923	0.00261112183622329	1	3	45.32971	-74.89333	2013	North America	modern	0.5
P-003	0.0195271775261706	0.0667878910848152	1	1	44.902942	-0.529623	1920	Europe	historic	0
P-005A	-0.0351397663022122	-0.00167901623488992	1	3	45.678825	4.702644	1920	Europe	historic	0.5
P-005B	-0.0321808361845763	0.000150023953335474	1	3	45.678825	4.702644	1920	Europe	historic	0.5
P-005C	0.0210268760991531	-0.00163982764086756	1	1	45.678825	4.702644	1920	Europe	historic	0
P-009	0.0224055537882405	-0.00260547879035832	1	1	46.406432	3.31107	1863	Europe	historic	0
P-016	0.0204429792424961	-0.029093234844033	1	1	44.902942	-0.529623	1930	Europe	historic	0
P-021	-0.0256345417176387	0.0477897657378394	1	3	48.843323	2.360947	1830	Europe	historic	0.5
P-039D	0.0241263584499964	-0.009416923228968	1	1	46.153621	4.630976	1877	Europe	historic	0
P-041	0.0235429210297854	0.00845608129730701	1	1	45.996171	3.981733	1876	Europe	historic	0
P-042	0.0247587927957234	-0.00184936969756183	1	1	45.996171	3.981733	1876	Europe	historic	0
P-043A	0.0235629608364081	-0.00336905600026653	1	1	45.996171	3.981733	1876	Europe	historic	0
P-043B	0.0249926578037529	-0.00815843738190798	1	1	45.996171	3.981733	1876	Europe	historic	0
P-084B	0.0217362069960441	0.0552253758919256	1	1	46.030676	-74.206355	1939	North America	historic	0
P-084C	0.0188732392608807	0.0632943964290583	1	1	46.030676	-74.206355	1939	North America	historic	0
PA-1	0.021513594444159	-0.00705031296579529	1	1	40.96589	-78.17482	2013	North America	modern	0
PA-5	-0.0434796985414018	0.00523086430862519	1	3	40.96589	-78.17482	2013	North America	modern	0.5
PA-D-1	0.0177161106446909	0.0839560044504371	1	1	41.31407	-75.54015	2009	North America	modern	0
PA-D-2	-0.0453609241833174	0.0358591057170935	1	3	41.31407	-75.54015	2009	North America	modern	0.5
PA-E-1	0.0190232364775441	0.0431669168742677	1	1	40.20361	-75.906	2009	North America	modern	0
PA-E-2	-0.0455841433824964	-0.00753293662352559	1	3	40.20361	-75.906	2009	North America	modern	0.5
PA-F-1	0.0203111297876723	-0.0112336902473107	1	1	41.8322	-80.11621	2009	North America	modern	0
PA-F-2	0.0225101894579156	-0.00521873102260318	1	1	41.8322	-80.11621	2009	North America	modern	0
PH-100	-0.0388892635315296	0.0403677167192183	1	3	26.834893	-81.092763	1930	North America	historic	0.5
PH-20	-0.0431139686328344	0.0424641357644356	1	3	40.05608	-75.221729	1924	North America	historic	0.5
PH-46	-0.107114187521193	-0.0077115100979473	1	2	39.977732	-74.893641	1910	North America	historic	1
PH-84	0.0198844355454611	0.105194705176584	1	1	44.742728	-65.512261	1921	North America	historic	0
PH-85	-0.0313503247261264	0.06868288272767	1	3	44.742728	-65.512261	1921	North America	historic	0.5
pop2-1	0.022479429513192	0.00736722863124838	1	1	45.40917	-0.52944	2019	Europe	modern	0
pop2-2	-0.0343667576842165	0.0048353693506633	1	3	45.40917	-0.52944	2019	Europe	modern	0.5
pop2-3	0.0215562017150509	0.0037972271554438	1	1	45.40917	-0.52944	2019	Europe	modern	0
pop3-1	0.0222330401292209	-0.00240334326082902	1	1	45.47806	-0.37306	2019	Europe	modern	0
pop3-2	0.020854522501697	0.0138083795780211	1	1	45.47806	-0.37306	2019	Europe	modern	0
pop3-3	0.0218665375547278	-0.0382738755525038	1	1	45.47806	-0.37306	2019	Europe	modern	0
PR1-1973	0.0228226320511093	-0.0155296041345281	1	1	48.9486111	17.3830556	1973	Europe	historic	0
PR13	0.0226492654038484	0.00571479906495221	1	1	50.19005611	14.67793944	1957	Europe	historic	0
PR16	0.0227972048113826	0.00473180653855252	1	1	50.19005611	14.67793944	1961	Europe	historic	0
PR17	0.0206627007675924	-0.0411690699243347	1	1	49.8413	14.574647	1967	Europe	historic	0
PR18	0.0202687402699584	-0.0140308752995853	1	1	50.19005611	14.67793944	1959	Europe	historic	0
PR19-1971	0.0207466416640315	0.00431091897544548	1	1	50.3613347	13.8231908	1971	Europe	historic	0
PR4	0.0211350554158198	-0.0453240102900628	1	1	50.08575	14.479944	1959	Europe	historic	0
PR5	0.0201649956687982	-0.0486574643650558	1	1	50.15790111	14.75428389	1954	Europe	historic	0
PR8-1969	0.0205677342698427	-0.00509406510606613	1	1	49.1536031	14.221575	1969	Europe	historic	0
PRA11-1964	0.0218339297946359	0.00590692118488715	1	1	50.6035056	15.3240347	1964	Europe	historic	0
PRA12-1964	-0.0347033386208121	0.000747485145645918	1	3	50.6159556	15.1117994	1964	Europe	historic	0.5
PRA14-1973	0.0225244319747263	-0.0250868659532968	1	1	49.5874806	17.2572531	1973	Europe	historic	0
PRA16-1963	0.0199221014806004	0.00197301605417987	1	1	50.9388603	15.1510864	1963	Europe	historic	0
PRC2-1955	-0.0319770226512055	0.0404081491922372	1	3	49.9990486	15.9556578	1955	Europe	historic	0.5
PRC3-1933	0.0202931742481808	-0.021490216975596	1	1	49.5938686	17.2508706	1933	Europe	historic	0
PRC4-1934	0.0203913504243803	0.00148850216671861	1	1	49.5938686	17.2508706	1934	Europe	historic	0
QC-2-1	0.0199395687040934	0.0462914397406477	1	1	46.88667	-70.86839	2013	North America	modern	0
QC-2-17	-0.0442991093265065	0.0296081442502017	1	3	46.88667	-70.86839	2013	North America	modern	0.5
QC-2-19	0.0206091874377298	0.0685902627117373	1	1	46.88667	-70.86839	2013	North America	modern	0
QC-2-20	0.0204010213107268	0.0307142611643665	1	1	46.88667	-70.86839	2013	North America	modern	0
QC-2-22	0.0199138506316212	0.0620752257706846	1	1	46.88667	-70.86839	2013	North America	modern	0
QC-2-25	0.0188078578533828	0.0187818342765709	1	1	46.88667	-70.86839	2013	North America	modern	0
QC-2-26	-0.0431150202155617	0.0262787211630636	1	3	46.88667	-70.86839	2013	North America	modern	0.5
QC-2-28	0.0177342903614224	0.0602319182643917	1	1	46.88667	-70.86839	2013	North America	modern	0
QC-2-29	0.0189681160952203	0.0550640151995895	1	1	46.88667	-70.86839	2013	North America	modern	0
QC-2-30	0.0188208841130172	0.0394540408554831	1	1	46.88667	-70.86839	2013	North America	modern	0
QC3-20	0.0174950052652662	0.0438331733332205	1	1	47.67876	-69.022	2013	North America	modern	0
QFA-1A	0.0193796304783953	0.0868834084054635	1	1	46.814477	-71.207378	1937	North America	historic	0
QFA-2A	0.0219252501146837	0.041268963915706	1	1	46.784473	-71.236491	1931	North America	historic	0
QFA-2B	0.019152558687238	0.0823702375564956	1	1	46.784473	-71.236491	1931	North America	historic	0
QFA-3	0.0171424547118548	0.0283865230688353	1	1	46.783213	-71.283033	1934	North America	historic	0
QFA-4	0.018633520269445	0.0828719898804708	1	1	46.889051	-71.29855	1934	North America	historic	0
QFA-5	0.0193358866584043	0.0798093481705291	1	1	46.412221	-71.234299	1931	North America	historic	0
QFA-6	0.0192293058373635	0.0888256016090945	1	1	46.69674	-71.591273	1938	North America	historic	0
QFA-7	0.0208954553218447	0.066414448978265	1	1	46.786143	-71.250913	1932	North America	historic	0
QFA-8	0.0210631154629024	0.0397724189238626	1	1	46.623552	-71.733026	1928	North America	historic	0
QFA-9	-0.105797277522863	-0.0124308800556357	1	2	46.749922	-71.46654	1936	North America	historic	1
RI-B-1	-0.042484832419854	0.0476261761368691	1	3	41.48481	-71.55799	2009	North America	modern	0.5
RI-B-2	0.0174993727706766	0.0820084361028725	1	1	41.48481	-71.55799	2009	North America	modern	0
S-1	0.0225758751139205	0.00801682001201952	1	1	59.34267	18.06129	1882	Europe	historic	0
S-11	0.0205702895640649	-0.0499806973476428	1	1	59.27273	15.21436	1917	Europe	historic	0
S-14A	0.0218018982941247	0.0191734190449166	1	1	46.128348	5.375627	1918	Europe	historic	0
S-14B	-0.0389445634772942	-0.00576163817628696	1	3	46.128348	5.375627	1918	Europe	historic	0.5
S-4B	0.022767939421978	-0.0055269280627906	1	1	44.281654	4.753088	1890	Europe	historic	0
S-5	0.0195566583597554	-0.0746732560461663	1	1	59.329323	18.068581	1897	Europe	historic	0
S-7	-0.109507878730163	-0.0166219383798103	1	2	58.79934	16.99825	1903	Europe	historic	1
SC-1	-0.0464156410034195	-0.00456628965472477	1	3	34.79252	-80.41533	2009	North America	modern	0.5
SC-2	-0.120719716620884	-0.0275983869860559	1	2	34.79252	-80.41533	2009	North America	modern	1
SC-K-1	-0.0408020536484299	0.00780291749849768	1	3	34.22524	-81.3431	2013	North America	modern	0.5
SC-K-2	-0.0451724721720217	0.0172547485777303	1	3	34.22524	-81.3431	2013	North America	modern	0.5
StGalmier-1	-0.0422559465020217	-0.0186959070220419	1	3	46.2352	8.01545	2017	Europe	modern	0.5
StGalmier-11	0.0195095278445998	-0.0257578360154382	1	1	46.2352	8.01545	2017	Europe	modern	0
StGalmier-12	-0.0399717853806981	-0.0116788008754404	1	3	46.2352	8.01545	2017	Europe	modern	0.5
StGalmier-16	0.0222475223925368	-0.0141623408845039	1	1	46.2352	8.01545	2017	Europe	modern	0
StGalmier-17	-0.0444775079843203	-0.0140945346300656	1	3	46.2352	8.01545	2017	Europe	modern	0.5
StGalmier-2	0.0227742252041819	-0.027337116075538	1	1	46.2352	8.01545	2017	Europe	modern	0
StGalmier-21	0.0213912013033559	-0.0278242585807642	1	1	46.2352	8.01545	2017	Europe	modern	0
StGalmier-22	0.0206077557908569	-0.0213777105878134	1	1	46.2352	8.01545	2017	Europe	modern	0
StGalmier-6	0.0217905180774443	-0.0239114750190671	1	1	46.2352	8.01545	2017	Europe	modern	0
STU-10	0.0214105527546031	-0.0283367363169116	1	1	48.801314	9.218735	1934	Europe	historic	0
STU-2	-0.0367413385294233	0.0327414025644308	1	3	48.274439	8.848329	1877	Europe	historic	0.5
STU-4	0.0230963195865744	-0.0125082696855096	1	1	45.590313	4.318037	1907	Europe	historic	0
TN-1	-0.0413035248210862	-0.00442807496479473	1	3	36.11943	-85.0589	2009	North America	modern	0.5
TN-2019-1	-0.0360480408391834	-0.00146895502296113	1	3	36.11943	-85.0589	2009	North America	modern	0.5
TRH-2	0.0225727836293639	-0.0193030532226215	1	1	63.30855	10.16731	1934	Europe	historic	0
TRH-5	0.0230423477593851	-0.0105094196983886	1	1	58.08278	6.75278	2007	Europe	modern	0
TRQB-1	-0.0451170844481499	0.0291603086093072	1	3	45.5	-72.5	2013	North America	modern	0.5
TRQB-10	-0.0446878699184605	0.0404070845823658	1	3	45.5	-72.5	2013	North America	modern	0.5
TRQB-2	0.0190892882033142	0.0743026615163244	1	1	45.5	-72.5	2013	North America	modern	0
TRQB-4	0.0192542153987914	-0.00493664438531349	1	1	45.5	-72.5	2013	North America	modern	0
TRQB-7	-0.0433196945511392	0.0390099222590578	1	3	45.5	-72.5	2013	North America	modern	0.5
TRQB-8	-0.0430770116566413	0.0378134448561485	1	3	45.5	-72.5	2013	North America	modern	0.5
TRQB-9	0.0193045917342076	0.07376406581603	1	1	45.5	-72.5	2013	North America	modern	0
UPS-2	0.0205568413214735	0.0527510126398048	1	1	57.70887	11.97456	1926	Europe	historic	0
USNH-39	0.0189288945916165	-0.0344227246101021	1	1	42.030501	-93.625202	1896	North America	historic	0
W-01	-0.0346022329453215	0.0539659128521666	1	3	45.80722222	13.53416667	1939	Europe	historic	0.5
W-05	0.0228880048295156	-0.00119665098003233	1	1	52.85	8.733333333	1889	Europe	historic	0
W-09	0.022260387528411	-0.00161945036847232	1	1	47.27138889	11.38638889	1883	Europe	historic	0
WI-1	0.0193515681973908	-0.0392280389498802	1	1	44.87934	-89.42377	2013	North America	modern	0
WI-3	0.0209281433613847	-0.0290744074182238	1	1	44.87934	-89.42377	2013	North America	modern	0
WU-08	0.0203267664468477	0.0725310407188401	1	1	38.895	-77.036667	1896	North America	historic	0
WU-09	-0.0355890696812782	-0.00422678331303235	1	3	42.775	-81.183333	1908	North America	historic	0.5
WU-15	-0.0378833131724899	-0.0181340573149701	1	3	47.98833	16.28306	2010	Europe	modern	0.5
WU-16	0.0237196345098615	-0.00866317644262662	1	1	47.99444	16.32944	2016	Europe	modern	0
WU-17	-0.0378597622189966	-0.00858301157555272	1	3	48.20028	16.455	2013	Europe	modern	0.5
