# Supplementary material for: Large haploblocks underlie rapid adaptation in the invasive weed Ambrosia artemisiifolia
Source: Nat Commun. 2023 Mar 27;14:1717. doi: 10.1038/s41467-023-37303-4 (PMC10042993; doi:10.1038/s41467-023-37303-4)
Supplement: Supplementary file 6 — Source Data [file 41467_2023_37303_MOESM6_ESM.zip › battlayetal2023-sourcedata/battlayetal2023-sourcedata-fig5/T_fl_end.WGS.NEW.pheno]

AA20-26	AA20-26	121
AA2-1	AA2-1	129
AA5-16	AA5-16	128
AA5-1	AA5-1	117
AA5-9A	AA5-9A	113
EU2-10-10	EU2-10-10	106
EU2-10-11	EU2-10-11	NA
EU2-10-12	EU2-10-12	139
EU2-10-2	EU2-10-2	122
EU2-10-3	EU2-10-3	139
EU2-10-4	EU2-10-4	125
EU2-10-5	EU2-10-5	149
EU2-10-7	EU2-10-7	139
EU2-10-9	EU2-10-9	121
EU2-12-13	EU2-12-13	119
EU2-14-12	EU2-14-12	117
EU2-14-13	EU2-14-13	126
EU2-14-1	EU2-14-1	139
EU2-16-12	EU2-16-12	120
EU2-16-13	EU2-16-13	139
EU2-16-1	EU2-16-1	139
EU2-17-10	EU2-17-10	118
EU2-17-11	EU2-17-11	121
EU2-17-1	EU2-17-1	119
EU2-17-2	EU2-17-2	118
EU2-17-3	EU2-17-3	121
EU2-17-5	EU2-17-5	120
EU2-17-6	EU2-17-6	122
EU2-17-7	EU2-17-7	117
EU2-17-8	EU2-17-8	131
EU2-17-9	EU2-17-9	105
EU2-02-10	EU2-02-10	112
EU2-02-1	EU2-02-1	122
EU2-20-10	EU2-20-10	92
EU2-20-11	EU2-20-11	80
EU2-20-1	EU2-20-1	105
EU2-21-13	EU2-21-13	107
EU2-21-14	EU2-21-14	125
EU2-21-16	EU2-21-16	113
EU2-21-18	EU2-21-18	113
EU2-21-20	EU2-21-20	128
EU2-21-22	EU2-21-22	114
EU2-21-24	EU2-21-24	122
EU2-21-27	EU2-21-27	111
EU2-21-28	EU2-21-28	128
EU2-21-29	EU2-21-29	117
EU2-22-10	EU2-22-10	106
EU2-22-13	EU2-22-13	139
EU2-22-15	EU2-22-15	140
EU2-22-18	EU2-22-18	93
EU2-22-19	EU2-22-19	122
EU2-22-1	EU2-22-1	105
EU2-22-22	EU2-22-22	122
EU2-22-24	EU2-22-24	106
EU2-22-25	EU2-22-25	112
EU2-22-26	EU2-22-26	110
EU2-23-10	EU2-23-10	121
EU2-23-17	EU2-23-17	108
EU2-24-10	EU2-24-10	125
EU2-24-1	EU2-24-1	111
EU2-25-14	EU2-25-14	121
EU2-26-12	EU2-26-12	139
EU2-26-1	EU2-26-1	125
EU2-30-12	EU2-30-12	104
EU2-31-11	EU2-31-11	139
EU2-31-1	EU2-31-1	133
EU2-32-12	EU2-32-12	126
EU2-32-13	EU2-32-13	151
EU2-33-10	EU2-33-10	129
EU2-33-1	EU2-33-1	141
EU2-35-14	EU2-35-14	128
EU2-35-1	EU2-35-1	126
EU2-36-11	EU2-36-11	144
EU2-37-11	EU2-37-11	139
EU2-37-1	EU2-37-1	138
EU2-38-12D	EU2-38-12D	139
EU2-38-13D	EU2-38-13D	131
EU2-04-12	EU2-04-12	140
EU2-05-18	EU2-05-18	131
EU2-05-23	EU2-05-23	130
EU2-05-25	EU2-05-25	133
EU2-06-15D	EU2-06-15D	139
EU2-06-18	EU2-06-18	122
EU2-08-13	EU2-08-13	111
EU2-08-21	EU2-08-21	130
EU2-08-4	EU2-08-4	112
EU2-09-10	EU2-09-10	128
Eu2-09-1	Eu2-09-1	113
FL-26	FL-26	187
FL-9	FL-9	193
IW-10	IW-10	129
IW-11	IW-11	141
KY-14	KY-14	144
KY-29	KY-29	138
MI-3	MI-3	87
MN2-1	MN2-1	124
MN2-3	MN2-3	124
MP-16	MP-16	163
MP-18	MP-18	166
MS-1	MS-1	122
MS-3	MS-3	143
NC-10-F	NC-10-F	170
NC-9D	NC-9D	153
OH-1	OH-1	140
OH-6	OH-6	139
ON3-7	ON3-7	125
PA-1	PA-1	138
PA-5	PA-5	142
QC-2-17	QC-2-17	111
QC-2-19	QC-2-19	120
QC-2-1	QC-2-1	117
QC-2-20	QC-2-20	110
QC-2-22	QC-2-22	122
QC-2-25	QC-2-25	112
QC-2-26	QC-2-26	NA
QC-2-28	QC-2-28	128
QC-2-29	QC-2-29	113
QC-2-30	QC-2-30	118
SC-K-1	SC-K-1	150
SC-K-2	SC-K-2	165
WI-3	WI-3	104
