# Supplementary material for: Large haploblocks underlie rapid adaptation in the invasive weed Ambrosia artemisiifolia
Source: Nat Commun. 2023 Mar 27;14:1717. doi: 10.1038/s41467-023-37303-4 (PMC10042993; doi:10.1038/s41467-023-37303-4)
Supplement: Supplementary file 6 — Source Data [file 41467_2023_37303_MOESM6_ESM.zip › battlayetal2023-sourcedata/battlayetal2023-sourcedata-fig5/h1s16_33194003_46868365_gt.csv]

V1	PC1	PC2	V3	cluster	latitude	longitude	year	range	time.category	gt
280808-1-10	0.0174949474343897	-0.0275643368424961	1	3	44.7249	22.4206	2013	Europe	modern	0.5
280808-1-11	-0.0445360259714706	-0.0288368255966526	1	1	44.7249	22.4206	2013	Europe	modern	1
280808-1-12	0.0216683844589648	-0.0202086423054461	1	3	44.7249	22.4206	2013	Europe	modern	0.5
280808-1-16	-0.0466186561621537	0.019258154145613	1	1	44.7249	22.4206	2013	Europe	modern	1
280808-1-17	-0.0447665484942368	0.0136519199286725	1	1	44.7249	22.4206	2013	Europe	modern	1
280808-1-24	-0.0409552008601537	-0.0306786749813938	1	1	44.7249	22.4206	2013	Europe	modern	1
280808-1-3	0.0192333683912546	-0.0223536536046241	1	3	44.7249	22.4206	2013	Europe	modern	0.5
280808-1-5	0.0188693595241503	-0.0191223042367602	1	3	44.7249	22.4206	2013	Europe	modern	0.5
280808-1-8	0.0198409606949614	-0.023106430166249	1	3	44.7249	22.4206	2013	Europe	modern	0.5
A-2010-T1-1	-0.0427525575264435	0.0412413056378266	1	1	47.29309	11.04754	2010	Europe	modern	1
A-2010-T1-10	-0.042496831049953	0.0725516568337926	1	1	47.29309	11.04754	2010	Europe	modern	1
A-2010-T1-2	-0.0402873238632494	0.0697927241948624	1	1	47.29309	11.04754	2010	Europe	modern	1
A-2010-T1-3	-0.0420665611989582	0.0757956865827232	1	1	47.29309	11.04754	2010	Europe	modern	1
A-2010-T1-4	-0.0422384871085008	0.0770954967141202	1	1	47.29309	11.04754	2010	Europe	modern	1
A-2010-T1-5	-0.0443906976367818	0.074080227277322	1	1	47.29309	11.04754	2010	Europe	modern	1
A-2010-T1-6	-0.0469403819723731	0.0583336605580686	1	1	47.29309	11.04754	2010	Europe	modern	1
A-2010-T1-7	0.0577061519279903	0.0333017241824801	1	2	47.29309	11.04754	2010	Europe	modern	0
A-2010-T1-8	0.012400304296691	0.0493567187249578	1	3	47.29309	11.04754	2010	Europe	modern	0.5
A-2010-T1-9	-0.0511523608548655	0.0369197005237746	1	1	47.29309	11.04754	2010	Europe	modern	1
AA16-19	-0.0420945705565342	0.0304629382231126	1	1	44.09456	-102.8705	2013	North America	modern	1
AA16-2	-0.036599125371714	0.0129436144240533	1	1	44.09456	-102.8705	2013	North America	modern	1
AA2-1	-0.0384031470468823	0.00888477326472435	1	1	49.83778	-97.32931	2013	North America	modern	1
AA20-19	-0.0445082079820439	0.0132062166960807	1	1	48.14689	-103.57172	2013	North America	modern	1
AA20-26	-0.0464342380627379	0.0240673357174049	1	1	48.14689	-103.57172	2013	North America	modern	1
AA20-3	-0.0446654509262051	0.00788566301631816	1	1	48.14689	-103.57172	2013	North America	modern	1
AA3-15	-0.0425509219022101	0.0128996114425128	1	1	48.19453	-97.32856	2013	North America	modern	1
AA3-17	-0.00468875435225015	0.0195187158877806	1	3	48.19453	-97.32856	2013	North America	modern	0.5
AA3-23	-0.05284523646156	0.0107466995092477	1	1	48.19453	-97.32856	2013	North America	modern	1
AA5-1	-0.0513379208334828	0.0158916997655104	1	1	46.21708	-96.05019	2013	North America	modern	1
AA5-16	-0.036779797152878	0.0164306173278334	1	1	46.21708	-96.05019	2013	North America	modern	1
AA5-23	-0.0463374692041887	0.0188035727713935	1	1	46.21708	-96.05019	2013	North America	modern	1
AA5-9A	-0.0489098720275638	0.00713967392532078	1	1	46.21708	-96.05019	2013	North America	modern	1
AA7-12	-0.0439585081967152	0.0116153773966812	1	1	44.738	-95.41233	2013	North America	modern	1
AA7-24	0.00527982945808122	0.0271771856336839	1	3	44.738	-95.41233	2013	North America	modern	0.5
AA7-27	-0.0285102590301522	0.0214784991733152	1	1	44.738	-95.41233	2013	North America	modern	1
am-26	-0.0343168695140102	-0.0319616520913785	1	1	47.089574	-94.639893	1889	North America	historic	1
AR-2019-1	0.0585101852771157	0.0152025948153781	1	2	33.841883	-93.77575	2009/2010	North America	modern	0
AR-2019-2	0.0205416467728243	0.00105410307716089	1	3	33.841883	-93.77575	2009/2010	North America	modern	0.5
B-1	0.0227934213012673	-0.00220222572490518	1	3	44.90308	-0.53517	2019	Europe	modern	0.5
B-2	-0.0335982081745703	-0.00215402593275075	1	1	44.90308	-0.53517	2019	Europe	modern	1
B-3	0.022984551809707	-0.00832586246484988	1	3	44.90308	-0.53517	2019	Europe	modern	0.5
B-4	-0.0408733874097022	-0.00455570851688981	1	1	44.90308	-0.53517	2019	Europe	modern	1
B2-1	-0.0336747542209843	0.0164554434227295	1	1	47.87951	18.15611	2014	Europe	modern	1
bg-101	0.0438697908358369	-0.0398032902625159	1	3	40.734043	-74.001389	1899	North America	historic	0.5
bg-105	0.050809520424405	-0.0581920279815153	1	3	40.846099	-74.091167	1889	North America	historic	0.5
bg-12	0.0665994206136049	0.0186586993658768	1	2	26.943251	-80.582199	1924	North America	historic	0
bg-15	0.0379785998961518	-0.0463444018051391	1	3	34.767366	-92.247791	1931	North America	historic	0.5
bg-16	0.0393503759224107	-0.0310947971183624	1	3	33.474165	-82.504263	1908	North America	historic	0.5
BG-17	0.0478996347389195	-0.0219782780867658	1	3	26.834587	-81.092849	1930	North America	historic	0.5
BG-21	0.0723100005421761	0.0151274912532064	1	2	29.885989	-84.589291	1920	North America	historic	0
bg-29	0.0515987071710225	-0.0396271223439341	1	3	41.078872	-73.858709	1895	North America	historic	0.5
bg-42	-0.0334763327916903	-0.0495574895673874	1	1	44.379367	-103.729849	1913	North America	historic	1
bg-48	0.0818584450687672	-0.0121854042034633	1	2	40.644653	-73.695703	1915	North America	historic	0
BG-5	0.0778756333169504	-0.0316177083410002	1	2	40.861758	-73.868065	1904	North America	historic	0
bg-50	0.0781217123554892	-0.028634702476079	1	2	40.644653	-73.695188	1915	North America	historic	0
bg-51	0.0754793179163724	0.00542879744348004	1	2	40.644653	-73.695188	1915	North America	historic	0
BG-56	0.0682521228602759	0.0190911913654637	1	2	25.142278	-80.924363	1905	North America	historic	0
BG-6	0.0678990890479648	0.0046406311583296	1	2	27.242787	-80.828018	1913	North America	historic	0
BG-63	-0.0308313332512772	-0.0580584002110397	1	1	39.300651	-96.831021	1895	North America	historic	1
bg-72	-0.0155774505918855	-0.0561985195507384	1	1	40.449468	-74.385538	1891	North America	historic	1
BG-73	-0.0205622876922506	-0.0784690358237631	1	1	39.085657	-94.584403	1895	North America	historic	1
BG-74	-0.0246101820659195	-0.055324766486437	1	1	38.397725	-86.931782	1923	North America	historic	1
bg-77	0.0503053405476471	-0.0575547183966569	1	3	40.729477	-73.634863	1919	North America	historic	0.5
bg-81	0.0498574298058077	-0.0514482309033841	1	3	40.874753	-73.457022	1919	North America	historic	0.5
bg-83	0.0778915901727755	-0.0242483100531715	1	2	40.740286	-74.002762	1899	North America	historic	0
bg-90	-0.00559799456897243	-0.0580048937630317	1	1	42.959268	-77.057004	1894	North America	historic	1
bg-96	0.0679106011833003	-0.0364165173428305	1	2	43.379426	-76.150074	1920	North America	historic	0
BN-ON-6	-0.0536648944540697	0.0197149487827241	1	1	45	-77.7	2013	North America	modern	1
BR-1	-0.0245928612021016	-0.0801066124125575	1	1	52.196746	10.468589	1887	Europe	historic	1
BR-3	0.0680706842223132	-0.0265062560502097	1	2	44.727958	22.395114	1911	Europe	historic	0
BR-5	0.0711000520712613	0.00937696217861718	1	2	49.417984	1.051403	1934	Europe	historic	0
BRNU-1	0.0159243354485055	-0.0125102640890403	1	3	48.941389	16.631111	1969	Europe	historic	0.5
BRNU-3	-0.0360976688422912	-0.0306515094180948	1	1	49.346935	16.418393	1971	Europe	historic	1
BRNU6-1948	0.0324586355562076	-0.0434753032062622	1	3	48.98277778	17.40277778	1948	Europe	historic	0.5
C-1	0.0325680114204908	-0.0623093405566026	1	3	55.082877	10.690763	1865	Europe	historic	0.5
C-11	0.0274678694326649	-0.0556110004202918	1	3	55.245806	11.746402	1897	Europe	historic	0.5
C-13	0.0366880547682221	-0.0265590848339777	1	3	55.061221	15.071784	1901	Europe	historic	0.5
C-14B	0.0364306846908268	-0.0430239961172495	1	3	56.45262	9.398121	1902	Europe	historic	0.5
C-15	-0.0211520542598294	-0.0499513917999525	1	1	55.066157	10.607936	1907	Europe	historic	1
C-17	-0.0263400954669727	-0.062593502611136	1	1	55.403284	10.403451	1910	Europe	historic	1
C-18	0.0637113447604735	-0.00101643610579334	1	2	55.463268	8.582725	1911	Europe	historic	0
C-19	-0.0277733961598428	-0.0340770891516224	1	1	55.475379	8.459085	1913	Europe	historic	1
C-2	0.0677124723405278	-0.0151518110516624	1	2	55.245806	11.746402	1894	Europe	historic	0
C-29	0.00536092954588466	-0.0242766109802324	1	3	55.442211	11.792284	1917	Europe	historic	0.5
C-5	-0.0276609820062936	-0.043813710501312	1	1	55.245806	11.746402	1897	Europe	historic	1
C-8	0.067273871548845	-0.0311167843037914	1	2	55.245806	11.746402	1897	Europe	historic	0
Caluire-26	-0.0388057265274932	0.00944013413363142	1	1	46.2352	8.01545	2017	Europe	modern	1
Caluire-27	-0.0470557972148101	0.0030387892539741	1	1	46.2352	8.01545	2017	Europe	modern	1
Caluire-31	0.00882954868532395	0.0235617439371638	1	3	46.2352	8.01545	2017	Europe	modern	0.5
Caluire-32	-0.0517855657715154	0.00546208905522038	1	1	46.2352	8.01545	2017	Europe	modern	1
Caluire-36	-0.0449714165804472	0.000547381364860957	1	1	46.2352	8.01545	2017	Europe	modern	1
Caluire-41	0.0632919749250225	0.0218897438596766	1	2	46.2352	8.01545	2017	Europe	modern	0
Caluire-42	0.0615380785196499	0.0244120159343264	1	2	46.2352	8.01545	2017	Europe	modern	0
Caluire-46	-0.0364538655210076	0.0136167010316787	1	1	46.2352	8.01545	2017	Europe	modern	1
Caluire-47	0.0151988338071024	0.0131130988062531	1	3	46.2352	8.01545	2017	Europe	modern	0.5
CT-H-1	0.0670543135811584	0.0549276415489572	1	2	41.2877	-73.76631	2009	North America	modern	0
CT-H-10	0.075339765268351	0.0325726660776968	1	2	41.2877	-73.76631	2009	North America	modern	0
CT-H-2	-0.0222697919061869	0.0307361123648616	1	1	41.2877	-73.76631	2009	North America	modern	1
CT-H-3	0.0212683958677636	0.024507139847013	1	3	41.2877	-73.76631	2009	North America	modern	0.5
CT-H-4	0.0654736354264134	0.0443522820416994	1	2	41.2877	-73.76631	2009	North America	modern	0
CT-H-6	0.0275418213675696	0.0208940498479918	1	3	41.2877	-73.76631	2009	North America	modern	0.5
CT-H-7	0.0696937001556338	0.0240223944300318	1	2	41.2877	-73.76631	2009	North America	modern	0
CT-H-8	0.0729868009326653	0.0307943179952218	1	2	41.2877	-73.76631	2009	North America	modern	0
CT-H-9	0.0261077752477661	0.0318909732121224	1	3	41.2877	-73.76631	2009	North America	modern	0.5
D-2017-4-10	-0.0383839187153373	0.0357525190598398	1	1	52.8243	13.76905	2017	Europe	modern	1
D-2017-4-2	-0.0382443510593984	0.0439007043512737	1	1	52.8243	13.76905	2017	Europe	modern	1
D-2017-4-3	-0.0478685800941145	0.0333979475446682	1	1	52.8243	13.76905	2017	Europe	modern	1
D-2017-4-4	-0.0356684309976207	0.0267452649522845	1	1	52.8243	13.76905	2017	Europe	modern	1
D-2017-4-5	-0.0314084415349432	0.0355687174117379	1	1	52.8243	13.76905	2017	Europe	modern	1
D-2017-4-6	0.0204453405228137	0.0406759247263036	1	3	52.8243	13.76905	2017	Europe	modern	0.5
D-2017-4-7	-0.0381919361305693	0.0372442412963929	1	1	52.8243	13.76905	2017	Europe	modern	1
D-2017-4-9	-0.0404956091100078	0.029045653205636	1	1	52.8243	13.76905	2017	Europe	modern	1
DB_27328	-0.0148168953089886	-0.0564265287485826	1	1	51.951486	14.695565	1932	Europe	historic	1
DB_27333	-0.0294489278468991	-0.0217525361040337	1	1	44.464238	8.894184	1935	Europe	historic	1
DB_27334	0.00780807878090483	-0.0135239490141736	1	3	44.464238	8.894184	1935	Europe	historic	0.5
DB_27336	-0.0440345667860962	-0.0198433714941743	1	1	47.269212	11.404102	1883	Europe	historic	1
DB_27337	0.0340836989017706	-0.0689585793938433	1	3	46.270303	3.800839	1880	Europe	historic	0.5
DB_27340	0.019160333961836	-0.0316340096294596	1	3	51.339695	12.373075	1940	Europe	historic	0.5
EU2-02-1	-0.0434937578391921	0.010000505811636	1	1	47.13087	16.90308	2014	Europe	modern	1
EU2-02-10	-0.0471140500492957	-0.0113172499487361	1	1	47.13087	16.90308	2014	Europe	modern	1
EU2-03-9C	-0.0560333347905139	0.0189737962178959	1	1	47.3278	19.7307	2014	Europe	modern	1
EU2-04-12	0.0107007348294696	0.0178030591863134	1	3	47.87992	18.15447	2014	Europe	modern	0.5
EU2-05-18	0.07197834091153	0.0264475730643175	1	2	45.46996	12.1092	2014	Europe	modern	0
EU2-05-23	0.0689617911489062	0.0385364444014639	1	2	45.46996	12.1092	2014	Europe	modern	0
EU2-05-25	0.0638627015259816	0.0188466102439737	1	2	45.46996	12.1092	2014	Europe	modern	0
EU2-06-15D	-0.0463307205033232	0.0295577499827095	1	1	45.57073	8.78546	2014	Europe	modern	1
EU2-06-18	-0.00162728918915128	0.0278953327641387	1	3	45.57073	8.78546	2014	Europe	modern	0.5
EU2-08-13	0.00686583074200431	0.042741812507021	1	3	45.93087	8.98377	2014	Europe	modern	0.5
EU2-08-21	0.00525039679751935	0.0294642283518578	1	3	45.93087	8.98377	2014	Europe	modern	0.5
EU2-08-4	-0.00190530406906421	0.0483814334600065	1	3	45.93087	8.98377	2014	Europe	modern	0.5
Eu2-09-1	0.0385528705753523	0.04603507615668	1	2	45.06541	7.59229	2014	Europe	modern	0
EU2-09-10	-0.0491992870016012	0.00836428921392458	1	1	45.06541	7.59229	2014	Europe	modern	1
EU2-10-10	-0.0476257870062629	-0.00610679405976324	1	1	43.93235	4.32049	2014	Europe	modern	1
EU2-10-11	0.0125178794710754	0.015016865688043	1	3	43.93235	4.32049	2014	Europe	modern	0.5
EU2-10-12	-0.0514546568474599	0.00694606621358687	1	1	43.93235	4.32049	2014	Europe	modern	1
EU2-10-18	0.0133204031405617	0.0178502867943735	1	3	43.93235	4.32049	2014	Europe	modern	0.5
EU2-10-2	-0.0400235022508309	0.0132574656632746	1	1	43.93235	4.32049	2014	Europe	modern	1
EU2-10-3	-0.0364745722897982	-0.00478172322751773	1	1	43.93235	4.32049	2014	Europe	modern	1
EU2-10-4	0.0134913556915008	0.017665791062438	1	3	43.93235	4.32049	2014	Europe	modern	0.5
EU2-10-5	0.00775338842803226	0.016676527723236	1	3	43.93235	4.32049	2014	Europe	modern	0.5
EU2-10-7	0.0178526442783035	-0.00334914753371344	1	3	43.93235	4.32049	2014	Europe	modern	0.5
EU2-10-9	0.0641221244374562	0.0335277986568415	1	2	43.93235	4.32049	2014	Europe	modern	0
EU2-12-13	-0.0499068569452396	0.00719828188509634	1	1	46.66434	4.3278	2014	Europe	modern	1
EU2-14-1	0.010906280149069	0.0553866200489603	1	3	47.4556	5.21213	2014	Europe	modern	0.5
EU2-14-12	-0.0466449157280006	0.0276162564283861	1	1	47.4556	5.21213	2014	Europe	modern	1
EU2-14-13	-0.0456764195888176	-0.00605821403778584	1	1	47.4556	5.21213	2014	Europe	modern	1
EU2-16-1	-0.0522207106578195	0.00256989196802405	1	1	46.1622	6.0094	2014	Europe	modern	1
EU2-16-12	0.00626570850349622	0.0243620266555516	1	3	46.1622	6.0094	2014	Europe	modern	0.5
EU2-16-13	0.049187306846683	0.0371527290121556	1	2	46.1622	6.0094	2014	Europe	modern	0
EU2-17-1	-0.00391828066448424	0.0417346359914522	1	3	51.12003	5.8403	2014	Europe	modern	0.5
EU2-17-10	-0.0478685199981059	0.0277261517554776	1	1	51.12003	5.8403	2014	Europe	modern	1
EU2-17-11	-0.0494484996360111	0.0428760869829941	1	1	51.12003	5.8403	2014	Europe	modern	1
EU2-17-2	-0.0524315022417041	0.0431548066227986	1	1	51.12003	5.8403	2014	Europe	modern	1
EU2-17-3	-0.0470107265476558	0.0403177468700938	1	1	51.12003	5.8403	2014	Europe	modern	1
EU2-17-5	-0.0464756955368477	0.0339095033555776	1	1	51.12003	5.8403	2014	Europe	modern	1
EU2-17-6	-0.00564725820715203	0.049936070102326	1	3	51.12003	5.8403	2014	Europe	modern	0.5
EU2-17-7	-0.0473604335324793	0.0371562771759473	1	1	51.12003	5.8403	2014	Europe	modern	1
EU2-17-8	-0.0434341332317943	0.0263674721558432	1	1	51.12003	5.8403	2014	Europe	modern	1
EU2-17-9	-0.0351405068378353	0.00231721272859026	1	1	51.12003	5.8403	2014	Europe	modern	1
EU2-20-1	-0.0300137320581039	0.0215504895772756	1	1	51.63281	14.18437	2014	Europe	modern	1
EU2-20-10	-0.0294166175688409	0.00661738032167155	1	1	51.63281	14.18437	2014	Europe	modern	1
EU2-20-11	0.0147699012597421	0.0270349501793371	1	3	51.63281	14.18437	2014	Europe	modern	0.5
EU2-21-13	0.00226697972412919	0.0324756475451112	1	3	50.19005	15.06036	2014	Europe	modern	0.5
EU2-21-14	-0.0602041188551281	0.0276599499669237	1	1	50.19005	15.06036	2014	Europe	modern	1
EU2-21-16	-0.0621394341621421	0.0383864636067332	1	1	50.19005	15.06036	2014	Europe	modern	1
EU2-21-18	0.00893396493689876	0.0274301021564794	1	3	50.19005	15.06036	2014	Europe	modern	0.5
EU2-21-20	-0.0558410326749376	0.0220394764546278	1	1	50.19005	15.06036	2014	Europe	modern	1
EU2-21-22	-0.00812074984321116	0.0213789590468394	1	3	50.19005	15.06036	2014	Europe	modern	0.5
EU2-21-24	0.00536785483279715	0.0310866684586211	1	3	50.19005	15.06036	2014	Europe	modern	0.5
EU2-21-27	-0.0537149990957308	0.0121248447031213	1	1	50.19005	15.06036	2014	Europe	modern	1
EU2-21-28	-0.00875396756801851	0.0175227902422527	1	3	50.19005	15.06036	2014	Europe	modern	0.5
EU2-21-29	-0.05832799194031	0.0252179819734342	1	1	50.19005	15.06036	2014	Europe	modern	1
EU2-22-1	0.00955618287833065	0.035558736486923	1	3	49.41803	17.96153	2014	Europe	modern	0.5
EU2-22-10	-0.0486260916955137	0.0550004189685441	1	1	49.41803	17.96153	2014	Europe	modern	1
EU2-22-13	-0.0494032348259913	0.0391246825747186	1	1	49.41803	17.96153	2014	Europe	modern	1
EU2-22-15	-0.0504843286624297	0.0288226160407869	1	1	49.41803	17.96153	2014	Europe	modern	1
EU2-22-18	-0.0463655492206383	0.0287366244436129	1	1	49.41803	17.96153	2014	Europe	modern	1
EU2-22-19	-0.0588806848092653	0.0265219905141554	1	1	49.41803	17.96153	2014	Europe	modern	1
EU2-22-22	-0.049349464993972	0.0030359554065196	1	1	49.41803	17.96153	2014	Europe	modern	1
EU2-22-24	-0.0432775687332246	0.0370559048529741	1	1	49.41803	17.96153	2014	Europe	modern	1
EU2-22-25	-0.0558162704224417	0.0161135276712311	1	1	49.41803	17.96153	2014	Europe	modern	1
EU2-22-26	-0.0453086623678598	0.0445313668869718	1	1	49.41803	17.96153	2014	Europe	modern	1
EU2-23-10	-0.0447964364365668	-0.00359284059810125	1	1	50.44297	18.86337	2014	Europe	modern	1
EU2-23-17	-0.0489591920343913	0.0114155365114718	1	1	50.44297	18.86337	2014	Europe	modern	1
EU2-24-1	0.0124479336134805	-0.0125994568206146	1	3	48.48919	21.80622	2014	Europe	modern	0.5
EU2-24-10	0.0156278993421561	0.0249617660286641	1	3	48.48919	21.80622	2014	Europe	modern	0.5
EU2-25-14	0.0123860160353915	0.0189932337099506	1	3	47.9773	23.0443	2014	Europe	modern	0.5
EU2-26-1	-0.0431855469356334	0.00376757633861924	1	1	46.23696	24.85397	2014	Europe	modern	1
EU2-26-12	-0.0313264892361008	-0.00802724205900824	1	1	46.23696	24.85397	2014	Europe	modern	1
EU2-30-12	-0.0440873479309526	0.00866597447951345	1	1	49.86851	23.0118	2014	Europe	modern	1
EU2-31-1	-0.00193005422408232	0.00299849079600752	1	3	45.37402	27.07202	2014	Europe	modern	0.5
EU2-31-11	-0.042326566887217	0.00727368462438966	1	1	45.37402	27.07202	2014	Europe	modern	1
EU2-32-12	-0.0450537094995692	0.0138318650654745	1	1	44.16268	28.50984	2014	Europe	modern	1
EU2-32-13	0.021376177207936	0.00796965204843241	1	3	44.16268	28.50984	2014	Europe	modern	0.5
EU2-33-1	0.0593401748584417	0.0297119613911563	1	2	44.40457	26.13484	2014	Europe	modern	0
EU2-33-10	-0.00142733585106914	0.021470373909383	1	3	44.40457	26.13484	2014	Europe	modern	0.5
EU2-35-1	0.0120130723683372	0.0141082919935979	1	3	43.09184	21.93797	2014	Europe	modern	0.5
EU2-35-14	0.0140472382845237	0.00863970274949067	1	3	43.09184	21.93797	2014	Europe	modern	0.5
EU2-36-11	0.0504911151839666	0.0184215825174672	1	2	43.31519	24.25981	2014	Europe	modern	0
EU2-37-1	-0.0383882723787366	-0.00294647464535798	1	1	43.91788	20.73313	2014	Europe	modern	1
EU2-37-11	-0.0491599166466059	-0.00141781396675707	1	1	43.91788	20.73313	2014	Europe	modern	1
EU2-38-12D	-0.0442075076279694	0.0257107540128554	1	1	45.71531	15.6538	2014	Europe	modern	1
EU2-38-13D	0.0603992921448731	0.0262237056643323	1	2	45.71531	15.6538	2014	Europe	modern	0
FI-13	0.012775220228458	-0.0358610154024017	1	3	44.464161	8.894254	1934	Europe	historic	0.5
FI-14	-0.0374879279225836	-0.0193987383964831	1	1	44.464161	8.894254	1934	Europe	historic	1
FI-17	0.00103801013630113	-0.000423673376686554	1	3	44.359553	8.577485	1936	Europe	historic	0.5
FI-1A	0.0287439083569153	-0.0648546078461115	1	3	45.996313	3.981488	1877	Europe	historic	0.5
FI-1B	-0.0285542917404011	-0.0922254278834202	1	1	45.996313	3.981488	1877	Europe	historic	1
FI-1D	-0.0201472079211408	-0.0990021193029303	1	1	45.996313	3.981488	1877	Europe	historic	1
FI-2B	0.0316724460806438	-0.0624124473265151	1	3	45.996313	3.981488	1877	Europe	historic	0.5
FI-3A	0.00505576919622159	-0.0252649307361374	1	3	45.589983	4.319169	1878	Europe	historic	0.5
FI-6	-0.0262844529651024	-0.0771652602776284	1	1	47.409474	8.545287	1878	Europe	historic	1
FI-7	-0.0220728712214335	-0.0796936422735084	1	1	46.416085	3.178518	1880	Europe	historic	1
FI-8	0.0271071853429262	-0.0395782278702365	1	3	47.269247	11.40447	1883	Europe	historic	0.5
FL-26	0.0637719770669954	0.0560159676541219	1	2	30.4063	-83.14014	2013	North America	modern	0
FL-9	0.0623011681628411	0.0629706176686114	1	2	30.4063	-83.14014	2013	North America	modern	0
FL-A-1	0.025804836584775	0.0529645506611005	1	3	25.54179	-80.41284	2009	North America	modern	0.5
FL-D-2018-1	0.0584798931739235	0.0695497189961065	1	2	27.37437	-80.41604	2009	North America	modern	0
FL-D-2018-2	0.05920451132673	0.069448957756326	1	2	27.37437	-80.41604	2009	North America	modern	0
FL-D-2018-3	0.0624220942305699	0.0665101201537815	1	2	27.37437	-80.41604	2009	North America	modern	0
FL-F-1	0.0545529662106362	0.0349055101312417	1	2	30.69589	-86.7508	2009	North America	modern	0
FL-F-2	0.0650318471111812	0.0518152113093672	1	2	30.69589	-86.7508	2009	North America	modern	0
FLD-1	0.0588707668967666	0.0839721182553744	1	2	27.374365	-80.416042	2009	North America	modern	0
FLD-7	0.0628008916001157	0.0657126355784562	1	2	27.374365	-80.416042	2009	North America	modern	0
FLG-7	0.0575946535671223	0.0730987201864027	1	2	27.08522	-81.79497	2009	North America	modern	0
FLG-8	0.0207996934453565	0.0654665435983699	1	3	27.08522	-81.79497	2009	North America	modern	0.5
FLH-2018-1	0.0638754563992372	0.0598136830154119	1	2	29.95931	-82.71238	2009	North America	modern	0
FLH-2018-3	0.0626173854276276	0.0602741199758582	1	2	29.95931	-82.71238	2009	North America	modern	0
FLH-2018-5	0.0631025233708099	0.0596639102840249	1	2	29.95931	-82.71238	2009	North America	modern	0
FLH-2018-6	0.0621435953107664	0.0640809366382025	1	2	29.95931	-82.71238	2009	North America	modern	0
FR-5	-0.0484674466308256	-0.00343785192610488	1	1	45.67878	4.97993	2008	Europe	modern	1
FR1-26	-0.0489206329356267	-0.00159868000410049	1	1	45.08023	4.75744	2008	Europe	modern	1
FR2-1	-0.0369521985846304	0.00902901288383079	1	1	45.67878	4.97993	2008	Europe	modern	1
FR2-7	-0.0391662414597767	-0.00627622011649123	1	1	45.67878	4.97993	2008	Europe	modern	1
FR7-3	-0.0475626137179999	0.00437437432459412	1	1	47.17582	3.01463	2008	Europe	modern	1
FR8-19	-0.040595202337365	0.0365594726696103	1	1	44.21666	4.26401	2008	Europe	modern	1
FR9-5	0.00918349208665027	0.0178755427623089	1	3	44.75302	4.87052	2008	Europe	modern	0.5
G-013	0.0387968999902027	-0.0626442311626114	1	3	45.937861	5.890611	1923	Europe	historic	0.5
G-017	0.0664595527835729	-0.00481712806686732	1	2	45.792498	4.858545	1901	Europe	historic	0
G-019	0.0198651845795747	-0.0282817483696083	1	3	45.589983	4.319512	1883	Europe	historic	0.5
G-020	-0.0143717601696026	-0.0657646783071854	1	1	45.589983	4.319512	1883	Europe	historic	1
G-021	0.0311186998102681	-0.0353908712418865	1	3	45.589983	4.319512	1883	Europe	historic	0.5
G-022	0.0133464941362733	-0.0425180758898702	1	3	45.589983	4.319512	1883	Europe	historic	0.5
G-026	-0.0294021426515031	-0.0550114158584107	1	1	48.6093	6.144565	1903	Europe	historic	1
G-027	0.0250929720026855	-0.0283722968456348	1	3	45.792498	4.891434	1883	Europe	historic	0.5
G-029	-0.0218088153316476	-0.090457000794611	1	1	44.899618	-0.51652	1930	Europe	historic	1
G-032	-0.0434754636694726	-0.00927567082683563	1	1	43.334296	4.849724	1909	Europe	historic	1
G-037	-0.0250724018398948	-0.0842890575851164	1	1	44.899618	-0.51652	1930	Europe	historic	1
G-042	-0.0244375967306685	-0.0557817569004603	1	1	46.587522	3.308426	1889	Europe	historic	1
GA-2	0.0666525270679954	0.0421331448430375	1	2	31.67867	-83.19613	2009	North America	modern	0
GOET-10	-0.0206695038965381	-0.0878022809880183	1	1	52.1967	10.468557	1884	Europe	historic	1
GOET-11	0.0292132604846109	-0.0369933585336798	1	3	51.54128	9.915804	1896	Europe	historic	0.5
GOET-2	-0.038516649117549	-0.0438520581810646	1	1	52.520007	13.404954	1872	Europe	historic	1
GOET-3	-0.0360657901740582	-0.0210987284652726	1	1	52.915455	12.799078	1874	Europe	historic	1
GOET-6	0.0461594246116786	-0.0613263663910958	1	3	54.352025	18.646638	1874	Europe	historic	0.5
GOET-7	0.00861652506467916	-0.00958229895331938	1	3	52.547772	13.505335	1875	Europe	historic	0.5
GOET-8	0.0222027171458576	-0.0423432628672762	1	3	52.216741	10.160721	1879	Europe	historic	0.5
GOET-9	-0.0232099805946118	-0.0599616207665613	1	1	48.135125	11.581981	1881	Europe	historic	1
GZU-1	-0.0336663923679916	-0.0542811001530253	1	1	44.89722222	8.843055556	1878	Europe	historic	1
GZU-7	-0.0347469398582164	-0.0207201744948305	1	1	49.593779	17.253098	1934	Europe	historic	1
HBG-1	-0.0418131329001837	-0.0384011652625238	1	1	53.460779	9.983418	1931	Europe	historic	1
HBG-11	-0.0232749771588565	0.00205691673346298	1	1	53.59731	10.009204	1885	Europe	historic	1
HBG-12	-0.023487182636023	-0.0101116352975118	1	1	53.59731	10.009204	1883	Europe	historic	1
HBG-14	-0.0225164047654118	-0.00672672364815043	1	1	53.59731	10.009204	1883	Europe	historic	1
HBG-15	-0.0264387060432295	0.00445877283285386	1	1	53.59731	10.009204	1883	Europe	historic	1
HBG-24	-0.0190981403051869	-0.0238323238159375	1	1	53.551085	9.993682	1885	Europe	historic	1
HBG-25	0.0389878861920656	-0.0283395923008924	1	3	53.602162	9.837433	1933	Europe	historic	0.5
HBG-26	0.0676236695493403	-0.0433268965618194	1	2	53.54742	10.025016	1875	Europe	historic	0
HBG-28	0.0311613977099081	-0.00568575449273736	1	3	53.5783	10.016957	1885	Europe	historic	0.5
HBG-29	-0.0298287763710308	-0.0648234788968376	1	1	53.595684	9.87304	1932	Europe	historic	1
HBG-37	-0.015042940153906	-0.0871824359744069	1	1	52.915455	12.799078	1874	Europe	historic	1
HBG-39	-0.0356299297603925	-0.0353403664948823	1	1	53.751355	9.663252	1929	Europe	historic	1
HBG-4	-0.0369520424553069	-0.0116613268618821	1	1	53.59731	10.009204	1885	Europe	historic	1
HBG-41	0.0133265363819823	-0.0313463961194462	1	3	45.590322	4.318391	1907	Europe	historic	0.5
HBG-42	-0.0316694234247585	-0.0398503496140192	1	1	45.590322	4.318391	1907	Europe	historic	1
HBG-43	0.0658560884218675	0.0146340200112534	1	2	47.26814	11.368173	1883	Europe	historic	0
HBG-45A	-0.0375458149835855	-0.044558303981046	1	1	46.146934	17.442648	1922	Europe	historic	1
HU-10	0.0264052770065536	-0.0217482485835918	1	3	44.267348	-68.569207	1913	North America	historic	0.5
HU-105	0.0523812816082946	-0.0619647067688155	1	3	41.547278	-71.291499	1896	North America	historic	0.5
HU-107	-0.0105339496745512	-0.0363930199768885	1	1	41.175185	-71.584954	1916	North America	historic	1
HU-126	0.0323660712889187	-0.0339468073047401	1	3	41.553252	-70.614638	1906	North America	historic	0.5
hu-130	0.0546605126918013	-0.052287109489673	1	3	42.32737	-71.095304	1911	North America	historic	0.5
HU-135	0.0735810978676144	-0.0151000253243745	1	2	41.830509	-71.41325	1844	North America	historic	0
HU-138	0.039086061814529	-0.0224091053341971	1	3	41.847014	-71.351924	1903	North America	historic	0.5
hu-147	-0.00432254295332596	-0.0614865399092967	1	1	44.742728	-65.512261	1921	North America	historic	1
hu-148	-0.00400806880812967	-0.0614252539274032	1	1	44.742728	-65.512261	1921	North America	historic	1
hu-162	-0.025024970866925	-0.038433748575843	1	1	48.357008	-107.871337	1900	North America	historic	1
HU-180	0.0667795302801481	0.0241310853509204	1	2	28.043622	-82.299042	1904	North America	historic	0
HU-183	-0.0205677779590186	-0.0827550004211266	1	1	42.030246	-93.626232	1896	North America	historic	1
HU-184	-0.026612304896605	-0.0519037364296416	1	1	42.030246	-93.626232	1904	North America	historic	1
HU-195	0.0498959550052671	-0.0140021326928996	1	2	26.655007	-81.873665	1900	North America	historic	0
HU-196	0.071698219021959	-0.00432677204720572	1	2	30.409183	-88.884316	1900	North America	historic	0
HU-202	-0.0335419853834598	-0.0602650789913038	1	1	40.117544	-88.207569	1900	North America	historic	1
HU-22	0.0379139227240508	-0.0421036289723159	1	3	44.32596	-69.876595	1873	North America	historic	0.5
HU-40	0.0427173827646789	-0.0307084592366196	1	3	44.374564	-71.610274	1919	North America	historic	0.5
HU-7	0.0327511921392165	0.00101681734221094	1	3	44.873973	-67.569122	1931	North America	historic	0.5
hu-72	0.0446175661073688	-0.0608485709067584	1	3	42.378126	-71.054306	1916	North America	historic	0.5
hu-73	0.0776200646030171	-0.0317769926829083	1	2	42.298853	-71.074347	1908	North America	historic	0
hu-80	0.0381500968154164	-0.0355677429670727	1	3	42.255281	-71.067181	1918	North America	historic	0.5
hu-81	0.0434707555082954	-0.0458110584583818	1	3	42.289069	-71.232319	1883	North America	historic	0.5
hu-82	0.0764801408063578	-0.0293323800454888	1	2	42.199606	-71.19936	1895	North America	historic	0
I-1	0.0710708844747351	-0.0268621760029601	1	2	44.720979	22.364833	1965	Europe	historic	0
I-2A	0.0370906603397829	-0.0546741302478919	1	3	44.728206	22.394256	1962	Europe	historic	0.5
I-2B	-0.0205997613951918	-0.0685725019947023	1	1	44.728206	22.394256	1962	Europe	historic	1
I-2C	0.0718509105844592	-0.0235216079695347	1	2	44.728206	22.394256	1962	Europe	historic	0
I-3A	-0.0157161593325133	-0.0796993817267702	1	1	44.728206	22.394256	1948	Europe	historic	1
I-3B	-0.0369816511424151	-0.058540889090303	1	1	44.728206	22.394256	1948	Europe	historic	1
I-3C	-0.0355060102450343	-0.0583550083152057	1	1	44.728206	22.394256	1948	Europe	historic	1
IA-1	-0.0093176037250691	0.0186711012473711	1	3	41.87498	-93.48278	2009	North America	modern	0.5
IA-10	-0.0453574166141067	0.000260120030482504	1	1	41.87498	-93.48278	2009	North America	modern	1
IA-2	-0.0521821686604922	-0.00560476230036743	1	1	41.87498	-93.48278	2009	North America	modern	1
IA-3	0.0129338839756098	0.0177671470068639	1	3	41.87498	-93.48278	2009	North America	modern	0.5
IA-4	-0.00845725020367429	0.0190450453815075	1	3	41.87498	-93.48278	2009	North America	modern	0.5
IA-5	-0.0411492288192142	0.00391977917701242	1	1	41.87498	-93.48278	2009	North America	modern	1
IA-6	-0.00886164815564882	0.0213724915210604	1	3	41.87498	-93.48278	2009	North America	modern	0.5
IA-7	0.0080689197773555	0.0126826407637267	1	3	41.87498	-93.48278	2009	North America	modern	0.5
IA-8	-0.0381187495943373	-0.000481410555489262	1	1	41.87498	-93.48278	2009	North America	modern	1
IA-9	-0.00677897519404136	0.0111305732423759	1	3	41.87498	-93.48278	2009	North America	modern	0.5
IASI-1	0.0320686458701364	-0.0664785656679785	1	3	44.728206	22.394256	1941	Europe	historic	0.5
IASI-2A	-0.0309040159906499	-0.0527285221057415	1	1	44.629664	22.612781	1971	Europe	historic	1
IL-2	-0.0467563947071892	0.0235062740846654	1	1	39.23775	-88.15122	2009	North America	modern	1
IW-10	-0.00127710685999655	0.0181992827991215	1	3	42.67797	-96.50239	2013	North America	modern	0.5
IW-11	-0.00780537295817059	0.0105962520299782	1	3	42.67797	-96.50239	2013	North America	modern	0.5
JE-11A	-0.0166344797767438	-0.0367403980109064	1	1	51.050409	13.737262	1895	Europe	historic	1
JE-12	0.0378919653705928	-0.0542090245496737	1	3	54.804245	9.446382	1897	Europe	historic	0.5
JE-16	0.0228480799247497	-0.0276428479135341	1	3	45.824508	4.954543	1912	Europe	historic	0.5
JE-18A	-0.0325315028013428	-0.0349624153596789	1	1	51.664308	6.629568	1931	Europe	historic	1
JE-18B	0.0386211435783922	-0.026677237425145	1	3	51.664308	6.629568	1931	Europe	historic	0.5
JE-19	-0.0339585864689254	-0.0250658858216728	1	1	51.304189	6.762828	1931	Europe	historic	1
JE-1A	0.0679562046384139	0.00852650000041415	1	2	52.547772	13.505335	1875	Europe	historic	0
JE-1B	0.0204571432360825	-0.0394437923123719	1	3	52.547772	13.505335	1875	Europe	historic	0.5
JE-1C	-0.0337662826083842	-0.0259465468901046	1	1	52.547772	13.505335	1875	Europe	historic	1
JE-4	0.0410833717797972	-0.0338958478965725	1	3	52.318465	9.360367	1882	Europe	historic	0.5
JE-7	0.00557908472880594	-0.0366907147809068	1	3	51.109579	15.590514	1883	Europe	historic	0.5
JE-8	-0.0330287722884616	-0.0719344864458182	1	1	52.1967	10.468557	1884	Europe	historic	1
JE-9	-0.0281975336333235	-0.0747997887054535	1	1	52.1967	10.468557	1885	Europe	historic	1
K12-1	0.0106224786420638	0.0195007962653139	1	3	45.25472	19.91231	2017	Europe	modern	0.5
K13-1	0.0448048081017885	-0.0480138519127024	1	3	45.25472	19.91231	2017	Europe	modern	0.5
K16-1	-0.0477231962687906	0.0167646779560074	1	1	45.25472	19.91231	2017	Europe	modern	1
K2-1	-0.0456156495945507	0.0222263799014068	1	1	45.25472	19.91231	2017	Europe	modern	1
KY-14	-0.0423870028987198	0.0277416730010338	1	1	38.62588	-85.00741	2013	North America	modern	1
KY-29	-0.0450476372331921	0.0245158332987977	1	1	38.62588	-85.00741	2013	North America	modern	1
LD-23	-0.0235281740194161	-0.0465177688595173	1	1	56.00441	14.1607	1909	Europe	historic	1
LD-3	-0.0159289009052022	-0.0704181576794969	1	1	59.759261	18.705302	1878	Europe	historic	1
LD-4	0.0270826529901619	-0.0628158718651074	1	3	52.376083	9.737094	1889	Europe	historic	0.5
LD-8	0.033791484885376	-0.0357736423475762	1	3	55.686482	12.573908	1897	Europe	historic	0.5
LY-001	0.0134293553505132	-0.0189108953585015	1	3	45.589983	4.319512	1879	Europe	historic	0.5
LY-002	-0.035533056958157	-0.0243349101318236	1	1	45.589983	4.319512	1879	Europe	historic	1
LY-008	0.0254991864665875	-0.0455081813352566	1	3	48.432531	0.091957	1883	Europe	historic	0.5
LY-041	-0.0413941955126676	-0.038117323911802	1	1	45.589983	4.319512	1878	Europe	historic	1
LY-067	-0.0299300357317512	-0.0451114907648637	1	1	45.67438	4.814496	1900	Europe	historic	1
LY-068	-0.00678243373964705	-0.080921386962987	1	1	46.153621	4.630976	1877	Europe	historic	1
LY-070	0.0416985891047046	-0.0698566402582183	1	3	46.153621	4.630976	1877	Europe	historic	0.5
LY-077	0.0152015418537361	-0.0499313932513232	1	3	46.153621	4.630976	1877	Europe	historic	0.5
LY-078	-0.0427408040179991	-0.0582152202622997	1	1	46.153621	4.630976	1877	Europe	historic	1
LY-079	0.0159642513693574	-0.0467347943679252	1	3	46.153621	4.630976	1877	Europe	historic	0.5
LY-082	-0.0147008453807797	-0.0731317360436841	1	1	45.589983	4.319512	1893	Europe	historic	1
LY-083	0.0212311180552895	-0.0456030919783918	1	3	46.153621	4.630976	1878	Europe	historic	0.5
LY-084	0.0184523555969555	-0.051597280709361	1	3	46.153621	4.630976	1877	Europe	historic	0.5
LY-085	0.025937256187243	-0.0770595068480883	1	3	46.153621	4.630976	1877	Europe	historic	0.5
LY-086	0.0263725737829494	-0.0619640264903416	1	3	46.153621	4.630976	1877	Europe	historic	0.5
MA-A-1	0.0633474509748368	0.0297714859420751	1	2	42.31109	-71.1612	2009	North America	modern	0
MA-A-10	0.0683759447341232	0.0400259673434047	1	2	42.31109	-71.1612	2009	North America	modern	0
MA-A-2	0.0242568896114076	0.0195838592381787	1	3	42.31109	-71.1612	2009	North America	modern	0.5
MA-A-3	-0.0373621343699822	0.0314216843968804	1	1	42.31109	-71.1612	2009	North America	modern	1
MA-A-4	-0.0265793111424427	0.0313676156921732	1	1	42.31109	-71.1612	2009	North America	modern	1
MA-A-5	0.0662512019141591	0.0375648552347879	1	2	42.31109	-71.1612	2009	North America	modern	0
MA-A-6	0.0235612054271051	0.0310336579897917	1	3	42.31109	-71.1612	2009	North America	modern	0.5
MA-A-7	0.0245616627396341	0.0262396460033725	1	3	42.31109	-71.1612	2009	North America	modern	0.5
MA-A-8	0.0237183693670957	0.0365282074216638	1	3	42.31109	-71.1612	2009	North America	modern	0.5
MA-A-9	0.0676905628844001	0.0350594415056328	1	2	42.31109	-71.1612	2009	North America	modern	0
MAR-05	0.0402257441653441	-0.0557082923814788	1	3	43.282215	5.515635	1933	Europe	historic	0.5
MAR-06	-0.0329143252666371	-0.034257597925431	1	1	43.475773	5.167309	1908	Europe	historic	1
MAR-08	-0.0307951318003656	-0.0723406022278776	1	1	44.899618	-0.51652	1930	Europe	historic	1
MAR-09	-0.0326332623433928	-0.0342091963229133	1	1	43.475773	5.167309	1908	Europe	historic	1
MAR-14	-0.0443066795056684	0.00550053575679194	1	1	43.305007	5.417682	1928	Europe	historic	1
MAR-22	0.0190695754749643	-0.0196813358514112	1	3	45.678825	4.702644	1920	Europe	historic	0.5
MB-104	0.0509972680013138	-0.048153427603222	1	3	39.977436	-75.161819	1875	North America	historic	0.5
mb-105	0.0690165054927222	-0.0346397664651152	1	2	45.585765	-122.783947	1927	North America	historic	0
mb-106	-0.0185443186834288	-0.0701144435856543	1	1	40.138256	-98.051834	1894	North America	historic	1
mb-108	-0.0164518353284683	-0.0625314213691006	1	1	32.331934	-106.782074	1906	North America	historic	1
mb-111	0.0711185096968454	0.00331465828490767	1	2	26.835276	-81.093106	1930	North America	historic	0
mb-19	-0.00170460779564547	-0.0571328588786969	1	1	38.660475	-90.230141	1875	North America	historic	1
mb-20	-0.0158614435746878	-0.0610371877702405	1	1	38.50501	-90.675931	1890	North America	historic	1
mb-23	0.0201022157390532	-0.0489437424446935	1	3	39.371816	-90.904927	1897	North America	historic	0.5
mb-24	-0.0259424809169265	-0.0449589595062486	1	1	38.660475	-90.230141	1891	North America	historic	1
mb-31	0.00455633863524305	-0.0313450510661486	1	3	38.50501	-90.675931	1886	North America	historic	0.5
mb-34	0.0113170317109595	-0.0410823346180463	1	3	36.796729	-93.060908	1899	North America	historic	0.5
mb-43	0.045220809633709	-0.0372098519616292	1	3	35.98723	-83.92067	1898	North America	historic	0.5
MB-62	0.0582500323553974	-0.0387102261802998	1	2	41.322576	-88.989615	1921	North America	historic	0
MB-63	-0.0140418487755735	-0.0648123591813473	1	1	41.868845	-87.651901	1912	North America	historic	1
MB-65	0.0395637325900499	-0.0631035947196092	1	3	41.433615	-91.044502	1924	North America	historic	0.5
mb-70	0.0817492163345082	-0.0362071871296369	1	2	42.297958	-71.42561	1888	North America	historic	0
mb-79	0.0621436189911336	-0.0432194907379806	1	2	43.76479	-91.568055	1912	North America	historic	0
MB-83	0.0749195627657364	0.00447222805483418	1	2	26.491208	-82.012625	1916	North America	historic	0
MB-86	0.0752689225977943	0.00264687584015845	1	2	28.046046	-82.304535	1904	North America	historic	0
mb-88	-0.0196005198646743	-0.0599197777112802	1	1	40.597948	-105.082283	1896	North America	historic	1
MB-90	-0.0171247749172778	-0.0656922352744085	1	1	42.029226	-93.624516	1904	North America	historic	1
MB-91	7.86986475512973e-05	-0.0632219231979438	1	1	39.197833	-96.570625	1898	North America	historic	1
MB-92	-0.0108761682587725	-0.0817093386435354	1	1	39.251285	-96.66657	1895	North America	historic	1
MB-93	-0.0255491555601341	-0.0720392393659657	1	1	39.197833	-96.570625	1888	North America	historic	1
MB-95	-0.0178612712386241	-0.0820617762627998	1	1	42.029226	-93.624516	1896	North America	historic	1
mb-98	-0.0131592625515042	-0.0802785608588851	1	1	38.891353	-80.233383	1895	North America	historic	1
ME-C-1	0.019770586112223	0.0463210159510652	1	3	44.01332	-70.06944	2009	North America	modern	0.5
ME-C-2	0.0681776756882663	0.0489531256539226	1	2	44.01332	-70.06944	2009	North America	modern	0
ME-E-2	-0.0287561750507294	0.041129607112911	1	1	45.15784	-67.28904	2009	North America	modern	1
MI-3	-0.0411664733525362	-0.0136588124228569	1	1	46.35814	-84.88066	2013	North America	modern	1
MI-B-2019-1	0.00524742193608553	-0.00755585824814065	1	3	43.15405	-84.503539	2009	North America	modern	0.5
MI-B-2019-2	-0.0385990632598345	-0.0179580612632831	1	1	43.15405	-84.503539	2009	North America	modern	1
MN2-1	0.0157654659357494	0.0357426552701794	1	3	44.44716	-79.80385	2013	North America	modern	0.5
MN2-3	-0.0366740840471671	0.0398191571793953	1	1	44.44716	-79.80385	2013	North America	modern	1
MO-A-2019-1	-0.0309632479425181	-0.0151570759520014	1	1	38.96843	-93.87942	2009	North America	modern	1
MO-A-2019-2	-0.0399937171252817	-0.0170098652483341	1	1	38.96843	-93.87942	2009	North America	modern	1
MO-B-2018-3	0.00550259540168077	0.0226396317962747	1	3	38.38635	-90.25932	2009	North America	modern	0.5
MO-B-2018-4	-0.000484413850058139	0.0117876114915004	1	3	38.38635	-90.25932	2009	North America	modern	0.5
MO-B-2018-5	-0.0522171252732926	0.0104332321694539	1	1	38.38635	-90.25932	2009	North America	modern	1
MO-B-2018-6	-0.0456511918559671	-0.00271490196543245	1	1	38.38635	-90.25932	2009	North America	modern	1
MO-B-2018-7	0.0417340929311431	0.0168293355558131	1	2	38.38635	-90.25932	2009	North America	modern	0
MO-E-2019-1	-0.0473739224401641	-0.00577819899914399	1	1	36.517661	-90.248998	2009	North America	modern	1
MO-E-2019-2	-0.0279002459066078	-0.011230737994419	1	1	36.517661	-90.248998	2009	North America	modern	1
MO-G-2	-0.0413851003548263	0.00331986091515733	1	1	36.66569	-94.34692	2009	North America	modern	1
MOB-8	-0.049064031163133	0.00155555099783033	1	1	38.386347	-90.25932	2009	North America	modern	1
MON-003	-0.0284779710518876	-0.0486255242567357	1	1	45.793295	4.839774	1901	Europe	historic	1
MON-020	-0.0321271228147006	-0.0795010230974241	1	1	44.902942	-0.529623	1930	Europe	historic	1
MON-024	0.0299054822688536	-0.0692037941966864	1	3	47.335584	0.684556	1936	Europe	historic	0.5
MON-025	0.0150941203222286	-0.0230974349258353	1	3	48.882767	2.17693	1914	Europe	historic	0.5
MON-026	-0.0450333707308304	-0.0419440451667853	1	1	44.837789	-0.57918	1929	Europe	historic	1
MON-032	-0.0400441719361438	-0.0471637044387772	1	1	43.296482	5.36978	1916	Europe	historic	1
MON-035	0.0816332152717789	-0.0203007668009931	1	2	44.902942	-0.529623	1920	Europe	historic	0
MON-039	-0.0213973791903319	-0.0695087908322454	1	1	50.816406	4.426518	1955	Europe	historic	1
MON-040	0.0235085959366567	-0.0698548830127389	1	3	43.70257	-0.927197	1952	Europe	historic	0.5
MON-041	-0.0333770843530559	-0.0126675143208296	1	1	45.62729	6.849464	1927	Europe	historic	1
MON-054	0.012321868468054	-0.0411707284297875	1	3	48.351561	-1.204626	1933	Europe	historic	0.5
MP-16	0.0621129648922026	0.0442381298733124	1	2	31.20781	-89.06641	2013	North America	modern	0
MP-18	0.0610309461970418	0.0465529537060332	1	2	31.20781	-89.06641	2013	North America	modern	0
MS-1	-0.0387170800389619	0.038440521550524	1	1	42.0883	-72.09619	2013	North America	modern	1
MS-3	0.0192483231302434	0.0282632609213563	1	3	42.0883	-72.09619	2013	North America	modern	0.5
NAT-002	0.0185464023365135	-0.0256580502316802	1	3	52.2167	5.9667	1875	Europe	historic	0.5
NAT-003	0.0261077961202055	-0.0416335873089718	1	3	52.2167	5.9667	1875	Europe	historic	0.5
NAT-004	-0.0124968308792577	-0.0312819588948556	1	1	51.95	5.2333	1875	Europe	historic	1
NAT-005	-0.029073724475621	-0.045835305595045	1	1	52.2167	5.9667	1878	Europe	historic	1
NAT-007	0.0152913976809536	0.0110466040946201	1	3	47.2667	11.4	1883	Europe	historic	0.5
NAT-008	-0.0397372510205351	-0.0316259721802658	1	1	47.2667	11.4	1883	Europe	historic	1
NAT-009	0.0242756939067732	-0.0367763423289965	1	3	48.144814	6.7896	1888	Europe	historic	0.5
NAT-010	-0.0383511108270186	-0.0480441140568959	1	1	52.375892	9.73201	1892	Europe	historic	1
NAT-011	-0.0271219009127654	-0.0358048294370461	1	1	52.25	6.2	1893	Europe	historic	1
NAT-012	-0.0201241180225261	-0.0337129482666043	1	1	52.25	6.2	1893	Europe	historic	1
NAT-013	0.070767941030811	-0.00534736974094579	1	2	52.25	6.2	1893	Europe	historic	0
NAT-017	-0.0267877211377902	-0.0519831408237316	1	1	52.25	6.2	1893	Europe	historic	1
NAT-023	-0.0262501833557146	-0.0231404107798097	1	1	52.2167	5.9667	1894	Europe	historic	1
NAT-025	0.0334782064422915	-0.0406065332163079	1	3	49.4883	8.4647	1894	Europe	historic	0.5
NAT-026	0.0284541408942879	-0.0474960055941098	1	3	52.2167	5.9667	1895	Europe	historic	0.5
NAT-027	0.0173821595912834	-0.0187658400412164	1	3	52.2167	5.9667	1895	Europe	historic	0.5
NAT-032	0.0186774601327365	-0.0249970900017545	1	3	51.8667	10.9	1896	Europe	historic	0.5
NAT-034	0.0234091321542888	-0.0286694373634927	1	3	52.15	5.3833	1897	Europe	historic	0.5
NAT-052	-0.00768176646909906	-0.0132423982670574	1	1	52.1	4.2833	1902	Europe	historic	1
NAT-056	-0.0288402781756695	-0.0148067717531644	1	1	52.1667	4.3833	1903	Europe	historic	1
NAT-057	0.0296758012564976	-0.0387717435712961	1	3	52.097104	5.9704	1904	Europe	historic	0.5
NAT-060	0.019624307397669	-0.0114075966587634	1	3	52	6	1906	Europe	historic	0.5
NAT-072	0.0270756132998155	-0.0312372618183664	1	3	52	6	1918	Europe	historic	0.5
NAT-080	-0.0182911042701417	-0.0402047819097194	1	1	51.9833	5.9167	1926	Europe	historic	1
NAT-088	-0.0252472101460296	-0.0354416206862857	1	1	52.25	6.2	1928	Europe	historic	1
NAT-090	-0.0209385399260971	-0.0506891219594859	1	1	52.3	4.8667	1929	Europe	historic	1
NAT-092	0.0111709504817634	-0.0127198342409383	1	3	52.0167	6.1333	1930	Europe	historic	0.5
NAT-100	-0.0441753941447392	-0.0391099684491817	1	1	53.3833	6.6833	1933	Europe	historic	1
NAT-103	0.0287512439956723	-0.0289447664528483	1	3	51.4	5.9167	1934	Europe	historic	0.5
NAT-112	0.0274118934995118	-0.0301690543724892	1	3	51.9833	6.8167	1939	Europe	historic	0.5
NAT-118	-0.0260713814019793	-0.0791973594433481	1	1	51.9167	4.5	1939	Europe	historic	1
NB-A-1	0.00945294457808022	0.0322827340654419	1	3	46.03306	-65.04093	2009	North America	modern	0.5
NB-A-2	-0.0519236248983276	0.023074085459656	1	1	46.03306	-65.04093	2009	North America	modern	1
NC-10-F	-0.0315309571977599	0.00323404502195447	1	1	35.60699	-83.02168	2013	North America	modern	1
NC-9D	-0.0442331853121435	0.0331751246185394	1	1	35.60699	-83.02168	2013	North America	modern	1
NEU-004	-0.022023969669921	-0.0357053582407467	1	1	46.604436	6.229193	1893	Europe	historic	1
NEU-009	0.020620225336378	-0.0455766101305878	1	3	45.630826	4.677214	1934	Europe	historic	0.5
NEU-022	0.01662686432181	-0.0495771669091849	1	3	45.075667	4.811439	1913	Europe	historic	0.5
NEU-024	0.030519822741529	-0.0630548207425687	1	3	45.821246	5.851969	1936	Europe	historic	0.5
NH-A-1	0.060369986449655	0.0399684984014598	1	2	42.89069	-72.52767	2009	North America	modern	0
NH-E-1	0.00919757721408718	0.0256061348357282	1	3	43.1863	-71.13989	2009	North America	modern	0.5
NH-E-2	0.0266501376293943	0.0343173234354547	1	3	43.1863	-71.13989	2009	North America	modern	0.5
NJ-C-1	0.0265069671769632	0.0380098091515526	1	3	39.62068	-75.50552	2009	North America	modern	0.5
NJ-C-2	0.0685823615113044	0.0398042412517877	1	2	39.62068	-75.50552	2009	North America	modern	0
NJ-C-3	0.0238277587711491	0.0306050594732072	1	3	39.62068	-75.50552	2009	North America	modern	0.5
NJ-C-4	-0.0333339642975611	0.0159335274102324	1	1	39.62068	-75.50552	2009	North America	modern	1
NJ-C-6	0.061105352543262	0.0468283858748996	1	2	39.62068	-75.50552	2009	North America	modern	0
NJ-C-7	0.0241843387614574	0.0322510690005745	1	3	39.62068	-75.50552	2009	North America	modern	0.5
NJ-C-8	-0.0298424836947334	0.00736082164034545	1	1	39.62068	-75.50552	2009	North America	modern	1
NJ-G-2	0.0640938261027287	0.0294936279646874	1	2	40.77276	-74.50439	2009	North America	modern	0
NS-A-2018-1	-0.0235202736295331	0.0130233584928299	1	1	44.9088	-65.17726	2009	North America	modern	1
NS-A-2018-2	0.0247893652601623	0.00781523338338304	1	3	44.9088	-65.17726	2009	North America	modern	0.5
NS-A-2018-3	-0.0236966182682658	0.0172073409147919	1	1	44.9088	-65.17726	2009	North America	modern	1
NSA-6	-0.0235992863357901	0.0254679383085127	1	1	44.908797	-65.177264	2009	North America	modern	1
NSB-6	0.0197497892020757	0.0200497970047002	1	3	44.754723	-63.671654	2009	North America	modern	0.5
OH-1	-0.0448161450600946	-0.00486445225202403	1	1	40.48763	-82.72695	2013	North America	modern	1
OH-6	-0.0476928787876395	0.0236444323485336	1	1	40.48763	-82.72695	2013	North America	modern	1
OH-B-1	0.0608935163005976	0.0209203376784364	1	2	38.90957	-82.72842	2009	North America	modern	0
OH-B-2	0.0424124664091111	0.0409607317849583	1	2	38.90957	-82.72842	2009	North America	modern	0
ON3-7	-0.037780921217247	0.0010817165579429	1	1	45.32971	-74.89333	2013	North America	modern	1
ON3-8	-0.00249314198526157	0.024069449654212	1	3	45.32971	-74.89333	2013	North America	modern	0.5
P-003	0.0800747995254523	-0.0336811300182252	1	2	44.902942	-0.529623	1920	Europe	historic	0
P-005A	0.0271743659380852	-0.0455346895819236	1	3	45.678825	4.702644	1920	Europe	historic	0.5
P-005B	0.0309917113276021	-0.0595190447199158	1	3	45.678825	4.702644	1920	Europe	historic	0.5
P-005C	0.0342910159668011	-0.0623761404194504	1	3	45.678825	4.702644	1920	Europe	historic	0.5
P-009	-0.0234128504627538	-0.0735201259630067	1	1	46.406432	3.31107	1863	Europe	historic	1
P-016	-0.0238338489799511	-0.088475918286068	1	1	44.902942	-0.529623	1930	Europe	historic	1
P-021	0.048311639463089	-0.0522607070870264	1	3	48.843323	2.360947	1830	Europe	historic	0.5
P-039D	-0.0241323599938912	-0.0924309004698995	1	1	46.153621	4.630976	1877	Europe	historic	1
P-041	-0.0300956942538362	-0.0823484038335844	1	1	45.996171	3.981733	1876	Europe	historic	1
P-042	0.0678380266508233	-0.062644193181922	1	2	45.996171	3.981733	1876	Europe	historic	0
P-043A	-0.0263077485459788	-0.0924158757940574	1	1	45.996171	3.981733	1876	Europe	historic	1
P-043B	-0.0195407568046837	-0.0872317885556192	1	1	45.996171	3.981733	1876	Europe	historic	1
P-084B	0.0481158698221207	-0.0582849484537902	1	3	46.030676	-74.206355	1939	North America	historic	0.5
P-084C	-0.0021195753538734	-0.0586041564544851	1	1	46.030676	-74.206355	1939	North America	historic	1
PA-1	-0.0476750692014123	-0.00693364712137748	1	1	40.96589	-78.17482	2013	North America	modern	1
PA-5	0.010345998992965	0.0386750075441739	1	3	40.96589	-78.17482	2013	North America	modern	0.5
PA-D-1	0.0201653887730584	0.0354902497433726	1	3	41.31407	-75.54015	2009	North America	modern	0.5
PA-D-2	0.0212208970504496	0.0365860429507566	1	3	41.31407	-75.54015	2009	North America	modern	0.5
PA-E-1	-0.0376768285540924	0.0355908574318535	1	1	40.20361	-75.906	2009	North America	modern	1
PA-E-2	0.0249496330630896	0.0417014938310837	1	3	40.20361	-75.906	2009	North America	modern	0.5
PA-F-1	0.0493832588659729	0.0537897883395653	1	2	41.8322	-80.11621	2009	North America	modern	0
PA-F-2	-0.0503495897730424	0.0215344448141401	1	1	41.8322	-80.11621	2009	North America	modern	1
PH-100	0.0723326205337557	0.00702529811861652	1	2	26.834893	-81.092763	1930	North America	historic	0
PH-20	0.0501659543441933	-0.0501452537996224	1	3	40.05608	-75.221729	1924	North America	historic	0.5
PH-46	0.047028496094599	-0.0420296766408023	1	3	39.977732	-74.893641	1910	North America	historic	0.5
PH-84	-0.014352249730209	-0.0623236048633401	1	1	44.742728	-65.512261	1921	North America	historic	1
PH-85	-0.00278352897229994	-0.0498615242119307	1	1	44.742728	-65.512261	1921	North America	historic	1
pop2-1	0.0232117287325943	-0.0131657415208289	1	3	45.40917	-0.52944	2019	Europe	modern	0.5
pop2-2	-0.0371805435337295	-0.0193684787607561	1	1	45.40917	-0.52944	2019	Europe	modern	1
pop2-3	0.0162229040197959	-0.0034874697665403	1	3	45.40917	-0.52944	2019	Europe	modern	0.5
pop3-1	0.025741285085148	-0.00165839358296308	1	3	45.47806	-0.37306	2019	Europe	modern	0.5
pop3-2	0.0646706320282554	0.0186088605007986	1	2	45.47806	-0.37306	2019	Europe	modern	0
pop3-3	-0.0345015613618904	-0.0094489830414795	1	1	45.47806	-0.37306	2019	Europe	modern	1
PR1-1973	-0.0303084576160871	-0.0669563864078679	1	1	48.9486111	17.3830556	1973	Europe	historic	1
PR13	0.0315816496666273	-0.0503490841978919	1	3	50.19005611	14.67793944	1957	Europe	historic	0.5
PR16	0.0399891002660504	-0.0513498330279532	1	3	50.19005611	14.67793944	1961	Europe	historic	0.5
PR17	-0.0170251791140282	-0.0612634080784135	1	1	49.8413	14.574647	1967	Europe	historic	1
PR18	0.0385798387880898	-0.044036376190036	1	3	50.19005611	14.67793944	1959	Europe	historic	0.5
PR19-1971	-0.0152878795750321	-0.068894091030187	1	1	50.3613347	13.8231908	1971	Europe	historic	1
PR4	0.00968273961772277	-0.0433361081099816	1	3	50.08575	14.479944	1959	Europe	historic	0.5
PR5	0.0124542283930364	-0.0439744229175644	1	3	50.15790111	14.75428389	1954	Europe	historic	0.5
PR8-1969	-0.0222701781172016	-0.0722447131652372	1	1	49.1536031	14.221575	1969	Europe	historic	1
PRA11-1964	0.0314936045443008	-0.0434855874165338	1	3	50.6035056	15.3240347	1964	Europe	historic	0.5
PRA12-1964	0.023939409640969	-0.0416622805953238	1	3	50.6159556	15.1117994	1964	Europe	historic	0.5
PRA14-1973	-0.0363743302264768	-0.0441716952247299	1	1	49.5874806	17.2572531	1973	Europe	historic	1
PRA16-1963	0.0334912391821013	-0.0517377950398748	1	3	50.9388603	15.1510864	1963	Europe	historic	0.5
PRC2-1955	0.0492942688580323	-0.0381738770510658	1	3	49.9990486	15.9556578	1955	Europe	historic	0.5
PRC3-1933	0.0323776175878751	-0.0348580923160979	1	3	49.5938686	17.2508706	1933	Europe	historic	0.5
PRC4-1934	0.0746138105868661	-0.0181912922405548	1	2	49.5938686	17.2508706	1934	Europe	historic	0
QC-2-1	0.0167665739697176	0.0400058708396615	1	3	46.88667	-70.86839	2013	North America	modern	0.5
QC-2-17	-0.0403170984667524	0.0294256944662814	1	1	46.88667	-70.86839	2013	North America	modern	1
QC-2-19	-0.0411813352302548	0.0267793711283882	1	1	46.88667	-70.86839	2013	North America	modern	1
QC-2-20	-0.0332660802662693	0.0334450869307162	1	1	46.88667	-70.86839	2013	North America	modern	1
QC-2-22	-0.0512003015424642	-0.00137453435367997	1	1	46.88667	-70.86839	2013	North America	modern	1
QC-2-25	-0.0349204394347298	0.0351152010426274	1	1	46.88667	-70.86839	2013	North America	modern	1
QC-2-26	-0.0339418405293493	0.0282402794635627	1	1	46.88667	-70.86839	2013	North America	modern	1
QC-2-28	-0.0463868687812205	0.0152757786930946	1	1	46.88667	-70.86839	2013	North America	modern	1
QC-2-29	-0.0491872981594278	0.0267566285735754	1	1	46.88667	-70.86839	2013	North America	modern	1
QC-2-30	0.00685423530779628	0.0393239328430888	1	3	46.88667	-70.86839	2013	North America	modern	0.5
QC3-20	-0.0439612075005383	0.0378761805956903	1	1	47.67876	-69.022	2013	North America	modern	1
QFA-1A	0.0408822802336595	-0.029413570096265	1	3	46.814477	-71.207378	1937	North America	historic	0.5
QFA-2A	0.0418133298170599	-0.0546956866901074	1	3	46.784473	-71.236491	1931	North America	historic	0.5
QFA-2B	0.0355942131258932	-0.0379094052139273	1	3	46.784473	-71.236491	1931	North America	historic	0.5
QFA-3	-0.020713858788589	-0.0556328659110308	1	1	46.783213	-71.283033	1934	North America	historic	1
QFA-4	0.0406024342335423	-0.0182383340748543	1	3	46.889051	-71.29855	1934	North America	historic	0.5
QFA-5	-0.0227938051148237	-0.0531339042513638	1	1	46.412221	-71.234299	1931	North America	historic	1
QFA-6	0.0774455680983401	-0.0186311399155248	1	2	46.69674	-71.591273	1938	North America	historic	0
QFA-7	0.0775275593438768	0.000529295187331816	1	2	46.786143	-71.250913	1932	North America	historic	0
QFA-8	-0.00564810173758979	-0.0641274677804861	1	1	46.623552	-71.733026	1928	North America	historic	1
QFA-9	0.078339204905794	-0.0221486451750744	1	2	46.749922	-71.46654	1936	North America	historic	0
RI-B-1	0.0305380079882399	0.0281283145510771	1	3	41.48481	-71.55799	2009	North America	modern	0.5
RI-B-2	-0.0374421788606138	0.0353910026443402	1	1	41.48481	-71.55799	2009	North America	modern	1
S-1	-0.0116269739568029	-0.0894432345056726	1	1	59.34267	18.06129	1882	Europe	historic	1
S-11	-0.0229559110905145	-0.0457118291988399	1	1	59.27273	15.21436	1917	Europe	historic	1
S-14A	0.0271619680952427	-0.0297357712528266	1	3	46.128348	5.375627	1918	Europe	historic	0.5
S-14B	0.0189755885475506	0.00654683908686713	1	3	46.128348	5.375627	1918	Europe	historic	0.5
S-4B	0.023236789125755	-0.0344635219737924	1	3	44.281654	4.753088	1890	Europe	historic	0.5
S-5	-0.0322774798124219	-0.023051307340708	1	1	59.329323	18.068581	1897	Europe	historic	1
S-7	0.0630438579268179	-0.00316828728928081	1	2	58.79934	16.99825	1903	Europe	historic	0
SC-1	-0.054345659559673	0.0284243367050898	1	1	34.79252	-80.41533	2009	North America	modern	1
SC-2	0.0147403529044768	0.0435076953643014	1	3	34.79252	-80.41533	2009	North America	modern	0.5
SC-K-1	0.0157415211676167	0.0249618192770635	1	3	34.22524	-81.3431	2013	North America	modern	0.5
SC-K-2	0.0246037067803195	0.0297875820860377	1	3	34.22524	-81.3431	2013	North America	modern	0.5
StGalmier-1	-0.00221047553213996	0.0353576194731278	1	3	46.2352	8.01545	2017	Europe	modern	0.5
StGalmier-11	-0.0449921392159529	0.021189738899707	1	1	46.2352	8.01545	2017	Europe	modern	1
StGalmier-12	0.0133890577701165	0.019947445884901	1	3	46.2352	8.01545	2017	Europe	modern	0.5
StGalmier-16	0.0473428697012849	0.0339325526785029	1	2	46.2352	8.01545	2017	Europe	modern	0
StGalmier-17	-0.0561012851460238	0.0178792842580271	1	1	46.2352	8.01545	2017	Europe	modern	1
StGalmier-2	-0.0528385920905541	0.0217830268336998	1	1	46.2352	8.01545	2017	Europe	modern	1
StGalmier-21	-0.0518434075455095	0.00332464740505422	1	1	46.2352	8.01545	2017	Europe	modern	1
StGalmier-22	-0.0553990442972142	0.0138526512379749	1	1	46.2352	8.01545	2017	Europe	modern	1
StGalmier-6	-0.00383136189220526	0.0359698564583122	1	3	46.2352	8.01545	2017	Europe	modern	0.5
STU-10	-0.0414995179934332	-0.011753072798953	1	1	48.801314	9.218735	1934	Europe	historic	1
STU-2	0.0746931072915471	-0.00857335900729609	1	2	48.274439	8.848329	1877	Europe	historic	0
STU-4	-0.0393109130092974	-0.049854172165476	1	1	45.590313	4.318037	1907	Europe	historic	1
TN-1	0.0192350980375828	0.0216195475208291	1	3	36.11943	-85.0589	2009	North America	modern	0.5
TN-2019-1	0.0274687605717779	0.00148775497337281	1	3	36.11943	-85.0589	2009	North America	modern	0.5
TRH-2	0.0186563959577949	-0.0366868015815014	1	3	63.30855	10.16731	1934	Europe	historic	0.5
TRH-5	0.0175163677100312	-0.0176609290370963	1	3	58.08278	6.75278	2007	Europe	modern	0.5
TRQB-1	0.011547211483821	0.0322090589281162	1	3	45.5	-72.5	2013	North America	modern	0.5
TRQB-10	0.0098468814409638	0.0339860372052964	1	3	45.5	-72.5	2013	North America	modern	0.5
TRQB-2	0.018113803979584	0.0474811585848914	1	3	45.5	-72.5	2013	North America	modern	0.5
TRQB-4	0.0674981902722044	0.0510263607646485	1	2	45.5	-72.5	2013	North America	modern	0
TRQB-7	-0.0409356692524765	0.0243573585231727	1	1	45.5	-72.5	2013	North America	modern	1
TRQB-8	-0.0401510875899	0.0295677222524234	1	1	45.5	-72.5	2013	North America	modern	1
TRQB-9	-0.0487292134710338	0.0276040758036911	1	1	45.5	-72.5	2013	North America	modern	1
UPS-2	-0.0271930799328847	-0.00638718861397993	1	1	57.70887	11.97456	1926	Europe	historic	1
USNH-39	0.0585698794961525	-0.0112499488818044	1	2	42.030501	-93.625202	1896	North America	historic	0
W-01	0.0414542999824202	-0.0288350065893662	1	3	45.80722222	13.53416667	1939	Europe	historic	0.5
W-05	-0.0180739455361842	-0.0853199298399338	1	1	52.85	8.733333333	1889	Europe	historic	1
W-09	-0.0253249389006302	-0.0644199013741277	1	1	47.27138889	11.38638889	1883	Europe	historic	1
WI-1	-0.0568733540867828	0.0174541591165717	1	1	44.87934	-89.42377	2013	North America	modern	1
WI-3	-0.0508552463747034	0.00957887201639361	1	1	44.87934	-89.42377	2013	North America	modern	1
WU-08	0.0743326911913166	-0.0192955420768244	1	2	38.895	-77.036667	1896	North America	historic	0
WU-09	-0.0306765835816079	-0.0620225685615067	1	1	42.775	-81.183333	1908	North America	historic	1
WU-15	-0.0482845052253696	-0.00749796861756772	1	1	47.98833	16.28306	2010	Europe	modern	1
WU-16	-0.0357683611147375	-0.0135204086338034	1	1	47.99444	16.32944	2016	Europe	modern	1
WU-17	-0.0440752530387564	-0.0162572311917323	1	1	48.20028	16.455	2013	Europe	modern	1
