# Supplementary material for: Large haploblocks underlie rapid adaptation in the invasive weed Ambrosia artemisiifolia
Source: Nat Commun. 2023 Mar 27;14:1717. doi: 10.1038/s41467-023-37303-4 (PMC10042993; doi:10.1038/s41467-023-37303-4)
Supplement: Supplementary file 6 — Source Data [file 41467_2023_37303_MOESM6_ESM.zip › battlayetal2023-sourcedata/battlayetal2023-sourcedata-fig5/sourcedata.xlsx]

## Sheet: Fig5
Figure 5
section	file	description
A	neutral_reg.cov	A genetic covariance matrix of all historic and modern samples derived from 10,000 putatively neutral SNPs.
A, B	h1s2_57777580_72284242_gt.csv	hb-chr2 sample-level data (sample, PC1 genetic variation, PC2 genetic variation, genetic variation kmeans cluster, latitude, longitude, collection year, range, time category, haploblock genotype).
A, B, C	h1s5_45518019_50939002_gt.csv	hb-chr5b sample-level data (sample, PC1 genetic variation, PC2 genetic variation, genetic variation kmeans cluster, latitude, longitude, collection year, range, time category, haploblock genotype).
A, B	h1s7_60780800_67816557_gt.csv	hb-chr7b sample-level data (sample, PC1 genetic variation, PC2 genetic variation, genetic variation kmeans cluster, latitude, longitude, collection year, range, time category, haploblock genotype).
A, B	h1s16_33194003_46868365_gt.csv	hb-chr16b sample-level data (sample, PC1 genetic variation, PC2 genetic variation, genetic variation kmeans cluster, latitude, longitude, collection year, range, time category, haploblock genotype).
B	T_fl_start.WGS.NEW.pheno	Flowering onset phenotype file (PLINK format).
B	T_fl_end.WGS.NEW.pheno	Flowering end phenotype file (PLINK format).
B	T_maxHeight_cm.WGS.NEW.pheno	Maximum height phenotype file (PLINK format).
