# Supplementary material for: Large haploblocks underlie rapid adaptation in the invasive weed Ambrosia artemisiifolia
Source: Nat Commun. 2023 Mar 27;14:1717. doi: 10.1038/s41467-023-37303-4 (PMC10042993; doi:10.1038/s41467-023-37303-4)
Supplement: Supplementary file 6 — Source Data [file 41467_2023_37303_MOESM6_ESM.zip › battlayetal2023-sourcedata/battlayetal2023-sourcedata-fig5/h1s7_60780800_67816557_gt.csv]

V1	PC1	PC2	V3	cluster	latitude	longitude	year	range	time.category	gt
280808-1-10	0.0025275073210457	0.0147559417689217	1	2	44.7249	22.4206	2013	Europe	modern	0.5
280808-1-11	0.00056701983210804	0.0222044002894647	1	2	44.7249	22.4206	2013	Europe	modern	0.5
280808-1-12	-0.0615443544894109	-0.0189701496508091	1	3	44.7249	22.4206	2013	Europe	modern	1
280808-1-16	-0.00509531021479111	0.0364694237097146	1	2	44.7249	22.4206	2013	Europe	modern	0.5
280808-1-17	-0.0034283984097296	0.0350778825535718	1	2	44.7249	22.4206	2013	Europe	modern	0.5
280808-1-24	0.00311509492413948	0.0176047334832038	1	2	44.7249	22.4206	2013	Europe	modern	0.5
280808-1-3	-0.062780443846043	-0.0178262002775185	1	3	44.7249	22.4206	2013	Europe	modern	1
280808-1-5	0.000534276440198447	0.0199763951950224	1	2	44.7249	22.4206	2013	Europe	modern	0.5
280808-1-8	0.00127005885729278	0.0131122622791375	1	2	44.7249	22.4206	2013	Europe	modern	0.5
A-2010-T1-1	-0.063274131039592	-0.00865209300982371	1	3	47.29309	11.04754	2010	Europe	modern	1
A-2010-T1-10	-0.00802685281031941	0.0424763814810593	1	2	47.29309	11.04754	2010	Europe	modern	0.5
A-2010-T1-2	-0.0566232284625819	0.00784423512413865	1	3	47.29309	11.04754	2010	Europe	modern	1
A-2010-T1-3	0.0207198396851041	0.00878900627928773	1	1	47.29309	11.04754	2010	Europe	modern	0
A-2010-T1-4	0.0217636906856303	0.0079362878516554	1	1	47.29309	11.04754	2010	Europe	modern	0
A-2010-T1-5	-0.00910255855159167	0.0417834118456609	1	2	47.29309	11.04754	2010	Europe	modern	0.5
A-2010-T1-6	-0.00940444185692795	0.0419639634211891	1	2	47.29309	11.04754	2010	Europe	modern	0.5
A-2010-T1-7	-0.00697560252508414	0.0378749319961971	1	2	47.29309	11.04754	2010	Europe	modern	0.5
A-2010-T1-8	-0.00882259277792525	0.042459722301901	1	2	47.29309	11.04754	2010	Europe	modern	0.5
A-2010-T1-9	-0.00927828211199107	0.0395028636674007	1	2	47.29309	11.04754	2010	Europe	modern	0.5
AA16-19	-0.0714972350816595	-0.0318173270951539	1	3	44.09456	-102.8705	2013	North America	modern	1
AA16-2	-0.0708876664575143	-0.0334016116148604	1	3	44.09456	-102.8705	2013	North America	modern	1
AA2-1	-0.0677507901906918	-0.0282046237887685	1	3	49.83778	-97.32931	2013	North America	modern	1
AA20-19	-0.0159143812990699	0.0128975171503708	1	2	48.14689	-103.57172	2013	North America	modern	0.5
AA20-26	-0.0699085117167344	-0.0257501399845477	1	3	48.14689	-103.57172	2013	North America	modern	1
AA20-3	0.0142816690243386	-0.0196927706075428	1	2	48.14689	-103.57172	2013	North America	modern	0.5
AA3-15	-0.0709279774060888	-0.0367403611432385	1	3	48.19453	-97.32856	2013	North America	modern	1
AA3-17	-0.0710254312587049	-0.0334161197429316	1	3	48.19453	-97.32856	2013	North America	modern	1
AA3-23	-0.0716364765167126	-0.0293636111659707	1	3	48.19453	-97.32856	2013	North America	modern	1
AA5-1	-0.0710916826139114	-0.0296232856774563	1	3	46.21708	-96.05019	2013	North America	modern	1
AA5-16	-0.0692464980761092	-0.0344851857395788	1	3	46.21708	-96.05019	2013	North America	modern	1
AA5-23	-0.069804682918076	-0.0231052175692657	1	3	46.21708	-96.05019	2013	North America	modern	1
AA5-9A	-0.0697190870473267	-0.0269070169224497	1	3	46.21708	-96.05019	2013	North America	modern	1
AA7-12	0.0214717833820242	-0.0226658868667508	1	1	44.738	-95.41233	2013	North America	modern	0
AA7-24	-0.0490949816413017	-0.00907297927809922	1	3	44.738	-95.41233	2013	North America	modern	1
AA7-27	-0.0535557077531492	-0.00322716983480425	1	3	44.738	-95.41233	2013	North America	modern	1
am-26	-0.056342966898048	-0.023488497801972	1	3	47.089574	-94.639893	1889	North America	historic	1
AR-2019-1	0.00159783561510664	-0.000131470375407421	1	2	33.841883	-93.77575	2009/2010	North America	modern	0.5
AR-2019-2	-0.00107670212211215	0.00317050929240873	1	2	33.841883	-93.77575	2009/2010	North America	modern	0.5
B-1	0.00243274190123911	0.0088536989633885	1	2	44.90308	-0.53517	2019	Europe	modern	0.5
B-2	0.0131945751878806	-0.0178931649181851	1	2	44.90308	-0.53517	2019	Europe	modern	0.5
B-3	0.00276424178256278	0.00562155692342197	1	2	44.90308	-0.53517	2019	Europe	modern	0.5
B-4	-0.0135754878013048	0.0126668008737134	1	2	44.90308	-0.53517	2019	Europe	modern	0.5
B2-1	-0.00189212967170444	0.0163338114287232	1	2	47.87951	18.15611	2014	Europe	modern	0.5
bg-101	0.0320832773954413	-0.0667452164978574	1	1	40.734043	-74.001389	1899	North America	historic	0
bg-105	0.00881074422188788	-0.0284261442467067	1	2	40.846099	-74.091167	1889	North America	historic	0.5
bg-12	0.0301808580301483	-0.0681770722641679	1	1	26.943251	-80.582199	1924	North America	historic	0
bg-15	0.0325524203041383	-0.0668045690295904	1	1	34.767366	-92.247791	1931	North America	historic	0
bg-16	0.0333214574996102	-0.0667672105894699	1	1	33.474165	-82.504263	1908	North America	historic	0
BG-17	0.0333924453678369	-0.0801219064181368	1	1	26.834587	-81.092849	1930	North America	historic	0
BG-21	0.0337895458001641	-0.0725414423738076	1	1	29.885989	-84.589291	1920	North America	historic	0
bg-29	0.0334005352590148	-0.0761087503290102	1	1	41.078872	-73.858709	1895	North America	historic	0
bg-42	-0.0667956443627916	-0.0528627842478215	1	3	44.379367	-103.729849	1913	North America	historic	1
bg-48	0.0344311801637229	-0.0680731956674398	1	1	40.644653	-73.695703	1915	North America	historic	0
BG-5	0.0345176999226589	-0.0799530533514565	1	1	40.861758	-73.868065	1904	North America	historic	0
bg-50	0.0346843369602961	-0.075798343269779	1	1	40.644653	-73.695188	1915	North America	historic	0
bg-51	0.0333336689350658	-0.0619948506416844	1	1	40.644653	-73.695188	1915	North America	historic	0
BG-56	0.0323444339372434	-0.0730770157399649	1	1	25.142278	-80.924363	1905	North America	historic	0
BG-6	0.0318189994425614	-0.075606124171682	1	1	27.242787	-80.828018	1913	North America	historic	0
BG-63	-0.0672821302665685	-0.0572099221572607	1	3	39.300651	-96.831021	1895	North America	historic	1
bg-72	0.0346244564803897	-0.0763507041645347	1	1	40.449468	-74.385538	1891	North America	historic	0
BG-73	-0.0577291324535115	-0.0499259567611576	1	3	39.085657	-94.584403	1895	North America	historic	1
BG-74	-0.0660915747486146	-0.0509854616227608	1	3	38.397725	-86.931782	1923	North America	historic	1
bg-77	0.0345162120422352	-0.0816337804349562	1	1	40.729477	-73.634863	1919	North America	historic	0
bg-81	0.0190927108773392	-0.0471521186075393	1	1	40.874753	-73.457022	1919	North America	historic	0
bg-83	0.0341994186371804	-0.0704422200672966	1	1	40.740286	-74.002762	1899	North America	historic	0
bg-90	0.0333783176429327	-0.0767900036048097	1	1	42.959268	-77.057004	1894	North America	historic	0
bg-96	0.0293103708823512	-0.065748048638685	1	1	43.379426	-76.150074	1920	North America	historic	0
BN-ON-6	0.0316556743015885	-0.0271198921944759	1	1	45	-77.7	2013	North America	modern	0
BR-1	-0.0585485262669275	-0.0448029396221315	1	3	52.196746	10.468589	1887	Europe	historic	1
BR-3	0.00361331258835898	0.00896703405761064	1	2	44.727958	22.395114	1911	Europe	historic	0.5
BR-5	0.0319949294160795	-0.0438327618436418	1	1	49.417984	1.051403	1934	Europe	historic	0
BRNU-1	-0.0709705961820503	-0.0334640589685348	1	3	48.941389	16.631111	1969	Europe	historic	1
BRNU-3	0.00314726408682329	0.00694618980117345	1	2	49.346935	16.418393	1971	Europe	historic	0.5
BRNU6-1948	-0.0675460196351733	-0.0505257067486839	1	3	48.98277778	17.40277778	1948	Europe	historic	1
C-1	0.00742237217495898	-0.0238514219819689	1	2	55.082877	10.690763	1865	Europe	historic	0.5
C-11	0.00368022100903897	-0.00911788338170066	1	2	55.245806	11.746402	1897	Europe	historic	0.5
C-13	0.0349876188507511	-0.0678011209160368	1	1	55.061221	15.071784	1901	Europe	historic	0
C-14B	0.03389600608149	-0.0691981081393487	1	1	56.45262	9.398121	1902	Europe	historic	0
C-15	-0.0638304344543508	-0.0579377329805777	1	3	55.066157	10.607936	1907	Europe	historic	1
C-17	-0.0662493983159911	-0.060335235703823	1	3	55.403284	10.403451	1910	Europe	historic	1
C-18	0.0338689681146339	-0.0578734988680726	1	1	55.463268	8.582725	1911	Europe	historic	0
C-19	-0.0697348966460581	-0.0567902088125698	1	3	55.475379	8.459085	1913	Europe	historic	1
C-2	0.0336802938777706	-0.0456974432088535	1	1	55.245806	11.746402	1894	Europe	historic	0
C-29	-0.068736518904709	-0.0539273876086655	1	3	55.442211	11.792284	1917	Europe	historic	1
C-5	0.0334810638591895	-0.0501446688381109	1	1	55.245806	11.746402	1897	Europe	historic	0
C-8	0.00654248889711282	-0.0153957755579097	1	2	55.245806	11.746402	1897	Europe	historic	0.5
Caluire-26	-0.0707989125742635	-0.0285900571120218	1	3	46.2352	8.01545	2017	Europe	modern	1
Caluire-27	-0.00167537568556825	0.023668550810971	1	2	46.2352	8.01545	2017	Europe	modern	0.5
Caluire-31	-0.00204787198995002	0.0197392388922939	1	2	46.2352	8.01545	2017	Europe	modern	0.5
Caluire-32	-0.00116727782368384	0.021855464004633	1	2	46.2352	8.01545	2017	Europe	modern	0.5
Caluire-36	0.0317630761791224	-0.0311246144735419	1	1	46.2352	8.01545	2017	Europe	modern	0
Caluire-41	0.0326895321658734	-0.0339324980674594	1	1	46.2352	8.01545	2017	Europe	modern	0
Caluire-42	-0.0689857790420414	-0.0234820964429166	1	3	46.2352	8.01545	2017	Europe	modern	1
Caluire-46	-0.0672263039461077	-0.017177021881525	1	3	46.2352	8.01545	2017	Europe	modern	1
Caluire-47	-0.0651357049080469	-0.0153332757231225	1	3	46.2352	8.01545	2017	Europe	modern	1
CT-H-1	0.0325587694239462	-0.0382605827834427	1	1	41.2877	-73.76631	2009	North America	modern	0
CT-H-10	0.0334895504412715	-0.0466681403934157	1	1	41.2877	-73.76631	2009	North America	modern	0
CT-H-2	-0.00218752848601655	0.00423731940057165	1	2	41.2877	-73.76631	2009	North America	modern	0.5
CT-H-3	0.032404317746109	-0.0445682949767007	1	1	41.2877	-73.76631	2009	North America	modern	0
CT-H-4	0.0327164523097612	-0.0386778612296862	1	1	41.2877	-73.76631	2009	North America	modern	0
CT-H-6	0.0332114746451906	-0.0525369579533664	1	1	41.2877	-73.76631	2009	North America	modern	0
CT-H-7	0.0341011587556422	-0.0502825699713317	1	1	41.2877	-73.76631	2009	North America	modern	0
CT-H-8	0.0338080798701339	-0.0526784169060792	1	1	41.2877	-73.76631	2009	North America	modern	0
CT-H-9	0.0331547516063826	-0.0444545030670948	1	1	41.2877	-73.76631	2009	North America	modern	0
D-2017-4-10	0.0312087562711027	-0.0398744624587026	1	1	52.8243	13.76905	2017	Europe	modern	0
D-2017-4-2	0.0308150261094001	-0.0329615066768825	1	1	52.8243	13.76905	2017	Europe	modern	0
D-2017-4-3	-0.00272325856503939	0.0239542110009027	1	2	52.8243	13.76905	2017	Europe	modern	0.5
D-2017-4-4	0.0340234220310765	-0.0458467267616747	1	1	52.8243	13.76905	2017	Europe	modern	0
D-2017-4-5	-0.00245843360135971	0.0196462522226333	1	2	52.8243	13.76905	2017	Europe	modern	0.5
D-2017-4-6	0.0327276074093512	-0.0437032933260172	1	1	52.8243	13.76905	2017	Europe	modern	0
D-2017-4-7	0.0321800168572829	-0.0373619538314227	1	1	52.8243	13.76905	2017	Europe	modern	0
D-2017-4-9	-0.00204632411581549	0.0233037533208264	1	2	52.8243	13.76905	2017	Europe	modern	0.5
DB_27328	0.0345485196337368	-0.073476289755746	1	1	51.951486	14.695565	1932	Europe	historic	0
DB_27333	-0.0112103881793943	0.0047865999795071	1	2	44.464238	8.894184	1935	Europe	historic	0.5
DB_27334	-0.0700476086066469	-0.0544466178133379	1	3	44.464238	8.894184	1935	Europe	historic	1
DB_27336	-0.00179188322806821	0.0167454083423288	1	2	47.269212	11.404102	1883	Europe	historic	0.5
DB_27337	-0.0569964834705232	-0.0456210341391215	1	3	46.270303	3.800839	1880	Europe	historic	1
DB_27340	0.00209932143924426	0.00248684140767035	1	2	51.339695	12.373075	1940	Europe	historic	0.5
EU2-02-1	0.0313540437995484	-0.0274083072706209	1	1	47.13087	16.90308	2014	Europe	modern	0
EU2-02-10	0.000461276548648027	0.0151085930266609	1	2	47.13087	16.90308	2014	Europe	modern	0.5
EU2-03-9C	-0.00640897502433272	0.023732089504359	1	2	47.3278	19.7307	2014	Europe	modern	0.5
EU2-04-12	-0.0706366454245016	-0.0292421430718683	1	3	47.87992	18.15447	2014	Europe	modern	1
EU2-05-18	0.032749793276516	-0.0464298388171333	1	1	45.46996	12.1092	2014	Europe	modern	0
EU2-05-23	-0.000921908879234382	0.0174404643387196	1	2	45.46996	12.1092	2014	Europe	modern	0.5
EU2-05-25	0.0316311198437576	-0.0349101554038587	1	1	45.46996	12.1092	2014	Europe	modern	0
EU2-06-15D	-0.0711887278045705	-0.015326805792976	1	3	45.57073	8.78546	2014	Europe	modern	1
EU2-06-18	-0.0719162365331167	-0.01813090917948	1	3	45.57073	8.78546	2014	Europe	modern	1
EU2-08-13	-0.0690714801800432	-0.0199104191181452	1	3	45.93087	8.98377	2014	Europe	modern	1
EU2-08-21	-0.00456247842787464	0.0192603965612377	1	2	45.93087	8.98377	2014	Europe	modern	0.5
EU2-08-4	-0.00783642615462186	0.0283746616514679	1	2	45.93087	8.98377	2014	Europe	modern	0.5
Eu2-09-1	-0.0151483315128624	0.0193014363050305	1	2	45.06541	7.59229	2014	Europe	modern	0.5
EU2-09-10	-0.0146121887226198	0.0133437501028045	1	2	45.06541	7.59229	2014	Europe	modern	0.5
EU2-10-10	-0.0659624654898572	-0.0173462218900957	1	3	43.93235	4.32049	2014	Europe	modern	1
EU2-10-11	-0.00146151076611398	0.014708660335114	1	2	43.93235	4.32049	2014	Europe	modern	0.5
EU2-10-12	0.0316340251390606	-0.0309700774983435	1	1	43.93235	4.32049	2014	Europe	modern	0
EU2-10-18	0.0313084381588472	-0.0282374593733882	1	1	43.93235	4.32049	2014	Europe	modern	0
EU2-10-2	-0.0665923695162842	-0.0169022636804366	1	3	43.93235	4.32049	2014	Europe	modern	1
EU2-10-3	-0.0628491021340548	-0.0173446998916652	1	3	43.93235	4.32049	2014	Europe	modern	1
EU2-10-4	0.0297719167800619	-0.0314954608751305	1	1	43.93235	4.32049	2014	Europe	modern	0
EU2-10-5	-0.00601062440528603	0.017282204826891	1	2	43.93235	4.32049	2014	Europe	modern	0.5
EU2-10-7	-0.00180777957621315	0.0158876622027833	1	2	43.93235	4.32049	2014	Europe	modern	0.5
EU2-10-9	-0.0390462479887302	0.0160539723163854	1	3	43.93235	4.32049	2014	Europe	modern	1
EU2-12-13	-0.0685272357212434	-0.0169455759665713	1	3	46.66434	4.3278	2014	Europe	modern	1
EU2-14-1	0.0305073008668302	-0.0351008841388151	1	1	47.4556	5.21213	2014	Europe	modern	0
EU2-14-12	-0.00507116529952137	0.0226217270707987	1	2	47.4556	5.21213	2014	Europe	modern	0.5
EU2-14-13	0.000372608152866334	0.00876924066334362	1	2	47.4556	5.21213	2014	Europe	modern	0.5
EU2-16-1	-0.00460803638984283	0.0180423116114628	1	2	46.1622	6.0094	2014	Europe	modern	0.5
EU2-16-12	0.0305054976941293	-0.0201734013512018	1	1	46.1622	6.0094	2014	Europe	modern	0
EU2-16-13	0.0311107031127962	-0.0361293611856468	1	1	46.1622	6.0094	2014	Europe	modern	0
EU2-17-1	-0.00903087271901414	0.0207250036109939	1	2	51.12003	5.8403	2014	Europe	modern	0.5
EU2-17-10	-0.0101802254679215	0.0192197886511171	1	2	51.12003	5.8403	2014	Europe	modern	0.5
EU2-17-11	-0.0117323970328914	0.0222735322284554	1	2	51.12003	5.8403	2014	Europe	modern	0.5
EU2-17-2	-0.0114268209022758	0.0228479235547649	1	2	51.12003	5.8403	2014	Europe	modern	0.5
EU2-17-3	-0.065834112869945	-0.0165230407041733	1	3	51.12003	5.8403	2014	Europe	modern	1
EU2-17-5	-0.0141583570844997	0.0166635017416949	1	2	51.12003	5.8403	2014	Europe	modern	0.5
EU2-17-6	-0.0108720793713741	0.0249370761627796	1	2	51.12003	5.8403	2014	Europe	modern	0.5
EU2-17-7	-0.0670856209114637	-0.0217969545007634	1	3	51.12003	5.8403	2014	Europe	modern	1
EU2-17-8	-0.00945570333808929	0.0200206003043958	1	2	51.12003	5.8403	2014	Europe	modern	0.5
EU2-17-9	-0.0603092294747756	-0.0120422295547674	1	3	51.12003	5.8403	2014	Europe	modern	1
EU2-20-1	0.00155822130338457	0.0101531437680177	1	2	51.63281	14.18437	2014	Europe	modern	0.5
EU2-20-10	0.0329229903789683	-0.0509383550804329	1	1	51.63281	14.18437	2014	Europe	modern	0
EU2-20-11	-0.00103951217751204	0.019847650933194	1	2	51.63281	14.18437	2014	Europe	modern	0.5
EU2-21-13	0.0277604702879666	-0.0141708201785875	1	1	50.19005	15.06036	2014	Europe	modern	0
EU2-21-14	0.0252336534313468	-0.0203407701901829	1	1	50.19005	15.06036	2014	Europe	modern	0
EU2-21-16	-0.0101850644652893	0.0308571402481118	1	2	50.19005	15.06036	2014	Europe	modern	0.5
EU2-21-18	-0.00328674019118958	0.0193539476875356	1	2	50.19005	15.06036	2014	Europe	modern	0.5
EU2-21-20	0.0261036128828142	-0.0178859839477608	1	1	50.19005	15.06036	2014	Europe	modern	0
EU2-21-22	0.026333917369628	-0.0138309634272834	1	1	50.19005	15.06036	2014	Europe	modern	0
EU2-21-24	0.0284900283251764	-0.0228851650728698	1	1	50.19005	15.06036	2014	Europe	modern	0
EU2-21-27	-0.00665635696840006	0.0263776784291416	1	2	50.19005	15.06036	2014	Europe	modern	0.5
EU2-21-28	-0.00489875851732833	0.016731517344287	1	2	50.19005	15.06036	2014	Europe	modern	0.5
EU2-21-29	0.0261620902012373	-0.0171387839298364	1	1	50.19005	15.06036	2014	Europe	modern	0
EU2-22-1	-0.00426084697664969	0.0232444125320399	1	2	49.41803	17.96153	2014	Europe	modern	0.5
EU2-22-10	-0.0097813101446407	0.0218652496571044	1	2	49.41803	17.96153	2014	Europe	modern	0.5
EU2-22-13	-0.0651214883667388	-0.00202503911236566	1	3	49.41803	17.96153	2014	Europe	modern	1
EU2-22-15	-0.0584354538331167	0.00770258011401321	1	3	49.41803	17.96153	2014	Europe	modern	1
EU2-22-18	-0.00178052659525137	0.0270630351745947	1	2	49.41803	17.96153	2014	Europe	modern	0.5
EU2-22-19	-0.00764422185694375	0.0207088325770513	1	2	49.41803	17.96153	2014	Europe	modern	0.5
EU2-22-22	-0.00590160792704108	0.0177254556142171	1	2	49.41803	17.96153	2014	Europe	modern	0.5
EU2-22-24	-0.0554928481733244	0.0122890749506371	1	3	49.41803	17.96153	2014	Europe	modern	1
EU2-22-25	0.0302631227784509	-0.0244945756583394	1	1	49.41803	17.96153	2014	Europe	modern	0
EU2-22-26	-0.00191236911692414	0.025732875210726	1	2	49.41803	17.96153	2014	Europe	modern	0.5
EU2-23-10	0.0164516722893095	-0.0197691043656476	1	1	50.44297	18.86337	2014	Europe	modern	0
EU2-23-17	-0.0142320818328911	0.0202913762375409	1	2	50.44297	18.86337	2014	Europe	modern	0.5
EU2-24-1	0.0311748455713367	-0.0296920206644908	1	1	48.48919	21.80622	2014	Europe	modern	0
EU2-24-10	-0.00334755485017992	0.0276618801975352	1	2	48.48919	21.80622	2014	Europe	modern	0.5
EU2-25-14	-0.000708555623872417	0.0192422880296105	1	2	47.9773	23.0443	2014	Europe	modern	0.5
EU2-26-1	0.000115913489089749	0.0124564890091934	1	2	46.23696	24.85397	2014	Europe	modern	0.5
EU2-26-12	0.00197993625029532	0.0104261718034902	1	2	46.23696	24.85397	2014	Europe	modern	0.5
EU2-30-12	-0.0706854279637578	-0.0291046567053928	1	3	49.86851	23.0118	2014	Europe	modern	1
EU2-31-1	0.0292711588983639	-0.0336481656443641	1	1	45.37402	27.07202	2014	Europe	modern	0
EU2-31-11	0.0239810722809861	-0.0305752553655389	1	1	45.37402	27.07202	2014	Europe	modern	0
EU2-32-12	-0.0689171554929254	-0.0264200774355054	1	3	44.16268	28.50984	2014	Europe	modern	1
EU2-32-13	-0.000890837347987677	0.00939703936819853	1	2	44.16268	28.50984	2014	Europe	modern	0.5
EU2-33-1	-0.00190502097860584	0.0245168801651476	1	2	44.40457	26.13484	2014	Europe	modern	0.5
EU2-33-10	-0.00104061787436884	0.0174334936590551	1	2	44.40457	26.13484	2014	Europe	modern	0.5
EU2-35-1	-0.0712125164120588	-0.0271817130959407	1	3	43.09184	21.93797	2014	Europe	modern	1
EU2-35-14	-0.00101689961021378	0.0191194582905852	1	2	43.09184	21.93797	2014	Europe	modern	0.5
EU2-36-11	-0.0691023556947024	-0.0208965034342914	1	3	43.31519	24.25981	2014	Europe	modern	1
EU2-37-1	-0.0694140472871446	-0.0288904714677906	1	3	43.91788	20.73313	2014	Europe	modern	1
EU2-37-11	-0.0684636351434969	-0.0279425459765069	1	3	43.91788	20.73313	2014	Europe	modern	1
EU2-38-12D	0.0293941759427823	-0.0299479969733349	1	1	45.71531	15.6538	2014	Europe	modern	0
EU2-38-13D	-0.0703049454959198	-0.0157691888183949	1	3	45.71531	15.6538	2014	Europe	modern	1
FI-13	-0.0673025602183477	-0.059940864132428	1	3	44.464161	8.894254	1934	Europe	historic	1
FI-14	-0.0699256644941478	-0.0445065235879777	1	3	44.464161	8.894254	1934	Europe	historic	1
FI-17	-0.0109433824217331	0.0113792471888561	1	2	44.359553	8.577485	1936	Europe	historic	0.5
FI-1A	0.0278441670894597	-0.060142911647398	1	1	45.996313	3.981488	1877	Europe	historic	0
FI-1B	0.000998263792357575	-0.0161809196916147	1	2	45.996313	3.981488	1877	Europe	historic	0.5
FI-1D	0.033039154626306	-0.0722754348825352	1	1	45.996313	3.981488	1877	Europe	historic	0
FI-2B	0.00384374576024755	-0.0205367648960718	1	2	45.996313	3.981488	1877	Europe	historic	0.5
FI-3A	-0.068529016425891	-0.0319693502305362	1	3	45.589983	4.319169	1878	Europe	historic	1
FI-6	0.00406956499940638	-0.0257422316225355	1	2	47.409474	8.545287	1878	Europe	historic	0.5
FI-7	0.0337958070336425	-0.0610425769503128	1	1	46.416085	3.178518	1880	Europe	historic	0
FI-8	0.0334043319407941	-0.0499858169281054	1	1	47.269247	11.40447	1883	Europe	historic	0
FL-26	0.0308662286864936	-0.0490494383569453	1	1	30.4063	-83.14014	2013	North America	modern	0
FL-9	0.0316408869119908	-0.0404158820138729	1	1	30.4063	-83.14014	2013	North America	modern	0
FL-A-1	0.0310334999915885	-0.0529773490755262	1	1	25.54179	-80.41284	2009	North America	modern	0
FL-D-2018-1	0.0311829772138561	-0.0561324938402436	1	1	27.37437	-80.41604	2009	North America	modern	0
FL-D-2018-2	0.0300357705678064	-0.0548859863495213	1	1	27.37437	-80.41604	2009	North America	modern	0
FL-D-2018-3	0.0326710410791441	-0.0553361900193101	1	1	27.37437	-80.41604	2009	North America	modern	0
FL-F-1	0.0321862332584623	-0.0457463790008099	1	1	30.69589	-86.7508	2009	North America	modern	0
FL-F-2	0.0331925331758322	-0.0462119354897002	1	1	30.69589	-86.7508	2009	North America	modern	0
FLD-1	0.0310449800380424	-0.0519138787792204	1	1	27.374365	-80.416042	2009	North America	modern	0
FLD-7	0.0327200909432238	-0.0560022233183288	1	1	27.374365	-80.416042	2009	North America	modern	0
FLG-7	0.0311501371315249	-0.0498817661725182	1	1	27.08522	-81.79497	2009	North America	modern	0
FLG-8	0.0311766801352167	-0.0445070425288356	1	1	27.08522	-81.79497	2009	North America	modern	0
FLH-2018-1	0.0330992921360961	-0.0516669120160584	1	1	29.95931	-82.71238	2009	North America	modern	0
FLH-2018-3	0.0327073742813271	-0.0526755854216107	1	1	29.95931	-82.71238	2009	North America	modern	0
FLH-2018-5	0.0322644951850362	-0.0511710917170121	1	1	29.95931	-82.71238	2009	North America	modern	0
FLH-2018-6	0.0319817469675299	-0.0487364091085509	1	1	29.95931	-82.71238	2009	North America	modern	0
FR-5	0.0311205135657805	-0.0376051081336685	1	1	45.67878	4.97993	2008	Europe	modern	0
FR1-26	-0.0677051935007392	-0.0244909792604514	1	3	45.08023	4.75744	2008	Europe	modern	1
FR2-1	-0.0667668403855296	-0.0203039775666947	1	3	45.67878	4.97993	2008	Europe	modern	1
FR2-7	-0.000660235718804886	0.012157797400674	1	2	45.67878	4.97993	2008	Europe	modern	0.5
FR7-3	-0.0664495256161048	-0.0153747339880645	1	3	47.17582	3.01463	2008	Europe	modern	1
FR8-19	-0.0020261702529385	0.019629638832481	1	2	44.21666	4.26401	2008	Europe	modern	0.5
FR9-5	-0.0027527756738426	0.022323772750461	1	2	44.75302	4.87052	2008	Europe	modern	0.5
G-013	0.00874158053173494	-0.0172687200705414	1	2	45.937861	5.890611	1923	Europe	historic	0.5
G-017	0.00158991978885108	0.0105212982394726	1	2	45.792498	4.858545	1901	Europe	historic	0.5
G-019	-0.0687674671326024	-0.0433496760423943	1	3	45.589983	4.319512	1883	Europe	historic	1
G-020	0.00599340957819547	-0.0164756648878402	1	2	45.589983	4.319512	1883	Europe	historic	0.5
G-021	-0.0675562044308094	-0.0439033307061788	1	3	45.589983	4.319512	1883	Europe	historic	1
G-022	-0.000522044146876031	0.00367485811856891	1	2	45.589983	4.319512	1883	Europe	historic	0.5
G-026	-0.0633600742326323	-0.042522008655849	1	3	48.6093	6.144565	1903	Europe	historic	1
G-027	0.00338067577686986	0.00503741291067434	1	2	45.792498	4.891434	1883	Europe	historic	0.5
G-029	-0.0597141559523322	-0.060350323362621	1	3	44.899618	-0.51652	1930	Europe	historic	1
G-032	-0.073240055372044	-0.0420632073983858	1	3	43.334296	4.849724	1909	Europe	historic	1
G-037	-0.0609079923946751	-0.0591538016633695	1	3	44.899618	-0.51652	1930	Europe	historic	1
G-042	0.00452963324893452	-0.00872115616306589	1	2	46.587522	3.308426	1889	Europe	historic	0.5
GA-2	0.0323053177934388	-0.0438608036470305	1	1	31.67867	-83.19613	2009	North America	modern	0
GOET-10	-0.0585128268924008	-0.0505964197858433	1	3	52.1967	10.468557	1884	Europe	historic	1
GOET-11	0.0322581530546635	-0.044271486814679	1	1	51.54128	9.915804	1896	Europe	historic	0
GOET-2	0.00314164561139395	0.00184174617623977	1	2	52.520007	13.404954	1872	Europe	historic	0.5
GOET-3	-0.0718318143221263	-0.0429490035988569	1	3	52.915455	12.799078	1874	Europe	historic	1
GOET-6	0.0352797085018308	-0.0801384353487692	1	1	54.352025	18.646638	1874	Europe	historic	0
GOET-7	-0.0709221592649278	-0.0374162914428373	1	3	52.547772	13.505335	1875	Europe	historic	1
GOET-8	-0.066318177048731	-0.0459383326677853	1	3	52.216741	10.160721	1879	Europe	historic	1
GOET-9	-0.0599062206696634	-0.0407869479831855	1	3	48.135125	11.581981	1881	Europe	historic	1
GZU-1	0.0330447199681275	-0.0617233795189645	1	1	44.89722222	8.843055556	1878	Europe	historic	0
GZU-7	-0.0700933105050243	-0.0464933518657	1	3	49.593779	17.253098	1934	Europe	historic	1
HBG-1	0.00185714099265065	0.00522288806354822	1	2	53.460779	9.983418	1931	Europe	historic	0.5
HBG-11	0.0336219435794403	-0.0545706464208776	1	1	53.59731	10.009204	1885	Europe	historic	0
HBG-12	0.0344128604543813	-0.0670122825349523	1	1	53.59731	10.009204	1883	Europe	historic	0
HBG-14	0.0334823951981223	-0.0658245437764968	1	1	53.59731	10.009204	1883	Europe	historic	0
HBG-15	0.0331647105521354	-0.0601686791982678	1	1	53.59731	10.009204	1883	Europe	historic	0
HBG-24	0.0346182847454115	-0.0719123080338011	1	1	53.551085	9.993682	1885	Europe	historic	0
HBG-25	0.00450688378747038	-0.00723872506429877	1	2	53.602162	9.837433	1933	Europe	historic	0.5
HBG-26	-0.0589027743610256	-0.0464895751674602	1	3	53.54742	10.025016	1875	Europe	historic	1
HBG-28	0.0337329767435547	-0.0606182384436292	1	1	53.5783	10.016957	1885	Europe	historic	0
HBG-29	-0.0624875759415381	-0.0505010526357619	1	3	53.595684	9.87304	1932	Europe	historic	1
HBG-37	0.0346991262312425	-0.0760635531412179	1	1	52.915455	12.799078	1874	Europe	historic	0
HBG-39	-0.0620881933157115	-0.0324313469790244	1	3	53.751355	9.663252	1929	Europe	historic	1
HBG-4	-0.0705913376963335	-0.0314627355196207	1	3	53.59731	10.009204	1885	Europe	historic	1
HBG-41	0.00235166088541464	0.0200442743498919	1	2	45.590322	4.318391	1907	Europe	historic	0.5
HBG-42	-0.0665356149129011	-0.0399603149194291	1	3	45.590322	4.318391	1907	Europe	historic	1
HBG-43	-0.00542450079664598	0.017667390903086	1	2	47.26814	11.368173	1883	Europe	historic	0.5
HBG-45A	0.00393114331697438	0.00156972363816213	1	2	46.146934	17.442648	1922	Europe	historic	0.5
HU-10	0.034296526303344	-0.067687786287443	1	1	44.267348	-68.569207	1913	North America	historic	0
HU-105	0.0346140692029687	-0.0800804983008603	1	1	41.547278	-71.291499	1896	North America	historic	0
HU-107	0.0350632292434971	-0.0720250705273887	1	1	41.175185	-71.584954	1916	North America	historic	0
HU-126	0.0341021735120093	-0.0740719108640244	1	1	41.553252	-70.614638	1906	North America	historic	0
hu-130	0.0115633252611015	-0.0357718220399132	1	2	42.32737	-71.095304	1911	North America	historic	0.5
HU-135	0.0339279989072267	-0.0694690086670222	1	1	41.830509	-71.41325	1844	North America	historic	0
HU-138	0.0343017596721134	-0.0736194654521268	1	1	41.847014	-71.351924	1903	North America	historic	0
hu-147	0.0317894406160808	-0.0774822143447282	1	1	44.742728	-65.512261	1921	North America	historic	0
hu-148	0.0345386208537044	-0.0850444783619115	1	1	44.742728	-65.512261	1921	North America	historic	0
hu-162	-0.0543115396030064	-0.0324349654340803	1	3	48.357008	-107.871337	1900	North America	historic	1
HU-180	0.0314312783587136	-0.0677831975543865	1	1	28.043622	-82.299042	1904	North America	historic	0
HU-183	-0.0576054722266809	-0.0519330394938063	1	3	42.030246	-93.626232	1896	North America	historic	1
HU-184	-0.0514158565865843	-0.0293838789392526	1	3	42.030246	-93.626232	1904	North America	historic	1
HU-195	0.0337662443151918	-0.0794415371160848	1	1	26.655007	-81.873665	1900	North America	historic	0
HU-196	0.0330016672415485	-0.0662997517516885	1	1	30.409183	-88.884316	1900	North America	historic	0
HU-202	-0.0613726479247175	-0.041478951484926	1	3	40.117544	-88.207569	1900	North America	historic	1
HU-22	0.0348273728893354	-0.0739466133511721	1	1	44.32596	-69.876595	1873	North America	historic	0
HU-40	0.00855950185603184	-0.0190852017575431	1	2	44.374564	-71.610274	1919	North America	historic	0.5
HU-7	0.034205105759668	-0.0593608252649949	1	1	44.873973	-67.569122	1931	North America	historic	0
hu-72	0.0343477263471736	-0.0810771399283456	1	1	42.378126	-71.054306	1916	North America	historic	0
hu-73	0.0346119306311579	-0.0772414662904521	1	1	42.298853	-71.074347	1908	North America	historic	0
hu-80	0.0313281008545871	-0.0633599976025186	1	1	42.255281	-71.067181	1918	North America	historic	0
hu-81	0.0335728976103985	-0.0698787714219269	1	1	42.289069	-71.232319	1883	North America	historic	0
hu-82	-0.0433515707390979	-0.030957227700373	1	3	42.199606	-71.19936	1895	North America	historic	1
I-1	0.00320557971990863	0.00789781609694508	1	2	44.720979	22.364833	1965	Europe	historic	0.5
I-2A	-0.0604699289560613	-0.035745841729636	1	3	44.728206	22.394256	1962	Europe	historic	1
I-2B	0.0302387020110851	-0.0516882130909121	1	1	44.728206	22.394256	1962	Europe	historic	0
I-2C	0.00307031387946225	0.0168167662622325	1	2	44.728206	22.394256	1962	Europe	historic	0.5
I-3A	0.00672768744072156	0.00126807899694381	1	2	44.728206	22.394256	1948	Europe	historic	0.5
I-3B	0.00470862397387574	0.00275928290129662	1	2	44.728206	22.394256	1948	Europe	historic	0.5
I-3C	0.0306653326237095	-0.0429892884554696	1	1	44.728206	22.394256	1948	Europe	historic	0
IA-1	-0.0708627919733469	-0.0274190081480046	1	3	41.87498	-93.48278	2009	North America	modern	1
IA-10	-0.0117941633959415	0.016960339386424	1	2	41.87498	-93.48278	2009	North America	modern	0.5
IA-2	-0.0708862300469539	-0.0364558679928492	1	3	41.87498	-93.48278	2009	North America	modern	1
IA-3	-0.0694464354949372	-0.0290872127265657	1	3	41.87498	-93.48278	2009	North America	modern	1
IA-4	-0.0709701527921814	-0.0244556238471048	1	3	41.87498	-93.48278	2009	North America	modern	1
IA-5	-0.0708426070695443	-0.0328576145398112	1	3	41.87498	-93.48278	2009	North America	modern	1
IA-6	-0.0733014199705005	-0.0247196336322812	1	3	41.87498	-93.48278	2009	North America	modern	1
IA-7	-0.00324903725288834	0.0154120932097519	1	2	41.87498	-93.48278	2009	North America	modern	0.5
IA-8	-0.00326795622597181	0.0113876536695709	1	2	41.87498	-93.48278	2009	North America	modern	0.5
IA-9	-0.0705779920168831	-0.0257825876393637	1	3	41.87498	-93.48278	2009	North America	modern	1
IASI-1	0.0049306479516763	-0.00523928968362671	1	2	44.728206	22.394256	1941	Europe	historic	0.5
IASI-2A	-0.00739621161065198	0.0141996872045553	1	2	44.629664	22.612781	1971	Europe	historic	0.5
IL-2	-0.0665858701386096	-0.0109078343854949	1	3	39.23775	-88.15122	2009	North America	modern	1
IW-10	-0.0686805364575186	-0.033782175934898	1	3	42.67797	-96.50239	2013	North America	modern	1
IW-11	-0.0696835314037045	-0.0302722011219575	1	3	42.67797	-96.50239	2013	North America	modern	1
JE-11A	0.0342023068678155	-0.0716669546317777	1	1	51.050409	13.737262	1895	Europe	historic	0
JE-12	0.00570521741243577	-0.012808173558531	1	2	54.804245	9.446382	1897	Europe	historic	0.5
JE-16	0.00122870587410108	0.00583980311048764	1	2	45.824508	4.954543	1912	Europe	historic	0.5
JE-18A	-0.000297743058961414	-0.000217974238644197	1	2	51.664308	6.629568	1931	Europe	historic	0.5
JE-18B	0.00440409721877509	0.00146178850651259	1	2	51.664308	6.629568	1931	Europe	historic	0.5
JE-19	-0.0703356566003872	-0.0461156086539843	1	3	51.304189	6.762828	1931	Europe	historic	1
JE-1A	0.03127566060895	-0.0418287691549676	1	1	52.547772	13.505335	1875	Europe	historic	0
JE-1B	-0.0685381572647753	-0.053592209126433	1	3	52.547772	13.505335	1875	Europe	historic	1
JE-1C	-0.000342577501270393	0.00481540732244567	1	2	52.547772	13.505335	1875	Europe	historic	0.5
JE-4	0.00479328794531232	-0.0104384869229656	1	2	52.318465	9.360367	1882	Europe	historic	0.5
JE-7	0.00092579843788849	0.00885256989713377	1	2	51.109579	15.590514	1883	Europe	historic	0.5
JE-8	-0.0603839083098055	-0.0382179064487307	1	3	52.1967	10.468557	1884	Europe	historic	1
JE-9	0.00725839607354403	-0.017640086045216	1	2	52.1967	10.468557	1885	Europe	historic	0.5
K12-1	-0.00213703154766743	0.0217581355886267	1	2	45.25472	19.91231	2017	Europe	modern	0.5
K13-1	0.0310898195379048	-0.0227311925482414	1	1	45.25472	19.91231	2017	Europe	modern	0
K16-1	-0.00546631388945769	0.0256676841485755	1	2	45.25472	19.91231	2017	Europe	modern	0.5
K2-1	-0.00417985962502784	0.0287986706498437	1	2	45.25472	19.91231	2017	Europe	modern	0.5
KY-14	-0.0048446917756188	0.0214140389450023	1	2	38.62588	-85.00741	2013	North America	modern	0.5
KY-29	-0.0674715271821063	-0.0137136322838763	1	3	38.62588	-85.00741	2013	North America	modern	1
LD-23	-0.0621186130041279	-0.0539012752793619	1	3	56.00441	14.1607	1909	Europe	historic	1
LD-3	-0.0410964285178075	-0.0234906924607756	1	3	59.759261	18.705302	1878	Europe	historic	1
LD-4	-0.0607682658169111	-0.0474346159790508	1	3	52.376083	9.737094	1889	Europe	historic	1
LD-8	0.0038354617012054	-0.017484606878806	1	2	55.686482	12.573908	1897	Europe	historic	0.5
LY-001	0.0296696657402197	-0.0393841300595394	1	1	45.589983	4.319512	1879	Europe	historic	0
LY-002	-0.0719301227846728	-0.0423971678005714	1	3	45.589983	4.319512	1879	Europe	historic	1
LY-008	-0.0572999916054237	-0.0366916975530012	1	3	48.432531	0.091957	1883	Europe	historic	1
LY-041	-0.0691743709925058	-0.0401815016578233	1	3	45.589983	4.319512	1878	Europe	historic	1
LY-067	-0.0668870801729212	-0.0462183910355702	1	3	45.67438	4.814496	1900	Europe	historic	1
LY-068	0.0343164609308965	-0.0727928755843623	1	1	46.153621	4.630976	1877	Europe	historic	0
LY-070	0.0113973646793436	-0.0308082166630572	1	2	46.153621	4.630976	1877	Europe	historic	0.5
LY-077	-0.00476163593659609	-0.00907241096240245	1	2	46.153621	4.630976	1877	Europe	historic	0.5
LY-078	-0.0725133100098005	-0.0462339304788125	1	3	46.153621	4.630976	1877	Europe	historic	1
LY-079	-0.0703506412503398	-0.0467194390448469	1	3	46.153621	4.630976	1877	Europe	historic	1
LY-082	-0.0626846820026185	-0.0506821118318518	1	3	45.589983	4.319512	1893	Europe	historic	1
LY-083	-0.0711339845548323	-0.0517813863182771	1	3	46.153621	4.630976	1878	Europe	historic	1
LY-084	0.00065078886141584	-0.0104680779132856	1	2	46.153621	4.630976	1877	Europe	historic	0.5
LY-085	0.0321183562120147	-0.0630801748177176	1	1	46.153621	4.630976	1877	Europe	historic	0
LY-086	0.0299244530265804	-0.0595769962867721	1	1	46.153621	4.630976	1877	Europe	historic	0
MA-A-1	0.0321421642124972	-0.0457490499778127	1	1	42.31109	-71.1612	2009	North America	modern	0
MA-A-10	0.0334458165808067	-0.0446946292246685	1	1	42.31109	-71.1612	2009	North America	modern	0
MA-A-2	0.0326649239597385	-0.0473604758166787	1	1	42.31109	-71.1612	2009	North America	modern	0
MA-A-3	0.0337781074518654	-0.0473649665135923	1	1	42.31109	-71.1612	2009	North America	modern	0
MA-A-4	0.0311760318995526	-0.0389622424260668	1	1	42.31109	-71.1612	2009	North America	modern	0
MA-A-5	0.0343121224699994	-0.0492417911361057	1	1	42.31109	-71.1612	2009	North America	modern	0
MA-A-6	0.000462521984715016	0.00763445611447235	1	2	42.31109	-71.1612	2009	North America	modern	0.5
MA-A-7	-0.00104924164285763	0.0121666902207932	1	2	42.31109	-71.1612	2009	North America	modern	0.5
MA-A-8	0.0320806347591564	-0.0426604253908342	1	1	42.31109	-71.1612	2009	North America	modern	0
MA-A-9	0.0330976540113584	-0.046631739517233	1	1	42.31109	-71.1612	2009	North America	modern	0
MAR-05	0.00566232772552417	-0.0262472522940593	1	2	43.282215	5.515635	1933	Europe	historic	0.5
MAR-06	-0.0718271811249399	-0.0550653308856724	1	3	43.475773	5.167309	1908	Europe	historic	1
MAR-08	-0.0665757135937171	-0.0620956452496763	1	3	44.899618	-0.51652	1930	Europe	historic	1
MAR-09	-0.0690869471784485	-0.0556815929654401	1	3	43.475773	5.167309	1908	Europe	historic	1
MAR-14	-0.0145149147789181	0.0101619190946611	1	2	43.305007	5.417682	1928	Europe	historic	0.5
MAR-22	-0.0712541864858015	-0.0354875538313739	1	3	45.678825	4.702644	1920	Europe	historic	1
MB-104	0.0315777610603784	-0.0750803703008858	1	1	39.977436	-75.161819	1875	North America	historic	0
mb-105	0.0172497652902311	-0.0467657047607873	1	1	45.585765	-122.783947	1927	North America	historic	0
mb-106	-0.00447919993683863	-0.0118005744896443	1	2	40.138256	-98.051834	1894	North America	historic	0.5
mb-108	0.00647504903996417	-0.0170554445341893	1	2	32.331934	-106.782074	1906	North America	historic	0.5
mb-111	0.0315426651713849	-0.0791160868838296	1	1	26.835276	-81.093106	1930	North America	historic	0
mb-19	-0.0255943460007438	-0.00869829146884144	1	2	38.660475	-90.230141	1875	North America	historic	0.5
mb-20	-0.0539869669142879	-0.0373147741178151	1	3	38.50501	-90.675931	1890	North America	historic	1
mb-23	0.000962033998971175	-0.00701427478104472	1	2	39.371816	-90.904927	1897	North America	historic	0.5
mb-24	-0.0392179999659335	-0.00995058106583518	1	3	38.660475	-90.230141	1891	North America	historic	1
mb-31	-0.0690587746637203	-0.0442349016462312	1	3	38.50501	-90.675931	1886	North America	historic	1
mb-34	0.00338656153277143	-0.00771796949441325	1	2	36.796729	-93.060908	1899	North America	historic	0.5
mb-43	0.0148896818996282	-0.0335327575923897	1	2	35.98723	-83.92067	1898	North America	historic	0.5
MB-62	-0.0335620825213058	-0.0147477454446152	1	3	41.322576	-88.989615	1921	North America	historic	1
MB-63	-0.0474399471484142	-0.032596364860042	1	3	41.868845	-87.651901	1912	North America	historic	1
MB-65	-0.00881490365217635	-0.00644068458236338	1	2	41.433615	-91.044502	1924	North America	historic	0.5
mb-70	0.0349217940060575	-0.0803403041323548	1	1	42.297958	-71.42561	1888	North America	historic	0
mb-79	0.0310492863025781	-0.0728043715020098	1	1	43.76479	-91.568055	1912	North America	historic	0
MB-83	0.0335443470213274	-0.0828437663170204	1	1	26.491208	-82.012625	1916	North America	historic	0
MB-86	0.0336634166464438	-0.0816596287800873	1	1	28.046046	-82.304535	1904	North America	historic	0
mb-88	-0.00316388806385318	-0.00807055699148981	1	2	40.597948	-105.082283	1896	North America	historic	0.5
MB-90	0.00530564000956925	-0.0154456247396388	1	2	42.029226	-93.624516	1904	North America	historic	0.5
MB-91	-0.00550222075133191	-0.00935425341231223	1	2	39.197833	-96.570625	1898	North America	historic	0.5
MB-92	-0.0521441187941135	-0.0512574873717837	1	3	39.251285	-96.66657	1895	North America	historic	1
MB-93	-0.0619023903817716	-0.0553097336142869	1	3	39.197833	-96.570625	1888	North America	historic	1
MB-95	-0.0599421424574	-0.0514308344247076	1	3	42.029226	-93.624516	1896	North America	historic	1
mb-98	0.00932425275780848	-0.0319843577748031	1	2	38.891353	-80.233383	1895	North America	historic	0.5
ME-C-1	0.0322612638006903	-0.0432088338636117	1	1	44.01332	-70.06944	2009	North America	modern	0
ME-C-2	0.0323938149173149	-0.0470087973417287	1	1	44.01332	-70.06944	2009	North America	modern	0
ME-E-2	0.0302365401701562	-0.0376605517056955	1	1	45.15784	-67.28904	2009	North America	modern	0
MI-3	-0.0590795813938373	-0.0161609089877297	1	3	46.35814	-84.88066	2013	North America	modern	1
MI-B-2019-1	0.0312089615048433	-0.0325390804404066	1	1	43.15405	-84.503539	2009	North America	modern	0
MI-B-2019-2	0.000451538985267155	0.0150785003269745	1	2	43.15405	-84.503539	2009	North America	modern	0.5
MN2-1	-0.0701440568788698	-0.0229107511855852	1	3	44.44716	-79.80385	2013	North America	modern	1
MN2-3	-0.00433552146202778	0.0243265233444221	1	2	44.44716	-79.80385	2013	North America	modern	0.5
MO-A-2019-1	-0.0688779020757394	-0.0407163136589813	1	3	38.96843	-93.87942	2009	North America	modern	1
MO-A-2019-2	-0.0702890827871378	-0.0343900394703642	1	3	38.96843	-93.87942	2009	North America	modern	1
MO-B-2018-3	-0.072600367607921	-0.0293124469116849	1	3	38.38635	-90.25932	2009	North America	modern	1
MO-B-2018-4	-0.00228003440998091	0.019830596237863	1	2	38.38635	-90.25932	2009	North America	modern	0.5
MO-B-2018-5	-0.0049256589272453	0.0158266301546672	1	2	38.38635	-90.25932	2009	North America	modern	0.5
MO-B-2018-6	-0.0706233965423403	-0.0288998993104634	1	3	38.38635	-90.25932	2009	North America	modern	1
MO-B-2018-7	-0.000622682071803159	0.0205477909023563	1	2	38.38635	-90.25932	2009	North America	modern	0.5
MO-E-2019-1	-0.00266138547454125	0.0105595275203304	1	2	36.517661	-90.248998	2009	North America	modern	0.5
MO-E-2019-2	-0.000328210848081974	0.00686993543112668	1	2	36.517661	-90.248998	2009	North America	modern	0.5
MO-G-2	-0.0700715446098595	-0.0301571491108819	1	3	36.66569	-94.34692	2009	North America	modern	1
MOB-8	-0.0696470667084096	-0.0306194416453547	1	3	38.386347	-90.25932	2009	North America	modern	1
MON-003	-0.0673825069609792	-0.0471436490642512	1	3	45.793295	4.839774	1901	Europe	historic	1
MON-020	-0.0666555283837509	-0.0641083213914866	1	3	44.902942	-0.529623	1930	Europe	historic	1
MON-024	0.0344798153604566	-0.0670217487721838	1	1	47.335584	0.684556	1936	Europe	historic	0
MON-025	7.56666467908926e-05	-0.00233120282773556	1	2	48.882767	2.17693	1914	Europe	historic	0.5
MON-026	0.00093497561150573	0.00644382956020097	1	2	44.837789	-0.57918	1929	Europe	historic	0.5
MON-032	-0.0679163325908258	-0.0401343791297144	1	3	43.296482	5.36978	1916	Europe	historic	1
MON-035	0.0341036061742682	-0.0717751581795903	1	1	44.902942	-0.529623	1920	Europe	historic	0
MON-039	0.0246730798087244	-0.0454454743558681	1	1	50.816406	4.426518	1955	Europe	historic	0
MON-040	-0.0504828396249938	-0.0431519309675238	1	3	43.70257	-0.927197	1952	Europe	historic	1
MON-041	-0.0134013365891534	0.00523712068564313	1	2	45.62729	6.849464	1927	Europe	historic	0.5
MON-054	0.00239062066647527	-0.00044441108204873	1	2	48.351561	-1.204626	1933	Europe	historic	0.5
MP-16	0.0305359189034191	-0.0358495799572512	1	1	31.20781	-89.06641	2013	North America	modern	0
MP-18	0.0321793625549945	-0.0406977022783237	1	1	31.20781	-89.06641	2013	North America	modern	0
MS-1	0.0314201090095769	-0.0379327305340036	1	1	42.0883	-72.09619	2013	North America	modern	0
MS-3	0.032909334558443	-0.0426502202353899	1	1	42.0883	-72.09619	2013	North America	modern	0
NAT-002	-0.00227389555919094	0.018792212700631	1	2	52.2167	5.9667	1875	Europe	historic	0.5
NAT-003	0.000694012624373416	0.0140833123026888	1	2	52.2167	5.9667	1875	Europe	historic	0.5
NAT-004	0.0345461756658066	-0.066258782965492	1	1	51.95	5.2333	1875	Europe	historic	0
NAT-005	0.00410773796057156	0.00551251560656692	1	2	52.2167	5.9667	1878	Europe	historic	0.5
NAT-007	-0.00538716590970544	0.016366285534777	1	2	47.2667	11.4	1883	Europe	historic	0.5
NAT-008	-0.0708337724418549	-0.0335491949003326	1	3	47.2667	11.4	1883	Europe	historic	1
NAT-009	0.00223964794164607	0.00230592286810913	1	2	48.144814	6.7896	1888	Europe	historic	0.5
NAT-010	-0.0706264131309749	-0.0486343521030701	1	3	52.375892	9.73201	1892	Europe	historic	1
NAT-011	0.0054874663789557	-0.0126913927031738	1	2	52.25	6.2	1893	Europe	historic	0.5
NAT-012	0.00466699791543193	-0.00900020376301255	1	2	52.25	6.2	1893	Europe	historic	0.5
NAT-013	0.0340499069914071	-0.0553311962445672	1	1	52.25	6.2	1893	Europe	historic	0
NAT-017	0.00556830380169329	-0.0101511078550669	1	2	52.25	6.2	1893	Europe	historic	0.5
NAT-023	-0.0671973053510783	-0.049150518816445	1	3	52.2167	5.9667	1894	Europe	historic	1
NAT-025	0.0352080960280783	-0.0690698895006883	1	1	49.4883	8.4647	1894	Europe	historic	0
NAT-026	0.00130773624709139	0.0120745959232445	1	2	52.2167	5.9667	1895	Europe	historic	0.5
NAT-027	-0.0029228461246169	0.0226046219476342	1	2	52.2167	5.9667	1895	Europe	historic	0.5
NAT-032	0.00224902936520329	0.0148887462663041	1	2	51.8667	10.9	1896	Europe	historic	0.5
NAT-034	0.00316184721879227	-0.00588402391253333	1	2	52.15	5.3833	1897	Europe	historic	0.5
NAT-052	0.0326100420885947	-0.0297695879366889	1	1	52.1	4.2833	1902	Europe	historic	0
NAT-056	0.0343685701537092	-0.0604994710084643	1	1	52.1667	4.3833	1903	Europe	historic	0
NAT-057	0.00463498503053612	-0.0178408995830849	1	2	52.097104	5.9704	1904	Europe	historic	0.5
NAT-060	-0.000890659215448253	0.0214621889076602	1	2	52	6	1906	Europe	historic	0.5
NAT-072	0.00380222530392719	0.00173179740851352	1	2	52	6	1918	Europe	historic	0.5
NAT-080	0.0349608831276342	-0.0707289497970989	1	1	51.9833	5.9167	1926	Europe	historic	0
NAT-088	0.0030228745558406	0.00264746998742362	1	2	52.25	6.2	1928	Europe	historic	0.5
NAT-090	0.00479967848442019	-0.0194098009975099	1	2	52.3	4.8667	1929	Europe	historic	0.5
NAT-092	-0.0118484599175459	0.00258127875843742	1	2	52.0167	6.1333	1930	Europe	historic	0.5
NAT-100	-0.0706938913801948	-0.0335982180145692	1	3	53.3833	6.6833	1933	Europe	historic	1
NAT-103	-0.0684045137397865	-0.0381643899375872	1	3	51.4	5.9167	1934	Europe	historic	1
NAT-112	0.00377860902797775	-0.00733121309441196	1	2	51.9833	6.8167	1939	Europe	historic	0.5
NAT-118	0.00709019857035667	-0.0188760391118594	1	2	51.9167	4.5	1939	Europe	historic	0.5
NB-A-1	-0.00188903653917818	0.0142633867838444	1	2	46.03306	-65.04093	2009	North America	modern	0.5
NB-A-2	0.0308012183134252	-0.0399747452299501	1	1	46.03306	-65.04093	2009	North America	modern	0
NC-10-F	0.0319550943354353	-0.0432171158409833	1	1	35.60699	-83.02168	2013	North America	modern	0
NC-9D	0.0305105152409108	-0.0293299993103924	1	1	35.60699	-83.02168	2013	North America	modern	0
NEU-004	-0.0661612449102981	-0.0529806811237869	1	3	46.604436	6.229193	1893	Europe	historic	1
NEU-009	-0.0648582149977837	-0.0456066826758508	1	3	45.630826	4.677214	1934	Europe	historic	1
NEU-022	0.00368611763877749	6.06678524768945e-05	1	2	45.075667	4.811439	1913	Europe	historic	0.5
NEU-024	0.032948446495597	-0.0672364413787648	1	1	45.821246	5.851969	1936	Europe	historic	0
NH-A-1	0.0313744255638712	-0.0366438679443859	1	1	42.89069	-72.52767	2009	North America	modern	0
NH-E-1	0.0321749433821574	-0.0466774437774009	1	1	43.1863	-71.13989	2009	North America	modern	0
NH-E-2	-0.0535804946727501	0.00230320838116087	1	3	43.1863	-71.13989	2009	North America	modern	1
NJ-C-1	0.0322355371902475	-0.0446541894796727	1	1	39.62068	-75.50552	2009	North America	modern	0
NJ-C-2	0.0319687764989781	-0.0384818631523813	1	1	39.62068	-75.50552	2009	North America	modern	0
NJ-C-3	0.0335034077112482	-0.047404306753471	1	1	39.62068	-75.50552	2009	North America	modern	0
NJ-C-4	0.0341548899792342	-0.046218645009308	1	1	39.62068	-75.50552	2009	North America	modern	0
NJ-C-6	0.0327237485304013	-0.0385437935859357	1	1	39.62068	-75.50552	2009	North America	modern	0
NJ-C-7	0.0322934168122854	-0.0413633732297293	1	1	39.62068	-75.50552	2009	North America	modern	0
NJ-C-8	0.0320169345226258	-0.0444039577580668	1	1	39.62068	-75.50552	2009	North America	modern	0
NJ-G-2	0.0332455789312763	-0.048447015073994	1	1	40.77276	-74.50439	2009	North America	modern	0
NS-A-2018-1	0.0337350245403493	-0.0551218566527241	1	1	44.9088	-65.17726	2009	North America	modern	0
NS-A-2018-2	0.0333834706054035	-0.0565331114248902	1	1	44.9088	-65.17726	2009	North America	modern	0
NS-A-2018-3	0.0335339391578682	-0.0532844666323211	1	1	44.9088	-65.17726	2009	North America	modern	0
NSA-6	0.0335566112533373	-0.0512323128214407	1	1	44.908797	-65.177264	2009	North America	modern	0
NSB-6	0.0329559801024336	-0.0490773681622618	1	1	44.754723	-63.671654	2009	North America	modern	0
OH-1	-0.00128009735548704	0.0204257831190309	1	2	40.48763	-82.72695	2013	North America	modern	0.5
OH-6	-0.0713804103886587	-0.0234645078330811	1	3	40.48763	-82.72695	2013	North America	modern	1
OH-B-1	0.000197957892052521	0.0162464188783915	1	2	38.90957	-82.72842	2009	North America	modern	0.5
OH-B-2	0.0284008273929253	-0.0269207748295443	1	1	38.90957	-82.72842	2009	North America	modern	0
ON3-7	-0.0669166995093883	-0.0220536172717728	1	3	45.32971	-74.89333	2013	North America	modern	1
ON3-8	-0.00322484402012975	0.0169795184013939	1	2	45.32971	-74.89333	2013	North America	modern	0.5
P-003	0.033443395869755	-0.0781551128388253	1	1	44.902942	-0.529623	1920	Europe	historic	0
P-005A	-0.0651969137386259	-0.0375731326923024	1	3	45.678825	4.702644	1920	Europe	historic	1
P-005B	0.00522897381525496	0.000425385530704253	1	2	45.678825	4.702644	1920	Europe	historic	0.5
P-005C	0.00575754229548332	-0.0151461639253561	1	2	45.678825	4.702644	1920	Europe	historic	0.5
P-009	0.00415980787520332	-0.0134909480131569	1	2	46.406432	3.31107	1863	Europe	historic	0.5
P-016	-0.063017738727224	-0.0630764113502674	1	3	44.902942	-0.529623	1930	Europe	historic	1
P-021	0.00921591365659148	-0.0329194461858148	1	2	48.843323	2.360947	1830	Europe	historic	0.5
P-039D	-0.0609982982038721	-0.0500421835185874	1	3	46.153621	4.630976	1877	Europe	historic	1
P-041	0.00167179133234255	-0.0177008097176636	1	2	45.996171	3.981733	1876	Europe	historic	0.5
P-042	0.031600761364435	-0.0725720824020874	1	1	45.996171	3.981733	1876	Europe	historic	0
P-043A	0.00378039548956576	-0.0183086702218373	1	2	45.996171	3.981733	1876	Europe	historic	0.5
P-043B	-0.0654434898875566	-0.0591327720084327	1	3	45.996171	3.981733	1876	Europe	historic	1
P-084B	0.0351969403826629	-0.0799675147716411	1	1	46.030676	-74.206355	1939	North America	historic	0
P-084C	0.0341498775307728	-0.0789808792682744	1	1	46.030676	-74.206355	1939	North America	historic	0
PA-1	-0.0686220832235702	-0.0264729316258921	1	3	40.96589	-78.17482	2013	North America	modern	1
PA-5	-0.00204430969060588	0.0284327582716692	1	2	40.96589	-78.17482	2013	North America	modern	0.5
PA-D-1	0.033403797755888	-0.0343615764941747	1	1	41.31407	-75.54015	2009	North America	modern	0
PA-D-2	0.0316607025578259	-0.0385787854546793	1	1	41.31407	-75.54015	2009	North America	modern	0
PA-E-1	-0.0685887161988436	-0.0150813825827042	1	3	40.20361	-75.906	2009	North America	modern	1
PA-E-2	0.031656785176277	-0.0372661828093138	1	1	40.20361	-75.906	2009	North America	modern	0
PA-F-1	-0.00623487906336852	0.0230824132272522	1	2	41.8322	-80.11621	2009	North America	modern	0.5
PA-F-2	-0.00290900206176907	0.0277960740365082	1	2	41.8322	-80.11621	2009	North America	modern	0.5
PH-100	0.0324460145153365	-0.081926442209014	1	1	26.834893	-81.092763	1930	North America	historic	0
PH-20	0.0329962900097132	-0.0748368814855229	1	1	40.05608	-75.221729	1924	North America	historic	0
PH-46	0.0345831581230891	-0.0714180115998299	1	1	39.977732	-74.893641	1910	North America	historic	0
PH-84	0.0346323818743495	-0.0829549627420327	1	1	44.742728	-65.512261	1921	North America	historic	0
PH-85	0.0347009615425492	-0.0854099744174933	1	1	44.742728	-65.512261	1921	North America	historic	0
pop2-1	0.0333839300642744	-0.0403443111767395	1	1	45.40917	-0.52944	2019	Europe	modern	0
pop2-2	-0.0670359393373668	-0.0235819575793584	1	3	45.40917	-0.52944	2019	Europe	modern	1
pop2-3	-0.0689224496049365	-0.0283178744483527	1	3	45.40917	-0.52944	2019	Europe	modern	1
pop3-1	0.0330077424155231	-0.0420358633676513	1	1	45.47806	-0.37306	2019	Europe	modern	0
pop3-2	-0.0682407433387435	-0.0248695247950947	1	3	45.47806	-0.37306	2019	Europe	modern	1
pop3-3	-0.0676940462930855	-0.0305728959919824	1	3	45.47806	-0.37306	2019	Europe	modern	1
PR1-1973	0.025764731732165	-0.0457872183529272	1	1	48.9486111	17.3830556	1973	Europe	historic	0
PR13	0.00668233334254839	-0.0118670352515793	1	2	50.19005611	14.67793944	1957	Europe	historic	0.5
PR16	0.00469606122151835	-0.0190432912448967	1	2	50.19005611	14.67793944	1961	Europe	historic	0.5
PR17	-0.0617665803546778	-0.0534810461746698	1	3	49.8413	14.574647	1967	Europe	historic	1
PR18	0.0343637384160539	-0.0668105332050541	1	1	50.19005611	14.67793944	1959	Europe	historic	0
PR19-1971	0.00689292905102226	-0.0222027846520323	1	2	50.3613347	13.8231908	1971	Europe	historic	0.5
PR4	-0.0638809253359953	-0.0449421982908415	1	3	50.08575	14.479944	1959	Europe	historic	1
PR5	-0.0651173938607355	-0.051429097922952	1	3	50.15790111	14.75428389	1954	Europe	historic	1
PR8-1969	-0.0550026394552893	-0.0313833021249669	1	3	49.1536031	14.221575	1969	Europe	historic	1
PRA11-1964	-0.0639175626588564	-0.04033662237564	1	3	50.6035056	15.3240347	1964	Europe	historic	1
PRA12-1964	0.00542036771864996	-0.00546403852145531	1	2	50.6159556	15.1117994	1964	Europe	historic	0.5
PRA14-1973	-0.0661128889364636	-0.034330225813786	1	3	49.5874806	17.2572531	1973	Europe	historic	1
PRA16-1963	-0.0553106037383564	-0.0364842448485327	1	3	50.9388603	15.1510864	1963	Europe	historic	1
PRC2-1955	0.03413761307876	-0.0754601343129529	1	1	49.9990486	15.9556578	1955	Europe	historic	0
PRC3-1933	0.03423110654833	-0.0652530897844203	1	1	49.5938686	17.2508706	1933	Europe	historic	0
PRC4-1934	0.0331994059354339	-0.0469832653636072	1	1	49.5938686	17.2508706	1934	Europe	historic	0
QC-2-1	0.0323941069394396	-0.0443028582293087	1	1	46.88667	-70.86839	2013	North America	modern	0
QC-2-17	-0.00755625734078309	0.0151083018189914	1	2	46.88667	-70.86839	2013	North America	modern	0.5
QC-2-19	-0.00314440149205229	0.0209718080050724	1	2	46.88667	-70.86839	2013	North America	modern	0.5
QC-2-20	-0.00148646686759055	0.0131222025088704	1	2	46.88667	-70.86839	2013	North America	modern	0.5
QC-2-22	-0.0609772547835006	-0.0147963511824854	1	3	46.88667	-70.86839	2013	North America	modern	1
QC-2-25	0.0302322709889614	-0.0356533604438572	1	1	46.88667	-70.86839	2013	North America	modern	0
QC-2-26	-0.00384636064409192	0.017953252393217	1	2	46.88667	-70.86839	2013	North America	modern	0.5
QC-2-28	-0.0041596969152331	0.0129701689962021	1	2	46.88667	-70.86839	2013	North America	modern	0.5
QC-2-29	-0.0665163763576068	-0.00987818395831924	1	3	46.88667	-70.86839	2013	North America	modern	1
QC-2-30	-0.00654404026959898	0.0198835083493449	1	2	46.88667	-70.86839	2013	North America	modern	0.5
QC3-20	-0.0712907619877454	-0.0166258604201685	1	3	47.67876	-69.022	2013	North America	modern	1
QFA-1A	0.0339197072065916	-0.0658973703896321	1	1	46.814477	-71.207378	1937	North America	historic	0
QFA-2A	0.00612202108736317	-0.0241317207994149	1	2	46.784473	-71.236491	1931	North America	historic	0.5
QFA-2B	0.0334474850685397	-0.0647038433040021	1	1	46.784473	-71.236491	1931	North America	historic	0
QFA-3	-0.0634171679294264	-0.0352386233349768	1	3	46.783213	-71.283033	1934	North America	historic	1
QFA-4	0.0347966100732805	-0.0643631512484619	1	1	46.889051	-71.29855	1934	North America	historic	0
QFA-5	0.00687998664781696	-0.0222366438265088	1	2	46.412221	-71.234299	1931	North America	historic	0.5
QFA-6	0.0356233550957805	-0.080670839482581	1	1	46.69674	-71.591273	1938	North America	historic	0
QFA-7	0.00316632747756434	-0.00421125106253597	1	2	46.786143	-71.250913	1932	North America	historic	0.5
QFA-8	0.0350411999670032	-0.0775514020901208	1	1	46.623552	-71.733026	1928	North America	historic	0
QFA-9	0.0345712721377912	-0.0715227512940064	1	1	46.749922	-71.46654	1936	North America	historic	0
RI-B-1	0.0327285503735333	-0.047954411408812	1	1	41.48481	-71.55799	2009	North America	modern	0
RI-B-2	0.0315877927482135	-0.0379819718989778	1	1	41.48481	-71.55799	2009	North America	modern	0
S-1	-0.0512850308887883	-0.0439087094280095	1	3	59.34267	18.06129	1882	Europe	historic	1
S-11	-0.00854492392795975	0.000384437497356105	1	2	59.27273	15.21436	1917	Europe	historic	0.5
S-14A	0.00201585172028026	0.00617855873426652	1	2	46.128348	5.375627	1918	Europe	historic	0.5
S-14B	-0.0707861827829329	-0.032862695870403	1	3	46.128348	5.375627	1918	Europe	historic	1
S-4B	0.00216292191374937	0.00902503873767417	1	2	44.281654	4.753088	1890	Europe	historic	0.5
S-5	-0.0682302960453113	-0.0452800905426234	1	3	59.329323	18.068581	1897	Europe	historic	1
S-7	0.0327608917969595	-0.0581524922350028	1	1	58.79934	16.99825	1903	Europe	historic	0
SC-1	0.0303499775688491	-0.0362981768077002	1	1	34.79252	-80.41533	2009	North America	modern	0
SC-2	-0.00662718751573222	0.0202722554962286	1	2	34.79252	-80.41533	2009	North America	modern	0.5
SC-K-1	0.032260771064587	-0.0403377527779772	1	1	34.22524	-81.3431	2013	North America	modern	0
SC-K-2	-0.00195774787213801	0.014285579448058	1	2	34.22524	-81.3431	2013	North America	modern	0.5
StGalmier-1	-0.00593588669704158	0.0247960191967359	1	2	46.2352	8.01545	2017	Europe	modern	0.5
StGalmier-11	0.0320732416213959	-0.0181508576309431	1	1	46.2352	8.01545	2017	Europe	modern	0
StGalmier-12	-0.0657892197045432	-0.011380959026508	1	3	46.2352	8.01545	2017	Europe	modern	1
StGalmier-16	-0.0717890045288392	-0.0186409693325265	1	3	46.2352	8.01545	2017	Europe	modern	1
StGalmier-17	-0.0719232405324612	-0.0218491913225834	1	3	46.2352	8.01545	2017	Europe	modern	1
StGalmier-2	-0.00640746666537588	0.0207651387601665	1	2	46.2352	8.01545	2017	Europe	modern	0.5
StGalmier-21	-0.00270306623112399	0.0156254524394056	1	2	46.2352	8.01545	2017	Europe	modern	0.5
StGalmier-22	-0.00296569613268126	0.0335795488423461	1	2	46.2352	8.01545	2017	Europe	modern	0.5
StGalmier-6	-0.0724561694659931	-0.0181383219992036	1	3	46.2352	8.01545	2017	Europe	modern	1
STU-10	0.00070344798823485	0.0119511013453819	1	2	48.801314	9.218735	1934	Europe	historic	0.5
STU-2	0.00497538838443848	-0.0096667795370844	1	2	48.274439	8.848329	1877	Europe	historic	0.5
STU-4	0.00388795947338764	0.0125259634095837	1	2	45.590313	4.318037	1907	Europe	historic	0.5
TN-1	-0.00289746175571643	0.00814655435035981	1	2	36.11943	-85.0589	2009	North America	modern	0.5
TN-2019-1	0.00160577565872605	-0.00190161386942123	1	2	36.11943	-85.0589	2009	North America	modern	0.5
TRH-2	0.0025583893042611	-0.00345896951268479	1	2	63.30855	10.16731	1934	Europe	historic	0.5
TRH-5	0.00296203167576418	0.0155701305703557	1	2	58.08278	6.75278	2007	Europe	modern	0.5
TRQB-1	0.0314344675678233	-0.0417300318632683	1	1	45.5	-72.5	2013	North America	modern	0
TRQB-10	-0.00250243876648739	0.0214884009830921	1	2	45.5	-72.5	2013	North America	modern	0.5
TRQB-2	0.0317188643152309	-0.0307650399270574	1	1	45.5	-72.5	2013	North America	modern	0
TRQB-4	-0.00240522291977982	0.0179988774236797	1	2	45.5	-72.5	2013	North America	modern	0.5
TRQB-7	0.0325997244272296	-0.0418137304279367	1	1	45.5	-72.5	2013	North America	modern	0
TRQB-8	0.0312383642797595	-0.0314543284969452	1	1	45.5	-72.5	2013	North America	modern	0
TRQB-9	-0.00481510887751393	0.0214908182173452	1	2	45.5	-72.5	2013	North America	modern	0.5
UPS-2	0.0340827811471881	-0.0571868653729775	1	1	57.70887	11.97456	1926	Europe	historic	0
USNH-39	-0.0616407284821308	-0.0406920751025087	1	3	42.030501	-93.625202	1896	North America	historic	1
W-01	0.034032351086339	-0.0676125929129768	1	1	45.80722222	13.53416667	1939	Europe	historic	0
W-05	-0.0600678326375405	-0.0512001673130488	1	3	52.85	8.733333333	1889	Europe	historic	1
W-09	-0.0648733380817979	-0.0412932448653682	1	3	47.27138889	11.38638889	1883	Europe	historic	1
WI-1	-0.0719187372987426	-0.0269605830353512	1	3	44.87934	-89.42377	2013	North America	modern	1
WI-3	0.0228263806661851	-0.0207304296007649	1	1	44.87934	-89.42377	2013	North America	modern	0
WU-08	0.0351579865886194	-0.0730776651271223	1	1	38.895	-77.036667	1896	North America	historic	0
WU-09	-0.0657713365523397	-0.0442749473942142	1	3	42.775	-81.183333	1908	North America	historic	1
WU-15	0.0325830725080323	-0.0350625015387162	1	1	47.98833	16.28306	2010	Europe	modern	0
WU-16	0.00241258655284207	0.00951753498093989	1	2	47.99444	16.32944	2016	Europe	modern	0.5
WU-17	0.0335736233706787	-0.036385683285448	1	1	48.20028	16.455	2013	Europe	modern	0
