# Supplementary material for: Large haploblocks underlie rapid adaptation in the invasive weed Ambrosia artemisiifolia
Source: Nat Commun. 2023 Mar 27;14:1717. doi: 10.1038/s41467-023-37303-4 (PMC10042993; doi:10.1038/s41467-023-37303-4)
Supplement: Supplementary file 6 — Source Data [file 41467_2023_37303_MOESM6_ESM.zip › battlayetal2023-sourcedata/battlayetal2023-sourcedata-fig5/T_fl_start.WGS.NEW.pheno]

AA20-26	AA20-26	2
AA2-1	AA2-1	86
AA5-16	AA5-16	92
AA5-1	AA5-1	86
AA5-9A	AA5-9A	87
EU2-10-10	EU2-10-10	23
EU2-10-11	EU2-10-11	90
EU2-10-12	EU2-10-12	93
EU2-10-2	EU2-10-2	95
EU2-10-3	EU2-10-3	79
EU2-10-4	EU2-10-4	64
EU2-10-5	EU2-10-5	98
EU2-10-7	EU2-10-7	79
EU2-10-9	EU2-10-9	79
EU2-12-13	EU2-12-13	80
EU2-14-12	EU2-14-12	80
EU2-14-13	EU2-14-13	86
EU2-14-1	EU2-14-1	76
EU2-16-12	EU2-16-12	31
EU2-16-13	EU2-16-13	90
EU2-16-1	EU2-16-1	85
EU2-17-10	EU2-17-10	85
EU2-17-11	EU2-17-11	80
EU2-17-1	EU2-17-1	65
EU2-17-2	EU2-17-2	94
EU2-17-3	EU2-17-3	69
EU2-17-5	EU2-17-5	69
EU2-17-6	EU2-17-6	81
EU2-17-7	EU2-17-7	57
EU2-17-8	EU2-17-8	96
EU2-17-9	EU2-17-9	51
EU2-02-10	EU2-02-10	36
EU2-02-1	EU2-02-1	65
EU2-20-10	EU2-20-10	-8
EU2-20-11	EU2-20-11	6
EU2-20-1	EU2-20-1	14
EU2-21-13	EU2-21-13	51
EU2-21-14	EU2-21-14	79
EU2-21-16	EU2-21-16	70
EU2-21-18	EU2-21-18	86
EU2-21-20	EU2-21-20	89
EU2-21-22	EU2-21-22	94
EU2-21-24	EU2-21-24	80
EU2-21-27	EU2-21-27	64
EU2-21-28	EU2-21-28	92
EU2-21-29	EU2-21-29	63
EU2-22-10	EU2-22-10	71
EU2-22-13	EU2-22-13	69
EU2-22-15	EU2-22-15	66
EU2-22-18	EU2-22-18	22
EU2-22-19	EU2-22-19	30
EU2-22-1	EU2-22-1	58
EU2-22-22	EU2-22-22	64
EU2-22-24	EU2-22-24	70
EU2-22-25	EU2-22-25	81
EU2-22-26	EU2-22-26	63
EU2-23-10	EU2-23-10	64
EU2-23-17	EU2-23-17	79
EU2-24-10	EU2-24-10	84
EU2-24-1	EU2-24-1	84
EU2-25-14	EU2-25-14	79
EU2-26-12	EU2-26-12	83
EU2-26-1	EU2-26-1	83
EU2-30-12	EU2-30-12	64
EU2-31-11	EU2-31-11	91
EU2-31-1	EU2-31-1	94
EU2-32-12	EU2-32-12	80
EU2-32-13	EU2-32-13	106
EU2-33-10	EU2-33-10	93
EU2-33-1	EU2-33-1	95
EU2-35-14	EU2-35-14	93
EU2-35-1	EU2-35-1	93
EU2-36-11	EU2-36-11	92
EU2-37-11	EU2-37-11	85
EU2-37-1	EU2-37-1	90
EU2-38-12D	EU2-38-12D	69
EU2-38-13D	EU2-38-13D	70
EU2-04-12	EU2-04-12	94
EU2-05-18	EU2-05-18	98
EU2-05-23	EU2-05-23	95
EU2-05-25	EU2-05-25	80
EU2-06-15D	EU2-06-15D	79
EU2-06-18	EU2-06-18	80
EU2-08-13	EU2-08-13	28
EU2-08-21	EU2-08-21	94
EU2-08-4	EU2-08-4	22
EU2-09-10	EU2-09-10	87
Eu2-09-1	Eu2-09-1	29
FL-26	FL-26	129
FL-9	FL-9	131
IW-10	IW-10	97
IW-11	IW-11	92
KY-14	KY-14	84
KY-29	KY-29	102
MI-3	MI-3	6
MN2-1	MN2-1	78
MN2-3	MN2-3	93
MP-16	MP-16	131
MP-18	MP-18	127
MS-1	MS-1	94
MS-3	MS-3	91
NC-10-F	NC-10-F	107
NC-9D	NC-9D	118
OH-1	OH-1	94
OH-6	OH-6	63
ON3-7	ON3-7	96
PA-1	PA-1	72
PA-5	PA-5	88
QC-2-17	QC-2-17	3
QC-2-19	QC-2-19	79
QC-2-1	QC-2-1	57
QC-2-20	QC-2-20	12
QC-2-22	QC-2-22	64
QC-2-25	QC-2-25	8
QC-2-26	QC-2-26	2
QC-2-28	QC-2-28	29
QC-2-29	QC-2-29	9
QC-2-30	QC-2-30	35
SC-K-1	SC-K-1	124
SC-K-2	SC-K-2	126
WI-3	WI-3	78
