# Supplementary material for: Large haploblocks underlie rapid adaptation in the invasive weed Ambrosia artemisiifolia
Source: Nat Commun. 2023 Mar 27;14:1717. doi: 10.1038/s41467-023-37303-4 (PMC10042993; doi:10.1038/s41467-023-37303-4)
Supplement: Supplementary file 6 — Source Data [file 41467_2023_37303_MOESM6_ESM.zip › battlayetal2023-sourcedata/battlayetal2023-sourcedata-fig1/hap2-repeat.txt]

10 10000001 10001753 repeat
10 10000087 10000113 repeat
10 10001098 10001247 repeat
10 10001263 10001325 repeat
10 10001588 10001681 repeat
10 10001595 10001696 repeat
10 10002034 10002466 repeat
10 10002514 10002681 repeat
10 10002561 10002693 repeat
10 10002591 10002638 repeat
10 10002656 10002702 repeat
10 10002746 10003046 repeat
10 10002795 10002826 repeat
10 10002856 10003007 repeat
10 10002968 10003031 repeat
10 10003003 10003031 repeat
10 10003139 10003174 repeat
10 1000383 1000454 repeat
10 10004538 10004555 repeat
10 10005046 10005129 repeat
10 10005192 10005389 repeat
10 1000520 1005382 repeat
10 10006280 10006482 repeat
10 10006565 10007422 repeat
10 10007626 10007725 repeat
10 10007842 10007943 repeat
10 10008412 10008751 repeat
10 10009214 10009235 repeat
10 10009341 10009417 repeat
10 10009670 10009731 repeat
10 10009762 10009905 repeat
10 10009980 10010263 repeat
10 10010189 10010205 repeat
10 10010456 10010510 repeat
10 10010464 10010505 repeat
10 10010510 10011949 repeat
10 10012327 10024737 repeat
10 10020875 10020897 repeat
10 10024880 10024935 repeat
10 10024985 10025512 repeat
10 10025133 10025187 repeat
10 10025448 10025493 repeat
10 10025796 10025812 repeat
10 10025796 10026030 repeat
10 10026404 10026424 repeat
10 10026458 10026544 repeat
10 10026960 10027519 repeat
10 10027520 10027583 repeat
10 10027584 10028550 repeat
10 10027897 10027953 repeat
10 10027994 10028015 repeat
10 10031364 10031613 repeat
10 10032174 10032422 repeat
10 10033279 10033505 repeat
10 10033851 10034115 repeat
10 10035171 10035528 repeat
10 10035551 10035599 repeat
10 10035790 10036122 repeat
10 10036327 10036653 repeat
10 10036337 10036390 repeat
10 10036438 10036476 repeat
10 10038128 10041399 repeat
10 10040519 10040540 repeat
10 10041832 10041926 repeat
10 10042594 10042622 repeat
10 10042704 10044651 repeat
10 10044394 10044423 repeat
10 10044666 10044695 repeat
10 10044874 10045664 repeat
10 10044888 10044916 repeat
10 10045775 10046472 repeat
10 10046550 10047441 repeat
10 10047634 10047685 repeat
10 10047937 10048095 repeat
10 10047969 10047995 repeat
10 10048102 10048149 repeat
10 10048534 10048615 repeat
10 10048922 10049344 repeat
10 10049629 10050137 repeat
10 10050025 10050043 repeat
10 10050025 10050044 repeat
10 10050198 10050269 repeat
10 10050961 10052943 repeat
10 10052944 10052990 repeat
10 10052991 10053812 repeat
10 10053813 10053876 repeat
10 10053879 10054875 repeat
10 10054325 10054359 repeat
10 1005470 1005503 repeat
10 10055055 10055162 repeat
10 10055163 10055206 repeat
10 10055207 10055673 repeat
10 10055730 10055766 repeat
10 10055730 10056270 repeat
10 10055809 10055852 repeat
10 10056107 10056228 repeat
10 10056196 10056247 repeat
10 10056657 10057028 repeat
10 10056757 10056775 repeat
10 10057458 10057534 repeat
10 10058156 10074349 repeat
10 10060349 10060372 repeat
10 10060378 10060419 repeat
10 10060380 10060419 repeat
10 1006073 1006447 repeat
10 10065492 10065515 repeat
10 10065521 10065562 repeat
10 10065523 10065562 repeat
10 100666 100876 repeat
10 10070635 10070658 repeat
10 10070664 10070705 repeat
10 10070666 10070705 repeat
10 1007230 1007542 repeat
10 1007351 1007386 repeat
10 1007440 1007525 repeat
10 10074744 10074763 repeat
10 10076004 10076389 repeat
10 10076505 10076560 repeat
10 10077346 10078588 repeat
10 10077693 10077719 repeat
10 1007791 1007812 repeat
10 10078128 10078166 repeat
10 10078823 10078979 repeat
10 10078980 10079059 repeat
10 10079166 10079238 repeat
10 10079194 10079214 repeat
10 10079290 10079319 repeat
10 10079321 10079465 repeat
10 10079556 10080630 repeat
10 10079686 10079728 repeat
10 10079690 10079730 repeat
10 10080759 10080865 repeat
10 10080796 10080860 repeat
10 10080936 10081733 repeat
10 1008120 1008227 repeat
10 1008162 1008211 repeat
10 10082029 10082260 repeat
10 10083003 10083247 repeat
10 10083289 10083376 repeat
10 10084140 10084360 repeat
10 10084687 10084817 repeat
10 1008476 1008495 repeat
10 10084989 10085061 repeat
10 10085219 10085914 repeat
10 10086401 10086659 repeat
10 10087181 10087217 repeat
10 10087346 10087373 repeat
10 10087558 10087613 repeat
10 10087637 10087960 repeat
10 1008803 1008904 repeat
10 10088202 10088581 repeat
10 1008845 1008888 repeat
10 10088807 10088846 repeat
10 10089013 10089124 repeat
10 10089350 10089398 repeat
10 10090174 10090299 repeat
10 10090804 10095022 repeat
10 1009153 1009174 repeat
10 10091986 10092062 repeat
10 10092010 10092062 repeat
10 1009485 1009580 repeat
10 10095143 10095215 repeat
10 1009524 1009564 repeat
10 10095485 10096047 repeat
10 10096122 10100000 repeat
10 1009829 1009850 repeat
10 10100007 10106375 repeat
10 10100777 10100808 repeat
10 10100777 10100931 repeat
10 10100932 10100968 repeat
10 10100969 10101016 repeat
10 10101025 10101088 repeat
10 1010158 1010265 repeat
10 1010200 1010249 repeat
10 10102569 10102586 repeat
10 1010590 1011483 repeat
10 10106417 10110089 repeat
10 10109736 10109780 repeat
10 10110172 10111361 repeat
10 10111525 10113386 repeat
10 10112230 10112250 repeat
10 10115334 10115363 repeat
10 10115957 10116569 repeat
10 10116857 10117103 repeat
10 10117655 10117740 repeat
10 10118172 10118459 repeat
10 10118207 10118225 repeat
10 10118771 10118872 repeat
10 10118922 10123594 repeat
10 1012011 1012154 repeat
10 1012214 1012237 repeat
10 1012238 1012274 repeat
10 10123796 10123845 repeat
10 10123838 10123907 repeat
10 10123934 10124189 repeat
10 10124257 10124817 repeat
10 1012447 1012576 repeat
10 10125225 10125537 repeat
10 10125664 10125693 repeat
10 10125694 10125703 repeat
10 10126134 10126927 repeat
10 10127108 10127622 repeat
10 10127739 10127956 repeat
10 1012788 1012939 repeat
10 10128344 10129860 repeat
10 10128659 10128696 repeat
10 10128813 10128874 repeat
10 10129123 10129140 repeat
10 10129590 10129597 repeat
10 10129598 10129622 repeat
10 10129647 10129683 repeat
10 10130468 10130519 repeat
10 10130639 10131002 repeat
10 10131169 10131604 repeat
10 10132040 10133246 repeat
10 10133741 10133781 repeat
10 10133888 10133961 repeat
10 10133962 10134653 repeat
10 10134983 10135028 repeat
10 10135046 10135363 repeat
10 1013507 1013652 repeat
10 10135672 10135882 repeat
10 10135712 10135777 repeat
10 10136076 10136103 repeat
10 10136432 10136842 repeat
10 1013704 1013794 repeat
10 10137807 10137886 repeat
10 10137964 10138031 repeat
10 10138847 10139004 repeat
10 1014009 1014160 repeat
10 10140113 10140142 repeat
10 10140950 10141018 repeat
10 10142319 10142514 repeat
10 10142778 10142846 repeat
10 10142794 10142837 repeat
10 10143101 10143534 repeat
10 10144054 10144099 repeat
10 10144445 10144681 repeat
10 10145569 10145648 repeat
10 101456 101670 repeat
10 10146107 10146425 repeat
10 10146131 10146164 repeat
10 10146131 10146175 repeat
10 1014878 1015285 repeat
10 10149076 10149108 repeat
10 10150083 10150730 repeat
10 10150903 10151053 repeat
10 10151204 10151400 repeat
10 10151675 10152090 repeat
10 10152540 10152571 repeat
10 10153074 10153145 repeat
10 10153273 10153334 repeat
10 10153327 10153367 repeat
10 10153571 10153626 repeat
10 10153943 10157608 repeat
10 10154005 10154051 repeat
10 10154015 10154051 repeat
10 10154018 10154051 repeat
10 10154021 10154051 repeat
10 10154028 10154051 repeat
10 10155548 10155606 repeat
10 1015667 1016038 repeat
10 10157664 10157723 repeat
10 10157860 10158034 repeat
10 10158118 10158162 repeat
10 10158246 10158281 repeat
10 10158282 10158450 repeat
10 10158503 10158567 repeat
10 1015886 1015914 repeat
10 10159022 10159038 repeat
10 1015941 1015978 repeat
10 10161715 10161783 repeat
10 10162543 10162682 repeat
10 10163118 10165318 repeat
10 10163267 10163301 repeat
10 10163458 10163502 repeat
10 1016516 1016605 repeat
10 10165319 10165343 repeat
10 10165367 10172706 repeat
10 1016778 1016930 repeat
10 10170370 10170419 repeat
10 10170383 10170419 repeat
10 10172084 10172102 repeat
10 10172515 10172541 repeat
10 10172542 10172575 repeat
10 10172858 10172900 repeat
10 1017293 1017604 repeat
10 10173554 10174716 repeat
10 10174798 10180550 repeat
10 10180653 10193065 repeat
10 10182119 10182150 repeat
10 10193342 10193919 repeat
10 10195313 10195583 repeat
10 10195660 10196234 repeat
10 10196611 10196909 repeat
10 10197034 10197062 repeat
10 10197471 10197826 repeat
10 10197766 10197861 repeat
10 10197776 10197861 repeat
10 10198013 10198328 repeat
10 10198071 10198120 repeat
10 10198157 10198180 repeat
10 10198369 10198428 repeat
10 10198457 10198668 repeat
10 10198778 10198961 repeat
10 10198940 10198989 repeat
10 10199456 10199822 repeat
10 10199903 10199960 repeat
10 10200034 10200219 repeat
10 10200290 10200333 repeat
10 10200963 10201038 repeat
10 10201085 10201383 repeat
10 10201384 10201418 repeat
10 10201431 10201494 repeat
10 10201518 10201692 repeat
10 10202039 10202274 repeat
10 10202299 10202333 repeat
10 10202469 10202669 repeat
10 10202787 10202885 repeat
10 10203790 10203837 repeat
10 10204036 10204107 repeat
10 10204503 10204558 repeat
10 10204514 10204545 repeat
10 10204546 10204555 repeat
10 10204580 10204599 repeat
10 10205315 10205660 repeat
10 10205745 10205767 repeat
10 10207166 10207454 repeat
10 10207740 10208064 repeat
10 10207905 10207960 repeat
10 10208155 10208280 repeat
10 10208578 10209121 repeat
10 10208810 10208858 repeat
10 10209224 10209292 repeat
10 10209551 10209594 repeat
10 10209899 10210289 repeat
10 10210521 10210692 repeat
10 10211106 10211725 repeat
10 10211285 10211352 repeat
10 10211294 10211352 repeat
10 10211304 10211352 repeat
10 10211767 10211885 repeat
10 10212052 10212132 repeat
10 10212221 10214890 repeat
10 1021353 1021723 repeat
10 10215460 10235252 repeat
10 1021787 1022161 repeat
10 1022373 1022474 repeat
10 1022979 1023015 repeat
10 1023387 1023795 repeat
10 1023410 1023455 repeat
10 10234275 10234316 repeat
10 10235674 10235881 repeat
10 10235930 10236285 repeat
10 10236765 10237067 repeat
10 10236835 10236862 repeat
10 10237355 10237623 repeat
10 10237755 10237777 repeat
10 10238583 10239076 repeat
10 1023906 1024530 repeat
10 10239434 10239527 repeat
10 10239627 10239669 repeat
10 10240053 10240674 repeat
10 10240745 10241024 repeat
10 10241233 10241412 repeat
10 10241729 10242524 repeat
10 10241901 10241929 repeat
10 10242266 10242344 repeat
10 10242722 10242742 repeat
10 10242752 10242836 repeat
10 10242959 10243022 repeat
10 10243554 10246822 repeat
10 10246873 10247208 repeat
10 10247259 10248143 repeat
10 1024741 1024917 repeat
10 10248186 10248278 repeat
10 10248458 10248493 repeat
10 10248595 10248722 repeat
10 10249100 10249639 repeat
10 10249944 10251599 repeat
10 10251788 10251860 repeat
10 10251825 10251850 repeat
10 10251855 10251890 repeat
10 10251861 10251890 repeat
10 10251876 10251928 repeat
10 10251988 10252183 repeat
10 10252246 10252464 repeat
10 10252353 10252410 repeat
10 10253414 10254143 repeat
10 10253651 10253704 repeat
10 10254070 10254087 repeat
10 10254088 10254214 repeat
10 10254106 10254214 repeat
10 10254127 10254231 repeat
10 10254144 10254214 repeat
10 10254215 10254231 repeat
10 10254218 10255625 repeat
10 10254634 10254675 repeat
10 10254940 10255010 repeat
10 1025505 1027314 repeat
10 10255121 10255151 repeat
10 10255837 10256050 repeat
10 10256164 10256619 repeat
10 10256646 10256698 repeat
10 10256897 10257088 repeat
10 10257158 10257699 repeat
10 10257213 10257282 repeat
10 10257213 10257291 repeat
10 10257213 10257292 repeat
10 10257290 10257371 repeat
10 10257376 10257422 repeat
10 10257502 10257665 repeat
10 10257610 10257663 repeat
10 10257633 10257665 repeat
10 10257687 10257840 repeat
10 10257700 10257784 repeat
10 10257785 10258006 repeat
10 10258577 10258954 repeat
10 10259297 10259808 repeat
10 10259422 10259466 repeat
10 10260512 10261004 repeat
10 10260758 10260763 repeat
10 10260796 10260865 repeat
10 10261013 10261062 repeat
10 10261677 10261718 repeat
10 10261945 10261984 repeat
10 10262876 10264349 repeat
10 10262916 10262952 repeat
10 10263314 10263359 repeat
10 10264465 10264701 repeat
10 10264787 10265030 repeat
10 10265382 10265428 repeat
10 1026560 1026674 repeat
10 10266509 10266532 repeat
10 10268331 10268369 repeat
10 10268953 10268996 repeat
10 10269121 10269157 repeat
10 10269403 10285217 repeat
10 10273824 10273855 repeat
10 10278811 10278849 repeat
10 1028192 1028293 repeat
10 10282058 10282074 repeat
10 10282232 10282293 repeat
10 10282926 10283046 repeat
10 10283858 10283881 repeat
10 1028458 1029482 repeat
10 10285266 10285287 repeat
10 10285276 10285856 repeat
10 1028603 1028664 repeat
10 10286033 10286071 repeat
10 102870 102940 repeat
10 10287335 10287571 repeat
10 10287465 10287501 repeat
10 1028764 1029359 repeat
10 10289129 10289179 repeat
10 10289365 10289388 repeat
10 10289436 10289460 repeat
10 10289677 10289707 repeat
10 10289780 10289811 repeat
10 10290262 10290305 repeat
10 10290431 10290457 repeat
10 10290651 10290688 repeat
10 10291015 10291051 repeat
10 10291571 10292712 repeat
10 10292340 10292430 repeat
10 10292364 10292430 repeat
10 10292388 10292429 repeat
10 10293077 10294336 repeat
10 10293195 10293218 repeat
10 10293551 10293592 repeat
10 10294221 10294247 repeat
10 10294392 10300000 repeat
10 10294394 10294434 repeat
10 1029441 1029467 repeat
10 1029853 1030051 repeat
10 10299036 10299094 repeat
10 10299785 10299824 repeat
10 10300001 10303253 repeat
10 10303468 10303860 repeat
10 10303975 10307120 repeat
10 1030532 1030586 repeat
10 10307178 10307289 repeat
10 10307290 10307319 repeat
10 10307386 10307622 repeat
10 10307599 10307634 repeat
10 10307635 10307695 repeat
10 10308012 10309074 repeat
10 10308037 10308097 repeat
10 10308098 10308114 repeat
10 10308718 10308763 repeat
10 10308841 10308867 repeat
10 10309206 10309274 repeat
10 10309456 10316544 repeat
10 10309909 10309944 repeat
10 10314969 10315027 repeat
10 10316331 10316359 repeat
10 10316591 10316680 repeat
10 10316791 10316990 repeat
10 10317069 10317259 repeat
10 10317317 10319327 repeat
10 10319078 10319106 repeat
10 10319738 10320273 repeat
10 10320279 10320324 repeat
10 10320400 10320439 repeat
10 10320493 10320806 repeat
10 10320894 10321003 repeat
10 10321357 10321522 repeat
10 10322505 10322569 repeat
10 10322713 10328520 repeat
10 10323191 10323227 repeat
10 10326146 10326219 repeat
10 10326151 10326191 repeat
10 10327417 10327469 repeat
10 10328458 10328494 repeat
10 10328640 10328671 repeat
10 10329230 10329497 repeat
10 10329513 10329531 repeat
10 10329556 10329882 repeat
10 10330041 10330180 repeat
10 10330057 10330079 repeat
10 10330103 10330143 repeat
10 10330188 10330216 repeat
10 10330262 10330278 repeat
10 10330327 10330555 repeat
10 10330963 10330979 repeat
10 10331258 10331669 repeat
10 10332502 10332597 repeat
10 1033257 1033673 repeat
10 10332688 10333139 repeat
10 10333277 10334990 repeat
10 103338 103367 repeat
10 103354 103390 repeat
10 10335909 10335981 repeat
10 10336336 10338069 repeat
10 10336568 10336638 repeat
10 1033751 1033801 repeat
10 10338145 10338325 repeat
10 10338494 10338681 repeat
10 10338732 10339482 repeat
10 10338977 10339039 repeat
10 10339862 10340076 repeat
10 10340425 10340741 repeat
10 10340999 10341878 repeat
10 10341143 10341191 repeat
10 10341143 10341200 repeat
10 10341959 10342152 repeat
10 10341969 10342020 repeat
10 10342504 10343058 repeat
10 10342858 10342908 repeat
10 10343277 10343529 repeat
10 10343348 10343373 repeat
10 10343348 10343374 repeat
10 10343348 10343380 repeat
10 1034479 1034516 repeat
10 10346718 10346820 repeat
10 10346975 10347404 repeat
10 10347493 10347530 repeat
10 10347581 10366922 repeat
10 10348152 10348206 repeat
10 10348152 10348250 repeat
10 10350141 10350213 repeat
10 10350141 10350236 repeat
10 10350167 10350213 repeat
10 103525 103542 repeat
10 103544 103582 repeat
10 10355412 10355484 repeat
10 10355412 10355507 repeat
10 10355438 10355484 repeat
10 1035619 1035709 repeat
10 1036113 1036206 repeat
10 10362 12647 repeat
10 1036409 1036478 repeat
10 1036678 1037040 repeat
10 10366799 10366853 repeat
10 10366799 10366897 repeat
10 10367003 10367054 repeat
10 10367236 10367359 repeat
10 10367247 10367298 repeat
10 10367671 10367699 repeat
10 10367853 10368020 repeat
10 10369144 10369229 repeat
10 1037041 1037086 repeat
10 10370841 10371018 repeat
10 1037088 1037738 repeat
10 10371113 10371131 repeat
10 10371377 10371435 repeat
10 10371815 10372164 repeat
10 103722 103755 repeat
10 10372327 10372370 repeat
10 10372371 10374163 repeat
10 10372862 10372910 repeat
10 10372956 10373084 repeat
10 10373138 10373154 repeat
10 10373392 10373434 repeat
10 10373392 10373504 repeat
10 10373634 10373733 repeat
10 10374216 10374387 repeat
10 10374253 10374277 repeat
10 10374543 10374605 repeat
10 10374546 10374719 repeat
10 10374990 10375024 repeat
10 10375361 10375430 repeat
10 10375524 10375883 repeat
10 10376426 10376563 repeat
10 10377370 10377403 repeat
10 10377601 10377652 repeat
10 1038237 1038350 repeat
10 1038278 1038310 repeat
10 10383624 10383751 repeat
10 10384389 10384427 repeat
10 10384664 10384705 repeat
10 10384954 10385483 repeat
10 10385728 10385992 repeat
10 10386509 10387046 repeat
10 10386624 10386717 repeat
10 10386908 10386963 repeat
10 10387474 10389858 repeat
10 1038888 1039026 repeat
10 10389973 10390042 repeat
10 10390737 10391048 repeat
10 103912 103939 repeat
10 10391803 10391872 repeat
10 1039221 1040906 repeat
10 10397069 10397339 repeat
10 10397085 10397101 repeat
10 10397543 10397759 repeat
10 10397639 10397690 repeat
10 10397688 10397725 repeat
10 10397692 10397725 repeat
10 10397803 10398137 repeat
10 10398379 10398401 repeat
10 10398733 10399215 repeat
10 10399277 10399363 repeat
10 10399827 10399999 repeat
10 10400250 10400328 repeat
10 10401216 10401402 repeat
10 10401699 10401823 repeat
10 10401824 10401862 repeat
10 10402387 10402488 repeat
10 10402513 10402555 repeat
10 10402849 10402912 repeat
10 10403066 10403248 repeat
10 10403087 10403104 repeat
10 10403319 10403607 repeat
10 10404581 10405248 repeat
10 10405611 10405717 repeat
10 10406421 10407243 repeat
10 10406493 10406532 repeat
10 10406655 10406701 repeat
10 10406751 10406775 repeat
10 10406914 10406944 repeat
10 10406957 10406994 repeat
10 10406957 10407003 repeat
10 1040701 1040761 repeat
10 1040702 1040752 repeat
10 1040702 1040761 repeat
10 10407357 10407521 repeat
10 1040753 1040759 repeat
10 10407585 10407803 repeat
10 10407855 10407999 repeat
10 10408928 10409078 repeat
10 10409175 10409224 repeat
10 1041009 1041388 repeat
10 10411331 10411368 repeat
10 10411441 10411524 repeat
10 10412082 10412315 repeat
10 10412928 10413081 repeat
10 10414282 10414502 repeat
10 1041449 1041786 repeat
10 10415378 10415636 repeat
10 10416338 10416386 repeat
10 10416708 10417648 repeat
10 10416735 10416763 repeat
10 10416739 10416892 repeat
10 10416865 10416891 repeat
10 10417259 10417355 repeat
10 10417269 10417313 repeat
10 10417669 10417709 repeat
10 10417835 10417947 repeat
10 10418133 10418341 repeat
10 10419656 10419692 repeat
10 10420015 10420073 repeat
10 10420075 10420125 repeat
10 10420358 10421240 repeat
10 104213 104256 repeat
10 10421672 10423929 repeat
10 1042203 1043883 repeat
10 10422151 10422174 repeat
10 10422377 10422411 repeat
10 10424131 10424176 repeat
10 10424211 10424268 repeat
10 10424414 10424449 repeat
10 10424557 10424585 repeat
10 10424736 10424855 repeat
10 10425523 10425752 repeat
10 10425540 10425575 repeat
10 10426966 10427022 repeat
10 1042706 1042768 repeat
10 10427140 10427192 repeat
10 1042718 1042768 repeat
10 10427250 10427355 repeat
10 10427553 10427571 repeat
10 10427572 10427715 repeat
10 1042766 1042858 repeat
10 10428496 10428522 repeat
10 10428649 10428692 repeat
10 10428878 10429145 repeat
10 10429195 10429482 repeat
10 10430576 10430685 repeat
10 10430857 10430947 repeat
10 10432683 10433099 repeat
10 10432684 10432700 repeat
10 10432900 10432932 repeat
10 10433278 10435853 repeat
10 1043360 1043408 repeat
10 10436013 10437935 repeat
10 10437014 10437064 repeat
10 10438311 10438508 repeat
10 10438716 10439368 repeat
10 10438879 10438907 repeat
10 10438883 10438907 repeat
10 10438885 10438907 repeat
10 10439665 10439724 repeat
10 10439798 10440030 repeat
10 104401 104421 repeat
10 10440178 10442050 repeat
10 1044078 1044104 repeat
10 104416 104786 repeat
10 10442262 10444077 repeat
10 10444227 10445003 repeat
10 10445298 10450393 repeat
10 10447668 10447741 repeat
10 10448256 10448285 repeat
10 10449370 10449444 repeat
10 104501 104551 repeat
10 10450647 10450667 repeat
10 10450913 10450967 repeat
10 10451367 10451535 repeat
10 1045169 1045422 repeat
10 10452627 10452672 repeat
10 10454782 10454853 repeat
10 10454949 10455161 repeat
10 10455322 10455364 repeat
10 1045545 1045586 repeat
10 10455501 10455524 repeat
10 10455501 10455725 repeat
10 10455836 10456206 repeat
10 10456292 10456800 repeat
10 10457039 10457858 repeat
10 10457625 10457685 repeat
10 10457863 10457938 repeat
10 10457945 10458043 repeat
10 10458196 10462271 repeat
10 1045970 1046098 repeat
10 10460299 10460328 repeat
10 1046119 1046145 repeat
10 1046152 1046390 repeat
10 1046152 1046492 repeat
10 1046159 1046514 repeat
10 10462373 10462824 repeat
10 10462966 10463613 repeat
10 10464544 10466189 repeat
10 1046496 1046513 repeat
10 10466427 10466684 repeat
10 10466673 10466711 repeat
10 10468072 10468230 repeat
10 10468274 10468305 repeat
10 10468309 10468382 repeat
10 10468441 10468480 repeat
10 1046854 1047135 repeat
10 10468576 10468637 repeat
10 10468625 10469099 repeat
10 10468938 10469018 repeat
10 10468993 10469089 repeat
10 10469019 10469089 repeat
10 10469023 10469092 repeat
10 10469046 10469092 repeat
10 10469365 10469413 repeat
10 10469445 10470759 repeat
10 10470806 10473210 repeat
10 10473350 10473753 repeat
10 10473814 10485866 repeat
10 10475467 10475511 repeat
10 10478679 10478733 repeat
10 1048078 1048958 repeat
10 10485938 10486724 repeat
10 10486159 10486203 repeat
10 10486862 10488989 repeat
10 10489392 10500000 repeat
10 1049006 1049154 repeat
10 1049228 1065268 repeat
10 10492526 10492578 repeat
10 10498648 10498694 repeat
10 10500001 10515065 repeat
10 10503459 10503495 repeat
10 10503795 10503816 repeat
10 10509684 10509730 repeat
10 10512119 10512211 repeat
10 105139 105547 repeat
10 10515132 10518596 repeat
10 10516406 10516489 repeat
10 10518919 10518999 repeat
10 10519378 10519661 repeat
10 10519745 10519871 repeat
10 10519953 10520069 repeat
10 10520141 10520212 repeat
10 10520558 10520769 repeat
10 10520959 10520991 repeat
10 10521285 10521324 repeat
10 10522031 10522369 repeat
10 10522630 10522945 repeat
10 10524769 10525153 repeat
10 10525225 10525351 repeat
10 10525745 10526880 repeat
10 10526945 10527004 repeat
10 10527024 10527234 repeat
10 10527266 10527295 repeat
10 10527361 10527461 repeat
10 10527608 10527769 repeat
10 10527647 10527705 repeat
10 10528090 10528146 repeat
10 10528239 10528967 repeat
10 10529141 10530499 repeat
10 10529744 10529820 repeat
10 10529949 10530029 repeat
10 10529965 10530028 repeat
10 10530042 10530083 repeat
10 10530503 10530573 repeat
10 10530503 10530590 repeat
10 10530503 10530611 repeat
10 10530503 10530629 repeat
10 10530574 10531303 repeat
10 10531090 10531107 repeat
10 10531219 10531240 repeat
10 10531590 10532173 repeat
10 10532284 10532320 repeat
10 10533238 10534709 repeat
10 10535026 10535063 repeat
10 10537230 10537562 repeat
10 10538669 10538695 repeat
10 10539045 10539095 repeat
10 10539906 10539924 repeat
10 10541796 10542454 repeat
10 10542240 10542284 repeat
10 10542546 10542616 repeat
10 10542850 10543227 repeat
10 10543379 10543704 repeat
10 10544202 10544220 repeat
10 10544326 10544524 repeat
10 10544525 10544553 repeat
10 10544585 10544673 repeat
10 10545016 10545059 repeat
10 10545117 10545165 repeat
10 10545167 10545698 repeat
10 10545335 10545375 repeat
10 10545335 10545376 repeat
10 10545596 10545844 repeat
10 10545850 10545871 repeat
10 10545931 10546102 repeat
10 10546228 10546758 repeat
10 10547639 10547676 repeat
10 10548109 10548214 repeat
10 10548527 10548603 repeat
10 10550024 10550079 repeat
10 10550158 10550285 repeat
10 10550545 10551173 repeat
10 10551209 10551230 repeat
10 10551324 10554232 repeat
10 10554550 10554670 repeat
10 10554816 10554839 repeat
10 10554934 10556395 repeat
10 10555064 10555083 repeat
10 10555064 10555085 repeat
10 10556285 10556393 repeat
10 10556360 10556393 repeat
10 10556523 10556544 repeat
10 10556926 10556977 repeat
10 10557602 10558053 repeat
10 10558477 10558578 repeat
10 10559168 10559230 repeat
10 10559744 10560286 repeat
10 10559929 10560280 repeat
10 10560381 10560418 repeat
10 10560975 10561874 repeat
10 10561159 10561734 repeat
10 10561232 10561734 repeat
10 10562420 10562877 repeat
10 10563127 10563481 repeat
10 10563775 10563828 repeat
10 10565568 10566302 repeat
10 10566333 10566392 repeat
10 10566435 10566741 repeat
10 10566811 10567084 repeat
10 10567378 10567448 repeat
10 10568346 10568725 repeat
10 10569140 10569500 repeat
10 10569578 10569781 repeat
10 10570444 10570890 repeat
10 10570953 10571837 repeat
10 10572110 10572151 repeat
10 10573105 10573858 repeat
10 10574447 10575250 repeat
10 10575345 10578764 repeat
10 10578817 10579665 repeat
10 10579733 10579920 repeat
10 10580001 10580073 repeat
10 10581093 10581119 repeat
10 10581649 10581679 repeat
10 10581731 10581789 repeat
10 10581806 10581832 repeat
10 10581895 10582040 repeat
10 10582207 10583810 repeat
10 10583961 10584195 repeat
10 10585277 10585303 repeat
10 10585833 10585898 repeat
10 10585948 10586006 repeat
10 10586102 10587157 repeat
10 10587578 10587679 repeat
10 10588069 10588114 repeat
10 10588418 10588471 repeat
10 10588846 10588900 repeat
10 10589012 10589950 repeat
10 10589198 10589807 repeat
10 105899 106014 repeat
10 10590164 10592882 repeat
10 10593041 10593260 repeat
10 10593602 10593655 repeat
10 10595210 10599999 repeat
10 10595225 10595276 repeat
10 10595402 10595453 repeat
10 10595991 10596040 repeat
10 10597620 10597674 repeat
10 1059794 1059828 repeat
10 10598111 10598167 repeat
10 10598282 10598330 repeat
10 10598532 10598602 repeat
10 10598634 10598639 repeat
10 10598640 10598664 repeat
10 10598943 10598963 repeat
10 1059913 1059939 repeat
10 10600001 10606018 repeat
10 10602414 10602443 repeat
10 10604628 10604682 repeat
10 10605119 10605175 repeat
10 10605290 10605338 repeat
10 10605540 10605608 repeat
10 10605640 10605645 repeat
10 10605646 10605670 repeat
10 10605949 10605969 repeat
10 10606400 10606470 repeat
10 10607368 10607747 repeat
10 10608162 10608522 repeat
10 10608600 10608803 repeat
10 10609282 10609323 repeat
10 1060947 1060994 repeat
10 10610381 10610549 repeat
10 10610923 10610988 repeat
10 10611537 10612444 repeat
10 10612669 10613725 repeat
10 10613325 10613380 repeat
10 10613953 10613981 repeat
10 10613965 10618877 repeat
10 10614232 10614271 repeat
10 10614232 10614320 repeat
10 10615430 10615458 repeat
10 10615431 10615458 repeat
10 10616292 10616369 repeat
10 10618477 10618532 repeat
10 10619105 10619133 repeat
10 10619117 10622632 repeat
10 10619368 10619410 repeat
10 10619383 10619472 repeat
10 10622684 10623001 repeat
10 10623207 10623890 repeat
10 10624164 10624352 repeat
10 10624718 10625052 repeat
10 10625098 10625140 repeat
10 10625420 10625831 repeat
10 10625948 10625979 repeat
10 10625990 10626194 repeat
10 10626367 10626942 repeat
10 10626930 10626951 repeat
10 10628019 10628548 repeat
10 10628217 10628247 repeat
10 10628650 10628805 repeat
10 10629082 10629123 repeat
10 10630184 10630517 repeat
10 10630607 10630889 repeat
10 10630647 10630686 repeat
10 10630700 10630728 repeat
10 10630893 10631086 repeat
10 10631086 10631135 repeat
10 10631086 10631542 repeat
10 10631086 10631560 repeat
10 10631136 10631479 repeat
10 10631240 10631263 repeat
10 10631480 10631560 repeat
10 10631546 10634482 repeat
10 10634483 10634531 repeat
10 10634532 10635172 repeat
10 10634597 10634677 repeat
10 10635022 10635075 repeat
10 10635455 10635483 repeat
10 10635523 10635641 repeat
10 10636200 10649928 repeat
10 10636775 10636836 repeat
10 10638184 10638269 repeat
10 10638857 10638930 repeat
10 10642063 10642094 repeat
10 10650118 10682779 repeat
10 1066371 1066589 repeat
10 1066918 1066964 repeat
10 10669815 10669869 repeat
10 1067006 1067245 repeat
10 10671977 10672008 repeat
10 10671977 10672012 repeat
10 10672048 10672093 repeat
10 10672048 10672095 repeat
10 10672093 10672131 repeat
10 1067378 1067609 repeat
10 1067417 1067475 repeat
10 1067727 1077866 repeat
10 10677644 10677709 repeat
10 10683139 10683318 repeat
10 10683729 10684064 repeat
10 10684431 10684839 repeat
10 10684956 10684987 repeat
10 10685300 10686715 repeat
10 10686805 10686854 repeat
10 10687406 10687440 repeat
10 10688266 10688308 repeat
10 10688375 10688526 repeat
10 10688684 10690610 repeat
10 106888 106906 repeat
10 10690594 10690633 repeat
10 10690664 10690798 repeat
10 10690880 10691466 repeat
10 106909 107542 repeat
10 10691629 10691669 repeat
10 10692271 10692417 repeat
10 10692486 10692602 repeat
10 10692986 10695045 repeat
10 10695174 10696802 repeat
10 10696028 10696096 repeat
10 10696078 10696119 repeat
10 10696305 10696336 repeat
10 10696945 10697492 repeat
10 10697601 10698029 repeat
10 10697940 10697972 repeat
10 10698209 10698232 repeat
10 10698279 10698415 repeat
10 10698636 10698661 repeat
10 10698909 10699098 repeat
10 10699184 10699375 repeat
10 10699503 10699673 repeat
10 10699749 10699962 repeat
10 10700327 10700947 repeat
10 10701848 10701871 repeat
10 10701957 10701987 repeat
10 10701999 10702959 repeat
10 10703280 10703308 repeat
10 10703937 10704144 repeat
10 10704252 10704379 repeat
10 10704554 10704611 repeat
10 10705323 10705851 repeat
10 10705911 10710762 repeat
10 10711368 10711639 repeat
10 10711562 10711634 repeat
10 10711598 10711634 repeat
10 10711612 10711639 repeat
10 10712889 10718790 repeat
10 10715068 10715141 repeat
10 10715546 10715602 repeat
10 10718863 10736765 repeat
10 10722955 10722994 repeat
10 10723300 10723357 repeat
10 10724824 10724877 repeat
10 107264 107295 repeat
10 10729014 10729039 repeat
10 10729359 10729416 repeat
10 10737777 10739859 repeat
10 10738537 10738561 repeat
10 10740096 10740710 repeat
10 10740668 10740689 repeat
10 10740795 10741872 repeat
10 10741943 10742835 repeat
10 1074273 1074297 repeat
10 10742741 10742773 repeat
10 10744209 10744298 repeat
10 1074424 1074500 repeat
10 10746132 10746458 repeat
10 10746749 10747336 repeat
10 10747443 10747655 repeat
10 10747656 10747785 repeat
10 10748422 10748474 repeat
10 10748496 10748788 repeat
10 10751262 10751398 repeat
10 10751444 10751537 repeat
10 10751931 10751993 repeat
10 10752191 10752252 repeat
10 10752444 10752527 repeat
10 10752865 10753147 repeat
10 10752998 10753045 repeat
10 10753221 10753499 repeat
10 10753555 10754205 repeat
10 10753620 10753669 repeat
10 10754330 10755117 repeat
10 10755162 10755330 repeat
10 10755798 10755998 repeat
10 10756284 10758160 repeat
10 10758306 10759895 repeat
10 10758980 10759005 repeat
10 10759218 10759253 repeat
10 10759896 10759952 repeat
10 10759953 10761373 repeat
10 10760129 10760164 repeat
10 10760129 10760176 repeat
10 10760222 10760247 repeat
10 10760310 10760351 repeat
10 10760722 10760769 repeat
10 1076131 1076188 repeat
10 10761338 10761369 repeat
10 10762031 10762327 repeat
10 10762521 10763051 repeat
10 10762738 10762779 repeat
10 10762835 10762897 repeat
10 10763132 10763349 repeat
10 10763701 10763743 repeat
10 10763787 10763815 repeat
10 10764112 10764203 repeat
10 10764169 10764210 repeat
10 10766016 10769649 repeat
10 10766118 10766163 repeat
10 10768409 10768431 repeat
10 10769650 10769679 repeat
10 10769711 10769844 repeat
10 1076982 1077055 repeat
10 10769845 10769888 repeat
10 10769930 10770012 repeat
10 10770068 10770117 repeat
10 10770253 10770372 repeat
10 10770391 10770478 repeat
10 10770593 10770622 repeat
10 10771216 10771251 repeat
10 10772609 10772693 repeat
10 10772694 10772753 repeat
10 10772754 10772911 repeat
10 10772921 10772975 repeat
10 10773012 10773396 repeat
10 10773963 10774003 repeat
10 10774276 10774618 repeat
10 10774387 10774410 repeat
10 10774623 10774718 repeat
10 10774719 10775124 repeat
10 10775125 10775173 repeat
10 10775174 10776858 repeat
10 10777194 10777252 repeat
10 10777788 10781841 repeat
10 10778828 10778859 repeat
10 10782177 10782235 repeat
10 10782771 10800000 repeat
10 10783811 10783842 repeat
10 1078406 1078461 repeat
10 1078517 1078646 repeat
10 1078696 1082250 repeat
10 10790208 10790261 repeat
10 10792476 10792521 repeat
10 10792476 10792522 repeat
10 10792476 10792523 repeat
10 10798068 10798103 repeat
10 10800001 10808504 repeat
10 10808558 10809343 repeat
10 10809344 10809395 repeat
10 10809396 10810915 repeat
10 10810205 10810234 repeat
10 10810988 10825315 repeat
10 10819562 10819580 repeat
10 10820862 10820910 repeat
10 10823504 10823537 repeat
10 1082473 1083243 repeat
10 10825388 10825610 repeat
10 10825686 10825717 repeat
10 10825780 10826740 repeat
10 10827433 10827517 repeat
10 10827595 10829399 repeat
10 10829478 10839217 repeat
10 1083012 1083045 repeat
10 1083130 1083192 repeat
10 1083244 1083301 repeat
10 1083302 1083704 repeat
10 108340 108378 repeat
10 1083705 1083747 repeat
10 1083752 1084151 repeat
10 10840478 10840517 repeat
10 10840613 10840631 repeat
10 10840613 10841955 repeat
10 1084105 1084139 repeat
10 10841956 10842027 repeat
10 10842028 10843361 repeat
10 10844628 10844667 repeat
10 10844763 10844781 repeat
10 10844763 10856705 repeat
10 1084947 1085547 repeat
10 10851650 10851658 repeat
10 10851659 10851682 repeat
10 108518 111931 repeat
10 1085314 1085362 repeat
10 10854296 10854349 repeat
10 1085548 1085603 repeat
10 1085604 1085885 repeat
10 10856505 10856542 repeat
10 10856801 10856870 repeat
10 10857243 10857803 repeat
10 10858187 10862828 repeat
10 1086182 1086570 repeat
10 10863596 10863682 repeat
10 10863675 10863695 repeat
10 10865471 10865863 repeat
10 10865732 10865762 repeat
10 10866063 10866339 repeat
10 10866265 10866296 repeat
10 1086649 1086705 repeat
10 1086776 1087252 repeat
10 10869129 10869179 repeat
10 10869129 10869187 repeat
10 10869131 10869284 repeat
10 10869709 10869749 repeat
10 10872106 10872150 repeat
10 1087353 1087414 repeat
10 10873537 10873668 repeat
10 1087354 1087379 repeat
10 1087379 1087407 repeat
10 10874045 10874076 repeat
10 10874223 10874375 repeat
10 10874479 10874571 repeat
10 10874811 10875074 repeat
10 10875249 10875300 repeat
10 10875488 10879474 repeat
10 10875995 10876032 repeat
10 1087798 1088182 repeat
10 10879775 10880127 repeat
10 10880541 10880693 repeat
10 10881382 10881485 repeat
10 10881829 10882048 repeat
10 10882132 10882271 repeat
10 10882536 10882845 repeat
10 10882887 10883158 repeat
10 1088328 1088432 repeat
10 10883452 10884016 repeat
10 10884070 10884137 repeat
10 10884291 10884320 repeat
10 10886267 10886328 repeat
10 10886518 10886721 repeat
10 10886520 10886548 repeat
10 10886874 10887092 repeat
10 10887168 10887413 repeat
10 10887512 10887827 repeat
10 10887791 10887865 repeat
10 10887841 10887871 repeat
10 10888044 10889468 repeat
10 10889005 10889050 repeat
10 10889469 10889511 repeat
10 10889551 10889680 repeat
10 10889771 10890223 repeat
10 10890121 10890204 repeat
10 10890307 10899997 repeat
10 10897385 10897456 repeat
10 10900002 10900833 repeat
10 10901012 10901054 repeat
10 10901115 10901160 repeat
10 10901416 10901472 repeat
10 10902081 10903166 repeat
10 10902099 10902147 repeat
10 10902656 10902711 repeat
10 10902979 10903067 repeat
10 10902979 10903147 repeat
10 10903244 10903287 repeat
10 10904520 10905043 repeat
10 10904642 10904703 repeat
10 10905304 10905982 repeat
10 10905729 10905743 repeat
10 10905744 10905771 repeat
10 10905772 10905793 repeat
10 10906146 10906205 repeat
10 10906282 10910792 repeat
10 10907806 10907871 repeat
10 10908543 10908651 repeat
10 10913109 10913463 repeat
10 10913554 10913620 repeat
10 10913767 10917641 repeat
10 10918329 10918866 repeat
10 10918994 10919295 repeat
10 10919341 10919386 repeat
10 10919540 10921182 repeat
10 10920837 10920916 repeat
10 10920916 10920939 repeat
10 10921469 10921939 repeat
10 10921940 10921988 repeat
10 10921989 10922104 repeat
10 10922614 10922762 repeat
10 10923086 10923241 repeat
10 10923591 10923729 repeat
10 10924197 10924272 repeat
10 10925076 10925367 repeat
10 10926570 10927199 repeat
10 10928014 10928643 repeat
10 10928982 10929016 repeat
10 10929459 10930142 repeat
10 10930280 10931725 repeat
10 10931726 10931775 repeat
10 10931776 10933781 repeat
10 1093179 1093214 repeat
10 1093200 1093324 repeat
10 10934506 10934778 repeat
10 10935079 10935350 repeat
10 10935508 10936229 repeat
10 10936329 10937178 repeat
10 10937442 10940274 repeat
10 1093841 1093914 repeat
10 10940329 10948089 repeat
10 1094363 1094403 repeat
10 10943687 10943760 repeat
10 1094492 1094901 repeat
10 10945016 10945059 repeat
10 10948253 10948886 repeat
10 10948567 10948635 repeat
10 1094858 1094885 repeat
10 10949383 10949737 repeat
10 10949826 10951896 repeat
10 1094995 1095048 repeat
10 1095164 1096293 repeat
10 10951960 10952642 repeat
10 10954900 10954956 repeat
10 10955417 10955506 repeat
10 10955564 10956205 repeat
10 10956418 10957185 repeat
10 10956836 10956863 repeat
10 10956901 10956957 repeat
10 10956922 10957073 repeat
10 10957103 10957134 repeat
10 10957244 10957286 repeat
10 10957244 10957287 repeat
10 10957244 10957299 repeat
10 10957268 10958151 repeat
10 10957317 10957364 repeat
10 10957684 10957732 repeat
10 10957709 10957732 repeat
10 10958282 10958644 repeat
10 10958821 10959317 repeat
10 10959429 10961841 repeat
10 10961170 10961222 repeat
10 10961171 10961222 repeat
10 1096192 1096294 repeat
10 10961943 10961959 repeat
10 10961962 10963989 repeat
10 1096248 1096294 repeat
10 10963516 10963556 repeat
10 10963801 10963832 repeat
10 10963872 10963919 repeat
10 10964090 10964119 repeat
10 10964750 10964892 repeat
10 10965974 10966288 repeat
10 1096612 1097054 repeat
10 10967631 10967655 repeat
10 10968200 10968244 repeat
10 10968673 10968713 repeat
10 10968750 10968788 repeat
10 10969038 10969077 repeat
10 10969257 10969417 repeat
10 10969949 10970511 repeat
10 10970119 10970158 repeat
10 10970706 10971071 repeat
10 10971375 10971634 repeat
10 10971698 10972245 repeat
10 10971875 10971961 repeat
10 10973136 10973647 repeat
10 1097374 1100000 repeat
10 10973773 10973841 repeat
10 10974225 10975828 repeat
10 10974950 10974981 repeat
10 10977764 10977881 repeat
10 10977937 10977957 repeat
10 10978276 10978886 repeat
10 10979197 10980490 repeat
10 10980537 10982859 repeat
10 10981061 10981083 repeat
10 10982784 10982819 repeat
10 10983283 10983487 repeat
10 10983557 10983667 repeat
10 1098380 1098409 repeat
10 10983882 10984583 repeat
10 10984082 10984130 repeat
10 10984267 10984303 repeat
10 10984369 10984426 repeat
10 10985394 10985538 repeat
10 10985664 10985698 repeat
10 10985988 10986159 repeat
10 10986654 10986879 repeat
10 10987079 10987098 repeat
10 10987679 10987897 repeat
10 10987835 10987875 repeat
10 10987950 10988163 repeat
10 10989479 10989716 repeat
10 10989860 10990663 repeat
10 10990114 10990146 repeat
10 10990178 10990215 repeat
10 1099023 1099194 repeat
10 1099023 1099234 repeat
10 10990624 10990654 repeat
10 10990968 10991190 repeat
10 10991319 10991444 repeat
10 10991881 10991901 repeat
10 10993222 10993250 repeat
10 10994218 10994234 repeat
10 10994766 10994861 repeat
10 10995080 10995186 repeat
10 10995548 10995596 repeat
10 10996604 10996678 repeat
10 10997038 10997167 repeat
10 10997755 10997902 repeat
10 10998481 10998864 repeat
10 1099901 1099922 repeat
10 10999388 10999420 repeat
10 10999461 10999512 repeat
10 10999647 10999981 repeat
10 1100001 1100689 repeat
10 11000140 11000164 repeat
10 11000165 11000219 repeat
10 11000570 11000592 repeat
10 11000707 11001053 repeat
10 11000773 11000811 repeat
10 11000779 11000811 repeat
10 11001723 11003040 repeat
10 11002542 11002551 repeat
10 11002552 11002601 repeat
10 11002553 11002610 repeat
10 11002602 11002610 repeat
10 11002684 11002727 repeat
10 11003028 11003059 repeat
10 11003592 11005815 repeat
10 11005861 11005921 repeat
10 11006032 11006048 repeat
10 11006032 11006111 repeat
10 11006079 11006260 repeat
10 11006969 11010688 repeat
10 11007444 11007484 repeat
10 1100980 1101200 repeat
10 11010734 11010794 repeat
10 11010905 11010921 repeat
10 11010905 11010984 repeat
10 11010952 11011133 repeat
10 11011842 11013242 repeat
10 11012317 11012357 repeat
10 1101278 1101622 repeat
10 11014001 11014131 repeat
10 11014210 11022126 repeat
10 11014360 11014389 repeat
10 11014763 11014834 repeat
10 11016101 11016134 repeat
10 11019394 11019427 repeat
10 1101952 1102078 repeat
10 11020309 11020335 repeat
10 11020688 11020738 repeat
10 11020709 11020766 repeat
10 1102182 1103252 repeat
10 11021860 11021886 repeat
10 11022076 11022109 repeat
10 11023015 11023537 repeat
10 11024549 11024610 repeat
10 11024823 11025039 repeat
10 1102504 1102551 repeat
10 11025142 11026280 repeat
10 11026845 11026887 repeat
10 11026987 11027018 repeat
10 11027034 11027956 repeat
10 11028006 11028113 repeat
10 11028480 11028907 repeat
10 11029030 11029159 repeat
10 11029224 11029281 repeat
10 11029546 11029594 repeat
10 11029818 11030206 repeat
10 1103003 1103071 repeat
10 11030598 11031621 repeat
10 11031921 11044122 repeat
10 11032023 11032084 repeat
10 1103319 1105026 repeat
10 1103423 1103452 repeat
10 1103482 1103528 repeat
10 1103554 1103599 repeat
10 11036546 11036596 repeat
10 11044184 11044268 repeat
10 11044384 11044450 repeat
10 11044959 11045051 repeat
10 11045082 11045276 repeat
10 11045663 11045700 repeat
10 11046240 11047568 repeat
10 11047012 11047080 repeat
10 11047150 11047188 repeat
10 11047569 11047646 repeat
10 11047684 11047755 repeat
10 11048005 11048043 repeat
10 11048447 11049341 repeat
10 11048644 11048939 repeat
10 11048647 11048939 repeat
10 11048782 11048939 repeat
10 11049907 11050041 repeat
10 11050667 11050820 repeat
10 11051482 11051563 repeat
10 11052145 11052302 repeat
10 11052550 11052748 repeat
10 11052638 11052693 repeat
10 11052802 11052962 repeat
10 11053289 11053558 repeat
10 1105396 1105747 repeat
10 11054545 11054641 repeat
10 11055081 11055145 repeat
10 11055431 11055509 repeat
10 11055621 11055658 repeat
10 11055621 11055671 repeat
10 11055621 11055672 repeat
10 11055661 11056954 repeat
10 11055723 11055784 repeat
10 11055762 11055784 repeat
10 11056918 11056980 repeat
10 1105716 1105754 repeat
10 11057196 11057540 repeat
10 11060508 11060711 repeat
10 11061246 11061278 repeat
10 11061297 11061342 repeat
10 11061589 11061739 repeat
10 11061823 11062452 repeat
10 11061981 11062062 repeat
10 11062122 11062177 repeat
10 11062289 11062359 repeat
10 11062289 11062376 repeat
10 11062548 11062663 repeat
10 11062791 11063357 repeat
10 11063435 11063608 repeat
10 11063910 11064175 repeat
10 11064092 11064119 repeat
10 11064347 11064670 repeat
10 1106518 1106539 repeat
10 1106540 1106591 repeat
10 1106592 1106926 repeat
10 1106674 1106714 repeat
10 11066898 11066997 repeat
10 11067099 11067157 repeat
10 11067610 11071404 repeat
10 11069003 11069048 repeat
10 1106956 1107010 repeat
10 11070942 11070997 repeat
10 11072012 11072096 repeat
10 1107298 1107321 repeat
10 11073553 11073662 repeat
10 1107356 1109008 repeat
10 11073867 11074409 repeat
10 11073938 11074081 repeat
10 11074031 11074081 repeat
10 11074193 11074232 repeat
10 11074231 11074239 repeat
10 11074240 11074357 repeat
10 11074358 11074401 repeat
10 11074482 11074646 repeat
10 11074769 11075003 repeat
10 11075023 11075078 repeat
10 11075084 11075147 repeat
10 11075455 11075483 repeat
10 11075484 11075956 repeat
10 11075667 11075704 repeat
10 11075805 11075844 repeat
10 11076017 11076053 repeat
10 11076180 11076219 repeat
10 11079112 11079169 repeat
10 11079638 11079656 repeat
10 11081790 11081843 repeat
10 11082875 11083034 repeat
10 11083000 11083022 repeat
10 11083032 11083054 repeat
10 11083181 11083318 repeat
10 11083418 11087068 repeat
10 11083816 11083981 repeat
10 11083999 11084058 repeat
10 11084326 11084408 repeat
10 11084327 11084421 repeat
10 11084732 11084770 repeat
10 11085678 11085720 repeat
10 11085753 11085816 repeat
10 11087127 11087855 repeat
10 11088037 11088599 repeat
10 11088213 11088253 repeat
10 11088600 11088641 repeat
10 11088944 11089432 repeat
10 11089610 11092752 repeat
10 11090451 11090477 repeat
10 11090451 11090479 repeat
10 11090581 11090642 repeat
10 11090603 11090642 repeat
10 11091304 11091339 repeat
10 11091739 11091768 repeat
10 11092017 11092078 repeat
10 11092879 11092914 repeat
10 11092915 11093266 repeat
10 11093783 11094285 repeat
10 1109385 1114143 repeat
10 11094402 11094463 repeat
10 11094651 11097989 repeat
10 11094883 11094914 repeat
10 11094946 11094996 repeat
10 11095028 11095065 repeat
10 11098382 11098539 repeat
10 11098668 11099854 repeat
10 11099684 11099701 repeat
10 11100036 11100316 repeat
10 11102203 11103258 repeat
10 11103973 11104152 repeat
10 11104574 11105308 repeat
10 11105560 11117555 repeat
10 11106473 11106515 repeat
10 11110375 11110410 repeat
10 11110689 11110734 repeat
10 11118185 11120725 repeat
10 11120006 11120027 repeat
10 11120039 11120110 repeat
10 11120040 11120110 repeat
10 11120072 11120110 repeat
10 11121116 11121437 repeat
10 11121660 11121735 repeat
10 11121743 11121807 repeat
10 11122284 11122571 repeat
10 11123128 11123538 repeat
10 11123984 11124213 repeat
10 11124403 11124771 repeat
10 11125179 11125316 repeat
10 11125912 11126137 repeat
10 11126227 11126611 repeat
10 11126522 11126584 repeat
10 11126599 11126676 repeat
10 11126603 11126676 repeat
10 11126632 11126676 repeat
10 11126777 11126818 repeat
10 11126800 11126840 repeat
10 11126946 11126992 repeat
10 11127040 11127111 repeat
10 11127268 11127597 repeat
10 11127674 11127725 repeat
10 11127936 11128059 repeat
10 11128750 11129639 repeat
10 11129147 11129181 repeat
10 11129639 11129703 repeat
10 11129640 11129703 repeat
10 11129754 11134460 repeat
10 11132682 11132716 repeat
10 11133931 11134160 repeat
10 11134106 11134246 repeat
10 11134111 11134246 repeat
10 11134209 11134246 repeat
10 11134627 11139579 repeat
10 11140145 11140363 repeat
10 11140448 11140478 repeat
10 11140698 11140746 repeat
10 11140838 11140866 repeat
10 11141188 11141218 repeat
10 11141829 11142179 repeat
10 11142218 11142255 repeat
10 11142570 11142648 repeat
10 11142842 11142900 repeat
10 11144228 11144487 repeat
10 11144944 11144982 repeat
10 11145261 11145767 repeat
10 11145334 11145390 repeat
10 11145797 11145849 repeat
10 11145826 11147231 repeat
10 11146283 11146314 repeat
10 11147538 11147556 repeat
10 11147605 11147634 repeat
10 11147974 11147995 repeat
10 11148472 11148583 repeat
10 11148764 11148881 repeat
10 11149028 11150591 repeat
10 11150874 11151133 repeat
10 11151818 11151996 repeat
10 11152584 11152703 repeat
10 11153163 11153435 repeat
10 11154211 11154244 repeat
10 11154346 11154524 repeat
10 11154918 11154961 repeat
10 1115534 1115585 repeat
10 11156143 11156676 repeat
10 11156870 11156926 repeat
10 11158158 11158506 repeat
10 11159742 11159759 repeat
10 11159773 11160016 repeat
10 11160079 11160135 repeat
10 1116067 1116235 repeat
10 11161083 11161140 repeat
10 11161331 11164045 repeat
10 11161697 11161832 repeat
10 11163301 11163319 repeat
10 11164204 11164875 repeat
10 11164352 11164386 repeat
10 11164481 11164509 repeat
10 11164689 11164723 repeat
10 11164818 11164846 repeat
10 11164876 11164937 repeat
10 11164938 11165123 repeat
10 11165646 11165704 repeat
10 11165654 11165764 repeat
10 11165678 11165760 repeat
10 11166509 11166629 repeat
10 1116651 1116998 repeat
10 11167427 11167466 repeat
10 11167535 11169489 repeat
10 11168120 11168183 repeat
10 11168328 11168388 repeat
10 11168346 11168388 repeat
10 11168548 11168610 repeat
10 1116945 1116974 repeat
10 11169844 11169951 repeat
10 11169953 11170000 repeat
10 11170405 11170699 repeat
10 11170895 11170975 repeat
10 11171367 11171440 repeat
10 11171536 11171796 repeat
10 11171691 11171743 repeat
10 11172083 11172537 repeat
10 11173411 11173465 repeat
10 11173456 11177699 repeat
10 1117384 1118197 repeat
10 1117407 1117448 repeat
10 11178266 11178289 repeat
10 11178502 11185595 repeat
10 1117975 1118001 repeat
10 1118419 1118510 repeat
10 1118419 1118520 repeat
10 1118471 1119531 repeat
10 11186237 11186431 repeat
10 11186668 11186852 repeat
10 11187230 11187757 repeat
10 11187691 11187760 repeat
10 11187939 11188402 repeat
10 11189182 11190504 repeat
10 11189235 11189281 repeat
10 11190574 11190789 repeat
10 11191065 11191818 repeat
10 11191541 11191581 repeat
10 11191542 11191581 repeat
10 11191659 11191697 repeat
10 11191659 11191790 repeat
10 11191731 11191790 repeat
10 11192118 11200000 repeat
10 1119363 1119404 repeat
10 1119810 1119885 repeat
10 1119892 1119936 repeat
10 1119937 1120070 repeat
10 11200001 11203008 repeat
10 1120131 1120671 repeat
10 11203083 11204313 repeat
10 112038 112583 repeat
10 11204532 11205160 repeat
10 11206489 11206607 repeat
10 11206940 11207206 repeat
10 11207890 11208053 repeat
10 11208099 11208490 repeat
10 11209529 11209713 repeat
10 11209991 11210710 repeat
10 1121030 1121119 repeat
10 11210856 11211120 repeat
10 11211029 11211109 repeat
10 11211072 11211130 repeat
10 11211252 11211446 repeat
10 11211648 11211821 repeat
10 11211667 11211724 repeat
10 11212096 11212253 repeat
10 1121243 1121280 repeat
10 11212643 11212838 repeat
10 11213824 11213853 repeat
10 11214449 11214466 repeat
10 11214541 11217199 repeat
10 11217138 11217158 repeat
10 11217142 11217158 repeat
10 11217420 11217506 repeat
10 11218506 11218575 repeat
10 11219299 11220671 repeat
10 11219663 11219687 repeat
10 11220091 11220181 repeat
10 11220123 11220173 repeat
10 1122048 1122071 repeat
10 11221050 11221109 repeat
10 11221096 11221325 repeat
10 11221315 11221363 repeat
10 11221652 11222717 repeat
10 1122223 1122428 repeat
10 11222771 11224057 repeat
10 11222846 11222891 repeat
10 11223241 11223305 repeat
10 11223891 11223911 repeat
10 11223912 11223935 repeat
10 11223936 11223958 repeat
10 11224546 11225643 repeat
10 1122498 1123023 repeat
10 11225691 11228742 repeat
10 11229472 11231430 repeat
10 11231632 11232120 repeat
10 11232195 11232976 repeat
10 11233045 11241978 repeat
10 1123382 1123546 repeat
10 11235538 11235583 repeat
10 1123873 1124044 repeat
10 11241979 11242021 repeat
10 11242022 11265063 repeat
10 11244567 11244639 repeat
10 1124463 1125127 repeat
10 1125236 1125406 repeat
10 11253512 11253564 repeat
10 11253765 11253835 repeat
10 11253937 11253965 repeat
10 11254203 11254272 repeat
10 11254210 11254272 repeat
10 11254480 11254537 repeat
10 11255078 11255120 repeat
10 11255113 11255185 repeat
10 11259810 11259853 repeat
10 11260699 11260736 repeat
10 11261159 11261283 repeat
10 11263585 11263616 repeat
10 11263839 11263871 repeat
10 11265064 11265114 repeat
10 11265115 11269131 repeat
10 1126546 1127076 repeat
10 11266903 11266936 repeat
10 11266998 11267038 repeat
10 11268349 11268497 repeat
10 11269624 11270461 repeat
10 11270425 11270462 repeat
10 11270962 11270996 repeat
10 11270966 11270999 repeat
10 11270983 11271474 repeat
10 1127139 1127229 repeat
10 11271535 11271598 repeat
10 11272573 11272645 repeat
10 11272690 11272748 repeat
10 11273302 11273533 repeat
10 11274239 11274329 repeat
10 1127450 1128014 repeat
10 11274917 11280577 repeat
10 11278814 11278841 repeat
10 11278868 11278900 repeat
10 11280564 11280650 repeat
10 11280581 11280650 repeat
10 11280722 11281286 repeat
10 11280915 11280991 repeat
10 11281343 11281653 repeat
10 11281989 11291466 repeat
10 1128246 1128639 repeat
10 11283064 11283117 repeat
10 11283066 11283117 repeat
10 11283085 11283117 repeat
10 11287924 11287969 repeat
10 11290009 11290055 repeat
10 11290079 11290145 repeat
10 112915 116208 repeat
10 11291516 11294916 repeat
10 1129246 1129293 repeat
10 1129421 1129782 repeat
10 11295085 11295168 repeat
10 11295191 11295337 repeat
10 11295827 11296152 repeat
10 11296520 11297612 repeat
10 11297534 11297598 repeat
10 11297946 11297993 repeat
10 11298005 11298251 repeat
10 11298401 11298611 repeat
10 11298405 11299366 repeat
10 11298406 11298634 repeat
10 11299453 11299477 repeat
10 11299644 11299694 repeat
10 11299654 11300000 repeat
10 11300013 11301155 repeat
10 1130014 1130217 repeat
10 11300334 11300387 repeat
10 11301787 11301956 repeat
10 11301787 11302133 repeat
10 11301958 11302051 repeat
10 11302054 11302203 repeat
10 1130244 1130295 repeat
10 1130296 1131224 repeat
10 11303756 11304732 repeat
10 11304400 11304443 repeat
10 11304815 11304874 repeat
10 11305111 11305205 repeat
10 11305801 11305819 repeat
10 11306157 11306175 repeat
10 11306602 11310238 repeat
10 1130705 1130722 repeat
10 11311487 11311698 repeat
10 11311917 11311962 repeat
10 11312308 11312604 repeat
10 11312835 11313066 repeat
10 11313243 11313266 repeat
10 11313564 11313656 repeat
10 11313983 11314006 repeat
10 11313983 11314008 repeat
10 11314007 11314187 repeat
10 11314346 11314405 repeat
10 11314419 11314472 repeat
10 11314892 11315017 repeat
10 11315113 11315140 repeat
10 11315163 11315189 repeat
10 11315508 11315556 repeat
10 11315677 11315724 repeat
10 11315833 11315881 repeat
10 11316239 11316294 repeat
10 11316400 11316477 repeat
10 11316534 11316570 repeat
10 11316575 11316768 repeat
10 11316785 11316805 repeat
10 11316887 11316907 repeat
10 11316942 11316990 repeat
10 11316942 11317000 repeat
10 11316979 11317029 repeat
10 11316991 11317317 repeat
10 1131706 1131880 repeat
10 11317170 11317213 repeat
10 11317422 11317488 repeat
10 11317531 11317644 repeat
10 11318116 11318143 repeat
10 11318144 11318213 repeat
10 11318485 11318518 repeat
10 11318620 11318638 repeat
10 11318785 11318807 repeat
10 11318820 11319557 repeat
10 11318919 11318955 repeat
10 11318919 11319036 repeat
10 11319220 11319249 repeat
10 11319558 11319600 repeat
10 11319744 11320637 repeat
10 11320733 11323497 repeat
10 1132343 1132430 repeat
10 11324044 11325179 repeat
10 11325255 11327119 repeat
10 11325449 11325501 repeat
10 11327575 11327818 repeat
10 11331222 11331262 repeat
10 11331621 11331671 repeat
10 11333786 11333909 repeat
10 11334331 11334527 repeat
10 11335053 11335448 repeat
10 11335155 11335190 repeat
10 11335719 11336040 repeat
10 11336663 11336911 repeat
10 11337608 11337958 repeat
10 11338650 11338844 repeat
10 11339100 11339321 repeat
10 11339841 11339891 repeat
10 11339925 11339985 repeat
10 11340124 11340150 repeat
10 11340124 11340440 repeat
10 11340443 11340502 repeat
10 11340665 11340691 repeat
10 11340963 11340984 repeat
10 1134126 1134174 repeat
10 11341515 11341545 repeat
10 11341583 11342073 repeat
10 11342310 11342354 repeat
10 11342735 11342774 repeat
10 11344859 11344946 repeat
10 11345278 11345675 repeat
10 11345743 11345804 repeat
10 11346473 11346502 repeat
10 11346843 11346868 repeat
10 11346910 11347585 repeat
10 11347702 11348060 repeat
10 11348199 11348239 repeat
10 11349082 11349116 repeat
10 11349709 11349864 repeat
10 11349866 11349884 repeat
10 11350394 11350419 repeat
10 11350400 11350482 repeat
10 11351141 11353860 repeat
10 11354621 11354792 repeat
10 11354915 11354953 repeat
10 11355283 11355428 repeat
10 11356128 11356752 repeat
10 11356192 11356222 repeat
10 11356995 11357142 repeat
10 11357107 11357141 repeat
10 11357370 11357493 repeat
10 11357565 11358848 repeat
10 11358451 11358493 repeat
10 11358610 11358688 repeat
10 11358788 11358831 repeat
10 11359399 11359723 repeat
10 11360222 11360299 repeat
10 1136124 1136166 repeat
10 1136406 1136445 repeat
10 11364883 11364918 repeat
10 11365055 11365089 repeat
10 11366008 11366050 repeat
10 11366219 11366710 repeat
10 11366805 11368418 repeat
10 1136767 1139795 repeat
10 11368471 11368577 repeat
10 11369089 11369132 repeat
10 11370934 11371342 repeat
10 11371604 11372568 repeat
10 11372647 11372756 repeat
10 11373158 11373297 repeat
10 11373524 11373792 repeat
10 1137425 1137453 repeat
10 11374351 11374409 repeat
10 11374900 11374935 repeat
10 11375135 11375196 repeat
10 1137522 1137541 repeat
10 11375935 11376089 repeat
10 11376650 11377460 repeat
10 11377209 11377304 repeat
10 11377222 11377304 repeat
10 11377788 11377828 repeat
10 11377788 11377837 repeat
10 11377832 11378043 repeat
10 11378245 11379037 repeat
10 11379440 11379476 repeat
10 11379725 11380252 repeat
10 11380303 11381321 repeat
10 11381559 11395866 repeat
10 11381621 11381661 repeat
10 11388408 11388448 repeat
10 11395195 11395235 repeat
10 11395913 11397536 repeat
10 11397578 11397697 repeat
10 11397746 11398016 repeat
10 11398695 11399379 repeat
10 11399232 11399281 repeat
10 11399356 11399376 repeat
10 11399434 11399608 repeat
10 11400853 11400903 repeat
10 11401524 11401955 repeat
10 11402019 11403593 repeat
10 11402020 11402063 repeat
10 11402020 11402080 repeat
10 11402642 11402669 repeat
10 11402786 11402828 repeat
10 11402852 11402879 repeat
10 11404018 11404047 repeat
10 11404187 11404322 repeat
10 11406555 11406716 repeat
10 11406846 11406899 repeat
10 11407859 11407948 repeat
10 11408144 11408170 repeat
10 11408171 11408226 repeat
10 11408227 11413403 repeat
10 11408790 11408852 repeat
10 11408790 11408868 repeat
10 11414259 11416876 repeat
10 11416921 11416945 repeat
10 11417219 11417282 repeat
10 11417513 11417740 repeat
10 11419542 11419840 repeat
10 11420120 11420321 repeat
10 11421862 11421898 repeat
10 1142199 1144667 repeat
10 11422437 11422611 repeat
10 11422731 11423410 repeat
10 11423293 11423345 repeat
10 11423736 11423774 repeat
10 11423879 11424208 repeat
10 11424208 11424239 repeat
10 11424903 11424940 repeat
10 11425128 11425272 repeat
10 11425207 11425223 repeat
10 11426891 11426992 repeat
10 11427786 11428113 repeat
10 11428608 11428741 repeat
10 11429427 11429483 repeat
10 11429655 11430394 repeat
10 11430012 11430050 repeat
10 11430116 11430186 repeat
10 11430635 11430651 repeat
10 11431034 11431171 repeat
10 11431284 11431308 repeat
10 11431378 11431588 repeat
10 11432143 11432226 repeat
10 11432381 11432615 repeat
10 11432905 11433223 repeat
10 11433357 11436390 repeat
10 11436860 11437065 repeat
10 11437321 11437359 repeat
10 11437447 11439596 repeat
10 11439083 11439186 repeat
10 11439739 11439850 repeat
10 11439907 11440664 repeat
10 11443107 11443329 repeat
10 11443759 11445127 repeat
10 11443863 11443941 repeat
10 11443863 11443950 repeat
10 1144447 1144536 repeat
10 11445825 11445928 repeat
10 11446852 11447024 repeat
10 1144728 1147810 repeat
10 11448128 11448169 repeat
10 11448711 11448778 repeat
10 11448887 11448970 repeat
10 11449321 11449546 repeat
10 11449682 11449717 repeat
10 11450049 11450143 repeat
10 11450144 11450202 repeat
10 11450203 11450378 repeat
10 11450446 11450801 repeat
10 11450648 11450715 repeat
10 11450890 11451204 repeat
10 11451371 11451540 repeat
10 11452698 11452749 repeat
10 11453672 11453715 repeat
10 11453964 11455205 repeat
10 11455709 11455735 repeat
10 11455736 11455754 repeat
10 11456139 11456175 repeat
10 11456288 11457151 repeat
10 1145716 1145740 repeat
10 11457216 11457242 repeat
10 11457243 11457267 repeat
10 11457652 11457683 repeat
10 11457908 11457951 repeat
10 11458319 11458627 repeat
10 11458688 11458951 repeat
10 11459222 11459943 repeat
10 11459238 11459403 repeat
10 11459419 11459480 repeat
10 11459739 11459838 repeat
10 11459739 11459853 repeat
10 11459961 11460031 repeat
10 11460684 11460887 repeat
10 11461373 11462167 repeat
10 11461541 11461576 repeat
10 11461828 11461856 repeat
10 11461831 11461856 repeat
10 1146183 1146220 repeat
10 11461879 11461929 repeat
10 11462142 11462177 repeat
10 11463922 11464161 repeat
10 11464439 11464469 repeat
10 11465637 11465948 repeat
10 11466048 11466730 repeat
10 1146624 1146645 repeat
10 11466939 11467017 repeat
10 11468214 11468252 repeat
10 11469522 11469622 repeat
10 11469864 11470061 repeat
10 11470411 11470538 repeat
10 11472207 11472490 repeat
10 11472906 11472930 repeat
10 11472963 11473118 repeat
10 11473163 11473340 repeat
10 11473934 11473969 repeat
10 11474050 11474470 repeat
10 11475480 11475739 repeat
10 1147567 1147598 repeat
10 1147779 1147799 repeat
10 1147782 1147799 repeat
10 11478657 11478926 repeat
10 1147971 1148368 repeat
10 11479765 11480007 repeat
10 11480148 11480178 repeat
10 11480654 11480769 repeat
10 11480815 11481341 repeat
10 11481621 11482090 repeat
10 11482239 11482296 repeat
10 11482505 11482546 repeat
10 11482551 11482620 repeat
10 11482800 11482899 repeat
10 11483080 11484147 repeat
10 11484190 11484361 repeat
10 11485522 11485546 repeat
10 11485916 11487985 repeat
10 11486257 11486284 repeat
10 11488520 11488623 repeat
10 11488887 11488931 repeat
10 11489442 11489911 repeat
10 11489810 11489883 repeat
10 11492726 11492946 repeat
10 11495021 11495040 repeat
10 11495519 11495638 repeat
10 11496054 11496113 repeat
10 11496209 11496271 repeat
10 11497086 11497240 repeat
10 11497466 11497841 repeat
10 11497541 11497630 repeat
10 11497541 11497668 repeat
10 11498400 11499999 repeat
10 11498849 11498873 repeat
10 11500001 11501176 repeat
10 11501238 11501345 repeat
10 11501304 11501357 repeat
10 11501637 11501751 repeat
10 11502312 11502575 repeat
10 11503406 11503446 repeat
10 11504216 11504287 repeat
10 11504385 11504604 repeat
10 11506063 11506348 repeat
10 11506209 11506242 repeat
10 11508132 11508381 repeat
10 115084 115164 repeat
10 11508776 11508832 repeat
10 1150898 1151408 repeat
10 11509471 11509496 repeat
10 11510326 11510346 repeat
10 11511348 11511724 repeat
10 11511459 11511497 repeat
10 11511868 11511908 repeat
10 11512169 11512185 repeat
10 11512185 11512202 repeat
10 11512199 11512445 repeat
10 11513386 11513604 repeat
10 1151409 1151456 repeat
10 11514192 11514235 repeat
10 1151457 1151529 repeat
10 11514600 11514642 repeat
10 1151480 1151533 repeat
10 11515114 11515314 repeat
10 11515828 11515905 repeat
10 1151597 1152211 repeat
10 11516184 11516825 repeat
10 11516756 11516778 repeat
10 11517026 11517103 repeat
10 11517345 11517455 repeat
10 11518606 11518641 repeat
10 11518639 11519267 repeat
10 11519358 11519549 repeat
10 11519933 11520466 repeat
10 11520044 11520105 repeat
10 11520109 11520134 repeat
10 11520563 11520594 repeat
10 11520831 11520906 repeat
10 11521158 11521222 repeat
10 11521320 11521464 repeat
10 1152173 1152187 repeat
10 1152188 1152241 repeat
10 11521926 11522648 repeat
10 1152242 1152251 repeat
10 11522550 11522584 repeat
10 1152260 1152322 repeat
10 1152260 1152340 repeat
10 1152260 1152374 repeat
10 1152260 1152392 repeat
10 11523004 11523169 repeat
10 11523112 11523165 repeat
10 1152323 1153036 repeat
10 11523318 11523693 repeat
10 11523437 11523488 repeat
10 11523821 11524104 repeat
10 11524309 11524348 repeat
10 11524349 11524382 repeat
10 11524697 11524964 repeat
10 11525034 11525263 repeat
10 11525550 11525628 repeat
10 11525954 11525981 repeat
10 11526200 11526428 repeat
10 11526541 11526562 repeat
10 11526703 11526892 repeat
10 1152739 1152821 repeat
10 11527817 11528181 repeat
10 1152797 1152822 repeat
10 11529283 11529596 repeat
10 11530043 11530090 repeat
10 11530196 11530227 repeat
10 1153078 1154095 repeat
10 11531408 11531769 repeat
10 11532122 11532181 repeat
10 11532394 11532450 repeat
10 11532615 11532664 repeat
10 11532957 11533026 repeat
10 11533359 11533385 repeat
10 11533377 11533617 repeat
10 11534154 11534221 repeat
10 11534459 11536996 repeat
10 11534569 11534632 repeat
10 11535090 11535143 repeat
10 11535118 11535147 repeat
10 11535170 11535236 repeat
10 11535170 11535259 repeat
10 11536531 11536547 repeat
10 11536531 11536613 repeat
10 11536872 11536905 repeat
10 11538478 11538508 repeat
10 11538555 11540027 repeat
10 11538676 11538709 repeat
10 11540818 11540998 repeat
10 11541751 11542321 repeat
10 11542397 11544546 repeat
10 11544324 11544345 repeat
10 11544510 11544537 repeat
10 11544547 11544620 repeat
10 11544629 11544658 repeat
10 11544659 11544727 repeat
10 11544728 11544749 repeat
10 11544728 11544831 repeat
10 11545130 11545156 repeat
10 11545382 11545416 repeat
10 11545426 11547011 repeat
10 11545535 11545573 repeat
10 11546194 11546251 repeat
10 11546462 11546496 repeat
10 11547139 11547385 repeat
10 11547386 11547433 repeat
10 11547434 11547471 repeat
10 11547472 11547515 repeat
10 11547516 11548925 repeat
10 1154766 1154819 repeat
10 11547986 11548021 repeat
10 11548639 11548687 repeat
10 11549158 11551682 repeat
10 11549527 11549559 repeat
10 11549828 11549899 repeat
10 11550046 11550078 repeat
10 11552168 11552207 repeat
10 11552454 11553898 repeat
10 11554109 11566009 repeat
10 11555448 11555508 repeat
10 1155552 1156461 repeat
10 11557620 11557658 repeat
10 11558255 11558298 repeat
10 1155826 1155881 repeat
10 11562702 11562752 repeat
10 11564048 11564111 repeat
10 11566220 11567619 repeat
10 11567620 11567665 repeat
10 11567982 11568007 repeat
10 1156962 1156992 repeat
10 11570768 11570891 repeat
10 11571202 11571342 repeat
10 11571289 11571335 repeat
10 11571609 11572046 repeat
10 1157326 1157527 repeat
10 11573856 11573911 repeat
10 11575006 11575064 repeat
10 11575877 11576188 repeat
10 11577473 11577524 repeat
10 11577875 11577951 repeat
10 11577953 11578010 repeat
10 11577953 11578018 repeat
10 11578012 11582159 repeat
10 11578494 11578512 repeat
10 11578495 11578512 repeat
10 1157876 1158131 repeat
10 11579040 11579066 repeat
10 11580254 11580292 repeat
10 11581121 11581153 repeat
10 11582179 11582256 repeat
10 11583216 11583248 repeat
10 11583597 11584404 repeat
10 11583627 11583772 repeat
10 11584219 11584313 repeat
10 11584226 11584271 repeat
10 11584520 11584682 repeat
10 11584690 11584728 repeat
10 11584696 11584726 repeat
10 11584844 11585899 repeat
10 11585053 11585683 repeat
10 11585053 11585730 repeat
10 11585159 11585730 repeat
10 11585684 11585733 repeat
10 11585993 11586131 repeat
10 11586392 11586768 repeat
10 11587004 11587390 repeat
10 11587746 11587996 repeat
10 11588309 11588716 repeat
10 11590309 11591840 repeat
10 11591928 11593187 repeat
10 11593351 11593408 repeat
10 11593864 11593928 repeat
10 11594104 11595647 repeat
10 11595162 11595213 repeat
10 11595754 11595815 repeat
10 11596341 11596417 repeat
10 11596566 11596667 repeat
10 11596739 11596795 repeat
10 11596895 11596919 repeat
10 11597124 11597155 repeat
10 11598093 11598112 repeat
10 1159887 1160316 repeat
10 11599180 11599938 repeat
10 11599546 11599576 repeat
10 11599646 11599677 repeat
10 1160004 1160042 repeat
10 11600338 11600468 repeat
10 11600516 11600556 repeat
10 11600742 11601213 repeat
10 11601335 11602006 repeat
10 11602241 11602341 repeat
10 11602417 11602820 repeat
10 11602743 11602793 repeat
10 11603512 11603569 repeat
10 11603966 11604020 repeat
10 11603998 11604029 repeat
10 11604591 11604633 repeat
10 11609141 11609343 repeat
10 11609159 11609219 repeat
10 11609849 11609892 repeat
10 1161109 1161469 repeat
10 11612786 11612886 repeat
10 11616059 11616093 repeat
10 11616112 11616171 repeat
10 11618663 11618855 repeat
10 11620136 11620184 repeat
10 1162132 1162348 repeat
10 11621449 11621843 repeat
10 1162145 1162185 repeat
10 11623220 11623248 repeat
10 1162539 1162926 repeat
10 11626145 11626218 repeat
10 11626571 11626590 repeat
10 11626655 11626703 repeat
10 11626949 11626988 repeat
10 11627076 11627099 repeat
10 11627076 11627241 repeat
10 11627364 11627411 repeat
10 1162754 1162792 repeat
10 11627733 11627749 repeat
10 11628260 11628331 repeat
10 11628332 11628904 repeat
10 11629010 11629102 repeat
10 11629243 11632901 repeat
10 1163127 1163294 repeat
10 11632298 11632351 repeat
10 11632538 11632582 repeat
10 11632568 11632606 repeat
10 11632935 11632986 repeat
10 11633241 11638266 repeat
10 11638412 11639456 repeat
10 11638683 11638737 repeat
10 11639554 11639580 repeat
10 11639667 11639714 repeat
10 11639786 11639857 repeat
10 11641757 11642876 repeat
10 116422 116462 repeat
10 11642737 11642794 repeat
10 11643075 11643099 repeat
10 11643335 11643563 repeat
10 1164360 1164937 repeat
10 11644466 11646089 repeat
10 11645409 11645445 repeat
10 11645959 11645979 repeat
10 11645980 11646008 repeat
10 11646009 11646021 repeat
10 11646287 11646311 repeat
10 11646561 11646947 repeat
10 11646599 11646704 repeat
10 11646708 11646752 repeat
10 11647471 11647499 repeat
10 11647625 11648396 repeat
10 11648447 11648800 repeat
10 11649528 11649590 repeat
10 11649686 11650662 repeat
10 11649713 11649866 repeat
10 11649719 11649761 repeat
10 11649720 11649838 repeat
10 11649883 11649929 repeat
10 11649894 11649929 repeat
10 11649941 11649993 repeat
10 11650172 11650220 repeat
10 11650172 11650230 repeat
10 11650231 11650284 repeat
10 11650252 11650402 repeat
10 11650255 11650290 repeat
10 11650296 11650392 repeat
10 11650436 11650479 repeat
10 11650436 11650487 repeat
10 11650712 11650815 repeat
10 11650877 11651048 repeat
10 11651248 11651433 repeat
10 11651661 11651876 repeat
10 11652873 11652924 repeat
10 11653291 11653882 repeat
10 11654089 11654241 repeat
10 11654239 11654260 repeat
10 11654242 11654260 repeat
10 11654360 11654822 repeat
10 11655228 11655534 repeat
10 11655233 11655284 repeat
10 1165603 1165764 repeat
10 11656262 11656295 repeat
10 11656416 11656655 repeat
10 11659238 11659650 repeat
10 1166051 1167189 repeat
10 11660892 11660920 repeat
10 11662293 11662442 repeat
10 11662621 11662785 repeat
10 11662968 11663710 repeat
10 11663086 11663120 repeat
10 11663803 11663985 repeat
10 11663914 11663959 repeat
10 11664159 11664183 repeat
10 116653 120965 repeat
10 11667908 11668311 repeat
10 11672692 11673169 repeat
10 1167357 1167782 repeat
10 1167480 1167532 repeat
10 1167501 1167532 repeat
10 11675508 11676155 repeat
10 11676199 11676326 repeat
10 11678395 11678574 repeat
10 1167896 1168124 repeat
10 11680817 11681589 repeat
10 11680922 11680958 repeat
10 1168136 1168186 repeat
10 11682338 11682748 repeat
10 11683348 11683402 repeat
10 11683497 11683525 repeat
10 11683664 11683953 repeat
10 11684021 11684210 repeat
10 11684086 11684156 repeat
10 1168452 1169724 repeat
10 11684931 11687797 repeat
10 1168534 1168598 repeat
10 11688434 11688809 repeat
10 11689136 11689491 repeat
10 11689783 11690411 repeat
10 11690556 11691911 repeat
10 11691415 11691479 repeat
10 11691440 11691479 repeat
10 11692693 11692731 repeat
10 11693241 11693418 repeat
10 11693827 11694002 repeat
10 11694357 11694588 repeat
10 11694686 11694761 repeat
10 11694849 11694923 repeat
10 11695487 11695990 repeat
10 11695673 11695710 repeat
10 11696276 11696409 repeat
10 11696529 11696563 repeat
10 11697028 11697573 repeat
10 11697646 11697685 repeat
10 11697711 11697834 repeat
10 11697902 11698002 repeat
10 11698052 11698299 repeat
10 11698708 11699140 repeat
10 11699233 11699274 repeat
10 1169943 1170268 repeat
10 11699558 11699668 repeat
10 11700195 11700235 repeat
10 11700709 11700939 repeat
10 11701323 11701575 repeat
10 11703226 11703518 repeat
10 11703574 11704086 repeat
10 11703910 11703931 repeat
10 11703911 11703931 repeat
10 11704108 11704155 repeat
10 11704159 11704255 repeat
10 11704735 11705100 repeat
10 11704779 11704819 repeat
10 11705158 11705533 repeat
10 11705857 11712282 repeat
10 1170758 1170904 repeat
10 1170814 1170870 repeat
10 1170927 1171010 repeat
10 1171179 1174523 repeat
10 11712546 11712673 repeat
10 11713188 11714898 repeat
10 11713860 11713890 repeat
10 11714773 11714817 repeat
10 11714774 11714808 repeat
10 11714774 11714812 repeat
10 11714774 11714816 repeat
10 11714778 11714812 repeat
10 11715492 11715624 repeat
10 11715709 11716323 repeat
10 11716054 11716087 repeat
10 11716189 11716279 repeat
10 11716247 11716311 repeat
10 11716258 11716311 repeat
10 11716394 11717316 repeat
10 11716479 11716531 repeat
10 11716479 11716563 repeat
10 11716479 11716583 repeat
10 11717461 11718617 repeat
10 11718752 11718768 repeat
10 11718752 11720639 repeat
10 11720394 11720427 repeat
10 11720428 11720488 repeat
10 11720719 11720785 repeat
10 11721182 11723215 repeat
10 11723234 11723270 repeat
10 11723694 11723966 repeat
10 11724357 11724497 repeat
10 11724460 11724503 repeat
10 11724551 11724689 repeat
10 11724960 11724996 repeat
10 11725178 11725310 repeat
10 11725382 11726060 repeat
10 11726455 11726591 repeat
10 11727301 11727387 repeat
10 11727789 11727923 repeat
10 11728132 11728377 repeat
10 11728768 11728888 repeat
10 11728903 11728956 repeat
10 11729527 11729803 repeat
10 11730518 11730817 repeat
10 11731440 11731463 repeat
10 11732072 11732223 repeat
10 11732290 11732349 repeat
10 11732350 11732407 repeat
10 11732408 11733174 repeat
10 11732823 11732844 repeat
10 11733021 11733046 repeat
10 11733701 11733739 repeat
10 11733755 11736626 repeat
10 11734121 11734142 repeat
10 11734126 11734142 repeat
10 11734924 11734945 repeat
10 11735678 11735728 repeat
10 11735963 11736035 repeat
10 11735979 11736035 repeat
10 11737729 11737901 repeat
10 11738266 11738320 repeat
10 11739785 11739836 repeat
10 11740026 11740272 repeat
10 11740700 11740890 repeat
10 11740932 11741711 repeat
10 11741114 11741153 repeat
10 11741187 11741214 repeat
10 11741820 11742399 repeat
10 11742010 11742062 repeat
10 11742633 11742702 repeat
10 11742732 11742760 repeat
10 11742732 11742761 repeat
10 11742757 11743279 repeat
10 11744883 11745055 repeat
10 1174573 1182854 repeat
10 11745855 11745882 repeat
10 11748383 11748570 repeat
10 11750643 11750812 repeat
10 11750772 11750812 repeat
10 11750813 11750858 repeat
10 11750859 11750890 repeat
10 11750859 11751011 repeat
10 11750914 11750952 repeat
10 11752034 11752414 repeat
10 11752045 11752106 repeat
10 11752975 11753021 repeat
10 11753622 11753643 repeat
10 11754009 11754104 repeat
10 11754878 11755232 repeat
10 11756880 11756920 repeat
10 11757293 11757358 repeat
10 11757390 11757462 repeat
10 11758326 11758351 repeat
10 11759134 11759199 repeat
10 11759241 11759288 repeat
10 11759525 11759816 repeat
10 1175984 1176030 repeat
10 11760323 11760373 repeat
10 11761821 11762607 repeat
10 11763150 11763204 repeat
10 11763718 11763764 repeat
10 11764470 11767826 repeat
10 11764965 11764994 repeat
10 11765842 11765870 repeat
10 11766164 11766200 repeat
10 11766164 11766209 repeat
10 11768254 11768702 repeat
10 11768885 11768937 repeat
10 11769073 11769111 repeat
10 11769245 11771780 repeat
10 11769309 11769344 repeat
10 11774339 11774604 repeat
10 11774938 11774954 repeat
10 11775329 11775394 repeat
10 11776194 11776502 repeat
10 11776385 11776436 repeat
10 11776602 11776676 repeat
10 11777748 11778028 repeat
10 11778269 11778496 repeat
10 11778685 11779082 repeat
10 11779127 11779525 repeat
10 11779350 11779404 repeat
10 11779844 11780062 repeat
10 11780726 11780769 repeat
10 11781672 11781746 repeat
10 11781885 11782266 repeat
10 11785582 11785962 repeat
10 11785593 11785654 repeat
10 11786524 11786570 repeat
10 11787551 11787648 repeat
10 11788428 11788782 repeat
10 11790129 11790165 repeat
10 11790405 11790513 repeat
10 11790563 11790591 repeat
10 11790660 11797279 repeat
10 11790950 11791008 repeat
10 11792339 11792375 repeat
10 11796951 11796981 repeat
10 117978 118039 repeat
10 11797919 11797942 repeat
10 11798725 11798790 repeat
10 11798832 11798879 repeat
10 11799116 11799405 repeat
10 11799912 11799962 repeat
10 11801417 11802204 repeat
10 11802754 11802808 repeat
10 11803319 11803365 repeat
10 11804091 11807141 repeat
10 11804207 11804242 repeat
10 11804580 11804609 repeat
10 11805452 11805480 repeat
10 11805774 11805810 repeat
10 11805774 11805819 repeat
10 11807066 11807098 repeat
10 11811383 11812056 repeat
10 11814959 11815348 repeat
10 11815898 11815952 repeat
10 11816463 11816509 repeat
10 11817235 11820580 repeat
10 11817351 11817386 repeat
10 11817724 11817753 repeat
10 11818596 11818624 repeat
10 11818918 11818954 repeat
10 11818918 11818963 repeat
10 11821008 11821457 repeat
10 11821640 11821692 repeat
10 11821828 11821866 repeat
10 11821998 11824538 repeat
10 11822062 11822097 repeat
10 11828076 11828122 repeat
10 1182865 1182923 repeat
10 11829106 11829201 repeat
10 11829972 11830333 repeat
10 11831387 11831462 repeat
10 11831525 11831910 repeat
10 1183219 1183257 repeat
10 11832348 11832388 repeat
10 11832761 11832829 repeat
10 11832858 11833013 repeat
10 1183388 1183528 repeat
10 11834447 11834470 repeat
10 11835253 11835318 repeat
10 11835360 11835407 repeat
10 11835628 11835936 repeat
10 1183683 1184010 repeat
10 11837835 11838621 repeat
10 11839164 11839218 repeat
10 11839732 11839778 repeat
10 11840484 11843835 repeat
10 11840979 11841008 repeat
10 1184 1290 repeat
10 11841851 11841879 repeat
10 11842173 11842209 repeat
10 11842173 11842218 repeat
10 1184228 1184246 repeat
10 11844263 11844712 repeat
10 11844895 11844947 repeat
10 11845083 11845121 repeat
10 11845253 11847779 repeat
10 11845317 11845352 repeat
10 1184702 1184749 repeat
10 11847907 11848296 repeat
10 11848248 11848290 repeat
10 1184976 1185125 repeat
10 11851484 11851530 repeat
10 11851803 11852356 repeat
10 11852690 11852706 repeat
10 11853081 11853176 repeat
10 11853947 11854255 repeat
10 11854138 11854189 repeat
10 11854355 11854429 repeat
10 11855501 11855778 repeat
10 11856018 11856245 repeat
10 11856432 11856829 repeat
10 11856874 11857273 repeat
10 11857098 11857152 repeat
10 11858249 11858292 repeat
10 11859195 11859269 repeat
10 11859408 11859789 repeat
10 1186086 1186106 repeat
10 11864161 11864271 repeat
10 11864515 11864639 repeat
10 11864697 11865785 repeat
10 11865196 11865302 repeat
10 11865224 11865323 repeat
10 11865256 11865299 repeat
10 11865324 11865373 repeat
10 11865334 11865373 repeat
10 11865552 11865604 repeat
10 11865616 11865662 repeat
10 11865679 11865774 repeat
10 11865707 11865772 repeat
10 11866656 11867342 repeat
10 11866719 11866860 repeat
10 11866751 11866881 repeat
10 11866787 11866836 repeat
10 11866787 11866857 repeat
10 11866882 11866931 repeat
10 11866890 11866930 repeat
10 11867109 11867161 repeat
10 11867173 11867219 repeat
10 11867236 11867292 repeat
10 11867264 11867329 repeat
10 1186856 1187036 repeat
10 11869082 11869701 repeat
10 11869088 11869173 repeat
10 11869090 11869162 repeat
10 11869188 11869234 repeat
10 11869470 11869507 repeat
10 11869470 11869517 repeat
10 11869542 11869638 repeat
10 11869548 11869637 repeat
10 11870575 11872969 repeat
10 11870581 11870631 repeat
10 11870675 11870721 repeat
10 11870733 11870778 repeat
10 11870957 11870994 repeat
10 11870957 11871004 repeat
10 11871005 11871135 repeat
10 11871016 11871163 repeat
10 11871029 11871078 repeat
10 11873148 11873600 repeat
10 11873731 11874396 repeat
10 11874370 11874387 repeat
10 11874761 11875145 repeat
10 11874788 11874860 repeat
10 11874788 11874892 repeat
10 11874788 11874927 repeat
10 11875661 11875793 repeat
10 11876033 11876298 repeat
10 11878242 11878402 repeat
10 11878442 11878480 repeat
10 11878834 11879016 repeat
10 1188006 1188024 repeat
10 1188006 1188133 repeat
10 11880187 11880333 repeat
10 11881558 11881602 repeat
10 118817 118843 repeat
10 11881920 11882207 repeat
10 11882788 11883233 repeat
10 11883800 11883821 repeat
10 11883951 11884211 repeat
10 11884186 11884211 repeat
10 11884212 11884255 repeat
10 11884256 11884291 repeat
10 11884256 11884587 repeat
10 11884634 11885060 repeat
10 11885106 11886169 repeat
10 11885196 11885231 repeat
10 11885686 11885727 repeat
10 11886251 11886513 repeat
10 11886836 11887050 repeat
10 11887155 11888252 repeat
10 11887191 11887253 repeat
10 11887960 11887999 repeat
10 11888297 11888922 repeat
10 11888354 11888398 repeat
10 11888417 11888451 repeat
10 11889009 11889027 repeat
10 11890205 11890552 repeat
10 11890986 11891035 repeat
10 11891036 11891041 repeat
10 11891248 11891646 repeat
10 11891903 11892133 repeat
10 11892325 11892371 repeat
10 11892327 11892348 repeat
10 11893014 11893292 repeat
10 1189312 1189333 repeat
10 11894649 11894866 repeat
10 11895022 11895190 repeat
10 11896489 11896512 repeat
10 11896738 11896840 repeat
10 11896894 11896934 repeat
10 11897001 11897021 repeat
10 11897492 11897736 repeat
10 11897763 11897807 repeat
10 11897808 11897949 repeat
10 11898859 11898936 repeat
10 11898977 11899013 repeat
10 11898995 11899170 repeat
10 11899287 11899346 repeat
10 11899479 11899747 repeat
10 11899645 11899666 repeat
10 11899645 11899667 repeat
10 11899841 11900000 repeat
10 1189993 1190087 repeat
10 11900628 11900673 repeat
10 11900728 11900758 repeat
10 11900834 11901278 repeat
10 11901885 11902049 repeat
10 1190207 1190233 repeat
10 11903264 11903479 repeat
10 11903455 11903482 repeat
10 11903458 11903482 repeat
10 11903627 11903773 repeat
10 11904066 11904237 repeat
10 11905157 11905892 repeat
10 11906126 11906454 repeat
10 11906264 11906283 repeat
10 11909066 11909094 repeat
10 1190916 1191188 repeat
10 11909246 11909602 repeat
10 11910302 11910332 repeat
10 11910641 11910715 repeat
10 11911173 11911240 repeat
10 11911245 11911393 repeat
10 11911489 11911636 repeat
10 11911769 11912451 repeat
10 11912003 11912029 repeat
10 11912358 11912397 repeat
10 11912967 11913303 repeat
10 11913304 11913354 repeat
10 11913355 11913636 repeat
10 11913834 11914843 repeat
10 11913858 11913902 repeat
10 11914001 11914638 repeat
10 11914128 11914638 repeat
10 1191461 1191613 repeat
10 11915190 11915653 repeat
10 11916576 11916772 repeat
10 11916834 11917056 repeat
10 11917359 11917426 repeat
10 11917538 11917862 repeat
10 11918046 11918074 repeat
10 11918063 11919935 repeat
10 11918676 11918735 repeat
10 11918754 11919428 repeat
10 11920582 11920866 repeat
10 11920801 11920863 repeat
10 11921488 11921775 repeat
10 11921597 11921708 repeat
10 11921961 11921995 repeat
10 11921996 11922050 repeat
10 11922051 11922523 repeat
10 11922084 11922101 repeat
10 11923126 11923152 repeat
10 11923674 11923732 repeat
10 11923850 11923890 repeat
10 11923888 11923921 repeat
10 1192434 1192459 repeat
10 11925119 11925167 repeat
10 11925142 11925261 repeat
10 11925969 11926161 repeat
10 11926439 11926679 repeat
10 1192699 1192732 repeat
10 11927277 11927501 repeat
10 11927876 11928362 repeat
10 11927947 11927971 repeat
10 11928597 11932452 repeat
10 11932544 11932717 repeat
10 11933340 11934463 repeat
10 11934195 11934229 repeat
10 11934199 11934229 repeat
10 11934798 11934948 repeat
10 11935368 11935596 repeat
10 11935846 11935978 repeat
10 11936587 11936639 repeat
10 11936650 11936700 repeat
10 11936983 11937131 repeat
10 1193702 1193751 repeat
10 1193738 1195224 repeat
10 11938116 11938351 repeat
10 11938460 11938718 repeat
10 11943312 11943361 repeat
10 1194455 1194492 repeat
10 11944869 11944913 repeat
10 11944913 11944932 repeat
10 11946863 11947110 repeat
10 11946880 11946907 repeat
10 11946881 11946942 repeat
10 1194699 1194737 repeat
10 11947049 11947100 repeat
10 11947424 11947468 repeat
10 11947790 11947824 repeat
10 11947969 11948537 repeat
10 11948848 11949684 repeat
10 11949001 11949027 repeat
10 11949752 11949913 repeat
10 1195058 1195096 repeat
10 11950694 11951055 repeat
10 11952505 11952772 repeat
10 11953047 11953134 repeat
10 11953857 11954197 repeat
10 1195415 1197174 repeat
10 11955593 11963123 repeat
10 11955653 11955674 repeat
10 11955653 11955693 repeat
10 11961881 11961922 repeat
10 11962165 11962218 repeat
10 11962451 11962472 repeat
10 11962451 11962491 repeat
10 11963742 11963959 repeat
10 11964001 11964093 repeat
10 11965552 11965596 repeat
10 11965597 11965918 repeat
10 11965919 11965982 repeat
10 11965983 11966243 repeat
10 11966033 11966061 repeat
10 11966676 11966707 repeat
10 11967051 11967260 repeat
10 11967892 11968078 repeat
10 11968261 11968313 repeat
10 11968355 11968421 repeat
10 11968732 11968810 repeat
10 11968811 11968838 repeat
10 11969536 11969585 repeat
10 11970042 11970222 repeat
10 11970892 11970971 repeat
10 11971412 11971458 repeat
10 11971882 11971985 repeat
10 11972456 11972509 repeat
10 11974806 11974830 repeat
10 11974999 11975024 repeat
10 11975300 11975971 repeat
10 11975623 11975678 repeat
10 11975637 11975662 repeat
10 11976321 11976453 repeat
10 11976656 11976693 repeat
10 1197666 1197692 repeat
10 11976919 11976942 repeat
10 11977029 11977147 repeat
10 11977254 11977278 repeat
10 11977437 11977462 repeat
10 11978205 11978223 repeat
10 11978517 11978639 repeat
10 11978679 11978695 repeat
10 11978681 11978825 repeat
10 11978826 11978878 repeat
10 11978879 11979710 repeat
10 11979465 11979573 repeat
10 11979575 11979593 repeat
10 11979711 11979756 repeat
10 11979757 11979782 repeat
10 11979833 11979913 repeat
10 11979973 11980196 repeat
10 1198044 1198268 repeat
10 11980704 11981315 repeat
10 11981959 11982555 repeat
10 11982553 11982596 repeat
10 11982556 11982596 repeat
10 11982890 11982946 repeat
10 11982950 11982973 repeat
10 11982950 11983006 repeat
10 11982953 11983575 repeat
10 11983576 11983631 repeat
10 11983632 11984045 repeat
10 11984046 11984090 repeat
10 11984091 11984187 repeat
10 11984277 11984609 repeat
10 1198447 1199044 repeat
10 11984744 11984845 repeat
10 11985659 11985865 repeat
10 11986261 11986311 repeat
10 11987330 11988117 repeat
10 11987449 11987511 repeat
10 11987698 11987746 repeat
10 11988220 11988297 repeat
10 11988656 11989368 repeat
10 11989450 11989489 repeat
10 11989490 11994551 repeat
10 11994657 11995041 repeat
10 11995151 11995351 repeat
10 11995431 11996240 repeat
10 11996363 11996751 repeat
10 11996843 11999116 repeat
10 11997695 11997723 repeat
10 11999294 11999338 repeat
10 11999379 11999778 repeat
10 11999750 11999768 repeat
10 12000703 12002339 repeat
10 12002650 12003310 repeat
10 12003143 12003167 repeat
10 12003570 12005108 repeat
10 12006947 12006993 repeat
10 12007025 12007278 repeat
10 12007802 12008109 repeat
10 12007915 12007943 repeat
10 12008165 12009747 repeat
10 12008273 12008308 repeat
10 12010201 12010218 repeat
10 12010599 12011356 repeat
10 12011519 12011631 repeat
10 1201154 1201277 repeat
10 12011717 12011880 repeat
10 12012040 12012116 repeat
10 12012118 12015655 repeat
10 12015827 12015880 repeat
10 12015883 12020982 repeat
10 1201622 1201746 repeat
10 12019299 12019326 repeat
10 12019342 12019373 repeat
10 120203 120235 repeat
10 12022248 12024509 repeat
10 1202240 1202279 repeat
10 12022410 12022527 repeat
10 12022442 12022527 repeat
10 12024646 12024932 repeat
10 12025109 12026011 repeat
10 12026064 12026578 repeat
10 12026304 12026324 repeat
10 1202690 1202890 repeat
10 1202704 1202736 repeat
10 12027106 12027366 repeat
10 12027523 12027936 repeat
10 12027937 12027982 repeat
10 12028253 12028536 repeat
10 12029186 12029296 repeat
10 12029874 12030030 repeat
10 12030154 12030247 repeat
10 12030159 12030245 repeat
10 12030887 12030986 repeat
10 12031144 12031192 repeat
10 12031548 12031692 repeat
10 12032216 12032236 repeat
10 12032275 12034290 repeat
10 12032411 12032459 repeat
10 1203283 1204005 repeat
10 12033932 12033973 repeat
10 12035113 12035389 repeat
10 12035448 12037903 repeat
10 12037954 12038657 repeat
10 12038737 12041590 repeat
10 1204159 1204718 repeat
10 12041683 12041809 repeat
10 12041831 12041909 repeat
10 12042311 12042739 repeat
10 12042437 12042454 repeat
10 12042455 12042494 repeat
10 12042495 12042541 repeat
10 12042531 12042596 repeat
10 12042599 12042660 repeat
10 12042624 12042659 repeat
10 12043284 12043306 repeat
10 12043284 12043485 repeat
10 12043713 12043817 repeat
10 1204390 1204500 repeat
10 12044533 12044837 repeat
10 12047353 12047440 repeat
10 12047393 12047437 repeat
10 1204794 1204821 repeat
10 12048116 12048467 repeat
10 1204887 1205834 repeat
10 12049308 12049481 repeat
10 12049688 12049830 repeat
10 12052141 12052481 repeat
10 1205287 1205319 repeat
10 12053102 12054033 repeat
10 12053402 12053432 repeat
10 12054096 12054138 repeat
10 12054268 12054337 repeat
10 12054651 12055019 repeat
10 12054906 12054952 repeat
10 12055140 12055337 repeat
10 12055809 12056471 repeat
10 12056058 12056104 repeat
10 12056900 12057634 repeat
10 12057677 12058020 repeat
10 1205879 1205901 repeat
10 12059611 12059664 repeat
10 12059613 12059656 repeat
10 12059833 12060104 repeat
10 12060471 12060593 repeat
10 12061147 12061176 repeat
10 12061253 12061355 repeat
10 12061423 12061564 repeat
10 12061611 12062018 repeat
10 1206170 1206221 repeat
10 12061892 12061935 repeat
10 12062152 12062207 repeat
10 12062299 12062338 repeat
10 12062803 12062884 repeat
10 12063546 12063853 repeat
10 12063664 12063699 repeat
10 12063909 12064331 repeat
10 1206406 1206427 repeat
10 12064614 12064637 repeat
10 1206495 1206623 repeat
10 12065015 12065045 repeat
10 12065362 12065671 repeat
10 12067734 12068086 repeat
10 12068706 12068918 repeat
10 1206933 1207000 repeat
10 12069437 12069826 repeat
10 12070995 12071286 repeat
10 12071346 12071416 repeat
10 12071873 12071896 repeat
10 12072202 12072247 repeat
10 12072293 12072396 repeat
10 12072468 12072849 repeat
10 12072934 12073054 repeat
10 12073446 12073469 repeat
10 12073808 12074062 repeat
10 12074550 12074593 repeat
10 12074640 12079910 repeat
10 12074715 12074743 repeat
10 12078489 12078594 repeat
10 12078595 12078616 repeat
10 12079995 12080056 repeat
10 12081496 12081553 repeat
10 12081880 12081909 repeat
10 12081901 12082226 repeat
10 12082408 12082515 repeat
10 12083007 12083133 repeat
10 12083262 12083301 repeat
10 12083281 12083378 repeat
10 1208357 1208385 repeat
10 1208367 1208453 repeat
10 12084111 12084386 repeat
10 12084987 12085242 repeat
10 1208509 1209093 repeat
10 12085123 12085148 repeat
10 12086261 12086311 repeat
10 12086262 12086307 repeat
10 12086906 12087107 repeat
10 12087446 12087477 repeat
10 12087604 12087624 repeat
10 12087715 12088111 repeat
10 12088182 12089114 repeat
10 12088869 12088933 repeat
10 12088871 12088908 repeat
10 12088871 12088933 repeat
10 12089172 12090568 repeat
10 12090587 12090622 repeat
10 12090624 12091610 repeat
10 12090742 12090795 repeat
10 12091614 12091685 repeat
10 12091835 12091899 repeat
10 12092364 12092397 repeat
10 12092884 12092938 repeat
10 12092950 12093041 repeat
10 12094357 12094965 repeat
10 1209480 1209960 repeat
10 12095183 12095982 repeat
10 12096236 12096373 repeat
10 12096466 12097255 repeat
10 12097711 12099141 repeat
10 12098647 12098694 repeat
10 12099547 12099621 repeat
10 12099870 12099996 repeat
10 12100253 12100283 repeat
10 12101553 12101622 repeat
10 12102079 12102236 repeat
10 1210240 1210860 repeat
10 12102464 12102526 repeat
10 12102569 12102724 repeat
10 12102822 12102884 repeat
10 12103131 12103255 repeat
10 12103274 12103299 repeat
10 1210343 1210367 repeat
10 12103504 12103546 repeat
10 12103875 12103909 repeat
10 12104357 12104403 repeat
10 12104543 12104570 repeat
10 12105243 12105785 repeat
10 12105291 12105379 repeat
10 12107795 12107819 repeat
10 12107816 12107985 repeat
10 12109471 12109488 repeat
10 12109489 12109519 repeat
10 12109824 12109975 repeat
10 12110393 12110703 repeat
10 12110572 12110635 repeat
10 12110578 12110635 repeat
10 12111051 12111097 repeat
10 12111125 12111600 repeat
10 12111335 12111355 repeat
10 12111680 12111751 repeat
10 12111813 12111837 repeat
10 12112161 12112323 repeat
10 12112327 12112348 repeat
10 12112740 12112802 repeat
10 12112833 12114440 repeat
10 12112867 12112911 repeat
10 12113343 12113399 repeat
10 12114865 12114995 repeat
10 12115333 12115379 repeat
10 1211545 1211677 repeat
10 12115883 12115957 repeat
10 12115883 12115958 repeat
10 12115943 12118458 repeat
10 1211631 1211692 repeat
10 1211640 1211692 repeat
10 12116888 12116906 repeat
10 12116888 12116914 repeat
10 12118676 12119549 repeat
10 12119598 12121586 repeat
10 12120743 12120772 repeat
10 12121111 12121154 repeat
10 121215 129018 repeat
10 12122462 12123377 repeat
10 1212299 1212384 repeat
10 1212333 1212370 repeat
10 1212437 1212703 repeat
10 12124395 12126022 repeat
10 12126186 12129224 repeat
10 12129258 12129302 repeat
10 12129310 12129439 repeat
10 12129971 12130230 repeat
10 1213089 1213207 repeat
10 12131339 12131438 repeat
10 12132328 12132366 repeat
10 12132368 12132569 repeat
10 12132459 12132485 repeat
10 12132770 12133409 repeat
10 12132984 12133064 repeat
10 12134084 12134290 repeat
10 12134352 12135256 repeat
10 1213480 1213945 repeat
10 12135411 12135498 repeat
10 12135602 12135635 repeat
10 12135750 12135795 repeat
10 12135880 12135920 repeat
10 12136041 12136072 repeat
10 12136137 12136172 repeat
10 12136314 12136324 repeat
10 12136325 12136372 repeat
10 12136373 12136385 repeat
10 12137696 12137741 repeat
10 12137701 12137732 repeat
10 12137809 12137839 repeat
10 12139792 12139810 repeat
10 12142351 12142414 repeat
10 12143640 12143898 repeat
10 12143784 12143802 repeat
10 12144303 12144519 repeat
10 12144512 12144536 repeat
10 12144520 12144536 repeat
10 12144803 12144940 repeat
10 12145075 12145789 repeat
10 1214593 1214829 repeat
10 12145961 12146235 repeat
10 12146764 12147247 repeat
10 12147470 12149434 repeat
10 12149480 12150024 repeat
10 1215009 1215101 repeat
10 12150225 12152182 repeat
10 12150885 12150913 repeat
10 12151556 12151585 repeat
10 12152115 12152190 repeat
10 12152284 12153427 repeat
10 1215257 1215297 repeat
10 1215327 1215727 repeat
10 12153430 12153466 repeat
10 12153515 12153702 repeat
10 12153721 12153810 repeat
10 12153811 12153982 repeat
10 12154085 12154160 repeat
10 12154880 12155063 repeat
10 12155075 12155150 repeat
10 12155280 12155296 repeat
10 12155827 12155857 repeat
10 12155858 12155874 repeat
10 12155961 12156123 repeat
10 12156498 12156647 repeat
10 1215659 1215681 repeat
10 12156673 12156696 repeat
10 12156795 12156955 repeat
10 12157026 12157258 repeat
10 12157594 12157725 repeat
10 12157852 12157966 repeat
10 12158601 12159036 repeat
10 12158982 12159067 repeat
10 12159285 12159506 repeat
10 12159548 12161723 repeat
10 12161886 12162709 repeat
10 12163115 12174050 repeat
10 12163759 12163792 repeat
10 12164790 12164859 repeat
10 1216696 1216848 repeat
10 12167002 12167046 repeat
10 1217388 1217478 repeat
10 12174527 12174601 repeat
10 12175362 12175511 repeat
10 12175782 12176017 repeat
10 12176155 12176298 repeat
10 12176690 12176779 repeat
10 12176862 12177056 repeat
10 12177108 12177300 repeat
10 12177395 12177462 repeat
10 12177697 12178329 repeat
10 12178123 12178156 repeat
10 12178660 12178877 repeat
10 12179148 12179857 repeat
10 1217957 1218017 repeat
10 12180230 12180259 repeat
10 12180386 12180427 repeat
10 12180750 12180780 repeat
10 1218077 1221053 repeat
10 12181275 12181552 repeat
10 12181630 12181773 repeat
10 12181927 12181958 repeat
10 12183232 12183321 repeat
10 12183597 12183708 repeat
10 12183882 12184900 repeat
10 12184030 12184071 repeat
10 12184492 12184524 repeat
10 12184714 12184768 repeat
10 12184970 12185014 repeat
10 12185033 12185189 repeat
10 12186544 12186601 repeat
10 12186894 12187254 repeat
10 12187556 12187777 repeat
10 12187822 12188309 repeat
10 12188849 12189425 repeat
10 12189486 12189711 repeat
10 12189850 12190712 repeat
10 12191136 12192243 repeat
10 12192462 12192780 repeat
10 12192576 12192658 repeat
10 12192713 12192783 repeat
10 12192931 12192956 repeat
10 12192957 12192974 repeat
10 12195009 12195675 repeat
10 12195720 12195786 repeat
10 12196086 12196120 repeat
10 12196655 12196724 repeat
10 12196942 12196978 repeat
10 12196979 12197006 repeat
10 12197018 12197071 repeat
10 12198533 12198827 repeat
10 12199033 12199067 repeat
10 12199365 12199501 repeat
10 12199586 12199666 repeat
10 12200491 12200534 repeat
10 12201107 12201133 repeat
10 12201378 12201692 repeat
10 12202644 12202992 repeat
10 12204617 12204705 repeat
10 12204806 12204836 repeat
10 12205421 12205602 repeat
10 12205839 12206137 repeat
10 12206794 12206859 repeat
10 12207938 12208435 repeat
10 12209482 12210991 repeat
10 12211670 12211703 repeat
10 12212697 12212758 repeat
10 12212834 12213011 repeat
10 1221352 1226149 repeat
10 12214240 12214283 repeat
10 12214381 12214526 repeat
10 12214579 12214714 repeat
10 12214920 12214984 repeat
10 12215018 12215703 repeat
10 12215214 12215272 repeat
10 12215704 12216011 repeat
10 12216053 12216526 repeat
10 12216057 12216119 repeat
10 12216527 12216563 repeat
10 12216577 12216768 repeat
10 12216911 12217013 repeat
10 12217128 12217186 repeat
10 12217317 12217376 repeat
10 12217908 12218165 repeat
10 12218273 12218850 repeat
10 12218436 12218479 repeat
10 12218436 12218496 repeat
10 12219042 12219386 repeat
10 12219512 12220149 repeat
10 12219845 12219905 repeat
10 12219845 12219923 repeat
10 12220275 12220374 repeat
10 12220380 12220604 repeat
10 12220673 12223418 repeat
10 12224935 12225002 repeat
10 12227079 12227115 repeat
10 12227188 12227694 repeat
10 12227862 12227934 repeat
10 12228398 12228605 repeat
10 12228678 12228753 repeat
10 12229792 12229900 repeat
10 12230014 12230038 repeat
10 12230040 12230271 repeat
10 12231038 12231148 repeat
10 12231539 12231781 repeat
10 12231882 12231969 repeat
10 12232103 12232249 repeat
10 12232599 12232680 repeat
10 12232816 12232919 repeat
10 12233316 12233544 repeat
10 12233913 12234160 repeat
10 12235012 12235049 repeat
10 12235640 12235661 repeat
10 12235713 12235934 repeat
10 12236039 12238069 repeat
10 12238147 12238243 repeat
10 12238286 12238312 repeat
10 12238583 12238892 repeat
10 12239013 12239479 repeat
10 12239914 12240758 repeat
10 12240858 12241459 repeat
10 12241617 12241714 repeat
10 12241770 12241803 repeat
10 12244362 12244490 repeat
10 12244464 12244490 repeat
10 12244624 12245058 repeat
10 12245086 12245135 repeat
10 12245342 12245386 repeat
10 12245460 12245779 repeat
10 12245958 12246091 repeat
10 12246339 12246363 repeat
10 12246765 12247128 repeat
10 12247260 12247280 repeat
10 12247260 12247283 repeat
10 12247281 12247374 repeat
10 12247529 12247760 repeat
10 12248150 12248495 repeat
10 12249241 12249837 repeat
10 12250084 12250291 repeat
10 12250086 12250106 repeat
10 12251260 12251281 repeat
10 12251509 12251609 repeat
10 12252697 12252834 repeat
10 12253098 12253144 repeat
10 12253522 12253757 repeat
10 12253845 12253878 repeat
10 12253901 12254014 repeat
10 12254319 12254437 repeat
10 12254598 12254655 repeat
10 12254610 12254658 repeat
10 12254859 12254971 repeat
10 12254868 12254884 repeat
10 12254884 12254902 repeat
10 12254884 12254912 repeat
10 12255032 12255065 repeat
10 12255032 12255066 repeat
10 12255066 12258554 repeat
10 12255227 12255258 repeat
10 12258638 12258674 repeat
10 12259738 12259993 repeat
10 12259754 12259790 repeat
10 12260133 12260196 repeat
10 12260619 12260776 repeat
10 12260961 12261117 repeat
10 12262425 12262825 repeat
10 12262627 12262703 repeat
10 12262627 12262707 repeat
10 12262878 12262965 repeat
10 12263182 12265810 repeat
10 12266340 12267493 repeat
10 12266910 12266953 repeat
10 1226711 1226994 repeat
10 12267230 12267250 repeat
10 12267230 12267296 repeat
10 12267251 12267309 repeat
10 12268547 12268626 repeat
10 12268677 12269089 repeat
10 12268893 12268915 repeat
10 12268893 12268917 repeat
10 12268896 12268917 repeat
10 12269095 12269145 repeat
10 12269188 12269234 repeat
10 12269865 12269904 repeat
10 12269865 12269942 repeat
10 12269927 12270133 repeat
10 12270580 12270845 repeat
10 12270649 12270671 repeat
10 12270649 12270673 repeat
10 12270652 12270673 repeat
10 12270851 12270901 repeat
10 12270944 12270992 repeat
10 12271598 12271747 repeat
10 1227188 1227620 repeat
10 12272523 12272595 repeat
10 12273253 12273710 repeat
10 12273386 12273418 repeat
10 12273721 12273760 repeat
10 12273761 12273877 repeat
10 12273939 12273966 repeat
10 12273998 12274027 repeat
10 12274857 12275006 repeat
10 12275007 12275110 repeat
10 12275116 12276111 repeat
10 1227529 1227574 repeat
10 12276656 12276685 repeat
10 12277007 12277049 repeat
10 12277576 12277662 repeat
10 12278282 12278359 repeat
10 12278476 12278607 repeat
10 12278681 12278706 repeat
10 12279664 12280177 repeat
10 12280279 12281300 repeat
10 12280823 12280859 repeat
10 12280937 12280984 repeat
10 12281959 12282155 repeat
10 1228214 1228332 repeat
10 12282463 12282662 repeat
10 12282746 12283028 repeat
10 12283211 12295614 repeat
10 1228450 1228559 repeat
10 1228467 1228549 repeat
10 12284680 12284726 repeat
10 12285051 12285089 repeat
10 12285075 12285119 repeat
10 12285306 12285357 repeat
10 1228560 1228610 repeat
10 12285727 12285791 repeat
10 1228611 1228785 repeat
10 1228622 1228658 repeat
10 1228709 1228772 repeat
10 12288876 12288932 repeat
10 1229000 1229376 repeat
10 12290733 12290779 repeat
10 12291104 12291142 repeat
10 12291128 12291172 repeat
10 12291359 12291410 repeat
10 12291780 12291844 repeat
10 1229510 1230605 repeat
10 12295958 12296329 repeat
10 12296048 12296077 repeat
10 12296048 12296078 repeat
10 12296516 12296888 repeat
10 12297518 12297536 repeat
10 12297537 12297571 repeat
10 12297572 12297601 repeat
10 12297576 12297630 repeat
10 12297578 12297688 repeat
10 12298175 12298436 repeat
10 12298192 12298346 repeat
10 12298347 12298402 repeat
10 12298489 12298570 repeat
10 12298571 12298693 repeat
10 12298694 12298776 repeat
10 12299040 12299083 repeat
10 12299914 12299952 repeat
10 12300180 12300514 repeat
10 12300917 12301946 repeat
10 12302099 12302161 repeat
10 12302553 12302917 repeat
10 12302587 12302652 repeat
10 12303094 12303134 repeat
10 12304057 12305266 repeat
10 12304113 12304188 repeat
10 12304189 12304228 repeat
10 12305234 12305304 repeat
10 12305242 12305304 repeat
10 12305427 12305704 repeat
10 1230580 1230648 repeat
10 12306177 12308348 repeat
10 12306198 12306259 repeat
10 1230626 1230648 repeat
10 12306362 12306450 repeat
10 12306369 12306512 repeat
10 12306648 12306685 repeat
10 1230667 1230834 repeat
10 12307139 12307202 repeat
10 12307241 12307277 repeat
10 12307355 12307377 repeat
10 12307875 12307905 repeat
10 12308498 12308594 repeat
10 12308848 12308993 repeat
10 12309057 12309110 repeat
10 12309287 12309544 repeat
10 12309340 12309386 repeat
10 12309389 12309422 repeat
10 12309588 12309697 repeat
10 12310114 12310358 repeat
10 12310492 12310843 repeat
10 12310857 12310885 repeat
10 12310886 12311082 repeat
10 1231106 1232077 repeat
10 12311136 12311189 repeat
10 12311808 12311879 repeat
10 12311927 12312313 repeat
10 12312437 12312472 repeat
10 12312666 12313148 repeat
10 12312799 12312816 repeat
10 12313425 12313527 repeat
10 12313916 12313943 repeat
10 12314357 12314590 repeat
10 12315067 12315102 repeat
10 12315431 12315560 repeat
10 12315637 12315654 repeat
10 12315662 12315712 repeat
10 12316333 12316854 repeat
10 12316512 12316635 repeat
10 12316512 12316665 repeat
10 12317238 12317274 repeat
10 12317513 12318195 repeat
10 12318494 12318547 repeat
10 12318494 12322382 repeat
10 12318567 12318602 repeat
10 1232161 1234918 repeat
10 12323704 12325100 repeat
10 12323954 12323997 repeat
10 12324694 12324783 repeat
10 1232478 1232514 repeat
10 12324824 12324874 repeat
10 12324954 12325050 repeat
10 1232530 1232583 repeat
10 12325428 12325480 repeat
10 12326649 12326774 repeat
10 12329548 12329600 repeat
10 12330334 12331318 repeat
10 12330416 12330455 repeat
10 12330427 12330455 repeat
10 12331155 12331203 repeat
10 1233254 1233334 repeat
10 12332883 12332995 repeat
10 12333785 12335996 repeat
10 12336125 12336631 repeat
10 12336755 12337053 repeat
10 1233752 1233869 repeat
10 1233765 1233869 repeat
10 12337735 12338018 repeat
10 12338720 12338889 repeat
10 12339977 12340041 repeat
10 12340721 12340788 repeat
10 12340835 12340887 repeat
10 12341182 12341227 repeat
10 12341399 12341422 repeat
10 12341459 12341496 repeat
10 12341838 12342209 repeat
10 12342581 12342926 repeat
10 12343013 12343058 repeat
10 12343194 12343240 repeat
10 12343408 12343443 repeat
10 12343533 12343729 repeat
10 12344420 12344489 repeat
10 12344681 12344792 repeat
10 12345693 12345727 repeat
10 12345934 12345975 repeat
10 12346817 12347114 repeat
10 12347598 12349048 repeat
10 12349286 12349848 repeat
10 12349697 12349723 repeat
10 12349756 12349788 repeat
10 12350300 12350331 repeat
10 12350617 12351328 repeat
10 12350906 12350927 repeat
10 12351728 12352041 repeat
10 12352450 12352659 repeat
10 12352631 12352660 repeat
10 1235266 1238632 repeat
10 12352902 12353368 repeat
10 1235291 1235338 repeat
10 1235400 1235532 repeat
10 12354344 12356078 repeat
10 12355377 12355424 repeat
10 1235543 1235561 repeat
10 12356461 12357176 repeat
10 12357478 12357539 repeat
10 12357957 12358014 repeat
10 12358271 12358841 repeat
10 1235940 1235968 repeat
10 12360944 12361808 repeat
10 12361009 12361064 repeat
10 12361114 12361185 repeat
10 12361114 12361238 repeat
10 12361820 12361867 repeat
10 12361820 12361890 repeat
10 12361820 12361903 repeat
10 12361820 12361933 repeat
10 1236182 1236228 repeat
10 12361869 12362605 repeat
10 12362289 12362366 repeat
10 12362368 12362386 repeat
10 12362513 12362544 repeat
10 12362633 12362665 repeat
10 12362791 12363489 repeat
10 1236327 1236358 repeat
10 12363610 12363685 repeat
10 12363790 12363880 repeat
10 12364018 12364601 repeat
10 12364396 12364445 repeat
10 12365098 12365249 repeat
10 12365407 12366027 repeat
10 12366108 12366183 repeat
10 12367025 12367071 repeat
10 12367513 12367536 repeat
10 12367587 12367628 repeat
10 12367900 12369403 repeat
10 12369633 12370431 repeat
10 1237085 1237170 repeat
10 12372313 12372334 repeat
10 12372992 12373134 repeat
10 12373076 12373144 repeat
10 12373185 12373284 repeat
10 12373404 12373931 repeat
10 12374113 12374881 repeat
10 12375732 12375831 repeat
10 12375859 12375896 repeat
10 12376254 12376283 repeat
10 12376648 12377077 repeat
10 12377509 12377780 repeat
10 12378563 12378597 repeat
10 12379815 12380223 repeat
10 12380695 12380949 repeat
10 12381027 12381341 repeat
10 12382030 12382364 repeat
10 12382668 12382709 repeat
10 12382738 12382808 repeat
10 12382894 12382920 repeat
10 12383167 12384464 repeat
10 12383659 12384005 repeat
10 12383668 12384005 repeat
10 12384103 12384154 repeat
10 12384376 12384439 repeat
10 12384522 12384852 repeat
10 12384597 12384647 repeat
10 12384917 12385296 repeat
10 12385029 12385072 repeat
10 12385513 12386548 repeat
10 12385983 12386043 repeat
10 12386313 12386373 repeat
10 12387502 12388308 repeat
10 12387710 12387754 repeat
10 12387758 12387817 repeat
10 12388843 12388917 repeat
10 12388884 12388922 repeat
10 12389065 12389127 repeat
10 12389324 12389347 repeat
10 12389435 12389473 repeat
10 12389606 12389660 repeat
10 12390080 12390253 repeat
10 12390602 12391028 repeat
10 12390774 12390816 repeat
10 12390776 12390816 repeat
10 12390858 12390891 repeat
10 12390974 12391009 repeat
10 12391167 12392070 repeat
10 12392135 12392326 repeat
10 12392328 12392366 repeat
10 12392597 12398123 repeat
10 12392902 12392978 repeat
10 1239380 1239433 repeat
10 12399292 12399979 repeat
10 12399354 12399395 repeat
10 1239988 1240429 repeat
10 12400001 12406526 repeat
10 12405007 12405054 repeat
10 12405327 12405368 repeat
10 12405599 12405668 repeat
10 12405901 12405942 repeat
10 12406808 12407054 repeat
10 12407136 12407472 repeat
10 12407400 12407437 repeat
10 12407635 12407822 repeat
10 12408225 12408261 repeat
10 12408262 12408297 repeat
10 12408263 12408585 repeat
10 12408324 12408354 repeat
10 12408918 12408988 repeat
10 12408993 12410831 repeat
10 12411640 12411854 repeat
10 12411643 12411692 repeat
10 1241200 1241228 repeat
10 12413527 12414874 repeat
10 12415101 12415454 repeat
10 1241516 1241534 repeat
10 12415942 12416216 repeat
10 1241597 1241681 repeat
10 12416283 12416334 repeat
10 12416324 12416835 repeat
10 12416961 12416983 repeat
10 12417004 12422208 repeat
10 12417175 12417293 repeat
10 12418541 12418597 repeat
10 1241908 1241966 repeat
10 12422212 12422264 repeat
10 1242245 1242266 repeat
10 12422853 12422899 repeat
10 12423316 12423353 repeat
10 12423511 12423541 repeat
10 12423631 12423670 repeat
10 1242386 1242409 repeat
10 12423997 12424492 repeat
10 12424793 12424893 repeat
10 12425333 12425468 repeat
10 12426251 12426558 repeat
10 12426984 12427474 repeat
10 12427554 12427799 repeat
10 12427872 12427952 repeat
10 12428155 12428197 repeat
10 12428317 12428497 repeat
10 12429138 12429383 repeat
10 12429520 12429575 repeat
10 12430660 12430971 repeat
10 12431809 12431833 repeat
10 12431834 12431859 repeat
10 12431835 12432146 repeat
10 12431860 12431909 repeat
10 12431968 12431999 repeat
10 12432006 12432053 repeat
10 12432211 12432573 repeat
10 1243246 1243275 repeat
10 12432630 12432686 repeat
10 12432676 12432754 repeat
10 12432922 12433318 repeat
10 1243309 1243375 repeat
10 12433643 12433871 repeat
10 12434240 12434537 repeat
10 1243431 1243475 repeat
10 12434585 12434672 repeat
10 12434744 12434800 repeat
10 12434912 12434946 repeat
10 12435374 12435392 repeat
10 12435549 12435577 repeat
10 12436832 12437912 repeat
10 12437518 12437549 repeat
10 12438942 12438991 repeat
10 12439265 12439287 repeat
10 12440099 12440995 repeat
10 12440682 12440747 repeat
10 12441177 12441236 repeat
10 12441760 12441838 repeat
10 12442165 12442740 repeat
10 12443869 12444010 repeat
10 12444191 12444221 repeat
10 12444229 12444457 repeat
10 12444392 12444421 repeat
10 12444525 12444609 repeat
10 12446598 12446631 repeat
10 12447613 12448586 repeat
10 1244785 1245100 repeat
10 12448569 12448617 repeat
10 12448572 12448617 repeat
10 12448664 12448713 repeat
10 12448684 12448951 repeat
10 12448871 12448926 repeat
10 12449043 12449202 repeat
10 12449043 12449295 repeat
10 12449207 12449764 repeat
10 12449937 12450509 repeat
10 12450740 12450775 repeat
10 12450924 12451667 repeat
10 1245101 1245171 repeat
10 12451052 12451099 repeat
10 1245172 1245414 repeat
10 12452472 12452515 repeat
10 12452929 12453040 repeat
10 12453359 12453405 repeat
10 12453362 12453633 repeat
10 1245343 1245374 repeat
10 12453435 12453489 repeat
10 12454067 12454251 repeat
10 12454468 12454651 repeat
10 12455087 12455250 repeat
10 12455251 12455319 repeat
10 12455320 12456441 repeat
10 12455467 12455485 repeat
10 12456192 12456220 repeat
10 12456494 12456544 repeat
10 12458306 12458637 repeat
10 1245879 1246406 repeat
10 12458869 12458894 repeat
10 12459035 12459070 repeat
10 12460525 12460674 repeat
10 12460891 12462152 repeat
10 12461116 12461168 repeat
10 12461200 12461253 repeat
10 12462298 12462713 repeat
10 12462810 12464093 repeat
10 12463061 12463092 repeat
10 12464399 12464562 repeat
10 12464847 12464948 repeat
10 12465000 12465023 repeat
10 12465024 12465065 repeat
10 12465066 12465579 repeat
10 12465201 12465222 repeat
10 1246525 1247116 repeat
10 12465837 12466091 repeat
10 12465922 12465957 repeat
10 12466682 12467387 repeat
10 12467497 12467531 repeat
10 12468088 12468288 repeat
10 1246845 1246893 repeat
10 12468935 12468969 repeat
10 12469086 12469639 repeat
10 12469252 12469295 repeat
10 12469266 12469301 repeat
10 1246934 1247006 repeat
10 12469883 12470043 repeat
10 12470026 12470048 repeat
10 1247007 1247035 repeat
10 1247036 1247085 repeat
10 12470821 12470905 repeat
10 12471030 12471211 repeat
10 12472507 12472645 repeat
10 12473574 12473643 repeat
10 12475340 12476011 repeat
10 12475945 12475979 repeat
10 12476169 12476273 repeat
10 12476392 12476567 repeat
10 12477167 12477626 repeat
10 1247787 1248290 repeat
10 12478296 12478478 repeat
10 12478660 12478686 repeat
10 12478775 12479325 repeat
10 12479024 12479104 repeat
10 12479594 12485631 repeat
10 1248445 1248678 repeat
10 12485632 12485660 repeat
10 12485858 12485924 repeat
10 12488174 12488290 repeat
10 12488789 12488816 repeat
10 12488861 12488978 repeat
10 12489247 12489276 repeat
10 12489511 12489705 repeat
10 12491224 12491346 repeat
10 12491505 12491921 repeat
10 12492347 12492821 repeat
10 12492822 12492892 repeat
10 12492893 12493021 repeat
10 1249332 1249625 repeat
10 12493421 12493683 repeat
10 12494166 12494236 repeat
10 12494911 12495342 repeat
10 12495395 12495632 repeat
10 12496083 12496113 repeat
10 12496553 12496726 repeat
10 12496831 12496958 repeat
10 12497145 12497534 repeat
10 12497653 12497673 repeat
10 12497674 12497701 repeat
10 12497852 12497872 repeat
10 12498065 12498345 repeat
10 12498376 12498395 repeat
10 12498426 12498796 repeat
10 12498508 12498557 repeat
10 12498906 12499010 repeat
10 12499014 12499042 repeat
10 12499127 12499578 repeat
10 12499824 12499986 repeat
10 12500564 12500824 repeat
10 1250069 1250238 repeat
10 12501123 12503806 repeat
10 12501834 12501898 repeat
10 12503887 12504139 repeat
10 12504215 12504294 repeat
10 12504583 12507753 repeat
10 1250735 1250913 repeat
10 12507671 12507705 repeat
10 12510108 12510205 repeat
10 12511602 12516492 repeat
10 1251282 1251468 repeat
10 1251316 1251341 repeat
10 12516567 12517316 repeat
10 12517740 12518561 repeat
10 12518696 12519298 repeat
10 12519474 12519504 repeat
10 12519508 12532098 repeat
10 1252267 1252315 repeat
10 1252677 1252737 repeat
10 1252799 1252992 repeat
10 12529762 12529823 repeat
10 12529762 12529841 repeat
10 1253211 1253232 repeat
10 12532238 12532305 repeat
10 12532864 12537633 repeat
10 12536384 12536419 repeat
10 12537738 12537770 repeat
10 12537765 12546559 repeat
10 1253899 1260108 repeat
10 12546721 12549173 repeat
10 12549234 12549582 repeat
10 12549766 12549868 repeat
10 12549896 12549966 repeat
10 12549953 12550039 repeat
10 12550196 12550999 repeat
10 12551069 12551119 repeat
10 12551235 12551981 repeat
10 12551674 12551735 repeat
10 12551681 12551735 repeat
10 12552651 12554291 repeat
10 12554606 12554736 repeat
10 12555368 12557889 repeat
10 12558186 12558233 repeat
10 12558195 12559781 repeat
10 12558234 12558260 repeat
10 12558472 12558828 repeat
10 12558829 12558861 repeat
10 12558862 12558947 repeat
10 12558862 12558993 repeat
10 12558862 12559132 repeat
10 12559237 12559302 repeat
10 12559752 12559851 repeat
10 12560306 12560330 repeat
10 12560345 12562152 repeat
10 12560625 12560680 repeat
10 12560799 12560825 repeat
10 12560934 12560979 repeat
10 12562150 12562177 repeat
10 12562152 12562177 repeat
10 12562153 12562177 repeat
10 12562229 12562456 repeat
10 12562586 12562607 repeat
10 12563311 12563362 repeat
10 12564607 12564669 repeat
10 12564744 12565891 repeat
10 12565746 12565778 repeat
10 12565841 12565868 repeat
10 12566439 12566480 repeat
10 12566515 12566572 repeat
10 12566616 12566675 repeat
10 12566676 12566720 repeat
10 12566721 12567757 repeat
10 12567975 12569587 repeat
10 12568700 12568733 repeat
10 12569081 12569097 repeat
10 12569092 12569141 repeat
10 12569098 12569134 repeat
10 12569135 12569141 repeat
10 12569935 12570163 repeat
10 12569958 12569989 repeat
10 12570467 12570568 repeat
10 12570758 12570822 repeat
10 12571110 12571273 repeat
10 12571421 12571451 repeat
10 12571570 12571749 repeat
10 12572518 12572772 repeat
10 12573349 12573450 repeat
10 12573724 12573890 repeat
10 12573952 12573987 repeat
10 12573995 12574376 repeat
10 12574006 12574043 repeat
10 12574377 12574420 repeat
10 12574426 12574943 repeat
10 12574771 12574798 repeat
10 12575199 12575305 repeat
10 12575402 12575443 repeat
10 12575763 12575800 repeat
10 12575763 12576017 repeat
10 12576018 12576059 repeat
10 12576060 12576466 repeat
10 12576467 12576521 repeat
10 12576522 12577056 repeat
10 12577110 12585229 repeat
10 12584589 12584623 repeat
10 12585300 12585344 repeat
10 12585513 12585621 repeat
10 12586310 12586423 repeat
10 12586684 12586721 repeat
10 12587290 12587410 repeat
10 12587316 12587396 repeat
10 12587362 12587405 repeat
10 12587366 12587405 repeat
10 12587372 12587392 repeat
10 12587387 12587392 repeat
10 12587393 12587423 repeat
10 12587397 12587424 repeat
10 12587398 12587424 repeat
10 12588282 12588343 repeat
10 12588599 12589040 repeat
10 12589182 12590087 repeat
10 12590162 12591312 repeat
10 12591431 12592461 repeat
10 12592522 12592886 repeat
10 12593103 12593237 repeat
10 12593307 12593667 repeat
10 12593902 12594932 repeat
10 12594221 12594267 repeat
10 12594225 12594267 repeat
10 12594514 12594702 repeat
10 12595053 12595231 repeat
10 12595605 12595998 repeat
10 12596074 12596151 repeat
10 12596309 12596376 repeat
10 12596922 12597152 repeat
10 12597136 12597164 repeat
10 12597579 12597894 repeat
10 12597587 12597616 repeat
10 12597587 12597639 repeat
10 12597871 12597906 repeat
10 12597919 12597963 repeat
10 12598212 12599288 repeat
10 12598939 12599020 repeat
10 12599746 12599822 repeat
10 12600484 12600664 repeat
10 12600734 12601455 repeat
10 12601245 12601273 repeat
10 12601685 12602638 repeat
10 12602334 12602470 repeat
10 12602952 12604038 repeat
10 12603018 12603069 repeat
10 12603067 12603140 repeat
10 12604243 12605048 repeat
10 12604392 12604423 repeat
10 12604558 12604600 repeat
10 12604958 12604976 repeat
10 12605416 12605897 repeat
10 12606098 12607055 repeat
10 12606906 12606935 repeat
10 12607116 12610371 repeat
10 1260764 1261191 repeat
10 12608893 12608930 repeat
10 1260929 1260961 repeat
10 12609443 12609538 repeat
10 12609964 12609981 repeat
10 12610432 12611243 repeat
10 1261113 1261189 repeat
10 12611133 12611179 repeat
10 12611425 12612052 repeat
10 12611669 12611883 repeat
10 1261197 1261248 repeat
10 1261251 1261391 repeat
10 12613036 12613394 repeat
10 12613437 12614889 repeat
10 12615248 12615486 repeat
10 12615693 12616148 repeat
10 12616352 12617283 repeat
10 1261694 1262481 repeat
10 12617260 12617290 repeat
10 12617422 12618048 repeat
10 12617906 12617911 repeat
10 12617912 12617930 repeat
10 12617912 12617948 repeat
10 12617949 12617965 repeat
10 12618094 12618112 repeat
10 12618154 12618520 repeat
10 12618632 12619158 repeat
10 12618637 12618692 repeat
10 12618752 12618784 repeat
10 12619202 12619316 repeat
10 12619565 12625825 repeat
10 12624225 12624256 repeat
10 1262610 1264441 repeat
10 12626309 12626852 repeat
10 12626502 12626591 repeat
10 12626640 12626691 repeat
10 12626926 12628036 repeat
10 12627262 12627292 repeat
10 12627271 12627292 repeat
10 12627293 12627333 repeat
10 12627334 12627353 repeat
10 12627761 12627812 repeat
10 12628316 12629100 repeat
10 12628566 12628646 repeat
10 12628698 12628731 repeat
10 12629436 12630353 repeat
10 12630396 12630884 repeat
10 12631020 12631708 repeat
10 12631822 12631846 repeat
10 12632012 12632031 repeat
10 12632248 12632280 repeat
10 12632258 12632516 repeat
10 12632497 12632542 repeat
10 12632560 12633816 repeat
10 12633912 12634103 repeat
10 12634216 12635017 repeat
10 12635137 12635859 repeat
10 12635903 12636324 repeat
10 12636479 12636746 repeat
10 12637001 12640152 repeat
10 12640199 12641180 repeat
10 12641332 12643740 repeat
10 12643022 12643043 repeat
10 12643898 12644221 repeat
10 12644209 12644228 repeat
10 12644295 12644600 repeat
10 12644729 12645245 repeat
10 12646154 12646458 repeat
10 12646522 12646531 repeat
10 12646532 12646556 repeat
10 12646557 12646607 repeat
10 12646557 12646822 repeat
10 12646589 12646608 repeat
10 1264708 1265377 repeat
10 12647084 12647503 repeat
10 12647459 12647501 repeat
10 12647561 12648221 repeat
10 12647972 12648013 repeat
10 12648495 12649084 repeat
10 12649187 12649272 repeat
10 12649282 12649493 repeat
10 12649971 12654771 repeat
10 1265120 1265143 repeat
10 1265436 1265797 repeat
10 12655250 12659813 repeat
10 1265950 1266058 repeat
10 12660135 12660216 repeat
10 12660251 12660277 repeat
10 12660365 12660545 repeat
10 12661279 12662697 repeat
10 1266279 1277718 repeat
10 12662927 12662960 repeat
10 12663002 12663157 repeat
10 12663392 12663444 repeat
10 12663395 12664006 repeat
10 12663543 12663587 repeat
10 12664291 12664705 repeat
10 12664940 12664985 repeat
10 12665215 12666549 repeat
10 12665436 12665491 repeat
10 12666700 12667347 repeat
10 12667398 12667457 repeat
10 12667458 12667586 repeat
10 12667924 12667978 repeat
10 12668073 12668157 repeat
10 12668104 12668177 repeat
10 12668327 12668477 repeat
10 12668647 12668803 repeat
10 12668780 12668803 repeat
10 12669014 12670679 repeat
10 12669482 12669560 repeat
10 12669650 12669705 repeat
10 12670806 12671207 repeat
10 12671130 12671169 repeat
10 12671335 12674996 repeat
10 12675405 12675444 repeat
10 12675788 12676009 repeat
10 12676074 12676699 repeat
10 12676235 12676322 repeat
10 12676775 12676805 repeat
10 12676814 12677590 repeat
10 12677830 12677853 repeat
10 12677977 12678065 repeat
10 12678134 12680186 repeat
10 12680320 12699680 repeat
10 12680536 12680554 repeat
10 12681800 12681840 repeat
10 126977 127035 repeat
10 1269850 1269868 repeat
10 12700040 12702004 repeat
10 12701843 12701924 repeat
10 12701858 12701924 repeat
10 12702082 12702186 repeat
10 12702343 12703071 repeat
10 12702350 12702402 repeat
10 12702736 12702784 repeat
10 12702761 12702790 repeat
10 12702761 12702871 repeat
10 12704355 12704403 repeat
10 127056 127101 repeat
10 12706191 12706218 repeat
10 12706222 12706264 repeat
10 12706285 12706313 repeat
10 12706327 12706381 repeat
10 12706647 12706690 repeat
10 1270690 1270742 repeat
10 12707425 12707462 repeat
10 12708194 12708220 repeat
10 12708488 12708517 repeat
10 12708605 12708634 repeat
10 12708641 12709138 repeat
10 12708981 12709044 repeat
10 12709083 12709116 repeat
10 12709196 12709415 repeat
10 12711578 12711877 repeat
10 12712060 12712480 repeat
10 12712853 12712885 repeat
10 12713017 12713197 repeat
10 12713290 12713434 repeat
10 1271354 1271405 repeat
10 12714202 12714260 repeat
10 12715180 12715292 repeat
10 12716312 12716547 repeat
10 12717620 12717909 repeat
10 12717737 12717774 repeat
10 12722944 12722990 repeat
10 12724556 12724774 repeat
10 12724561 12724588 repeat
10 12724858 12725203 repeat
10 12725245 12725273 repeat
10 12725276 12725478 repeat
10 12725279 12725320 repeat
10 12725338 12725433 repeat
10 12725448 12725639 repeat
10 12725450 12725473 repeat
10 12725751 12725776 repeat
10 12725759 12726037 repeat
10 12726392 12731780 repeat
10 12730134 12730159 repeat
10 12731962 12732577 repeat
10 12732809 12733042 repeat
10 12733127 12733344 repeat
10 12733459 12733898 repeat
10 12733831 12733859 repeat
10 12733955 12734078 repeat
10 12734160 12734271 repeat
10 12735284 12735551 repeat
10 12736023 12736942 repeat
10 12736751 12736783 repeat
10 12738073 12740256 repeat
10 1273959 1273991 repeat
10 12740520 12741135 repeat
10 12741192 12742547 repeat
10 12743172 12743749 repeat
10 12744397 12744490 repeat
10 12744629 12744732 repeat
10 12745979 12746419 repeat
10 12746094 12746152 repeat
10 12747185 12747203 repeat
10 12748639 12748820 repeat
10 12748956 12749130 repeat
10 12749610 12751707 repeat
10 12751283 12751306 repeat
10 12751387 12751445 repeat
10 12751972 12758059 repeat
10 12752264 12752306 repeat
10 12752424 12752475 repeat
10 12753579 12753622 repeat
10 12757637 12757658 repeat
10 12757739 12757797 repeat
10 12758324 12760450 repeat
10 12758616 12758658 repeat
10 12758776 12758827 repeat
10 12761006 12761341 repeat
10 12761918 12761952 repeat
10 12762080 12762625 repeat
10 12762428 12762462 repeat
10 12762822 12762848 repeat
10 12763086 12763148 repeat
10 12763238 12763339 repeat
10 12764019 12764118 repeat
10 12764127 12764559 repeat
10 12764760 12764848 repeat
10 12764865 12765201 repeat
10 12764873 12764924 repeat
10 12765801 12766611 repeat
10 12766164 12766212 repeat
10 12766228 12766272 repeat
10 12766797 12766881 repeat
10 12767015 12767172 repeat
10 12767547 12767590 repeat
10 12767554 12767596 repeat
10 12768082 12768104 repeat
10 12769371 12769406 repeat
10 12769483 12769525 repeat
10 12769794 12770608 repeat
10 12770978 12771126 repeat
10 12771887 12771951 repeat
10 12772603 12772800 repeat
10 12772949 12773186 repeat
10 12773028 12773049 repeat
10 12775207 12775324 repeat
10 12775974 12776005 repeat
10 12776148 12782622 repeat
10 12782840 12782970 repeat
10 12782963 12782987 repeat
10 12782971 12782987 repeat
10 12783203 12783263 repeat
10 12783292 12783323 repeat
10 12783898 12783940 repeat
10 12784067 12784167 repeat
10 12785493 12785515 repeat
10 12786007 12786121 repeat
10 12786506 12786663 repeat
10 12786700 12786868 repeat
10 12787855 12787976 repeat
10 12788008 12788057 repeat
10 12788101 12788268 repeat
10 12788215 12788238 repeat
10 12788323 12788549 repeat
10 12788609 12788730 repeat
10 12788921 12788938 repeat
10 12789574 12789817 repeat
10 12790084 12790259 repeat
10 12790804 12791034 repeat
10 1279228 1280007 repeat
10 12792481 12792549 repeat
10 12792934 12793063 repeat
10 12794567 12794736 repeat
10 12794969 12795000 repeat
10 12796934 12796961 repeat
10 12796963 12796988 repeat
10 12797229 12797250 repeat
10 12797384 12797420 repeat
10 12797406 12797450 repeat
10 12797508 12797542 repeat
10 12797557 12797791 repeat
10 12797930 12798094 repeat
10 12798219 12798308 repeat
10 12798553 12798649 repeat
10 12798716 12800000 repeat
10 12799358 12799374 repeat
10 12799812 12799833 repeat
10 12800001 12801571 repeat
10 1280056 1280869 repeat
10 12801921 12801974 repeat
10 12802936 12802986 repeat
10 12805536 12806581 repeat
10 1280733 1280785 repeat
10 12807706 12807828 repeat
10 12807812 12807872 repeat
10 12808483 12808510 repeat
10 12808698 12808738 repeat
10 12808824 12809047 repeat
10 12809126 12809323 repeat
10 12809170 12809239 repeat
10 12810434 12810457 repeat
10 12810588 12810818 repeat
10 1281073 1281146 repeat
10 12810883 12811687 repeat
10 12811052 12811101 repeat
10 1281129 1281220 repeat
10 12811949 12812508 repeat
10 12812680 12813473 repeat
10 12813044 12813098 repeat
10 12813164 12813196 repeat
10 12813539 12813720 repeat
10 1281381 1281608 repeat
10 12814747 12814854 repeat
10 12815385 12815416 repeat
10 12815975 12816057 repeat
10 12816528 12816587 repeat
10 12819115 12819368 repeat
10 1281948 1282172 repeat
10 12819532 12819580 repeat
10 12820738 12821389 repeat
10 12820866 12820917 repeat
10 12820886 12820917 repeat
10 12821551 12821590 repeat
10 12821623 12821721 repeat
10 12822621 12822992 repeat
10 12823167 12823566 repeat
10 1282343 1282660 repeat
10 12823654 12823929 repeat
10 12824300 12824630 repeat
10 12824548 12824591 repeat
10 12824549 12824609 repeat
10 12824969 12825331 repeat
10 12825249 12825292 repeat
10 12825250 12825310 repeat
10 12825664 12826026 repeat
10 12825944 12825987 repeat
10 12825945 12826005 repeat
10 12826365 12827200 repeat
10 12826643 12826712 repeat
10 12826643 12826770 repeat
10 12826699 12826841 repeat
10 12826731 12826831 repeat
10 1282712 1284740 repeat
10 12827244 12827286 repeat
10 12827321 12827476 repeat
10 12827562 12827709 repeat
10 12827792 12827967 repeat
10 12828814 12828914 repeat
10 12829026 12829288 repeat
10 12829414 12829630 repeat
10 12829822 12829896 repeat
10 12830260 12830595 repeat
10 12831102 12831263 repeat
10 12833907 12833934 repeat
10 12833935 12834318 repeat
10 12835101 12835175 repeat
10 12835103 12835129 repeat
10 12835129 12835156 repeat
10 12835209 12835244 repeat
10 12835493 12836395 repeat
10 12836831 12836876 repeat
10 12836877 12840406 repeat
10 12840576 12840699 repeat
10 12841521 12841764 repeat
10 12842112 12842230 repeat
10 12842971 12843342 repeat
10 12843447 12843549 repeat
10 12843605 12843785 repeat
10 12844073 12844180 repeat
10 12844274 12844311 repeat
10 12844454 12844506 repeat
10 12844593 12844982 repeat
10 12845865 12846112 repeat
10 12846824 12846966 repeat
10 12847012 12847323 repeat
10 12847969 12849308 repeat
10 1284908 1284953 repeat
10 12849828 12849997 repeat
10 12850158 12850196 repeat
10 12850832 12850884 repeat
10 12850985 12851021 repeat
10 12851127 12851947 repeat
10 12851767 12851789 repeat
10 12851794 12851828 repeat
10 12852221 12852493 repeat
10 1285238 1285304 repeat
10 12852565 12852607 repeat
10 12852608 12853241 repeat
10 12853122 12853191 repeat
10 12853376 12853430 repeat
10 12853997 12854197 repeat
10 12855012 12855046 repeat
10 12856247 12856411 repeat
10 12857132 12858491 repeat
10 1285734 1286166 repeat
10 12858576 12858618 repeat
10 12858886 12859080 repeat
10 1285937 1285974 repeat
10 12860121 12860987 repeat
10 12861280 12861472 repeat
10 12861833 12861932 repeat
10 12862790 12862927 repeat
10 12864946 12865157 repeat
10 12865219 12865317 repeat
10 12865227 12865469 repeat
10 12865633 12866575 repeat
10 12866319 12866362 repeat
10 12866938 12867051 repeat
10 12866993 12867043 repeat
10 12867372 12867412 repeat
10 12867393 12867721 repeat
10 12868072 12868243 repeat
10 12868366 12869781 repeat
10 12870058 12870399 repeat
10 12870471 12871095 repeat
10 12871309 12873583 repeat
10 1287197 1288057 repeat
10 12872920 12872952 repeat
10 12872945 12872952 repeat
10 12872953 12873013 repeat
10 12872977 12873039 repeat
10 12873014 12873039 repeat
10 12874005 12874037 repeat
10 1287406 1287446 repeat
10 1287406 1287455 repeat
10 1287418 1287455 repeat
10 12874305 12875088 repeat
10 12875130 12875439 repeat
10 12875174 12875201 repeat
10 12875286 12875327 repeat
10 12875403 12875439 repeat
10 12876903 12876981 repeat
10 12878804 12879209 repeat
10 12879560 12879765 repeat
10 12879978 12880667 repeat
10 12880008 12880034 repeat
10 12880193 12880218 repeat
10 12880193 12880221 repeat
10 12880967 12881172 repeat
10 12881286 12881350 repeat
10 12881495 12887925 repeat
10 1288311 1288330 repeat
10 1288559 1288619 repeat
10 1288620 1289534 repeat
10 12888004 12888188 repeat
10 12888270 12888519 repeat
10 12888672 12888756 repeat
10 12889039 12889636 repeat
10 1288946 1288981 repeat
10 12889486 12889526 repeat
10 12889987 12890192 repeat
10 12890405 12890901 repeat
10 12890435 12890461 repeat
10 12890620 12890648 repeat
10 12891472 12891640 repeat
10 12891658 12891684 repeat
10 12891704 12891743 repeat
10 12891762 12891841 repeat
10 12891831 12891884 repeat
10 12891986 12892014 repeat
10 12891986 12892203 repeat
10 12892451 12893592 repeat
10 12892658 12892711 repeat
10 1289314 1289362 repeat
10 12893534 12893573 repeat
10 12893762 12896765 repeat
10 12893859 12893909 repeat
10 1289616 1289642 repeat
10 1289630 1289929 repeat
10 12896418 12896436 repeat
10 12896848 12896882 repeat
10 12896904 12896970 repeat
10 12897797 12897841 repeat
10 12897983 12898474 repeat
10 12898805 12898833 repeat
10 12898895 12899090 repeat
10 12899757 12900000 repeat
10 12900002 12901493 repeat
10 1290086 1290526 repeat
10 12901031 12901064 repeat
10 12901988 12902007 repeat
10 12902242 12902262 repeat
10 12902594 12902734 repeat
10 12903671 12903890 repeat
10 1290368 1290395 repeat
10 1290368 1290404 repeat
10 129060 129305 repeat
10 1290692 1291092 repeat
10 12907265 12907448 repeat
10 12907449 12907512 repeat
10 12907513 12907685 repeat
10 12907519 12907542 repeat
10 12909010 12910252 repeat
10 12910433 12910685 repeat
10 12910731 12910763 repeat
10 12910731 12910890 repeat
10 12910846 12910922 repeat
10 1291093 1291127 repeat
10 12910971 12911194 repeat
10 12911329 12912035 repeat
10 1291179 1291250 repeat
10 12911817 12911848 repeat
10 12911817 12911855 repeat
10 12912192 12912228 repeat
10 12912229 12912272 repeat
10 12912273 12912305 repeat
10 12912396 12912440 repeat
10 1291253 1292361 repeat
10 12912907 12912998 repeat
10 12913278 12913338 repeat
10 12916517 12916564 repeat
10 1291652 1291707 repeat
10 1291665 1291725 repeat
10 12916744 12917272 repeat
10 1291703 1291726 repeat
10 12917271 12917325 repeat
10 12917273 12917332 repeat
10 12917330 12917840 repeat
10 12918963 12919095 repeat
10 12919034 12919081 repeat
10 12919162 12919334 repeat
10 12919274 12919332 repeat
10 12919916 12919985 repeat
10 1292154 1292208 repeat
10 12922474 12922743 repeat
10 12923445 12923489 repeat
10 12923541 12923557 repeat
10 12924468 12924579 repeat
10 12926030 12926078 repeat
10 12927099 12927204 repeat
10 12927454 12927511 repeat
10 12928191 12928263 repeat
10 12928323 12928525 repeat
10 12929448 12929671 repeat
10 12929738 12929774 repeat
10 12929775 12929880 repeat
10 12930283 12930600 repeat
10 12932047 12932208 repeat
10 12932114 12932158 repeat
10 12932287 12932432 repeat
10 12932492 12932778 repeat
10 12932741 12932758 repeat
10 12933056 12933360 repeat
10 12933139 12933188 repeat
10 1293330 1293727 repeat
10 12933351 12933442 repeat
10 12933352 12933442 repeat
10 12933355 12933442 repeat
10 12933367 12933442 repeat
10 12933688 12933725 repeat
10 12933796 12934019 repeat
10 12935071 12935148 repeat
10 12935549 12935565 repeat
10 12935588 12935680 repeat
10 12935871 12936113 repeat
10 12936210 12936247 repeat
10 12936594 12936627 repeat
10 12937009 12937047 repeat
10 12937059 12937785 repeat
10 12937139 12937200 repeat
10 12937178 12937200 repeat
10 12937179 12937200 repeat
10 12937834 12938880 repeat
10 12938090 12938163 repeat
10 12938638 12938701 repeat
10 12938998 12939071 repeat
10 129392 131335 repeat
10 12939313 12942490 repeat
10 12939548 12939635 repeat
10 12939983 12940017 repeat
10 12942719 12943047 repeat
10 12943204 12943413 repeat
10 12943267 12943312 repeat
10 12943735 12943816 repeat
10 12943893 12944222 repeat
10 12944326 12945151 repeat
10 12944715 12944750 repeat
10 12945333 12945346 repeat
10 12945333 12949293 repeat
10 12945334 12945346 repeat
10 12945347 12945366 repeat
10 12946146 12946217 repeat
10 12946818 12946868 repeat
10 12946818 12946875 repeat
10 12946961 12947003 repeat
10 12947089 12947133 repeat
10 12947258 12947313 repeat
10 12948569 12948607 repeat
10 12948857 12948892 repeat
10 12949419 12949480 repeat
10 12950478 12950706 repeat
10 12950543 12950611 repeat
10 12951269 12951427 repeat
10 12952249 12952383 repeat
10 12953605 12953668 repeat
10 12953646 12953748 repeat
10 12953832 12953884 repeat
10 12954022 12954059 repeat
10 12954270 12954283 repeat
10 12954270 12954545 repeat
10 12954275 12954283 repeat
10 12954284 12954306 repeat
10 12954648 12954861 repeat
10 12954903 12954985 repeat
10 12954981 12955034 repeat
10 12954986 12955034 repeat
10 12955205 12955333 repeat
10 12955561 12955754 repeat
10 12956623 12956720 repeat
10 12956623 12956722 repeat
10 12956721 12956934 repeat
10 12957499 12957966 repeat
10 12957527 12957592 repeat
10 12958073 12958559 repeat
10 12958151 12958184 repeat
10 1295822 1295861 repeat
10 1295822 1295862 repeat
10 12958693 12959529 repeat
10 12959245 12959291 repeat
10 12959482 12959518 repeat
10 12960479 12960511 repeat
10 12960769 12961328 repeat
10 12961571 12962399 repeat
10 12961589 12961617 repeat
10 12961947 12961980 repeat
10 12961992 12962060 repeat
10 12962090 12962122 repeat
10 12962707 12964219 repeat
10 12964278 12964467 repeat
10 12964481 12964531 repeat
10 12964532 12964932 repeat
10 12964541 12964624 repeat
10 12964732 12964779 repeat
10 12964970 12965058 repeat
10 12965059 12965358 repeat
10 12965877 12965905 repeat
10 12967176 12967614 repeat
10 12967326 12967365 repeat
10 12967411 12967451 repeat
10 12967615 12967689 repeat
10 12967701 12969310 repeat
10 12968338 12968382 repeat
10 12969311 12969357 repeat
10 12969358 12969461 repeat
10 12969652 12969694 repeat
10 12969787 12970375 repeat
10 12970722 12971039 repeat
10 12971149 12972335 repeat
10 12971276 12971337 repeat
10 12971285 12971337 repeat
10 12971344 12971420 repeat
10 12971607 12971678 repeat
10 12972491 12972521 repeat
10 12972554 12973612 repeat
10 12972849 12972884 repeat
10 12972849 12972885 repeat
10 12973374 12973409 repeat
10 12973938 12974061 repeat
10 12974145 12974550 repeat
10 1297435 1297502 repeat
10 12974608 12974836 repeat
10 12974977 12975017 repeat
10 12975018 12975025 repeat
10 12975303 12976101 repeat
10 1297564 1298721 repeat
10 12976146 12976396 repeat
10 12976367 12976401 repeat
10 12976432 12976549 repeat
10 12976554 12976625 repeat
10 12976798 12976851 repeat
10 12976922 12976996 repeat
10 12976922 12977035 repeat
10 12977021 12977412 repeat
10 12977830 12977861 repeat
10 12978699 12978749 repeat
10 12978765 12978788 repeat
10 12979063 12979100 repeat
10 12979244 12984605 repeat
10 12979702 12979745 repeat
10 12980219 12980271 repeat
10 12980219 12980303 repeat
10 12980260 12980303 repeat
10 12984295 12984319 repeat
10 12984301 12984319 repeat
10 12985090 12985341 repeat
10 12985464 12986227 repeat
10 12986255 12986300 repeat
10 12986299 12993025 repeat
10 1298899 1299093 repeat
10 12992158 12992205 repeat
10 12992478 12992519 repeat
10 12992762 12992818 repeat
10 12993053 12993098 repeat
10 12993097 12993721 repeat
10 12994520 12994563 repeat
10 12994978 12995094 repeat
10 12995136 12995584 repeat
10 12995906 12996038 repeat
10 12996371 12996392 repeat
10 12996834 12997040 repeat
10 12996892 12996914 repeat
10 12997086 12997114 repeat
10 12997108 12997334 repeat
10 12997537 12997562 repeat
10 12997875 12997949 repeat
10 1300003 1300622 repeat
10 13000706 13000750 repeat
10 13001323 13002393 repeat
10 1300149 1300174 repeat
10 13002536 13003306 repeat
10 13002687 13002811 repeat
10 13003169 13003237 repeat
10 13003603 13003622 repeat
10 13004079 13004416 repeat
10 13004452 13004472 repeat
10 13005337 13005622 repeat
10 13005932 13006352 repeat
10 13006366 13006398 repeat
10 13006399 13006418 repeat
10 13007882 13007970 repeat
10 13008040 13008314 repeat
10 1300840 1301024 repeat
10 13008480 13010362 repeat
10 13008569 13008596 repeat
10 13009779 13009844 repeat
10 13009947 13009987 repeat
10 1301023 1301073 repeat
10 1301029 1301073 repeat
10 13010616 13010641 repeat
10 13010773 13010812 repeat
10 13010877 13010909 repeat
10 1301097 1301131 repeat
10 13011033 13011206 repeat
10 13011066 13011152 repeat
10 13011326 13011559 repeat
10 13012468 13012486 repeat
10 13013014 13013063 repeat
10 13014986 13015170 repeat
10 1301512 1301809 repeat
10 13015512 13015661 repeat
10 13016520 13016689 repeat
10 13016882 13017618 repeat
10 1301754 1301827 repeat
10 13017619 13017661 repeat
10 13017677 13017809 repeat
10 13017707 13017758 repeat
10 13017759 13017784 repeat
10 13017785 13017810 repeat
10 13018020 13018352 repeat
10 13018233 13018322 repeat
10 13018368 13018410 repeat
10 13018411 13018641 repeat
10 1301851 1301884 repeat
10 13018970 13019306 repeat
10 1301908 1301937 repeat
10 1301938 1301972 repeat
10 1301957 1302163 repeat
10 13019947 13019964 repeat
10 13019965 13020018 repeat
10 13020051 13020088 repeat
10 13020085 13020134 repeat
10 13020192 13020396 repeat
10 13020460 13020487 repeat
10 13020698 13021100 repeat
10 13020963 13021014 repeat
10 13020992 13021015 repeat
10 13021332 13021545 repeat
10 13021546 13021617 repeat
10 13021618 13022078 repeat
10 13021711 13021894 repeat
10 13021996 13022057 repeat
10 13022330 13022554 repeat
10 13023115 13023140 repeat
10 13023375 13025176 repeat
10 13023382 13023413 repeat
10 13025358 13025533 repeat
10 1302592 1302610 repeat
10 13026064 13026321 repeat
10 13026067 13026123 repeat
10 13027634 13027655 repeat
10 1303049 1303227 repeat
10 1303230 1303256 repeat
10 13032698 13033015 repeat
10 13033123 13033189 repeat
10 13033270 13033373 repeat
10 13033441 13033484 repeat
10 13033667 13033762 repeat
10 13034215 13034236 repeat
10 13034215 13034241 repeat
10 13034215 13034283 repeat
10 13034215 13034289 repeat
10 13034237 13034325 repeat
10 13034382 13034776 repeat
10 13034505 13034536 repeat
10 13034626 13034653 repeat
10 13035507 13035749 repeat
10 13035688 13035707 repeat
10 13035829 13035863 repeat
10 1303585 1303767 repeat
10 13036148 13036437 repeat
10 13037960 13038128 repeat
10 13038426 13038473 repeat
10 13040886 13041118 repeat
10 13041782 13042941 repeat
10 13043361 13043408 repeat
10 13043423 13044684 repeat
10 13044825 13047322 repeat
10 13045750 13045798 repeat
10 13046104 13046142 repeat
10 13047458 13047485 repeat
10 13047556 13048619 repeat
10 13049065 13053374 repeat
10 1304920 1304955 repeat
10 1304920 1304956 repeat
10 1304956 1305512 repeat
10 13053846 13054077 repeat
10 1305386 1305421 repeat
10 13054466 13054734 repeat
10 13055886 13057599 repeat
10 13057870 13058159 repeat
10 13058602 13058710 repeat
10 13058807 13062832 repeat
10 13061602 13061756 repeat
10 13061646 13061756 repeat
10 13061668 13061756 repeat
10 13061692 13061756 repeat
10 13061704 13061756 repeat
10 13061713 13061756 repeat
10 13061828 13061897 repeat
10 1306197 1306213 repeat
10 1306210 1306295 repeat
10 13062184 13062219 repeat
10 13062387 13062424 repeat
10 13062833 13062874 repeat
10 13062875 13063700 repeat
10 13063701 13063742 repeat
10 13063743 13064827 repeat
10 13064234 13064269 repeat
10 13065787 13065842 repeat
10 1306643 1307096 repeat
10 13067559 13067665 repeat
10 13067874 13067912 repeat
10 13067874 13067913 repeat
10 13067874 13067926 repeat
10 13067884 13069417 repeat
10 13069242 13069283 repeat
10 13070124 13070249 repeat
10 13071003 13071043 repeat
10 13071075 13071357 repeat
10 13071447 13071865 repeat
10 13071979 13072085 repeat
10 1307254 1307334 repeat
10 13073248 13075480 repeat
10 1307508 1308049 repeat
10 1307510 1307529 repeat
10 13075582 13080109 repeat
10 13077599 13077634 repeat
10 1308196 1308612 repeat
10 13082495 13082612 repeat
10 13082743 13083271 repeat
10 13084263 13084617 repeat
10 13084670 13085607 repeat
10 13085694 13086470 repeat
10 13085806 13085836 repeat
10 13086226 13086265 repeat
10 13086594 13086664 repeat
10 1308672 1308768 repeat
10 13086895 13087237 repeat
10 13087390 13087580 repeat
10 13087903 13087940 repeat
10 13088644 13089393 repeat
10 1308892 1309888 repeat
10 13089544 13089648 repeat
10 13090078 13090917 repeat
10 1309099 1309134 repeat
10 13091073 13091812 repeat
10 13093355 13093459 repeat
10 13093918 13094050 repeat
10 13094251 13094273 repeat
10 13094554 13097176 repeat
10 13096263 13096291 repeat
10 13096292 13096301 repeat
10 13097979 13098086 repeat
10 13098129 13098742 repeat
10 13098324 13098367 repeat
10 13099715 13099760 repeat
10 13099764 13099967 repeat
10 13100008 13101252 repeat
10 1310090 1310163 repeat
10 13102005 13102071 repeat
10 13102 13151 repeat
10 13102672 13102723 repeat
10 13104238 13104539 repeat
10 13105371 13105392 repeat
10 13106176 13106339 repeat
10 13106205 13106303 repeat
10 1310632 1310676 repeat
10 13106466 13106515 repeat
10 1310678 1310703 repeat
10 13107269 13107338 repeat
10 13107971 13108242 repeat
10 13108665 13108696 repeat
10 13108698 13108734 repeat
10 13109492 13110376 repeat
10 13109757 13109795 repeat
10 13110118 13110182 repeat
10 13110213 13110223 repeat
10 13110226 13110255 repeat
10 13110482 13110515 repeat
10 13110482 13110543 repeat
10 13110482 13110807 repeat
10 13110897 13111287 repeat
10 13111062 13111098 repeat
10 13111411 13111861 repeat
10 13111995 13112977 repeat
10 13114027 13115286 repeat
10 13115368 13115789 repeat
10 1311567 1311826 repeat
10 13115978 13116408 repeat
10 13116419 13116464 repeat
10 13116539 13117335 repeat
10 13117502 13118132 repeat
10 13118231 13118370 repeat
10 13118696 13119056 repeat
10 1311888 1312492 repeat
10 13119274 13120717 repeat
10 13120897 13120920 repeat
10 13120903 13121572 repeat
10 13121737 13122142 repeat
10 13122203 13122220 repeat
10 13123376 13123463 repeat
10 13123884 13124066 repeat
10 13124705 13124911 repeat
10 13125234 13125892 repeat
10 1312539 1312604 repeat
10 13125986 13126017 repeat
10 13126416 13128746 repeat
10 1312651 1313864 repeat
10 13128876 13129979 repeat
10 13130626 13130711 repeat
10 13131860 13139659 repeat
10 13134051 13134104 repeat
10 13136699 13136729 repeat
10 13139773 13139997 repeat
10 1313982 1314144 repeat
10 13140234 13140767 repeat
10 13141215 13143975 repeat
10 1314145 1314211 repeat
10 13141998 13142062 repeat
10 1314212 1314253 repeat
10 1314295 1314361 repeat
10 1314340 1314380 repeat
10 13144020 13144063 repeat
10 13144020 13144125 repeat
10 13144070 13144125 repeat
10 13144448 13145629 repeat
10 13145800 13145967 repeat
10 1314712 1315372 repeat
10 13147854 13148254 repeat
10 13148356 13148484 repeat
10 13148707 13149581 repeat
10 13149744 13154057 repeat
10 13154461 13154589 repeat
10 13154803 13155794 repeat
10 1315592 1315661 repeat
10 13155968 13156115 repeat
10 13156243 13156317 repeat
10 13156348 13156693 repeat
10 13156969 13157348 repeat
10 13157021 13157114 repeat
10 13157406 13157951 repeat
10 13158033 13159530 repeat
10 13158688 13158744 repeat
10 13158931 13159018 repeat
10 13159805 13160957 repeat
10 13161964 13162086 repeat
10 13163041 13163197 repeat
10 13163686 13163982 repeat
10 13164224 13164317 repeat
10 1316522 1316739 repeat
10 13165280 13165365 repeat
10 13166000 13166039 repeat
10 13168156 13168303 repeat
10 13168350 13168545 repeat
10 13168660 13168842 repeat
10 13168686 13168723 repeat
10 13168816 13168843 repeat
10 13168900 13168938 repeat
10 13169069 13171796 repeat
10 13171866 13171947 repeat
10 13172038 13174902 repeat
10 13172999 13173109 repeat
10 13173055 13173109 repeat
10 13173073 13173109 repeat
10 13173213 13173245 repeat
10 1317447 1317748 repeat
10 13174532 13174581 repeat
10 13174532 13174582 repeat
10 13175062 13175692 repeat
10 13175079 13175112 repeat
10 13175791 13175888 repeat
10 13175998 13176040 repeat
10 13176255 13176615 repeat
10 1317649 1317677 repeat
10 13176833 13178286 repeat
10 13177552 13177588 repeat
10 13178715 13178895 repeat
10 13179382 13179411 repeat
10 13179554 13179759 repeat
10 13180082 13180743 repeat
10 13180837 13180868 repeat
10 13181269 13184321 repeat
10 13181500 13181527 repeat
10 13181792 13181824 repeat
10 13181854 13181888 repeat
10 1318273 1318352 repeat
10 13184939 13185163 repeat
10 13185400 13185931 repeat
10 13186379 13189141 repeat
10 13187162 13187226 repeat
10 13189186 13189229 repeat
10 13189186 13189291 repeat
10 13189236 13189291 repeat
10 13189621 13190692 repeat
10 13189746 13189803 repeat
10 13190958 13191126 repeat
10 13193036 13193437 repeat
10 13193539 13193667 repeat
10 13193890 13194756 repeat
10 13194919 13199156 repeat
10 13199666 13199794 repeat
10 13200008 13200999 repeat
10 13201173 13201320 repeat
10 13201448 13201522 repeat
10 13201553 13201994 repeat
10 13202174 13202353 repeat
10 13202226 13202319 repeat
10 13202611 13203156 repeat
10 13203238 13203957 repeat
10 13203893 13203949 repeat
10 1320403 1320632 repeat
10 13204157 13204244 repeat
10 13204157 13204756 repeat
10 13205031 13206181 repeat
10 13207187 13207309 repeat
10 13208291 13208421 repeat
10 13208920 13209219 repeat
10 13209461 13209554 repeat
10 13210517 13210602 repeat
10 13211237 13211276 repeat
10 13213397 13213544 repeat
10 13213591 13213786 repeat
10 1321380 1321397 repeat
10 13213901 13214088 repeat
10 13213927 13213969 repeat
10 1321398 1321440 repeat
10 13214062 13214089 repeat
10 13214146 13214184 repeat
10 13214315 13217042 repeat
10 13217112 13217193 repeat
10 13217284 13220186 repeat
10 13218245 13218315 repeat
10 13218245 13218355 repeat
10 13218301 13218355 repeat
10 13218319 13218355 repeat
10 13218459 13218493 repeat
10 13219428 13219458 repeat
10 1321945 1322127 repeat
10 13219791 13219841 repeat
10 13220347 13220977 repeat
10 13220364 13220397 repeat
10 13221076 13221173 repeat
10 13221540 13221900 repeat
10 13222118 13223571 repeat
10 13222837 13222873 repeat
10 13224001 13224181 repeat
10 13224847 13225039 repeat
10 13225362 13226027 repeat
10 13225763 13225781 repeat
10 13226121 13226152 repeat
10 13227163 13227387 repeat
10 13227620 13238532 repeat
10 13229776 13229812 repeat
10 1323559 1323632 repeat
10 1323764 1323944 repeat
10 13238980 13240240 repeat
10 13240384 13241032 repeat
10 13241074 13241234 repeat
10 13241351 13241425 repeat
10 13241456 13241871 repeat
10 13241560 13241591 repeat
10 13242077 13242398 repeat
10 13242464 13242770 repeat
10 13242490 13242583 repeat
10 13242840 13243009 repeat
10 13243545 13243631 repeat
10 13243696 13244024 repeat
10 13244593 13244625 repeat
10 13244674 13244715 repeat
10 1324482 1333444 repeat
10 13245010 13245044 repeat
10 13245120 13245356 repeat
10 13247675 13248124 repeat
10 13249019 13249363 repeat
10 13249747 13249819 repeat
10 13250064 13251312 repeat
10 13251528 13252450 repeat
10 13253233 13253420 repeat
10 13253684 13253907 repeat
10 13254356 13260206 repeat
10 13258144 13258170 repeat
10 13261156 13261231 repeat
10 13261334 13261388 repeat
10 13261385 13261853 repeat
10 13261954 13262337 repeat
10 13262432 13262473 repeat
10 13262522 13262602 repeat
10 13262603 13263491 repeat
10 13263071 13263127 repeat
10 13263560 13263610 repeat
10 13265116 13267778 repeat
10 13268004 13268047 repeat
10 13268322 13269590 repeat
10 13269775 13269884 repeat
10 13270708 13270762 repeat
10 13271908 13272130 repeat
10 13272772 13275128 repeat
10 13276266 13282252 repeat
10 13276454 13276498 repeat
10 13276499 13276516 repeat
10 13282178 13282220 repeat
10 13282389 13282453 repeat
10 13283420 13283531 repeat
10 13283713 13288476 repeat
10 132847 133148 repeat
10 13288190 13288246 repeat
10 13288194 13288246 repeat
10 13289052 13289087 repeat
10 13289193 13289406 repeat
10 13289493 13289721 repeat
10 13289802 13294403 repeat
10 1329236 1329335 repeat
10 1329236 1329350 repeat
10 13294474 13294617 repeat
10 13295067 13296967 repeat
10 13296909 13296967 repeat
10 13298535 13298657 repeat
10 13298723 13298904 repeat
10 13298987 13300000 repeat
10 13299724 13299753 repeat
10 13300005 13300096 repeat
10 13300091 13300136 repeat
10 13300951 13301015 repeat
10 13300960 13301009 repeat
10 13302116 13302906 repeat
10 13304364 13304414 repeat
10 13304511 13304623 repeat
10 13304624 13304667 repeat
10 13304668 13305232 repeat
10 13304919 13304985 repeat
10 13304919 13305033 repeat
10 13305195 13305226 repeat
10 13305195 13305233 repeat
10 13305465 13305509 repeat
10 13306117 13306141 repeat
10 13306423 13306445 repeat
10 13306458 13306483 repeat
10 13306502 13306902 repeat
10 13306677 13306722 repeat
10 13306852 13306968 repeat
10 13306855 13306968 repeat
10 13306872 13306968 repeat
10 13306977 13307026 repeat
10 13307387 13307762 repeat
10 13307515 13307542 repeat
10 13307689 13307753 repeat
10 13307826 13308133 repeat
10 13307994 13308033 repeat
10 13308064 13308099 repeat
10 13308492 13309482 repeat
10 13309545 13310065 repeat
10 13309890 13309918 repeat
10 13310442 13310479 repeat
10 13310681 13310725 repeat
10 13310830 13311005 repeat
10 13311621 13311901 repeat
10 13314781 13315410 repeat
10 13315496 13315561 repeat
10 13315643 13315753 repeat
10 13315844 13316045 repeat
10 13316317 13316341 repeat
10 13316436 13316460 repeat
10 13317864 13317901 repeat
10 13318444 13318539 repeat
10 13318849 13318992 repeat
10 13319069 13325057 repeat
10 13325253 13330138 repeat
10 13325431 13325506 repeat
10 13325472 13325506 repeat
10 13326910 13326935 repeat
10 13326951 13326978 repeat
10 1332713 1332752 repeat
10 133277 133698 repeat
10 13330559 13331034 repeat
10 13331207 13331655 repeat
10 13331969 13332193 repeat
10 13332176 13332208 repeat
10 1333245 1333275 repeat
10 13332822 13332840 repeat
10 13332990 13333136 repeat
10 13334282 13334330 repeat
10 13334454 13335551 repeat
10 13334850 13334927 repeat
10 13336025 13337561 repeat
10 1333636 1333721 repeat
10 1333685 1333725 repeat
10 13337682 13339265 repeat
10 1333806 1333928 repeat
10 13338431 13338475 repeat
10 1333943 1333975 repeat
10 1333948 1334199 repeat
10 13339765 13339864 repeat
10 13340211 13340505 repeat
10 13340650 13340956 repeat
10 13341035 13341282 repeat
10 13341252 13341317 repeat
10 13341439 13341668 repeat
10 13341742 13348157 repeat
10 13344667 13344707 repeat
10 13345042 13345078 repeat
10 13345154 13345183 repeat
10 13345290 13345318 repeat
10 13345456 13345572 repeat
10 13345718 13345751 repeat
10 13345845 13345872 repeat
10 13345895 13345933 repeat
10 13345895 13345940 repeat
10 1334636 1335181 repeat
10 13346517 13346553 repeat
10 13346990 13347027 repeat
10 13347424 13347448 repeat
10 13347572 13347621 repeat
10 13348158 13348200 repeat
10 13348201 13350461 repeat
10 13348594 13348627 repeat
10 13348987 13349036 repeat
10 13349981 13350004 repeat
10 13350166 13350203 repeat
10 13351559 13351580 repeat
10 13351600 13351729 repeat
10 13351785 13352302 repeat
10 13351894 13351915 repeat
10 13351894 13351926 repeat
10 13351894 13351930 repeat
10 13352433 13352638 repeat
10 13352786 13353019 repeat
10 13353095 13353386 repeat
10 13353954 13354038 repeat
10 13354328 13354464 repeat
10 13354668 13354895 repeat
10 13354989 13355037 repeat
10 13355030 13355232 repeat
10 13355242 13355280 repeat
10 13355371 13355388 repeat
10 13355473 13356608 repeat
10 13357456 13357517 repeat
10 13358465 13358582 repeat
10 13359137 13359232 repeat
10 13359294 13359424 repeat
10 13360174 13360476 repeat
10 13360551 13360645 repeat
10 13360878 13360916 repeat
10 13361015 13361207 repeat
10 13361074 13361110 repeat
10 13361207 13361260 repeat
10 13361207 13361283 repeat
10 13361208 13361283 repeat
10 13361268 13361466 repeat
10 13362391 13362845 repeat
10 13362414 13362433 repeat
10 13362414 13362436 repeat
10 13362436 13362455 repeat
10 13362436 13362456 repeat
10 13362690 13362725 repeat
10 13362846 13362887 repeat
10 13362987 13363080 repeat
10 1336444 1337050 repeat
10 13364952 13365044 repeat
10 13366043 13366081 repeat
10 13366391 13366421 repeat
10 13367447 13367496 repeat
10 13367625 13368472 repeat
10 13367774 13367799 repeat
10 13368198 13368247 repeat
10 13369220 13369284 repeat
10 13369665 13369744 repeat
10 13370291 13370946 repeat
10 13370380 13370411 repeat
10 13370424 13370463 repeat
10 1337287 1338242 repeat
10 13377550 13377603 repeat
10 13377962 13377986 repeat
10 13378058 13378182 repeat
10 13378271 13378406 repeat
10 13378478 13379103 repeat
10 13379416 13379464 repeat
10 13379555 13386331 repeat
10 13379560 13379584 repeat
10 13381899 13381954 repeat
10 1338241 1338272 repeat
10 1338244 1338272 repeat
10 1338324 1339403 repeat
10 13383504 13383545 repeat
10 1338483 1338505 repeat
10 13386437 13386500 repeat
10 13386590 13387717 repeat
10 1338725 1338811 repeat
10 13387821 13387861 repeat
10 13388005 13388684 repeat
10 1338830 1338902 repeat
10 13388900 13389635 repeat
10 1338929 1338962 repeat
10 13389394 13389494 repeat
10 13389915 13389988 repeat
10 13390209 13390318 repeat
10 13390419 13390859 repeat
10 13390761 13390814 repeat
10 13390998 13391110 repeat
10 13391271 13391679 repeat
10 13391501 13391521 repeat
10 13391857 13391911 repeat
10 13392222 13392427 repeat
10 13392533 13392842 repeat
10 13393328 13393701 repeat
10 13393692 13393736 repeat
10 13393865 13394119 repeat
10 1339399 1339445 repeat
10 13394570 13394696 repeat
10 13395194 13395305 repeat
10 13395572 13395760 repeat
10 13395835 13395973 repeat
10 13396246 13396369 repeat
10 13396825 13396951 repeat
10 13397410 13397607 repeat
10 13397780 13397958 repeat
10 13397888 13397920 repeat
10 13398173 13398692 repeat
10 13398546 13398617 repeat
10 13398548 13398593 repeat
10 13398741 13398902 repeat
10 13399139 13399158 repeat
10 13399262 13399297 repeat
10 13399327 13399371 repeat
10 13399462 13399485 repeat
10 13399548 13399998 repeat
10 13400005 13400193 repeat
10 13400047 13400084 repeat
10 13401097 13401188 repeat
10 13401629 13401758 repeat
10 13401747 13401792 repeat
10 13401753 13401813 repeat
10 13402127 13402175 repeat
10 1340267 1340846 repeat
10 13404217 13404442 repeat
10 13404547 13404610 repeat
10 13405292 13405323 repeat
10 13405329 13407432 repeat
10 13405374 13405409 repeat
10 13407494 13412351 repeat
10 13412313 13412347 repeat
10 13412319 13412347 repeat
10 13412396 13412519 repeat
10 13412514 13412571 repeat
10 13412640 13412697 repeat
10 13412843 13412984 repeat
10 13413387 13413411 repeat
10 13413631 13413757 repeat
10 13413897 13415553 repeat
10 13414056 13414138 repeat
10 13414056 13414139 repeat
10 1341420 1341479 repeat
10 13414635 13414684 repeat
10 13414759 13414777 repeat
10 13414920 13414954 repeat
10 13415001 13415017 repeat
10 13415030 13415077 repeat
10 13415030 13415089 repeat
10 13415298 13415349 repeat
10 13415653 13416314 repeat
10 1341577 1342587 repeat
10 13415916 13415956 repeat
10 13415916 13416003 repeat
10 13416315 13416355 repeat
10 13416356 13420896 repeat
10 13420644 13420726 repeat
10 13420868 13420902 repeat
10 13421002 13424763 repeat
10 13421794 13421811 repeat
10 13422054 13422092 repeat
10 13423917 13423945 repeat
10 13423917 13423989 repeat
10 13424843 13425398 repeat
10 13425480 13426208 repeat
10 13426250 13427611 repeat
10 1342668 1342989 repeat
10 13427612 13427671 repeat
10 13427672 13427826 repeat
10 13428052 13428210 repeat
10 13428812 13428871 repeat
10 13428937 13428990 repeat
10 13430326 13430604 repeat
10 13430981 13431189 repeat
10 13431287 13431538 repeat
10 13432836 13433044 repeat
10 13432928 13432962 repeat
10 13433255 13433299 repeat
10 13433326 13433373 repeat
10 13433808 13434056 repeat
10 13434196 13434308 repeat
10 13435111 13435514 repeat
10 13435304 13435342 repeat
10 13435599 13435636 repeat
10 13436575 13436770 repeat
10 13436889 13436936 repeat
10 13438683 13438761 repeat
10 13441979 13442251 repeat
10 13442306 13442349 repeat
10 13442737 13443970 repeat
10 13443456 13443496 repeat
10 13443471 13443496 repeat
10 13444012 13444548 repeat
10 13448998 13449166 repeat
10 13449243 13449300 repeat
10 13449836 13449862 repeat
10 13450446 13450733 repeat
10 13452123 13452159 repeat
10 13453081 13453433 repeat
10 13453535 13453806 repeat
10 13454099 13454128 repeat
10 13454642 13454833 repeat
10 13455011 13455080 repeat
10 13455090 13455111 repeat
10 13455364 13455403 repeat
10 13455518 13455549 repeat
10 13455759 13455798 repeat
10 13455870 13456016 repeat
10 13456361 13457122 repeat
10 13457343 13459039 repeat
10 13459247 13461019 repeat
10 13461239 13461964 repeat
10 13461398 13461438 repeat
10 13462126 13462252 repeat
10 13462333 13462386 repeat
10 13463019 13464038 repeat
10 13463808 13463854 repeat
10 13463854 13463923 repeat
10 13465043 13465217 repeat
10 13465264 13465488 repeat
10 13465883 13466568 repeat
10 13466622 13467086 repeat
10 13467621 13469170 repeat
10 13467765 13467794 repeat
10 13468373 13468449 repeat
10 13468577 13468753 repeat
10 13469174 13469272 repeat
10 13469279 13472099 repeat
10 13469730 13469747 repeat
10 1347204 1347506 repeat
10 13472203 13472226 repeat
10 13473395 13473541 repeat
10 13473737 13473770 repeat
10 13473813 13474168 repeat
10 13473978 13474035 repeat
10 13473985 13474042 repeat
10 13474400 13474629 repeat
10 13474912 13475008 repeat
10 13475724 13475910 repeat
10 13476323 13476341 repeat
10 13476328 13476446 repeat
10 13476539 13476799 repeat
10 13476908 13477332 repeat
10 13477405 13477527 repeat
10 13477827 13479035 repeat
10 13478280 13478307 repeat
10 13479435 13479478 repeat
10 13479530 13480496 repeat
10 13480105 13480181 repeat
10 13480115 13480181 repeat
10 13480128 13480181 repeat
10 13481051 13483739 repeat
10 13483222 13483282 repeat
10 13484657 13484810 repeat
10 13484882 13486184 repeat
10 1348492 1348536 repeat
10 13486341 13488054 repeat
10 13486701 13486729 repeat
10 13487866 13487908 repeat
10 1348812 1348892 repeat
10 13488816 13490502 repeat
10 13489369 13489416 repeat
10 13490580 13490813 repeat
10 13490814 13490872 repeat
10 13490873 13491456 repeat
10 13491303 13491324 repeat
10 13491879 13494355 repeat
10 13492002 13492027 repeat
10 1349347 1349702 repeat
10 13495569 13495618 repeat
10 13495781 13496151 repeat
10 13496290 13498632 repeat
10 13496741 13496781 repeat
10 13497812 13497882 repeat
10 13497812 13497893 repeat
10 13498914 13498937 repeat
10 13499072 13499326 repeat
10 13499922 13499997 repeat
10 13500001 13500262 repeat
10 13500652 13504487 repeat
10 13504769 13504805 repeat
10 13504914 13504945 repeat
10 13505100 13505478 repeat
10 13505496 13505523 repeat
10 13505544 13505858 repeat
10 13505818 13505871 repeat
10 13506697 13507139 repeat
10 13506903 13506943 repeat
10 13506994 13507058 repeat
10 13507261 13507707 repeat
10 13507929 13507955 repeat
10 13508050 13508105 repeat
10 1350844 1351055 repeat
10 13509260 13509766 repeat
10 13510341 13510373 repeat
10 13510518 13510834 repeat
10 13510682 13510720 repeat
10 13511436 13511463 repeat
10 13511514 13512374 repeat
10 13511839 13511877 repeat
10 13512654 13514268 repeat
10 13513848 13513879 repeat
10 1351440 1351546 repeat
10 13514664 13514725 repeat
10 13515809 13515828 repeat
10 13517054 13517324 repeat
10 13517182 13517209 repeat
10 13517471 13519019 repeat
10 1351754 1351960 repeat
10 13519123 13519150 repeat
10 13519151 13519551 repeat
10 13519552 13519589 repeat
10 13519596 13521000 repeat
10 13521040 13521084 repeat
10 13521085 13521123 repeat
10 13521367 13521474 repeat
10 13521819 13522796 repeat
10 13521822 13521869 repeat
10 1352297 1352511 repeat
10 13524108 13524849 repeat
10 1352428 1352457 repeat
10 1352428 1352459 repeat
10 13525422 13525480 repeat
10 13526070 13526567 repeat
10 13526604 13526645 repeat
10 13526929 13527693 repeat
10 1352763 1353280 repeat
10 13527756 13527787 repeat
10 13528028 13528165 repeat
10 13528726 13530195 repeat
10 13529116 13529305 repeat
10 13529816 13529884 repeat
10 1353065 1353103 repeat
10 13530702 13531731 repeat
10 1353083 1353147 repeat
10 13531093 13531125 repeat
10 13531790 13546929 repeat
10 1353281 1353430 repeat
10 13535962 13536010 repeat
10 1353820 1353836 repeat
10 13538224 13538269 repeat
10 13538224 13538271 repeat
10 13538272 13538280 repeat
10 1353898 1353921 repeat
10 1354033 1354078 repeat
10 1354306 1354541 repeat
10 13543817 13543851 repeat
10 13548232 13548362 repeat
10 13548879 13549192 repeat
10 13548978 13549024 repeat
10 13549640 13550926 repeat
10 13550814 13550850 repeat
10 13551846 13552239 repeat
10 13551964 13552010 repeat
10 13552499 13552735 repeat
10 13552864 13552914 repeat
10 13552870 13553086 repeat
10 13553455 13554160 repeat
10 13554224 13554706 repeat
10 13554745 13554812 repeat
10 13554992 13555487 repeat
10 1355530 1355593 repeat
10 13555545 13555784 repeat
10 13555568 13555604 repeat
10 13555922 13556097 repeat
10 13556320 13556469 repeat
10 13556753 13556790 repeat
10 1355692 1357013 repeat
10 13557584 13557850 repeat
10 13558288 13558459 repeat
10 13558964 13559225 repeat
10 13560264 13560302 repeat
10 13561052 13561369 repeat
10 13561821 13561949 repeat
10 13562076 13562104 repeat
10 13562453 13562743 repeat
10 13562787 13563064 repeat
10 13563065 13563112 repeat
10 13563113 13563208 repeat
10 13563242 13563266 repeat
10 13563298 13563497 repeat
10 13563609 13563750 repeat
10 13563800 13563984 repeat
10 13564428 13564560 repeat
10 13565491 13565513 repeat
10 13565567 13565895 repeat
10 13565800 13565820 repeat
10 13566030 13566419 repeat
10 13566523 13567186 repeat
10 13567357 13567717 repeat
10 13568540 13568686 repeat
10 13569170 13569468 repeat
10 13569398 13569563 repeat
10 13569737 13569842 repeat
10 13570039 13570207 repeat
10 13570252 13570286 repeat
10 1357204 1357249 repeat
10 13572162 13572229 repeat
10 13572468 13572614 repeat
10 13573258 13573327 repeat
10 13573518 13573931 repeat
10 13574039 13574164 repeat
10 13574225 13574678 repeat
10 135747 135879 repeat
10 13575183 13575740 repeat
10 13575837 13576069 repeat
10 13576100 13576152 repeat
10 13576304 13576458 repeat
10 13576627 13576730 repeat
10 13576717 13576756 repeat
10 1357706 1358003 repeat
10 13577524 13577556 repeat
10 13578304 13578387 repeat
10 13578732 13578812 repeat
10 13579206 13579383 repeat
10 13579406 13579442 repeat
10 13579716 13579977 repeat
10 13580020 13580153 repeat
10 13580210 13580438 repeat
10 1358045 1358224 repeat
10 13580576 13581347 repeat
10 13581353 13581433 repeat
10 13581395 13581865 repeat
10 13581922 13582068 repeat
10 13582308 13583654 repeat
10 13583824 13584033 repeat
10 1358408 1358437 repeat
10 1358438 1358456 repeat
10 13584530 13584886 repeat
10 13584996 13585477 repeat
10 13585750 13585832 repeat
10 13586056 13586086 repeat
10 13586203 13586587 repeat
10 13586769 13586828 repeat
10 1358685 1358743 repeat
10 13587045 13587986 repeat
10 1358802 1358835 repeat
10 13588144 13588173 repeat
10 13588835 13588857 repeat
10 13589004 13589158 repeat
10 13590011 13590049 repeat
10 13590162 13590200 repeat
10 13590368 13590486 repeat
10 1359051 1359093 repeat
10 13591653 13591795 repeat
10 13592274 13592576 repeat
10 1359275 1359335 repeat
10 13592888 13593483 repeat
10 13593542 13593851 repeat
10 13594585 13594919 repeat
10 13594767 13594792 repeat
10 13595325 13596154 repeat
10 13595376 13595400 repeat
10 13595909 13595943 repeat
10 13596037 13596141 repeat
10 13596176 13596220 repeat
10 13596207 13596478 repeat
10 135963 136112 repeat
10 1359653 1360619 repeat
10 13597600 13597815 repeat
10 13597669 13597697 repeat
10 1359780 1359826 repeat
10 13598821 13599325 repeat
10 13598822 13598852 repeat
10 13599513 13600000 repeat
10 13600002 13600273 repeat
10 1360022 1360183 repeat
10 13600274 13600323 repeat
10 13600324 13601291 repeat
10 13600861 13600894 repeat
10 13601267 13601297 repeat
10 13601343 13601373 repeat
10 13601539 13602583 repeat
10 13601686 13601714 repeat
10 13602262 13602297 repeat
10 13602690 13602772 repeat
10 13602895 13603536 repeat
10 13602970 13603058 repeat
10 13603086 13603123 repeat
10 13603173 13603206 repeat
10 13603600 13603847 repeat
10 13603963 13604184 repeat
10 13604382 13614600 repeat
10 1360568 1360642 repeat
10 1360588 1360642 repeat
10 1360752 1361440 repeat
10 1361149 1361189 repeat
10 1361560 1361908 repeat
10 1361587 1361640 repeat
10 13615979 13616121 repeat
10 13616271 13616582 repeat
10 13616936 13617802 repeat
10 13617874 13617928 repeat
10 13617971 13618346 repeat
10 13618102 13618157 repeat
10 13618310 13618366 repeat
10 13618736 13618967 repeat
10 13619134 13619514 repeat
10 13619198 13619247 repeat
10 13619951 13620091 repeat
10 13620242 13621178 repeat
10 13621247 13621602 repeat
10 13621362 13621398 repeat
10 13621837 13622067 repeat
10 13622237 13623211 repeat
10 13623569 13623709 repeat
10 13624163 13624558 repeat
10 13624702 13624726 repeat
10 13624767 13624801 repeat
10 13625597 13625851 repeat
10 13625950 13626080 repeat
10 13626195 13626231 repeat
10 13626254 13628708 repeat
10 13629131 13629229 repeat
10 13629739 13629802 repeat
10 13630746 13630896 repeat
10 1363127 1363337 repeat
10 13631949 13631995 repeat
10 13633101 13637824 repeat
10 1363351 1363377 repeat
10 13638385 13651372 repeat
10 1363922 1363949 repeat
10 1364605 1364699 repeat
10 1364825 1365077 repeat
10 13649184 13649225 repeat
10 13651432 13651935 repeat
10 1365175 1365290 repeat
10 13652262 13652346 repeat
10 13652694 13654378 repeat
10 13654473 13654601 repeat
10 1365459 1365492 repeat
10 13654778 13654981 repeat
10 13655089 13655590 repeat
10 13655317 13655345 repeat
10 13656004 13656029 repeat
10 1365622 1365760 repeat
10 13656566 13657531 repeat
10 13657353 13657382 repeat
10 13658310 13658399 repeat
10 13658548 13658733 repeat
10 13658991 13659025 repeat
10 13659215 13659254 repeat
10 13659595 13659816 repeat
10 13659749 13659777 repeat
10 13660399 13660799 repeat
10 1366160 1366226 repeat
10 136620 138194 repeat
10 13662162 13662220 repeat
10 13663058 13663259 repeat
10 13663806 13675452 repeat
10 1366520 1366876 repeat
10 136708 136728 repeat
10 1367371 1367428 repeat
10 13674845 13674871 repeat
10 1367574 1367622 repeat
10 13675977 13676130 repeat
10 13676111 13676142 repeat
10 13676172 13677854 repeat
10 1367759 1367923 repeat
10 13678032 13682420 repeat
10 1368072 1368351 repeat
10 13682500 13682658 repeat
10 13682627 13682684 repeat
10 13683712 13684225 repeat
10 13683981 13684069 repeat
10 13684339 13685064 repeat
10 13684379 13684410 repeat
10 13684794 13684833 repeat
10 13686080 13686272 repeat
10 13686328 13689396 repeat
10 1368723 1369067 repeat
10 13689191 13689302 repeat
10 13689234 13689302 repeat
10 13689397 13689445 repeat
10 13689446 13690648 repeat
10 13689573 13689603 repeat
10 13689573 13689604 repeat
10 13689580 13689603 repeat
10 13689605 13689613 repeat
10 13690694 13700000 repeat
10 13693065 13693088 repeat
10 1369310 1369648 repeat
10 13694067 13694142 repeat
10 13700001 13702528 repeat
10 1370251 1370307 repeat
10 13703098 13703583 repeat
10 13703656 13707618 repeat
10 13704280 13704308 repeat
10 13704316 13704358 repeat
10 13707679 13709766 repeat
10 13709827 13713262 repeat
10 1371024 1371040 repeat
10 13713505 13714317 repeat
10 1371364 1371414 repeat
10 1371437 1371477 repeat
10 13714377 13714425 repeat
10 13714527 13714599 repeat
10 13714995 13715016 repeat
10 13715336 13715415 repeat
10 13715775 13715989 repeat
10 13716530 13716765 repeat
10 13716872 13717307 repeat
10 13716945 13717013 repeat
10 13717289 13717318 repeat
10 1372055 1372077 repeat
10 13721091 13721117 repeat
10 13721091 13721119 repeat
10 13721091 13721144 repeat
10 13721118 13721828 repeat
10 13722356 13722428 repeat
10 13722697 13723044 repeat
10 13723175 13723546 repeat
10 1372340 1372363 repeat
10 13724787 13725571 repeat
10 13724822 13724843 repeat
10 13724844 13724868 repeat
10 13725234 13725255 repeat
10 13725913 13726313 repeat
10 1372638 1372659 repeat
10 13726719 13726757 repeat
10 13727063 13727148 repeat
10 13727646 13728390 repeat
10 1372790 1372816 repeat
10 13728072 13728112 repeat
10 13728232 13728280 repeat
10 13728381 13728417 repeat
10 13728794 13729025 repeat
10 13728925 13728950 repeat
10 1372917 1373372 repeat
10 13729791 13730143 repeat
10 13730383 13730518 repeat
10 13730671 13730797 repeat
10 13730789 13730834 repeat
10 13731009 13731147 repeat
10 13731922 13732022 repeat
10 13732070 13732556 repeat
10 13732341 13732379 repeat
10 13732380 13732405 repeat
10 13732621 13732710 repeat
10 13732698 13732729 repeat
10 1373303 1373346 repeat
10 13733610 13733667 repeat
10 13733797 13733980 repeat
10 13734677 13736747 repeat
10 1373495 1373758 repeat
10 13737320 13739924 repeat
10 13740034 13741946 repeat
10 1374006 1374081 repeat
10 1374079 1374189 repeat
10 13742032 13742521 repeat
10 13742708 13743348 repeat
10 13742840 13742864 repeat
10 13742865 13742880 repeat
10 13743591 13743652 repeat
10 1374419 1374615 repeat
10 13744221 13744244 repeat
10 13747881 13751060 repeat
10 13748117 13748173 repeat
10 1374968 1375229 repeat
10 13751227 13754037 repeat
10 137520 137574 repeat
10 1375412 1375628 repeat
10 13754829 13754862 repeat
10 13754865 13755019 repeat
10 13756060 13756097 repeat
10 13757141 13757486 repeat
10 13757187 13757236 repeat
10 13757239 13757291 repeat
10 13757338 13757378 repeat
10 1375762 1375797 repeat
10 13758213 13758760 repeat
10 13758947 13758965 repeat
10 1375925 1375974 repeat
10 13759548 13759574 repeat
10 13759945 13759987 repeat
10 13760236 13760274 repeat
10 13760894 13761343 repeat
10 13761246 13761277 repeat
10 13762282 13762325 repeat
10 13762486 13762706 repeat
10 13762724 13762816 repeat
10 13762917 13763106 repeat
10 13762946 13763046 repeat
10 13763384 13763420 repeat
10 13763707 13765782 repeat
10 1376382 1376603 repeat
10 13764077 13764122 repeat
10 13764444 13764464 repeat
10 13764566 13764605 repeat
10 13765136 13765192 repeat
10 13765926 13768726 repeat
10 13766119 13766176 repeat
10 1376706 1376748 repeat
10 1376829 1377556 repeat
10 13769314 13770439 repeat
10 13769858 13769886 repeat
10 13769858 13769887 repeat
10 13770477 13770515 repeat
10 13770604 13770875 repeat
10 13770621 13770659 repeat
10 13771017 13771479 repeat
10 13771119 13771187 repeat
10 13771909 13772163 repeat
10 13772870 13773511 repeat
10 13772987 13773020 repeat
10 13773783 13773985 repeat
10 13774154 13774362 repeat
10 13774562 13774799 repeat
10 13775240 13775426 repeat
10 13775760 13775929 repeat
10 13775962 13776009 repeat
10 13776112 13776288 repeat
10 13776537 13776593 repeat
10 1377659 1377695 repeat
10 13776689 13776729 repeat
10 13776884 13776906 repeat
10 1377698 1380316 repeat
10 13777105 13777215 repeat
10 13777200 13777228 repeat
10 13777413 13777614 repeat
10 13778102 13778404 repeat
10 13778874 13779041 repeat
10 13779500 13779543 repeat
10 13779598 13779889 repeat
10 13780193 13780227 repeat
10 13780567 13780961 repeat
10 13781572 13782353 repeat
10 13781700 13781745 repeat
10 13782214 13782332 repeat
10 13782427 13782702 repeat
10 13783143 13783723 repeat
10 13783160 13783194 repeat
10 13784827 13784886 repeat
10 13785712 13785865 repeat
10 13786117 13786157 repeat
10 13789616 13789661 repeat
10 13789690 13790321 repeat
10 13789794 13789834 repeat
10 13793073 13793158 repeat
10 13793302 13793343 repeat
10 13794519 13794556 repeat
10 13794758 13794778 repeat
10 13795476 13795492 repeat
10 13795556 13795621 repeat
10 13795643 13795667 repeat
10 13796019 13796944 repeat
10 13796427 13796444 repeat
10 13796445 13796483 repeat
10 13796638 13796680 repeat
10 13796987 13797467 repeat
10 13797623 13797750 repeat
10 13797836 13797929 repeat
10 13798000 13798108 repeat
10 13798687 13799036 repeat
10 13798704 13798741 repeat
10 13799176 13799401 repeat
10 13799490 13799808 repeat
10 13799515 13799568 repeat
10 13799576 13799640 repeat
10 13799576 13799777 repeat
10 13799624 13799777 repeat
10 13799688 13799777 repeat
10 13799885 13799997 repeat
10 13801784 13801923 repeat
10 13802309 13802442 repeat
10 13803276 13803605 repeat
10 13803494 13803537 repeat
10 13803967 13804362 repeat
10 13804094 13804121 repeat
10 13805357 13806128 repeat
10 13805748 13805798 repeat
10 13807713 13807735 repeat
10 13807736 13807743 repeat
10 13808035 13808061 repeat
10 13808101 13808207 repeat
10 13808332 13808405 repeat
10 13808562 13808704 repeat
10 1380872 1380916 repeat
10 1380872 1380919 repeat
10 13808856 13809127 repeat
10 13808877 13808905 repeat
10 1380898 1380980 repeat
10 13808989 13809005 repeat
10 13809098 13809123 repeat
10 13809175 13809241 repeat
10 13809997 13810160 repeat
10 13810685 13810835 repeat
10 13811354 13811621 repeat
10 13811690 13811971 repeat
10 13811720 13811767 repeat
10 13811720 13811790 repeat
10 13811720 13811793 repeat
10 13812413 13812642 repeat
10 1381349 1381355 repeat
10 1381356 1381377 repeat
10 1381375 1381438 repeat
10 1381378 1381384 repeat
10 13813823 13818862 repeat
10 1381589 1381630 repeat
10 1381707 1382044 repeat
10 13818287 13818358 repeat
10 13819587 13819729 repeat
10 13820144 13820545 repeat
10 13820601 13820816 repeat
10 13821377 13831910 repeat
10 1382220 1382287 repeat
10 1383193 1383237 repeat
10 13831985 13832774 repeat
10 13833297 13833334 repeat
10 13833790 13834221 repeat
10 13834284 13836506 repeat
10 1383492 1383562 repeat
10 13836593 13836815 repeat
10 13836760 13836776 repeat
10 13837222 13837312 repeat
10 1383738 1383906 repeat
10 13837846 13837966 repeat
10 13838301 13838544 repeat
10 13838315 13838346 repeat
10 13838614 13838760 repeat
10 13839031 13839076 repeat
10 13839413 13839451 repeat
10 1383942 1383979 repeat
10 1383942 1383980 repeat
10 13839658 13840479 repeat
10 1383972 1385914 repeat
10 13840622 13840759 repeat
10 13840845 13842023 repeat
10 13841896 13841957 repeat
10 13841896 13841973 repeat
10 13842236 13842310 repeat
10 13844331 13844440 repeat
10 13844659 13845339 repeat
10 13844663 13844681 repeat
10 13844663 13844706 repeat
10 13845790 13846687 repeat
10 13846020 13846078 repeat
10 13846715 13846762 repeat
10 13846739 13853393 repeat
10 13852523 13852565 repeat
10 1385296 1385386 repeat
10 1385296 1385392 repeat
10 13853133 13853189 repeat
10 1385330 1385392 repeat
10 13853421 13853458 repeat
10 13853467 13858503 repeat
10 1385530 1385558 repeat
10 13858613 13859054 repeat
10 13859176 13859250 repeat
10 13859380 13859636 repeat
10 13859762 13872695 repeat
10 1386016 1386152 repeat
10 13872011 13872069 repeat
10 13873119 13873277 repeat
10 13873826 13874173 repeat
10 13874241 13874351 repeat
10 13874615 13874752 repeat
10 13875058 13876481 repeat
10 13876347 13876434 repeat
10 13877233 13881592 repeat
10 13882547 13888398 repeat
10 1388345 1388435 repeat
10 13884877 13884933 repeat
10 13884877 13884934 repeat
10 13884940 13884992 repeat
10 13884945 13884992 repeat
10 138854 138884 repeat
10 1388586 1388782 repeat
10 13888634 13890195 repeat
10 13890196 13890273 repeat
10 13890274 13890547 repeat
10 13890607 13891251 repeat
10 13892828 13895192 repeat
10 1389384 1389494 repeat
10 13894302 13894347 repeat
10 13895194 13895213 repeat
10 13895214 13895254 repeat
10 13895306 13897586 repeat
10 13896242 13896289 repeat
10 13896411 13896437 repeat
10 13897649 13897807 repeat
10 13897813 13897894 repeat
10 13897864 13897907 repeat
10 13897891 13897949 repeat
10 13897950 13897994 repeat
10 13897995 13898277 repeat
10 1389867 1391359 repeat
10 13898957 13899028 repeat
10 13898993 13899389 repeat
10 13899478 13899532 repeat
10 13899930 13899972 repeat
10 13900001 13900354 repeat
10 13901818 13902754 repeat
10 13902823 13906077 repeat
10 13906202 13907363 repeat
10 13907419 13907884 repeat
10 13907981 13909561 repeat
10 13908115 13908154 repeat
10 13908172 13908203 repeat
10 13908316 13908347 repeat
10 13909092 13909242 repeat
10 13909093 13909119 repeat
10 13909221 13909249 repeat
10 13910852 13914249 repeat
10 13914401 13916777 repeat
10 1391488 1391514 repeat
10 1391598 1391832 repeat
10 13917011 13917356 repeat
10 13917426 13917675 repeat
10 1391761 1391825 repeat
10 13917998 13918686 repeat
10 13918580 13918619 repeat
10 139186 139222 repeat
10 13918840 13923492 repeat
10 13920004 13920073 repeat
10 13920037 13920073 repeat
10 13921801 13921822 repeat
10 13922138 13922186 repeat
10 13922138 13922194 repeat
10 13923650 13929413 repeat
10 1392655 1392697 repeat
10 13928981 13929018 repeat
10 1392903 1393164 repeat
10 13929546 13929572 repeat
10 13929574 13929604 repeat
10 13929821 13930213 repeat
10 13930064 13930089 repeat
10 13930122 13930153 repeat
10 13930295 13930484 repeat
10 13930369 13930404 repeat
10 13930436 13930478 repeat
10 13930491 13930556 repeat
10 13930736 13930843 repeat
10 13931818 13931881 repeat
10 13931947 13936404 repeat
10 1393478 1393539 repeat
10 1393651 1396094 repeat
10 13936617 13940421 repeat
10 13941039 13943194 repeat
10 13942357 13942390 repeat
10 13943362 13943409 repeat
10 13943852 13944000 repeat
10 13945984 13946158 repeat
10 13946027 13946055 repeat
10 13947528 13948074 repeat
10 13948306 13948855 repeat
10 13949156 13949305 repeat
10 13949432 13949812 repeat
10 13950113 13950262 repeat
10 13950671 13954962 repeat
10 13951971 13951994 repeat
10 13952055 13952116 repeat
10 13955094 13955124 repeat
10 13955110 13956211 repeat
10 13956036 13956085 repeat
10 13956063 13956094 repeat
10 13956114 13956135 repeat
10 13956140 13956211 repeat
10 13956380 13956539 repeat
10 13956389 13956531 repeat
10 13956753 13956853 repeat
10 13956866 13956899 repeat
10 13956903 13956937 repeat
10 13956938 13957135 repeat
10 13956964 13956993 repeat
10 13957102 13957143 repeat
10 13957290 13964701 repeat
10 1396166 1396190 repeat
10 1396299 1396640 repeat
10 13963885 13963919 repeat
10 13964772 13964872 repeat
10 13964885 13964918 repeat
10 13964922 13964954 repeat
10 13964955 13965152 repeat
10 13964981 13965010 repeat
10 13965119 13965160 repeat
10 13965307 13968389 repeat
10 1396687 1396850 repeat
10 1396733 1396760 repeat
10 13968552 13969605 repeat
10 13969090 13969117 repeat
10 13969737 13970039 repeat
10 13970052 13970078 repeat
10 13970363 13970722 repeat
10 13970477 13970529 repeat
10 13970797 13971961 repeat
10 13971167 13971215 repeat
10 13971170 13971474 repeat
10 13971170 13971482 repeat
10 13971170 13971485 repeat
10 13971218 13971485 repeat
10 13972081 13972239 repeat
10 1397228 1397258 repeat
10 13972501 13973728 repeat
10 1397259 1397280 repeat
10 13972768 13972801 repeat
10 13972931 13972983 repeat
10 13973094 13973140 repeat
10 13973277 13973307 repeat
10 1397337 1397363 repeat
10 1397364 1397392 repeat
10 1397393 1397405 repeat
10 13974471 13974668 repeat
10 1397469 1397507 repeat
10 13974959 13974979 repeat
10 13974968 13979027 repeat
10 1397557 1397575 repeat
10 13979261 13980412 repeat
10 13980552 13981950 repeat
10 13980577 13980600 repeat
10 13980735 13980790 repeat
10 13980889 13980944 repeat
10 1398089 1398123 repeat
10 13981391 13981423 repeat
10 13981721 13981754 repeat
10 13982026 13982108 repeat
10 13982273 13982347 repeat
10 13982508 13982528 repeat
10 13982890 13982959 repeat
10 13984168 13984188 repeat
10 13984230 13984286 repeat
10 13985122 13985350 repeat
10 13985306 13985327 repeat
10 13985351 13985379 repeat
10 13985351 13985396 repeat
10 13985395 13985519 repeat
10 13986234 13986279 repeat
10 13986606 13986840 repeat
10 13987150 13987223 repeat
10 13987346 13987763 repeat
10 13987764 13987790 repeat
10 13987813 13987978 repeat
10 13988351 13988555 repeat
10 13989262 13989481 repeat
10 13989651 13989822 repeat
10 13989793 13989827 repeat
10 13990392 13991529 repeat
10 13991547 13991569 repeat
10 13992208 13992244 repeat
10 13992364 13992469 repeat
10 13993490 13993544 repeat
10 13994498 13994574 repeat
10 13994619 13994652 repeat
10 13994953 13995208 repeat
10 13995707 13995888 repeat
10 13996297 13997246 repeat
10 13996319 13996385 repeat
10 13997028 13997049 repeat
10 13997028 13997050 repeat
10 13997050 13997087 repeat
10 13997470 13997496 repeat
10 13997470 13997497 repeat
10 13997470 13997503 repeat
10 13997497 13997877 repeat
10 13997504 13997517 repeat
10 13998108 13998656 repeat
10 13998716 13998985 repeat
10 13999078 13999173 repeat
10 14000037 14001243 repeat
10 14001125 14001149 repeat
10 14001345 14001460 repeat
10 14001665 14001772 repeat
10 14002373 14002517 repeat
10 14003190 14003282 repeat
10 14003478 14003740 repeat
10 14003721 14003777 repeat
10 14003814 14004204 repeat
10 1400461 1400676 repeat
10 14004854 14004883 repeat
10 14004907 14005021 repeat
10 14005789 14006308 repeat
10 14006213 14006242 repeat
10 14006338 14006470 repeat
10 14006481 14007139 repeat
10 14007294 14017680 repeat
10 1400946 1401423 repeat
10 1401664 1401833 repeat
10 14017732 14017860 repeat
10 14018530 14020302 repeat
10 14019173 14019640 repeat
10 14019740 14019805 repeat
10 14019942 14019991 repeat
10 14020771 14021104 repeat
10 14023670 14023852 repeat
10 14024202 14024851 repeat
10 14024910 14026075 repeat
10 1402509 1403028 repeat
10 14026032 14026075 repeat
10 14026204 14028168 repeat
10 14027224 14027268 repeat
10 14027749 14027986 repeat
10 14027756 14027986 repeat
10 14028527 14028661 repeat
10 14028828 14028888 repeat
10 14028852 14028901 repeat
10 14028904 14028966 repeat
10 14028978 14029014 repeat
10 14029035 14029090 repeat
10 14029305 14029369 repeat
10 14030026 14031354 repeat
10 14030369 14030435 repeat
10 14030371 14030435 repeat
10 1403121 1403284 repeat
10 14032414 14032821 repeat
10 14032530 14032577 repeat
10 14032822 14032894 repeat
10 14032895 14033016 repeat
10 14033122 14033139 repeat
10 14033141 14034771 repeat
10 14033711 14033775 repeat
10 14034843 14035356 repeat
10 140349 140374 repeat
10 1403514 1403759 repeat
10 14035447 14035759 repeat
10 14036258 14036595 repeat
10 14036975 14039813 repeat
10 14040051 14040180 repeat
10 14040402 14040813 repeat
10 14040656 14040677 repeat
10 14041164 14041353 repeat
10 14042258 14043487 repeat
10 1404241 1404344 repeat
10 14043586 14045780 repeat
10 1404485 1404601 repeat
10 14044911 14044942 repeat
10 14045847 14045944 repeat
10 14046018 14046365 repeat
10 14047017 14047429 repeat
10 14047428 14047446 repeat
10 14047596 14047699 repeat
10 14048151 14048180 repeat
10 14048181 14048219 repeat
10 14048461 14048502 repeat
10 14048618 14049432 repeat
10 14048619 14048644 repeat
10 14048800 14048841 repeat
10 14049141 14049208 repeat
10 14049247 14049287 repeat
10 14049433 14049501 repeat
10 14049502 14049838 repeat
10 14049890 14049943 repeat
10 14049901 14050490 repeat
10 14050235 14050256 repeat
10 14050302 14050342 repeat
10 14050643 14050729 repeat
10 14051205 14051291 repeat
10 14051767 14051843 repeat
10 14052333 14052419 repeat
10 14052883 14052979 repeat
10 1405311 1405551 repeat
10 14053451 14053537 repeat
10 14053662 14053699 repeat
10 14054117 14054321 repeat
10 14054418 14055344 repeat
10 14055890 14056010 repeat
10 14056074 14056535 repeat
10 14056652 14057019 repeat
10 14056863 14056894 repeat
10 14057170 14057332 repeat
10 14057521 14058948 repeat
10 14058628 14058686 repeat
10 1405894 1405951 repeat
10 14059102 14059152 repeat
10 14059239 14064502 repeat
10 14059430 14059488 repeat
10 14059816 14059839 repeat
10 14060319 14060343 repeat
10 14064163 14064227 repeat
10 14064503 14064548 repeat
10 14064549 14069215 repeat
10 14068876 14068940 repeat
10 14069216 14069261 repeat
10 14069262 14070407 repeat
10 1406932 1407254 repeat
10 1407017 1407033 repeat
10 14070713 14070884 repeat
10 14071523 14071773 repeat
10 14071886 14072263 repeat
10 14072220 14072259 repeat
10 14072486 14072835 repeat
10 14072864 14072918 repeat
10 14073272 14073517 repeat
10 14073535 14073558 repeat
10 14073571 14073683 repeat
10 1407390 1407608 repeat
10 14073933 14073983 repeat
10 14074047 14074615 repeat
10 14074123 14074162 repeat
10 14074756 14074775 repeat
10 14074793 14074906 repeat
10 14075095 14075304 repeat
10 14075445 14079421 repeat
10 14079579 14079981 repeat
10 14079756 14079786 repeat
10 1407976 1408076 repeat
10 14080144 14080203 repeat
10 14080669 14080730 repeat
10 1408154 1408376 repeat
10 14082087 14082137 repeat
10 14082201 14084616 repeat
10 14082277 14082310 repeat
10 14084251 14084276 repeat
10 14084703 14084793 repeat
10 14084742 14084781 repeat
10 14084795 14084841 repeat
10 14084854 14084958 repeat
10 14084933 14084984 repeat
10 14085020 14085080 repeat
10 14085022 14090164 repeat
10 1408854 1409036 repeat
10 14089891 14089917 repeat
10 14090342 14090432 repeat
10 14090381 14090420 repeat
10 14090434 14090474 repeat
10 14090494 14090582 repeat
10 14090566 14090623 repeat
10 14090659 14090719 repeat
10 14090661 14091055 repeat
10 14091066 14091100 repeat
10 14091106 14091237 repeat
10 14091469 14091520 repeat
10 14091729 14091809 repeat
10 14091897 14091928 repeat
10 14092864 14092992 repeat
10 14093188 14093483 repeat
10 14093500 14093546 repeat
10 14095221 14095334 repeat
10 14096509 14100000 repeat
10 14097991 14098038 repeat
10 1409804 1410063 repeat
10 1409808 1409877 repeat
10 14099437 14099478 repeat
10 14100001 14108976 repeat
10 1410017 1410044 repeat
10 14101688 14101725 repeat
10 1410570 1410629 repeat
10 14109083 14109371 repeat
10 14109425 14109716 repeat
10 1410997 1417459 repeat
10 14110075 14110097 repeat
10 14110513 14110553 repeat
10 14111378 14111993 repeat
10 14111442 14111485 repeat
10 14112607 14112863 repeat
10 14112913 14123259 repeat
10 14117252 14117283 repeat
10 14120625 14120693 repeat
10 14121170 14121274 repeat
10 14123518 14123565 repeat
10 14123981 14124037 repeat
10 14124275 14124461 repeat
10 14124984 14125037 repeat
10 14125353 14125437 repeat
10 14126113 14126152 repeat
10 14126272 14126291 repeat
10 14126517 14129314 repeat
10 14130197 14130285 repeat
10 14131080 14131143 repeat
10 14131534 14131573 repeat
10 14131545 14131612 repeat
10 14131613 14131678 repeat
10 14131687 14131755 repeat
10 14131699 14132111 repeat
10 14132032 14132065 repeat
10 14132213 14132243 repeat
10 14132309 14132536 repeat
10 14132943 14133476 repeat
10 14133491 14133535 repeat
10 14134122 14134148 repeat
10 14134508 14134696 repeat
10 14134889 14135122 repeat
10 14136394 14136452 repeat
10 14138390 14138439 repeat
10 14139044 14139079 repeat
10 14139187 14139216 repeat
10 14139217 14139263 repeat
10 14140042 14140082 repeat
10 14140145 14140543 repeat
10 14140206 14140245 repeat
10 14140442 14140486 repeat
10 14140929 14141000 repeat
10 14140983 14141192 repeat
10 14141320 14141459 repeat
10 14141699 14141728 repeat
10 14141735 14141781 repeat
10 14141804 14141864 repeat
10 14141932 14141963 repeat
10 14142290 14142701 repeat
10 14142865 14142893 repeat
10 14142941 14142999 repeat
10 14143076 14143205 repeat
10 14143262 14145145 repeat
10 14143441 14143496 repeat
10 14146247 14146289 repeat
10 14146290 14146413 repeat
10 14146562 14146690 repeat
10 14146643 14146667 repeat
10 14146820 14146959 repeat
10 14147284 14147446 repeat
10 14147450 14147507 repeat
10 14147508 14147738 repeat
10 14148489 14148546 repeat
10 14148760 14149121 repeat
10 14149290 14149368 repeat
10 14149490 14149761 repeat
10 14149939 14151084 repeat
10 14151166 14151256 repeat
10 14151257 14151297 repeat
10 14154324 14154759 repeat
10 14155640 14155870 repeat
10 14155951 14156124 repeat
10 14156816 14157043 repeat
10 14157974 14158826 repeat
10 14158470 14158517 repeat
10 14158518 14158583 repeat
10 14158888 14158972 repeat
10 14159934 14160856 repeat
10 14160118 14160223 repeat
10 14161056 14161978 repeat
10 14162080 14162851 repeat
10 14162895 14162941 repeat
10 14163198 14166785 repeat
10 14163890 14163929 repeat
10 14163930 14163978 repeat
10 14165196 14165247 repeat
10 14165344 14165375 repeat
10 14165344 14165377 repeat
10 14166046 14166080 repeat
10 14166112 14166155 repeat
10 14167962 14168011 repeat
10 14169976 14169999 repeat
10 14170160 14170194 repeat
10 14170802 14172071 repeat
10 14172522 14172644 repeat
10 14172576 14172644 repeat
10 14172789 14181213 repeat
10 14179945 14180007 repeat
10 14181759 14182237 repeat
10 14182791 14190839 repeat
10 1418316 1418349 repeat
10 14183853 14183882 repeat
10 1418911 1418929 repeat
10 14190971 14190999 repeat
10 14191000 14191160 repeat
10 14191218 14191739 repeat
10 14191929 14192541 repeat
10 14192488 14192510 repeat
10 14193373 14193984 repeat
10 14193543 14193579 repeat
10 14193613 14193639 repeat
10 14193761 14193804 repeat
10 14193806 14193833 repeat
10 14193869 14193890 repeat
10 14193985 14194016 repeat
10 14194146 14194540 repeat
10 1419526 1419618 repeat
10 14195996 14196116 repeat
10 14197737 14197852 repeat
10 14198173 14198229 repeat
10 14198831 14199091 repeat
10 1419899 1419917 repeat
10 14199187 14199225 repeat
10 14199458 14199503 repeat
10 14199776 14199798 repeat
10 14200302 14200336 repeat
10 14200566 14200585 repeat
10 14200580 14201662 repeat
10 14201702 14201721 repeat
10 14202071 14202114 repeat
10 1420259 1421264 repeat
10 14202607 14202635 repeat
10 14202643 14203410 repeat
10 14203121 14203172 repeat
10 14203152 14203189 repeat
10 142037 142176 repeat
10 1420686 1420726 repeat
10 14206876 14206954 repeat
10 14207285 14207343 repeat
10 1420729 1420759 repeat
10 14207744 14207855 repeat
10 14210544 14210598 repeat
10 14210634 14210722 repeat
10 14210866 14212128 repeat
10 14212519 14212713 repeat
10 14212783 14212799 repeat
10 14212943 14212989 repeat
10 14213059 14216276 repeat
10 1421342 1421478 repeat
10 14213699 14213718 repeat
10 14213957 14213991 repeat
10 142162 142234 repeat
10 142163 142234 repeat
10 14216434 14247603 repeat
10 142165 142234 repeat
10 142166 142234 repeat
10 1421817 1422275 repeat
10 142211 142250 repeat
10 1422187 1422308 repeat
10 1422240 1422308 repeat
10 1422260 1422308 repeat
10 1422269 1422308 repeat
10 1422278 1422308 repeat
10 14223569 14223615 repeat
10 1422559 1422636 repeat
10 142269 142357 repeat
10 1422932 1423086 repeat
10 1423220 1426880 repeat
10 14247692 14259681 repeat
10 14259732 14260039 repeat
10 14260503 14260541 repeat
10 14260578 14260643 repeat
10 14260765 14260785 repeat
10 14260765 14260790 repeat
10 14260778 14261012 repeat
10 14261494 14261795 repeat
10 14261640 14261691 repeat
10 14261866 14262142 repeat
10 14262390 14262412 repeat
10 14262696 14262796 repeat
10 14262764 14262795 repeat
10 14262857 14262897 repeat
10 14263039 14263771 repeat
10 14263279 14263324 repeat
10 14264609 14264679 repeat
10 14265595 14265926 repeat
10 1426568 1426612 repeat
10 14266013 14266148 repeat
10 14266316 14266981 repeat
10 14266557 14266599 repeat
10 1426693 1426727 repeat
10 1426693 1426734 repeat
10 1426693 1426752 repeat
10 14267357 14267402 repeat
10 14267403 14267572 repeat
10 14267664 14269104 repeat
10 14267715 14267792 repeat
10 14267731 14267792 repeat
10 14267770 14267792 repeat
10 1426935 1427004 repeat
10 14269845 14269911 repeat
10 14270068 14272090 repeat
10 14270357 14270396 repeat
10 14270813 14270925 repeat
10 14270827 14270955 repeat
10 1427086 1427137 repeat
10 14270876 14270955 repeat
10 14270886 14270955 repeat
10 14271407 14271433 repeat
10 14272272 14272599 repeat
10 14272971 14273005 repeat
10 14273143 14273249 repeat
10 1427318 1427499 repeat
10 14273361 14273399 repeat
10 14273862 14273909 repeat
10 14274147 14274355 repeat
10 14274152 14274211 repeat
10 14274629 14274703 repeat
10 14274840 14275102 repeat
10 14275378 14275432 repeat
10 14275589 14275851 repeat
10 14276125 14276179 repeat
10 14276375 14276591 repeat
10 14276580 14276624 repeat
10 14276657 14277111 repeat
10 14277045 14277174 repeat
10 14277075 14277174 repeat
10 14277094 14277174 repeat
10 14277114 14277177 repeat
10 14277186 14277558 repeat
10 14277561 14277623 repeat
10 14277675 14277796 repeat
10 14277675 14277820 repeat
10 14277675 14278466 repeat
10 14277927 14277944 repeat
10 14278003 14278021 repeat
10 14278115 14278197 repeat
10 14278215 14278254 repeat
10 14279191 14279395 repeat
10 14279437 14279628 repeat
10 14279698 14280200 repeat
10 14280018 14280054 repeat
10 14280467 14280565 repeat
10 14280472 14280502 repeat
10 14280851 14280989 repeat
10 14281137 14281420 repeat
10 14281224 14281248 repeat
10 14281362 14281418 repeat
10 14281554 14281820 repeat
10 14282048 14282403 repeat
10 1428301 1428665 repeat
10 1428305 1428346 repeat
10 14283520 14283615 repeat
10 14283886 14284379 repeat
10 14284743 14284887 repeat
10 14285039 14288900 repeat
10 1428716 1429081 repeat
10 14289030 14290212 repeat
10 14289608 14289648 repeat
10 14289918 14289956 repeat
10 14290469 14290514 repeat
10 14290469 14290523 repeat
10 14290523 14290654 repeat
10 14291048 14291081 repeat
10 14291320 14296433 repeat
10 14292059 14292108 repeat
10 1429324 1429454 repeat
10 1429529 1429569 repeat
10 1429620 1429692 repeat
10 14296908 14297494 repeat
10 14298170 14300000 repeat
10 1429885 1429940 repeat
10 14300001 14301186 repeat
10 1430050 1430237 repeat
10 14301440 14302012 repeat
10 14302388 14309039 repeat
10 14309028 14309057 repeat
10 14309040 14309057 repeat
10 14309216 14314416 repeat
10 14312390 14312422 repeat
10 14314735 14315068 repeat
10 1431531 1431680 repeat
10 14315551 14315739 repeat
10 14316628 14316927 repeat
10 14317003 14317266 repeat
10 1431803 1432061 repeat
10 14318185 14318288 repeat
10 14318406 14318654 repeat
10 14318839 14318864 repeat
10 14318969 14319051 repeat
10 14319306 14319437 repeat
10 14320388 14320453 repeat
10 14321266 14321529 repeat
10 14321678 14321871 repeat
10 14322222 14322712 repeat
10 14323143 14323224 repeat
10 14323707 14323961 repeat
10 14324647 14324685 repeat
10 14324961 14325351 repeat
10 14325651 14325682 repeat
10 14325803 14325860 repeat
10 14326271 14326803 repeat
10 14327273 14327583 repeat
10 1432745 1433012 repeat
10 14328899 14328917 repeat
10 14328911 14329086 repeat
10 14329164 14329215 repeat
10 14329687 14329724 repeat
10 14329781 14329839 repeat
10 14329858 14329899 repeat
10 14329858 14329922 repeat
10 14329919 14330513 repeat
10 14330523 14330552 repeat
10 14330836 14330879 repeat
10 14331441 14331473 repeat
10 14333976 14334088 repeat
10 14334627 14334656 repeat
10 14335068 14335156 repeat
10 14336157 14336319 repeat
10 14336250 14336301 repeat
10 14336761 14336963 repeat
10 14336885 14336938 repeat
10 14336909 14336944 repeat
10 14337622 14337914 repeat
10 14338067 14338203 repeat
10 14339061 14339096 repeat
10 14339536 14339566 repeat
10 14339583 14339715 repeat
10 14340326 14340369 repeat
10 14340326 14340372 repeat
10 14340354 14340611 repeat
10 14340713 14340814 repeat
10 14342159 14342180 repeat
10 14342174 14342192 repeat
10 14342181 14342190 repeat
10 14342204 14342963 repeat
10 14343054 14343140 repeat
10 14343166 14343223 repeat
10 14343224 14343442 repeat
10 14343230 14343268 repeat
10 14343299 14343335 repeat
10 14343305 14343335 repeat
10 14343716 14351675 repeat
10 14344242 14344317 repeat
10 1434425 1434682 repeat
10 1434684 1434717 repeat
10 14351339 14351414 repeat
10 14352518 14363185 repeat
10 14359034 14359104 repeat
10 1435980 1436037 repeat
10 14364412 14364458 repeat
10 14364693 14364717 repeat
10 14364918 14365133 repeat
10 14365339 14365392 repeat
10 14365559 14365767 repeat
10 1436620 1436654 repeat
10 14366510 14366605 repeat
10 1436661 1437056 repeat
10 14366617 14366658 repeat
10 14366897 14366939 repeat
10 14367725 14367799 repeat
10 14367883 14367944 repeat
10 14369678 14369708 repeat
10 14370034 14370158 repeat
10 14370245 14370438 repeat
10 14370666 14370895 repeat
10 1437116 1437170 repeat
10 14371280 14371308 repeat
10 14371280 14371739 repeat
10 14371867 14386041 repeat
10 1437301 1438915 repeat
10 14374662 14374706 repeat
10 14374719 14374750 repeat
10 1437730 1437789 repeat
10 1438184 1438248 repeat
10 14382947 14383003 repeat
10 14383613 14383653 repeat
10 14384516 14384572 repeat
10 14386151 14386405 repeat
10 14386892 14388260 repeat
10 14387510 14387580 repeat
10 14387844 14387885 repeat
10 14388264 14388341 repeat
10 14388264 14388358 repeat
10 14388264 14388379 repeat
10 14388264 14388397 repeat
10 14388342 14392408 repeat
10 14388858 14388874 repeat
10 14388858 14388884 repeat
10 14388866 14388884 repeat
10 14390204 14390243 repeat
10 14390296 14390377 repeat
10 14390472 14390489 repeat
10 14391542 14391606 repeat
10 14392473 14392570 repeat
10 14392634 14400000 repeat
10 14392889 14392931 repeat
10 14393298 14393342 repeat
10 1439494 1439518 repeat
10 14394981 14395017 repeat
10 1439498 1439666 repeat
10 14395373 14395461 repeat
10 14397044 14397072 repeat
10 14397073 14397083 repeat
10 14397137 14397220 repeat
10 14398376 14398440 repeat
10 14400001 14402264 repeat
10 14400965 14401028 repeat
10 14401054 14401108 repeat
10 14401401 14401422 repeat
10 14402321 14402537 repeat
10 14402672 14403507 repeat
10 14403601 14405180 repeat
10 14404848 14404925 repeat
10 14405242 14430866 repeat
10 144081 146108 repeat
10 1441103 1441170 repeat
10 1441382 1441414 repeat
10 14417869 14417900 repeat
10 14428023 14428100 repeat
10 14428254 14428293 repeat
10 1442996 1443086 repeat
10 14431393 14440392 repeat
10 1443216 1443714 repeat
10 1443325 1443418 repeat
10 14438798 14438826 repeat
10 1443937 1444095 repeat
10 14439388 14439434 repeat
10 14440440 14440736 repeat
10 14440779 14451126 repeat
10 14442 14474 repeat
10 14442399 14442427 repeat
10 1444346 1446080 repeat
10 1444488 1444510 repeat
10 1444511 1444541 repeat
10 14445849 14445909 repeat
10 14445944 14445970 repeat
10 1444669 1444727 repeat
10 14451447 14451600 repeat
10 14451575 14451604 repeat
10 14451955 14452015 repeat
10 14452383 14452715 repeat
10 14453002 14453147 repeat
10 14453768 14453810 repeat
10 14453915 14454082 repeat
10 14454234 14454262 repeat
10 14454403 14454481 repeat
10 14454662 14455428 repeat
10 14455837 14455886 repeat
10 14455887 14456263 repeat
10 14456416 14456561 repeat
10 14457050 14457131 repeat
10 14457226 14457273 repeat
10 14457627 14457674 repeat
10 14457794 14458771 repeat
10 14458194 14458230 repeat
10 14458835 14459926 repeat
10 14459696 14459745 repeat
10 14460602 14460657 repeat
10 14460658 14463241 repeat
10 14463237 14463414 repeat
10 14463238 14463289 repeat
10 14463240 14463289 repeat
10 14463240 14463324 repeat
10 14463242 14463289 repeat
10 14463290 14463338 repeat
10 14463339 14463414 repeat
10 14463370 14463416 repeat
10 14463544 14467021 repeat
10 14465784 14465810 repeat
10 14467073 14471011 repeat
10 144678 144738 repeat
10 144678 144741 repeat
10 14471014 14471070 repeat
10 14471090 14471158 repeat
10 14471268 14472853 repeat
10 14471733 14471752 repeat
10 14472854 14472909 repeat
10 14472910 14494398 repeat
10 1447679 1448079 repeat
10 1447802 1447846 repeat
10 14480 14697 repeat
10 1448093 1448194 repeat
10 1448192 1448351 repeat
10 1448418 1449845 repeat
10 1449094 1449126 repeat
10 14494473 14500000 repeat
10 14500001 14510285 repeat
10 145017 145153 repeat
10 1450707 1450775 repeat
10 14507847 14507883 repeat
10 14507847 14507907 repeat
10 14508030 14508065 repeat
10 14509295 14509352 repeat
10 14509295 14509355 repeat
10 14509593 14509625 repeat
10 14510514 14511454 repeat
10 14512311 14512374 repeat
10 14512698 14512745 repeat
10 14512789 14512929 repeat
10 14513060 14515126 repeat
10 1451321 1451480 repeat
10 14513964 14513999 repeat
10 14514488 14514609 repeat
10 14514499 14514549 repeat
10 14515109 14515137 repeat
10 14515180 14515337 repeat
10 14516410 14516795 repeat
10 14516652 14516688 repeat
10 14516872 14519557 repeat
10 14519676 14519863 repeat
10 14519930 14520631 repeat
10 1452028 1452069 repeat
10 14520697 14520924 repeat
10 14521845 14521931 repeat
10 14521930 14521962 repeat
10 14521932 14521962 repeat
10 14522168 14528006 repeat
10 14522191 14522230 repeat
10 1452253 1453012 repeat
10 1452288 1452324 repeat
10 14523458 14523494 repeat
10 14527491 14527530 repeat
10 14528566 14529220 repeat
10 14528985 14529010 repeat
10 14529142 14529177 repeat
10 14529479 14535673 repeat
10 14530150 14530191 repeat
10 14530245 14530328 repeat
10 1453086 1453133 repeat
10 1453333 1453631 repeat
10 14534014 14534057 repeat
10 14535510 14535574 repeat
10 14535886 14536470 repeat
10 14536318 14536356 repeat
10 14536375 14536408 repeat
10 14537985 14538642 repeat
10 14538640 14538668 repeat
10 14538644 14538668 repeat
10 14538719 14538795 repeat
10 14538856 14539289 repeat
10 14539114 14539158 repeat
10 14539477 14541786 repeat
10 14540285 14540321 repeat
10 14541774 14541794 repeat
10 14541778 14541794 repeat
10 14541939 14542233 repeat
10 14542745 14542790 repeat
10 14542791 14547921 repeat
10 14542864 14542905 repeat
10 14542980 14543028 repeat
10 1454319 1454360 repeat
10 1454378 1458017 repeat
10 14547909 14547930 repeat
10 14547913 14547930 repeat
10 14548075 14548369 repeat
10 14548881 14548926 repeat
10 14548927 14552082 repeat
10 14549000 14549039 repeat
10 14549114 14549162 repeat
10 14551441 14551489 repeat
10 14552159 14552235 repeat
10 14552296 14553088 repeat
10 14552554 14552598 repeat
10 14552614 14552694 repeat
10 14552666 14552694 repeat
10 14552695 14552715 repeat
10 14552716 14552728 repeat
10 14553042 14553070 repeat
10 14553265 14553352 repeat
10 14553326 14553352 repeat
10 14554028 14554116 repeat
10 14554760 14557766 repeat
10 145565 145680 repeat
10 14557767 14557816 repeat
10 14557817 14560892 repeat
10 14558516 14558563 repeat
10 14559764 14559816 repeat
10 14561439 14563136 repeat
10 14563460 14563748 repeat
10 14565951 14567611 repeat
10 14567961 14568299 repeat
10 14568105 14568146 repeat
10 14568386 14568525 repeat
10 14569597 14569726 repeat
10 14569610 14570423 repeat
10 14570467 14570495 repeat
10 14571740 14572249 repeat
10 14571911 14571963 repeat
10 14571974 14572026 repeat
10 14573716 14573765 repeat
10 14574904 14574935 repeat
10 14575360 14576248 repeat
10 14575660 14575688 repeat
10 1457596 1457632 repeat
10 14576044 14576080 repeat
10 14576293 14576954 repeat
10 14576887 14576930 repeat
10 14577088 14577137 repeat
10 14577247 14577443 repeat
10 14579099 14579434 repeat
10 14581034 14581208 repeat
10 14581163 14581271 repeat
10 14581276 14581721 repeat
10 14582011 14582041 repeat
10 14582408 14583094 repeat
10 1458323 1460252 repeat
10 14583550 14583592 repeat
10 14583924 14583972 repeat
10 14584004 14584114 repeat
10 14584336 14585974 repeat
10 14584941 14584976 repeat
10 14585910 14586027 repeat
10 14586069 14586521 repeat
10 14586099 14586180 repeat
10 14586099 14586185 repeat
10 14586099 14586208 repeat
10 14586186 14586219 repeat
10 14586220 14586231 repeat
10 14586232 14586268 repeat
10 14586232 14586320 repeat
10 14586269 14586320 repeat
10 14586323 14586377 repeat
10 14587128 14587284 repeat
10 14587811 14588889 repeat
10 14589497 14589771 repeat
10 14589847 14589973 repeat
10 14590285 14590509 repeat
10 14591957 14592167 repeat
10 14592159 14592205 repeat
10 14592174 14592225 repeat
10 14592206 14592225 repeat
10 14592847 14592986 repeat
10 14593341 14593383 repeat
10 14593352 14593438 repeat
10 14593660 14595057 repeat
10 14593924 14593959 repeat
10 14594549 14594597 repeat
10 14595056 14595078 repeat
10 14595105 14596257 repeat
10 14596293 14596337 repeat
10 14596322 14596795 repeat
10 14596850 14596914 repeat
10 14596894 14597952 repeat
10 1459691 1459725 repeat
10 14597466 14597519 repeat
10 14597554 14597593 repeat
10 14599324 14599382 repeat
10 14599457 14599590 repeat
10 14599706 14599981 repeat
10 14600034 14600325 repeat
10 14600076 14600130 repeat
10 14600331 14600400 repeat
10 14600505 14602738 repeat
10 14600815 14600903 repeat
10 14600847 14600903 repeat
10 1460234 1460265 repeat
10 14602539 14602583 repeat
10 14603801 14604063 repeat
10 14604173 14604356 repeat
10 14604426 14604891 repeat
10 14604959 14605396 repeat
10 14605461 14605547 repeat
10 14605719 14605842 repeat
10 14605900 14606493 repeat
10 14607132 14607458 repeat
10 14607711 14607745 repeat
10 1460932 1461065 repeat
10 14609879 14609922 repeat
10 14610124 14610249 repeat
10 14610295 14610719 repeat
10 14610933 14611737 repeat
10 14611017 14611078 repeat
10 14611188 14611226 repeat
10 14611373 14611423 repeat
10 14611456 14611499 repeat
10 14612164 14612793 repeat
10 14612216 14612232 repeat
10 14612910 14613592 repeat
10 14613655 14614127 repeat
10 14614252 14620414 repeat
10 1461427 1461513 repeat
10 14620483 14620539 repeat
10 14620484 14620534 repeat
10 14620535 14620644 repeat
10 146211 146575 repeat
10 14621309 14624019 repeat
10 14621562 14621602 repeat
10 14623433 14623468 repeat
10 14624079 14624640 repeat
10 14624693 14625803 repeat
10 14625851 14626194 repeat
10 14626302 14627965 repeat
10 14628014 14641295 repeat
10 1463114 1463318 repeat
10 14632089 14632157 repeat
10 14632481 14632515 repeat
10 14635892 14635909 repeat
10 1463936 1464344 repeat
10 14641412 14641650 repeat
10 14642554 14643174 repeat
10 14643235 14643943 repeat
10 14643542 14643569 repeat
10 14644009 14644924 repeat
10 14644135 14644189 repeat
10 1464454 1464737 repeat
10 14644984 14645443 repeat
10 14645485 14645538 repeat
10 14645591 14648075 repeat
10 14646286 14646362 repeat
10 14646431 14646461 repeat
10 14647327 14647364 repeat
10 14647483 14647501 repeat
10 14648190 14648216 repeat
10 14648217 14648250 repeat
10 14648293 14648350 repeat
10 14648371 14648813 repeat
10 14648418 14648639 repeat
10 14648418 14648658 repeat
10 14648672 14648818 repeat
10 14648700 14648818 repeat
10 14648889 14649009 repeat
10 14649168 14649190 repeat
10 14649229 14649362 repeat
10 14649333 14649389 repeat
10 14649334 14649389 repeat
10 14649426 14649449 repeat
10 14649517 14649549 repeat
10 14649561 14650502 repeat
10 14650781 14653657 repeat
10 14651113 14651162 repeat
10 14651738 14651769 repeat
10 14652362 14652438 repeat
10 14652591 14652614 repeat
10 14653706 14653869 repeat
10 14654084 14654502 repeat
10 14654121 14654159 repeat
10 14654246 14654299 repeat
10 14654246 14654319 repeat
10 14654246 14654375 repeat
10 14654256 14654319 repeat
10 14654262 14654318 repeat
10 1465432 1466225 repeat
10 14654850 14655174 repeat
10 14655010 14655033 repeat
10 14655234 14655372 repeat
10 14655424 14655574 repeat
10 14656365 14656516 repeat
10 14657232 14659592 repeat
10 146576 147058 repeat
10 14657657 14657717 repeat
10 1465893 1465933 repeat
10 14659786 14660025 repeat
10 14660686 14660812 repeat
10 14661126 14661183 repeat
10 14663425 14664140 repeat
10 14664142 14664211 repeat
10 14664212 14665444 repeat
10 14664660 14664687 repeat
10 14664714 14664747 repeat
10 14664996 14665028 repeat
10 14665273 14665316 repeat
10 14665357 14665409 repeat
10 14665418 14665444 repeat
10 14665445 14665474 repeat
10 14665475 14665500 repeat
10 14666089 14666118 repeat
10 14666119 14666168 repeat
10 14666169 14666694 repeat
10 14666170 14666206 repeat
10 14666170 14666245 repeat
10 1466619 1466717 repeat
10 14667218 14667642 repeat
10 14667584 14667629 repeat
10 14667840 14667878 repeat
10 1466819 1466909 repeat
10 14668709 14670150 repeat
10 14669645 14669662 repeat
10 14670154 14670199 repeat
10 14670200 14670323 repeat
10 14670971 14671061 repeat
10 14671104 14672230 repeat
10 14671925 14671961 repeat
10 14672249 14672280 repeat
10 14672281 14672609 repeat
10 14672466 14672510 repeat
10 1467253 1468019 repeat
10 14672610 14672663 repeat
10 14672679 14673576 repeat
10 14673064 14673093 repeat
10 14673218 14673264 repeat
10 14674737 14676163 repeat
10 14676476 14677072 repeat
10 14677185 14678269 repeat
10 1467743 1467767 repeat
10 1467743 1467780 repeat
10 1467794 1467836 repeat
10 14678270 14678335 repeat
10 14678336 14696275 repeat
10 14678341 14678360 repeat
10 14678450 14678483 repeat
10 1467854 1467883 repeat
10 14678601 14678618 repeat
10 14682035 14682081 repeat
10 1468442 1469099 repeat
10 14695706 14695726 repeat
10 14695710 14695726 repeat
10 14696352 14696377 repeat
10 14696425 14696475 repeat
10 14696563 14696962 repeat
10 14698639 14699053 repeat
10 14699029 14699106 repeat
10 14699249 14699619 repeat
10 14699491 14699509 repeat
10 14699804 14700000 repeat
10 14700643 14700778 repeat
10 14700740 14700776 repeat
10 14700892 14702156 repeat
10 14701004 14701020 repeat
10 14701137 14701198 repeat
10 14701436 14701466 repeat
10 14701558 14701584 repeat
10 14702282 14702430 repeat
10 14702749 14702821 repeat
10 14703153 14703342 repeat
10 1470326 1476645 repeat
10 14703592 14703660 repeat
10 14703828 14705822 repeat
10 14704805 14704855 repeat
10 14705277 14705326 repeat
10 14705834 14705867 repeat
10 147059 147191 repeat
10 14706367 14706821 repeat
10 14707535 14709987 repeat
10 14708013 14708051 repeat
10 14710083 14727904 repeat
10 14711429 14711474 repeat
10 14719059 14719098 repeat
10 14722415 14722470 repeat
10 147263 147285 repeat
10 14728113 14728483 repeat
10 14729455 14729732 repeat
10 14729713 14729746 repeat
10 14729782 14729819 repeat
10 14729828 14729873 repeat
10 14729874 14729914 repeat
10 14729915 14730096 repeat
10 14730405 14730692 repeat
10 14730805 14731110 repeat
10 14731431 14731470 repeat
10 14731493 14731781 repeat
10 14731635 14731656 repeat
10 14731636 14731656 repeat
10 14732050 14732209 repeat
10 14732325 14734659 repeat
10 14734778 14734895 repeat
10 14734918 14734984 repeat
10 14734961 14735222 repeat
10 14734985 14735006 repeat
10 14735006 14735030 repeat
10 14735007 14735024 repeat
10 14735338 14736296 repeat
10 14736475 14736753 repeat
10 14736837 14736925 repeat
10 14737089 14738716 repeat
10 14738825 14738934 repeat
10 14739008 14739130 repeat
10 14739148 14739214 repeat
10 14739191 14739478 repeat
10 14739215 14739238 repeat
10 14739238 14739266 repeat
10 14739239 14739255 repeat
10 14739574 14753006 repeat
10 1474136 1474161 repeat
10 14750095 14750172 repeat
10 14750131 14750183 repeat
10 14750308 14750348 repeat
10 14750369 14750428 repeat
10 14753136 14755976 repeat
10 14755011 14755054 repeat
10 14755011 14755059 repeat
10 14755011 14755079 repeat
10 14756020 14756568 repeat
10 147565 147589 repeat
10 14756620 14757328 repeat
10 14757404 14757704 repeat
10 14757773 14757804 repeat
10 14757953 14758578 repeat
10 14758727 14759397 repeat
10 14758940 14758993 repeat
10 14759701 14759760 repeat
10 14759814 14763706 repeat
10 14764130 14764185 repeat
10 14764610 14764772 repeat
10 14765508 14765789 repeat
10 14765704 14765724 repeat
10 14765750 14765789 repeat
10 14765790 14765837 repeat
10 14765838 14767319 repeat
10 14767096 14767193 repeat
10 14767436 14767597 repeat
10 1476797 1476932 repeat
10 14768106 14768143 repeat
10 14768129 14768149 repeat
10 14768588 14768626 repeat
10 14768629 14768645 repeat
10 14769374 14769736 repeat
10 14769865 14775518 repeat
10 1476990 1477967 repeat
10 1477066 1477126 repeat
10 1477152 1477186 repeat
10 1477154 1477186 repeat
10 1477409 1477461 repeat
10 1477486 1477542 repeat
10 14775610 14775797 repeat
10 1477596 1477642 repeat
10 14776241 14776392 repeat
10 14776671 14777953 repeat
10 14777107 14777137 repeat
10 14777562 14777624 repeat
10 14777954 14778011 repeat
10 14778029 14778817 repeat
10 14778861 14778895 repeat
10 14778907 14778962 repeat
10 14779031 14779152 repeat
10 14779215 14780213 repeat
10 14779660 14779692 repeat
10 14780250 14780301 repeat
10 14780651 14780756 repeat
10 14781010 14781119 repeat
10 1478101 1478201 repeat
10 1478101 1478948 repeat
10 14781220 14781372 repeat
10 14781373 14781414 repeat
10 14781415 14781957 repeat
10 14781425 14781490 repeat
10 14781967 14781985 repeat
10 14781986 14782024 repeat
10 14782025 14782035 repeat
10 1478264 1478315 repeat
10 14783568 14783599 repeat
10 1478435 1478458 repeat
10 14784574 14784692 repeat
10 14784767 14785250 repeat
10 14785358 14785415 repeat
10 14785490 14785542 repeat
10 14785804 14785921 repeat
10 14786216 14788365 repeat
10 14786860 14786900 repeat
10 1478736 1478771 repeat
10 1478820 1478887 repeat
10 14788387 14788445 repeat
10 14788898 14789122 repeat
10 14789584 14789629 repeat
10 14790803 14791351 repeat
10 14791466 14791568 repeat
10 14792092 14792168 repeat
10 14792215 14792803 repeat
10 14793019 14793140 repeat
10 14794304 14794486 repeat
10 14795400 14795599 repeat
10 14795644 14795845 repeat
10 14796674 14796712 repeat
10 14796839 14796868 repeat
10 14796869 14796899 repeat
10 1479694 1479785 repeat
10 14798269 14798548 repeat
10 14798863 14798899 repeat
10 14800230 14800258 repeat
10 14800395 14803835 repeat
10 1480245 1487057 repeat
10 14804116 14804917 repeat
10 14804457 14804492 repeat
10 14804781 14804810 repeat
10 14805007 14805128 repeat
10 14805410 14805481 repeat
10 14805576 14807893 repeat
10 14807947 14811771 repeat
10 14811866 14811910 repeat
10 14812176 14814996 repeat
10 14812224 14812279 repeat
10 14812224 14812282 repeat
10 14812282 14812317 repeat
10 14815068 14815361 repeat
10 14815593 14832762 repeat
10 14816379 14816399 repeat
10 14816679 14816714 repeat
10 14817034 14817061 repeat
10 14817151 14817220 repeat
10 14829284 14829324 repeat
10 14832944 14833176 repeat
10 14833675 14833705 repeat
10 14834010 14834116 repeat
10 14834449 14834472 repeat
10 14834761 14836323 repeat
10 14835048 14835066 repeat
10 14835893 14835924 repeat
10 14836400 14838988 repeat
10 14837020 14837070 repeat
10 14837588 14837655 repeat
10 14837656 14837661 repeat
10 14838053 14838159 repeat
10 14838056 14838159 repeat
10 14838063 14838159 repeat
10 14838987 14838999 repeat
10 14838989 14838999 repeat
10 14839000 14839268 repeat
10 14839269 14839296 repeat
10 14839306 14839345 repeat
10 14839566 14841001 repeat
10 14840966 14841001 repeat
10 14841002 14841042 repeat
10 14841043 14842207 repeat
10 14842208 14842253 repeat
10 14842254 14844220 repeat
10 14842673 14842757 repeat
10 14842675 14842757 repeat
10 14844637 14844678 repeat
10 14844816 14845279 repeat
10 14845428 14846144 repeat
10 14845536 14845562 repeat
10 14846016 14846076 repeat
10 14846016 14846092 repeat
10 14846444 14846664 repeat
10 14846623 14846644 repeat
10 14847193 14847360 repeat
10 14847599 14848006 repeat
10 14848007 14848057 repeat
10 14848058 14848079 repeat
10 14848207 14848261 repeat
10 14848725 14848930 repeat
10 148499 148522 repeat
10 14851043 14851238 repeat
10 14851343 14851480 repeat
10 14851599 14851628 repeat
10 14852575 14853233 repeat
10 14852671 14852757 repeat
10 14852681 14852745 repeat
10 14853314 14857903 repeat
10 14853449 14853480 repeat
10 14857805 14857836 repeat
10 14858122 14858442 repeat
10 14858828 14859821 repeat
10 14860651 14874689 repeat
10 14862137 14862186 repeat
10 1487281 1487776 repeat
10 14874764 14876464 repeat
10 14876194 14876250 repeat
10 14876691 14876942 repeat
10 14877021 14877173 repeat
10 14877365 14877450 repeat
10 14877604 14878393 repeat
10 14878215 14878328 repeat
10 14878523 14878632 repeat
10 14878857 14879335 repeat
10 14879996 14880719 repeat
10 14880013 14880051 repeat
10 14880771 14881159 repeat
10 14881686 14881780 repeat
10 14881853 14882332 repeat
10 14881987 14882059 repeat
10 14881998 14882063 repeat
10 14881998 14882102 repeat
10 14882376 14882695 repeat
10 14882700 14882751 repeat
10 14882752 14882928 repeat
10 14883282 14883373 repeat
10 1488345 1489351 repeat
10 14883992 14884015 repeat
10 14884111 14884448 repeat
10 14884496 14884763 repeat
10 14884865 14885171 repeat
10 14885417 14885454 repeat
10 14885674 14885701 repeat
10 14885847 14885945 repeat
10 1488658 1488697 repeat
10 14886772 14886903 repeat
10 14887014 14887098 repeat
10 14887478 14887600 repeat
10 14887701 14887769 repeat
10 14887890 14888868 repeat
10 14889076 14889199 repeat
10 14889589 14889846 repeat
10 14890152 14890475 repeat
10 14891023 14892279 repeat
10 1489123 1489185 repeat
10 14891545 14891584 repeat
10 14892379 14892670 repeat
10 14892631 14892658 repeat
10 14892783 14896366 repeat
10 14893306 14893473 repeat
10 14893370 14893473 repeat
10 14894555 14894581 repeat
10 14895639 14895672 repeat
10 14896465 14896774 repeat
10 14896884 14900000 repeat
10 1489697 1490007 repeat
10 14897339 14897403 repeat
10 14897408 14897498 repeat
10 14897509 14897543 repeat
10 14897558 14897646 repeat
10 14898662 14898686 repeat
10 14899012 14899047 repeat
10 14899024 14899047 repeat
10 14900001 14900859 repeat
10 14901143 14901182 repeat
10 14901710 14901901 repeat
10 14901876 14901940 repeat
10 14901900 14901940 repeat
10 14901903 14901940 repeat
10 14901951 14914979 repeat
10 1490478 1490656 repeat
10 1490657 1490697 repeat
10 1491216 1491420 repeat
10 14915137 14922494 repeat
10 1491581 1491879 repeat
10 14923411 14923487 repeat
10 14924311 14924347 repeat
10 14925771 14925839 repeat
10 14926614 14926654 repeat
10 14926881 14934013 repeat
10 1492707 1493292 repeat
10 14927303 14927351 repeat
10 1493390 1493780 repeat
10 14936190 14936241 repeat
10 14936798 14936869 repeat
10 14937730 14959181 repeat
10 14937863 14937932 repeat
10 14941132 14941166 repeat
10 14942151 14942179 repeat
10 14942742 14942767 repeat
10 14943009 14943034 repeat
10 14943428 14943512 repeat
10 1494391 1494451 repeat
10 14949436 14949480 repeat
10 1495004 1495213 repeat
10 1495033 1495072 repeat
10 1495037 1495156 repeat
10 14951149 14951183 repeat
10 1495214 1495263 repeat
10 14952879 14952886 repeat
10 14952887 14952913 repeat
10 14952914 14952919 repeat
10 1495335 1495356 repeat
10 1495357 1495382 repeat
10 1495383 1495404 repeat
10 1495443 1495527 repeat
10 1495616 1495733 repeat
10 14959270 14959449 repeat
10 14959286 14959327 repeat
10 14959668 14959767 repeat
10 14960100 14960351 repeat
10 1496016 1496052 repeat
10 14960457 14964586 repeat
10 14964097 14964158 repeat
10 14964647 14965514 repeat
10 14966111 14966181 repeat
10 14966224 14966511 repeat
10 14966674 14967026 repeat
10 14968230 14968465 repeat
10 14969019 14969434 repeat
10 14969626 14969650 repeat
10 14969661 14971834 repeat
10 14972037 14972064 repeat
10 14972395 14972433 repeat
10 14972517 14972682 repeat
10 14972684 14972731 repeat
10 14972697 14972746 repeat
10 14975632 14976059 repeat
10 14976629 14976748 repeat
10 14977093 14977181 repeat
10 14977548 14977663 repeat
10 14977986 14978179 repeat
10 14978909 14979015 repeat
10 1497975 1498211 repeat
10 1498050 1498104 repeat
10 14980653 14980697 repeat
10 14981104 14981395 repeat
10 14981787 14982027 repeat
10 14982131 14983246 repeat
10 1498265 1498448 repeat
10 14983247 14983291 repeat
10 14983292 14983930 repeat
10 1498333 1498406 repeat
10 14986915 14987111 repeat
10 14988203 14988278 repeat
10 14989324 14989388 repeat
10 14989375 14989404 repeat
10 14989629 14989657 repeat
10 14989849 14989905 repeat
10 14989973 14990453 repeat
10 14990684 14990728 repeat
10 1499082 1499149 repeat
10 14991167 14991278 repeat
10 14991514 14991695 repeat
10 14991524 14991560 repeat
10 14992102 14992319 repeat
10 14993318 14993403 repeat
10 14994023 14994215 repeat
10 14994715 14994905 repeat
10 14995694 14995864 repeat
10 1499571 1499587 repeat
10 14996815 14996924 repeat
10 14997237 14997333 repeat
10 1499738 1499944 repeat
10 14997403 14997766 repeat
10 14998005 14998153 repeat
10 14998221 14998313 repeat
10 14998665 14998681 repeat
10 14999713 14999922 repeat
10 15000262 15000962 repeat
10 15000728 15000774 repeat
10 1500085 1500111 repeat
10 15001026 15001145 repeat
10 15001488 15001559 repeat
10 15001810 15002762 repeat
10 15002745 15002801 repeat
10 15002763 15002801 repeat
10 15003042 15003147 repeat
10 15003207 15003823 repeat
10 15005306 15005340 repeat
10 1500539 1500577 repeat
10 15005463 15005587 repeat
10 15008345 15008378 repeat
10 15009480 15009538 repeat
10 15009548 15009564 repeat
10 15010050 15010176 repeat
10 15010531 15010588 repeat
10 1501053 1501112 repeat
10 15012053 15012476 repeat
10 15012644 15012672 repeat
10 15012668 15012894 repeat
10 15012994 15013035 repeat
10 15015432 15015464 repeat
10 15015714 15015766 repeat
10 15015918 15016191 repeat
10 15017250 15017342 repeat
10 15017495 15017646 repeat
10 15017729 15017795 repeat
10 15018274 15018345 repeat
10 15018328 15018581 repeat
10 15018664 15018730 repeat
10 15019192 15019622 repeat
10 15019862 15019891 repeat
10 15019898 15019944 repeat
10 15019970 15020030 repeat
10 15020094 15020124 repeat
10 1502034 1502109 repeat
10 15020403 15020817 repeat
10 15021219 15021633 repeat
10 150214 150244 repeat
10 15021736 15022719 repeat
10 15023053 15023147 repeat
10 15023308 15027571 repeat
10 15027121 15027157 repeat
10 15028060 15028137 repeat
10 150286 150302 repeat
10 15029710 15030564 repeat
10 15029712 15029763 repeat
10 15029712 15029876 repeat
10 15030638 15031055 repeat
10 15031164 15031209 repeat
10 15031164 15031238 repeat
10 15031228 15031285 repeat
10 15031755 15032446 repeat
10 15031817 15031917 repeat
10 15031817 15031918 repeat
10 15031817 15031920 repeat
10 15031890 15031920 repeat
10 15031918 15032074 repeat
10 15032079 15032125 repeat
10 15032186 15032244 repeat
10 15032245 15032285 repeat
10 15032286 15032342 repeat
10 15032371 15032409 repeat
10 15032447 15032517 repeat
10 15032520 15032766 repeat
10 15032819 15033110 repeat
10 15033040 15033106 repeat
10 15033257 15033277 repeat
10 15033375 15033542 repeat
10 1503341 1503626 repeat
10 15034177 15034401 repeat
10 15037181 15037222 repeat
10 15037489 15037532 repeat
10 15037510 15037795 repeat
10 1503919 1506102 repeat
10 15039592 15045058 repeat
10 15042627 15042689 repeat
10 15042681 15042718 repeat
10 15045185 15045225 repeat
10 15045659 15045795 repeat
10 15045859 15046005 repeat
10 15046863 15047159 repeat
10 15048417 15048638 repeat
10 15048701 15048790 repeat
10 15049479 15049545 repeat
10 15049844 15050373 repeat
10 15050148 15050187 repeat
10 15051494 15051629 repeat
10 15051659 15051701 repeat
10 15051685 15051906 repeat
10 15052714 15052745 repeat
10 15052785 15053166 repeat
10 15053220 15053239 repeat
10 15053352 15053378 repeat
10 15053406 15053431 repeat
10 15053422 15053495 repeat
10 15053614 15067292 repeat
10 15053659 15053686 repeat
10 15053661 15053686 repeat
10 15058036 15058074 repeat
10 15058399 15058433 repeat
10 1506441 1506513 repeat
10 1506589 1507018 repeat
10 15067124 15067172 repeat
10 15067462 15067703 repeat
10 15067732 15067775 repeat
10 15067828 15067882 repeat
10 15067892 15067938 repeat
10 15068112 15068230 repeat
10 15068282 15068336 repeat
10 15068477 15068550 repeat
10 15068573 15068610 repeat
10 15068641 15069183 repeat
10 15069308 15069880 repeat
10 1507114 1507307 repeat
10 15071408 15071504 repeat
10 15071938 15072099 repeat
10 15072200 15072376 repeat
10 15072521 15072548 repeat
10 15072552 15072748 repeat
10 15072904 15073409 repeat
10 1507355 1507417 repeat
10 15074013 15076476 repeat
10 15074154 15074216 repeat
10 1507563 1507619 repeat
10 15077666 15077714 repeat
10 15078075 15078763 repeat
10 15080663 15080703 repeat
10 15080832 15080860 repeat
10 15081349 15081678 repeat
10 15083580 15083611 repeat
10 15083651 15084032 repeat
10 1508394 1508428 repeat
10 15084086 15084105 repeat
10 15084218 15084244 repeat
10 15084272 15084297 repeat
10 15084288 15084361 repeat
10 1508430 1508925 repeat
10 15084480 15084890 repeat
10 15084525 15084556 repeat
10 15084527 15084556 repeat
10 15084722 15084770 repeat
10 15085061 15085305 repeat
10 15085334 15085377 repeat
10 15085430 15085484 repeat
10 15085494 15085540 repeat
10 15085714 15085832 repeat
10 15085884 15085938 repeat
10 15086079 15086152 repeat
10 15086237 15086784 repeat
10 15086625 15086645 repeat
10 15086909 15087481 repeat
10 15087405 15087442 repeat
10 15087821 15100000 repeat
10 1508847 1508904 repeat
10 1508882 1508904 repeat
10 15090073 15090102 repeat
10 15090656 15090685 repeat
10 15090656 15090695 repeat
10 15090696 15090722 repeat
10 15090696 15090723 repeat
10 15090723 15090746 repeat
10 15090724 15090746 repeat
10 15092900 15092944 repeat
10 15093817 15093839 repeat
10 15098979 15099008 repeat
10 1509919 1511332 repeat
10 15100001 15102210 repeat
10 151018 151148 repeat
10 15102390 15102959 repeat
10 15103205 15103260 repeat
10 15103263 15103309 repeat
10 15103524 15103711 repeat
10 15103754 15103808 repeat
10 15103948 15104116 repeat
10 15103948 15104155 repeat
10 15103950 15104037 repeat
10 15104038 15104098 repeat
10 15104048 15104650 repeat
10 15104494 15104510 repeat
10 15104796 15105363 repeat
10 15106873 15106969 repeat
10 15107403 15107564 repeat
10 15107662 15107841 repeat
10 15107986 15108013 repeat
10 15108017 15108213 repeat
10 15108369 15108874 repeat
10 15109436 15111898 repeat
10 15109595 15109638 repeat
10 15113088 15113136 repeat
10 15113497 15114185 repeat
10 15116078 15116118 repeat
10 15116247 15116275 repeat
10 15116764 15117092 repeat
10 15118993 15119024 repeat
10 15119064 15119445 repeat
10 15119499 15119518 repeat
10 15119631 15119657 repeat
10 15119685 15119710 repeat
10 15119701 15119774 repeat
10 15119849 15120144 repeat
10 15119976 15120024 repeat
10 15120315 15120559 repeat
10 15120588 15120631 repeat
10 15120684 15120738 repeat
10 15120748 15120794 repeat
10 15120943 15121086 repeat
10 15121138 15121192 repeat
10 15121333 15121406 repeat
10 15121491 15122035 repeat
10 15121879 15121895 repeat
10 15122160 15122733 repeat
10 15123498 15123553 repeat
10 15123556 15123602 repeat
10 15123817 15124004 repeat
10 15124047 15124101 repeat
10 15124241 15124409 repeat
10 15124241 15124448 repeat
10 15124243 15124330 repeat
10 15124331 15124391 repeat
10 15124341 15124935 repeat
10 15125077 15125644 repeat
10 15125429 15125544 repeat
10 15127174 15127270 repeat
10 15127704 15127865 repeat
10 15127963 15128142 repeat
10 15128287 15128314 repeat
10 15128318 15128513 repeat
10 15128669 15129174 repeat
10 151292 151326 repeat
10 15129778 15132239 repeat
10 15129936 15129979 repeat
10 1513249 1513298 repeat
10 15133429 15133477 repeat
10 1513351 1513574 repeat
10 15133837 15134525 repeat
10 15136411 15136444 repeat
10 15136585 15136613 repeat
10 15137102 15137431 repeat
10 15139332 15139363 repeat
10 15139403 15139784 repeat
10 15139838 15139857 repeat
10 15139970 15139996 repeat
10 15140024 15140049 repeat
10 15140040 15140113 repeat
10 15140232 15140642 repeat
10 15140277 15140308 repeat
10 15140279 15140308 repeat
10 15140474 15140522 repeat
10 15140813 15141059 repeat
10 15141088 15141131 repeat
10 15141184 15141238 repeat
10 15141248 15141294 repeat
10 15141443 15141586 repeat
10 15141638 15141692 repeat
10 15141833 15141906 repeat
10 15141929 15141966 repeat
10 15141997 15142539 repeat
10 15142664 15143241 repeat
10 1514311 1514474 repeat
10 15144006 15144061 repeat
10 15144064 15144110 repeat
10 15144310 15144510 repeat
10 15144553 15144607 repeat
10 15144747 15144915 repeat
10 15144747 15144954 repeat
10 15144749 15144836 repeat
10 15144837 15144897 repeat
10 15144847 15145440 repeat
10 1514519 1514680 repeat
10 15145556 15146137 repeat
10 15145922 15146037 repeat
10 15147667 15147763 repeat
10 15148197 15148358 repeat
10 15148456 15148635 repeat
10 15148780 15148807 repeat
10 15148811 15149006 repeat
10 15149153 15149658 repeat
10 15150262 15153023 repeat
10 15150402 15150419 repeat
10 15150420 15150460 repeat
10 1515494 1515529 repeat
10 15155120 15155168 repeat
10 1515517 1515672 repeat
10 15155529 15156219 repeat
10 15158103 15158142 repeat
10 15158282 15158312 repeat
10 15158801 15159130 repeat
10 15160928 15160966 repeat
10 15161282 15161440 repeat
10 15161943 15161991 repeat
10 15162306 15163017 repeat
10 15163108 15166171 repeat
10 15167980 15168019 repeat
10 15168149 15168178 repeat
10 15168577 15168680 repeat
10 15169353 15169381 repeat
10 15169698 15169856 repeat
10 15170360 15170408 repeat
10 15170723 15171340 repeat
10 15171464 15172038 repeat
10 15171968 15171999 repeat
10 15173121 15173226 repeat
10 1517331 1517359 repeat
10 15174219 15174315 repeat
10 15174746 15175195 repeat
10 1517476 1517535 repeat
10 15175309 15175493 repeat
10 15175337 15175377 repeat
10 15175618 15176123 repeat
10 15176727 15179123 repeat
10 15176867 15176927 repeat
10 15176895 15176927 repeat
10 15179231 15181304 repeat
10 1518128 1518516 repeat
10 15182524 15183709 repeat
10 151832 152036 repeat
10 15185549 15185927 repeat
10 15185706 15185785 repeat
10 1518727 1518746 repeat
10 15187459 15188120 repeat
10 15188674 15188942 repeat
10 1518889 1518916 repeat
10 15189262 15189597 repeat
10 15189744 15189972 repeat
10 15190079 15190204 repeat
10 1519040 1519089 repeat
10 15191799 15191954 repeat
10 1519271 1519307 repeat
10 15192773 15192810 repeat
10 15193451 15193962 repeat
10 15194255 15195321 repeat
10 15195471 15196264 repeat
10 1519581 1519843 repeat
10 15196625 15200000 repeat
10 15199191 15199236 repeat
10 15200001 15201116 repeat
10 15201205 15201236 repeat
10 15201205 15201262 repeat
10 15201238 15201669 repeat
10 15201856 15202076 repeat
10 15202387 15203357 repeat
10 15203358 15203401 repeat
10 15203402 15203783 repeat
10 15203860 15204884 repeat
10 15204452 15204482 repeat
10 15204577 15204601 repeat
10 15204945 15205411 repeat
10 15205482 15205538 repeat
10 15205703 15205765 repeat
10 15205742 15205805 repeat
10 15205994 15207341 repeat
10 15207520 15207571 repeat
10 15207958 15208675 repeat
10 15207983 15208088 repeat
10 15207983 15208091 repeat
10 15208057 15208105 repeat
10 15208794 15208896 repeat
10 15209287 15209360 repeat
10 1520996 1521025 repeat
10 15210048 15211026 repeat
10 15210358 15210406 repeat
10 15210384 15210413 repeat
10 15211483 15212057 repeat
10 15212112 15215200 repeat
10 1521226 1521252 repeat
10 15212910 15212945 repeat
10 15215268 15215838 repeat
10 15215469 15215595 repeat
10 1521559 1521609 repeat
10 15216272 15216293 repeat
10 15216470 15216517 repeat
10 15216483 15216660 repeat
10 15216708 15216772 repeat
10 15217217 15217263 repeat
10 15217505 15218396 repeat
10 15217628 15217700 repeat
10 15218024 15218096 repeat
10 1521838 1522550 repeat
10 15218680 15218719 repeat
10 15219294 15221982 repeat
10 15219492 15219533 repeat
10 15221529 15221794 repeat
10 15221556 15221794 repeat
10 15221660 15221794 repeat
10 1522213 1522239 repeat
10 15224074 15224109 repeat
10 15224548 15224566 repeat
10 15224944 15225125 repeat
10 15226597 15226650 repeat
10 15226940 15227062 repeat
10 15227433 15232842 repeat
10 15231186 15231246 repeat
10 1523131 1523519 repeat
10 15232919 15233369 repeat
10 1523328 1523367 repeat
10 15233541 15234249 repeat
10 15234041 15234079 repeat
10 15235765 15236013 repeat
10 15236304 15236451 repeat
10 15237035 15237242 repeat
10 15237306 15237763 repeat
10 15237935 15237985 repeat
10 15238786 15238933 repeat
10 15239059 15239189 repeat
10 15239714 15239752 repeat
10 15240019 15245574 repeat
10 15240085 15240148 repeat
10 15241646 15241707 repeat
10 1524278 1524304 repeat
10 15246353 15248093 repeat
10 15248308 15252420 repeat
10 1525210 1525323 repeat
10 15252506 15253335 repeat
10 15253474 15253664 repeat
10 15253722 15253754 repeat
10 15253722 15254010 repeat
10 15254140 15254237 repeat
10 15254404 15254476 repeat
10 15254531 15254718 repeat
10 15254953 15256669 repeat
10 1525603 1525876 repeat
10 15257029 15257103 repeat
10 152572 156354 repeat
10 15257266 15257307 repeat
10 15257338 15257967 repeat
10 15257471 15257496 repeat
10 15257517 15257662 repeat
10 15257669 15257794 repeat
10 15258515 15262975 repeat
10 15263009 15263034 repeat
10 15263037 15263068 repeat
10 15263098 15263382 repeat
10 1526579 1526647 repeat
10 15266682 15267328 repeat
10 1526705 1526735 repeat
10 15267404 15267602 repeat
10 15267883 15268382 repeat
10 15268476 15269269 repeat
10 1526849 1526886 repeat
10 15269081 15269150 repeat
10 15269151 15269195 repeat
10 15270667 15270915 repeat
10 15271394 15271997 repeat
10 15272223 15272303 repeat
10 1527278 1527342 repeat
10 15272850 15273046 repeat
10 15274576 15274824 repeat
10 1527462 1527738 repeat
10 15274930 15274988 repeat
10 15275029 15275110 repeat
10 15275266 15275303 repeat
10 15275304 15275369 repeat
10 15275382 15275413 repeat
10 15275446 15275491 repeat
10 15275514 15275727 repeat
10 15275872 15276019 repeat
10 15276691 15277044 repeat
10 15276710 15276748 repeat
10 15277921 15288067 repeat
10 1528243 1528303 repeat
10 1528276 1528674 repeat
10 15284611 15284652 repeat
10 15286343 15286382 repeat
10 15287175 15287220 repeat
10 1528745 1528959 repeat
10 15289435 15289490 repeat
10 15289940 15290367 repeat
10 15290423 15290485 repeat
10 15290594 15290826 repeat
10 15290973 15291184 repeat
10 15291230 15291436 repeat
10 15291752 15291803 repeat
10 15292131 15292204 repeat
10 15292331 15292353 repeat
10 15292354 15292378 repeat
10 15292379 15292409 repeat
10 15292607 15295156 repeat
10 1529432 1529700 repeat
10 15294458 15294497 repeat
10 15295388 15295891 repeat
10 15296114 15296234 repeat
10 15296756 15296796 repeat
10 15297520 15297610 repeat
10 15297708 15298462 repeat
10 15297817 15297857 repeat
10 1529785 1529998 repeat
10 15298623 15299146 repeat
10 15298839 15298918 repeat
10 15298974 15299015 repeat
10 15299247 15300000 repeat
10 15299499 15299539 repeat
10 15300003 15300217 repeat
10 1530089 1530287 repeat
10 15301048 15301086 repeat
10 15303369 15303421 repeat
10 15305724 15305956 repeat
10 1530623 1539615 repeat
10 15306285 15306512 repeat
10 15306463 15306553 repeat
10 15306953 15307540 repeat
10 1530708 1530765 repeat
10 1530708 1530785 repeat
10 1530766 1530873 repeat
10 15308312 15308437 repeat
10 1530860 1530928 repeat
10 1530874 1530928 repeat
10 15308814 15308953 repeat
10 15309923 15310628 repeat
10 15311004 15311371 repeat
10 15312079 15312141 repeat
10 15312125 15312142 repeat
10 15314786 15314829 repeat
10 15314822 15315154 repeat
10 15315292 15315487 repeat
10 15315653 15315728 repeat
10 15316172 15316189 repeat
10 15316265 15316637 repeat
10 15316868 15317535 repeat
10 15317540 15317604 repeat
10 15318488 15321001 repeat
10 15320724 15320814 repeat
10 15321487 15323811 repeat
10 15323888 15324244 repeat
10 15324390 15325038 repeat
10 15324706 15324788 repeat
10 15325121 15325257 repeat
10 15325641 15326880 repeat
10 15326911 15326957 repeat
10 15327944 15330252 repeat
10 15330294 15330362 repeat
10 15330775 15331671 repeat
10 15331024 15331043 repeat
10 15331024 15331046 repeat
10 15331024 15331061 repeat
10 15332402 15332533 repeat
10 15332955 15332977 repeat
10 15333536 15333578 repeat
10 15333655 15333913 repeat
10 15334319 15334371 repeat
10 15335279 15335317 repeat
10 15335445 15335576 repeat
10 15336309 15336347 repeat
10 15336363 15336382 repeat
10 15336383 15336415 repeat
10 15336767 15336969 repeat
10 15337648 15337766 repeat
10 15337915 15339253 repeat
10 15339357 15339394 repeat
10 15339428 15341426 repeat
10 15340167 15340247 repeat
10 15340491 15340527 repeat
10 15340908 15340924 repeat
10 15341050 15341068 repeat
10 15341428 15341472 repeat
10 15341694 15341725 repeat
10 15342213 15342896 repeat
10 15342268 15342306 repeat
10 15342998 15344348 repeat
10 15343105 15343128 repeat
10 15343974 15343997 repeat
10 15344194 15344222 repeat
10 15344399 15344756 repeat
10 15344903 15345352 repeat
10 15345647 15345697 repeat
10 15345715 15345858 repeat
10 15345869 15345903 repeat
10 15345927 15345984 repeat
10 15346197 15346244 repeat
10 15346197 15346265 repeat
10 15346200 15346739 repeat
10 15346740 15346789 repeat
10 15346790 15347118 repeat
10 15347164 15347264 repeat
10 15347537 15347750 repeat
10 15348047 15348079 repeat
10 15348278 15348314 repeat
10 15348447 15349056 repeat
10 15349208 15350810 repeat
10 15350454 15350523 repeat
10 15350932 15350989 repeat
10 15351527 15361691 repeat
10 15355663 15355713 repeat
10 15356273 15356323 repeat
10 15356759 15356809 repeat
10 15357411 15357463 repeat
10 15358293 15358336 repeat
10 15358305 15358336 repeat
10 15362376 15364860 repeat
10 15363535 15363585 repeat
10 15365070 15366169 repeat
10 15366291 15366348 repeat
10 15367000 15367120 repeat
10 15367162 15367370 repeat
10 15367460 15367762 repeat
10 15368277 15368372 repeat
10 15368504 15369016 repeat
10 15368541 15368588 repeat
10 15368675 15368733 repeat
10 15369199 15369394 repeat
10 15369757 15371241 repeat
10 15371292 15372100 repeat
10 15372593 15372806 repeat
10 15372853 15373015 repeat
10 15373276 15373510 repeat
10 15373624 15373737 repeat
10 15373819 15375350 repeat
10 15376889 15377145 repeat
10 15377239 15377448 repeat
10 15378861 15379083 repeat
10 15379784 15379897 repeat
10 15379978 15380073 repeat
10 15380513 15380718 repeat
10 15380915 15380932 repeat
10 15381164 15381197 repeat
10 15381233 15381267 repeat
10 15381260 15381376 repeat
10 15381532 15381600 repeat
10 15382635 15382857 repeat
10 15383740 15383802 repeat
10 15384934 15385399 repeat
10 15385691 15386071 repeat
10 15386282 15386314 repeat
10 15386334 15386354 repeat
10 15386743 15387176 repeat
10 15387270 15387346 repeat
10 15387469 15387891 repeat
10 15387679 15387706 repeat
10 15388565 15388688 repeat
10 15391258 15391294 repeat
10 15391425 15391456 repeat
10 15391725 15392095 repeat
10 15392707 15392734 repeat
10 15392803 15392903 repeat
10 15392803 15392906 repeat
10 15392905 15393121 repeat
10 15393206 15393244 repeat
10 15393851 15394688 repeat
10 1539434 1539493 repeat
10 1539439 1539493 repeat
10 15394622 15394663 repeat
10 15395190 15395301 repeat
10 15395479 15400000 repeat
10 15395546 15395580 repeat
10 1539703 1539742 repeat
10 1539724 1539917 repeat
10 15400001 15400671 repeat
10 1540052 1540104 repeat
10 15400878 15401210 repeat
10 15401290 15401348 repeat
10 15402089 15402160 repeat
10 15402529 15402756 repeat
10 15402768 15402815 repeat
10 15403149 15404241 repeat
10 15404609 15404934 repeat
10 15405424 15405570 repeat
10 15405480 15405536 repeat
10 15405593 15405676 repeat
10 15405845 15409243 repeat
10 15409293 15418324 repeat
10 15410273 15410359 repeat
10 15410704 15410750 repeat
10 1541399 1543440 repeat
10 1541537 1541561 repeat
10 15417687 15417708 repeat
10 15418501 15418549 repeat
10 15418625 15418685 repeat
10 15418688 15418951 repeat
10 15420382 15420458 repeat
10 15420593 15420631 repeat
10 15420713 15420855 repeat
10 15421488 15422147 repeat
10 15422339 15436877 repeat
10 15426624 15426782 repeat
10 15427103 15427191 repeat
10 15427103 15427206 repeat
10 15428605 15428625 repeat
10 15428605 15428626 repeat
10 15428605 15428627 repeat
10 15429301 15429346 repeat
10 1543044 1543091 repeat
10 15437504 15437528 repeat
10 15437513 15437624 repeat
10 15437762 15438150 repeat
10 15439225 15439480 repeat
10 15439610 15440113 repeat
10 15440754 15441066 repeat
10 15441188 15442201 repeat
10 15442440 15446635 repeat
10 15446832 15446855 repeat
10 15447680 15447708 repeat
10 1544781 1544882 repeat
10 15447977 15448009 repeat
10 15449101 15450566 repeat
10 15451044 15451071 repeat
10 1545194 1545287 repeat
10 15452388 15452462 repeat
10 15452710 15453441 repeat
10 15453305 15453342 repeat
10 15453451 15453474 repeat
10 15453951 15454831 repeat
10 1545416 1545682 repeat
10 15454878 15455933 repeat
10 15456598 15456649 repeat
10 15456918 15458059 repeat
10 1545693 1545720 repeat
10 15458370 15459407 repeat
10 15459319 15459365 repeat
10 15459492 15471066 repeat
10 1546347 1546662 repeat
10 15470978 15471024 repeat
10 1547252 1547304 repeat
10 15473032 15473074 repeat
10 15473579 15473700 repeat
10 15474163 15476300 repeat
10 15474550 15474578 repeat
10 15476704 15476756 repeat
10 15477262 15482424 repeat
10 15482351 15482376 repeat
10 15482511 15486471 repeat
10 15486538 15487018 repeat
10 15487152 15488167 repeat
10 15487267 15487323 repeat
10 15487297 15487325 repeat
10 15487485 15487501 repeat
10 15488242 15500000 repeat
10 1548970 1549049 repeat
10 1549287 1549324 repeat
10 15500001 15503475 repeat
10 15503528 15503580 repeat
10 15503642 15504505 repeat
10 15505282 15505424 repeat
10 15505536 15508015 repeat
10 1550557 1550884 repeat
10 15505692 15505725 repeat
10 15505729 15505891 repeat
10 15505848 15505891 repeat
10 15505893 15505924 repeat
10 15506465 15506490 repeat
10 15508669 15509298 repeat
10 15508726 15508785 repeat
10 15508820 15508867 repeat
10 15509158 15509191 repeat
10 15509326 15509355 repeat
10 15509745 15509788 repeat
10 15509873 15510075 repeat
10 15510023 15510062 repeat
10 15510096 15510132 repeat
10 15510892 15511090 repeat
10 15511197 15513626 repeat
10 15511709 15511742 repeat
10 15513429 15513567 repeat
10 15513429 15513583 repeat
10 15513675 15513783 repeat
10 15514048 15514078 repeat
10 15516028 15516366 repeat
10 15516866 15516893 repeat
10 15517303 15517413 repeat
10 15517525 15517601 repeat
10 15518570 15518654 repeat
10 15521995 15522170 repeat
10 15522153 15522169 repeat
10 15522226 15523548 repeat
10 15523549 15523595 repeat
10 15523596 15523657 repeat
10 15523884 15523906 repeat
10 15524206 15524248 repeat
10 15524890 15525064 repeat
10 15525228 15525264 repeat
10 15525415 15526060 repeat
10 15525418 15525504 repeat
10 15525987 15526060 repeat
10 15526329 15526385 repeat
10 15526649 15529462 repeat
10 15527314 15527359 repeat
10 15527679 15527699 repeat
10 15528045 15528085 repeat
10 15528421 15528456 repeat
10 15528865 15528903 repeat
10 15529302 15529345 repeat
10 15529647 15529741 repeat
10 15529655 15529734 repeat
10 15529831 15530056 repeat
10 15529843 15529941 repeat
10 15530199 15530582 repeat
10 15530237 15530287 repeat
10 1553083 1553237 repeat
10 15530832 15532920 repeat
10 15531276 15531306 repeat
10 15533678 15534031 repeat
10 15534093 15556223 repeat
10 15536515 15536544 repeat
10 1554196 1557079 repeat
10 15547183 15547227 repeat
10 1555597 1555621 repeat
10 15556537 15557331 repeat
10 15557620 15558785 repeat
10 1555784 1555874 repeat
10 15558865 15558932 repeat
10 15559106 15559538 repeat
10 1555947 1555995 repeat
10 1556030 1556055 repeat
10 15560588 15560949 repeat
10 15561022 15561249 repeat
10 15561355 15561405 repeat
10 15561627 15562124 repeat
10 15562179 15566589 repeat
10 15562334 15562363 repeat
10 15562976 15562997 repeat
10 15566496 15566529 repeat
10 15566533 15566564 repeat
10 15566763 15566952 repeat
10 15567248 15567288 repeat
10 15567399 15567984 repeat
10 15567561 15567594 repeat
10 15568589 15568744 repeat
10 15568779 15568839 repeat
10 15568840 15569243 repeat
10 15569246 15569282 repeat
10 15569307 15576480 repeat
10 15569644 15569687 repeat
10 1557155 1557842 repeat
10 15572395 15572428 repeat
10 15572973 15572998 repeat
10 15574614 15574676 repeat
10 15576557 15580633 repeat
10 15576560 15576632 repeat
10 1558010 1558200 repeat
10 15580683 15580797 repeat
10 15580698 15580726 repeat
10 15581278 15581355 repeat
10 15581293 15581451 repeat
10 15581724 15581800 repeat
10 15583318 15583581 repeat
10 15583846 15584145 repeat
10 15584491 15584798 repeat
10 15584711 15584747 repeat
10 15584711 15584751 repeat
10 15584949 15585028 repeat
10 15585353 15585382 repeat
10 15585486 15585518 repeat
10 1558617 1558697 repeat
10 15586285 15586330 repeat
10 15590385 15591318 repeat
10 15591298 15591330 repeat
10 15591336 15591371 repeat
10 15591388 15591427 repeat
10 15591438 15591733 repeat
10 15591814 15592020 repeat
10 15591967 15591995 repeat
10 15592021 15592083 repeat
10 15592084 15592383 repeat
10 15592384 15592498 repeat
10 15592500 15593819 repeat
10 15592587 15592603 repeat
10 15593541 15593606 repeat
10 1559356 1559675 repeat
10 15594282 15597335 repeat
10 15596546 15596586 repeat
10 15597678 15600000 repeat
10 15597985 15598025 repeat
10 1559810 1559916 repeat
10 15598931 15598972 repeat
10 15600001 15604831 repeat
10 15603332 15603373 repeat
10 1560430 1560575 repeat
10 15604553 15604662 repeat
10 15604565 15604628 repeat
10 15604873 15604897 repeat
10 15604943 15605103 repeat
10 15604992 15605201 repeat
10 15605340 15605394 repeat
10 15605437 15605623 repeat
10 15605839 15605885 repeat
10 15605888 15606041 repeat
10 15606066 15606307 repeat
10 15606478 15606887 repeat
10 1560653 1561041 repeat
10 15606812 15606840 repeat
10 15606812 15606842 repeat
10 15607006 15607079 repeat
10 15607070 15607095 repeat
10 15607123 15607149 repeat
10 15607262 15607281 repeat
10 15607335 15607716 repeat
10 15607756 15607787 repeat
10 15609829 15610161 repeat
10 15611246 15611406 repeat
10 15612287 15612491 repeat
10 15613339 15613365 repeat
10 15613572 15613900 repeat
10 15614197 15614324 repeat
10 15614650 15614696 repeat
10 15615755 15615801 repeat
10 15616784 15616864 repeat
10 15617303 15617508 repeat
10 15617550 15618141 repeat
10 15618685 15618718 repeat
10 15620125 15620154 repeat
10 15620359 15620397 repeat
10 15620491 15621181 repeat
10 15623911 15628736 repeat
10 15628904 15629001 repeat
10 15630878 15630933 repeat
10 15631239 15631582 repeat
10 1563142 1563304 repeat
10 15631683 15632332 repeat
10 15631869 15631903 repeat
10 15632214 15632235 repeat
10 15633905 15633954 repeat
10 15634937 15635056 repeat
10 15634953 15635009 repeat
10 15635163 15635265 repeat
10 15635341 15635532 repeat
10 15635507 15635560 repeat
10 15635654 15635736 repeat
10 1563578 1563722 repeat
10 1563582 1563703 repeat
10 15636069 15643921 repeat
10 15636418 15636445 repeat
10 15636658 15636689 repeat
10 15637982 15638007 repeat
10 15637984 15638053 repeat
10 15638125 15638164 repeat
10 15639316 15639351 repeat
10 1564011 1564190 repeat
10 15641070 15641097 repeat
10 15641661 15641688 repeat
10 15641902 15641932 repeat
10 1564265 1564315 repeat
10 15642706 15642736 repeat
10 15643001 15643027 repeat
10 15643001 15643037 repeat
10 15643001 15643038 repeat
10 15643001 15643039 repeat
10 15643001 15643040 repeat
10 15643359 15643396 repeat
10 15643475 15643534 repeat
10 15643475 15643551 repeat
10 15644131 15646537 repeat
10 1564597 1564794 repeat
10 15646670 15653017 repeat
10 156483 156662 repeat
10 1564875 1565539 repeat
10 15653256 15653287 repeat
10 15653506 15655017 repeat
10 15653795 15653819 repeat
10 15656177 15656923 repeat
10 15657029 15665285 repeat
10 15657069 15657132 repeat
10 1565757 1565811 repeat
10 15657657 15657698 repeat
10 15658827 15658858 repeat
10 1565890 1565913 repeat
10 15662290 15662338 repeat
10 15663967 15663996 repeat
10 15664238 15664279 repeat
10 15665354 15666075 repeat
10 15666091 15666137 repeat
10 1566617 1566635 repeat
10 15666973 15674102 repeat
10 1566965 1567068 repeat
10 1566969 1566986 repeat
10 15674046 15674070 repeat
10 15674146 15674193 repeat
10 15674644 15676289 repeat
10 15675052 15675096 repeat
10 15676112 15676160 repeat
10 15676115 15676160 repeat
10 15676428 15676526 repeat
10 15676729 15678723 repeat
10 15676800 15676833 repeat
10 156772 157972 repeat
10 1567790 1567830 repeat
10 15678667 15678691 repeat
10 15678767 15678814 repeat
10 15679221 15689840 repeat
10 15680134 15680178 repeat
10 15680858 15680874 repeat
10 1568317 1568681 repeat
10 15683344 15683380 repeat
10 15683344 15683391 repeat
10 15683346 15683391 repeat
10 1568996 1569300 repeat
10 15690130 15694299 repeat
10 1569044 1569106 repeat
10 15692958 15692989 repeat
10 15694300 15694353 repeat
10 15694354 15694377 repeat
10 15694354 15695297 repeat
10 1569677 1570927 repeat
10 1571440 1571485 repeat
10 1571486 1577058 repeat
10 1571559 1571600 repeat
10 1571675 1571723 repeat
10 15718264 15720689 repeat
10 15720482 15720549 repeat
10 15720519 15720550 repeat
10 15720737 15721908 repeat
10 15721779 15721900 repeat
10 15721881 15721900 repeat
10 15722454 15723469 repeat
10 15723701 15741571 repeat
10 15727034 15727088 repeat
10 15739897 15739938 repeat
10 15739939 15739947 repeat
10 15740523 15740555 repeat
10 15741714 15742518 repeat
10 15742583 15746876 repeat
10 15743584 15743658 repeat
10 15746928 15760134 repeat
10 15753148 15753177 repeat
10 15756868 15756925 repeat
10 15760261 15760578 repeat
10 15760730 15762158 repeat
10 15762252 15762411 repeat
10 15763150 15763174 repeat
10 15765016 15765226 repeat
10 15766913 15766940 repeat
10 15767484 15767540 repeat
10 15767647 15767702 repeat
10 15768313 15768425 repeat
10 15768887 15768957 repeat
10 15770384 15771047 repeat
10 15771516 15771746 repeat
10 15772720 15772759 repeat
10 15772839 15773049 repeat
10 15773134 15773230 repeat
10 15773624 15773655 repeat
10 15773724 15773753 repeat
10 15773893 15774417 repeat
10 15774584 15788368 repeat
10 1577571 1577616 repeat
10 1577617 1581133 repeat
10 1577690 1577731 repeat
10 1577806 1577854 repeat
10 15782843 15782886 repeat
10 15788779 15788810 repeat
10 15789033 15789563 repeat
10 15789721 15789912 repeat
10 15789966 15791216 repeat
10 15791198 15791240 repeat
10 15791263 15792072 repeat
10 15791344 15791458 repeat
10 15791359 15791458 repeat
10 15792318 15792384 repeat
10 15792948 15793125 repeat
10 15794585 15794607 repeat
10 15794616 15795044 repeat
10 15795090 15795150 repeat
10 15795090 15795155 repeat
10 15795091 15796111 repeat
10 15796724 15796932 repeat
10 15796982 15797043 repeat
10 15797252 15797296 repeat
10 15797393 15799999 repeat
10 15797397 15797426 repeat
10 15799731 15799774 repeat
10 15800007 15801151 repeat
10 15801220 15805772 repeat
10 15804387 15804451 repeat
10 15806092 15806338 repeat
10 1580622 1580733 repeat
10 15806488 15812446 repeat
10 15806556 15806617 repeat
10 158075 159913 repeat
10 15812557 15812585 repeat
10 15812798 15813147 repeat
10 15813262 15813664 repeat
10 15813400 15813425 repeat
10 15813963 15814160 repeat
10 1581448 1582174 repeat
10 15814517 15816190 repeat
10 15816254 15816331 repeat
10 1581638 1581667 repeat
10 15816699 15843236 repeat
10 15817132 15817162 repeat
10 15817312 15817347 repeat
10 1581755 1581792 repeat
10 15818043 15818079 repeat
10 1581904 1581925 repeat
10 1582051 1582116 repeat
10 1582224 1582295 repeat
10 15822251 15822290 repeat
10 15823564 15823603 repeat
10 15823790 15823959 repeat
10 15823871 15823959 repeat
10 15824229 15824288 repeat
10 1582428 1582470 repeat
10 15824306 15824471 repeat
10 1582438 1582773 repeat
10 1582847 1583047 repeat
10 15828671 15828692 repeat
10 15828788 15828827 repeat
10 15830098 15830137 repeat
10 1583271 1583523 repeat
10 15837291 15837330 repeat
10 15838601 15838640 repeat
10 15843389 15844636 repeat
10 15843911 15843967 repeat
10 1584434 1584495 repeat
10 15844975 15845046 repeat
10 15845430 15845846 repeat
10 1584587 1585255 repeat
10 15846048 15846096 repeat
10 15846148 15846257 repeat
10 1584624 1584669 repeat
10 1584624 1584739 repeat
10 15846560 15846702 repeat
10 15846874 15846915 repeat
10 15847050 15847437 repeat
10 15847344 15847370 repeat
10 15848171 15849120 repeat
10 15850603 15850638 repeat
10 15852584 15852768 repeat
10 15852975 15853015 repeat
10 15853234 15853492 repeat
10 1585339 1585685 repeat
10 15853704 15854167 repeat
10 15854283 15854334 repeat
10 15854729 15854786 repeat
10 15855194 15855426 repeat
10 15856272 15856289 repeat
10 15857168 15857329 repeat
10 15857244 15857290 repeat
10 15857658 15857680 repeat
10 15857952 15858011 repeat
10 15857954 15857977 repeat
10 15857977 15857993 repeat
10 15858112 15858134 repeat
10 15858420 15858492 repeat
10 15858625 15858942 repeat
10 1585918 1586592 repeat
10 15859403 15859550 repeat
10 15859612 15859802 repeat
10 15860142 15860200 repeat
10 15860405 15861187 repeat
10 15860621 15860638 repeat
10 15860786 15860862 repeat
10 15861929 15862012 repeat
10 15862074 15863107 repeat
10 15862817 15862835 repeat
10 15862977 15863017 repeat
10 15863018 15863059 repeat
10 15863475 15863612 repeat
10 15863784 15863949 repeat
10 15864051 15865746 repeat
10 15864110 15864147 repeat
10 15864456 15864506 repeat
10 15864715 15864736 repeat
10 15865835 15884128 repeat
10 15869686 15869720 repeat
10 15875272 15875340 repeat
10 15875273 15875340 repeat
10 15875274 15875311 repeat
10 15875274 15875340 repeat
10 15875277 15875340 repeat
10 15875429 15875455 repeat
10 15879665 15879699 repeat
10 1588195 1588688 repeat
10 15884226 15884406 repeat
10 15885275 15885456 repeat
10 15885451 15885504 repeat
10 15885458 15885504 repeat
10 15885565 15886122 repeat
10 15886284 15886456 repeat
10 15886517 15886748 repeat
10 15886518 15886555 repeat
10 15886777 15886827 repeat
10 15886839 15887038 repeat
10 15887109 15887256 repeat
10 15887307 15887532 repeat
10 15887420 15887492 repeat
10 15887505 15887568 repeat
10 15887582 15887598 repeat
10 15887909 15887942 repeat
10 15887974 15888170 repeat
10 15888634 15888705 repeat
10 15889582 15889990 repeat
10 15889776 15889820 repeat
10 15890039 15890146 repeat
10 1589017 1589131 repeat
10 15890289 15892007 repeat
10 15890348 15890376 repeat
10 15891087 15891108 repeat
10 15892097 15892221 repeat
10 15892374 15892414 repeat
10 15892637 15892642 repeat
10 15892643 15892693 repeat
10 15892997 15893047 repeat
10 15893048 15893275 repeat
10 15893070 15893099 repeat
10 15893276 15893319 repeat
10 15893392 15893418 repeat
10 15893392 15893524 repeat
10 15893613 15893669 repeat
10 15894673 15894838 repeat
10 15894718 15894821 repeat
10 15894739 15894821 repeat
10 15894850 15894903 repeat
10 15895027 15895078 repeat
10 15895091 15895185 repeat
10 15895317 15895381 repeat
10 15895500 15895545 repeat
10 15895500 15895546 repeat
10 15895546 15895769 repeat
10 15895712 15895780 repeat
10 15895741 15895751 repeat
10 15895752 15895780 repeat
10 15895860 15896650 repeat
10 15896667 15896750 repeat
10 15896859 15898106 repeat
10 15897396 15897456 repeat
10 1589747 1589998 repeat
10 15898423 15899525 repeat
10 15899620 15900000 repeat
10 15900001 15903286 repeat
10 1590217 1590241 repeat
10 15903368 15903908 repeat
10 1590430 1590520 repeat
10 15904366 15904897 repeat
10 15904765 15904792 repeat
10 15905173 15906300 repeat
10 15906354 15906658 repeat
10 15906703 15907088 repeat
10 15907153 15911118 repeat
10 15910706 15910733 repeat
10 15911164 15913168 repeat
10 15913034 15913088 repeat
10 15913173 15913216 repeat
10 15913173 15913234 repeat
10 15913221 15914353 repeat
10 15913464 15913514 repeat
10 15913874 15913994 repeat
10 15913900 15913963 repeat
10 15914111 15914170 repeat
10 15914114 15914149 repeat
10 15914214 15914323 repeat
10 15914222 15914286 repeat
10 15914543 15914588 repeat
10 15914647 15916131 repeat
10 15914838 15914903 repeat
10 15914845 15914914 repeat
10 15915607 15915638 repeat
10 15916560 15916597 repeat
10 15916942 15917140 repeat
10 15917192 15917308 repeat
10 15917932 15918088 repeat
10 15918482 15918512 repeat
10 15918820 15918926 repeat
10 15919008 15919163 repeat
10 15919583 15919622 repeat
10 15919585 15919622 repeat
10 15919623 15919731 repeat
10 15919732 15919752 repeat
10 15919732 15919800 repeat
10 15919754 15919800 repeat
10 15919865 15920204 repeat
10 15921129 15921185 repeat
10 15921906 15922498 repeat
10 15922635 15922671 repeat
10 15923341 15923614 repeat
10 15923857 15925256 repeat
10 15925355 15925580 repeat
10 15925629 15925735 repeat
10 15925844 15926101 repeat
10 15925872 15925916 repeat
10 15926171 15926199 repeat
10 15926546 15926636 repeat
10 15927278 15927380 repeat
10 15927569 15927706 repeat
10 15927969 15944236 repeat
10 1592868 1592960 repeat
10 1593049 1593498 repeat
10 15937757 15937793 repeat
10 15937757 15937804 repeat
10 1593822 1594183 repeat
10 15944320 15946796 repeat
10 15945088 15945110 repeat
10 15945540 15945598 repeat
10 15946138 15946185 repeat
10 15946851 15948625 repeat
10 1594811 1595060 repeat
10 15948699 15952329 repeat
10 15952743 15952777 repeat
10 15953269 15953541 repeat
10 15953276 15953351 repeat
10 1595329 1595542 repeat
10 15953604 15955413 repeat
10 15955621 15955661 repeat
10 15955879 15967610 repeat
10 15956044 15956080 repeat
10 15957624 15957673 repeat
10 1596128 1596204 repeat
10 15965401 15965426 repeat
10 1596560 1596600 repeat
10 15966223 15966259 repeat
10 15966269 15966295 repeat
10 1596687 1596834 repeat
10 15967801 15967841 repeat
10 15967918 15971604 repeat
10 15968245 15968281 repeat
10 15972018 15972057 repeat
10 15972510 15973589 repeat
10 15972556 15972633 repeat
10 1597264 1597369 repeat
10 15973576 15973637 repeat
10 15973640 15973686 repeat
10 15973719 15977578 repeat
10 15974719 15974773 repeat
10 15975342 15975396 repeat
10 159777 159826 repeat
10 15977783 15977833 repeat
10 15977834 15977875 repeat
10 15977876 15978416 repeat
10 15977886 15977950 repeat
10 15979432 15979450 repeat
10 15979504 15979635 repeat
10 15979622 15979642 repeat
10 15980294 15980953 repeat
10 15981457 15981560 repeat
10 15982112 15982428 repeat
10 15982495 15982541 repeat
10 15982917 15985126 repeat
10 1598323 1598372 repeat
10 1598428 1598791 repeat
10 15985234 15986458 repeat
10 15986515 15987712 repeat
10 1598672 1598689 repeat
10 15986797 15986841 repeat
10 15987789 15987820 repeat
10 15987987 15988011 repeat
10 15988052 15988078 repeat
10 15988185 15988214 repeat
10 15989022 15989087 repeat
10 15991134 15991171 repeat
10 15992402 15992667 repeat
10 15993709 15993863 repeat
10 15994547 15994601 repeat
10 1599583 1599805 repeat
10 15996358 15996952 repeat
10 15997062 15997173 repeat
10 15997216 15997574 repeat
10 15998631 15998663 repeat
10 15999223 15999501 repeat
10 15999550 15999657 repeat
10 15999610 15999694 repeat
10 16000334 16000545 repeat
10 16000674 16000707 repeat
10 16000708 16000757 repeat
10 16001195 16001221 repeat
10 16001433 16001461 repeat
10 16001572 16001617 repeat
10 16002164 16002239 repeat
10 16002577 16003517 repeat
10 16003574 16003839 repeat
10 16004048 16004132 repeat
10 1600411 1600447 repeat
10 16004366 16006013 repeat
10 1600451 1600570 repeat
10 16006428 16007027 repeat
10 16007451 16007501 repeat
10 16007805 16008804 repeat
10 16007929 16007996 repeat
10 16008900 16009033 repeat
10 16009107 16009283 repeat
10 16009701 16009939 repeat
10 16010149 16010537 repeat
10 16010559 16010621 repeat
10 16010764 16012777 repeat
10 16010923 16010971 repeat
10 16012767 16012780 repeat
10 16012781 16012836 repeat
10 16012837 16012877 repeat
10 16012854 16015211 repeat
10 16013760 16013795 repeat
10 16014304 16014367 repeat
10 16014370 16014429 repeat
10 16014372 16014429 repeat
10 16015283 16017526 repeat
10 16017461 16017588 repeat
10 16017534 16017588 repeat
10 16017634 16017784 repeat
10 16017994 16021744 repeat
10 1602014 1608007 repeat
10 16020927 16020986 repeat
10 16020963 16020986 repeat
10 16021196 16021220 repeat
10 16021390 16021445 repeat
10 16021422 16021475 repeat
10 16021734 16021747 repeat
10 16021748 16021803 repeat
10 16021804 16021844 repeat
10 16021821 16033044 repeat
10 16022727 16022762 repeat
10 16029149 16029191 repeat
10 16032445 16032471 repeat
10 16033328 16033661 repeat
10 16033836 16034344 repeat
10 16033853 16033905 repeat
10 16035240 16035716 repeat
10 16035769 16036097 repeat
10 16036484 16038278 repeat
10 16038489 16041302 repeat
10 16039763 16039843 repeat
10 16040955 16040994 repeat
10 16041400 16041446 repeat
10 16041834 16041875 repeat
10 16041876 16042139 repeat
10 16041958 16041999 repeat
10 16042143 16042198 repeat
10 16042359 16042406 repeat
10 16043077 16043118 repeat
10 16043217 16043921 repeat
10 16043707 16043752 repeat
10 16043922 16043983 repeat
10 16044043 16044190 repeat
10 16044258 16044869 repeat
10 16044354 16044387 repeat
10 16044509 16044540 repeat
10 16044948 16045049 repeat
10 16045390 16045418 repeat
10 160463 160771 repeat
10 16046338 16046373 repeat
10 16047611 16047997 repeat
10 16047727 16047765 repeat
10 16047867 16047897 repeat
10 16048593 16048712 repeat
10 16048957 16049069 repeat
10 16050061 16050765 repeat
10 16050858 16051286 repeat
10 16051577 16051659 repeat
10 16051833 16051871 repeat
10 16052084 16052276 repeat
10 16052977 16053552 repeat
10 16053079 16053126 repeat
10 16053893 16054379 repeat
10 16054430 16054557 repeat
10 16055110 16055443 repeat
10 16055565 16055817 repeat
10 16056674 16057328 repeat
10 16058019 16058252 repeat
10 16058524 16064405 repeat
10 160593 160640 repeat
10 160593 160656 repeat
10 16067456 16067496 repeat
10 16067504 16067687 repeat
10 16067688 16067737 repeat
10 16068018 16068397 repeat
10 16068139 16068189 repeat
10 16068819 16069221 repeat
10 16069267 16069611 repeat
10 16069612 16069671 repeat
10 16069686 16070702 repeat
10 16071259 16071694 repeat
10 16071957 16072435 repeat
10 16072825 16073215 repeat
10 16073752 16073809 repeat
10 16073874 16074003 repeat
10 16074126 16074213 repeat
10 16074318 16074425 repeat
10 160744 160794 repeat
10 16074638 16075337 repeat
10 16075388 16075542 repeat
10 16075945 16076099 repeat
10 16076047 16076076 repeat
10 16076250 16076452 repeat
10 16076702 16076802 repeat
10 16078589 16078677 repeat
10 16079981 16080190 repeat
10 16080328 16081328 repeat
10 16081530 16081772 repeat
10 16081838 16083902 repeat
10 16081899 16081940 repeat
10 1608307 1608365 repeat
10 16083519 16083559 repeat
10 16083691 16083729 repeat
10 16083954 16085151 repeat
10 16085330 16095737 repeat
10 16085666 16085718 repeat
10 1608933 1609553 repeat
10 1608991 1609013 repeat
10 160912 161478 repeat
10 16095782 16098025 repeat
10 16097935 16097988 repeat
10 16098125 16098172 repeat
10 1609815 1609832 repeat
10 16098761 16098879 repeat
10 16099251 16099551 repeat
10 16099771 16099959 repeat
10 16100001 16100167 repeat
10 16100406 16100540 repeat
10 16100689 16100859 repeat
10 16100800 16100859 repeat
10 16100858 16100901 repeat
10 16100864 16100901 repeat
10 1610088 1610135 repeat
10 16100915 16101023 repeat
10 16101377 16101400 repeat
10 1610580 1610787 repeat
10 16108344 16108418 repeat
10 16108657 16108886 repeat
10 1610881 1611012 repeat
10 16109295 16109495 repeat
10 16110332 16110488 repeat
10 1611133 1611492 repeat
10 16111424 16111433 repeat
10 16111434 16111477 repeat
10 16111984 16112142 repeat
10 16112744 16112922 repeat
10 16113078 16113739 repeat
10 16115194 16115877 repeat
10 16115200 16115340 repeat
10 16115202 16115340 repeat
10 16115209 16115364 repeat
10 16115270 16115340 repeat
10 16115365 16115404 repeat
10 16115371 16115404 repeat
10 16115582 16115634 repeat
10 16115716 16115816 repeat
10 16115740 16115859 repeat
10 16115817 16115860 repeat
10 16116444 16116462 repeat
10 16116728 16116772 repeat
10 16116732 16117246 repeat
10 16116950 16117002 repeat
10 16117068 16117183 repeat
10 16117107 16117226 repeat
10 16117185 16117227 repeat
10 16117812 16117828 repeat
10 16118094 16118139 repeat
10 16118098 16118626 repeat
10 16118318 16118370 repeat
10 16118321 16118363 repeat
10 16118364 16118369 repeat
10 16118437 16118552 repeat
10 16118476 16118595 repeat
10 16118553 16118596 repeat
10 16119803 16124674 repeat
10 16120691 16120730 repeat
10 16123407 16123434 repeat
10 16123641 16123695 repeat
10 16123721 16123751 repeat
10 16124740 16124781 repeat
10 16124782 16124835 repeat
10 16124836 16129717 repeat
10 16124945 16124996 repeat
10 16125875 16125902 repeat
10 16126718 16126799 repeat
10 16126718 16126823 repeat
10 1612686 1612788 repeat
10 16127782 16127805 repeat
10 16128391 16128418 repeat
10 16128606 16128622 repeat
10 16128631 16128685 repeat
10 16128711 16128741 repeat
10 16129826 16129906 repeat
10 16129907 16137393 repeat
10 16131512 16131548 repeat
10 161323 161402 repeat
10 16132697 16132726 repeat
10 1613334 1613374 repeat
10 16134449 16134478 repeat
10 16134706 16134829 repeat
10 16137686 16137808 repeat
10 1613785 1614193 repeat
10 16138173 16138208 repeat
10 16138935 16139351 repeat
10 16139561 16139613 repeat
10 16139874 16140932 repeat
10 16140163 16140184 repeat
10 16140767 16140818 repeat
10 16141437 16151287 repeat
10 16141542 16141572 repeat
10 1614240 1614489 repeat
10 16143005 16143035 repeat
10 1614571 1614746 repeat
10 1614818 1614994 repeat
10 16150267 16150295 repeat
10 16151393 16151635 repeat
10 16151679 16152014 repeat
10 16152024 16152096 repeat
10 16152142 16152179 repeat
10 16152221 16152255 repeat
10 16154055 16154151 repeat
10 16154514 16154559 repeat
10 1615482 1615529 repeat
10 16154982 16155022 repeat
10 16155088 16155565 repeat
10 16155856 16156246 repeat
10 161562 161768 repeat
10 16156309 16156622 repeat
10 16156444 16156579 repeat
10 16156526 16156579 repeat
10 16156558 16156579 repeat
10 16156946 16157077 repeat
10 16157162 16157194 repeat
10 16157228 16157734 repeat
10 16157232 16157294 repeat
10 16157890 16157945 repeat
10 16158164 16158272 repeat
10 16158317 16159177 repeat
10 16158439 16158466 repeat
10 16158562 16158584 repeat
10 16158617 16158650 repeat
10 16159592 16159666 repeat
10 16159667 16159693 repeat
10 16159717 16159814 repeat
10 16160846 16160930 repeat
10 1616258 1616532 repeat
10 16163446 16163524 repeat
10 16163800 16163879 repeat
10 16165062 16165097 repeat
10 16165352 16165385 repeat
10 16165577 16165629 repeat
10 16165795 16166268 repeat
10 16166484 16179265 repeat
10 1617131 1618103 repeat
10 1617496 1617538 repeat
10 16176813 16176889 repeat
10 16177883 16177925 repeat
10 1617882 1617928 repeat
10 16179324 16181257 repeat
10 16179426 16179471 repeat
10 16181062 16181122 repeat
10 16181253 16181279 repeat
10 16181508 16181808 repeat
10 1618215 1618260 repeat
10 16182172 16182476 repeat
10 16182243 16182290 repeat
10 1618227 1618451 repeat
10 16182566 16182626 repeat
10 16182627 16183268 repeat
10 16182799 16182836 repeat
10 16183090 16183228 repeat
10 16183454 16183856 repeat
10 16184043 16184355 repeat
10 16184855 16185056 repeat
10 16185114 16185210 repeat
10 16185348 16185443 repeat
10 16185409 16185438 repeat
10 16185717 16185815 repeat
10 16185970 16186257 repeat
10 16186586 16186898 repeat
10 16186662 16186696 repeat
10 16186831 16186867 repeat
10 16187210 16187415 repeat
10 16187348 16187384 repeat
10 16187727 16187932 repeat
10 16187865 16187901 repeat
10 16188244 16188449 repeat
10 16188382 16188418 repeat
10 16188667 16188872 repeat
10 16188805 16188841 repeat
10 16189184 16189389 repeat
10 16189322 16189358 repeat
10 16189607 16189812 repeat
10 16189745 16189781 repeat
10 16190915 16191050 repeat
10 1619194 1619232 repeat
10 16192852 16192934 repeat
10 16193601 16194003 repeat
10 16194740 16194797 repeat
10 16194780 16194800 repeat
10 16195291 16195333 repeat
10 16195291 16195780 repeat
10 16195884 16196284 repeat
10 16197107 16197695 repeat
10 16197560 16197624 repeat
10 16197758 16197824 repeat
10 1619805 1619823 repeat
10 1619805 1620257 repeat
10 16198077 16198391 repeat
10 16198462 16198676 repeat
10 16199253 16199999 repeat
10 16199753 16199783 repeat
10 16200013 16200579 repeat
10 16200354 16200383 repeat
10 16200551 16200609 repeat
10 16200571 16200609 repeat
10 16200832 16205101 repeat
10 1620258 1620300 repeat
10 16203121 16203138 repeat
10 16204996 16205066 repeat
10 16205376 16205473 repeat
10 16205682 16205807 repeat
10 1620588 1622026 repeat
10 16206034 16206104 repeat
10 16206197 16206292 repeat
10 16206471 16206786 repeat
10 16207063 16207351 repeat
10 16207670 16207989 repeat
10 16208883 16208964 repeat
10 16209092 16209277 repeat
10 16209294 16209344 repeat
10 16209572 16210004 repeat
10 16209762 16209830 repeat
10 16209771 16209830 repeat
10 16210214 16210513 repeat
10 16210688 16211512 repeat
10 16211969 16212073 repeat
10 16213456 16213662 repeat
10 16214441 16219384 repeat
10 16214894 16214928 repeat
10 16219691 16219777 repeat
10 16219943 16220026 repeat
10 1622135 1622910 repeat
10 16222384 16222583 repeat
10 16222584 16222652 repeat
10 16223404 16223460 repeat
10 16224040 16231670 repeat
10 1622979 1624780 repeat
10 16231786 16231933 repeat
10 16231919 16232043 repeat
10 16231934 16232043 repeat
10 16232001 16232728 repeat
10 16235164 16235213 repeat
10 16235371 16237999 repeat
10 16238110 16238322 repeat
10 16238485 16238695 repeat
10 16238759 16249135 repeat
10 16239578 16239654 repeat
10 1623991 1624009 repeat
10 1623992 1624009 repeat
10 16241137 16241160 repeat
10 16242158 16242211 repeat
10 1624809 1624836 repeat
10 1624908 1625056 repeat
10 16249625 16249671 repeat
10 16249767 16250453 repeat
10 16249794 16249839 repeat
10 16250755 16255243 repeat
10 1625108 1625966 repeat
10 16251313 16251343 repeat
10 16251358 16251374 repeat
10 16252252 16252298 repeat
10 16252404 16252446 repeat
10 16254897 16254933 repeat
10 16254934 16254939 repeat
10 16255306 16256067 repeat
10 16256099 16256118 repeat
10 16256267 16256993 repeat
10 16256295 16256337 repeat
10 16257039 16257391 repeat
10 16257435 16257593 repeat
10 16257774 16257952 repeat
10 16258007 16258320 repeat
10 16258033 16258075 repeat
10 16258082 16258166 repeat
10 16258082 16258178 repeat
10 16258179 16258223 repeat
10 16258224 16258303 repeat
10 16258258 16258303 repeat
10 16258553 16258787 repeat
10 16259038 16260179 repeat
10 16259852 16259883 repeat
10 16260270 16260356 repeat
10 16260593 16260615 repeat
10 16261195 16261234 repeat
10 16261300 16261374 repeat
10 1626140 1627626 repeat
10 16262122 16263251 repeat
10 16262198 16262239 repeat
10 1626243 1626311 repeat
10 16262603 16262642 repeat
10 16262764 16262810 repeat
10 16262948 16262986 repeat
10 16263483 16263887 repeat
10 16263610 16263639 repeat
10 16263736 16263764 repeat
10 16264574 16265501 repeat
10 16264875 16264921 repeat
10 16265356 16265378 repeat
10 16265383 16265417 repeat
10 16265751 16265787 repeat
10 16265963 16266185 repeat
10 16266359 16266412 repeat
10 16266506 16267107 repeat
10 16266814 16266830 repeat
10 16266814 16266836 repeat
10 16266814 16266841 repeat
10 16266814 16266857 repeat
10 16266814 16266866 repeat
10 16267496 16267772 repeat
10 16267815 16267884 repeat
10 16268016 16268138 repeat
10 16268269 16268441 repeat
10 16268888 16268948 repeat
10 16270359 16270435 repeat
10 16271479 16271501 repeat
10 16271588 16271889 repeat
10 16271955 16272090 repeat
10 16272293 16272332 repeat
10 16273544 16273586 repeat
10 16274297 16274336 repeat
10 16274718 16274740 repeat
10 16274958 16275741 repeat
10 16275133 16275275 repeat
10 16275139 16275275 repeat
10 16275176 16275253 repeat
10 16275176 16275275 repeat
10 16277415 16277459 repeat
10 16277557 16277651 repeat
10 16277945 16277970 repeat
10 16278144 16278258 repeat
10 16278366 16278392 repeat
10 16278378 16278467 repeat
10 1627923 1627977 repeat
10 16279391 16279507 repeat
10 16279592 16280309 repeat
10 16280477 16281274 repeat
10 16281512 16281560 repeat
10 16282450 16283245 repeat
10 16282769 16282801 repeat
10 1628354 1629664 repeat
10 16283602 16283688 repeat
10 16283835 16288742 repeat
10 16284639 16284682 repeat
10 16284750 16284767 repeat
10 16288786 16289938 repeat
10 16289946 16289991 repeat
10 16290125 16291725 repeat
10 16290166 16290191 repeat
10 16290166 16290199 repeat
10 16290166 16290618 repeat
10 16290331 16290379 repeat
10 16290334 16290379 repeat
10 16290335 16290376 repeat
10 16290586 16290618 repeat
10 16290950 16291011 repeat
10 16291929 16292219 repeat
10 16292434 16300000 repeat
10 16293963 16293998 repeat
10 1629524 1629627 repeat
10 1629911 1630183 repeat
10 16300001 16306921 repeat
10 1630202 1630227 repeat
10 1630264 1630371 repeat
10 16303174 16303208 repeat
10 16304415 16304451 repeat
10 1630454 1630470 repeat
10 16306266 16306312 repeat
10 16307345 16307546 repeat
10 16307603 16307988 repeat
10 16307989 16308070 repeat
10 16308499 16308537 repeat
10 16308775 16309233 repeat
10 1630910 1631010 repeat
10 16309397 16310543 repeat
10 16310398 16310430 repeat
10 16310724 16310938 repeat
10 1631073 1631346 repeat
10 16311033 16311374 repeat
10 16311508 16311554 repeat
10 16311607 16311673 repeat
10 16311733 16311894 repeat
10 16311950 16312178 repeat
10 16312572 16312794 repeat
10 16312891 16314108 repeat
10 16314032 16314063 repeat
10 16314289 16314374 repeat
10 16314590 16314776 repeat
10 16314903 16314992 repeat
10 16315208 16316103 repeat
10 16315567 16315620 repeat
10 16316265 16316936 repeat
10 16317104 16317610 repeat
10 16317877 16320150 repeat
10 163198 163367 repeat
10 16319994 16320081 repeat
10 16320272 16322280 repeat
10 1632055 1632078 repeat
10 16320570 16320644 repeat
10 1632074 1632119 repeat
10 16322348 16328553 repeat
10 1632308 1632655 repeat
10 16328626 16340322 repeat
10 1633615 1633641 repeat
10 16336959 16337072 repeat
10 16337073 16337098 repeat
10 16337099 16337117 repeat
10 1633772 1633964 repeat
10 16337959 16337981 repeat
10 16337960 16337981 repeat
10 16337964 16337981 repeat
10 16337982 16337995 repeat
10 16338498 16338564 repeat
10 16338867 16338895 repeat
10 16338896 16338912 repeat
10 16340699 16341486 repeat
10 1634152 1634185 repeat
10 16341823 16341946 repeat
10 1634212 1634233 repeat
10 16342260 16342294 repeat
10 16343824 16343893 repeat
10 16343921 16344094 repeat
10 1634414 1634496 repeat
10 16344990 16345137 repeat
10 16345196 16345502 repeat
10 16345967 16346303 repeat
10 1634627 1634736 repeat
10 16346352 16346395 repeat
10 16346933 16346991 repeat
10 16346956 16347169 repeat
10 16347275 16348161 repeat
10 16347552 16347584 repeat
10 16349051 16349388 repeat
10 16349386 16349437 repeat
10 16349682 16349989 repeat
10 16350351 16350870 repeat
10 16351025 16351088 repeat
10 16351194 16351502 repeat
10 16351684 16353894 repeat
10 16353946 16363483 repeat
10 16358837 16358864 repeat
10 16364050 16364207 repeat
10 1636411 1636448 repeat
10 16364557 16364765 repeat
10 16364691 16364737 repeat
10 16364691 16364756 repeat
10 16364697 16364737 repeat
10 16365783 16366090 repeat
10 16366272 16368160 repeat
10 16368681 16369145 repeat
10 16368738 16368768 repeat
10 1636874 1637067 repeat
10 16369931 16369999 repeat
10 16370317 16373398 repeat
10 1637207 1637459 repeat
10 16374749 16375117 repeat
10 16375230 16375457 repeat
10 16375644 16378490 repeat
10 1637845 1637926 repeat
10 16378605 16381945 repeat
10 16379531 16379559 repeat
10 16379599 16379659 repeat
10 16381719 16381814 repeat
10 16382405 16383779 repeat
10 1638308 1638341 repeat
10 1638315 1638533 repeat
10 16383780 16383833 repeat
10 16383834 16390287 repeat
10 16390402 16390907 repeat
10 1639046 1639196 repeat
10 16390510 16390561 repeat
10 16390984 16391988 repeat
10 163914 164010 repeat
10 16392648 16393099 repeat
10 16393032 16393081 repeat
10 16393139 16393160 repeat
10 16393164 16393499 repeat
10 16393562 16393621 repeat
10 16393646 16393881 repeat
10 16393867 16393879 repeat
10 16393880 16393914 repeat
10 16393880 16393959 repeat
10 16393880 16394265 repeat
10 16393880 16394293 repeat
10 16393880 16394416 repeat
10 16393882 16393951 repeat
10 16393924 16394868 repeat
10 16394057 16394109 repeat
10 16394066 16394293 repeat
10 16394110 16394129 repeat
10 16394214 16394265 repeat
10 16394378 16394416 repeat
10 16394418 16394481 repeat
10 16394513 16394610 repeat
10 16394626 16394678 repeat
10 16394828 16394835 repeat
10 16394836 16394900 repeat
10 16394872 16394900 repeat
10 16394909 16394958 repeat
10 16394959 16400000 repeat
10 16397025 16397069 repeat
10 16398067 16398115 repeat
10 16398070 16398398 repeat
10 16398118 16398398 repeat
10 16398616 16398670 repeat
10 16400001 16406661 repeat
10 16402546 16402588 repeat
10 16402750 16402808 repeat
10 16405629 16405669 repeat
10 1640726 1649056 repeat
10 16407444 16408378 repeat
10 16409196 16409228 repeat
10 16409412 16409496 repeat
10 16409648 16409821 repeat
10 16409995 16410115 repeat
10 16410256 16410413 repeat
10 16410671 16410851 repeat
10 16410898 16411162 repeat
10 16412007 16412209 repeat
10 16412296 16412316 repeat
10 16412480 16412616 repeat
10 16412875 16413148 repeat
10 16413284 16413391 repeat
10 16413512 16413574 repeat
10 16413608 16413645 repeat
10 1641378 1641409 repeat
10 16414355 16414389 repeat
10 16414395 16414455 repeat
10 16415305 16417983 repeat
10 16418051 16418089 repeat
10 16418173 16418349 repeat
10 16418508 16418628 repeat
10 16418666 16418687 repeat
10 16419089 16419406 repeat
10 16419320 16419409 repeat
10 16419520 16419587 repeat
10 16419851 16420310 repeat
10 16420443 16420496 repeat
10 16420560 16420753 repeat
10 16420872 16423993 repeat
10 16423895 16423978 repeat
10 16424041 16424406 repeat
10 16424067 16424103 repeat
10 16424512 16424607 repeat
10 16424616 16424651 repeat
10 16424652 16425627 repeat
10 16424790 16424820 repeat
10 16424822 16424865 repeat
10 16424822 16424984 repeat
10 16424928 16424969 repeat
10 16424988 16425076 repeat
10 16425177 16425197 repeat
10 16425178 16425196 repeat
10 16425178 16425197 repeat
10 16425610 16425627 repeat
10 16425627 16425660 repeat
10 16425628 16425660 repeat
10 16426378 16426593 repeat
10 16426601 16426644 repeat
10 16426669 16427262 repeat
10 16426692 16426717 repeat
10 16427539 16427787 repeat
10 16427848 16429389 repeat
10 16428955 16428996 repeat
10 16429625 16429720 repeat
10 16429816 16430140 repeat
10 16430649 16430945 repeat
10 16431062 16431286 repeat
10 16431445 16431782 repeat
10 16432594 16432728 repeat
10 16432782 16433088 repeat
10 16432954 16433008 repeat
10 16433949 16434653 repeat
10 16435795 16436235 repeat
10 16436288 16436308 repeat
10 16436705 16437241 repeat
10 16437553 16437622 repeat
10 16437868 16437896 repeat
10 16438561 16438640 repeat
10 16438733 16438801 repeat
10 16439282 16439652 repeat
10 16439807 16439851 repeat
10 16439931 16443110 repeat
10 16443500 16445627 repeat
10 16444847 16444900 repeat
10 164455 164479 repeat
10 16446128 16446261 repeat
10 16446207 16446253 repeat
10 16446352 16446445 repeat
10 16446551 16446729 repeat
10 16446773 16446884 repeat
10 16447035 16447407 repeat
10 16447495 16448256 repeat
10 16447664 16447698 repeat
10 16447668 16447755 repeat
10 16448328 16448356 repeat
10 16448459 16449908 repeat
10 16448991 16449048 repeat
10 16450052 16450446 repeat
10 16450524 16450917 repeat
10 16451500 16451535 repeat
10 16451593 16451776 repeat
10 16452786 16453054 repeat
10 16452909 16452936 repeat
10 16453165 16453220 repeat
10 16453992 16454220 repeat
10 16454491 16455764 repeat
10 16454750 16454849 repeat
10 16454990 16455048 repeat
10 16455952 16456114 repeat
10 16456724 16457228 repeat
10 16457321 16457350 repeat
10 16457622 16458635 repeat
10 16457820 16458350 repeat
10 16458450 16458514 repeat
10 16458733 16460570 repeat
10 16460653 16461168 repeat
10 16461219 16461621 repeat
10 16461436 16461459 repeat
10 16461578 16461621 repeat
10 16461622 16461665 repeat
10 16461666 16461748 repeat
10 16461666 16474287 repeat
10 16461749 16461811 repeat
10 16462621 16462678 repeat
10 164632 164654 repeat
10 16464476 16464519 repeat
10 16464633 16464652 repeat
10 16465110 16465132 repeat
10 164682 164718 repeat
10 16474335 16481312 repeat
10 1647591 1647622 repeat
10 16481329 16481386 repeat
10 16481388 16490350 repeat
10 16486733 16486770 repeat
10 16490281 16490320 repeat
10 16490402 16490522 repeat
10 16490878 16492271 repeat
10 16491306 16491360 repeat
10 16491765 16491811 repeat
10 16492381 16492653 repeat
10 16492939 16493558 repeat
10 16493564 16493601 repeat
10 16493817 16493855 repeat
10 16493817 16493862 repeat
10 16493856 16494109 repeat
10 16494486 16495043 repeat
10 16495112 16495462 repeat
10 16495572 16497102 repeat
10 164979 167077 repeat
10 16498133 16498376 repeat
10 16498510 16498557 repeat
10 16498586 16498882 repeat
10 16499065 16499170 repeat
10 16499492 16499835 repeat
10 16500025 16500641 repeat
10 16500264 16500311 repeat
10 16500756 16500877 repeat
10 16501107 16501138 repeat
10 16501123 16501417 repeat
10 16501608 16502172 repeat
10 16502303 16502381 repeat
10 16502755 16503031 repeat
10 16503098 16503294 repeat
10 16503312 16504615 repeat
10 16503312 16504616 repeat
10 16504616 16505094 repeat
10 16505386 16505630 repeat
10 16505639 16505670 repeat
10 16505702 16507275 repeat
10 16506322 16506369 repeat
10 16506605 16506635 repeat
10 16506798 16506840 repeat
10 16506915 16507016 repeat
10 16506916 16506949 repeat
10 16506916 16506984 repeat
10 16507038 16507056 repeat
10 16507571 16511533 repeat
10 16510885 16510915 repeat
10 16511056 16511098 repeat
10 16511173 16511274 repeat
10 16511174 16511207 repeat
10 16511174 16511242 repeat
10 16511296 16511314 repeat
10 16511829 16514730 repeat
10 16513889 16513926 repeat
10 16517128 16517288 repeat
10 16517533 16523042 repeat
10 1652125 1652520 repeat
10 16521661 16521678 repeat
10 16523111 16525265 repeat
10 16523905 16523937 repeat
10 16523957 16523979 repeat
10 1652429 1652546 repeat
10 16524676 16524723 repeat
10 1652485 1652523 repeat
10 1652524 1652540 repeat
10 16525408 16525804 repeat
10 1652541 1652546 repeat
10 16525600 16525629 repeat
10 16525629 16525673 repeat
10 16525941 16527791 repeat
10 16527092 16527122 repeat
10 16528478 16528765 repeat
10 16528694 16528727 repeat
10 16529366 16529594 repeat
10 16529603 16529655 repeat
10 16530062 16531767 repeat
10 16531851 16532580 repeat
10 16532883 16536665 repeat
10 16533756 16533829 repeat
10 16534342 16534373 repeat
10 1653451 1653508 repeat
10 16535401 16535475 repeat
10 16536850 16538336 repeat
10 16536868 16536914 repeat
10 16538068 16538104 repeat
10 16538369 16538404 repeat
10 16538405 16538599 repeat
10 16538641 16538743 repeat
10 16539022 16539046 repeat
10 16539054 16539213 repeat
10 16539377 16539570 repeat
10 16540231 16540341 repeat
10 16540667 16540709 repeat
10 16541064 16541116 repeat
10 16541117 16543122 repeat
10 16541768 16541794 repeat
10 16542061 16542093 repeat
10 16542123 16542195 repeat
10 16543421 16543557 repeat
10 1654388 1654412 repeat
10 16543982 16544008 repeat
10 16544148 16544174 repeat
10 1654443 1654505 repeat
10 16544815 16544950 repeat
10 16544951 16545008 repeat
10 16545009 16565192 repeat
10 1654548 1654651 repeat
10 1654927 1655091 repeat
10 16552526 16552553 repeat
10 1655269 1655360 repeat
10 16552741 16552786 repeat
10 16552741 16552787 repeat
10 16552741 16552788 repeat
10 1655417 1655494 repeat
10 1655649 1655705 repeat
10 16558336 16558371 repeat
10 1656324 1656714 repeat
10 16564367 16564407 repeat
10 1656522 1656598 repeat
10 16565378 16565928 repeat
10 16565967 16566011 repeat
10 16567079 16569078 repeat
10 16567099 16567166 repeat
10 16568135 16568228 repeat
10 16568579 16568614 repeat
10 1656862 1656889 repeat
10 16568933 16568968 repeat
10 16569047 16569089 repeat
10 16569875 16569973 repeat
10 16570064 16570504 repeat
10 1657054 1657462 repeat
10 16571294 16571389 repeat
10 16571536 16571621 repeat
10 16572347 16572392 repeat
10 16572413 16572622 repeat
10 16572721 16572757 repeat
10 16573451 16573509 repeat
10 16573552 16573628 repeat
10 16574049 16574382 repeat
10 16574203 16574265 repeat
10 16574801 16574968 repeat
10 1657516 1657877 repeat
10 16576029 16576151 repeat
10 16577218 16577317 repeat
10 16577731 16578234 repeat
10 16578649 16578765 repeat
10 16578857 16579172 repeat
10 16580359 16580506 repeat
10 16581192 16581228 repeat
10 1658229 1661871 repeat
10 16584487 16584511 repeat
10 16584649 16584700 repeat
10 16585088 16587946 repeat
10 16588087 16588933 repeat
10 16589404 16590282 repeat
10 16590215 16590277 repeat
10 16590398 16590493 repeat
10 16590674 16591071 repeat
10 16591128 16591509 repeat
10 16591328 16591389 repeat
10 16592164 16592331 repeat
10 16592625 16594192 repeat
10 16592727 16592774 repeat
10 16592914 16592943 repeat
10 16593512 16593550 repeat
10 16594295 16599994 repeat
10 16600004 16602669 repeat
10 16601301 16601348 repeat
10 16602731 16606189 repeat
10 16606370 16606419 repeat
10 16606668 16606777 repeat
10 16607064 16607389 repeat
10 16607551 16608630 repeat
10 16608538 16608616 repeat
10 16608977 16609028 repeat
10 16609040 16609267 repeat
10 16609427 16609826 repeat
10 16610026 16610067 repeat
10 16610296 16610416 repeat
10 16610504 16610658 repeat
10 16610931 16612309 repeat
10 16612811 16613408 repeat
10 16612940 16612978 repeat
10 16613416 16613450 repeat
10 16613505 16613869 repeat
10 16613740 16613775 repeat
10 16613957 16614159 repeat
10 16614304 16614513 repeat
10 1661461 1661486 repeat
10 16614949 16615368 repeat
10 16615415 16616445 repeat
10 1661544 1661576 repeat
10 16616285 16616304 repeat
10 16617061 16617357 repeat
10 16617738 16621878 repeat
10 16617937 16617966 repeat
10 16618045 16618076 repeat
10 16618140 16618194 repeat
10 1661872 1661922 repeat
10 1661923 1671213 repeat
10 16622067 16622449 repeat
10 16622246 16622277 repeat
10 16622246 16622279 repeat
10 16622812 16632229 repeat
10 16623387 16623438 repeat
10 16623410 16623438 repeat
10 16623685 16623725 repeat
10 16623971 16624012 repeat
10 16630009 16630047 repeat
10 16630752 16630788 repeat
10 16631906 16631936 repeat
10 16632230 16632286 repeat
10 16632297 16632352 repeat
10 16632793 16634517 repeat
10 16633269 16633331 repeat
10 16633792 16633887 repeat
10 16634661 16634726 repeat
10 1663475 1663534 repeat
10 16634767 16634965 repeat
10 16635180 16635349 repeat
10 16635983 16636165 repeat
10 16636694 16637261 repeat
10 16636932 16636983 repeat
10 16637434 16637513 repeat
10 16637684 16637749 repeat
10 16637796 16637825 repeat
10 16638216 16638311 repeat
10 16638246 16638393 repeat
10 16638440 16638493 repeat
10 16639303 16639816 repeat
10 16639864 16643927 repeat
10 16640338 16640384 repeat
10 16643029 16643054 repeat
10 1664393 1664432 repeat
10 16644218 16645428 repeat
10 16644679 16644733 repeat
10 16645654 16647295 repeat
10 1664642 1664673 repeat
10 16647657 16648066 repeat
10 16647697 16647735 repeat
10 16647834 16647865 repeat
10 16647834 16647878 repeat
10 16647834 16647899 repeat
10 16647900 16647938 repeat
10 16648186 16648314 repeat
10 1664858 1664918 repeat
10 16649569 16650242 repeat
10 16650304 16650525 repeat
10 16651044 16651567 repeat
10 16651086 16651127 repeat
10 16651756 16656109 repeat
10 1665466 1665528 repeat
10 16655908 16655937 repeat
10 16659078 16659359 repeat
10 16659244 16659351 repeat
10 16660004 16660364 repeat
10 16660806 16660887 repeat
10 16660907 16660948 repeat
10 16661243 16662006 repeat
10 16662690 16668641 repeat
10 16666485 16666517 repeat
10 16668927 16668971 repeat
10 16669105 16669152 repeat
10 16670159 16670208 repeat
10 16671766 16672188 repeat
10 16672319 16672923 repeat
10 16672505 16672554 repeat
10 16673083 16675009 repeat
10 16673453 16673506 repeat
10 16674331 16674392 repeat
10 16675179 16676571 repeat
10 16676344 16676364 repeat
10 16676395 16676411 repeat
10 16676803 16676854 repeat
10 16677175 16677613 repeat
10 16677539 16677564 repeat
10 16677605 16677643 repeat
10 16679927 16680089 repeat
10 16681100 16681426 repeat
10 16682031 16682504 repeat
10 16683982 16684643 repeat
10 16685078 16685118 repeat
10 16685119 16685139 repeat
10 16685188 16685206 repeat
10 16685522 16685597 repeat
10 16686406 16687542 repeat
10 16686973 16687001 repeat
10 16687103 16687171 repeat
10 16687784 16688235 repeat
10 1668924 1668949 repeat
10 16689831 16689866 repeat
10 16689927 16690015 repeat
10 16690759 16690850 repeat
10 16691069 16691141 repeat
10 16691978 16692239 repeat
10 16692181 16692222 repeat
10 16692293 16692337 repeat
10 16692734 16692798 repeat
10 16692849 16692866 repeat
10 16692983 16693196 repeat
10 16693739 16693909 repeat
10 16694198 16700000 repeat
10 1669610 1669646 repeat
10 16700001 16705456 repeat
10 1670032 1670083 repeat
10 16706017 16706065 repeat
10 16706156 16706191 repeat
10 16706280 16706329 repeat
10 16706912 16707143 repeat
10 16707261 16707409 repeat
10 16707595 16709078 repeat
10 16708147 16708207 repeat
10 16709024 16709078 repeat
10 16709161 16709721 repeat
10 16709450 16709480 repeat
10 16709871 16709942 repeat
10 16710169 16710445 repeat
10 16710473 16710507 repeat
10 16711017 16711153 repeat
10 16711143 16711168 repeat
10 16712313 16712331 repeat
10 16712392 16712409 repeat
10 16712430 16712670 repeat
10 1671297 1673479 repeat
10 16713000 16713194 repeat
10 16713503 16713772 repeat
10 16713604 16713636 repeat
10 16714699 16714776 repeat
10 16714829 16714910 repeat
10 16715189 16715310 repeat
10 16715495 16715519 repeat
10 16715579 16720453 repeat
10 16716640 16716681 repeat
10 16718157 16718215 repeat
10 16719296 16719325 repeat
10 16721547 16721640 repeat
10 16722254 16722340 repeat
10 16722407 16722676 repeat
10 16722894 16722931 repeat
10 16722946 16722995 repeat
10 16723368 16723530 repeat
10 16723745 16723975 repeat
10 16724657 16724690 repeat
10 16724715 16724839 repeat
10 16725052 16725092 repeat
10 16725126 16725254 repeat
10 16726275 16726322 repeat
10 16726323 16726338 repeat
10 16726577 16726617 repeat
10 16727728 16727766 repeat
10 16728078 16728328 repeat
10 16728982 16729214 repeat
10 16729469 16729702 repeat
10 16730251 16730279 repeat
10 16730702 16730809 repeat
10 16731848 16732081 repeat
10 16733730 16733796 repeat
10 16733888 16734070 repeat
10 16734692 16734924 repeat
10 16735217 16735256 repeat
10 16736242 16736275 repeat
10 1673629 1673759 repeat
10 16736578 16736611 repeat
10 16737492 16738232 repeat
10 16737519 16737544 repeat
10 16737808 16737859 repeat
10 16738409 16738449 repeat
10 16738485 16738865 repeat
10 16738511 16738551 repeat
10 16738947 16739197 repeat
10 1673910 1673953 repeat
10 16740196 16740674 repeat
10 16740625 16740657 repeat
10 16740630 16740657 repeat
10 16740694 16740723 repeat
10 16740879 16752537 repeat
10 1674475 1675765 repeat
10 1674928 1674958 repeat
10 1675038 1675074 repeat
10 16752603 16753298 repeat
10 16753688 16754374 repeat
10 1675400 1675436 repeat
10 16754375 16754417 repeat
10 16754418 16777654 repeat
10 1675755 1675811 repeat
10 1675772 1675811 repeat
10 1675952 1676109 repeat
10 1676177 1676299 repeat
10 16762037 16762073 repeat
10 16762037 16762084 repeat
10 16762038 16762084 repeat
10 16762039 16762084 repeat
10 16762041 16762084 repeat
10 16762042 16762084 repeat
10 1676690 1680778 repeat
10 16769116 16769144 repeat
10 16769996 16770057 repeat
10 16772554 16772575 repeat
10 16775811 16775858 repeat
10 16777774 16778724 repeat
10 16778810 16778836 repeat
10 16778847 16778919 repeat
10 16779038 16789649 repeat
10 16779662 16779708 repeat
10 16779970 16780054 repeat
10 16780143 16780185 repeat
10 16780155 16780185 repeat
10 16780342 16780378 repeat
10 167888 167911 repeat
10 16789768 16790305 repeat
10 16790390 16790438 repeat
10 16791553 16791586 repeat
10 16791587 16791838 repeat
10 16792050 16792073 repeat
10 16792062 16794102 repeat
10 16792615 16792648 repeat
10 16792635 16792668 repeat
10 16793267 16793324 repeat
10 16793944 16793982 repeat
10 1679526 1679564 repeat
10 16795317 16795340 repeat
10 16795418 16797070 repeat
10 16797279 16797325 repeat
10 16797495 16800000 repeat
10 16797675 16797714 repeat
10 1679941 1679971 repeat
10 16800001 16811298 repeat
10 1680051 1680087 repeat
10 1680413 1680449 repeat
10 16807259 16807298 repeat
10 1680768 1680824 repeat
10 1680785 1680824 repeat
10 1680965 1681122 repeat
10 16811323 16811361 repeat
10 16811381 16812572 repeat
10 1681190 1681307 repeat
10 16811904 16811943 repeat
10 16812182 16812227 repeat
10 16812770 16813762 repeat
10 16813860 16814067 repeat
10 16814126 16814872 repeat
10 168149 168283 repeat
10 16815039 16830229 repeat
10 1681705 1682679 repeat
10 16817136 16817173 repeat
10 16819216 16819262 repeat
10 16821477 16821522 repeat
10 16821477 16821523 repeat
10 16821477 16821524 repeat
10 16827074 16827107 repeat
10 1682922 1683680 repeat
10 16830285 16830344 repeat
10 16830452 16836125 repeat
10 16836528 16836670 repeat
10 16837348 16838226 repeat
10 16838269 16838410 repeat
10 16838395 16838410 repeat
10 16838411 16838454 repeat
10 16838455 16838542 repeat
10 16838455 16838848 repeat
10 16838849 16838903 repeat
10 16838904 16839873 repeat
10 16840054 16844689 repeat
10 16841323 16841399 repeat
10 16841433 16841462 repeat
10 16841575 16841610 repeat
10 16841575 16841629 repeat
10 16844777 16844977 repeat
10 16845539 16846229 repeat
10 16846275 16847062 repeat
10 16847068 16847098 repeat
10 16847106 16847159 repeat
10 16847328 16847460 repeat
10 16847636 16847680 repeat
10 16847772 16847798 repeat
10 16848226 16848837 repeat
10 1684853 1687121 repeat
10 16848973 16850421 repeat
10 16850422 16850469 repeat
10 16850470 16852356 repeat
10 16850931 16850954 repeat
10 16852469 16852713 repeat
10 16852817 16857643 repeat
10 168540 170117 repeat
10 16855232 16855271 repeat
10 16856120 16856158 repeat
10 16856267 16856318 repeat
10 16857772 16871151 repeat
10 1685887 1685933 repeat
10 168595 168661 repeat
10 16861089 16861145 repeat
10 16862640 16862687 repeat
10 168639 168661 repeat
10 16871213 16887016 repeat
10 16885 17506 repeat
10 16885842 16885883 repeat
10 16887165 16887195 repeat
10 16887196 16892060 repeat
10 16887467 16887517 repeat
10 16887467 16887527 repeat
10 16887467 16887546 repeat
10 16887467 16887607 repeat
10 1689033 1689131 repeat
10 16890885 16890926 repeat
10 16892202 16892258 repeat
10 16892259 16892894 repeat
10 16892551 16892585 repeat
10 16893131 16893191 repeat
10 16894458 16894491 repeat
10 16894714 16900000 repeat
10 16895851 16895906 repeat
10 16896427 16896471 repeat
10 16897097 16897128 repeat
10 16898418 16898460 repeat
10 16900001 16914300 repeat
10 16908284 16908344 repeat
10 16910977 16911016 repeat
10 16911144 16911171 repeat
10 169115 169146 repeat
10 1691206 1691236 repeat
10 1691237 1691360 repeat
10 16914301 16914346 repeat
10 16914351 16914596 repeat
10 16914879 16914935 repeat
10 16915358 16915442 repeat
10 16915868 16923293 repeat
10 1692117 1692184 repeat
10 16923398 16925850 repeat
10 1692340 1692374 repeat
10 1692375 1692415 repeat
10 1692552 1692570 repeat
10 16926134 16926190 repeat
10 16926676 16926753 repeat
10 16927360 16930563 repeat
10 1692790 1692809 repeat
10 1692928 1693207 repeat
10 1692965 1693022 repeat
10 16930706 16930933 repeat
10 16930980 16931109 repeat
10 16931333 16931696 repeat
10 16931760 16932044 repeat
10 1693208 1693271 repeat
10 16932667 16933193 repeat
10 1693272 1695096 repeat
10 16933419 16934192 repeat
10 16934500 16934533 repeat
10 16935192 16935494 repeat
10 16935616 16935855 repeat
10 16935683 16935725 repeat
10 16936275 16936406 repeat
10 16937056 16937080 repeat
10 16937056 16937085 repeat
10 16937081 16937160 repeat
10 16937636 16937807 repeat
10 16939718 16939776 repeat
10 16940108 16940598 repeat
10 16940881 16941653 repeat
10 16941729 16996657 repeat
10 16945378 16945436 repeat
10 16945465 16945519 repeat
10 16945652 16945678 repeat
10 16949915 16949966 repeat
10 16955340 16955367 repeat
10 1695790 1695817 repeat
10 1695813 1695889 repeat
10 1695890 1695938 repeat
10 1695939 1696353 repeat
10 1695984 1696040 repeat
10 1696354 1696389 repeat
10 1696496 1696529 repeat
10 16966886 16966934 repeat
10 1696795 1698436 repeat
10 1696823 1696869 repeat
10 1697213 1697255 repeat
10 1698926 1699082 repeat
10 1699465 1699496 repeat
10 1699563 1699607 repeat
10 1699563 1699640 repeat
10 1699608 1700000 repeat
10 16997612 16997643 repeat
10 16997743 16997825 repeat
10 16997923 16998795 repeat
10 16998844 16999745 repeat
10 16999789 16999988 repeat
10 17000001 17001849 repeat
10 1700028 1700843 repeat
10 17001406 17001436 repeat
10 17001794 17001823 repeat
10 17001824 17001951 repeat
10 17001850 17001933 repeat
10 17001934 17001951 repeat
10 17001952 17002043 repeat
10 17002044 17002737 repeat
10 17002934 17005655 repeat
10 17003347 17003390 repeat
10 17003348 17003467 repeat
10 17003391 17003491 repeat
10 17003793 17003824 repeat
10 17003793 17003830 repeat
10 17003793 17003831 repeat
10 17003831 17003986 repeat
10 17003855 17003925 repeat
10 17003855 17003996 repeat
10 17005776 17007574 repeat
10 17005940 17006003 repeat
10 17007769 17007790 repeat
10 17008517 17008616 repeat
10 17008677 17009059 repeat
10 1700894 1704348 repeat
10 17011143 17011437 repeat
10 17011782 17011852 repeat
10 17012249 17012275 repeat
10 17012812 17013205 repeat
10 17013876 17013899 repeat
10 17013900 17013927 repeat
10 17014503 17014724 repeat
10 17014788 17014939 repeat
10 17015498 17015806 repeat
10 17016402 17016468 repeat
10 17016535 17016707 repeat
10 17016894 17017224 repeat
10 17017948 17017978 repeat
10 17018108 17018145 repeat
10 17018152 17018465 repeat
10 17018786 17018927 repeat
10 17019199 17019608 repeat
10 17019492 17019529 repeat
10 17019897 17020627 repeat
10 1701995 1702046 repeat
10 17020743 17020856 repeat
10 17021849 17021872 repeat
10 17021943 17021978 repeat
10 17022234 17022518 repeat
10 17023836 17023868 repeat
10 17024070 17024243 repeat
10 17024098 17024144 repeat
10 17024449 17024549 repeat
10 17026074 17026108 repeat
10 17026329 17026964 repeat
10 17027100 17027408 repeat
10 17027626 17027704 repeat
10 17027967 17029103 repeat
10 17028818 17028861 repeat
10 17029274 17029312 repeat
10 17030467 17030546 repeat
10 17032160 17032207 repeat
10 17032228 17032532 repeat
10 17032235 17032268 repeat
10 17032272 17032335 repeat
10 17032532 17032563 repeat
10 17032643 17032683 repeat
10 17032821 17032854 repeat
10 17032946 17033003 repeat
10 17033135 17033153 repeat
10 17033576 17033696 repeat
10 17033632 17033710 repeat
10 17033801 17033846 repeat
10 17033823 17034084 repeat
10 17034417 17038392 repeat
10 17038517 17040137 repeat
10 17041267 17041358 repeat
10 17041361 17041804 repeat
10 17042283 17042471 repeat
10 17042370 17042427 repeat
10 17042550 17042931 repeat
10 17042655 17042691 repeat
10 17043335 17043739 repeat
10 17043637 17043673 repeat
10 17043965 17043986 repeat
10 1704432 1704751 repeat
10 17044761 17045425 repeat
10 1704529 1704623 repeat
10 17045779 17045936 repeat
10 17045982 17046171 repeat
10 17046608 17047067 repeat
10 17046672 17046690 repeat
10 17047372 17047511 repeat
10 17048238 17048288 repeat
10 1704845 1704954 repeat
10 17048473 17048762 repeat
10 17049005 17049072 repeat
10 17049467 17050215 repeat
10 17050316 17050380 repeat
10 17050440 17050568 repeat
10 17050740 17050959 repeat
10 17051232 17051945 repeat
10 17052191 17052387 repeat
10 17052291 17052321 repeat
10 17052291 17052339 repeat
10 17052662 17052791 repeat
10 17052865 17053050 repeat
10 17053119 17053868 repeat
10 17055731 17055838 repeat
10 17056136 17056394 repeat
10 17057320 17057366 repeat
10 17057469 17057623 repeat
10 17058422 17058650 repeat
10 1705865 1707352 repeat
10 17058810 17058931 repeat
10 17059520 17062216 repeat
10 17060280 17060336 repeat
10 17062665 17062881 repeat
10 17062898 17062944 repeat
10 17063044 17063092 repeat
10 17063088 17063106 repeat
10 17063088 17063107 repeat
10 17063107 17063209 repeat
10 17063610 17063704 repeat
10 17063843 17063962 repeat
10 17064348 17064402 repeat
10 17064397 17064457 repeat
10 17064397 17064463 repeat
10 17064397 17064475 repeat
10 17064403 17064475 repeat
10 17064460 17064475 repeat
10 17064476 17065648 repeat
10 17065649 17085296 repeat
10 1707253 1707318 repeat
10 1707589 1707626 repeat
10 17076464 17076500 repeat
10 17076464 17076511 repeat
10 17076465 17076511 repeat
10 17076466 17076511 repeat
10 1707751 1707800 repeat
10 1707815 1708041 repeat
10 1707881 1707913 repeat
10 1708028 1708073 repeat
10 1708032 1708073 repeat
10 17080816 17080853 repeat
10 1708401 1708446 repeat
10 1708417 1708565 repeat
10 17085297 17085338 repeat
10 17085339 17087000 repeat
10 17085349 17085419 repeat
10 17087251 17087459 repeat
10 17087868 17087892 repeat
10 17087928 17088107 repeat
10 17087984 17088097 repeat
10 17088210 17088433 repeat
10 17088476 17091861 repeat
10 17088790 17088816 repeat
10 1709123 1709166 repeat
10 1709200 1709257 repeat
10 17092256 17092402 repeat
10 17092672 17092721 repeat
10 1709271 1709296 repeat
10 17092733 17092756 repeat
10 17092798 17093037 repeat
10 17092829 17092856 repeat
10 17093112 17093518 repeat
10 17093334 17093393 repeat
10 17093575 17094357 repeat
10 1709417 1709488 repeat
10 17094361 17094385 repeat
10 17094424 17094536 repeat
10 17094916 17095065 repeat
10 17096147 17096238 repeat
10 17096761 17097938 repeat
10 17097025 17097061 repeat
10 17097893 17097965 repeat
10 17097896 17097965 repeat
10 17097904 17097965 repeat
10 17098047 17099992 repeat
10 17099742 17099780 repeat
10 1709976 1710351 repeat
10 17100063 17103763 repeat
10 17103830 17108159 repeat
10 17108503 17108578 repeat
10 17108900 17128642 repeat
10 1711491 1711543 repeat
10 17115185 17115219 repeat
10 17115831 17115942 repeat
10 17121296 17121352 repeat
10 1712237 1712588 repeat
10 17123771 17123807 repeat
10 17123771 17123809 repeat
10 17126255 17126311 repeat
10 17128755 17128845 repeat
10 17129156 17129197 repeat
10 17129237 17129604 repeat
10 17129473 17129491 repeat
10 17129491 17129573 repeat
10 17129668 17129756 repeat
10 17129676 17129756 repeat
10 17129950 17130021 repeat
10 17130036 17130054 repeat
10 17130078 17130443 repeat
10 17130082 17130133 repeat
10 17130082 17130145 repeat
10 17130082 17130169 repeat
10 17130169 17130187 repeat
10 17130820 17131491 repeat
10 17132223 17132266 repeat
10 1713381 1713442 repeat
10 17134350 17134550 repeat
10 17134782 17135062 repeat
10 17135538 17135754 repeat
10 17135818 17135879 repeat
10 17136547 17136620 repeat
10 17136856 17137092 repeat
10 17137280 17139797 repeat
10 17138098 17138138 repeat
10 17140048 17140227 repeat
10 1714063 1714147 repeat
10 17141799 17145899 repeat
10 17144019 17144054 repeat
10 17146359 17146420 repeat
10 17146564 17147978 repeat
10 1714796 1715014 repeat
10 17148026 17150711 repeat
10 17150852 17150913 repeat
10 17151468 17161701 repeat
10 17152284 17152355 repeat
10 17153839 17153862 repeat
10 17154858 17154915 repeat
10 17162239 17162270 repeat
10 17162598 17162766 repeat
10 1716294 1716503 repeat
10 17163290 17163461 repeat
10 17163687 17163705 repeat
10 17163720 17163880 repeat
10 17164155 17165471 repeat
10 17164650 17164707 repeat
10 17165587 17166447 repeat
10 17165626 17165633 repeat
10 17165634 17165770 repeat
10 1716576 1716641 repeat
10 17165771 17165781 repeat
10 17166016 17166067 repeat
10 17166121 17166193 repeat
10 17166121 17166220 repeat
10 17166489 17167400 repeat
10 1716704 1716780 repeat
10 17167087 17167135 repeat
10 17168350 17168384 repeat
10 17168388 17169680 repeat
10 17168536 17168562 repeat
10 17169732 17171173 repeat
10 1717045 1717066 repeat
10 1717067 1717091 repeat
10 17170916 17170941 repeat
10 17171234 17171286 repeat
10 17171314 17176485 repeat
10 1717431 1717580 repeat
10 1717625 1717713 repeat
10 17176537 17177967 repeat
10 17177969 17178080 repeat
10 17178108 17180215 repeat
10 1717926 1718101 repeat
10 17180276 17180328 repeat
10 17180355 17181422 repeat
10 17181108 17181192 repeat
10 17181108 17181195 repeat
10 17181113 17181232 repeat
10 17181233 17181247 repeat
10 17181365 17181403 repeat
10 17181563 17181940 repeat
10 1718186 1718310 repeat
10 17181863 17181918 repeat
10 17182198 17182736 repeat
10 17183041 17183282 repeat
10 17183433 17183458 repeat
10 17184001 17184048 repeat
10 17184049 17184060 repeat
10 17184517 17184895 repeat
10 17184572 17184678 repeat
10 17184599 17184678 repeat
10 17184643 17184678 repeat
10 17184790 17184838 repeat
10 17185053 17185125 repeat
10 17185172 17187255 repeat
10 1718639 1719094 repeat
10 17187375 17187877 repeat
10 17188691 17191771 repeat
10 17191831 17191909 repeat
10 17191855 17191892 repeat
10 1719186 1719697 repeat
10 17192017 17192219 repeat
10 17192423 17192849 repeat
10 17194418 17194466 repeat
10 17194979 17195178 repeat
10 17195607 17195746 repeat
10 17195778 17195824 repeat
10 1719783 1720932 repeat
10 17198852 17198914 repeat
10 17199552 17199783 repeat
10 1719983 1720496 repeat
10 17200133 17200192 repeat
10 17200302 17200361 repeat
10 17200834 17200861 repeat
10 17200834 17201436 repeat
10 17201355 17201374 repeat
10 17201437 17201491 repeat
10 17201847 17202049 repeat
10 17202122 17202241 repeat
10 17202310 17202434 repeat
10 17202991 17203212 repeat
10 17203226 17203251 repeat
10 17203625 17203870 repeat
10 17204035 17204157 repeat
10 17204244 17204252 repeat
10 17204253 17204299 repeat
10 17204300 17204306 repeat
10 17204385 17204428 repeat
10 17204503 17204585 repeat
10 17205058 17205103 repeat
10 17205146 17205581 repeat
10 17205614 17205733 repeat
10 17205627 17206242 repeat
10 1720595 1720639 repeat
10 17206327 17208086 repeat
10 17208202 17208298 repeat
10 17208761 17209564 repeat
10 17209813 17210260 repeat
10 17210032 17210057 repeat
10 17210032 17210063 repeat
10 17210340 17210414 repeat
10 17210882 17211694 repeat
10 17211739 17211811 repeat
10 17212155 17212459 repeat
10 17212505 17213152 repeat
10 17212871 17212889 repeat
10 17212976 17213019 repeat
10 17213467 17213658 repeat
10 17213701 17213848 repeat
10 17213902 17213937 repeat
10 17214068 17215470 repeat
10 17214385 17214413 repeat
10 1721493 1721870 repeat
10 17215720 17215744 repeat
10 17215745 17216047 repeat
10 17215845 17215878 repeat
10 17216048 17216108 repeat
10 17216122 17217097 repeat
10 17217152 17217183 repeat
10 17217195 17218080 repeat
10 1721824 1721863 repeat
10 17218457 17218540 repeat
10 17218602 17218726 repeat
10 17218983 17219029 repeat
10 17219063 17221090 repeat
10 17219466 17219509 repeat
10 1722019 1722072 repeat
10 1722125 1722187 repeat
10 17222219 17222382 repeat
10 17222460 17225689 repeat
10 17223099 17223148 repeat
10 17223852 17223894 repeat
10 17223852 17223916 repeat
10 1722546 1723572 repeat
10 17225830 17227763 repeat
10 1722686 1722724 repeat
10 17227823 17231201 repeat
10 17229828 17229877 repeat
10 17229828 17229899 repeat
10 17231379 17231585 repeat
10 17231727 17232086 repeat
10 17232415 17233502 repeat
10 1723284 1723310 repeat
10 17233672 17234389 repeat
10 17234670 17234754 repeat
10 17235874 17235992 repeat
10 1723629 1724018 repeat
10 17237772 17238016 repeat
10 17238244 17238449 repeat
10 17238532 17243404 repeat
10 1724123 1724177 repeat
10 1724206 1724237 repeat
10 17243610 17243845 repeat
10 17243927 17244829 repeat
10 17244949 17252110 repeat
10 1724619 1724658 repeat
10 17246284 17246356 repeat
10 1724679 1725099 repeat
10 17248010 17248029 repeat
10 17250814 17250877 repeat
10 17251390 17251428 repeat
10 17251595 17251632 repeat
10 17252339 17252369 repeat
10 17252526 17252723 repeat
10 17252868 17253237 repeat
10 17253182 17253237 repeat
10 17253292 17253567 repeat
10 17253295 17253328 repeat
10 17253638 17253727 repeat
10 17253783 17254007 repeat
10 17254051 17254077 repeat
10 17254082 17254482 repeat
10 17254600 17254641 repeat
10 1725466 1725770 repeat
10 17255105 17255993 repeat
10 17255637 17255668 repeat
10 17256427 17256734 repeat
10 17256569 17256609 repeat
10 17256732 17256782 repeat
10 17256735 17256782 repeat
10 17256829 17257331 repeat
10 17257547 17257881 repeat
10 17258162 17263603 repeat
10 17258843 17258899 repeat
10 1725999 1726136 repeat
10 17263747 17263780 repeat
10 17264201 17264243 repeat
10 17264459 17264677 repeat
10 17265077 17265107 repeat
10 17265134 17265629 repeat
10 17265611 17265632 repeat
10 17266569 17268571 repeat
10 172677 172723 repeat
10 17269420 17269473 repeat
10 17269711 17270232 repeat
10 17270361 17270502 repeat
10 17270801 17271074 repeat
10 17271174 17277759 repeat
10 1727225 1727350 repeat
10 17277958 17278145 repeat
10 17278288 17278830 repeat
10 17278738 17278812 repeat
10 17278766 17278812 repeat
10 17279336 17279757 repeat
10 17279341 17279370 repeat
10 17279686 17279741 repeat
10 17279778 17279843 repeat
10 17279844 17280503 repeat
10 17279992 17280079 repeat
10 17280222 17280258 repeat
10 17280763 17280816 repeat
10 17280976 17281177 repeat
10 17281158 17281226 repeat
10 17281264 17282602 repeat
10 17281744 17281770 repeat
10 17281746 17281770 repeat
10 17281996 17282026 repeat
10 17282056 17282086 repeat
10 17282161 17282179 repeat
10 17282181 17282204 repeat
10 17282898 17283359 repeat
10 17283381 17283429 repeat
10 17283434 17284927 repeat
10 17283448 17283477 repeat
10 17283448 17283507 repeat
10 17283448 17283541 repeat
10 17283472 17283541 repeat
10 1728441 1728745 repeat
10 17284476 17284516 repeat
10 17284578 17284608 repeat
10 1728478 1728515 repeat
10 17285657 17287579 repeat
10 17285658 17285711 repeat
10 17286248 17286306 repeat
10 17287894 17293059 repeat
10 17287979 17288004 repeat
10 1729061 1729350 repeat
10 17292643 17292706 repeat
10 1729273 1729354 repeat
10 17292880 17292905 repeat
10 17292988 17293029 repeat
10 17293335 17293356 repeat
10 17293349 17293566 repeat
10 17293695 17293764 repeat
10 17294303 17294388 repeat
10 17294488 17295012 repeat
10 17296281 17300000 repeat
10 1729979 1730026 repeat
10 17300001 17307281 repeat
10 1730135 1730209 repeat
10 1730 1756 repeat
10 1730329 1730501 repeat
10 1730649 1730917 repeat
10 1730669 1730697 repeat
10 17307432 17315306 repeat
10 17307497 17307546 repeat
10 173077 173107 repeat
10 1730780 1730808 repeat
10 1731040 1731340 repeat
10 17311557 17311587 repeat
10 17315564 17318328 repeat
10 1731731 1731937 repeat
10 17317669 17317759 repeat
10 17317892 17317926 repeat
10 17318906 17318932 repeat
10 17318935 17318957 repeat
10 17319423 17319930 repeat
10 17319568 17319594 repeat
10 17320065 17320562 repeat
10 17321167 17321879 repeat
10 17321965 17323546 repeat
10 1732308 1732427 repeat
10 17323667 17323777 repeat
10 17323831 17342223 repeat
10 17325879 17325918 repeat
10 17338597 17338655 repeat
10 17339748 17339801 repeat
10 1734038 1734083 repeat
10 17342805 17345525 repeat
10 17345924 17346669 repeat
10 17347192 17347358 repeat
10 17349253 17365222 repeat
10 17349336 17349377 repeat
10 1734935 1734965 repeat
10 17358041 17358094 repeat
10 1735888 1737873 repeat
10 1736060 1736105 repeat
10 17365297 17369682 repeat
10 17369993 17370572 repeat
10 17370720 17370903 repeat
10 17371019 17371071 repeat
10 17371736 17373372 repeat
10 17373494 17375625 repeat
10 17376010 17377588 repeat
10 17377641 17377785 repeat
10 17377915 17378020 repeat
10 17378301 17380764 repeat
10 1737993 1738051 repeat
10 17380753 17380815 repeat
10 17380761 17380815 repeat
10 17380765 17380815 repeat
10 1738251 1738280 repeat
10 17383504 17383807 repeat
10 17383890 17384544 repeat
10 17384594 17385194 repeat
10 17385858 17386517 repeat
10 1738689 1738721 repeat
10 17386905 17387096 repeat
10 17387206 17389237 repeat
10 17387228 17387257 repeat
10 17388538 17388587 repeat
10 17390329 17390355 repeat
10 17390666 17390692 repeat
10 17390775 17391169 repeat
10 17391143 17391166 repeat
10 17391148 17391166 repeat
10 17391277 17391418 repeat
10 17391882 17392004 repeat
10 17393517 17393725 repeat
10 17393768 17393824 repeat
10 17394462 17394486 repeat
10 17394565 17394600 repeat
10 17394863 17394909 repeat
10 17394887 17394910 repeat
10 17395140 17395248 repeat
10 17396081 17396221 repeat
10 17396278 17396594 repeat
10 17396982 17397302 repeat
10 17397040 17397094 repeat
10 1739709 1739940 repeat
10 17397606 17400000 repeat
10 17399519 17399536 repeat
10 1739995 1740587 repeat
10 17400001 17406409 repeat
10 1740044 1740097 repeat
10 17401316 17401363 repeat
10 17402382 17402451 repeat
10 17402907 17402947 repeat
10 17405840 17405884 repeat
10 17406533 17406610 repeat
10 17406613 17411844 repeat
10 1740826 1741142 repeat
10 17408483 17408532 repeat
10 17408500 17408544 repeat
10 1741189 1742539 repeat
10 17411993 17412174 repeat
10 17412176 17412207 repeat
10 17412208 17412231 repeat
10 174126 174169 repeat
10 17412716 17412794 repeat
10 17413187 17421787 repeat
10 174178 174399 repeat
10 17421836 17442546 repeat
10 17424321 17424356 repeat
10 17424321 17424361 repeat
10 17424337 17424360 repeat
10 1742606 1742763 repeat
10 17426353 17426400 repeat
10 17431924 17431966 repeat
10 17436121 17436157 repeat
10 17436121 17436168 repeat
10 17436123 17436168 repeat
10 17440402 17440439 repeat
10 17442957 17449693 repeat
10 17443183 17443229 repeat
10 17443478 17443515 repeat
10 17444382 17444427 repeat
10 17444465 17444482 repeat
10 174451 174627 repeat
10 17449922 17450065 repeat
10 17450204 17459143 repeat
10 1745308 1745471 repeat
10 1745472 1745514 repeat
10 1745535 1745926 repeat
10 1745586 1745624 repeat
10 17459222 17461681 repeat
10 17460626 17460660 repeat
10 17462360 17462418 repeat
10 17462361 17462633 repeat
10 17462945 17463176 repeat
10 1746330 1746692 repeat
10 17463457 17463479 repeat
10 17466787 17468087 repeat
10 17467006 17467045 repeat
10 1746772 1747066 repeat
10 174682 174940 repeat
10 17470181 17470224 repeat
10 17471422 17471474 repeat
10 17471794 17471837 repeat
10 17472100 17472143 repeat
10 17472574 17472917 repeat
10 17473039 17473468 repeat
10 17473325 17473345 repeat
10 1747333 1747823 repeat
10 1747371 1747422 repeat
10 17474203 17474223 repeat
10 17474586 17476775 repeat
10 1747851 1747962 repeat
10 17479212 17479268 repeat
10 17479749 17479891 repeat
10 17479883 17479906 repeat
10 17479963 17480316 repeat
10 17480317 17480381 repeat
10 17480382 17485405 repeat
10 1748092 1748282 repeat
10 17485579 17485899 repeat
10 17485941 17486588 repeat
10 17486527 17486613 repeat
10 17486695 17487133 repeat
10 1748687 1748731 repeat
10 17487183 17491466 repeat
10 17491653 17492021 repeat
10 1749183 1749566 repeat
10 17492198 17492340 repeat
10 17492719 17492737 repeat
10 17492929 17500000 repeat
10 1749854 1749889 repeat
10 17500001 17503857 repeat
10 17504039 17504116 repeat
10 17504585 17505580 repeat
10 17504854 17504976 repeat
10 17504886 17504926 repeat
10 17504900 17504976 repeat
10 17504907 17504976 repeat
10 17504977 17505004 repeat
10 17505649 17505686 repeat
10 17506321 17506628 repeat
10 17506460 17506483 repeat
10 17506508 17506539 repeat
10 17507031 17509431 repeat
10 1750746 1752505 repeat
10 17509099 17509150 repeat
10 17510109 17510798 repeat
10 17510244 17510398 repeat
10 17511293 17511323 repeat
10 17512161 17513035 repeat
10 17512599 17512686 repeat
10 175134 175263 repeat
10 17513621 17513853 repeat
10 17513916 17513980 repeat
10 17514057 17514101 repeat
10 17514483 17518340 repeat
10 17515572 17515618 repeat
10 17518447 17519039 repeat
10 17518993 17519030 repeat
10 17520038 17520477 repeat
10 17520084 17520138 repeat
10 1752065 1752135 repeat
10 17521093 17521286 repeat
10 17521298 17521327 repeat
10 17521357 17521404 repeat
10 17521543 17521663 repeat
10 17521933 17522673 repeat
10 17522515 17522548 repeat
10 17522994 17524158 repeat
10 17524782 17525080 repeat
10 17525234 17525271 repeat
10 17525467 17543516 repeat
10 17532709 17532758 repeat
10 17534002 17534057 repeat
10 1753718 1754025 repeat
10 1753987 1754024 repeat
10 1754097 1754206 repeat
10 17543614 17543784 repeat
10 17544485 17544651 repeat
10 17545169 17545271 repeat
10 17547250 17547296 repeat
10 17547435 17547751 repeat
10 17547763 17547803 repeat
10 17548073 17548181 repeat
10 17548393 17548669 repeat
10 17548800 17549384 repeat
10 17549428 17549725 repeat
10 17549925 17550605 repeat
10 17550653 17550753 repeat
10 17550819 17550909 repeat
10 17551066 17551437 repeat
10 17551672 17552020 repeat
10 17552021 17552102 repeat
10 17552204 17552244 repeat
10 17552787 17552849 repeat
10 17553081 17553111 repeat
10 17554100 17554191 repeat
10 17555580 17556534 repeat
10 1755569 1755696 repeat
10 17557003 17557046 repeat
10 17557088 17557311 repeat
10 17557538 17562870 repeat
10 17557707 17557762 repeat
10 17557721 17557764 repeat
10 17557838 17557866 repeat
10 17557838 17557869 repeat
10 17557898 17558053 repeat
10 17557899 17558058 repeat
10 1756039 1756122 repeat
10 17563277 17564044 repeat
10 17564344 17564418 repeat
10 17564418 17564485 repeat
10 17564419 17564485 repeat
10 17565715 17565791 repeat
10 17565840 17566127 repeat
10 17566341 17567085 repeat
10 17567187 17567484 repeat
10 175674 175718 repeat
10 17567860 17568121 repeat
10 17568350 17568375 repeat
10 17568840 17569355 repeat
10 17569517 17569963 repeat
10 17570392 17570543 repeat
10 17570849 17571768 repeat
10 17570954 17571001 repeat
10 17570993 17571055 repeat
10 17570993 17571136 repeat
10 17571799 17571839 repeat
10 17571886 17571985 repeat
10 17572569 17572736 repeat
10 1757318 1757391 repeat
10 17573425 17573478 repeat
10 17573496 17573725 repeat
10 17573779 17574014 repeat
10 17575169 17575982 repeat
10 17575665 17575689 repeat
10 17575888 17575955 repeat
10 17575983 17576024 repeat
10 17576025 17580694 repeat
10 17580795 17580962 repeat
10 17581096 17581224 repeat
10 17584315 17584762 repeat
10 17584365 17584413 repeat
10 1758447 1758702 repeat
10 17585004 17585090 repeat
10 17585207 17588350 repeat
10 17588332 17588371 repeat
10 175885 175972 repeat
10 17588592 17588622 repeat
10 17588623 17588674 repeat
10 17588675 17589486 repeat
10 1758900 1759855 repeat
10 17589839 17590094 repeat
10 17590465 17590937 repeat
10 17590687 17590752 repeat
10 1759087 1759582 repeat
10 17591116 17591178 repeat
10 17591183 17591232 repeat
10 17591498 17591547 repeat
10 17591753 17592048 repeat
10 17591818 17591908 repeat
10 17592112 17592457 repeat
10 17592261 17592288 repeat
10 17592458 17592493 repeat
10 17592500 17592721 repeat
10 17592913 17593052 repeat
10 17593028 17593062 repeat
10 17593030 17593062 repeat
10 17593039 17593062 repeat
10 17593247 17593352 repeat
10 17593730 17600000 repeat
10 17594319 17594360 repeat
10 17595195 17595243 repeat
10 1759682 1759726 repeat
10 17600001 17601172 repeat
10 17601069 17601110 repeat
10 17601264 17601340 repeat
10 1760158 1760284 repeat
10 17601656 17601770 repeat
10 17601915 17602156 repeat
10 17602683 17611839 repeat
10 17603718 17603773 repeat
10 1760378 1760415 repeat
10 1760417 1760451 repeat
10 17605692 17605731 repeat
10 17611248 17611297 repeat
10 17612142 17613634 repeat
10 1761255 1761597 repeat
10 17612853 17612891 repeat
10 17613635 17613719 repeat
10 17613720 17614601 repeat
10 17613868 17613920 repeat
10 17614783 17615093 repeat
10 17615140 17616169 repeat
10 17615632 17615659 repeat
10 17615749 17615800 repeat
10 17616359 17616453 repeat
10 17619313 17619345 repeat
10 17619394 17619497 repeat
10 17619530 17619565 repeat
10 17619530 17619587 repeat
10 17619566 17622146 repeat
10 17622257 17622283 repeat
10 17622258 17622295 repeat
10 17622284 17622790 repeat
10 17622868 17623566 repeat
10 17623769 17623859 repeat
10 1762381 1762788 repeat
10 17626383 17628146 repeat
10 17629734 17631086 repeat
10 1762996 1763298 repeat
10 17631445 17631568 repeat
10 176333 176368 repeat
10 17634602 17634876 repeat
10 17637785 17637830 repeat
10 17637845 17638626 repeat
10 17638637 17638686 repeat
10 17638800 17640471 repeat
10 17639457 17639490 repeat
10 17639756 17639807 repeat
10 17640514 17640788 repeat
10 17640863 17641674 repeat
10 17640920 17640961 repeat
10 17641856 17642171 repeat
10 17642233 17642309 repeat
10 17642310 17642354 repeat
10 17642359 17642669 repeat
10 17642681 17642768 repeat
10 17642773 17643381 repeat
10 17642888 17642919 repeat
10 17642888 17642958 repeat
10 17642891 17642958 repeat
10 17642901 17642958 repeat
10 17643649 17643665 repeat
10 17644437 17644636 repeat
10 17644589 17644651 repeat
10 17644724 17646348 repeat
10 1764576 1765201 repeat
10 17646086 17646116 repeat
10 17646222 17646266 repeat
10 17646227 17646250 repeat
10 17646349 17646436 repeat
10 17646438 17646731 repeat
10 17646733 17646782 repeat
10 17646783 17647492 repeat
10 17647499 17647539 repeat
10 17647546 17649473 repeat
10 17647956 17648018 repeat
10 17647957 17648018 repeat
10 1765001 1765051 repeat
10 17650794 17650821 repeat
10 17650976 17650997 repeat
10 17650976 17651012 repeat
10 17650976 17651018 repeat
10 17650980 17651128 repeat
10 17651275 17652136 repeat
10 17651673 17651723 repeat
10 17652230 17661305 repeat
10 1765774 1765974 repeat
10 17661343 17661388 repeat
10 17661486 17661598 repeat
10 17662272 17662315 repeat
10 17662668 17663422 repeat
10 17663229 17663281 repeat
10 17663576 17663640 repeat
10 17664437 17664499 repeat
10 17664597 17664802 repeat
10 17665006 17665133 repeat
10 1766520 1767016 repeat
10 17665374 17665793 repeat
10 17665697 17665718 repeat
10 17666803 17666836 repeat
10 17666838 17666935 repeat
10 17666936 17667055 repeat
10 17667060 17667374 repeat
10 17667223 17667239 repeat
10 17667239 17667289 repeat
10 17667299 17667330 repeat
10 17667335 17667429 repeat
10 17667418 17667785 repeat
10 17667436 17667455 repeat
10 17667543 17667577 repeat
10 17668731 17668948 repeat
10 17669104 17669141 repeat
10 17669142 17669243 repeat
10 17669782 17669837 repeat
10 17671318 17671342 repeat
10 17671548 17671614 repeat
10 17673517 17673565 repeat
10 17673566 17673624 repeat
10 17673649 17676566 repeat
10 17673817 17673883 repeat
10 17676427 17676493 repeat
10 17676769 17677378 repeat
10 1767727 1767911 repeat
10 17678561 17678598 repeat
10 17679250 17679405 repeat
10 17679864 17680098 repeat
10 17680201 17680907 repeat
10 17680666 17680685 repeat
10 17681373 17681618 repeat
10 17681643 17681688 repeat
10 17681727 17681762 repeat
10 17681764 17681812 repeat
10 17681932 17681963 repeat
10 17682229 17682258 repeat
10 17682269 17682307 repeat
10 17682497 17682542 repeat
10 17682550 17682575 repeat
10 17682596 17682655 repeat
10 17682656 17682805 repeat
10 17682911 17683456 repeat
10 17683301 17683337 repeat
10 17683694 17683742 repeat
10 17684505 17685365 repeat
10 17685026 17685070 repeat
10 17685580 17686060 repeat
10 17690571 17691466 repeat
10 17692100 17692144 repeat
10 17693116 17693199 repeat
10 1769338 1769447 repeat
10 17693417 17693764 repeat
10 17694162 17699606 repeat
10 17697313 17697342 repeat
10 17698589 17698620 repeat
10 17699607 17699684 repeat
10 17699685 17700000 repeat
10 17700005 17701655 repeat
10 17701698 17701807 repeat
10 17702693 17702765 repeat
10 17702898 17702967 repeat
10 17703334 17703357 repeat
10 17704418 17704829 repeat
10 17705529 17705984 repeat
10 17706074 17706262 repeat
10 17706526 17706551 repeat
10 17706985 17707115 repeat
10 17707455 17707646 repeat
10 17708195 17708459 repeat
10 17708509 17708578 repeat
10 17709744 17709832 repeat
10 17709935 17710312 repeat
10 1771127 1771176 repeat
10 17711455 17713190 repeat
10 17712775 17712815 repeat
10 17712931 17713001 repeat
10 17713114 17713173 repeat
10 17713730 17714276 repeat
10 17714361 17714439 repeat
10 17714604 17714657 repeat
10 17714728 17714793 repeat
10 17715118 17715155 repeat
10 17715156 17715165 repeat
10 1771533 1771776 repeat
10 17715861 17715919 repeat
10 17716145 17716187 repeat
10 17716674 17716716 repeat
10 17716930 17717002 repeat
10 17717411 17717436 repeat
10 17718182 17718501 repeat
10 17719646 17720503 repeat
10 1771990 1772536 repeat
10 17720682 17726144 repeat
10 17723653 17723674 repeat
10 17725679 17725714 repeat
10 17726368 17726741 repeat
10 17727040 17727206 repeat
10 17728619 17728669 repeat
10 17729331 17730031 repeat
10 1772938 1773167 repeat
10 17730300 17730325 repeat
10 17731013 17731070 repeat
10 17732181 17732223 repeat
10 17732668 17732704 repeat
10 17732965 17733203 repeat
10 17733416 17733503 repeat
10 17733680 17734060 repeat
10 17733977 17734030 repeat
10 17734129 17734158 repeat
10 17734202 17734257 repeat
10 17734816 17735216 repeat
10 17736190 17736321 repeat
10 17736519 17736614 repeat
10 17736759 17736964 repeat
10 1773743 1773889 repeat
10 17737731 17738373 repeat
10 17738211 17738244 repeat
10 17738247 17738284 repeat
10 17738936 17740308 repeat
10 1773939 1774020 repeat
10 1774069 1774103 repeat
10 17740955 17740986 repeat
10 17741030 17741110 repeat
10 17741103 17741121 repeat
10 17741698 17742014 repeat
10 17743002 17743120 repeat
10 17743452 17744500 repeat
10 17743650 17743753 repeat
10 17743688 17743753 repeat
10 17744001 17744044 repeat
10 17744552 17744701 repeat
10 17746566 17746737 repeat
10 17746780 17747330 repeat
10 17747946 17748013 repeat
10 17748292 17765158 repeat
10 17755207 17755230 repeat
10 1775544 1775780 repeat
10 17755808 17755834 repeat
10 17758433 17758486 repeat
10 1775882 1775972 repeat
10 1776494 1776800 repeat
10 17765221 17766456 repeat
10 17766502 17767419 repeat
10 17767731 17767808 repeat
10 17767767 17768285 repeat
10 17768352 17769014 repeat
10 17769164 17769336 repeat
10 17769350 17769388 repeat
10 17769389 17769745 repeat
10 17769750 17769788 repeat
10 17769890 17770087 repeat
10 17770226 17770809 repeat
10 17770319 17770351 repeat
10 17770748 17770869 repeat
10 17770825 17770869 repeat
10 17770870 17770888 repeat
10 17770889 17770906 repeat
10 17771115 17771162 repeat
10 17771348 17771507 repeat
10 17771757 17771812 repeat
10 17772272 17774262 repeat
10 1777229 1777612 repeat
10 17774400 17775354 repeat
10 17774702 17774813 repeat
10 17774706 17774766 repeat
10 17774740 17774775 repeat
10 17774829 17774872 repeat
10 17774841 17774872 repeat
10 17774909 17774959 repeat
10 177750 181170 repeat
10 17775196 17775296 repeat
10 17775220 17775339 repeat
10 17775297 17775340 repeat
10 17775441 17775759 repeat
10 17775764 17775823 repeat
10 17775824 17776235 repeat
10 17776236 17776286 repeat
10 17776287 17776391 repeat
10 1777650 1777689 repeat
10 17776654 17776684 repeat
10 17776745 17776942 repeat
10 17777835 17777863 repeat
10 17778040 17778081 repeat
10 1777806 1777845 repeat
10 17778094 17779176 repeat
10 17779177 17779223 repeat
10 17779224 17779408 repeat
10 17779409 17779497 repeat
10 17779498 17779690 repeat
10 17779691 17779773 repeat
10 17779774 17779966 repeat
10 17779967 17780040 repeat
10 17780041 17780226 repeat
10 17780227 17780313 repeat
10 17780314 17780506 repeat
10 17780507 17780661 repeat
10 17780662 17780913 repeat
10 17780855 17780913 repeat
10 17780914 17781132 repeat
10 17781133 17781169 repeat
10 17781133 17781253 repeat
10 17781176 17781225 repeat
10 17781254 17781350 repeat
10 17781351 17782322 repeat
10 17781636 17781669 repeat
10 17781745 17781778 repeat
10 17782086 17782103 repeat
10 17782115 17782191 repeat
10 17782323 17783014 repeat
10 17783015 17791191 repeat
10 17785003 17785082 repeat
10 17786544 17786566 repeat
10 17786756 17786860 repeat
10 17786756 17787022 repeat
10 17786765 17786856 repeat
10 17786921 17787020 repeat
10 17786993 17787022 repeat
10 17787083 17787179 repeat
10 17787152 17787181 repeat
10 17790121 17790168 repeat
10 17791338 17791640 repeat
10 17791360 17791445 repeat
10 1779143 1779376 repeat
10 1779432 1779466 repeat
10 17794588 17794644 repeat
10 17794662 17794679 repeat
10 17795592 17795880 repeat
10 17796220 17796253 repeat
10 17796630 17796836 repeat
10 17796916 17797592 repeat
10 17797688 17797727 repeat
10 17801316 17801979 repeat
10 17802355 17802915 repeat
10 17802702 17802771 repeat
10 17803491 17803518 repeat
10 17803683 17803704 repeat
10 17803683 17804501 repeat
10 17803881 17803946 repeat
10 17804649 17805488 repeat
10 17804935 17804993 repeat
10 17805558 17806132 repeat
10 17806518 17806624 repeat
10 17806829 17809474 repeat
10 1780719 1781856 repeat
10 17809210 17809251 repeat
10 17809636 17812312 repeat
10 17809835 17809849 repeat
10 17809850 17809880 repeat
10 17810505 17810583 repeat
10 17812802 17812847 repeat
10 17812814 17812839 repeat
10 17813127 17821702 repeat
10 17817770 17817850 repeat
10 1781925 1782323 repeat
10 17819683 17819731 repeat
10 17821778 17822134 repeat
10 17823252 17823308 repeat
10 17823335 17829976 repeat
10 17823453 17823533 repeat
10 1782450 1782534 repeat
10 17830049 17830408 repeat
10 17830784 17830874 repeat
10 17831908 17833201 repeat
10 17833260 17833335 repeat
10 17833882 17833955 repeat
10 17834000 17834162 repeat
10 17834337 17834367 repeat
10 1783446 1783684 repeat
10 17834545 17834575 repeat
10 17834655 17834723 repeat
10 17834773 17834847 repeat
10 17834945 17834990 repeat
10 17834945 17834994 repeat
10 17834950 17835198 repeat
10 17835769 17836028 repeat
10 1783791 1784435 repeat
10 17838204 17839134 repeat
10 17838517 17838610 repeat
10 17839191 17839201 repeat
10 17839202 17839238 repeat
10 17839204 17839418 repeat
10 17839239 17839253 repeat
10 17839391 17839418 repeat
10 17841886 17841983 repeat
10 17843320 17843355 repeat
10 17844009 17844250 repeat
10 17844379 17844566 repeat
10 17844841 17845412 repeat
10 17844916 17844984 repeat
10 17845556 17845630 repeat
10 17846557 17846761 repeat
10 17847575 17871697 repeat
10 1784916 1784949 repeat
10 1785205 1785414 repeat
10 17872527 17872600 repeat
10 17873854 17873883 repeat
10 17874445 17874477 repeat
10 17874859 17874902 repeat
10 17875242 17875269 repeat
10 17875267 17875301 repeat
10 17875349 17875446 repeat
10 17875546 17875838 repeat
10 1787568 1787795 repeat
10 17875879 17875919 repeat
10 17875995 17876257 repeat
10 17876468 17876638 repeat
10 17876647 17876697 repeat
10 17877374 17877816 repeat
10 17877871 17878270 repeat
10 17878350 17878493 repeat
10 17878815 17878942 repeat
10 17879188 17879446 repeat
10 17879586 17882258 repeat
10 1788241 1789108 repeat
10 17882577 17882599 repeat
10 17883025 17883081 repeat
10 17883044 17883902 repeat
10 17884185 17885014 repeat
10 17884351 17884403 repeat
10 17884351 17884422 repeat
10 17885395 17885928 repeat
10 17886260 17886477 repeat
10 17886831 17887030 repeat
10 17887676 17887882 repeat
10 17888137 17888533 repeat
10 17888402 17888508 repeat
10 1788864 1788899 repeat
10 17889473 17889599 repeat
10 17890042 17890335 repeat
10 17891580 17891911 repeat
10 1789180 1789295 repeat
10 17891855 17891911 repeat
10 17892696 17893030 repeat
10 17892714 17892740 repeat
10 17892871 17892910 repeat
10 17893020 17893059 repeat
10 17893041 17893059 repeat
10 17893520 17893776 repeat
10 17893905 17894264 repeat
10 17894321 17895974 repeat
10 17895940 17895974 repeat
10 17896032 17900000 repeat
10 1789739 1790028 repeat
10 17899494 17899535 repeat
10 17900001 17901965 repeat
10 17901641 17901677 repeat
10 17904011 17904047 repeat
10 1790455 1790670 repeat
10 17904675 17907071 repeat
10 17905263 17905302 repeat
10 17905875 17905916 repeat
10 17907010 17907046 repeat
10 17907782 17907889 repeat
10 17907990 17908580 repeat
10 17908754 17909422 repeat
10 17909414 17909438 repeat
10 17909478 17910114 repeat
10 17909666 17909715 repeat
10 17910862 17911119 repeat
10 17911051 17911115 repeat
10 17911070 17911115 repeat
10 17911371 17911564 repeat
10 17911434 17911480 repeat
10 1791173 1791195 repeat
10 17911855 17911923 repeat
10 17912276 17912446 repeat
10 17912393 17912427 repeat
10 17912728 17913343 repeat
10 17913026 17913099 repeat
10 17913589 17913729 repeat
10 17914169 17914676 repeat
10 17914286 17914379 repeat
10 17914756 17915172 repeat
10 17915346 17916723 repeat
10 17916972 17917959 repeat
10 17918384 17942078 repeat
10 17918471 17918507 repeat
10 1791894 1791934 repeat
10 1791969 1792111 repeat
10 1792455 1792777 repeat
10 17928725 17928763 repeat
10 17928753 17928793 repeat
10 1793129 1793167 repeat
10 1793375 1797761 repeat
10 17941461 17941497 repeat
10 17942339 17942732 repeat
10 17943131 17943468 repeat
10 17944215 17946271 repeat
10 17946363 17946803 repeat
10 17946537 17946575 repeat
10 17946537 17946641 repeat
10 17946729 17946763 repeat
10 17946894 17947217 repeat
10 17947 18251 repeat
10 17947461 17952933 repeat
10 17949137 17949186 repeat
10 17952934 17952991 repeat
10 17952992 17954549 repeat
10 17953112 17953131 repeat
10 17953184 17953216 repeat
10 17953220 17953245 repeat
10 17953278 17953296 repeat
10 17954731 17954808 repeat
10 17955617 17955988 repeat
10 17955618 17955634 repeat
10 17955858 17955888 repeat
10 17956199 17956841 repeat
10 17956902 17956941 repeat
10 17956905 17956942 repeat
10 17956905 17956959 repeat
10 17957150 17957450 repeat
10 17957436 17957491 repeat
10 17958019 17958049 repeat
10 17958621 17958678 repeat
10 17958926 17958967 repeat
10 17959792 17959924 repeat
10 17960235 17963691 repeat
10 17963337 17963354 repeat
10 17963764 17963795 repeat
10 17963910 17963953 repeat
10 17964228 17964852 repeat
10 17964890 17964950 repeat
10 17964955 17965195 repeat
10 17965008 17965045 repeat
10 17965135 17965195 repeat
10 17965268 17965292 repeat
10 17965316 17965337 repeat
10 17965349 17965411 repeat
10 17965526 17965615 repeat
10 17965698 17965756 repeat
10 17965708 17965788 repeat
10 17965746 17965788 repeat
10 17965789 17965836 repeat
10 17965901 17966117 repeat
10 17966187 17966233 repeat
10 17966256 17966292 repeat
10 17966407 17966610 repeat
10 17966540 17966587 repeat
10 17966552 17966587 repeat
10 17966698 17966737 repeat
10 17966783 17966818 repeat
10 17966938 17967079 repeat
10 17967282 17967422 repeat
10 17967564 17967978 repeat
10 17967816 17967824 repeat
10 17967825 17967849 repeat
10 17967825 17967901 repeat
10 17967825 17967902 repeat
10 17967965 17968036 repeat
10 17967981 17968036 repeat
10 17968045 17968930 repeat
10 17968593 17968627 repeat
10 17968629 17968683 repeat
10 17969193 17969705 repeat
10 17969310 17969347 repeat
10 17969412 17969471 repeat
10 17969496 17969525 repeat
10 17969609 17969641 repeat
10 17969972 17970095 repeat
10 17970397 17970507 repeat
10 17970681 17970761 repeat
10 17971492 17971700 repeat
10 17972344 17972635 repeat
10 17972406 17972427 repeat
10 17972486 17972509 repeat
10 17972769 17973121 repeat
10 17973736 17973781 repeat
10 17973792 17973842 repeat
10 17974661 17974747 repeat
10 17975566 17975605 repeat
10 17977096 17977212 repeat
10 17977289 17977501 repeat
10 17977973 17981372 repeat
10 17978009 17978034 repeat
10 17981491 17981611 repeat
10 17981829 17981858 repeat
10 17982170 17983451 repeat
10 17982437 17982477 repeat
10 17982886 17982915 repeat
10 17983570 17986894 repeat
10 1798559 1799505 repeat
10 17986218 17986261 repeat
10 17986414 17986468 repeat
10 17986895 17986948 repeat
10 17986949 17989862 repeat
10 17988848 17988888 repeat
10 17989297 17989326 repeat
10 17989981 17999997 repeat
10 17992629 17992672 repeat
10 17992825 17992879 repeat
10 17993306 17993331 repeat
10 17995230 17995270 repeat
10 17995679 17995708 repeat
10 1799637 1799959 repeat
10 17996672 17996695 repeat
10 17997339 17997372 repeat
10 17997857 17997882 repeat
10 18000001 18010872 repeat
10 18002957 18002980 repeat
10 1800311 1800349 repeat
10 18003624 18003657 repeat
10 18004141 18004166 repeat
10 1800571 1800645 repeat
10 1800704 1800924 repeat
10 18009240 18009263 repeat
10 18009907 18009940 repeat
10 1801003 1801381 repeat
10 18010424 18010448 repeat
10 18011096 18011335 repeat
10 18011430 18011530 repeat
10 18011630 18011646 repeat
10 18011911 18011966 repeat
10 18012343 18013152 repeat
10 18013157 18013198 repeat
10 18013252 18013472 repeat
10 18013544 18013909 repeat
10 18014141 18014245 repeat
10 18014218 18014274 repeat
10 18014246 18014274 repeat
10 18014502 18014776 repeat
10 1801452 1801765 repeat
10 18014821 18019905 repeat
10 18018759 18018792 repeat
10 18020042 18020659 repeat
10 18020728 18020796 repeat
10 18020892 18021616 repeat
10 18020926 18021016 repeat
10 18021127 18021168 repeat
10 18021740 18022072 repeat
10 18022179 18023056 repeat
10 18022980 18023057 repeat
10 18023164 18023334 repeat
10 18024136 18024884 repeat
10 180243 180280 repeat
10 18024770 18024804 repeat
10 18025015 18025244 repeat
10 18025330 18025396 repeat
10 18025519 18025923 repeat
10 18025782 18025815 repeat
10 18025855 18025895 repeat
10 18025966 18028612 repeat
10 18028705 18029010 repeat
10 18029550 18029587 repeat
10 18029588 18029671 repeat
10 18029672 18029712 repeat
10 18029713 18029902 repeat
10 18029983 18030488 repeat
10 18030156 18030235 repeat
10 18030881 18031089 repeat
10 18031661 18031793 repeat
10 180321 180353 repeat
10 18032180 18032364 repeat
10 18032366 18032423 repeat
10 18033516 18033745 repeat
10 18033989 18035050 repeat
10 18034504 18034552 repeat
10 18034524 18034552 repeat
10 18035007 18035051 repeat
10 18035970 18036151 repeat
10 18036729 18036772 repeat
10 18037253 18037377 repeat
10 180374 180446 repeat
10 18037452 18037483 repeat
10 18037627 18037661 repeat
10 18037968 18038250 repeat
10 18038339 18048714 repeat
10 18042346 18042391 repeat
10 18042759 18042812 repeat
10 18044023 18044050 repeat
10 18045835 18045860 repeat
10 18046501 18046552 repeat
10 18048858 18048876 repeat
10 18048877 18048939 repeat
10 18049000 18049017 repeat
10 18049018 18049079 repeat
10 18049059 18051479 repeat
10 1804943 1805342 repeat
10 18049802 18049865 repeat
10 18049931 18049967 repeat
10 18051361 18051413 repeat
10 18051600 18051637 repeat
10 18051728 18051871 repeat
10 18052095 18052385 repeat
10 18052601 18052673 repeat
10 18054184 18054254 repeat
10 18054754 18054799 repeat
10 1805499 1805673 repeat
10 18056680 18056779 repeat
10 18056726 18056765 repeat
10 1805692 1805716 repeat
10 18056942 18056995 repeat
10 1805744 1805773 repeat
10 18058028 18058059 repeat
10 1805885 1805943 repeat
10 18060120 18060255 repeat
10 18060198 18060250 repeat
10 18060724 18061575 repeat
10 18061631 18061662 repeat
10 18061631 18062077 repeat
10 18061886 18061920 repeat
10 18062078 18062113 repeat
10 18062573 18062676 repeat
10 18063032 18063402 repeat
10 18064776 18064819 repeat
10 1806485 1806507 repeat
10 18064913 18064961 repeat
10 1806537 1806626 repeat
10 1806539 1806909 repeat
10 18065398 18065435 repeat
10 18066173 18066724 repeat
10 18066921 18067184 repeat
10 18067040 18067060 repeat
10 18067910 18067955 repeat
10 18069143 18069548 repeat
10 18071015 18071072 repeat
10 1807108 1807383 repeat
10 1807232 1807273 repeat
10 1807232 1807286 repeat
10 18072673 18072848 repeat
10 18073014 18073071 repeat
10 18074058 18075007 repeat
10 1807502 1808153 repeat
10 18076473 18076530 repeat
10 1807746 1807792 repeat
10 1807838 1807900 repeat
10 1807850 1807891 repeat
10 18078767 18078793 repeat
10 18080007 18080741 repeat
10 1808055 1808141 repeat
10 18081110 18081162 repeat
10 18081323 18081371 repeat
10 18081372 18081439 repeat
10 18082128 18082742 repeat
10 18082622 18082651 repeat
10 18082737 18082791 repeat
10 18082743 18082772 repeat
10 18082773 18082791 repeat
10 18082866 18082988 repeat
10 1808362 1808746 repeat
10 18083785 18087793 repeat
10 18084804 18084849 repeat
10 18084810 18084852 repeat
10 18087794 18087915 repeat
10 18087918 18088099 repeat
10 18088100 18088173 repeat
10 18088174 18091674 repeat
10 1809040 1809251 repeat
10 18091675 18091796 repeat
10 18091799 18091980 repeat
10 18091981 18092057 repeat
10 18092058 18095680 repeat
10 1809295 1811553 repeat
10 18093517 18093596 repeat
10 18095518 18095557 repeat
10 18095681 18096153 repeat
10 18096154 18096407 repeat
10 18096382 18096399 repeat
10 18096457 18097125 repeat
10 18096694 18096731 repeat
10 18096807 18096840 repeat
10 18097126 18097205 repeat
10 18097206 18097466 repeat
10 18097292 18097314 repeat
10 18097301 18097314 repeat
10 18097315 18097354 repeat
10 18097355 18097369 repeat
10 18097355 18097371 repeat
10 18097402 18097451 repeat
10 18097467 18097543 repeat
10 18097544 18097844 repeat
10 18097664 18097676 repeat
10 18097677 18097703 repeat
10 18097704 18097716 repeat
10 18097845 18097927 repeat
10 18097928 18098118 repeat
10 18098119 18098246 repeat
10 18098247 18099306 repeat
10 18099427 18099564 repeat
10 18100504 18100632 repeat
10 18101061 18101135 repeat
10 18101260 18101360 repeat
10 18102631 18102724 repeat
10 18103144 18103238 repeat
10 18103644 18103937 repeat
10 18104119 18104170 repeat
10 18104447 18104816 repeat
10 18104858 18104923 repeat
10 18106223 18106543 repeat
10 18107484 18107650 repeat
10 18108015 18108201 repeat
10 18109113 18109139 repeat
10 18109920 18110243 repeat
10 18110477 18110553 repeat
10 18110906 18110980 repeat
10 18111447 18111480 repeat
10 18111783 18111864 repeat
10 18111797 18111863 repeat
10 18111917 18112029 repeat
10 18112712 18112982 repeat
10 18113095 18113161 repeat
10 18113476 18113712 repeat
10 18114915 18114953 repeat
10 18115252 18115283 repeat
10 1811608 1818089 repeat
10 18116582 18116676 repeat
10 18116684 18116739 repeat
10 18119270 18119420 repeat
10 18119490 18119524 repeat
10 18120050 18120647 repeat
10 1812067 1812115 repeat
10 18120878 18120922 repeat
10 18120904 18120930 repeat
10 18121071 18121213 repeat
10 18121301 18121818 repeat
10 18121944 18122122 repeat
10 18121957 18122010 repeat
10 18122204 18122231 repeat
10 18123469 18137676 repeat
10 181263 186562 repeat
10 18128903 18128948 repeat
10 18128903 18128950 repeat
10 18138362 18139235 repeat
10 18139047 18139071 repeat
10 18139387 18139768 repeat
10 18140319 18140367 repeat
10 18140656 18140775 repeat
10 18141755 18156963 repeat
10 18150474 18150510 repeat
10 18150474 18150521 repeat
10 18150475 18150521 repeat
10 18150476 18150521 repeat
10 18157009 18158740 repeat
10 18158724 18158775 repeat
10 18159196 18159750 repeat
10 18159613 18159669 repeat
10 18160102 18160479 repeat
10 18160163 18160195 repeat
10 18161197 18161227 repeat
10 18161989 18162031 repeat
10 18162071 18162111 repeat
10 18162909 18162952 repeat
10 18163256 18163303 repeat
10 18163367 18182496 repeat
10 18163644 18163704 repeat
10 18164982 18165012 repeat
10 18171142 18171181 repeat
10 18171150 18171181 repeat
10 18171683 18171716 repeat
10 18172384 18172425 repeat
10 1817887 1817935 repeat
10 18182624 18182787 repeat
10 18182918 18183325 repeat
10 18183450 18190495 repeat
10 18183453 18183519 repeat
10 18183687 18183711 repeat
10 18184807 18184836 repeat
10 1818668 1819062 repeat
10 18189426 18189535 repeat
10 18189453 18189535 repeat
10 18190125 18190141 repeat
10 18190125 18190142 repeat
10 18190142 18190163 repeat
10 18190368 18190421 repeat
10 18190496 18190536 repeat
10 18190557 18194064 repeat
10 18190585 18190638 repeat
10 18190713 18190744 repeat
10 18193486 18193552 repeat
10 1819405 1820370 repeat
10 18194618 18194953 repeat
10 18194862 18194896 repeat
10 18194906 18194958 repeat
10 18195007 18195037 repeat
10 18195178 18195382 repeat
10 18195386 18195512 repeat
10 18195513 18196118 repeat
10 18196135 18199998 repeat
10 1819721 1819743 repeat
10 18199870 18199889 repeat
10 18200001 18201243 repeat
10 18200048 18200070 repeat
10 18200941 18200979 repeat
10 18201482 18201563 repeat
10 18201651 18202103 repeat
10 18201979 18202007 repeat
10 18203046 18203214 repeat
10 18203215 18203266 repeat
10 18203267 18203656 repeat
10 18203659 18203695 repeat
10 18203874 18203941 repeat
10 18204109 18205804 repeat
10 18206118 18217992 repeat
10 18206888 18206925 repeat
10 18207484 18207510 repeat
10 18207511 18207548 repeat
10 18207549 18207570 repeat
10 18209696 18209724 repeat
10 18210325 18210379 repeat
10 18214792 18214840 repeat
10 18215100 18215132 repeat
10 1821525 1821583 repeat
10 1821619 1821642 repeat
10 1821699 1821759 repeat
10 18218306 18224843 repeat
10 18219511 18219550 repeat
10 1822034 1822338 repeat
10 18225149 18225317 repeat
10 18225608 18225709 repeat
10 18225888 18225925 repeat
10 18226240 18226277 repeat
10 18226668 18226867 repeat
10 1822683 1823070 repeat
10 18227164 18227293 repeat
10 18227865 18227881 repeat
10 18228242 18228335 repeat
10 18228684 18228765 repeat
10 18228907 18228930 repeat
10 1822916 1822961 repeat
10 18229577 18232306 repeat
10 18231734 18231784 repeat
10 18231905 18231963 repeat
10 18232402 18235189 repeat
10 1823380 1823410 repeat
10 18234331 18234368 repeat
10 18235246 18235653 repeat
10 18235295 18235322 repeat
10 18235762 18235792 repeat
10 18235873 18236595 repeat
10 18236092 18236139 repeat
10 18236269 18236337 repeat
10 18236398 18236492 repeat
10 18236408 18236510 repeat
10 1823688 1824033 repeat
10 18237304 18243779 repeat
10 1824105 1824168 repeat
10 18243169 18243204 repeat
10 18244064 18244287 repeat
10 1824454 1825141 repeat
10 18244870 18246984 repeat
10 18247048 18247076 repeat
10 18247274 18247353 repeat
10 18247688 18249526 repeat
10 18249244 18249263 repeat
10 18249244 18249270 repeat
10 18249822 18250415 repeat
10 18250811 18250830 repeat
10 18251861 18251985 repeat
10 18252 18414 repeat
10 18252954 18252998 repeat
10 18253547 18254951 repeat
10 18254394 18254436 repeat
10 18255102 18256759 repeat
10 1825525 1825671 repeat
10 18255269 18255299 repeat
10 18255269 18255301 repeat
10 18256284 18256302 repeat
10 18256284 18256303 repeat
10 18256284 18256306 repeat
10 18256284 18256307 repeat
10 1825666 1825698 repeat
10 18256761 18256830 repeat
10 18257509 18258691 repeat
10 18258864 18258899 repeat
10 18258900 18258993 repeat
10 18259036 18259179 repeat
10 18259049 18260386 repeat
10 1825910 1825952 repeat
10 1825914 1825963 repeat
10 1825964 1826017 repeat
10 18259740 18259786 repeat
10 18259741 18259786 repeat
10 1826018 1826088 repeat
10 18260441 18263904 repeat
10 18263955 18268043 repeat
10 18266791 18266824 repeat
10 1826741 1826927 repeat
10 18268171 18268299 repeat
10 18268382 18268809 repeat
10 18268861 18269201 repeat
10 18269572 18269879 repeat
10 18270005 18270040 repeat
10 18271414 18271466 repeat
10 18271473 18271516 repeat
10 18272270 18272400 repeat
10 18272645 18272772 repeat
10 1827282 1827526 repeat
10 18272904 18277473 repeat
10 1827630 1827867 repeat
10 18276380 18276450 repeat
10 18278277 18278515 repeat
10 18279058 18279426 repeat
10 18279684 18279886 repeat
10 18280107 18280391 repeat
10 18280107 18280397 repeat
10 18280107 18280399 repeat
10 18280395 18282133 repeat
10 1828070 1828137 repeat
10 18281537 18281580 repeat
10 18282319 18282691 repeat
10 1828289 1828356 repeat
10 18283416 18283516 repeat
10 18283737 18283905 repeat
10 18284865 18286527 repeat
10 1828508 1828575 repeat
10 18286826 18287275 repeat
10 1828727 1828794 repeat
10 18287374 18287568 repeat
10 18289183 18289478 repeat
10 18289306 18289343 repeat
10 18289367 18289391 repeat
10 18289479 18289522 repeat
10 18289528 18289570 repeat
10 18290076 18290664 repeat
10 18291207 18291246 repeat
10 18291332 18291376 repeat
10 18291381 18291453 repeat
10 18291454 18291538 repeat
10 18292241 18292283 repeat
10 18292612 18294481 repeat
10 18293838 18293868 repeat
10 18294698 18295587 repeat
10 18295721 18296459 repeat
10 18296480 18296529 repeat
10 18296997 18297321 repeat
10 18297376 18297678 repeat
10 18297759 18299975 repeat
10 18300001 18303774 repeat
10 18304010 18304442 repeat
10 18304443 18304473 repeat
10 18305002 18305067 repeat
10 18305370 18305410 repeat
10 18305397 18305436 repeat
10 18306321 18306396 repeat
10 18306550 18306718 repeat
10 18307123 18307689 repeat
10 18308030 18308115 repeat
10 18308297 18308349 repeat
10 18309230 18309429 repeat
10 18309501 18309712 repeat
10 18309754 18312667 repeat
10 18313257 18313577 repeat
10 18313675 18313932 repeat
10 18313997 18317917 repeat
10 18318011 18318494 repeat
10 18318249 18318310 repeat
10 18318334 18318360 repeat
10 18318669 18320222 repeat
10 18318794 18318853 repeat
10 18318871 18318914 repeat
10 18318975 18319018 repeat
10 18320317 18320642 repeat
10 18321122 18321242 repeat
10 18322603 18323429 repeat
10 18323430 18323491 repeat
10 18323492 18324015 repeat
10 18323608 18323641 repeat
10 18323883 18323906 repeat
10 18323883 18323922 repeat
10 18323886 18323939 repeat
10 18324162 18324382 repeat
10 18324730 18324966 repeat
10 18325196 18325235 repeat
10 18325247 18325489 repeat
10 18325763 18326199 repeat
10 18326608 18326649 repeat
10 18326618 18329261 repeat
10 18329361 18329478 repeat
10 18330406 18330567 repeat
10 18332053 18332073 repeat
10 18332176 18349483 repeat
10 1833360 1833400 repeat
10 18335126 18335199 repeat
10 18339944 18339975 repeat
10 18342175 18342195 repeat
10 1834305 1834581 repeat
10 18346281 18346312 repeat
10 18349132 18349172 repeat
10 1834925 1834975 repeat
10 18349269 18349292 repeat
10 18349546 18349854 repeat
10 18349898 18350054 repeat
10 18349914 18349988 repeat
10 18350167 18352611 repeat
10 1835061 1835169 repeat
10 1835235 1835314 repeat
10 18352663 18352728 repeat
10 18352714 18352769 repeat
10 18353128 18353251 repeat
10 18354488 18354520 repeat
10 18354577 18355394 repeat
10 18355540 18355616 repeat
10 18355865 18358060 repeat
10 1835664 1835786 repeat
10 18358021 18358071 repeat
10 18358190 18358787 repeat
10 1835851 1836052 repeat
10 18358876 18359053 repeat
10 18359205 18359335 repeat
10 18360819 18361266 repeat
10 18361336 18364222 repeat
10 18362257 18362307 repeat
10 18362691 18362719 repeat
10 18364223 18364303 repeat
10 18364304 18368081 repeat
10 18364578 18364601 repeat
10 18365438 18365463 repeat
10 18365674 18365701 repeat
10 18365982 18366031 repeat
10 18366064 18366099 repeat
10 1836662 1838159 repeat
10 18366923 18366948 repeat
10 18367435 18367456 repeat
10 18368082 18368172 repeat
10 18368173 18370446 repeat
10 18368441 18368464 repeat
10 18369301 18369326 repeat
10 18370744 18371388 repeat
10 18371247 18371271 repeat
10 18373076 18373408 repeat
10 18373593 18373739 repeat
10 18374387 18374926 repeat
10 18375103 18376340 repeat
10 18375531 18375549 repeat
10 18376454 18376814 repeat
10 18376623 18376639 repeat
10 18377946 18378103 repeat
10 18378277 18378318 repeat
10 18378847 18378881 repeat
10 18379311 18379639 repeat
10 18379859 18379900 repeat
10 18380247 18380571 repeat
10 18380904 18382221 repeat
10 18382443 18382776 repeat
10 18382890 18383500 repeat
10 1838324 1838447 repeat
10 18383386 18383437 repeat
10 18383758 18384044 repeat
10 18384658 18384706 repeat
10 1838527 1838782 repeat
10 18385301 18385878 repeat
10 18385478 18385520 repeat
10 18385788 18385816 repeat
10 18386411 18392188 repeat
10 1838881 1839043 repeat
10 1839184 1839367 repeat
10 18393635 18400000 repeat
10 1839422 1839444 repeat
10 1839448 1839652 repeat
10 18395311 18395362 repeat
10 1839779 1839831 repeat
10 1839972 1840002 repeat
10 18400001 18410063 repeat
10 1840350 1840370 repeat
10 18403998 18404032 repeat
10 18404357 18404395 repeat
10 18409665 18409756 repeat
10 18409693 18409756 repeat
10 18409694 18409756 repeat
10 18410148 18411153 repeat
10 18410752 18410790 repeat
10 18411195 18411909 repeat
10 18411806 18411839 repeat
10 18412380 18412512 repeat
10 1841252 1841475 repeat
10 18412756 18413040 repeat
10 18413205 18413329 repeat
10 18413213 18413236 repeat
10 18413436 18413519 repeat
10 18414423 18415166 repeat
10 18415589 18415955 repeat
10 18416431 18416552 repeat
10 18416637 18416665 repeat
10 18416867 18417132 repeat
10 18418255 18418435 repeat
10 18418491 18418615 repeat
10 18418718 18418746 repeat
10 18418936 18419160 repeat
10 18419352 18419375 repeat
10 18420828 18421052 repeat
10 18421168 18421409 repeat
10 18421787 18426794 repeat
10 1842290 1842705 repeat
10 18426922 18427018 repeat
10 18427956 18428099 repeat
10 18428165 18428265 repeat
10 18428271 18428760 repeat
10 18428272 18428300 repeat
10 18429276 18429344 repeat
10 18429770 18430068 repeat
10 18430151 18430855 repeat
10 18431068 18431368 repeat
10 18431602 18431734 repeat
10 18431805 18432412 repeat
10 18432195 18432239 repeat
10 18432434 18432493 repeat
10 18432645 18432686 repeat
10 18432702 18432742 repeat
10 18433019 18434267 repeat
10 18433395 18433433 repeat
10 18433561 18433622 repeat
10 18433722 18433785 repeat
10 18434149 18434190 repeat
10 1843457 1843936 repeat
10 18435136 18435441 repeat
10 18435211 18435252 repeat
10 18435781 18436617 repeat
10 18435858 18435897 repeat
10 18436666 18436710 repeat
10 18439212 18439238 repeat
10 18439221 18439277 repeat
10 1844020 1844559 repeat
10 18440422 18440446 repeat
10 18440710 18440833 repeat
10 18441417 18441630 repeat
10 18441711 18443152 repeat
10 18443612 18444422 repeat
10 18445204 18445578 repeat
10 18445455 18445504 repeat
10 18445731 18448408 repeat
10 18448545 18448761 repeat
10 18448943 18449172 repeat
10 1844934 1845589 repeat
10 18449468 18449487 repeat
10 18449488 18449526 repeat
10 1844964 1845025 repeat
10 18449654 18449856 repeat
10 18449665 18449728 repeat
10 18450157 18450331 repeat
10 18451413 18451693 repeat
10 18451645 18451706 repeat
10 18451703 18451759 repeat
10 18451801 18452051 repeat
10 18451921 18451945 repeat
10 18452035 18452093 repeat
10 18452374 18453906 repeat
10 1845417 1845443 repeat
10 1845417 1845485 repeat
10 18454356 18456799 repeat
10 18454736 18454810 repeat
10 18456785 18456860 repeat
10 18456789 18456847 repeat
10 18457105 18464891 repeat
10 18457488 18457521 repeat
10 18457488 18457533 repeat
10 18457809 18457874 repeat
10 1845801 1845980 repeat
10 1846199 1847244 repeat
10 18462232 18462265 repeat
10 18462232 18462277 repeat
10 18462553 18462618 repeat
10 18465111 18465348 repeat
10 18465349 18465399 repeat
10 18465400 18465781 repeat
10 18465833 18466397 repeat
10 18467299 18467385 repeat
10 18467767 18467978 repeat
10 18468150 18468436 repeat
10 18468906 18468944 repeat
10 18469668 18469692 repeat
10 18470242 18470420 repeat
10 18470621 18479969 repeat
10 1847328 1851157 repeat
10 18473480 18473501 repeat
10 18478699 18478720 repeat
10 18480039 18482253 repeat
10 18480829 18480891 repeat
10 18481403 18481481 repeat
10 18481403 18481491 repeat
10 18482311 18483824 repeat
10 18483873 18485602 repeat
10 18484888 18484950 repeat
10 18485560 18485612 repeat
10 18485618 18485640 repeat
10 18485662 18485931 repeat
10 18486035 18486075 repeat
10 18486311 18486384 repeat
10 18486351 18486407 repeat
10 18486419 18486440 repeat
10 18486446 18486472 repeat
10 18486542 18487854 repeat
10 18487916 18488129 repeat
10 18488265 18489436 repeat
10 18489192 18489230 repeat
10 18489552 18490974 repeat
10 18489771 18489806 repeat
10 18489771 18489809 repeat
10 18490962 18490985 repeat
10 18491024 18492726 repeat
10 18492601 18492623 repeat
10 18492601 18492662 repeat
10 18493091 18494519 repeat
10 18494520 18494581 repeat
10 18494582 18495729 repeat
10 18494992 18495016 repeat
10 18495730 18495776 repeat
10 18495777 18497256 repeat
10 18496073 18496130 repeat
10 18496264 18496295 repeat
10 18496455 18496500 repeat
10 18497305 18497818 repeat
10 18497950 18498369 repeat
10 18498501 18498553 repeat
10 18498613 18499088 repeat
10 18499504 18500000 repeat
10 18499553 18499588 repeat
10 18500001 18508400 repeat
10 18501441 18501477 repeat
10 18501626 18501705 repeat
10 18502410 18502453 repeat
10 18502812 18502833 repeat
10 18506471 18506504 repeat
10 18506471 18506525 repeat
10 18508610 18512860 repeat
10 18512810 18512850 repeat
10 18513568 18513720 repeat
10 18514257 18514382 repeat
10 1851495 1851826 repeat
10 18515380 18515539 repeat
10 18515615 18517328 repeat
10 18516173 18516252 repeat
10 18516200 18516252 repeat
10 18517329 18517381 repeat
10 18517382 18517631 repeat
10 18518081 18518239 repeat
10 18518511 18519150 repeat
10 1851906 1854935 repeat
10 18519320 18519417 repeat
10 18519556 18519849 repeat
10 18519673 18519714 repeat
10 18520280 18520429 repeat
10 18520609 18522402 repeat
10 18521272 18521349 repeat
10 18521535 18521572 repeat
10 18522098 18522140 repeat
10 18522480 18522648 repeat
10 18522746 18523007 repeat
10 18523179 18523863 repeat
10 18523352 18523375 repeat
10 18524988 18525044 repeat
10 18525842 18526040 repeat
10 18526979 18527908 repeat
10 18527204 18527270 repeat
10 18527204 18527311 repeat
10 18527830 18527889 repeat
10 18528048 18528105 repeat
10 18528141 18528183 repeat
10 18528205 18528257 repeat
10 18528369 18528467 repeat
10 18528369 18528470 repeat
10 18528468 18529550 repeat
10 18529620 18530168 repeat
10 18529626 18529648 repeat
10 18529939 18529986 repeat
10 18530227 18530669 repeat
10 18530230 18530262 repeat
10 18530670 18530711 repeat
10 18530712 18530877 repeat
10 18531010 18531071 repeat
10 18531190 18531735 repeat
10 18531217 18531244 repeat
10 18532228 18532270 repeat
10 18532307 18545326 repeat
10 18538043 18538073 repeat
10 18546246 18546928 repeat
10 18547130 18547192 repeat
10 18547172 18547195 repeat
10 18547413 18547586 repeat
10 18547641 18547669 repeat
10 18548051 18548104 repeat
10 18548180 18548207 repeat
10 18548214 18548363 repeat
10 18548980 18549562 repeat
10 18549638 18554010 repeat
10 1855391 1855417 repeat
10 1855407 1855814 repeat
10 18554166 18555228 repeat
10 18554951 18554999 repeat
10 18554975 18554999 repeat
10 18555006 18555047 repeat
10 1855506 1855547 repeat
10 18555285 18556598 repeat
10 18556840 18557463 repeat
10 18557634 18560196 repeat
10 18559307 18559358 repeat
10 18559562 18559634 repeat
10 18560686 18560927 repeat
10 18562107 18562586 repeat
10 18562485 18562511 repeat
10 18562618 18562639 repeat
10 18562795 18565072 repeat
10 1856446 1857154 repeat
10 18565179 18565290 repeat
10 18565480 18576466 repeat
10 1857251 1857659 repeat
10 18572862 18572902 repeat
10 1857293 1857343 repeat
10 1857501 1857537 repeat
10 18576910 18576960 repeat
10 18576980 18577043 repeat
10 18577048 18577370 repeat
10 18577295 18577361 repeat
10 18577525 18577575 repeat
10 18577697 18577732 repeat
10 18578029 18589321 repeat
10 18578110 18578289 repeat
10 18579171 18579207 repeat
10 18582861 18582897 repeat
10 18582861 18582900 repeat
10 18582862 18582900 repeat
10 18582863 18582900 repeat
10 18585126 18585169 repeat
10 18589322 18589374 repeat
10 18589375 18591434 repeat
10 18590100 18590353 repeat
10 18590170 18590249 repeat
10 18590170 18590353 repeat
10 18590182 18590275 repeat
10 18590192 18590353 repeat
10 18590218 18590353 repeat
10 18590276 18590293 repeat
10 18590359 18590401 repeat
10 18590754 18590850 repeat
10 18590860 18590891 repeat
10 18590904 18590932 repeat
10 18591266 18591285 repeat
10 18591379 18591438 repeat
10 18591473 18591502 repeat
10 18591607 18591634 repeat
10 18591677 18591749 repeat
10 18591997 18592046 repeat
10 18592048 18594579 repeat
10 18594580 18594638 repeat
10 18594639 18599269 repeat
10 18597845 18597911 repeat
10 18598342 18598385 repeat
10 18598485 18598502 repeat
10 18599250 18599269 repeat
10 18599268 18599307 repeat
10 18599270 18599307 repeat
10 18599639 18599695 repeat
10 18600396 18601591 repeat
10 1860094 1860128 repeat
10 18601280 18601329 repeat
10 18602363 18602615 repeat
10 18602386 18602439 repeat
10 18602467 18602520 repeat
10 18602790 18603070 repeat
10 18603155 18606132 repeat
10 1860324 1860355 repeat
10 18603868 18603904 repeat
10 18604240 18604282 repeat
10 18604296 18604344 repeat
10 18607784 18607812 repeat
10 18608079 18609219 repeat
10 18608456 18608523 repeat
10 1860852 1861245 repeat
10 18608647 18608713 repeat
10 18609096 18609130 repeat
10 18609220 18609298 repeat
10 18609299 18609455 repeat
10 18609457 18609532 repeat
10 18609539 18610273 repeat
10 18609884 18609923 repeat
10 18609884 18609972 repeat
10 18609952 18609972 repeat
10 18610075 18610118 repeat
10 18610075 18610141 repeat
10 18610080 18610141 repeat
10 18610102 18610141 repeat
10 18610380 18613220 repeat
10 18610892 18610934 repeat
10 18610971 18610995 repeat
10 18611432 18611510 repeat
10 18611433 18611510 repeat
10 1861318 1861481 repeat
10 18613962 18614159 repeat
10 18615666 18615738 repeat
10 18616374 18616490 repeat
10 18616590 18616644 repeat
10 18616921 18617084 repeat
10 18617420 18617672 repeat
10 18617443 18617496 repeat
10 18617524 18617577 repeat
10 18617770 18617954 repeat
10 18618004 18618757 repeat
10 18618030 18618101 repeat
10 18618030 18618103 repeat
10 18618102 18618118 repeat
10 18618828 18619108 repeat
10 1861907 1861937 repeat
10 18619205 18619945 repeat
10 18619320 18619348 repeat
10 18619799 18619860 repeat
10 18619799 18619876 repeat
10 18620031 18620277 repeat
10 18620618 18620784 repeat
10 18620807 18620842 repeat
10 18621050 18621263 repeat
10 18621337 18621416 repeat
10 18621659 18623765 repeat
10 18624804 18624866 repeat
10 1862522 1862630 repeat
10 18625315 18625345 repeat
10 18625442 18625491 repeat
10 18625514 18625677 repeat
10 18625734 18626226 repeat
10 18626215 18626280 repeat
10 18626221 18626280 repeat
10 18626687 18627039 repeat
10 18627195 18627550 repeat
10 18627685 18627715 repeat
10 18627700 18628185 repeat
10 18627852 18627890 repeat
10 18628368 18628467 repeat
10 1862856 1863033 repeat
10 18628835 18629081 repeat
10 18628867 18629040 repeat
10 18628926 18629040 repeat
10 18629518 18629687 repeat
10 18630251 18630502 repeat
10 18630499 18630520 repeat
10 18631527 18631577 repeat
10 18631844 18632015 repeat
10 1863201 1863874 repeat
10 18632776 18632801 repeat
10 18633152 18633240 repeat
10 1863321 1863350 repeat
10 1863323 1863350 repeat
10 18633688 18633715 repeat
10 18634469 18634706 repeat
10 18635723 18636061 repeat
10 18636743 18637093 repeat
10 18636978 18637004 repeat
10 18637449 18637707 repeat
10 18638104 18638650 repeat
10 18638788 18638815 repeat
10 18639072 18639610 repeat
10 18639659 18639823 repeat
10 18639870 18640185 repeat
10 18640648 18640730 repeat
10 18640765 18640803 repeat
10 18640788 18640806 repeat
10 18640979 18641079 repeat
10 18641202 18641368 repeat
10 1864140 1864572 repeat
10 18641685 18641746 repeat
10 18641821 18641871 repeat
10 18641831 18642043 repeat
10 18642127 18642420 repeat
10 18642432 18642465 repeat
10 18642518 18642698 repeat
10 18642812 18643199 repeat
10 18643426 18643654 repeat
10 18643821 18643989 repeat
10 18644497 18644556 repeat
10 18646719 18647078 repeat
10 18647117 18647173 repeat
10 18647212 18647333 repeat
10 18647420 18647511 repeat
10 1864778 1865281 repeat
10 18647842 18648197 repeat
10 18648279 18648339 repeat
10 18649870 18649915 repeat
10 18650036 18650123 repeat
10 18650102 18650140 repeat
10 18650339 18650418 repeat
10 18650504 18650757 repeat
10 18650758 18650786 repeat
10 18651074 18652035 repeat
10 18652087 18652444 repeat
10 18652888 18654418 repeat
10 18653193 18653225 repeat
10 18654369 18654389 repeat
10 18654402 18654433 repeat
10 18654780 18654821 repeat
10 18655057 18655646 repeat
10 18657208 18657242 repeat
10 18658670 18659661 repeat
10 18659928 18660211 repeat
10 1866012 1866674 repeat
10 18660258 18660386 repeat
10 18662653 18662880 repeat
10 18664069 18664102 repeat
10 18665358 18665524 repeat
10 18665505 18665537 repeat
10 18666159 18666265 repeat
10 18666344 18673673 repeat
10 1867120 1867147 repeat
10 186725 188468 repeat
10 18672690 18672716 repeat
10 18673173 18673232 repeat
10 18673279 18673300 repeat
10 18673845 18674066 repeat
10 18674027 18674081 repeat
10 18674218 18678661 repeat
10 18675388 18675431 repeat
10 18679222 18679255 repeat
10 18680510 18680676 repeat
10 18680657 18680689 repeat
10 18681311 18681417 repeat
10 18681496 18688825 repeat
10 18687842 18687868 repeat
10 18688325 18688384 repeat
10 18688431 18688452 repeat
10 18688997 18689218 repeat
10 18689179 18689233 repeat
10 18689370 18693813 repeat
10 18690540 18690583 repeat
10 1869368 1869442 repeat
10 18694374 18694407 repeat
10 18695662 18695828 repeat
10 18695809 18695841 repeat
10 18696463 18696569 repeat
10 18696648 18700000 repeat
10 18700001 18703978 repeat
10 18702995 18703021 repeat
10 18703478 18703537 repeat
10 18703584 18703605 repeat
10 18704150 18704371 repeat
10 18704332 18704386 repeat
10 18704523 18710518 repeat
10 18705693 18705736 repeat
10 1870924 1871001 repeat
10 18709540 18709585 repeat
10 18710036 18710076 repeat
10 18710124 18710145 repeat
10 18710690 18710911 repeat
10 18711066 18733267 repeat
10 18711747 18711768 repeat
10 18711768 18711803 repeat
10 18715950 18715970 repeat
10 18715986 18716016 repeat
10 18716597 18716668 repeat
10 18716597 18716691 repeat
10 18716622 18716668 repeat
10 1871783 1872212 repeat
10 18721094 18721124 repeat
10 18721706 18721777 repeat
10 18721706 18721800 repeat
10 18721731 18721777 repeat
10 1872444 1873106 repeat
10 18726111 18726145 repeat
10 18726161 18726195 repeat
10 18726789 18726847 repeat
10 18726789 18726870 repeat
10 18726801 18726847 repeat
10 1872995 1873048 repeat
10 18730576 18730620 repeat
10 18733268 18733356 repeat
10 18733357 18733600 repeat
10 18733897 18734021 repeat
10 18734136 18734797 repeat
10 18734280 18734317 repeat
10 18734846 18734918 repeat
10 18735014 18740437 repeat
10 18740280 18740333 repeat
10 18740486 18748378 repeat
10 1874069 1874170 repeat
10 18741070 18741103 repeat
10 1874753 1874841 repeat
10 18748197 18748256 repeat
10 18748623 18748748 repeat
10 18749187 18749220 repeat
10 18751795 18751824 repeat
10 18753357 18753477 repeat
10 18753587 18755838 repeat
10 18754906 18754920 repeat
10 18754915 18754952 repeat
10 18754921 18754952 repeat
10 18754953 18754963 repeat
10 18755853 18755893 repeat
10 18755902 18755943 repeat
10 18756500 18756579 repeat
10 1875661 1875851 repeat
10 18756810 18757076 repeat
10 18756819 18756939 repeat
10 18757133 18757298 repeat
10 18757300 18757341 repeat
10 18757409 18757442 repeat
10 18757736 18758022 repeat
10 18758067 18758171 repeat
10 18758247 18758313 repeat
10 1875897 1875941 repeat
10 18758976 18759197 repeat
10 1875942 1876417 repeat
10 18759878 18760052 repeat
10 1876233 1876251 repeat
10 18762362 18762608 repeat
10 18763200 18763280 repeat
10 1876384 1876455 repeat
10 1876628 1876999 repeat
10 18769155 18769235 repeat
10 18770446 18770522 repeat
10 18770883 18770923 repeat
10 18771130 18771223 repeat
10 18771312 18771577 repeat
10 1877155 1877364 repeat
10 18771905 18772105 repeat
10 18772177 18773513 repeat
10 18772888 18772919 repeat
10 18772920 18772927 repeat
10 1877365 1877420 repeat
10 18773807 18774475 repeat
10 18773847 18773866 repeat
10 1877421 1877592 repeat
10 18774556 18774904 repeat
10 18774729 18774775 repeat
10 18775149 18775647 repeat
10 18775361 18775391 repeat
10 18775911 18775964 repeat
10 1877594 1877627 repeat
10 18776455 18776553 repeat
10 1877653 1877905 repeat
10 18776713 18777336 repeat
10 18777572 18777659 repeat
10 18777773 18778766 repeat
10 18778408 18778441 repeat
10 18778584 18778615 repeat
10 18778789 18778828 repeat
10 18779217 18779499 repeat
10 18779244 18779276 repeat
10 18779579 18779631 repeat
10 18779649 18779834 repeat
10 18779926 18779963 repeat
10 18780003 18780354 repeat
10 18780432 18780604 repeat
10 18780963 18780987 repeat
10 18781214 18781265 repeat
10 18781278 18783348 repeat
10 18783192 18783229 repeat
10 18783324 18783366 repeat
10 18783445 18783481 repeat
10 18783457 18783867 repeat
10 18784762 18789940 repeat
10 1878878 1879827 repeat
10 18789784 18789821 repeat
10 18789916 18789958 repeat
10 18790037 18790073 repeat
10 18790049 18790459 repeat
10 1879036 1879089 repeat
10 18792001 18792222 repeat
10 18792052 18792068 repeat
10 1879226 1879270 repeat
10 1879288 1879322 repeat
10 18793415 18793842 repeat
10 18793890 18793963 repeat
10 18794336 18794444 repeat
10 18795635 18795855 repeat
10 1879570 1879626 repeat
10 18796381 18796450 repeat
10 1879655 1879681 repeat
10 1879660 1879804 repeat
10 18797243 18797376 repeat
10 18797428 18797487 repeat
10 18797583 18798309 repeat
10 18798596 18798757 repeat
10 1879886 1882015 repeat
10 18798938 18799980 repeat
10 18800151 18800415 repeat
10 18800632 18805157 repeat
10 18800653 18800718 repeat
10 18807113 18807157 repeat
10 18807203 18807231 repeat
10 18807422 18807475 repeat
10 18807586 18808818 repeat
10 18808595 18808617 repeat
10 18808825 18808858 repeat
10 18809073 18809096 repeat
10 18809295 18809336 repeat
10 18810792 18810890 repeat
10 18811094 18811830 repeat
10 18811941 18812045 repeat
10 18812084 18812779 repeat
10 18812821 18812928 repeat
10 18813002 18814856 repeat
10 18815265 18816516 repeat
10 18816754 18818204 repeat
10 18817397 18817415 repeat
10 18818338 18818442 repeat
10 18818481 18819176 repeat
10 18819218 18819325 repeat
10 18819399 18830005 repeat
10 1882103 1882472 repeat
10 188226 188271 repeat
10 18827707 18827775 repeat
10 18827732 18827775 repeat
10 18831346 18831453 repeat
10 18831739 18832188 repeat
10 18832041 18832162 repeat
10 18832530 18835921 repeat
10 18832708 18832726 repeat
10 1883640 1883757 repeat
10 18836852 18836903 repeat
10 18837189 18837377 repeat
10 18837432 18837538 repeat
10 18838112 18838853 repeat
10 18838428 18838481 repeat
10 18838482 18838632 repeat
10 18838524 18838635 repeat
10 18838908 18839558 repeat
10 1883912 1883930 repeat
10 1883963 1884213 repeat
10 18839942 18840085 repeat
10 18840127 18840145 repeat
10 18842041 18842133 repeat
10 18842182 18842448 repeat
10 18842222 18842261 repeat
10 18842580 18843883 repeat
10 1884267 1884952 repeat
10 18844130 18844178 repeat
10 18844465 18844524 repeat
10 18845364 18847145 repeat
10 18847245 18849225 repeat
10 18847404 18847446 repeat
10 18849529 18852347 repeat
10 188496 188555 repeat
10 1885181 1885225 repeat
10 18852421 18854181 repeat
10 18854229 18854303 repeat
10 18854831 18854881 repeat
10 18854909 18860826 repeat
10 188550 188710 repeat
10 1885830 1885882 repeat
10 18860236 18860325 repeat
10 18861056 18861146 repeat
10 18861467 18867338 repeat
10 18867727 18868481 repeat
10 18868710 18869649 repeat
10 18869110 18869147 repeat
10 18870516 18871050 repeat
10 18871366 18871395 repeat
10 18871666 18871707 repeat
10 18871935 18872502 repeat
10 18872670 18875470 repeat
10 18875426 18875462 repeat
10 18875474 18875511 repeat
10 18875813 18875876 repeat
10 18877404 18877531 repeat
10 18877546 18877578 repeat
10 18877721 18877830 repeat
10 18877835 18892999 repeat
10 18880943 18880978 repeat
10 1888393 1888423 repeat
10 18886523 18886559 repeat
10 18886523 18886570 repeat
10 18886525 18886570 repeat
10 188898 189443 repeat
10 18893042 18893083 repeat
10 18893084 18893099 repeat
10 18893105 18893219 repeat
10 18893105 18893244 repeat
10 18893239 18893425 repeat
10 18893443 18893462 repeat
10 18893466 18893508 repeat
10 18893753 18893793 repeat
10 18894784 18895694 repeat
10 1889508 1889645 repeat
10 18896283 18896376 repeat
10 18896615 18897107 repeat
10 18897108 18897164 repeat
10 18897165 18897305 repeat
10 18897907 18897929 repeat
10 18898120 18898164 repeat
10 18898414 18898729 repeat
10 18898885 18900000 repeat
10 1889975 1890118 repeat
10 18900001 18902216 repeat
10 18902297 18906486 repeat
10 18905438 18905483 repeat
10 1890605 1890909 repeat
10 18906605 18907211 repeat
10 18907272 18911458 repeat
10 18910410 18910455 repeat
10 18911577 18912182 repeat
10 18912243 18920711 repeat
10 1891239 1891593 repeat
10 18915846 18915877 repeat
10 18916558 18916590 repeat
10 1892006 1892170 repeat
10 18920950 18926224 repeat
10 1892283 1892504 repeat
10 18926675 18926713 repeat
10 18926726 18927300 repeat
10 18927549 18964179 repeat
10 1893233 1893278 repeat
10 1893664 1893721 repeat
10 18940166 18940209 repeat
10 18940166 18940213 repeat
10 1894064 1894555 repeat
10 1894294 1894319 repeat
10 18964965 18965032 repeat
10 18966082 18966146 repeat
10 18966306 18966352 repeat
10 18966647 18966853 repeat
10 18967127 18967257 repeat
10 18967560 18967603 repeat
10 18967608 18967699 repeat
10 18967756 18967898 repeat
10 18968009 18982905 repeat
10 18969025 18969085 repeat
10 1897051 1897089 repeat
10 1897095 1897258 repeat
10 18975682 18975701 repeat
10 18975849 18975878 repeat
10 18982979 18992307 repeat
10 18984472 18984506 repeat
10 18984883 18984903 repeat
10 18985880 18985919 repeat
10 1898631 1898801 repeat
10 18987796 18987826 repeat
10 18989214 18989269 repeat
10 1898995 1899196 repeat
10 18990780 18990824 repeat
10 18992353 18992379 repeat
10 18992380 18993560 repeat
10 18996320 18996429 repeat
10 18996472 18996518 repeat
10 18997703 18997828 repeat
10 18998026 19000000 repeat
10 19000001 19000533 repeat
10 1900178 1900250 repeat
10 19003259 19003297 repeat
10 19003362 19003443 repeat
10 19003668 19023917 repeat
10 1900500 1900668 repeat
10 190066 190210 repeat
10 19007308 19007365 repeat
10 19007408 19007457 repeat
10 19008722 19008780 repeat
10 1900931 1900947 repeat
10 1900947 1900984 repeat
10 19011096 19011138 repeat
10 1901862 1901966 repeat
10 19019063 19019109 repeat
10 190211 190287 repeat
10 19021326 19021371 repeat
10 19021326 19021373 repeat
10 19024544 19029521 repeat
10 19024682 19024737 repeat
10 19024810 19024887 repeat
10 19026712 19026802 repeat
10 19026768 19026846 repeat
10 1902753 1902966 repeat
10 190288 190317 repeat
10 19029676 19030188 repeat
10 19030270 19030490 repeat
10 19030542 19031072 repeat
10 1903089 1903355 repeat
10 19031129 19031951 repeat
10 1903224 1903245 repeat
10 19032506 19032535 repeat
10 1903386 1903415 repeat
10 19034201 19034390 repeat
10 19034660 19034790 repeat
10 19035138 19035181 repeat
10 19035190 19035273 repeat
10 19035303 19035330 repeat
10 19035353 19035467 repeat
10 19035534 19048440 repeat
10 19037075 19037128 repeat
10 19037397 19037433 repeat
10 19039661 19039697 repeat
10 1904072 1904375 repeat
10 1904693 1904946 repeat
10 1904886 1904938 repeat
10 1905090 1905304 repeat
10 19051893 19052123 repeat
10 19052958 19053175 repeat
10 1905389 1905903 repeat
10 19055517 19055538 repeat
10 1905574 1905660 repeat
10 19055756 19055794 repeat
10 19055883 19055932 repeat
10 19056503 19072875 repeat
10 1906002 1906124 repeat
10 190647 194560 repeat
10 1906542 1907274 repeat
10 19065621 19065657 repeat
10 19065621 19065668 repeat
10 19065622 19065668 repeat
10 19065623 19065668 repeat
10 19065746 19065777 repeat
10 1906993 1907042 repeat
10 19073260 19073441 repeat
10 1907388 1907959 repeat
10 19074158 19100000 repeat
10 19074485 19074541 repeat
10 1907748 1907766 repeat
10 1908105 1908249 repeat
10 1909004 1909056 repeat
10 1909184 1909225 repeat
10 1909260 1909565 repeat
10 19092935 19092970 repeat
10 19096511 19096547 repeat
10 19096511 19096558 repeat
10 19096512 19096558 repeat
10 19096513 19096558 repeat
10 1909872 1910050 repeat
10 19100001 19102991 repeat
10 19100866 19100903 repeat
10 19104298 19105234 repeat
10 1910516 1910577 repeat
10 19105731 19111710 repeat
10 1910658 1910827 repeat
10 1911046 1911138 repeat
10 19111913 19112116 repeat
10 19112642 19113178 repeat
10 19113414 19113494 repeat
10 19113591 19113609 repeat
10 19113634 19114213 repeat
10 19114091 19114184 repeat
10 19114458 19119326 repeat
10 1911484 1911564 repeat
10 19115853 19115897 repeat
10 1911763 1911914 repeat
10 19119369 19121282 repeat
10 1912008 1912047 repeat
10 1912074 1912275 repeat
10 1912142 1912161 repeat
10 19122048 19122112 repeat
10 19122332 19123035 repeat
10 1912268 1912284 repeat
10 1912291 1912312 repeat
10 19124403 19124549 repeat
10 19124867 19124959 repeat
10 19124938 19124959 repeat
10 19124970 19125001 repeat
10 19125326 19125369 repeat
10 19125455 19125579 repeat
10 19125690 19127122 repeat
10 1912622 1912779 repeat
10 1912692 1912760 repeat
10 19127326 19127450 repeat
10 19127561 19133927 repeat
10 1912773 1912817 repeat
10 1912778 1912815 repeat
10 1912798 1912825 repeat
10 19128373 19128424 repeat
10 19128608 19128665 repeat
10 1912980 1913139 repeat
10 1913286 1913363 repeat
10 19134001 19168228 repeat
10 19135963 19136004 repeat
10 19137035 19137084 repeat
10 19137035 19137086 repeat
10 1913722 1913745 repeat
10 1914013 1914123 repeat
10 19145772 19145808 repeat
10 19145772 19145811 repeat
10 19145773 19145811 repeat
10 19145774 19145811 repeat
10 1914870 1915155 repeat
10 19150126 19150163 repeat
10 1915139 1915155 repeat
10 1915226 1915445 repeat
10 19155224 19155276 repeat
10 19157388 19157419 repeat
10 19157505 19157542 repeat
10 19157505 19157543 repeat
10 19157505 19157544 repeat
10 1916027 1916288 repeat
10 19163090 19163124 repeat
10 19168383 19168735 repeat
10 19168433 19168450 repeat
10 19168793 19171639 repeat
10 19169573 19169648 repeat
10 1917093 1917449 repeat
10 1917094 1917145 repeat
10 19173968 19191502 repeat
10 1917505 1918252 repeat
10 19178160 19178195 repeat
10 1918296 1918343 repeat
10 19184721 19184757 repeat
10 19184721 19184783 repeat
10 1918479 1918528 repeat
10 1918878 1918910 repeat
10 19192193 19192265 repeat
10 19192266 19192308 repeat
10 19192309 19193090 repeat
10 19193336 19193362 repeat
10 19193433 19193514 repeat
10 19193750 19194442 repeat
10 19195077 19195422 repeat
10 19195215 19195270 repeat
10 19195343 19195417 repeat
10 19195515 19196584 repeat
10 19196651 19200000 repeat
10 19197068 19197103 repeat
10 19197816 19197856 repeat
10 19198552 19198584 repeat
10 19200001 19206035 repeat
10 1920037 1920108 repeat
10 1920547 1920789 repeat
10 19206289 19208485 repeat
10 19208569 19211119 repeat
10 1920988 1921209 repeat
10 19211166 19211193 repeat
10 19211382 19226829 repeat
10 1922055 1922075 repeat
10 19222689 19222769 repeat
10 19226985 19229319 repeat
10 19229385 19229533 repeat
10 19229577 19230583 repeat
10 19230587 19230631 repeat
10 19230632 19233619 repeat
10 19230939 19230978 repeat
10 19233693 19233721 repeat
10 19233796 19233896 repeat
10 19233880 19233903 repeat
10 19233947 19234226 repeat
10 19234323 19235023 repeat
10 19234791 19234870 repeat
10 19235202 19235226 repeat
10 19235267 19235319 repeat
10 19235973 19236665 repeat
10 19240052 19240106 repeat
10 19240334 19240500 repeat
10 19240656 19243292 repeat
10 19242516 19242577 repeat
10 19242679 19242814 repeat
10 19242679 19242869 repeat
10 19242679 19243094 repeat
10 19242903 19243094 repeat
10 19243125 19243181 repeat
10 19243152 19243181 repeat
10 19243250 19243279 repeat
10 19243340 19243456 repeat
10 19243653 19243736 repeat
10 19243978 19244030 repeat
10 1924451 1924480 repeat
10 19244685 19244906 repeat
10 1924494 1924554 repeat
10 1924494 1924816 repeat
10 19245087 19245130 repeat
10 1924664 1924719 repeat
10 19247667 19247864 repeat
10 19247983 19248152 repeat
10 19248653 19248695 repeat
10 19248741 19250343 repeat
10 19249820 19249916 repeat
10 19250404 19251635 repeat
10 19251742 19256007 repeat
10 19256059 19259903 repeat
10 19259904 19259978 repeat
10 19259979 19260046 repeat
10 19260125 19261751 repeat
10 19260592 19260623 repeat
10 1926168 1926346 repeat
10 19261752 19261820 repeat
10 19261821 19261849 repeat
10 19261821 19261903 repeat
10 19261989 19263160 repeat
10 19262877 19262952 repeat
10 19263233 19263400 repeat
10 19263545 19263810 repeat
10 19263865 19263953 repeat
10 19264016 19264100 repeat
10 19264174 19264587 repeat
10 19265003 19265026 repeat
10 19265061 19265913 repeat
10 19266000 19266062 repeat
10 19266122 19266677 repeat
10 1926659 1926715 repeat
10 19266837 19267180 repeat
10 19267036 19267054 repeat
10 19267259 19267279 repeat
10 19267327 19268641 repeat
10 1926834 1926854 repeat
10 19268692 19268872 repeat
10 19268976 19269021 repeat
10 19269029 19270568 repeat
10 19269757 19269777 repeat
10 19270610 19271593 repeat
10 19271843 19272292 repeat
10 19271859 19271915 repeat
10 19272219 19272251 repeat
10 19272226 19272251 repeat
10 19272577 19275751 repeat
10 1927543 1927680 repeat
10 19275889 19276334 repeat
10 19276420 19276483 repeat
10 19276559 19276587 repeat
10 19277045 19277222 repeat
10 19277375 19277411 repeat
10 19277401 19277713 repeat
10 19277714 19277763 repeat
10 19277764 19277874 repeat
10 19277780 19277833 repeat
10 19278098 19278333 repeat
10 19280367 19280503 repeat
10 1928142 1928173 repeat
10 19282717 19283044 repeat
10 19283072 19283106 repeat
10 19283451 19283470 repeat
10 19283756 19283806 repeat
10 19283969 19284267 repeat
10 19284247 19284273 repeat
10 19284717 19284763 repeat
10 19284824 19285290 repeat
10 19285364 19286475 repeat
10 19285478 19285507 repeat
10 1928638 1928752 repeat
10 19286681 19287384 repeat
10 19287542 19294668 repeat
10 1928758 1928807 repeat
10 19294721 19300000 repeat
10 1929617 1929926 repeat
10 1929648 1929690 repeat
10 19297603 19297665 repeat
10 19300001 19311211 repeat
10 1930791 1930902 repeat
10 1931033 1931186 repeat
10 19310575 19310606 repeat
10 19311064 19311100 repeat
10 19311309 19311709 repeat
10 19312038 19312867 repeat
10 19312916 19313161 repeat
10 19313609 19313775 repeat
10 19313817 19313868 repeat
10 19314249 19314297 repeat
10 19314462 19314508 repeat
10 19314609 19315353 repeat
10 19316535 19316774 repeat
10 19318176 19318424 repeat
10 19318379 19318413 repeat
10 19318480 19321433 repeat
10 19321566 19324622 repeat
10 1932181 1932213 repeat
10 1932216 1932251 repeat
10 19324670 19327931 repeat
10 1932523 1932586 repeat
10 19327867 19327973 repeat
10 19328055 19357610 repeat
10 1932891 1932910 repeat
10 19330777 19330817 repeat
10 1933122 1933151 repeat
10 1933285 1933701 repeat
10 1933898 1934121 repeat
10 1934149 1934177 repeat
10 1934288 1937430 repeat
10 19345709 19345763 repeat
10 19357675 19357723 repeat
10 19358290 19358353 repeat
10 19358322 19358584 repeat
10 19358354 19358377 repeat
10 1935844 1935879 repeat
10 19358709 19358951 repeat
10 19358740 19358765 repeat
10 19359012 19359344 repeat
10 19359068 19359141 repeat
10 19359478 19360442 repeat
10 19359611 19359640 repeat
10 19359837 19359843 repeat
10 19359844 19359868 repeat
10 19359869 19359888 repeat
10 19360913 19360974 repeat
10 19362321 19362636 repeat
10 19364053 19364089 repeat
10 19364469 19364810 repeat
10 19366534 19366591 repeat
10 19366648 19366682 repeat
10 19366683 19366720 repeat
10 19366721 19366733 repeat
10 19366944 19367023 repeat
10 19367250 19367266 repeat
10 19367258 19368183 repeat
10 19368256 19368424 repeat
10 19368557 19368605 repeat
10 19368974 19374839 repeat
10 19369919 19369970 repeat
10 19374916 19375288 repeat
10 19376982 19377223 repeat
10 1937707 1937732 repeat
10 19377370 19377429 repeat
10 19379129 19379237 repeat
10 19379140 19379240 repeat
10 19379213 19379236 repeat
10 19379278 19379311 repeat
10 19379371 19379434 repeat
10 1937953 1938048 repeat
10 19379732 19379767 repeat
10 19379785 19379837 repeat
10 19379968 19380096 repeat
10 19380685 19380736 repeat
10 1938111 1938155 repeat
10 1938157 1938591 repeat
10 19381651 19382288 repeat
10 19381751 19381784 repeat
10 19382255 19382302 repeat
10 19382568 19382614 repeat
10 19382775 19382818 repeat
10 19382900 19383051 repeat
10 19382971 19383123 repeat
10 19382971 19383132 repeat
10 19383125 19383254 repeat
10 19383499 19383624 repeat
10 19383834 19384225 repeat
10 19384413 19385288 repeat
10 19385411 19385558 repeat
10 19385635 19385960 repeat
10 19385896 19385920 repeat
10 19386198 19388314 repeat
10 19386423 19386489 repeat
10 1938656 1938741 repeat
10 19387101 19387154 repeat
10 19387446 19387492 repeat
10 19388364 19389757 repeat
10 19388946 19388991 repeat
10 19389116 19389162 repeat
10 19389283 19389303 repeat
10 19389304 19389335 repeat
10 19389425 19389464 repeat
10 19389851 19389891 repeat
10 19389868 19390652 repeat
10 19390585 19390612 repeat
10 19390890 19392056 repeat
10 19391115 19391181 repeat
10 19391793 19391846 repeat
10 19392102 19392721 repeat
10 19392222 19392239 repeat
10 19392223 19392239 repeat
10 19392712 19392747 repeat
10 19392854 19393018 repeat
10 19393350 19393723 repeat
10 19393561 19393605 repeat
10 19393866 19393957 repeat
10 19394119 19394330 repeat
10 19394664 19394718 repeat
10 19394664 19394967 repeat
10 19394947 19394974 repeat
10 19395016 19395951 repeat
10 19395547 19395571 repeat
10 19395988 19396015 repeat
10 19396720 19397069 repeat
10 19397874 19398044 repeat
10 19398400 19398815 repeat
10 19398900 19399728 repeat
10 19400292 19400343 repeat
10 19400483 19400786 repeat
10 19400829 19401600 repeat
10 19401642 19401856 repeat
10 19401901 19403838 repeat
10 1940379 1940603 repeat
10 19403901 19409813 repeat
10 19408511 19408539 repeat
10 19408569 19408638 repeat
10 19410439 19422975 repeat
10 1941193 1941302 repeat
10 1941951 1942091 repeat
10 19421758 19421805 repeat
10 19423256 19423537 repeat
10 19424386 19424762 repeat
10 19424423 19424479 repeat
10 19424865 19424940 repeat
10 19425501 19425684 repeat
10 19426077 19426661 repeat
10 19426959 19436764 repeat
10 19427221 19427247 repeat
10 1942728 1942824 repeat
10 19427789 19427816 repeat
10 1943398 1943455 repeat
10 1943456 1943499 repeat
10 19434609 19434636 repeat
10 19438562 19438627 repeat
10 19438946 19439099 repeat
10 19439100 19439147 repeat
10 19439148 19439957 repeat
10 19439268 19439312 repeat
10 19439347 19439421 repeat
10 19439581 19439664 repeat
10 19439682 19439757 repeat
10 19439682 19439841 repeat
10 19439682 19439934 repeat
10 19439818 19439934 repeat
10 19440045 19440061 repeat
10 19440600 19440652 repeat
10 19441335 19441376 repeat
10 19441751 19442284 repeat
10 19442285 19442326 repeat
10 19442327 19445875 repeat
10 1944400 1944648 repeat
10 19446163 19446207 repeat
10 19446333 19446357 repeat
10 19446333 19446359 repeat
10 19446333 19446381 repeat
10 19446333 19446468 repeat
10 19446349 19446473 repeat
10 19446434 19446508 repeat
10 19446476 19446508 repeat
10 19446940 19447015 repeat
10 19446943 19446961 repeat
10 19447102 19448018 repeat
10 19447640 19447675 repeat
10 19448019 19448072 repeat
10 19448165 19459365 repeat
10 19448856 19448891 repeat
10 19448858 19448890 repeat
10 19449215 19449239 repeat
10 19449505 19449575 repeat
10 19450280 19450299 repeat
10 19450326 19450359 repeat
10 1945352 1945424 repeat
10 19456417 19456460 repeat
10 1945989 1946526 repeat
10 19459983 19467405 repeat
10 19460847 19460887 repeat
10 19461130 19461171 repeat
10 19461444 19461491 repeat
10 194615 195588 repeat
10 19465 19494 repeat
10 1946584 1947213 repeat
10 19467850 19467975 repeat
10 19468097 19468146 repeat
10 194681 194720 repeat
10 19468156 19468308 repeat
10 19468506 19468938 repeat
10 19468775 19468812 repeat
10 19470023 19470153 repeat
10 19470518 19476019 repeat
10 19475223 19475251 repeat
10 19475223 19475312 repeat
10 19475265 19475312 repeat
10 19475414 19475452 repeat
10 19476095 19477851 repeat
10 19476219 19476232 repeat
10 19476233 19476280 repeat
10 19477766 19477998 repeat
10 19477852 19477998 repeat
10 19478218 19479230 repeat
10 19479074 19479123 repeat
10 19479281 19494305 repeat
10 19481015 19481049 repeat
10 19484387 19484423 repeat
10 1948612 1948635 repeat
10 1949139 1949413 repeat
10 19491633 19491669 repeat
10 19491634 19491699 repeat
10 1949505 1949770 repeat
10 19495496 19495543 repeat
10 19495665 19495704 repeat
10 1949606 1949669 repeat
10 19496368 19496535 repeat
10 19496669 19496737 repeat
10 19496873 19500000 repeat
10 19500001 19510159 repeat
10 1950049 1950230 repeat
10 1950322 1950393 repeat
10 1950590 1950607 repeat
10 19510160 19510221 repeat
10 19510222 19517577 repeat
10 19510652 19510702 repeat
10 19511361 19511405 repeat
10 19512714 19512775 repeat
10 19512871 19512901 repeat
10 19514034 19514071 repeat
10 19514502 19514552 repeat
10 19515211 19515255 repeat
10 19517639 19518502 repeat
10 19518503 19518558 repeat
10 19518559 19520620 repeat
10 19519591 19519656 repeat
10 19519613 19519656 repeat
10 19520562 19520596 repeat
10 19520587 19520624 repeat
10 19522045 19522067 repeat
10 19522259 19522554 repeat
10 19522618 19523338 repeat
10 19523700 19523734 repeat
10 19523997 19524032 repeat
10 19524166 19524202 repeat
10 19524292 19524413 repeat
10 19525072 19526407 repeat
10 19525673 19525764 repeat
10 19527067 19527840 repeat
10 19527493 19527510 repeat
10 19527510 19527533 repeat
10 19527897 19528131 repeat
10 19528452 19528759 repeat
10 19528978 19529233 repeat
10 19528985 19529057 repeat
10 19529175 19529200 repeat
10 19529301 19529347 repeat
10 19529353 19529653 repeat
10 19530788 19530838 repeat
10 19530936 19531897 repeat
10 19531104 19531176 repeat
10 19531727 19531770 repeat
10 19532503 19532565 repeat
10 19533072 19533181 repeat
10 19533286 19533860 repeat
10 19533905 19533975 repeat
10 19534266 19534519 repeat
10 19534513 19534536 repeat
10 19534520 19534536 repeat
10 19534561 19534722 repeat
10 19535096 19535220 repeat
10 19535182 19535231 repeat
10 19535223 19535301 repeat
10 19535369 19537317 repeat
10 19535500 19535524 repeat
10 19535934 19535969 repeat
10 19536410 19536445 repeat
10 19536593 19536663 repeat
10 19536793 19536831 repeat
10 19537696 19537968 repeat
10 19538694 19538805 repeat
10 1953896 1953923 repeat
10 1954003 1954131 repeat
10 1954027 1954131 repeat
10 19541283 19541357 repeat
10 19541382 19541980 repeat
10 19542052 19542683 repeat
10 19542658 19542691 repeat
10 19542692 19542718 repeat
10 19542719 19542726 repeat
10 19542828 19580151 repeat
10 1954370 1954407 repeat
10 1954447 1955230 repeat
10 19549 19903 repeat
10 1955064 1955097 repeat
10 1955115 1955158 repeat
10 1955115 1955194 repeat
10 19551210 19551266 repeat
10 19551299 19551353 repeat
10 19551299 19551355 repeat
10 1955260 1955305 repeat
10 1955306 1955315 repeat
10 1955321 1956424 repeat
10 1955994 1956032 repeat
10 1956001 1956029 repeat
10 1956003 1956029 repeat
10 19561849 19561888 repeat
10 1956473 1956851 repeat
10 1956528 1956555 repeat
10 1956842 1956864 repeat
10 1957141 1957438 repeat
10 19573079 19573107 repeat
10 19573083 19573230 repeat
10 19573567 19573596 repeat
10 19573614 19573658 repeat
10 1957486 1958092 repeat
10 19579306 19579378 repeat
10 19580989 19586648 repeat
10 19585482 19585505 repeat
10 1958568 1958734 repeat
10 1958646 1958713 repeat
10 19586711 19589046 repeat
10 19589209 19592187 repeat
10 1958924 1959531 repeat
10 19592332 19592356 repeat
10 19592332 19592359 repeat
10 19592332 19592363 repeat
10 19592332 19592436 repeat
10 19592332 19592445 repeat
10 19592357 19592409 repeat
10 19592357 19592410 repeat
10 19592360 19592446 repeat
10 19592410 19592703 repeat
10 19592447 19592457 repeat
10 19592695 19592734 repeat
10 19592696 19592734 repeat
10 19592697 19592734 repeat
10 19592768 19595151 repeat
10 195930 195950 repeat
10 19593196 19593289 repeat
10 1959369 1959397 repeat
10 1959369 1959398 repeat
10 19595485 19597219 repeat
10 1959652 1959691 repeat
10 19597484 19598199 repeat
10 19598317 19599497 repeat
10 19598501 19598528 repeat
10 19598531 19599259 repeat
10 19598531 19599307 repeat
10 19598649 19599307 repeat
10 19599106 19599307 repeat
10 19599262 19599310 repeat
10 19599538 19599611 repeat
10 19599612 19599626 repeat
10 19599746 19599998 repeat
10 19600035 19600593 repeat
10 19600372 19600458 repeat
10 19600372 19600496 repeat
10 19601179 19601425 repeat
10 19602061 19607010 repeat
10 19605793 19605819 repeat
10 1960645 1960682 repeat
10 19607081 19607194 repeat
10 19607276 19607947 repeat
10 1960747 1960781 repeat
10 19608604 19608665 repeat
10 19608675 19610840 repeat
10 19609600 19609629 repeat
10 19609696 19609724 repeat
10 19612060 19612441 repeat
10 19612604 19612999 repeat
10 19614890 19614959 repeat
10 19614905 19614942 repeat
10 19615047 19615119 repeat
10 19616726 19617597 repeat
10 19617782 19617818 repeat
10 19618280 19618400 repeat
10 1961840 1962602 repeat
10 19618923 19619755 repeat
10 19619859 19620319 repeat
10 19620184 19620225 repeat
10 19620187 19620225 repeat
10 19620320 19620367 repeat
10 19620368 19620556 repeat
10 19620420 19620469 repeat
10 19620557 19620618 repeat
10 19620620 19620698 repeat
10 19621303 19621345 repeat
10 19621920 19622150 repeat
10 19622334 19626467 repeat
10 1962293 1962325 repeat
10 19623396 19623430 repeat
10 1962429 1962454 repeat
10 19626519 19626701 repeat
10 1962719 1963156 repeat
10 19627275 19627317 repeat
10 19627892 19628122 repeat
10 19628306 19629222 repeat
10 19630390 19631636 repeat
10 19630551 19630573 repeat
10 19630623 19630672 repeat
10 19631690 19637587 repeat
10 1963222 1963530 repeat
10 19634740 19634756 repeat
10 19634971 19635014 repeat
10 19634971 19635025 repeat
10 19634998 19635025 repeat
10 19636775 19636803 repeat
10 19637665 19639736 repeat
10 19638091 19638169 repeat
10 19638733 19638782 repeat
10 19638857 19638879 repeat
10 19639156 19639188 repeat
10 19641366 19641544 repeat
10 19641633 19642290 repeat
10 1964263 1964404 repeat
10 19643525 19644407 repeat
10 19644761 19645680 repeat
10 19645278 19645307 repeat
10 19645529 19645559 repeat
10 1964677 1964737 repeat
10 19647072 19647125 repeat
10 19647634 19647698 repeat
10 1964807 1970910 repeat
10 1964884 1964914 repeat
10 19649163 19649421 repeat
10 19649573 19649666 repeat
10 19649718 19649800 repeat
10 19650849 19650898 repeat
10 19651076 19651964 repeat
10 19651150 19651191 repeat
10 19651707 19651738 repeat
10 19651707 19651758 repeat
10 19652680 19652880 repeat
10 19654011 19654053 repeat
10 19654286 19654623 repeat
10 19655517 19655539 repeat
10 19655873 19655909 repeat
10 19655873 19658111 repeat
10 19656458 19656501 repeat
10 19658228 19659488 repeat
10 19658396 19658442 repeat
10 19658913 19658954 repeat
10 19659759 19660054 repeat
10 19660136 19661353 repeat
10 19661679 19661805 repeat
10 19662096 19662460 repeat
10 19662676 19662801 repeat
10 19663014 19663140 repeat
10 19663866 19663933 repeat
10 19664023 19665776 repeat
10 19664086 19664120 repeat
10 19664575 19664626 repeat
10 19664591 19664626 repeat
10 19665862 19665893 repeat
10 19665951 19666532 repeat
10 19667080 19667124 repeat
10 19667084 19667767 repeat
10 19667333 19667349 repeat
10 19667333 19667352 repeat
10 19667333 19667353 repeat
10 19667478 19667595 repeat
10 19667597 19667625 repeat
10 19668631 19668746 repeat
10 19669827 19669926 repeat
10 19670149 19670168 repeat
10 19671419 19671459 repeat
10 1967177 1967200 repeat
10 1967206 1967247 repeat
10 1967208 1967247 repeat
10 19672849 19672937 repeat
10 19674163 19674634 repeat
10 19674378 19674424 repeat
10 19674692 19674749 repeat
10 19675514 19675717 repeat
10 19675742 19675797 repeat
10 19675794 19676137 repeat
10 19677557 19679779 repeat
10 19679657 19679699 repeat
10 19679824 19679868 repeat
10 19680381 19680566 repeat
10 19680814 19680852 repeat
10 19680966 19681004 repeat
10 19681035 19682544 repeat
10 19681485 19681523 repeat
10 19682052 19682092 repeat
10 19682769 19682798 repeat
10 19683215 19683248 repeat
10 19683361 19683400 repeat
10 19683865 19700000 repeat
10 19700001 19704236 repeat
10 19700094 19700126 repeat
10 19700807 19700839 repeat
10 19703613 19703629 repeat
10 19704317 19704360 repeat
10 19704729 19704773 repeat
10 19705129 19705191 repeat
10 19705514 19705540 repeat
10 19705915 19706906 repeat
10 19707109 19707694 repeat
10 19708191 19709165 repeat
10 19709212 19710947 repeat
10 19710616 19710660 repeat
10 19710870 19710903 repeat
10 19710992 19719296 repeat
10 19711178 19711204 repeat
10 1971137 1971502 repeat
10 19712330 19712358 repeat
10 19712584 19712622 repeat
10 19713008 19713025 repeat
10 19713344 19713363 repeat
10 19713364 19713375 repeat
10 19714272 19714305 repeat
10 1971549 1971654 repeat
10 1971864 1976233 repeat
10 19719254 19719291 repeat
10 19719297 19719349 repeat
10 19719350 19723972 repeat
10 19720405 19720444 repeat
10 19720428 19720482 repeat
10 19720638 19720697 repeat
10 19722272 19722326 repeat
10 19722360 19722403 repeat
10 19723311 19723332 repeat
10 19723934 19723958 repeat
10 19723975 19724024 repeat
10 1972410 1972506 repeat
10 19724123 19732573 repeat
10 19725080 19725119 repeat
10 19725103 19725157 repeat
10 19725313 19725372 repeat
10 197271 197312 repeat
10 19728389 19728421 repeat
10 19729695 19729724 repeat
10 19729696 19729724 repeat
10 19732729 19732956 repeat
10 19733040 19733409 repeat
10 19733691 19733901 repeat
10 19733948 19734135 repeat
10 19734261 19734302 repeat
10 19735328 19735423 repeat
10 19735611 19736943 repeat
10 19735728 19735818 repeat
10 19735753 19735796 repeat
10 19735770 19735827 repeat
10 19735775 19735827 repeat
10 19736802 19736851 repeat
10 19737359 19738208 repeat
10 19737831 19737869 repeat
10 19737994 19738023 repeat
10 19738309 19739216 repeat
10 1973903 1973937 repeat
10 19739297 19739771 repeat
10 19739833 19740638 repeat
10 19740164 19740197 repeat
10 19740164 19740251 repeat
10 19740181 19740232 repeat
10 19740682 19740896 repeat
10 19740940 19741257 repeat
10 19741462 19741756 repeat
10 19743793 19747271 repeat
10 197461 197487 repeat
10 19747149 19747223 repeat
10 19747374 19747412 repeat
10 19748066 19748335 repeat
10 19748309 19748345 repeat
10 19748907 19749305 repeat
10 19750025 19750055 repeat
10 19751513 19751715 repeat
10 19751746 19751863 repeat
10 19751930 19762182 repeat
10 1975379 1975434 repeat
10 19757140 19757176 repeat
10 1975837 1975962 repeat
10 1975917 1976032 repeat
10 197592 197614 repeat
10 1975982 1976031 repeat
10 19762184 19762264 repeat
10 19762184 19762277 repeat
10 19762275 19762303 repeat
10 19762275 19762853 repeat
10 1976284 1976349 repeat
10 19763347 19763540 repeat
10 19763724 19766186 repeat
10 19766418 19766866 repeat
10 19766928 19773634 repeat
10 1977015 1977127 repeat
10 19771130 19771159 repeat
10 19771131 19771162 repeat
10 1977334 1981226 repeat
10 19773715 19773775 repeat
10 19773892 19774688 repeat
10 19774379 19774442 repeat
10 19774482 19774528 repeat
10 19774697 19774761 repeat
10 19774762 19775655 repeat
10 19775147 19775184 repeat
10 19775594 19775668 repeat
10 19776543 19777605 repeat
10 19776809 19776852 repeat
10 19777822 19778384 repeat
10 19779099 19779184 repeat
10 19779501 19779648 repeat
10 19780350 19780611 repeat
10 19780682 19780741 repeat
10 19780934 19781043 repeat
10 19780934 19781081 repeat
10 19781136 19781274 repeat
10 19781184 19781215 repeat
10 19781217 19781275 repeat
10 19781299 19781323 repeat
10 19781341 19781427 repeat
10 19781445 19781720 repeat
10 19781860 19782837 repeat
10 197844 197938 repeat
10 19786367 19786503 repeat
10 19787773 19787947 repeat
10 19787796 19787836 repeat
10 19788082 19788117 repeat
10 19788274 19788340 repeat
10 19788691 19788803 repeat
10 19788846 19788930 repeat
10 19789777 19790023 repeat
10 19790191 19790382 repeat
10 19790449 19790587 repeat
10 19790913 19791713 repeat
10 19791819 19800000 repeat
10 19792389 19792444 repeat
10 1979263 1979302 repeat
10 19800001 19800284 repeat
10 19800285 19800327 repeat
10 19800328 19811550 repeat
10 1980098 1980149 repeat
10 19803322 19803374 repeat
10 198113 198337 repeat
10 19811494 19811545 repeat
10 19811551 19811598 repeat
10 19811599 19813936 repeat
10 1981289 1981406 repeat
10 19812908 19812963 repeat
10 19814027 19814073 repeat
10 19814124 19814163 repeat
10 19814250 19815377 repeat
10 19814778 19814807 repeat
10 19815518 19815576 repeat
10 19815518 19815808 repeat
10 19816065 19816273 repeat
10 19816382 19816565 repeat
10 19817015 19817231 repeat
10 19817297 19820788 repeat
10 19817356 19817372 repeat
10 1981837 1982039 repeat
10 19820864 19821469 repeat
10 1982106 1982356 repeat
10 19821381 19821455 repeat
10 19821537 19821557 repeat
10 19821704 19821787 repeat
10 19821904 19821981 repeat
10 19821947 19821982 repeat
10 19822004 19822376 repeat
10 19822033 19822073 repeat
10 19822652 19822884 repeat
10 19823365 19823675 repeat
10 19823698 19823730 repeat
10 19823743 19824209 repeat
10 19823887 19823913 repeat
10 19823914 19823925 repeat
10 19823987 19824045 repeat
10 19824272 19830287 repeat
10 1982500 1982695 repeat
10 1982679 1982725 repeat
10 1982702 1982725 repeat
10 19829506 19829538 repeat
10 1982960 1983047 repeat
10 1983056 1983427 repeat
10 19830624 19831087 repeat
10 19831242 19831581 repeat
10 19831419 19831453 repeat
10 19831759 19831820 repeat
10 19833712 19834007 repeat
10 19834133 19834727 repeat
10 1983473 1986088 repeat
10 19834875 19834936 repeat
10 19835063 19835169 repeat
10 19835170 19835223 repeat
10 19835224 19835869 repeat
10 19835232 19835287 repeat
10 19835670 19835691 repeat
10 19835716 19835756 repeat
10 19835762 19835786 repeat
10 19835787 19835806 repeat
10 19836110 19836390 repeat
10 1983648 1983683 repeat
10 19837144 19837302 repeat
10 19837848 19840085 repeat
10 19838379 19838416 repeat
10 19838848 19838878 repeat
10 19840600 19841487 repeat
10 19840964 19840989 repeat
10 19842319 19847829 repeat
10 19845101 19845170 repeat
10 19848416 19848456 repeat
10 19848594 19848624 repeat
10 19851124 19851244 repeat
10 19851396 19851424 repeat
10 19851462 19852938 repeat
10 19853137 19859866 repeat
10 19855281 19855320 repeat
10 198560 198792 repeat
10 19858950 19858994 repeat
10 19859867 19859899 repeat
10 19859928 19894014 repeat
10 1986144 1986177 repeat
10 1986178 1986228 repeat
10 1986590 1989023 repeat
10 1989187 1989295 repeat
10 19894066 19899999 repeat
10 19894128 19894167 repeat
10 1989608 1989742 repeat
10 1989847 1989977 repeat
10 19900001 19903592 repeat
10 19900256 19900310 repeat
10 19901230 19901257 repeat
10 19903006 19903028 repeat
10 19903593 19903635 repeat
10 19903636 19903707 repeat
10 19903878 19904052 repeat
10 1990392 1990880 repeat
10 19904949 19906463 repeat
10 19906493 19906556 repeat
10 19906506 19906792 repeat
10 19906857 19907057 repeat
10 19907208 19907454 repeat
10 19907483 19907521 repeat
10 19907640 19907935 repeat
10 19907828 19907922 repeat
10 19908201 19908562 repeat
10 19908871 19909351 repeat
10 19909962 19909991 repeat
10 1991001 1991501 repeat
10 19910386 19911555 repeat
10 19910479 19910518 repeat
10 1991159 1991210 repeat
10 19911699 19911993 repeat
10 19912060 19915280 repeat
10 1991267 1991354 repeat
10 1991267 1991355 repeat
10 19914073 19914097 repeat
10 19914117 19914160 repeat
10 19915281 19915336 repeat
10 19915337 19915822 repeat
10 19915417 19915436 repeat
10 19915645 19915672 repeat
10 19915708 19915733 repeat
10 19915823 19915868 repeat
10 19916006 19916045 repeat
10 19916208 19916236 repeat
10 19916426 19916447 repeat
10 19916448 19916465 repeat
10 19917670 19917709 repeat
10 19917754 19917788 repeat
10 19917845 19918101 repeat
10 1991799 1992134 repeat
10 19918307 19918790 repeat
10 19919513 19919605 repeat
10 19919702 19942539 repeat
10 19919854 19919908 repeat
10 19920331 19920354 repeat
10 19920595 19920650 repeat
10 1992176 1992361 repeat
10 19922776 19922805 repeat
10 19927451 19927497 repeat
10 1993143 1993259 repeat
10 1993477 1993931 repeat
10 19939222 19939273 repeat
10 1994159 1994475 repeat
10 1994237 1994296 repeat
10 19942585 19943424 repeat
10 19943064 19943079 repeat
10 19943080 19943128 repeat
10 19943129 19943178 repeat
10 19943179 19943223 repeat
10 19943541 19956373 repeat
10 1994964 1995781 repeat
10 19956461 19956508 repeat
10 19956463 19958133 repeat
10 19957896 19957923 repeat
10 19957896 19957931 repeat
10 19958135 19958263 repeat
10 19958382 19959918 repeat
10 1995887 1997756 repeat
10 19960006 19960326 repeat
10 1996013 1996079 repeat
10 1996029 1996082 repeat
10 1996036 1996082 repeat
10 19960570 19960673 repeat
10 19961732 19961852 repeat
10 19962814 19982982 repeat
10 19971529 19971564 repeat
10 19971564 19971609 repeat
10 1997711 1997740 repeat
10 1997769 1997787 repeat
10 19979498 19979540 repeat
10 1997951 1998131 repeat
10 19982720 19982754 repeat
10 19983197 19983260 repeat
10 19983197 19983265 repeat
10 19983205 20000000 repeat
10 1998411 1998620 repeat
10 19987812 19987857 repeat
10 19987812 19987858 repeat
10 19987812 19987859 repeat
10 1999237 1999376 repeat
10 1999472 2000000 repeat
10 1999631 1999662 repeat
10 1999663 1999711 repeat
10 20000001 20001256 repeat
10 2000001 2000224 repeat
10 20001766 20011974 repeat
10 2000774 2000992 repeat
10 20009936 20009971 repeat
10 2001041 2001690 repeat
10 20012503 20012608 repeat
10 20013234 20013488 repeat
10 20013420 20013455 repeat
10 20013611 20013677 repeat
10 20014680 20014721 repeat
10 20015434 20015665 repeat
10 20015911 20018462 repeat
10 2001756 2001859 repeat
10 20020127 20020229 repeat
10 20020575 20020608 repeat
10 20020847 20021019 repeat
10 20021413 20021744 repeat
10 20021646 20021662 repeat
10 20021937 20022254 repeat
10 2002198 2002514 repeat
10 20022667 20026007 repeat
10 20022669 20022688 repeat
10 2002631 2002728 repeat
10 20026382 20026463 repeat
10 20026693 20026722 repeat
10 20027306 20027543 repeat
10 20027367 20027405 repeat
10 20028001 20028321 repeat
10 20029152 20033344 repeat
10 20029545 20029572 repeat
10 20029712 20029734 repeat
10 20029796 20029819 repeat
10 20029935 20029956 repeat
10 2003031 2003270 repeat
10 20030729 20030762 repeat
10 20031113 20031153 repeat
10 20033457 20033610 repeat
10 20033831 20035081 repeat
10 20034320 20034377 repeat
[truncated: 32,994,614 more chars]
