# Supplementary material for: Large haploblocks underlie rapid adaptation in the invasive weed Ambrosia artemisiifolia
Source: Nat Commun. 2023 Mar 27;14:1717. doi: 10.1038/s41467-023-37303-4 (PMC10042993; doi:10.1038/s41467-023-37303-4)
Supplement: Supplementary file 6 — Source Data [file 41467_2023_37303_MOESM6_ESM.zip › battlayetal2023-sourcedata/battlayetal2023-sourcedata-fig1/hap1-gene.txt]

1	338159	341662	gene
1	365228	367605	gene
1	379097	386677	gene
1	344621	349594	gene
1	403207	405745	gene
1	466412	474501	gene
1	390841	407999	gene
1	412677	430271	gene
1	455040	458061	gene
1	572029	575209	gene
1	580973	583666	gene
1	574333	578505	gene
1	628499	632317	gene
1	588550	591308	gene
1	634916	638599	gene
1	641536	652393	gene
1	657683	664209	gene
1	722453	726485	gene
1	728952	732437	gene
1	690736	694637	gene
1	702395	707049	gene
1	758394	762733	gene
1	823601	828802	gene
1	895732	900735	gene
1	911216	917047	gene
1	891006	895120	gene
1	963857	967278	gene
1	1098535	1100873	gene
1	1147318	1158832	gene
1	1164149	1169772	gene
1	1308275	1315813	gene
1	1318190	1322732	gene
1	1400863	1404103	gene
1	1405968	1411235	gene
1	1418243	1421525	gene
1	1429558	1432618	gene
1	1435820	1438195	gene
1	1454268	1484180	gene
1	1489547	1505856	gene
1	1517948	1520673	gene
1	1553686	1557358	gene
1	1561170	1566424	gene
1	1506688	1510825	gene
1	1527918	1531149	gene
1	1557529	1559846	gene
1	1566956	1570676	gene
1	1578409	1583025	gene
1	1659430	1663153	gene
1	1612233	1619884	gene
1	1752729	1762553	gene
1	1790041	1797148	gene
1	1800921	1806077	gene
1	1863949	1867639	gene
1	1872961	1880492	gene
1	1802054	1819184	gene
1	1838094	1845984	gene
1	1880682	1887103	gene
1	1889773	1892366	gene
1	1900152	1906721	gene
1	1924109	1927906	gene
1	1916149	1923154	gene
1	1928098	1931780	gene
1	1938659	1940997	gene
1	2059383	2063439	gene
1	2097001	2099679	gene
1	2105198	2114058	gene
1	2140329	2147388	gene
1	2153355	2169464	gene
1	2213010	2220288	gene
1	2242952	2248349	gene
1	2187836	2197234	gene
1	2254861	2259520	gene
1	2260460	2264908	gene
1	2265993	2270843	gene
1	2274040	2284071	gene
1	2285700	2290796	gene
1	2355885	2362173	gene
1	2348220	2351242	gene
1	2387183	2401286	gene
1	2414750	2420500	gene
1	2548263	2552728	gene
1	2588832	2595586	gene
1	2644968	2649014	gene
1	2639905	2643281	gene
1	2681508	2688792	gene
1	2691283	2696141	gene
1	2762160	2766828	gene
1	2791941	2802463	gene
1	2803977	2810062	gene
1	2837247	2843135	gene
1	2853377	2856686	gene
1	2813909	2820435	gene
1	2894725	2899307	gene
1	3027276	3040021	gene
1	3014933	3025712	gene
1	3146715	3150140	gene
1	3150647	3154925	gene
1	3156597	3161906	gene
1	3077936	3082976	gene
1	3083298	3095678	gene
1	3166258	3178889	gene
1	3262585	3266873	gene
1	3285372	3287666	gene
1	3332051	3335306	gene
1	3353672	3361433	gene
1	3364899	3368333	gene
1	3338634	3343971	gene
1	3368764	3372682	gene
1	3383993	3387053	gene
1	3399156	3405794	gene
1	3409630	3419981	gene
1	3468172	3478821	gene
1	3434518	3439348	gene
1	3449637	3456878	gene
1	3479793	3484594	gene
1	3486465	3492278	gene
1	3499125	3503183	gene
1	3504330	3506689	gene
1	3536632	3542723	gene
1	3507861	3516092	gene
1	3545081	3549949	gene
1	3553627	3557444	gene
1	3575986	3578775	gene
1	3584864	3597621	gene
1	3642384	3646640	gene
1	3660193	3664949	gene
1	3600920	3616543	gene
1	3637455	3640320	gene
1	3650379	3657098	gene
1	3676691	3691448	gene
1	3703788	3708363	gene
1	3708502	3720333	gene
1	3722314	3737006	gene
1	3747693	3750805	gene
1	3777752	3786305	gene
1	3693965	3701128	gene
1	3723469	3757454	gene
1	3762831	3769193	gene
1	3803461	3812188	gene
1	3836511	3846084	gene
1	3856330	3860599	gene
1	3879518	3882831	gene
1	3848297	3853362	gene
1	3862083	3864518	gene
1	3968765	3971876	gene
1	3975154	3981780	gene
1	3890466	3898894	gene
1	3996836	3999248	gene
1	4002513	4006974	gene
1	4029700	4035440	gene
1	4008903	4016532	gene
1	4063718	4067640	gene
1	4104880	4108792	gene
1	4160660	4163288	gene
1	4083507	4086108	gene
1	4086132	4090331	gene
1	4108456	4114255	gene
1	4116512	4123395	gene
1	4163465	4180363	gene
1	4241537	4245623	gene
1	4199109	4203155	gene
1	4209801	4217378	gene
1	4226398	4228717	gene
1	4229436	4235661	gene
1	4284578	4291410	gene
1	4318610	4333228	gene
1	4337233	4342972	gene
1	4345496	4352295	gene
1	4360109	4367934	gene
1	4371586	4379272	gene
1	4382687	4387207	gene
1	4408533	4412879	gene
1	4443365	4446903	gene
1	4450861	4455822	gene
1	4431805	4436271	gene
1	4460636	4466581	gene
1	4497474	4501520	gene
1	4575585	4579895	gene
1	4608175	4612089	gene
1	4665686	4673362	gene
1	4679907	4689146	gene
1	4593127	4597734	gene
1	4623116	4625817	gene
1	4655018	4658173	gene
1	4674068	4678833	gene
1	4694327	4702319	gene
1	4761170	4764416	gene
1	4716537	4722451	gene
1	4806583	4809296	gene
1	4855469	4858067	gene
1	4941183	4946573	gene
1	4919508	4922550	gene
1	5034063	5038909	gene
1	4988663	4995534	gene
1	5108534	5118639	gene
1	5076432	5094164	gene
1	5097582	5102629	gene
1	5120542	5123763	gene
1	5139022	5145068	gene
1	5177440	5180573	gene
1	5200312	5211371	gene
1	5270112	5274762	gene
1	5275268	5281591	gene
1	5306074	5320685	gene
1	5381760	5386219	gene
1	5322370	5330537	gene
1	5373867	5380219	gene
1	5411250	5415479	gene
1	5458225	5460498	gene
1	5574540	5577616	gene
1	5581497	5584971	gene
1	5618056	5624959	gene
1	5670381	5676254	gene
1	5626141	5628552	gene
1	5631065	5635398	gene
1	5679669	5684154	gene
1	5685329	5689065	gene
1	5793844	5799517	gene
1	5854463	5858514	gene
1	5865557	5868081	gene
1	5895992	5898537	gene
1	5900283	5904827	gene
1	5927904	5936853	gene
1	5945480	5948442	gene
1	5948572	5955282	gene
1	5977256	5981440	gene
1	6055301	6058857	gene
1	6000671	6005498	gene
1	6006568	6010976	gene
1	6014084	6023614	gene
1	6061701	6067725	gene
1	6069231	6075130	gene
1	6076705	6082841	gene
1	6089490	6094084	gene
1	6126531	6129920	gene
1	6138624	6141069	gene
1	6216440	6228935	gene
1	6248129	6250525	gene
1	6258768	6261961	gene
1	6671163	6675454	gene
1	6653139	6664537	gene
1	6848545	6851061	gene
1	6834207	6839141	gene
1	6900203	6903538	gene
1	6926942	6929667	gene
1	7046416	7054504	gene
1	7058983	7061719	gene
1	7068617	7073378	gene
1	7211366	7213849	gene
1	7218367	7220586	gene
1	7298691	7302648	gene
1	7412487	7414896	gene
1	7543730	7555937	gene
1	7668718	7671011	gene
1	7700447	7703100	gene
1	7861445	7865716	gene
1	7798879	7802408	gene
1	7948093	7950529	gene
1	7990832	7997231	gene
1	7997278	8000936	gene
1	8104933	8108029	gene
1	8161947	8164963	gene
1	8108049	8110301	gene
1	8214905	8218752	gene
1	8340996	8343952	gene
1	8379319	8385561	gene
1	8429169	8441913	gene
1	8417880	8420698	gene
1	8434811	8439228	gene
1	8439315	8446044	gene
1	8448287	8450904	gene
1	8450951	8453310	gene
1	8454257	8457729	gene
1	8521409	8524905	gene
1	8603465	8605804	gene
1	8629717	8634215	gene
1	8645667	8658970	gene
1	8637964	8640897	gene
1	8640930	8645920	gene
1	8661512	8665338	gene
1	8764983	8770085	gene
1	8781031	8785052	gene
1	8679626	8682283	gene
1	8684082	8690575	gene
1	8790727	8811377	gene
1	8817783	8829774	gene
1	8842230	8862299	gene
1	8908411	8911154	gene
1	9031252	9037892	gene
1	9222618	9224827	gene
1	9321710	9326098	gene
1	9331792	9334173	gene
1	9376901	9387221	gene
1	9475396	9478917	gene
1	9488708	9512863	gene
1	9523148	9525767	gene
1	9532555	9535275	gene
1	9536383	9543097	gene
1	9555671	9559298	gene
1	9562431	9567662	gene
1	9593726	9596466	gene
1	9650340	9655278	gene
1	9664485	9679978	gene
1	9634086	9638505	gene
1	9638571	9642880	gene
1	9683840	9687625	gene
1	9689068	9697269	gene
1	9697356	9703195	gene
1	9798322	9802142	gene
1	9815785	9823499	gene
1	9826248	9829735	gene
1	9903646	9909153	gene
1	9960885	9966789	gene
1	10078978	10082711	gene
1	10041579	10047485	gene
1	10047572	10051874	gene
1	10125888	10128719	gene
1	10231704	10235960	gene
1	10309108	10314726	gene
1	10495145	10504474	gene
1	10548634	10552302	gene
1	10619915	10622175	gene
1	10790613	10799290	gene
1	10807560	10812179	gene
1	10953934	10956408	gene
1	10988505	10993671	gene
1	11031254	11034122	gene
1	10996272	11003151	gene
1	11007227	11012699	gene
1	11038142	11040561	gene
1	11041674	11048221	gene
1	11111073	11115329	gene
1	11126625	11129118	gene
1	11170840	11175110	gene
1	11176608	11188409	gene
1	11126948	11129458	gene
1	11159511	11163053	gene
1	11188998	11192329	gene
1	11271922	11274698	gene
1	11489809	11500657	gene
1	11540320	11544971	gene
1	11563336	11566906	gene
1	11724576	11728499	gene
1	11728951	11737157	gene
1	11802418	11804636	gene
1	11823852	11826993	gene
1	11848903	11852674	gene
1	11974654	11977570	gene
1	12002711	12007290	gene
1	12065866	12069681	gene
1	12103319	12106525	gene
1	12134365	12138526	gene
1	12153281	12157101	gene
1	12122430	12130366	gene
1	12157324	12162100	gene
1	12248254	12252075	gene
1	12279593	12284323	gene
1	12486112	12489932	gene
1	12863685	12868023	gene
1	12954438	12957979	gene
1	13135754	13140856	gene
1	13142419	13145286	gene
1	13162177	13166133	gene
1	13188470	13197230	gene
1	13234433	13239335	gene
1	13200077	13204059	gene
1	13262623	13266815	gene
1	13360533	13363406	gene
1	13400140	13408282	gene
1	13423857	13436157	gene
1	13466183	13471054	gene
1	13538147	13541284	gene
1	13550848	13557441	gene
1	13485591	13491044	gene
1	13501815	13504808	gene
1	13663276	13668469	gene
1	13860762	13863214	gene
1	13876995	13880965	gene
1	13787212	13790871	gene
1	14023038	14027339	gene
1	14121030	14124215	gene
1	14109960	14113517	gene
1	14296943	14301463	gene
1	14321923	14325715	gene
1	14351436	14353664	gene
1	14407936	14411540	gene
1	14642555	14646672	gene
1	14648887	14652470	gene
1	14726404	14731131	gene
1	14827644	14834250	gene
1	14970632	14978181	gene
1	14981703	14985368	gene
1	14960649	14963947	gene
1	15047987	15054956	gene
1	15025296	15027964	gene
1	15055322	15060568	gene
1	15097404	15105290	gene
1	15166682	15177350	gene
1	15238005	15245370	gene
1	15281986	15286094	gene
1	15291885	15294423	gene
1	15593125	15599067	gene
1	15707415	15711452	gene
1	15895470	15898471	gene
1	16002755	16006480	gene
1	16033563	16036531	gene
1	16139890	16142713	gene
1	16374038	16380321	gene
1	16435848	16439492	gene
1	16651738	16659850	gene
1	16725460	16730299	gene
1	17014704	17020339	gene
1	17111979	17114503	gene
1	17116823	17121018	gene
1	17142715	17149752	gene
1	17154638	17158464	gene
1	17247385	17251424	gene
1	17332978	17340956	gene
1	17341638	17345250	gene
1	17484033	17487940	gene
1	17723165	17737663	gene
1	17776233	17781490	gene
1	17911061	17914157	gene
1	17928090	17936901	gene
1	18272639	18275442	gene
1	18581079	18586742	gene
1	18588585	18592961	gene
1	18594975	18598471	gene
1	18648040	18650259	gene
1	18861217	18866158	gene
1	18963410	18966704	gene
1	18944998	18950998	gene
1	19027949	19030176	gene
1	19790468	19796251	gene
1	19889345	19895211	gene
1	19903488	19910839	gene
1	19914895	19932870	gene
1	19962183	19968154	gene
1	19993104	20008356	gene
1	20172929	20177423	gene
1	20257530	20275284	gene
1	20218480	20224290	gene
1	20684503	20690376	gene
1	20690659	20698446	gene
1	20885174	20887707	gene
1	20803793	20813729	gene
1	20911012	20914593	gene
1	20931709	20934987	gene
1	20972247	20984477	gene
1	21172828	21181567	gene
1	21436474	21442276	gene
1	21789560	21810010	gene
1	21888286	21891038	gene
1	21931781	21936524	gene
1	22084670	22090933	gene
1	22135487	22144544	gene
1	22159687	22166799	gene
1	22955421	22961684	gene
1	23069646	23073110	gene
1	22996192	23000468	gene
1	23032363	23040520	gene
1	23052278	23057930	gene
1	23299382	23301721	gene
1	24519629	24549776	gene
1	24684805	24689487	gene
1	24730588	24734351	gene
1	25484279	25488823	gene
1	26112084	26115317	gene
1	29185719	29189194	gene
1	29207210	29212382	gene
1	29469191	29478370	gene
1	29808176	29815517	gene
1	29845112	29856401	gene
1	30104666	30108778	gene
1	30217388	30222136	gene
1	30606798	30610978	gene
1	31215744	31222930	gene
1	31293209	31302533	gene
1	31346696	31351396	gene
1	31400283	31405989	gene
1	31522820	31525477	gene
1	31762200	31766389	gene
1	31742006	31752339	gene
1	32219397	32229107	gene
1	32229169	32232037	gene
1	32548160	32555425	gene
1	32636712	32641434	gene
1	32805982	32809330	gene
1	32839782	32846975	gene
1	32920520	32932644	gene
1	33122405	33126871	gene
1	33348105	33359205	gene
1	33361569	33369041	gene
1	33415806	33422635	gene
1	33583559	33586445	gene
1	33591643	33595485	gene
1	33837873	33841254	gene
1	33844680	33848291	gene
1	34038248	34044862	gene
1	34022051	34026578	gene
1	34053119	34055789	gene
1	34091892	34094713	gene
1	34183132	34188769	gene
1	34238982	34249807	gene
1	34431168	34439027	gene
1	34476243	34558808	gene
1	34845822	34849015	gene
1	35207952	35210795	gene
1	35223530	35233464	gene
1	35514275	35539146	gene
1	35698050	35708224	gene
1	36019409	36024112	gene
1	36039736	36044184	gene
1	36159582	36165353	gene
1	36188658	36192247	gene
1	36323539	36326069	gene
1	36373186	36377223	gene
1	36457959	36462356	gene
1	36469521	36495898	gene
1	36706534	36712350	gene
1	36930155	36935097	gene
1	36972087	36974587	gene
1	37000931	37005359	gene
1	37012268	37018226	gene
1	37084080	37089334	gene
1	37118514	37126090	gene
1	37091624	37096691	gene
1	37197618	37202407	gene
1	37229025	37237263	gene
1	37249100	37253867	gene
1	37383261	37398786	gene
1	37591918	37595978	gene
1	37617305	37620838	gene
1	37623624	37637021	gene
1	37695697	37705628	gene
1	37747022	37770752	gene
1	37708119	37711110	gene
1	37821615	37835605	gene
1	37855277	37859571	gene
1	37787544	37796102	gene
1	37917820	37923019	gene
1	38064361	38070175	gene
1	38206190	38214341	gene
1	38307036	38314635	gene
1	38385424	38392540	gene
1	38598407	38601520	gene
1	38713737	38720387	gene
1	38722052	38725319	gene
1	38769869	38774138	gene
1	38726373	38730896	gene
1	38776977	38779703	gene
1	38900813	38903273	gene
1	39024194	39030663	gene
1	39072256	39074590	gene
1	39060659	39065077	gene
1	39075054	39082173	gene
1	39085320	39109216	gene
1	39101801	39131096	gene
1	39160256	39167901	gene
1	39215572	39229588	gene
1	39326717	39335922	gene
1	39336076	39352719	gene
1	39276699	39290534	gene
1	39435681	39440734	gene
1	39567328	39572475	gene
1	39601199	39604359	gene
1	39617572	39621876	gene
1	39737304	39745341	gene
1	39868025	39874553	gene
1	39877309	39884115	gene
1	39890134	39893503	gene
1	39994394	39999914	gene
1	40000348	40002898	gene
1	40035394	40044216	gene
1	39966630	39970723	gene
1	40148415	40154938	gene
1	40164281	40169046	gene
1	40169695	40179633	gene
1	40213396	40221280	gene
1	40233986	40238078	gene
1	40252725	40255259	gene
1	40259617	40261877	gene
1	40263325	40268296	gene
1	40321486	40325715	gene
1	40339198	40343624	gene
1	40355955	40360108	gene
1	40526629	40528920	gene
1	40719971	40723993	gene
1	40757175	40761122	gene
1	40771200	40775027	gene
1	40805593	40810686	gene
1	40769467	40805948	gene
1	40832423	40837481	gene
1	40986830	40993243	gene
1	41079622	41084663	gene
1	41085133	41088201	gene
1	41090698	41094289	gene
1	41118586	41121168	gene
1	41148590	41155897	gene
1	41256197	41260411	gene
1	41269180	41277423	gene
1	41357237	41361480	gene
1	41586061	41591972	gene
1	41593447	41599243	gene
1	41672348	41676522	gene
1	41678933	41682566	gene
1	41684750	41692339	gene
1	41796917	41801263	gene
1	41839560	41842262	gene
1	41852973	41855676	gene
1	41867218	41871472	gene
1	41848261	41851144	gene
1	41906834	41911006	gene
1	41913853	41918424	gene
1	41923378	41925679	gene
1	41969024	41973608	gene
1	42107444	42112374	gene
1	42183129	42185930	gene
1	42265981	42272315	gene
1	42312875	42315416	gene
1	42451175	42457979	gene
1	42507914	42510868	gene
1	42553421	42555816	gene
1	42559779	42562738	gene
1	42570530	42574343	gene
1	42605328	42610229	gene
1	42695956	42699042	gene
1	42701133	42704738	gene
1	42715566	42720266	gene
1	42850248	42858564	gene
1	42862343	42867928	gene
1	42914475	42918235	gene
1	42954185	42957717	gene
1	42969386	42973085	gene
1	42979754	42986478	gene
1	43033548	43040778	gene
1	43062641	43065271	gene
1	43254975	43257310	gene
1	43189700	43192655	gene
1	43233599	43238880	gene
1	43297650	43300522	gene
1	43364994	43368543	gene
1	43304643	43307980	gene
1	43437990	43440375	gene
1	43488529	43491130	gene
1	43523960	43529634	gene
1	43572108	43576372	gene
1	43498128	43504723	gene
1	43535267	43539431	gene
1	43548931	43554931	gene
1	43556122	43560238	gene
1	43577486	43592339	gene
1	43593554	43596974	gene
1	43655194	43670312	gene
1	43599355	43602183	gene
1	43702991	43707360	gene
1	43716715	43722248	gene
1	43733427	43741721	gene
1	43735424	43739074	gene
1	43750581	43754758	gene
1	43832952	43835992	gene
1	43884774	43888210	gene
1	43819018	43821513	gene
1	43890505	43893454	gene
1	43911248	43914958	gene
1	44011449	44015660	gene
1	44030953	44034583	gene
1	44072185	44076078	gene
1	44020362	44024838	gene
1	44036131	44040888	gene
1	44129607	44137859	gene
1	44090045	44092634	gene
1	44101918	44105490	gene
1	44148164	44151023	gene
1	44158209	44160593	gene
1	44162360	44165465	gene
1	44168901	44177132	gene
1	44227010	44249118	gene
1	44257999	44261976	gene
1	44222092	44224304	gene
1	44265198	44272185	gene
1	44318936	44336123	gene
1	44355254	44360242	gene
1	44363631	44371854	gene
1	44336966	44344755	gene
1	44399705	44404782	gene
1	44473970	44486236	gene
1	44492154	44495199	gene
1	44545746	44553418	gene
1	44555320	44561402	gene
1	44564646	44568982	gene
1	44623451	44626114	gene
1	44593402	44595795	gene
1	44628807	44636987	gene
1	44655302	44661995	gene
1	44674594	44681599	gene
1	44730566	44736266	gene
1	44783444	44786102	gene
1	44810558	44813295	gene
1	44841041	44849938	gene
1	44982991	44990655	gene
1	45011734	45018520	gene
1	45021355	45025168	gene
1	45026207	45028929	gene
1	45085843	45089777	gene
1	45151034	45153763	gene
1	45153866	45157090	gene
1	45173031	45177286	gene
1	45266657	45270060	gene
1	45218927	45222942	gene
1	45239785	45243475	gene
1	45246243	45249103	gene
1	45272350	45276613	gene
1	45366718	45370677	gene
1	45450904	45455245	gene
1	45459766	45463013	gene
1	45398997	45404143	gene
1	45474176	45477898	gene
1	45512814	45520211	gene
1	45536082	45538344	gene
1	45570750	45573063	gene
1	45691910	45712290	gene
1	45797862	45800234	gene
1	45800426	45806326	gene
1	45911815	45915783	gene
1	45978340	45981936	gene
1	45887127	45894749	gene
1	45963341	45972277	gene
1	45988910	45994398	gene
1	45994491	45996738	gene
1	46002182	46005752	gene
1	46073973	46084702	gene
1	45997173	46000502	gene
1	46009873	46019160	gene
1	46019943	46022804	gene
1	46116379	46120224	gene
1	46148062	46150827	gene
1	46216001	46226270	gene
1	46226566	46233890	gene
1	46261096	46265057	gene
1	46377921	46381873	gene
1	46397892	46403701	gene
1	46432990	46435547	gene
1	46474651	46477048	gene
1	46484137	46486784	gene
1	46429497	46431986	gene
1	46477594	46480851	gene
1	46497916	46503395	gene
1	46504408	46509151	gene
1	46510921	46513694	gene
1	46487620	46494144	gene
1	46514528	46518103	gene
1	46670373	46678640	gene
1	46723250	46728298	gene
1	46744138	46747984	gene
1	47014114	47028703	gene
1	47061727	47065112	gene
1	47030643	47037384	gene
1	47062863	47069849	gene
1	47147762	47153941	gene
1	47236909	47242643	gene
1	47314718	47316926	gene
1	47351195	47361301	gene
1	47316940	47322281	gene
1	47377158	47383639	gene
1	47407676	47417702	gene
1	47460278	47464135	gene
1	47473893	47477678	gene
1	47516463	47538755	gene
1	47513705	47517704	gene
1	47648660	47651973	gene
1	47594098	47597933	gene
1	47654127	47659667	gene
1	47662893	47670073	gene
1	47670102	47674955	gene
1	47691836	47704954	gene
1	47708426	47710980	gene
1	47710255	47714250	gene
1	47716431	47722075	gene
1	47733937	47738197	gene
1	47767678	47771087	gene
1	47774562	47776887	gene
1	47817688	47820870	gene
1	47824872	47831240	gene
1	47831108	47836611	gene
1	47849420	47852532	gene
1	47879940	47884283	gene
1	47893481	47897042	gene
1	47929916	47933066	gene
1	47936392	47938685	gene
1	47959758	47966019	gene
1	47920014	47922624	gene
1	47939740	47944622	gene
1	47978207	47983705	gene
1	48030338	48033453	gene
1	48181958	48186711	gene
1	48237511	48240812	gene
1	48197441	48202510	gene
1	48267575	48270541	gene
1	48416510	48419095	gene
1	48421177	48423744	gene
1	48456832	48459402	gene
1	48514427	48516901	gene
1	48520854	48524110	gene
1	48582500	48585704	gene
1	48526360	48530086	gene
1	48552989	48558044	gene
1	48378326	48389607	gene
1	48378900	48387640	gene
1	48324294	48326855	gene
1	48588135	48590949	gene
1	48665035	48670485	gene
1	48631836	48642701	gene
1	48744132	48765480	gene
1	48766090	48770221	gene
1	48723971	48733555	gene
1	48914033	48916780	gene
1	48916933	48919969	gene
1	48843957	48846802	gene
1	48849076	48856688	gene
1	48871907	48884345	gene
1	49068706	49074872	gene
1	49223659	49229144	gene
1	49244678	49248745	gene
1	49274479	49277221	gene
1	49093020	49102315	gene
1	49085936	49088897	gene
1	49108125	49111839	gene
1	49117195	49119521	gene
1	49164294	49169383	gene
1	49685388	49688047	gene
1	49416941	49421372	gene
1	49430411	49434648	gene
1	49471823	49475704	gene
1	49389322	49392963	gene
1	49437167	49441148	gene
1	49917787	49920857	gene
1	50104993	50108606	gene
1	50181137	50183844	gene
1	50007155	50014405	gene
1	50028312	50035080	gene
1	50074124	50076614	gene
1	50018793	50022914	gene
1	50039418	50043558	gene
1	50059172	50066738	gene
1	50344561	50350777	gene
1	50442819	50445327	gene
1	50469022	50473241	gene
1	50217587	50224704	gene
1	50241152	50247558	gene
1	50193348	50199231	gene
1	50226037	50230546	gene
1	50248769	50251489	gene
1	50264143	50266578	gene
1	50536065	50540124	gene
1	50546485	50549174	gene
1	50593656	50599122	gene
1	50609406	50614790	gene
1	50627122	50631479	gene
1	50660565	50663923	gene
1	50675960	50686623	gene
1	50691683	50694949	gene
1	50700525	50711931	gene
1	50715818	50718479	gene
1	50738008	50747644	gene
1	50751503	50755139	gene
1	50761532	50775543	gene
1	50883948	50889411	gene
1	50859948	50863817	gene
1	50906582	50913327	gene
1	50938963	50951040	gene
1	51033596	51040295	gene
1	51078577	51081545	gene
1	51124700	51128482	gene
1	51151156	51153576	gene
1	51280670	51283342	gene
1	51482194	51485484	gene
1	51508103	51514655	gene
1	51642470	51646367	gene
1	51618351	51624881	gene
1	51675723	51678542	gene
1	51688617	51698061	gene
1	51699635	51703813	gene
1	51749178	51751726	gene
1	51770420	51774673	gene
1	51830857	51840057	gene
1	51825310	51827808	gene
1	51840020	51842962	gene
1	51863734	51868684	gene
1	51898880	51902871	gene
1	51916467	51919676	gene
1	51954189	51956658	gene
1	51965648	51968470	gene
1	52130363	52135372	gene
1	52180985	52183459	gene
1	52078282	52089655	gene
1	52027904	52032719	gene
1	52047778	52050315	gene
1	52321638	52327150	gene
1	52327933	52331618	gene
1	52541841	52544906	gene
1	52550792	52554640	gene
1	52554775	52557864	gene
1	52483183	52490692	gene
1	52493905	52496323	gene
1	52501719	52504539	gene
1	52604149	52609751	gene
1	52610745	52614688	gene
1	52425283	52428875	gene
1	52430738	52438171	gene
1	52441203	52446528	gene
1	52460964	52466458	gene
1	52447240	52455123	gene
1	52469424	52473282	gene
1	52707876	52714466	gene
1	52730358	52733981	gene
1	52740837	52746980	gene
1	52836823	52839250	gene
1	52880512	52882824	gene
1	52872057	52877141	gene
1	52884325	52889592	gene
1	52927711	52930264	gene
1	52932324	52936046	gene
1	52937650	52940856	gene
1	52985124	52988597	gene
1	53265118	53268215	gene
1	53274834	53277257	gene
1	53192238	53196032	gene
1	53199418	53203253	gene
1	53203653	53205866	gene
1	53209712	53216350	gene
1	53231595	53238287	gene
1	53244169	53247229	gene
1	53277824	53280272	gene
1	53361596	53370108	gene
1	53374845	53378748	gene
1	53380525	53388784	gene
1	53285749	53295604	gene
1	53515850	53519589	gene
1	53491823	53499089	gene
1	53519941	53522424	gene
1	53443757	53446401	gene
1	53447888	53453787	gene
1	53457554	53462827	gene
1	53464710	53469731	gene
1	53391892	53399159	gene
1	53401265	53414964	gene
1	53421051	53424327	gene
1	53748877	53753463	gene
1	53801641	53805003	gene
1	53817609	53825693	gene
1	53827456	53834755	gene
1	53811888	53814202	gene
1	53612023	53614723	gene
1	53621131	53625686	gene
1	53627940	53630911	gene
1	53659079	53677729	gene
1	53631791	53637558	gene
1	53639112	53642452	gene
1	53646086	53651068	gene
1	53680268	53687738	gene
1	53979251	53983029	gene
1	53969738	53977995	gene
1	53980992	53984978	gene
1	53996156	53999716	gene
1	54010643	54016815	gene
1	54060813	54072053	gene
1	54134747	54137836	gene
1	54149189	54151894	gene
1	54168331	54172077	gene
1	54112324	54123168	gene
1	54138577	54146751	gene
1	54182126	54184751	gene
1	54321987	54330675	gene
1	54333418	54341501	gene
1	54358751	54364784	gene
1	54375608	54380335	gene
1	54236026	54240502	gene
1	54221769	54227204	gene
1	54245673	54248414	gene
1	54253592	54267146	gene
1	54482878	54491187	gene
1	54681878	54687531	gene
1	54652371	54658118	gene
1	54469788	54473656	gene
1	54397487	54401839	gene
1	54434532	54437106	gene
1	54479448	54483128	gene
1	54711315	54714651	gene
1	55047376	55049767	gene
1	54821931	54834957	gene
1	54834972	54837635	gene
1	54891569	54895045	gene
1	54903622	54911306	gene
1	54914808	54917401	gene
1	54897101	54901685	gene
1	55253883	55257188	gene
1	55388578	55392588	gene
1	55109188	55113689	gene
1	55092995	55095843	gene
1	55122455	55125521	gene
1	55157724	55170096	gene
1	55524543	55527255	gene
1	55528957	55531387	gene
1	55708515	55712734	gene
1	55731288	55733735	gene
1	55765805	55769293	gene
1	55712664	55716743	gene
1	55782308	55786743	gene
1	55794657	55801156	gene
1	55917742	55927790	gene
1	55936943	55940048	gene
1	55941314	55945873	gene
1	55999574	56002299	gene
1	56060586	56063954	gene
1	56074403	56077117	gene
1	55608950	55612547	gene
1	55649422	55655999	gene
1	55666899	55669396	gene
1	55670759	55674011	gene
1	55580362	55584382	gene
1	55585165	55608347	gene
1	55636527	55638823	gene
1	55656124	55661228	gene
1	55676935	55679958	gene
1	55680035	55685698	gene
1	56086848	56091152	gene
1	56099706	56112506	gene
1	56165425	56176256	gene
1	56185630	56187905	gene
1	56390482	56393678	gene
1	56442894	56445478	gene
1	56447189	56450984	gene
1	56413924	56418850	gene
1	56421420	56430103	gene
1	56497336	56502227	gene
1	56522886	56527703	gene
1	56527752	56530694	gene
1	56531465	56540029	gene
1	56540164	56549871	gene
1	56549954	56552758	gene
1	56586874	56591536	gene
1	56649886	56657539	gene
1	56659087	56661636	gene
1	56670253	56673949	gene
1	56593023	56598140	gene
1	56634697	56637304	gene
1	56666374	56670247	gene
1	56288130	56299745	gene
1	56326735	56331117	gene
1	56319439	56325007	gene
1	56380209	56385341	gene
1	57087694	57091555	gene
1	57180406	57183520	gene
1	57012643	57015959	gene
1	57046078	57052283	gene
1	57054346	57057558	gene
1	56997187	57000724	gene
1	56687032	56691117	gene
1	56696018	56702191	gene
1	56717794	56722584	gene
1	56765073	56772626	gene
1	56705129	56707955	gene
1	56708633	56710868	gene
1	56726520	56729567	gene
1	56785860	56788409	gene
1	56903491	56906653	gene
1	56920308	56923364	gene
1	56933085	56938467	gene
1	56927948	56931842	gene
1	56946144	56948633	gene
1	57198397	57200952	gene
1	57260701	57266559	gene
1	57268385	57271041	gene
1	57224687	57232716	gene
1	57247473	57251916	gene
1	57550559	57552991	gene
1	57556160	57562672	gene
1	57571161	57574208	gene
1	57991808	57994174	gene
1	57999185	58002580	gene
1	58031786	58034022	gene
1	57280236	57282515	gene
1	57329233	57331515	gene
1	57340726	57343240	gene
1	57343226	57346675	gene
1	57317256	57320514	gene
1	57959995	57964977	gene
1	56794991	56797831	gene
1	56800367	56803879	gene
1	56806741	56815532	gene
1	56823987	56830528	gene
1	56832536	56839238	gene
1	56839289	56842266	gene
1	56857816	56866874	gene
1	56868445	56874165	gene
1	57650488	57654640	gene
1	57674941	57677383	gene
1	57606962	57610188	gene
1	57766012	57768305	gene
1	57772590	57775873	gene
1	57724222	57731722	gene
1	57754408	57757681	gene
1	57776339	57782371	gene
1	58682714	58688892	gene
1	58691328	58695624	gene
1	58704091	58706882	gene
1	58425485	58429607	gene
1	58483366	58488777	gene
1	58815171	58819371	gene
1	58832278	58835103	gene
1	58840890	58844926	gene
1	58229398	58232183	gene
1	58246489	58252711	gene
1	58261757	58264604	gene
1	58284129	58288943	gene
1	58293505	58296851	gene
1	58302020	58306386	gene
1	58314990	58318023	gene
1	58320942	58323334	gene
1	58329172	58332077	gene
1	58306430	58316775	gene
1	58324453	58326872	gene
1	58336903	58339619	gene
1	58586189	58590424	gene
1	58635634	58640909	gene
1	58645805	58649404	gene
1	58649785	58654599	gene
1	58657776	58662486	gene
1	58880176	58885131	gene
1	58896235	58900154	gene
1	58912608	58914870	gene
1	58936067	58938995	gene
1	58955427	58960707	gene
1	58983607	58987624	gene
1	59192249	59196360	gene
1	59198112	59202711	gene
1	59179254	59182461	gene
1	59202725	59206345	gene
1	59172828	59179217	gene
1	59460544	59463218	gene
1	59406180	59411512	gene
1	59011604	59014971	gene
1	59054705	59058202	gene
1	58991500	58994484	gene
1	59006358	59009575	gene
1	59058275	59061027	gene
1	59064131	59068726	gene
1	59075620	59080265	gene
1	59318102	59321057	gene
1	59334231	59337812	gene
1	59342583	59348549	gene
1	59300933	59307635	gene
1	59327494	59332050	gene
1	59338240	59341022	gene
1	59158735	59162642	gene
1	59169833	59174809	gene
1	59102797	59105821	gene
1	59125922	59134216	gene
1	59134390	59141377	gene
1	59142709	59146190	gene
1	58514791	58523247	gene
1	58523931	58528568	gene
1	58529194	58532724	gene
1	58535591	58549059	gene
1	58573935	58578934	gene
1	58506993	58511226	gene
1	58548243	58550675	gene
1	59804742	59808028	gene
1	59811437	59816599	gene
1	59667085	59669376	gene
1	59607972	59612361	gene
1	59637657	59642220	gene
1	59669341	59674228	gene
1	59721292	59727036	gene
1	59727135	59744081	gene
1	59747741	59750038	gene
1	59757873	59760885	gene
1	59763145	59765598	gene
1	60098673	60101358	gene
1	60175679	60178228	gene
1	60483311	60486297	gene
1	59951322	59954176	gene
1	59959465	59964996	gene
1	59919184	59922456	gene
1	59945377	59950677	gene
1	59938589	59943819	gene
1	60288665	60291846	gene
1	60291851	60299831	gene
1	60307557	60309972	gene
1	60612814	60615539	gene
1	60637159	60641044	gene
1	59973507	59980905	gene
1	60030545	60033022	gene
1	60063825	60066539	gene
1	59988346	59994201	gene
1	59996382	60000906	gene
1	60004186	60008945	gene
1	60054703	60058122	gene
1	60792185	60794828	gene
1	60827789	60830158	gene
1	59546537	59549067	gene
1	59566604	59581638	gene
1	59514545	59517537	gene
1	59583701	59587538	gene
1	59494264	59497175	gene
1	60701039	60704653	gene
1	60717066	60719529	gene
1	60722970	60733309	gene
1	60764543	60768782	gene
1	61062044	61064483	gene
1	61064682	61067304	gene
1	60515943	60521011	gene
1	60522198	60525621	gene
1	60537979	60545612	gene
1	60493736	60498507	gene
1	60500651	60503084	gene
1	60525738	60529575	gene
1	60564340	60566578	gene
1	61103476	61106933	gene
1	61137999	61140396	gene
1	60194463	60198897	gene
1	60218800	60225844	gene
1	60255387	60259677	gene
1	60201591	60204638	gene
1	60239110	60242787	gene
1	60252176	60255338	gene
1	60259404	60269825	gene
1	61238092	61241738	gene
1	61253065	61255627	gene
1	61263191	61266101	gene
1	61273203	61278050	gene
1	60908990	60912655	gene
1	60937712	60940360	gene
1	60958937	60965089	gene
1	60882454	60894842	gene
1	60972035	60974749	gene
1	61331703	61334654	gene
1	61348967	61353064	gene
1	61357376	61361014	gene
1	61319051	61322566	gene
1	61383128	61387409	gene
1	61598853	61601731	gene
1	61607244	61610806	gene
1	61622862	61626307	gene
1	61399352	61408229	gene
1	61418603	61421176	gene
1	61455151	61462825	gene
1	62015322	62018720	gene
1	62039884	62046450	gene
1	62053254	62057233	gene
1	61736123	61739517	gene
1	61784635	61788199	gene
1	61700662	61704394	gene
1	61705633	61709969	gene
1	61726973	61730085	gene
1	61730126	61733462	gene
1	61739333	61742770	gene
1	61918221	61921785	gene
1	61923170	61925580	gene
1	61936548	61940234	gene
1	61962165	61964702	gene
1	61901436	61903950	gene
1	61925706	61928899	gene
1	61972947	61976300	gene
1	61491760	61497969	gene
1	61498658	61503475	gene
1	61509918	61513906	gene
1	61537641	61540604	gene
1	61548394	61558146	gene
1	61514386	61517982	gene
1	61537142	61543035	gene
1	61805542	61810851	gene
1	61812289	61815448	gene
1	61816052	61819555	gene
1	61858981	61862348	gene
1	62278497	62285782	gene
1	62199137	62203358	gene
1	62211576	62215448	gene
1	62253180	62257316	gene
1	62270118	62274906	gene
1	62496074	62498770	gene
1	62506916	62509427	gene
1	62499174	62503904	gene
1	62555858	62558078	gene
1	62426209	62435387	gene
1	62461586	62464915	gene
1	62691900	62694265	gene
1	62704110	62708765	gene
1	62687419	62690202	gene
1	62695425	62701557	gene
1	62772488	62777538	gene
1	62778505	62781272	gene
1	62090199	62094997	gene
1	62119169	62121859	gene
1	62149521	62155018	gene
1	62134457	62145380	gene
1	62173546	62183692	gene
1	62292147	62298705	gene
1	62325896	62328429	gene
1	62329622	62336964	gene
1	62345785	62350095	gene
1	62360989	62365428	gene
1	62373588	62375794	gene
1	62299329	62303170	gene
1	62303337	62305999	gene
1	62321727	62324734	gene
1	63107658	63111086	gene
1	63134434	63136827	gene
1	63156176	63160306	gene
1	63081529	63086213	gene
1	62813218	62817580	gene
1	62825249	62828354	gene
1	62869003	62872964	gene
1	62801397	62804413	gene
1	62804425	62807541	gene
1	62817900	62821944	gene
1	62828338	62834516	gene
1	62858164	62861114	gene
1	62870907	62880912	gene
1	62882626	62885221	gene
1	63205429	63208159	gene
1	63241347	63246169	gene
1	63256623	63259416	gene
1	63208375	63213688	gene
1	63215060	63218794	gene
1	63251188	63253419	gene
1	62958583	62963683	gene
1	62919303	62922872	gene
1	62927963	62934412	gene
1	62586396	62590878	gene
1	62592318	62595628	gene
1	62598148	62602291	gene
1	62612394	62617816	gene
1	62625604	62628489	gene
1	62629735	62645240	gene
1	62647532	62659123	gene
1	63018770	63023542	gene
1	63031810	63034211	gene
1	63035523	63038804	gene
1	63059852	63065671	gene
1	63065701	63069329	gene
1	63427764	63432175	gene
1	63434035	63441140	gene
1	63324970	63328293	gene
1	63384965	63388779	gene
1	63286269	63288746	gene
1	63288755	63298513	gene
1	63332824	63336164	gene
1	63360298	63363008	gene
1	63970607	63972840	gene
1	64174424	64178066	gene
1	64098226	64101440	gene
1	64135084	64137724	gene
1	64193302	64195531	gene
1	64228163	64235937	gene
1	63616937	63620887	gene
1	63622178	63628681	gene
1	63634263	63636968	gene
1	63641600	63644517	gene
1	63649953	63653038	gene
1	63661213	63665072	gene
1	63597070	63600402	gene
1	64301199	64308373	gene
1	64365942	64370685	gene
1	64311474	64321364	gene
1	64375170	64378513	gene
1	64539141	64541404	gene
1	64505003	64508679	gene
1	64519393	64523460	gene
1	64561552	64564733	gene
1	64036344	64041627	gene
1	64041549	64044860	gene
1	64057890	64061993	gene
1	64062526	64067269	gene
1	64067274	64071453	gene
1	64080391	64083115	gene
1	63720835	63723952	gene
1	63723982	63726974	gene
1	63730505	63733238	gene
1	63748411	63754290	gene
1	63769745	63773066	gene
1	63691626	63698202	gene
1	63813951	63820476	gene
1	63873567	63877338	gene
1	63790963	63794831	gene
1	63841144	63844015	gene
1	64894248	64897729	gene
1	64932850	64939181	gene
1	63506256	63509680	gene
1	63515061	63517609	gene
1	63518238	63527059	gene
1	63531761	63534309	gene
1	63509824	63512288	gene
1	63535969	63542402	gene
1	63543850	63550078	gene
1	63552671	63560406	gene
1	63562668	63569109	gene
1	63575632	63578615	gene
1	65021468	65025752	gene
1	65038745	65047005	gene
1	64425803	64432830	gene
1	64438446	64448105	gene
1	64403146	64406253	gene
1	65397717	65400611	gene
1	65422607	65427271	gene
1	65447127	65451789	gene
1	64604813	64608020	gene
1	64617964	64620587	gene
1	64632403	64640531	gene
1	65956934	65960081	gene
1	65970985	65973536	gene
1	65188826	65191537	gene
1	65216623	65220944	gene
1	65257512	65267248	gene
1	65196342	65201911	gene
1	65204192	65206487	gene
1	65239517	65245987	gene
1	65271272	65275633	gene
1	65092895	65100314	gene
1	65133163	65144619	gene
1	65099932	65102501	gene
1	65104837	65107104	gene
1	65111593	65115965	gene
1	65129167	65132112	gene
1	65146210	65149188	gene
1	65691759	65703749	gene
1	65733275	65740580	gene
1	66023367	66026910	gene
1	66050789	66060783	gene
1	66078657	66083827	gene
1	64833741	64846097	gene
1	64846486	64853087	gene
1	64829296	64831715	gene
1	64870187	64875107	gene
1	64696770	64701476	gene
1	64719119	64721704	gene
1	64748325	64755927	gene
1	64660989	64665549	gene
1	64669913	64675843	gene
1	64681766	64686239	gene
1	64688182	64691692	gene
1	64702976	64719291	gene
1	64774647	64779370	gene
1	65805743	65809154	gene
1	65851910	65855409	gene
1	65858587	65864181	gene
1	65809449	65812510	gene
1	65822319	65827742	gene
1	65847855	65851186	gene
1	65865890	65869744	gene
1	65307219	65309693	gene
1	65368896	65374741	gene
1	65336973	65343494	gene
1	65375322	65377745	gene
1	66430892	66434587	gene
1	66389034	66391740	gene
1	66438783	66445479	gene
1	66619379	66623795	gene
1	66672592	66676688	gene
1	66631545	66634045	gene
1	66641359	66649596	gene
1	66311539	66314417	gene
1	66329166	66333529	gene
1	66336175	66338640	gene
1	66339802	66344325	gene
1	66348635	66355277	gene
1	66963903	66966352	gene
1	66985052	66988232	gene
1	66902463	66910980	gene
1	66916757	66920767	gene
1	66703236	66706132	gene
1	66752217	66758441	gene
1	66775326	66778688	gene
1	66729223	66737747	gene
1	66126755	66134848	gene
1	66090063	66098230	gene
1	66115493	66124514	gene
1	66138669	66145938	gene
1	66213599	66218142	gene
1	66226620	66232519	gene
1	66233759	66236724	gene
1	66264656	66271906	gene
1	66184928	66193400	gene
1	66235197	66240415	gene
1	66246531	66253470	gene
1	66272177	66277092	gene
1	67024454	67026754	gene
1	67105691	67109407	gene
1	66989977	66993738	gene
1	67026994	67029352	gene
1	67066321	67081784	gene
1	67096826	67100507	gene
1	66797229	66800728	gene
1	66806484	66809758	gene
1	66842764	66852190	gene
1	66851776	66856523	gene
1	66864490	66870325	gene
1	66462287	66477142	gene
1	66478070	66495940	gene
1	66520394	66522719	gene
1	66534953	66541475	gene
1	66505013	66509436	gene
1	66580206	66585615	gene
1	65586870	65632222	gene
1	65632567	65640937	gene
1	65658867	65672435	gene
2	88985	94612	gene
2	141071	145823	gene
2	155301	158513	gene
2	159123	162907	gene
2	137454	139981	gene
2	141536	143960	gene
2	164500	167721	gene
2	180930	185189	gene
2	192265	195571	gene
2	197794	200205	gene
2	261837	264224	gene
2	213734	216909	gene
2	250871	253735	gene
2	301443	310181	gene
2	336032	339112	gene
2	367191	370341	gene
2	288245	295161	gene
2	312138	319567	gene
2	339012	342467	gene
2	377723	385366	gene
2	391378	397663	gene
2	398039	400252	gene
2	416270	419112	gene
2	452499	463095	gene
2	468447	471128	gene
2	488727	491599	gene
2	561352	564129	gene
2	579157	582874	gene
2	510027	514090	gene
2	537978	541492	gene
2	546110	553331	gene
2	595907	600445	gene
2	629880	632480	gene
2	656571	662221	gene
2	666546	675370	gene
2	676444	678840	gene
2	688012	695206	gene
2	753138	756390	gene
2	695228	703168	gene
2	721550	726766	gene
2	774968	778562	gene
2	784775	794046	gene
2	854562	859594	gene
2	868721	873877	gene
2	943520	945840	gene
2	912166	914785	gene
2	946304	952016	gene
2	953295	960161	gene
2	967924	975840	gene
2	977390	983814	gene
2	1038697	1044451	gene
2	1045158	1049893	gene
2	1052663	1066149	gene
2	1071697	1086170	gene
2	1023928	1028813	gene
2	1029715	1034158	gene
2	1114028	1122199	gene
2	1123142	1125698	gene
2	1143713	1145971	gene
2	1150014	1152751	gene
2	1166506	1169094	gene
2	1100125	1111891	gene
2	1170702	1173120	gene
2	1189992	1192382	gene
2	1205976	1214026	gene
2	1215564	1218408	gene
2	1229935	1233536	gene
2	1238640	1240968	gene
2	1247425	1249686	gene
2	1250818	1255361	gene
2	1259360	1262599	gene
2	1193131	1198568	gene
2	1218934	1222473	gene
2	1322522	1329072	gene
2	1342284	1348023	gene
2	1366647	1369646	gene
2	1376282	1382172	gene
2	1266501	1269102	gene
2	1276370	1288322	gene
2	1289093	1296951	gene
2	1347948	1350813	gene
2	1351364	1355700	gene
2	1455830	1464524	gene
2	1489671	1493502	gene
2	1535418	1540485	gene
2	1551241	1559194	gene
2	1653453	1657021	gene
2	1662025	1666076	gene
2	1729239	1734625	gene
2	1758060	1761475	gene
2	1824631	1832365	gene
2	1852898	1855462	gene
2	1870733	1876160	gene
2	1806391	1808752	gene
2	1814851	1818690	gene
2	1907627	1920980	gene
2	1926164	1929054	gene
2	1935303	1938323	gene
2	2001394	2003619	gene
2	2013520	2017977	gene
2	2104309	2109657	gene
2	2116414	2121151	gene
2	2134841	2140138	gene
2	2140148	2142382	gene
2	2171278	2174934	gene
2	2245046	2248573	gene
2	2252957	2256445	gene
2	2258757	2263512	gene
2	2201906	2210888	gene
2	2275795	2281658	gene
2	2284019	2287144	gene
2	2308416	2310841	gene
2	2313432	2318818	gene
2	2336353	2341547	gene
2	2348272	2356684	gene
2	2288146	2290740	gene
2	2292410	2298863	gene
2	2301267	2304685	gene
2	2319953	2322740	gene
2	2341667	2344843	gene
2	2459068	2462051	gene
2	2358590	2363312	gene
2	2365526	2375566	gene
2	2376757	2400080	gene
2	2406854	2410822	gene
2	2415368	2417849	gene
2	2442320	2446039	gene
2	2477062	2479263	gene
2	2493728	2496218	gene
2	2530004	2532312	gene
2	2537082	2540400	gene
2	2547719	2550931	gene
2	2552454	2556026	gene
2	2572730	2578469	gene
2	2579552	2586181	gene
2	2586380	2589130	gene
2	2633006	2637847	gene
2	2638052	2641155	gene
2	2591415	2594963	gene
2	2611620	2616817	gene
2	2642693	2647339	gene
2	2664867	2667143	gene
2	2710060	2718223	gene
2	2761684	2770522	gene
2	2771809	2777771	gene
2	2778782	2782696	gene
2	2788200	2791877	gene
2	2798565	2801483	gene
2	2807097	2814484	gene
2	2816712	2821579	gene
2	2823526	2828833	gene
2	2830642	2836185	gene
2	2842644	2846568	gene
2	2846633	2855550	gene
2	2856084	2858922	gene
2	2859947	2864442	gene
2	2874891	2878644	gene
2	2892773	2901448	gene
2	2903769	2906081	gene
2	2931559	2938708	gene
2	2938776	2941364	gene
2	2882622	2888249	gene
2	2941461	2952334	gene
2	2960205	2962415	gene
2	2972692	2980487	gene
2	3003410	3010471	gene
2	2986095	2991503	gene
2	3052260	3056005	gene
2	3093474	3098048	gene
2	3100027	3103977	gene
2	3113015	3117196	gene
2	3122341	3133511	gene
2	3089628	3092268	gene
2	3117178	3120634	gene
2	3136173	3138883	gene
2	3141810	3144287	gene
2	3182751	3203546	gene
2	3205197	3212383	gene
2	3212423	3214740	gene
2	3235221	3247005	gene
2	3269753	3272687	gene
2	3277964	3281965	gene
2	3223049	3225633	gene
2	3249174	3253024	gene
2	3256605	3259115	gene
2	3285822	3293363	gene
2	3323860	3329145	gene
2	3334342	3337262	gene
2	3337399	3341864	gene
2	3361276	3366928	gene
2	3377490	3390200	gene
2	3416308	3419237	gene
2	3419271	3422684	gene
2	3452638	3454939	gene
2	3478301	3481714	gene
2	3425089	3427347	gene
2	3437129	3445254	gene
2	3508195	3511271	gene
2	3483097	3486208	gene
2	3488085	3492655	gene
2	3640899	3645524	gene
2	3609697	3612896	gene
2	3647632	3651294	gene
2	3763768	3769261	gene
2	3709798	3714421	gene
2	3751973	3755321	gene
2	3782383	3791091	gene
2	3793757	3796989	gene
2	3813191	3820272	gene
2	3796184	3800661	gene
2	3820990	3825559	gene
2	3839521	3849364	gene
2	3880616	3890996	gene
2	3891049	3898944	gene
2	3926721	3929630	gene
2	3953462	3956461	gene
2	3912172	3915154	gene
2	3919458	3922637	gene
2	3932738	3935767	gene
2	3973002	3976939	gene
2	3988161	3990871	gene
2	4113853	4131739	gene
2	4136017	4139902	gene
2	4189750	4192659	gene
2	4194824	4199264	gene
2	4205385	4208411	gene
2	4255738	4259860	gene
2	4263980	4269861	gene
2	4210076	4213623	gene
2	4218201	4221881	gene
2	4278200	4283367	gene
2	4295719	4304044	gene
2	4322576	4334033	gene
2	4421500	4425577	gene
2	4425619	4428494	gene
2	4391141	4398160	gene
2	4399144	4407837	gene
2	4433502	4436324	gene
2	4443190	4446705	gene
2	4453646	4460286	gene
2	4469578	4475861	gene
2	4476575	4487492	gene
2	4510386	4512941	gene
2	4516668	4521670	gene
2	4524398	4526873	gene
2	4552227	4565639	gene
2	4566508	4574513	gene
2	4529041	4532148	gene
2	4623243	4633555	gene
2	4634652	4640050	gene
2	4679341	4682815	gene
2	4592945	4596928	gene
2	4647206	4651482	gene
2	4672779	4676600	gene
2	4709535	4711806	gene
2	4713284	4716564	gene
2	4738856	4742597	gene
2	4776996	4780203	gene
2	4727627	4731390	gene
2	4743024	4746621	gene
2	4769019	4771282	gene
2	4788485	4794878	gene
2	4799646	4804237	gene
2	4809411	4813630	gene
2	4813635	4822235	gene
2	4844435	4848629	gene
2	4855915	4863400	gene
2	4865570	4871352	gene
2	4876065	4887541	gene
2	4823759	4826687	gene
2	4945776	4948269	gene
2	4962456	4965524	gene
2	4912395	4917742	gene
2	4948766	4955381	gene
2	5041456	5045810	gene
2	5053586	5057094	gene
2	4990347	4995049	gene
2	5071164	5074501	gene
2	5152608	5158851	gene
2	5085233	5090113	gene
2	5100002	5104843	gene
2	5138300	5140913	gene
2	5143250	5148994	gene
2	5165014	5167419	gene
2	5195703	5206729	gene
2	5235245	5239277	gene
2	5243323	5249362	gene
2	5250344	5256811	gene
2	5211627	5214750	gene
2	5258076	5260904	gene
2	5264409	5266751	gene
2	5269188	5277736	gene
2	5285053	5287968	gene
2	5294351	5296570	gene
2	5299834	5307527	gene
2	5337114	5340183	gene
2	5342793	5346548	gene
2	5297261	5300202	gene
2	5312784	5318116	gene
2	5320369	5326526	gene
2	5398679	5404283	gene
2	5455691	5459233	gene
2	5533883	5536596	gene
2	5485060	5489387	gene
2	5517470	5523190	gene
2	5528164	5531989	gene
2	5538746	5545795	gene
2	5594650	5598327	gene
2	5633761	5636677	gene
2	5686973	5689459	gene
2	5678632	5683757	gene
2	5692777	5695941	gene
2	5701006	5707109	gene
2	5749892	5752252	gene
2	5709562	5713400	gene
2	5716245	5720107	gene
2	5752971	5758171	gene
2	5787531	5792039	gene
2	5811612	5815395	gene
2	5815459	5817736	gene
2	5855759	5866183	gene
2	5877253	5881096	gene
2	5794709	5803810	gene
2	5821878	5825105	gene
2	5901233	5912618	gene
2	5922503	5925223	gene
2	5960125	5964171	gene
2	5882183	5892976	gene
2	5976365	5978610	gene
2	5993334	5995557	gene
2	6100494	6102905	gene
2	6130996	6133899	gene
2	6140696	6143687	gene
2	6089106	6092371	gene
2	6121087	6126941	gene
2	6218083	6226654	gene
2	6247668	6250426	gene
2	6257515	6262898	gene
2	6228087	6231583	gene
2	6262990	6267915	gene
2	6286103	6291452	gene
2	6323951	6328213	gene
2	6335327	6341109	gene
2	6355379	6358105	gene
2	6317324	6319786	gene
2	6330186	6334093	gene
2	6364007	6366478	gene
2	6368118	6373438	gene
2	6401505	6404366	gene
2	6411253	6416378	gene
2	6443510	6453872	gene
2	6516632	6523463	gene
2	6485895	6503881	gene
2	6507534	6510098	gene
2	6523953	6527434	gene
2	6541503	6544685	gene
2	6652899	6655725	gene
2	6595770	6602906	gene
2	6656250	6658648	gene
2	6665228	6668597	gene
2	6672860	6681201	gene
2	6680698	6690739	gene
2	6697302	6706726	gene
2	6739497	6742074	gene
2	6742402	6745548	gene
2	6854442	6862228	gene
2	6874913	6880200	gene
2	6883977	6886330	gene
2	6920072	6922300	gene
2	6902773	6906750	gene
2	6924014	6926871	gene
2	7066494	7069201	gene
2	7098668	7101303	gene
2	7112211	7115729	gene
2	7118255	7120798	gene
2	7130096	7132389	gene
2	7144708	7148621	gene
2	7165739	7167969	gene
2	7210114	7220348	gene
2	7267643	7269951	gene
2	7282301	7287003	gene
2	7269871	7273247	gene
2	7301508	7306382	gene
2	7352582	7359537	gene
2	7361675	7366935	gene
2	7287250	7289779	gene
2	7304692	7310780	gene
2	7324189	7330029	gene
2	7335510	7341183	gene
2	7420261	7426720	gene
2	7406236	7411440	gene
2	7454926	7457535	gene
2	7475969	7478987	gene
2	7482874	7487090	gene
2	7491537	7494647	gene
2	7562249	7567138	gene
2	7613197	7618034	gene
2	7638086	7642334	gene
2	7581963	7590900	gene
2	7606674	7612371	gene
2	7642347	7646820	gene
2	7681407	7684986	gene
2	7753389	7755737	gene
2	7776730	7779366	gene
2	7707559	7721129	gene
2	7728286	7734429	gene
2	7764181	7766482	gene
2	7827648	7831274	gene
2	7789056	7791853	gene
2	7832479	7838982	gene
2	7886930	7890363	gene
2	7908264	7910475	gene
2	7918212	7921365	gene
2	7964663	7967960	gene
2	7968092	7972222	gene
2	7975586	7978455	gene
2	7874558	7887340	gene
2	7925098	7933585	gene
2	7934453	7939035	gene
2	7941319	7960244	gene
2	8044074	8048553	gene
2	8076784	8079075	gene
2	7984588	7987560	gene
2	7987658	7994637	gene
2	8027331	8030112	gene
2	8030944	8036327	gene
2	8062311	8066081	gene
2	8079930	8083534	gene
2	8110588	8115223	gene
2	8134835	8137805	gene
2	8139095	8146992	gene
2	8094845	8097605	gene
2	8113198	8119317	gene
2	8224360	8226717	gene
2	8270190	8274081	gene
2	8203684	8213769	gene
2	8225903	8228750	gene
2	8232789	8241368	gene
2	8286791	8289427	gene
2	8305841	8320842	gene
2	8391413	8397070	gene
2	8406054	8408523	gene
2	8410082	8420479	gene
2	8452840	8457062	gene
2	8485675	8494859	gene
2	8499935	8513897	gene
2	8544388	8547737	gene
2	8553200	8559006	gene
2	8561317	8567796	gene
2	8514796	8517003	gene
2	8568736	8577227	gene
2	8606529	8613662	gene
2	8617479	8620960	gene
2	8639918	8644305	gene
2	8655791	8660430	gene
2	8711673	8716766	gene
2	8735925	8741045	gene
2	8745969	8754235	gene
2	8755071	8757678	gene
2	8760035	8766921	gene
2	8665175	8669635	gene
2	8670729	8679346	gene
2	8684623	8687028	gene
2	8705582	8708747	gene
2	8708980	8712778	gene
2	8742856	8746105	gene
2	8795626	8805152	gene
2	8830573	8834827	gene
2	8835403	8840098	gene
2	8841261	8844444	gene
2	8861135	8869610	gene
2	8809382	8817472	gene
2	8945963	8950814	gene
2	9010510	9014719	gene
2	9045359	9060097	gene
2	9062706	9065163	gene
2	8987791	8991256	gene
2	8997497	9000614	gene
2	9065567	9070847	gene
2	9102533	9105479	gene
2	9105360	9110458	gene
2	9125558	9129445	gene
2	9155049	9160831	gene
2	9174636	9177646	gene
2	9180221	9182671	gene
2	9194821	9197615	gene
2	9197740	9206988	gene
2	9209386	9214705	gene
2	9238882	9241144	gene
2	9264280	9267113	gene
2	9215997	9221879	gene
2	9245194	9250592	gene
2	9318085	9321115	gene
[truncated: 20,797 more rows]
