# Supplementary material for: Large haploblocks underlie rapid adaptation in the invasive weed Ambrosia artemisiifolia
Source: Nat Commun. 2023 Mar 27;14:1717. doi: 10.1038/s41467-023-37303-4 (PMC10042993; doi:10.1038/s41467-023-37303-4)
Supplement: Supplementary file 6 — Source Data [file 41467_2023_37303_MOESM6_ESM.zip › battlayetal2023-sourcedata/battlayetal2023-sourcedata-fig1/busco.csv]

BUSCO	S	D	F	M
h1	178	77	0	0
h1-chr	183	72	0	0
h1-annot	187	51	13	4
h2	181	74	0	0
h2-chr	183	72	0	0
