# Supplementary material for: Large haploblocks underlie rapid adaptation in the invasive weed Ambrosia artemisiifolia
Source: Nat Commun. 2023 Mar 27;14:1717. doi: 10.1038/s41467-023-37303-4 (PMC10042993; doi:10.1038/s41467-023-37303-4)
Supplement: Supplementary file 6 — Source Data [file 41467_2023_37303_MOESM6_ESM.zip › battlayetal2023-sourcedata/battlayetal2023-sourcedata-fig1/sourcedata.xlsx]

## Sheet: Fig1
Figure 1
section	file	description
A	hap1-gene.txt	gene location annotations for haplotype 1 assembly (bed format).
A	hap1-repeat.txt	repeat location annotations for haplotype 1 assembly (bed format).
A	hap2-gene.txt	gene location annotations for haplotype 2 assembly (bed format).
A	hap2-repeat.txt	repeat location annotations for haplotype 2 assembly (bed format).
B	hap1hap2.chrs.filtered.paf	minimap2 alignment of haplotypes 1 and 2.
C	busco.csv	BUSCO results.
