# Supplementary material for: Large haploblocks underlie rapid adaptation in the invasive weed Ambrosia artemisiifolia
Source: Nat Commun. 2023 Mar 27;14:1717. doi: 10.1038/s41467-023-37303-4 (PMC10042993; doi:10.1038/s41467-023-37303-4)
Supplement: Supplementary file 6 — Source Data [file 41467_2023_37303_MOESM6_ESM.zip › battlayetal2023-sourcedata/battlayetal2023-sourcedata-fig1/hap1-repeat.txt]

10	10000003	10003874	repeat
10	100001	100720	repeat
10	1000388	1000408	repeat
10	10004039	10008676	repeat
10	10005348	10005388	repeat
10	1000674	1000690	repeat
10	10008745	10014734	repeat
10	1001037	1001373	repeat
10	10010644	10010688	repeat
10	10012214	10012284	repeat
10	10013762	10013798	repeat
10	10014812	10016116	repeat
10	10014987	10015068	repeat
10	10016435	10016523	repeat
10	10016735	10031904	repeat
10	1002242	1003151	repeat
10	10023099	10023135	repeat
10	1002468	1002525	repeat
10	1002468	1002577	repeat
10	1002522	1002577	repeat
10	10032107	10032180	repeat
10	10032163	10032187	repeat
10	10032949	10044114	repeat
10	10032991	10033022	repeat
10	10033489	10033527	repeat
10	10033759	10033787	repeat
10	1003730	1003874	repeat
10	1004028	1004066	repeat
10	1004188	1004212	repeat
10	1004437	1004480	repeat
10	1004437	1004481	repeat
10	10044791	10046641	repeat
10	1004481	1004655	repeat
10	10046965	10047002	repeat
10	1004704	1005069	repeat
10	10047155	10047165	repeat
10	10047166	10047192	repeat
10	10047193	10047221	repeat
10	10049186	10049521	repeat
10	10050623	10050654	repeat
10	10050999	10051034	repeat
10	10051819	10052562	repeat
10	1005382	1005537	repeat
10	10054598	10055246	repeat
10	10055014	10055081	repeat
10	10055338	10055408	repeat
10	10055646	10056023	repeat
10	1005581	1006005	repeat
10	10056172	10056488	repeat
10	10056798	10056888	repeat
10	10057264	10057411	repeat
10	10058811	10058847	repeat
10	10059303	10059408	repeat
10	10059663	10059744	repeat
10	10060294	10060312	repeat
10	10061703	10061745	repeat
10	10063643	10063718	repeat
10	10064056	10064245	repeat
10	10064929	10074260	repeat
10	10068304	10068359	repeat
10	10068304	10068379	repeat
10	100721	100773	repeat
10	10074980	10075079	repeat
10	10075159	10075286	repeat
10	10075546	10076185	repeat
10	10076218	10076270	repeat
10	10076372	10077554	repeat
10	10076650	10076721	repeat
10	10077104	10077155	repeat
10	10077316	10077386	repeat
10	100774	102741	repeat
10	10077780	10077827	repeat
10	10078295	10079312	repeat
10	10078740	10078805	repeat
10	10079366	10081873	repeat
10	10080294	10080343	repeat
10	10080456	10080497	repeat
10	10082083	10084167	repeat
10	10082513	10082571	repeat
10	1008258	1008995	repeat
10	10083227	10083313	repeat
10	10083677	10083732	repeat
10	10083930	10083978	repeat
10	10084393	10084440	repeat
10	10084588	10090767	repeat
10	10088833	10088884	repeat
10	10088849	10088905	repeat
10	10089950	10089983	repeat
10	10090132	10090180	repeat
10	10090181	10090211	repeat
10	10091105	10095156	repeat
10	10094500	10094579	repeat
10	10094538	10094579	repeat
10	10095482	10096343	repeat
10	10095927	10095989	repeat
10	10096665	10096780	repeat
10	10096761	10096794	repeat
10	10096929	10096952	repeat
10	10097052	10098517	repeat
10	10097182	10097201	repeat
10	10097182	10097208	repeat
10	10097182	10097210	repeat
10	1009824	1010064	repeat
10	10098448	10098517	repeat
10	10098648	10098666	repeat
10	10098976	10099012	repeat
10	10099041	10099070	repeat
10	10099146	10099186	repeat
10	10099181	10099375	repeat
10	10100044	10100495	repeat
10	10100917	10101018	repeat
10	1010122	1010205	repeat
10	10101607	10101666	repeat
10	10102215	10102774	repeat
10	10102407	10102768	repeat
10	10103463	10104347	repeat
10	10103649	10104231	repeat
10	10104801	10105257	repeat
10	10105506	10105732	repeat
10	10106063	10106132	repeat
10	10107980	10108286	repeat
10	10108356	10108630	repeat
10	1010926	1010964	repeat
10	10109892	10110271	repeat
10	10110686	10111046	repeat
10	10111124	10111327	repeat
10	10111992	10112438	repeat
10	10112501	10113379	repeat
10	10113652	10113693	repeat
10	10114647	10115400	repeat
10	10115989	10116792	repeat
10	1011623	1011739	repeat
10	1011626	1011644	repeat
10	10116887	10120306	repeat
10	1011708	1011798	repeat
10	101194	101279	repeat
10	1011952	1012010	repeat
10	10120359	10121207	repeat
10	10121275	10121462	repeat
10	10121543	10121615	repeat
10	10122635	10122660	repeat
10	10123189	10123223	repeat
10	10123275	10123333	repeat
10	10123433	10123578	repeat
10	10123745	10125348	repeat
10	1012544	1013423	repeat
10	10125499	10125733	repeat
10	10126816	10126842	repeat
10	10127372	10127395	repeat
10	10127445	10127503	repeat
10	10127599	10128653	repeat
10	10129073	10129174	repeat
10	10129565	10129610	repeat
10	10129914	10129967	repeat
10	10130342	10130396	repeat
10	10130508	10131446	repeat
10	10130694	10131303	repeat
10	10131660	10134379	repeat
10	1013260	1013282	repeat
10	10134538	10134757	repeat
10	10135083	10135152	repeat
10	10135300	10135425	repeat
10	10135424	10135519	repeat
10	10139314	10139541	repeat
10	10139672	10139809	repeat
10	10139858	10139903	repeat
10	10140206	10140451	repeat
10	10140400	10140426	repeat
10	10140522	10140752	repeat
10	1014107	1014891	repeat
10	10141173	10141273	repeat
10	10141660	10141705	repeat
10	10142622	10143548	repeat
10	10142809	10143405	repeat
10	10144086	10160794	repeat
10	1015644	1015881	repeat
10	1016034	1016212	repeat
10	10160954	10161173	repeat
10	10161517	10161570	repeat
10	10161655	10161748	repeat
10	10163404	10163476	repeat
10	10163444	10163688	repeat
10	10163753	10168085	repeat
10	10168140	10168370	repeat
10	10168448	10168542	repeat
10	10168478	10168555	repeat
10	10168978	10169040	repeat
10	10169013	10169096	repeat
10	10169114	10169153	repeat
10	10169154	10169268	repeat
10	10169710	10169749	repeat
10	10170017	10170049	repeat
10	10170113	10170674	repeat
10	10170278	10170295	repeat
10	10170808	10173330	repeat
10	1017206	1017264	repeat
10	10173535	10177438	repeat
10	10178635	10179026	repeat
10	10179601	10179642	repeat
10	10180691	10180860	repeat
10	10180699	10180797	repeat
10	10181198	10181327	repeat
10	10181762	10181819	repeat
10	10182094	10185369	repeat
10	1018247	1018281	repeat
10	1018300	1018648	repeat
10	10185542	10186226	repeat
10	10186497	10186686	repeat
10	10187097	10187432	repeat
10	10187478	10187520	repeat
10	10187800	10188053	repeat
10	10188354	10189791	repeat
10	10189882	10189931	repeat
10	10193109	10193541	repeat
10	1019324	1019427	repeat
10	10193725	10193797	repeat
10	10193828	10193876	repeat
10	10195114	10195154	repeat
10	10195165	10195219	repeat
10	10196705	10198596	repeat
10	10198462	10198492	repeat
10	10198842	10199427	repeat
10	10201242	10201317	repeat
10	10201476	10202077	repeat
10	10201936	10201959	repeat
10	10202428	10203669	repeat
10	1020288	1020579	repeat
10	1020376	1020428	repeat
10	10203776	10204323	repeat
10	10204438	10205069	repeat
10	1020460	1020478	repeat
10	10204668	10204724	repeat
10	10204806	10204838	repeat
10	10205188	10208444	repeat
10	1020535	1020555	repeat
10	1020840	1020884	repeat
10	10208445	10208471	repeat
10	10208921	10210160	repeat
10	10210259	10210777	repeat
10	10211163	10211333	repeat
10	10211619	10211665	repeat
10	10211749	10211800	repeat
10	1021180	1021356	repeat
10	10211943	10212500	repeat
10	10212097	10212155	repeat
10	10212105	10212155	repeat
10	10212116	10212155	repeat
10	10212237	10212269	repeat
10	10212619	10214261	repeat
10	10214361	10214707	repeat
10	10214769	10214825	repeat
10	10215095	10216819	repeat
10	1021520	1021599	repeat
10	10216748	10216770	repeat
10	10216901	10217067	repeat
10	10217145	10217345	repeat
10	10217409	10217447	repeat
10	10217455	10217532	repeat
10	10217579	10219373	repeat
10	10217786	10217828	repeat
10	10217786	10217834	repeat
10	1021801	1021836	repeat
10	10218122	10218148	repeat
10	10218492	10218581	repeat
10	10218653	10218700	repeat
10	10219951	10220421	repeat
10	10220422	10220479	repeat
10	10220480	10220746	repeat
10	1022072	1022109	repeat
10	10220766	10220803	repeat
10	10220766	10220834	repeat
10	10220816	10229604	repeat
10	1022161	1022276	repeat
10	1022277	1022341	repeat
10	1022281	1022341	repeat
10	1022283	1022341	repeat
10	1022640	1022751	repeat
10	10227808	10227842	repeat
10	10227885	10227910	repeat
10	10228053	10228080	repeat
10	10228197	10228234	repeat
10	10228431	10228454	repeat
10	10228436	10228454	repeat
10	10228437	10228454	repeat
10	10228438	10228454	repeat
10	10228471	10228504	repeat
10	10229316	10229353	repeat
10	10229362	10229510	repeat
10	10229995	10230109	repeat
10	10230209	10230227	repeat
10	10230231	10230527	repeat
10	10230650	10235163	repeat
10	1023069	1028073	repeat
10	1023297	1023353	repeat
10	10235927	10236124	repeat
10	10235984	10236005	repeat
10	10236256	10236572	repeat
10	10236345	10236379	repeat
10	10236406	10236451	repeat
10	10236410	10236451	repeat
10	10236627	10239923	repeat
10	10239825	10239902	repeat
10	10239863	10239904	repeat
10	10240107	10246298	repeat
10	10240187	10240245	repeat
10	10241466	10241520	repeat
10	10243667	10243688	repeat
10	10246163	10246217	repeat
10	10246350	10251140	repeat
10	10247044	10247082	repeat
10	10248188	10248226	repeat
10	10248557	10248594	repeat
10	10248779	10248826	repeat
10	10248789	10248826	repeat
10	10249140	10249215	repeat
10	10250320	10250341	repeat
10	10250362	10250396	repeat
10	10251192	10251416	repeat
10	10251473	10262030	repeat
10	10253914	10253979	repeat
10	10259073	10259138	repeat
10	10260375	10260454	repeat
10	10262128	10262686	repeat
10	10262798	10264060	repeat
10	10262994	10263041	repeat
10	10263029	10263083	repeat
10	10263064	10263083	repeat
10	10264300	10264409	repeat
10	10264455	10264496	repeat
10	10265241	10299999	repeat
10	10272191	10272209	repeat
10	10278028	10278051	repeat
10	10278136	10278170	repeat
10	10278171	10278193	repeat
10	1027986	1028042	repeat
10	1028088	1028140	repeat
10	1028288	1028334	repeat
10	1028553	1028624	repeat
10	10287142	10287180	repeat
10	10287170	10287210	repeat
10	1028833	1029039	repeat
10	102900	104108	repeat
10	1029133	1029285	repeat
10	10294114	10294168	repeat
10	10296276	10296310	repeat
10	10296396	10296432	repeat
10	10300001	10316330	repeat
10	1030872	1031135	repeat
10	1031480	1031597	repeat
10	10316770	10317201	repeat
10	10318528	10318571	repeat
10	10318768	10318812	repeat
10	10319081	10320375	repeat
10	10319554	10319606	repeat
10	10319554	10319610	repeat
10	1032009	1032261	repeat
10	10320251	10320271	repeat
10	10320424	10320704	repeat
10	10320518	10320565	repeat
10	10320601	10320666	repeat
10	10321274	10322586	repeat
10	10321644	10321696	repeat
10	10321644	10321727	repeat
10	10321970	10321992	repeat
10	10322587	10322616	repeat
10	10322657	10322761	repeat
10	10323100	10323147	repeat
10	10323188	10323292	repeat
10	10323443	10323996	repeat
10	10324275	10324642	repeat
10	10324431	10324454	repeat
10	10324783	10325475	repeat
10	1032535	1032598	repeat
10	10325519	10325554	repeat
10	10325555	10325694	repeat
10	10325800	10325916	repeat
10	10326216	10326258	repeat
10	10327202	10328091	repeat
10	10327299	10327334	repeat
10	1032786	1032813	repeat
10	10328127	10328144	repeat
10	10328150	10328222	repeat
10	10329079	10329288	repeat
10	10329734	10330688	repeat
10	10329789	10329852	repeat
10	10329958	10330019	repeat
10	10330031	10330091	repeat
10	10330316	10330397	repeat
10	10330320	10330397	repeat
10	1033067	1033120	repeat
10	10330840	10330866	repeat
10	10331194	10331246	repeat
10	10331633	10331673	repeat
10	10331688	10331735	repeat
10	10331819	10332224	repeat
10	1033241	1033521	repeat
10	10333141	10333172	repeat
10	10333264	10333470	repeat
10	10333527	10333553	repeat
10	10333554	10333968	repeat
10	10333969	10334021	repeat
10	10334165	10334420	repeat
10	10334416	10334454	repeat
10	10334424	10334454	repeat
10	10334470	10334614	repeat
10	10334731	10334805	repeat
10	10335406	10340325	repeat
10	10336047	10336177	repeat
10	10339005	10339041	repeat
10	10340391	10341388	repeat
10	10340474	10340503	repeat
10	10341449	10342033	repeat
10	10342250	10342532	repeat
10	10342527	10342548	repeat
10	10342760	10343534	repeat
10	10342846	10342901	repeat
10	10342852	10342901	repeat
10	10342888	10342910	repeat
10	10343340	10343391	repeat
10	10343342	10343391	repeat
10	10343703	10343723	repeat
10	10343703	10345523	repeat
10	10345240	10345294	repeat
10	10345240	10345307	repeat
10	10345426	10345462	repeat
10	10345932	10345961	repeat
10	10345932	10348640	repeat
10	10345964	10345997	repeat
10	10346214	10346231	repeat
10	10346611	10346636	repeat
10	10346720	10346755	repeat
10	10347491	10347529	repeat
10	10348645	10348680	repeat
10	10348683	10348808	repeat
10	10348860	10348892	repeat
10	10349904	10350192	repeat
10	10350247	10350308	repeat
10	10350247	10350767	repeat
10	10350499	10350522	repeat
10	10350821	10350882	repeat
10	10350821	10353047	repeat
10	10351073	10351094	repeat
10	10351532	10351565	repeat
10	10351684	10351711	repeat
10	10352812	10352839	repeat
10	10353008	10353057	repeat
10	10353358	10353382	repeat
10	10353477	10353539	repeat
10	10353597	10353649	repeat
10	10353943	10353981	repeat
10	10355560	10355593	repeat
10	10355566	10355696	repeat
10	10355604	10355633	repeat
10	10356656	10356673	repeat
10	10356754	10356930	repeat
10	10356910	10356930	repeat
10	10357083	10357215	repeat
10	10357891	10358215	repeat
10	10358056	10358145	repeat
10	10358216	10358260	repeat
10	10358261	10359194	repeat
10	10358384	10358412	repeat
10	10358414	10358515	repeat
10	10358518	10358547	repeat
10	10358710	10358753	repeat
10	10359200	10359253	repeat
10	10359254	10359563	repeat
10	10359564	10359606	repeat
10	10359607	10360072	repeat
10	1036006	1036179	repeat
10	10360313	10360358	repeat
10	10360956	10361346	repeat
10	10361502	10361602	repeat
10	10361751	10377444	repeat
10	10364871	10364967	repeat
10	10368834	10368868	repeat
10	10373725	10373756	repeat
10	10374139	10374188	repeat
10	10374982	10375012	repeat
10	10380414	10381110	repeat
10	10381351	10381696	repeat
10	10381580	10381609	repeat
10	10382021	10382144	repeat
10	10383186	10383226	repeat
10	10383511	10383540	repeat
10	10383511	10383632	repeat
10	1038358	1038440	repeat
10	10383750	10383997	repeat
10	10384107	10384683	repeat
10	10384847	10385067	repeat
10	10385074	10385118	repeat
10	10385119	10385299	repeat
10	10385349	10385365	repeat
10	10385349	10385370	repeat
10	10385349	10385736	repeat
10	10385788	10388058	repeat
10	10388645	10389032	repeat
10	1038890	1038993	repeat
10	10389034	10389088	repeat
10	10389057	10389088	repeat
10	10389168	10389735	repeat
10	10390094	10390268	repeat
10	10390389	10390460	repeat
10	10390947	10391168	repeat
10	10392447	10392543	repeat
10	10392460	10392533	repeat
10	10393157	10396930	repeat
10	1039627	1039931	repeat
10	10397401	10398274	repeat
10	10397866	10397890	repeat
10	10398754	10398780	repeat
10	10399515	10399665	repeat
10	1039962	1039978	repeat
10	10400687	10402955	repeat
10	10401437	10401506	repeat
10	1040203	1040430	repeat
10	10402251	10402320	repeat
10	10402955	10402976	repeat
10	10402958	10402976	repeat
10	10403431	10403456	repeat
10	10404217	10404267	repeat
10	10404425	10404675	repeat
10	10405010	10405114	repeat
10	10405164	10405334	repeat
10	1040556	1040577	repeat
10	1040633	1040909	repeat
10	10406445	10406717	repeat
10	10406805	10407195	repeat
10	10407131	10407162	repeat
10	10407687	10407713	repeat
10	10408038	10408274	repeat
10	10408339	10410393	repeat
10	10410586	10410882	repeat
10	10411156	10417055	repeat
10	10411196	10411228	repeat
10	1041242	1041262	repeat
10	10413519	10413560	repeat
10	10413521	10413560	repeat
10	10416534	10416566	repeat
10	1041677	1042416	repeat
10	10417681	10435206	repeat
10	10418307	10418357	repeat
10	10418606	10418633	repeat
10	10424164	10424211	repeat
10	10424874	10424907	repeat
10	10425409	10425440	repeat
10	10425409	10425448	repeat
10	1042764	1043115	repeat
10	10433984	10434022	repeat
10	10434741	10434802	repeat
10	10436479	10447081	repeat
10	104379	104437	repeat
10	1043793	1043827	repeat
10	10445124	10445160	repeat
10	1044564	1044803	repeat
10	10447153	10447292	repeat
10	10447229	10447261	repeat
10	10447339	10452399	repeat
10	10447370	10447479	repeat
10	10447370	10447487	repeat
10	10447480	10447506	repeat
10	10447489	10447506	repeat
10	10447908	10447964	repeat
10	10448942	10449024	repeat
10	10449951	10450021	repeat
10	10450443	10450471	repeat
10	10451065	10451131	repeat
10	10451163	10451210	repeat
10	1045154	1045397	repeat
10	10452307	10452338	repeat
10	10452416	10452449	repeat
10	10452568	10457800	repeat
10	10452861	10452917	repeat
10	1045453	1045476	repeat
10	1045453	1045484	repeat
10	1045477	1045612	repeat
10	104582	104603	repeat
10	10459059	10459314	repeat
10	10459535	10459648	repeat
10	10459730	10459983	repeat
10	10460525	10460571	repeat
10	10460717	10460789	repeat
10	10461812	10461848	repeat
10	10461953	10461983	repeat
10	10462449	10462488	repeat
10	10464565	10464660	repeat
10	10464592	10464635	repeat
10	10465871	10466030	repeat
10	10465879	10465932	repeat
10	10466308	10473685	repeat
10	10467471	10467505	repeat
10	10468580	10468608	repeat
10	10469152	10469209	repeat
10	104711	104889	repeat
10	10473202	10473236	repeat
10	10473751	10473875	repeat
10	10474655	10477784	repeat
10	1047616	1047780	repeat
10	10477958	10478640	repeat
10	1047846	1048257	repeat
10	10478852	10483060	repeat
10	10483400	10483732	repeat
10	10483478	10483520	repeat
10	10483778	10483820	repeat
10	10484100	10484511	repeat
10	10484628	10484659	repeat
10	10484945	10485498	repeat
10	10485584	10488378	repeat
10	1048674	1048863	repeat
10	10488443	10489104	repeat
10	10488936	10488972	repeat
10	10490436	10490792	repeat
10	10490541	10490583	repeat
10	10490855	10491816	repeat
10	1049118	1049166	repeat
10	10491813	10491838	repeat
10	10492115	10492153	repeat
10	10492263	10492294	repeat
10	10492597	10492650	repeat
10	10493099	10493127	repeat
10	10493099	10493135	repeat
10	10493133	10493908	repeat
10	10493942	10493970	repeat
10	10493942	10493978	repeat
10	10493976	10494081	repeat
10	10494129	10494720	repeat
10	10494938	10495747	repeat
10	10495737	10495769	repeat
10	10496001	10496477	repeat
10	10497314	10498069	repeat
10	10498191	10499595	repeat
10	10499327	10499372	repeat
10	10499667	10500000	repeat
10	10500001	10525408	repeat
10	1050135	1050163	repeat
10	1050721	1050753	repeat
10	1050782	1050844	repeat
10	10508574	10508614	repeat
10	10508574	10508623	repeat
10	1051043	1051430	repeat
10	1051155	1051190	repeat
10	10514131	10514173	repeat
10	1051802	1051831	repeat
10	1052116	1052714	repeat
10	10521996	10522054	repeat
10	10525224	10525269	repeat
10	10525455	10526712	repeat
10	10527742	10527768	repeat
10	10527779	10527878	repeat
10	10528297	10528337	repeat
10	10528405	10528463	repeat
10	10528483	10528516	repeat
10	10528517	10528761	repeat
10	10528890	10529434	repeat
10	10529413	10529434	repeat
10	1052944	1052965	repeat
10	10529497	10529757	repeat
10	10529889	10531919	repeat
10	1052990	1053250	repeat
10	10532945	10533101	repeat
10	10533504	10533552	repeat
10	10533602	10533660	repeat
10	10533677	10533701	repeat
10	10533764	10534797	repeat
10	10535215	10535316	repeat
10	10535909	10535951	repeat
10	10536324	10536378	repeat
10	10536491	10537361	repeat
10	10536677	10537218	repeat
10	10536829	10537218	repeat
10	10537575	10540287	repeat
10	1053812	1053919	repeat
10	10540446	10540666	repeat
10	10541000	10541075	repeat
10	10542533	10542684	repeat
10	10544025	10544191	repeat
10	10544521	10544623	repeat
10	10545170	10546079	repeat
10	10546310	10549086	repeat
10	1054771	1056434	repeat
10	10549138	10549487	repeat
10	10549661	10550343	repeat
10	10550517	10550705	repeat
10	10551116	10551450	repeat
10	10551496	10552273	repeat
10	10552330	10552370	repeat
10	10553905	10554150	repeat
10	10554215	10554582	repeat
10	10555926	10555976	repeat
10	10556092	10558485	repeat
10	10558748	10558789	repeat
10	10559418	10559721	repeat
10	10560117	10562398	repeat
10	10560239	10560268	repeat
10	105627	105672	repeat
10	10563433	10563797	repeat
10	10563553	10563577	repeat
10	10563602	10563674	repeat
10	10564482	10564528	repeat
10	10564513	10564615	repeat
10	1056549	1056765	repeat
10	10565547	10565568	repeat
10	10566071	10567203	repeat
10	10566895	10566923	repeat
10	10567332	10568411	repeat
10	10568219	10568243	repeat
10	10568541	10569106	repeat
10	1056888	1057136	repeat
10	10569476	10570829	repeat
10	10569872	10569904	repeat
10	10569872	10569922	repeat
10	10569900	10569936	repeat
10	10569929	10570011	repeat
10	10570232	10570310	repeat
10	10570383	10570404	repeat
10	10570431	10570489	repeat
10	10570460	10570499	repeat
10	10570484	10570548	repeat
10	10570726	10570805	repeat
10	10571194	10571568	repeat
10	10571815	10572821	repeat
10	1057224	1057389	repeat
10	10572689	10572720	repeat
10	10572895	10572927	repeat
10	10572895	10572984	repeat
10	10573060	10573432	repeat
10	1057364	1057389	repeat
10	10574133	10574166	repeat
10	1057423	1057543	repeat
10	10574317	10574455	repeat
10	1057434	1057855	repeat
10	10574705	10578489	repeat
10	10578667	10578802	repeat
10	10579023	10579048	repeat
10	10579309	10579492	repeat
10	10579578	10579767	repeat
10	10579893	10580063	repeat
10	10580134	10581400	repeat
10	10582307	10582330	repeat
10	1058238	1058261	repeat
10	1058249	1058542	repeat
10	10582830	10582887	repeat
10	10583600	10583706	repeat
10	10583818	10583939	repeat
10	10584649	10584842	repeat
10	10585206	10585273	repeat
10	10585274	10585322	repeat
10	10585536	10585948	repeat
10	10585778	10585816	repeat
10	1058593	1058620	repeat
10	10586114	10586585	repeat
10	10586717	10595552	repeat
10	10596193	10596428	repeat
10	10596345	10596422	repeat
10	10596388	10596424	repeat
10	10597622	10598399	repeat
10	10599194	10599998	repeat
10	10600001	10600558	repeat
10	10600822	10601023	repeat
10	10601074	10604875	repeat
10	1060188	1060239	repeat
10	10602448	10602474	repeat
10	1060415	1060483	repeat
10	10604376	10604412	repeat
10	10605297	10605910	repeat
10	10605802	10605852	repeat
10	10606010	10607711	repeat
10	10606641	10606688	repeat
10	10607782	10608438	repeat
10	10608518	10608708	repeat
10	10610048	10610142	repeat
10	10610343	10610360	repeat
10	10610360	10610386	repeat
10	10610415	10610897	repeat
10	10610578	10610684	repeat
10	1061063	1061107	repeat
10	10610845	10610909	repeat
10	10611091	10611469	repeat
10	10611092	10611140	repeat
10	1061116	1061134	repeat
10	10611280	10611331	repeat
10	10611634	10623574	repeat
10	10621084	10621115	repeat
10	106226	106804	repeat
10	10624243	10624510	repeat
10	10624904	10624966	repeat
10	10625584	10625875	repeat
10	10625726	10625773	repeat
10	10625949	10626011	repeat
10	10626185	10626587	repeat
10	10626646	10627134	repeat
10	1062691	1063156	repeat
10	10627597	10628226	repeat
10	10628312	10628546	repeat
10	10628746	10628806	repeat
10	10629009	10629045	repeat
10	10629324	10630684	repeat
10	1063056	1063076	repeat
10	1063056	1063078	repeat
10	10630831	10630880	repeat
10	10630845	10631629	repeat
10	10630846	10630909	repeat
10	10630846	10630913	repeat
10	10630846	10630920	repeat
10	10630846	10630921	repeat
10	10631740	10632395	repeat
10	10631982	10632019	repeat
10	10631982	10632021	repeat
10	10632444	10632645	repeat
10	10632649	10632760	repeat
10	10632764	10632831	repeat
10	10633209	10633255	repeat
10	10633461	10633539	repeat
10	10633553	10633614	repeat
10	10633620	10633702	repeat
10	10633708	10633746	repeat
10	10633747	10634347	repeat
10	10634348	10634400	repeat
10	10634401	10634415	repeat
10	10634544	10634589	repeat
10	10634545	10634781	repeat
10	1063465	1063640	repeat
10	10635263	10635757	repeat
10	10636021	10637741	repeat
10	10636249	10636306	repeat
10	10636479	10636547	repeat
10	10636745	10636795	repeat
10	10636900	10636969	repeat
10	10636912	10636969	repeat
10	10637026	10637082	repeat
10	10637026	10637115	repeat
10	10638491	10638650	repeat
10	10638666	10638739	repeat
10	10638805	10651967	repeat
10	10642141	10642188	repeat
10	10643195	10643218	repeat
10	10643303	10643337	repeat
10	1064670	1064789	repeat
10	1064863	1064943	repeat
10	10650434	10650517	repeat
10	10650948	10651052	repeat
10	10651970	10652421	repeat
10	10651970	10652441	repeat
10	10652427	10655420	repeat
10	10652451	10652521	repeat
10	10652549	10652645	repeat
10	10652656	10652696	repeat
10	10653371	10653399	repeat
10	10654036	10654086	repeat
10	10654194	10654214	repeat
10	10654215	10654239	repeat
10	10655421	10655472	repeat
10	10655473	10657439	repeat
10	10655893	10655977	repeat
10	10658111	10658508	repeat
10	10658243	10658311	repeat
10	10659457	10659577	repeat
10	10659753	10659786	repeat
10	10659789	10660012	repeat
10	10660374	10662442	repeat
10	10662037	10662145	repeat
10	106634	106665	repeat
10	106634	106666	repeat
10	10664518	10664752	repeat
10	10664990	10665066	repeat
10	10665697	10666761	repeat
10	10666468	10666510	repeat
10	10666914	10667013	repeat
10	10667313	10668526	repeat
10	10668571	10668611	repeat
10	10668690	10668885	repeat
10	10669025	10669841	repeat
10	10669115	10669168	repeat
10	10670124	10670163	repeat
10	10670188	10670257	repeat
10	10670427	10670459	repeat
10	10670457	10673940	repeat
10	10673941	10673986	repeat
10	10673987	10678150	repeat
10	10678261	10678340	repeat
10	10678653	10678687	repeat
10	10678692	10678758	repeat
10	10678829	10679942	repeat
10	106789	106816	repeat
10	1068026	1068066	repeat
10	10681095	10681326	repeat
10	106817	106857	repeat
10	106817	106860	repeat
10	10681746	10681802	repeat
10	10682286	10682354	repeat
10	1068253	1068289	repeat
10	10682659	10682816	repeat
10	10683408	10689682	repeat
10	10683989	10684046	repeat
10	1068571	1068634	repeat
10	1068885	1069378	repeat
10	1068973	1069036	repeat
10	10690277	10690350	repeat
10	10690884	10690944	repeat
10	10692191	10692397	repeat
10	10693177	10697758	repeat
10	1069436	1070025	repeat
10	10698361	10698530	repeat
10	10699090	10699684	repeat
10	10699532	10699595	repeat
10	10700249	10700445	repeat
10	10700490	10700820	repeat
10	10700615	10700634	repeat
10	10700617	10700634	repeat
10	10700871	10701091	repeat
10	1070146	1070201	repeat
10	1070270	1070730	repeat
10	10703261	10703322	repeat
10	10703512	10703716	repeat
10	10703514	10703542	repeat
10	10703869	10704087	repeat
10	10704290	10704605	repeat
10	10704569	10704602	repeat
10	10704822	10705408	repeat
10	10705589	10707020	repeat
10	10705609	10705637	repeat
10	10705613	10705760	repeat
10	10705739	10705765	repeat
10	10706102	10706133	repeat
10	10706561	10706609	repeat
10	10707021	10707063	repeat
10	10707085	10707261	repeat
10	10707170	10707196	repeat
10	10707352	10707752	repeat
10	10707683	10707732	repeat
10	10707798	10708065	repeat
10	10708754	10709198	repeat
10	10708773	10708861	repeat
10	10708775	10708833	repeat
10	10709265	10709311	repeat
10	10709406	10709496	repeat
10	10709497	10709555	repeat
10	10709556	10709783	repeat
10	10709839	10709900	repeat
10	10709931	10709964	repeat
10	10710059	10710738	repeat
10	10710480	10710550	repeat
10	10710495	10710550	repeat
10	10710597	10710666	repeat
10	10710904	10711359	repeat
10	10712138	10712189	repeat
10	10712350	10718911	repeat
10	10718087	10718136	repeat
10	10719991	10720587	repeat
10	10720875	10724686	repeat
10	10725439	10725976	repeat
10	1072584	1072655	repeat
10	10726104	10726405	repeat
10	10726451	10726497	repeat
10	10726651	10728465	repeat
10	10727374	10727409	repeat
10	10727379	10727409	repeat
10	10727963	10728046	repeat
10	10728610	10729038	repeat
10	10729171	10729470	repeat
10	10729479	10729718	repeat
10	10729849	10729905	repeat
10	10730325	10730396	repeat
10	10730415	10730516	repeat
10	10730560	10730599	repeat
10	10730635	10730815	repeat
10	10731324	10731471	repeat
10	10731768	10731825	repeat
10	10732014	10732138	repeat
10	10732197	10733496	repeat
10	1073339	1073419	repeat
10	10733563	10733761	repeat
10	10733830	10734071	repeat
10	10733849	10733867	repeat
10	10733898	10733924	repeat
10	10734234	10734372	repeat
10	1073555	1073716	repeat
10	10735716	10736403	repeat
10	10737013	10740178	repeat
10	1073725	1073788	repeat
10	1073789	1074920	repeat
10	10739284	10739306	repeat
10	10739306	10739323	repeat
10	10740280	10740544	repeat
10	10740711	10741432	repeat
10	10741532	10742381	repeat
10	10742645	10745490	repeat
10	10745545	10753328	repeat
10	10746677	10746694	repeat
10	10748910	10748983	repeat
10	10750238	10750309	repeat
10	1075135	1075247	repeat
10	1075180	1075229	repeat
10	1075495	1075518	repeat
10	10755804	10755922	repeat
10	10756224	10757857	repeat
10	1075826	1075933	repeat
10	10758607	10758754	repeat
10	1075867	1075917	repeat
10	10759143	10759771	repeat
10	107593	107624	repeat
10	10759456	10759524	repeat
10	10760272	10760627	repeat
10	10760716	10762782	repeat
10	1076182	1076201	repeat
10	10762856	10763528	repeat
10	107649	107677	repeat
10	1076508	1076616	repeat
10	1076550	1076599	repeat
10	10765785	10765841	repeat
10	10766302	10766391	repeat
10	10766449	10767090	repeat
10	10767304	10768479	repeat
10	10767722	10767752	repeat
10	10768012	10768060	repeat
10	10768037	10768060	repeat
10	10768610	10768976	repeat
10	10768638	10768656	repeat
10	10769153	10769649	repeat
10	10769761	10771169	repeat
10	1077189	1077297	repeat
10	1077231	1077280	repeat
10	10774298	10774328	repeat
10	10774938	10774963	repeat
10	10774961	10775742	repeat
10	1077545	1077566	repeat
10	10775985	10777873	repeat
10	10777937	10777997	repeat
10	10778061	10779099	repeat
10	10778261	10778286	repeat
10	1077874	1077982	repeat
10	10779100	10779137	repeat
10	1077916	1077965	repeat
10	10779530	10779601	repeat
10	10781825	10794785	repeat
10	1078230	1078253	repeat
10	10782818	10782850	repeat
10	107844	107867	repeat
10	1078561	1078669	repeat
10	1078603	1078652	repeat
10	10789245	10789265	repeat
10	10791113	10791170	repeat
10	10791309	10791330	repeat
10	1079245	1079349	repeat
10	10792722	10792754	repeat
10	1079284	1079333	repeat
10	10794841	10795246	repeat
10	10795111	10795132	repeat
10	10795111	10795164	repeat
10	10795133	10795164	repeat
10	10795165	10795175	repeat
10	10795728	10795790	repeat
10	10795728	10795837	repeat
10	10795807	10796058	repeat
10	1079598	1079621	repeat
10	10796025	10796058	repeat
10	10796193	10796331	repeat
10	10796354	10796378	repeat
10	10796379	10796706	repeat
10	10796707	10796731	repeat
10	10796760	10797159	repeat
10	10797160	10797204	repeat
10	10797205	10798381	repeat
10	10797432	10797453	repeat
10	10797599	10797617	repeat
10	10797600	10797617	repeat
10	10798128	10798177	repeat
10	10798667	10799846	repeat
10	1079929	1080053	repeat
10	1079971	1080020	repeat
10	10799906	10799926	repeat
10	10799906	10799998	repeat
10	10800001	10800068	repeat
10	10800272	10800461	repeat
10	10800555	10800704	repeat
10	10800768	10808436	repeat
10	1080284	1080305	repeat
10	10805750	10805779	repeat
10	1080613	1080721	repeat
10	1080655	1080704	repeat
10	10808806	10809017	repeat
10	10809167	10809654	repeat
10	1080969	1080990	repeat
10	10809748	10810166	repeat
10	10810265	10811880	repeat
10	10812335	10812968	repeat
10	10812847	10812914	repeat
10	1081297	1081405	repeat
10	10813229	10817392	repeat
10	1081339	1081388	repeat
10	1081653	1081678	repeat
10	10816721	10816773	repeat
10	10816722	10816773	repeat
10	10817494	10817512	repeat
10	10817515	10819506	repeat
10	10819033	10819073	repeat
10	10819318	10819349	repeat
10	10819389	10819436	repeat
10	1081985	1082093	repeat
10	10820240	10820381	repeat
10	1082027	1082076	repeat
10	10821507	10821939	repeat
10	10822689	10822708	repeat
10	1082341	1082362	repeat
10	10823646	10823702	repeat
10	10824165	10824205	repeat
10	10824243	10824281	repeat
10	10824531	10824570	repeat
10	10824632	10824669	repeat
10	10824670	10825226	repeat
10	10825138	10825227	repeat
10	10825311	10825369	repeat
10	10825504	10825530	repeat
10	10825605	10826200	repeat
10	10825675	10825769	repeat
10	10825859	10825911	repeat
10	10825859	10825950	repeat
10	10825993	10826025	repeat
10	10826282	10826340	repeat
10	10826426	10826645	repeat
10	1082669	1082777	repeat
10	1082711	1082760	repeat
10	10827201	10827253	repeat
10	10827468	10827734	repeat
10	10827785	10828047	repeat
10	10828107	10829226	repeat
10	10828133	10828217	repeat
10	10828662	10828714	repeat
10	10829621	10830595	repeat
10	1083026	1083047	repeat
10	10830266	10830320	repeat
10	10830990	10832377	repeat
10	10831904	10832000	repeat
10	10831927	10832000	repeat
10	10831928	10832000	repeat
10	10832153	10832175	repeat
10	10832155	10832175	repeat
10	10832156	10832175	repeat
10	10832510	10832571	repeat
10	10832950	10834322	repeat
10	1083352	1083460	repeat
10	10833700	10833731	repeat
10	1083397	1083446	repeat
10	10834507	10834728	repeat
10	10835385	10835511	repeat
10	10835823	10835859	repeat
10	10836266	10836300	repeat
10	10836301	10836839	repeat
10	1083711	1083732	repeat
10	10838301	10838626	repeat
10	10839102	10839220	repeat
10	10839494	10840674	repeat
10	1084040	1084164	repeat
10	1084082	1084131	repeat
10	10841176	10845012	repeat
10	1084395	1084416	repeat
10	10845161	10845430	repeat
10	10845748	10847032	repeat
10	10847089	10847618	repeat
10	1084724	1084832	repeat
10	10847401	10847502	repeat
10	10847623	10847652	repeat
10	1084766	1084815	repeat
10	10847667	10847726	repeat
10	10847789	10848192	repeat
10	10849820	10850379	repeat
10	10849939	10850000	repeat
10	10849939	10850003	repeat
10	10850108	10850144	repeat
10	10850531	10850548	repeat
10	1085080	1085101	repeat
10	10851173	10851665	repeat
10	10851307	10851342	repeat
10	10851666	10851724	repeat
10	10851733	10851890	repeat
10	10853064	10853326	repeat
10	10853477	10854294	repeat
10	10853734	10853766	repeat
10	1085409	1085533	repeat
10	1085451	1085500	repeat
10	10854568	10854792	repeat
10	10854920	10855101	repeat
10	10855606	10855658	repeat
10	10857125	10857372	repeat
10	1085764	1085787	repeat
10	10857953	10858018	repeat
10	10858705	10858742	repeat
10	10859752	10859868	repeat
10	10860190	10860383	repeat
10	10860906	10861053	repeat
10	1086095	1086203	repeat
10	1086137	1086186	repeat
10	10861679	10862318	repeat
10	10862827	10862888	repeat
10	10862924	10862978	repeat
10	10863089	10863416	repeat
10	10863993	10864721	repeat
10	10864177	10864205	repeat
10	10864299	10864327	repeat
10	108645	108669	repeat
10	1086451	1086472	repeat
10	10864763	10865129	repeat
10	10864849	10864887	repeat
10	10865826	10866866	repeat
10	10866647	10866701	repeat
10	10866867	10866925	repeat
10	10866926	10867152	repeat
10	10867140	10867171	repeat
10	10867691	10868280	repeat
10	1086780	1086904	repeat
10	1086821	1086871	repeat
10	10868256	10868295	repeat
10	10868480	10868925	repeat
10	10868971	10869412	repeat
10	10870430	10870565	repeat
10	10870638	10870730	repeat
10	1087135	1087156	repeat
10	10871783	10871878	repeat
10	10872415	10872545	repeat
10	10873512	10874031	repeat
10	10873547	10873582	repeat
10	10874159	10879292	repeat
10	10874598	10874680	repeat
10	1087464	1087572	repeat
10	1087506	1087555	repeat
10	1087820	1087843	repeat
10	10879856	10879918	repeat
10	10880423	10881398	repeat
10	10881449	10881546	repeat
10	10882074	10887294	repeat
10	1088225	1089118	repeat
10	10887409	10887487	repeat
10	10888150	10888298	repeat
10	10888790	10888836	repeat
10	10888941	10889454	repeat
10	10889601	10890125	repeat
10	10890252	10893213	repeat
10	10893533	10893635	repeat
10	10893943	10895001	repeat
10	10894106	10894197	repeat
10	10894111	10894255	repeat
10	10894162	10894221	repeat
10	10894277	10894323	repeat
10	10894375	10894430	repeat
10	10894496	10894544	repeat
10	10894548	10894629	repeat
10	10894603	10894657	repeat
10	10894603	10894718	repeat
10	10894627	10894729	repeat
10	10894637	10894729	repeat
10	1089650	1089793	repeat
10	10896764	10896903	repeat
10	10897045	10897106	repeat
10	10898513	10898612	repeat
10	1089853	1089881	repeat
10	1089882	1089900	repeat
10	10899007	10899044	repeat
10	10899046	10899102	repeat
10	10899409	10899633	repeat
10	10900237	10900366	repeat
10	1090044	1090068	repeat
10	10900508	10900834	repeat
10	1090069	1090127	repeat
10	10901561	10901592	repeat
10	10902125	10902240	repeat
10	10902963	10903093	repeat
10	10903466	10903532	repeat
10	10903821	10904622	repeat
10	10904738	10905749	repeat
10	10904825	10904879	repeat
10	10905282	10905313	repeat
10	10905320	10905352	repeat
10	10905759	10905809	repeat
10	10906418	10911773	repeat
10	1090657	1090694	repeat
10	1090830	1091431	repeat
10	1091059	1091097	repeat
10	1091381	1091409	repeat
10	10914320	10914523	repeat
10	10915167	10915199	repeat
10	10915207	10915217	repeat
10	10915218	10915255	repeat
10	10915377	10920435	repeat
10	10916312	10916339	repeat
10	10916985	10917017	repeat
10	10916993	10917017	repeat
10	10917033	10917060	repeat
10	1091897	1093524	repeat
10	10920619	10920800	repeat
10	10920939	10921061	repeat
10	10921158	10921273	repeat
10	10921401	10921609	repeat
10	10921766	10921970	repeat
10	10922049	10922216	repeat
10	10922203	10922236	repeat
10	10922217	10922223	repeat
10	10922224	10922254	repeat
10	10922237	10922256	repeat
10	10922745	10923237	repeat
10	10923545	10923920	repeat
10	10924393	10924477	repeat
10	10925055	10925254	repeat
10	10925248	10925309	repeat
10	10925255	10925309	repeat
10	10925478	10925523	repeat
10	10927436	10927492	repeat
10	10927695	10928455	repeat
10	10928530	10929066	repeat
10	10929784	10931687	repeat
10	10932053	10932309	repeat
10	10932058	10932095	repeat
10	10932310	10932334	repeat
10	10932573	10932867	repeat
10	10932700	10932759	repeat
10	10932702	10932764	repeat
10	10932976	10933040	repeat
10	10933333	10933509	repeat
10	10933480	10933525	repeat
10	10933720	10934119	repeat
10	10933826	10933857	repeat
10	10934449	10934528	repeat
10	10934634	10934660	repeat
10	10934634	10934669	repeat
10	10934652	10935170	repeat
10	10935409	10935441	repeat
10	10935421	10936922	repeat
10	1093583	1093644	repeat
10	10936326	10936374	repeat
10	10937198	10937348	repeat
10	10938020	10941604	repeat
10	1093899	1094060	repeat
10	10939226	10939245	repeat
10	10939830	10939853	repeat
10	10941682	10941860	repeat
10	10942196	10942547	repeat
10	10942610	10942867	repeat
10	1094267	1094638	repeat
10	10943925	10944161	repeat
10	10944462	10944668	repeat
10	10944547	10944570	repeat
10	10944889	10946926	repeat
10	10945846	10945886	repeat
10	10946002	10946049	repeat
10	109464	109488	repeat
10	1094688	1094718	repeat
10	10947211	10949098	repeat
10	1094744	1094773	repeat
10	10947722	10947748	repeat
10	10948396	10948434	repeat
10	10948412	10948434	repeat
10	10949551	10949655	repeat
10	10949731	10949748	repeat
10	10950389	10950541	repeat
10	10950669	10950710	repeat
10	10950817	10951041	repeat
10	10951382	10951608	repeat
10	10951698	10952065	repeat
10	10951991	10952047	repeat
10	10952062	10952133	repeat
10	10952066	10952133	repeat
10	10952236	10952277	repeat
10	10952259	10952299	repeat
10	10952398	10952466	repeat
10	10952473	10952634	repeat
10	10952482	10952530	repeat
10	10952514	10952578	repeat
10	10952736	10952816	repeat
10	10952876	10952905	repeat
10	10952893	10953142	repeat
10	10953219	10953270	repeat
10	10953481	10953604	repeat
10	10954294	10954793	repeat
10	10954689	10954722	repeat
10	10954772	10954863	repeat
10	10954799	10954863	repeat
10	10954914	10959646	repeat
10	10957843	10957868	repeat
10	10957869	10957896	repeat
10	10959117	10959142	repeat
10	10959117	10959346	repeat
10	10959297	10959306	repeat
10	10959297	10959399	repeat
10	10959307	10959346	repeat
10	10959347	10959399	repeat
10	10959400	10959422	repeat
10	10959423	10959432	repeat
10	10959798	10963680	repeat
10	1096090	1096264	repeat
10	10963748	10964767	repeat
10	1096399	1096444	repeat
10	10965329	10965549	repeat
10	10965633	10965663	repeat
10	10965883	10965907	repeat
10	10965883	10965914	repeat
10	10965883	10965916	repeat
10	10965883	10965922	repeat
10	10965889	10966633	repeat
10	10966578	10966608	repeat
10	10966738	10966771	repeat
10	1096726	1096775	repeat
10	10967462	10967524	repeat
10	10967530	10967575	repeat
10	10967576	10967832	repeat
10	10967795	10967832	repeat
10	10968774	10968924	repeat
10	10968900	10968939	repeat
10	10969020	10969048	repeat
10	10969369	10969399	repeat
10	10970009	10970359	repeat
10	10970399	10970436	repeat
10	10970745	10970830	repeat
10	10970748	10970798	repeat
10	10970799	10970808	repeat
10	10970827	10971140	repeat
10	10971588	10971626	repeat
10	10971904	10972738	repeat
10	10971977	10972033	repeat
10	10972802	10972842	repeat
10	109728	109750	repeat
10	10973125	10973153	repeat
10	10973456	10973473	repeat
10	10973473	10973504	repeat
10	10973512	10974503	repeat
10	10974476	10974520	repeat
10	10974553	10974584	repeat
10	10974696	10975172	repeat
10	10975064	10975100	repeat
10	10975250	10975276	repeat
10	10975365	10975394	repeat
10	10976125	10976149	repeat
10	10976247	10976304	repeat
10	10976491	10976608	repeat
10	10977106	10977378	repeat
10	10978033	10978131	repeat
10	10978734	10978938	repeat
10	10979335	10979607	repeat
10	10980346	10980446	repeat
10	10980503	10980747	repeat
10	10981091	10981129	repeat
10	10981258	10981276	repeat
10	10982173	10982237	repeat
10	10982398	10982711	repeat
10	10982835	10982957	repeat
10	10983017	10983939	repeat
10	1098306	1098395	repeat
10	10985166	10985532	repeat
10	10985208	10985236	repeat
10	1098570	1098721	repeat
10	10986856	10986877	repeat
10	10986959	10987015	repeat
10	109871	109889	repeat
10	10987	11345	repeat
10	10987162	10987208	repeat
10	10987237	10987279	repeat
10	10988009	10988069	repeat
10	10988240	10988659	repeat
10	10989309	10989347	repeat
10	10989319	10989430	repeat
10	10990106	10990309	repeat
10	10990359	10990561	repeat
10	10990655	11000000	repeat
10	1099066	1099404	repeat
10	1099706	1099996	repeat
10	10998892	10998952	repeat
10	11000001	11043091	repeat
10	1100635	1100664	repeat
10	11006747	11006807	repeat
10	110106	110122	repeat
10	11014603	11014663	repeat
10	11022461	11022521	repeat
10	11030319	11030379	repeat
10	1103767	1103867	repeat
10	11038177	11038237	repeat
10	1104349	1104383	repeat
10	11043639	11043768	repeat
10	11046423	11047162	repeat
10	11047311	11047864	repeat
10	11047469	11047503	repeat
10	1104755	1105163	repeat
10	11047603	11047679	repeat
10	1104778	1104823	repeat
10	11048337	11049714	repeat
10	11048357	11048387	repeat
10	11048357	11048443	repeat
10	11048793	11048824	repeat
10	11049366	11049400	repeat
10	11049366	11049402	repeat
10	11049366	11049407	repeat
10	11049848	11050114	repeat
10	11050139	11050203	repeat
10	11050428	11050472	repeat
10	11050794	11050853	repeat
10	11050867	11051206	repeat
10	11050871	11050876	repeat
10	11050877	11050947	repeat
10	11050948	11050956	repeat
10	11050969	11050998	repeat
10	11051194	11051222	repeat
10	11051195	11051222	repeat
10	11051296	11051390	repeat
10	110515	110645	repeat
10	11051966	11052118	repeat
10	1105261	1105724	repeat
10	11052885	11054920	repeat
10	11053577	11053611	repeat
10	11053783	11053843	repeat
10	11053785	11053843	repeat
10	11053801	11053843	repeat
10	11053993	11054055	repeat
10	11055291	11055400	repeat
10	11055401	11055455	repeat
10	11055862	11056034	repeat
10	11056031	11056060	repeat
10	11056039	11056060	repeat
10	11056296	11056315	repeat
10	11056316	11056377	repeat
10	11056378	11056405	repeat
10	11056566	11056998	repeat
10	11057123	11057142	repeat
10	11057178	11057272	repeat
10	11057664	11057737	repeat
10	11057787	11058081	repeat
10	11058249	11058273	repeat
10	11058380	11058696	repeat
10	1105848	1106035	repeat
10	11059441	11059824	repeat
10	11059886	11059939	repeat
10	11059931	11060160	repeat
10	11060690	11061262	repeat
10	1106141	1106795	repeat
10	11061744	11061932	repeat
10	11061947	11061971	repeat
10	11062164	11062349	repeat
10	11062727	11062880	repeat
10	11063005	11063689	repeat
10	11063175	11063196	repeat
10	11064176	11064210	repeat
10	11064482	11065916	repeat
10	11064739	11064770	repeat
10	11066492	11067067	repeat
10	11066970	11067010	repeat
10	11066971	11067010	repeat
10	11067068	11067115	repeat
10	11067116	11067255	repeat
10	11069690	11070236	repeat
10	11070555	11070661	repeat
10	11070662	11070707	repeat
10	11070708	11071218	repeat
10	11071319	11071370	repeat
10	11071529	11071635	repeat
10	11072305	11072360	repeat
10	11072826	11072848	repeat
10	11072834	11073326	repeat
10	11073046	11073077	repeat
10	11073271	11073302	repeat
10	1107362	1107522	repeat
10	11073792	11073837	repeat
10	1107392	1107422	repeat
10	11074561	11074596	repeat
10	11074779	11074804	repeat
10	11075014	11075137	repeat
10	11075789	11075842	repeat
10	11077587	11077641	repeat
10	11077659	11077709	repeat
10	11077677	11077745	repeat
10	11078254	11080711	repeat
10	110790	110824	repeat
10	1108176	1108277	repeat
10	11081936	11082060	repeat
10	11082483	11082657	repeat
10	11083343	11083941	repeat
10	11083467	11083490	repeat
10	1108442	1108563	repeat
10	11085494	11085705	repeat
10	11085685	11085785	repeat
10	11085738	11085785	repeat
10	11085862	11086043	repeat
10	11087045	11087185	repeat
10	11087054	11087090	repeat
10	11087054	11087092	repeat
10	11087793	11093306	repeat
10	11088293	11088354	repeat
10	11089569	11089592	repeat
10	11092681	11092733	repeat
10	11093573	11093653	repeat
10	11093831	11094336	repeat
10	11095246	11095315	repeat
10	1109544	1109612	repeat
10	11096038	11096228	repeat
10	1109671	1110048	repeat
10	11096978	11097690	repeat
10	11097756	11098521	repeat
10	11097849	11097894	repeat
10	11098247	11098303	repeat
10	11098573	11098980	repeat
10	11098981	11099030	repeat
10	11099031	11099151	repeat
10	11099388	11099425	repeat
10	11099619	11100000	repeat
10	11100007	11101370	repeat
10	1110094	1110152	repeat
10	11101444	11101461	repeat
10	11101528	11102191	repeat
10	11102359	11102892	repeat
10	11102937	11105221	repeat
10	1110334	1110627	repeat
10	11105031	11105072	repeat
10	11105329	11105616	repeat
10	11105362	11105396	repeat
10	11105769	11105925	repeat
10	11105978	11109824	repeat
10	1110675	1111580	repeat
10	11107753	11107775	repeat
10	11109678	11109719	repeat
10	11109826	11109844	repeat
10	11109934	11110266	repeat
10	11110419	11110575	repeat
10	11110628	11112086	repeat
10	11112808	11115519	repeat
10	11115599	11115814	repeat
10	11116013	11123062	repeat
10	1112076	1112187	repeat
10	1112115	1112151	repeat
10	11123151	11125358	repeat
10	11123456	11123489	repeat
10	11124127	11124166	repeat
10	11124743	11124767	repeat
10	11124957	11125014	repeat
10	11125404	11136157	repeat
10	11125870	11125934	repeat
10	1112793	1112924	repeat
10	1112985	1113018	repeat
10	1113019	1114750	repeat
10	111313	111981	repeat
10	1113225	1113248	repeat
10	11134461	11134497	repeat
10	11134557	11134601	repeat
10	11136621	11137478	repeat
10	11137039	11137081	repeat
10	11137442	11137479	repeat
10	11138005	11138480	repeat
10	11138541	11138604	repeat
10	11139581	11139653	repeat
10	11139698	11139757	repeat
10	11140311	11140483	repeat
10	11142031	11144728	repeat
10	11144827	11145379	repeat
10	11144892	11144958	repeat
10	11145440	11145612	repeat
10	11145722	11145842	repeat
10	11146435	11146635	repeat
10	11146435	11146654	repeat
10	11146438	11147338	repeat
10	11147471	11147513	repeat
10	11147496	11148599	repeat
10	11147709	11147764	repeat
10	11147793	11147861	repeat
10	11148360	11148469	repeat
10	11148360	11148472	repeat
10	11148675	11149482	repeat
10	11150129	11150162	repeat
10	11150129	11150310	repeat
10	11150185	11153255	repeat
10	11150280	11150310	repeat
10	11153131	11153310	repeat
10	11153133	11153310	repeat
10	11154940	11157543	repeat
10	1115658	1115776	repeat
10	11157452	11157483	repeat
10	11157761	11157802	repeat
10	1115777	1115830	repeat
10	11157984	11161409	repeat
10	1115831	1116679	repeat
10	11158678	11158708	repeat
10	11161653	11161953	repeat
10	1116228	1116250	repeat
10	11162339	11163150	repeat
10	11163215	11163270	repeat
10	11163620	11166157	repeat
10	1116530	1116549	repeat
10	11166421	11166469	repeat
10	11166511	11166545	repeat
10	11166572	11166708	repeat
10	11166730	11166783	repeat
10	1116680	1116706	repeat
10	11166899	11166923	repeat
10	1116729	1116759	repeat
10	11167545	11167598	repeat
10	11167640	11167672	repeat
10	11167699	11167815	repeat
10	11168112	11168581	repeat
10	1116830	1118544	repeat
10	11168864	11168909	repeat
10	11169131	11169645	repeat
10	11169705	11169983	repeat
10	11170894	11171303	repeat
10	11171473	11171956	repeat
10	11172188	11172306	repeat
10	11172908	11173018	repeat
10	11173060	11174385	repeat
10	11173767	11173812	repeat
10	11174429	11174498	repeat
10	11175105	11175155	repeat
10	11175160	11175794	repeat
10	11175800	11175849	repeat
10	11177034	11177295	repeat
10	11177760	11177967	repeat
10	11178123	11178511	repeat
10	11178343	11178390	repeat
10	11178610	11178959	repeat
10	11179032	11179153	repeat
10	11179540	11179876	repeat
10	11179559	11179598	repeat
10	11179559	11179625	repeat
10	11180024	11180033	repeat
10	11180034	11180056	repeat
10	11180069	11180558	repeat
10	11180630	11180718	repeat
10	11181566	11182515	repeat
10	11182838	11182893	repeat
10	11183273	11183312	repeat
10	1118351	1118399	repeat
10	1118351	1118401	repeat
10	11185307	11185351	repeat
10	11185424	11185511	repeat
10	11185826	11186016	repeat
10	11186078	11186315	repeat
10	11186367	11186428	repeat
10	1118649	1119051	repeat
10	11186524	11186541	repeat
10	11187522	11187654	repeat
10	11187715	11188227	repeat
10	11188345	11188613	repeat
10	11189606	11189640	repeat
10	11190230	11190385	repeat
10	11190387	11190405	repeat
10	11190915	11190940	repeat
10	11190921	11191003	repeat
10	1119160	1119689	repeat
10	11192424	11192593	repeat
10	11192716	11192754	repeat
10	11193084	11193228	repeat
10	11193946	11194002	repeat
10	11194003	11194410	repeat
10	1119423	1119442	repeat
10	1119423	1119462	repeat
10	11194411	11194454	repeat
10	11194458	11194512	repeat
10	11195308	11195341	repeat
10	11196347	11196452	repeat
10	11196453	11196500	repeat
10	11196501	11196826	repeat
10	11196864	11196889	repeat
10	11197178	11197233	repeat
10	11197532	11198968	repeat
10	11197877	11197936	repeat
10	11198224	11198247	repeat
10	11198969	11199034	repeat
10	11199035	11199239	repeat
10	11199201	11199228	repeat
10	11199240	11199295	repeat
10	11199309	11200000	repeat
10	11199417	11199481	repeat
10	11199788	11199820	repeat
10	11199827	11200000	repeat
10	11199900	11200000	repeat
10	11199903	11200000	repeat
10	11199937	11200000	repeat
10	11200016	11200223	repeat
10	11200224	11200456	repeat
10	11200506	11201418	repeat
10	11201483	11201539	repeat
10	11201895	11201961	repeat
10	11202184	11202218	repeat
10	1120226	1120640	repeat
10	11202316	11202345	repeat
10	11202463	11202509	repeat
10	11202586	11202945	repeat
10	11202589	11202619	repeat
10	11202669	11202764	repeat
10	11202948	11203015	repeat
10	11203016	11203651	repeat
10	11203419	11203446	repeat
10	11203612	11203640	repeat
10	11203652	11203698	repeat
10	11203737	11203786	repeat
10	11203737	11204651	repeat
10	11203802	11203851	repeat
10	11203852	11203866	repeat
10	11203987	11204087	repeat
10	11204127	11204210	repeat
10	11204211	11204254	repeat
10	11204216	11204734	repeat
10	11204341	11204509	repeat
10	11204348	11204509	repeat
10	11204368	11204509	repeat
10	11204496	11204734	repeat
10	11204577	11204734	repeat
10	11204596	11204732	repeat
10	11204596	11204734	repeat
10	11204603	11204734	repeat
10	11204658	11204734	repeat
10	11204733	11204969	repeat
10	11205016	11205890	repeat
10	11205526	11205575	repeat
10	11205868	11205888	repeat
10	11205889	11205899	repeat
10	11206128	11206578	repeat
10	11206207	11206224	repeat
10	11206579	11206638	repeat
10	11206676	11206710	repeat
10	11206940	11207087	repeat
10	11207135	11207442	repeat
10	1120723	1120827	repeat
10	11207352	11207375	repeat
10	11207546	11207594	repeat
10	11207738	11207756	repeat
10	1120785	1120805	repeat
10	11208032	11208351	repeat
10	1120805	1120824	repeat
10	1120825	1120896	repeat
10	11208896	11209014	repeat
10	11209476	11209507	repeat
10	11209686	11209795	repeat
10	1121208	1121264	repeat
10	112127	112279	repeat
10	11213546	11213600	repeat
10	11213629	11213659	repeat
10	11214879	11215033	repeat
10	11215295	11215459	repeat
10	11215552	11215838	repeat
10	1121735	1121824	repeat
10	1121744	1122677	repeat
10	11218054	11218147	repeat
10	11218279	11218316	repeat
10	11218455	11218577	repeat
10	11218856	11218962	repeat
10	11220222	11220311	repeat
10	1122038	1122100	repeat
10	11220511	11220738	repeat
10	1122063	1122068	repeat
10	1122069	1122107	repeat
10	1122108	1122115	repeat
10	11221131	11221160	repeat
10	11221409	11222389	repeat
10	11221760	11221825	repeat
10	11222419	11222571	repeat
10	11222451	11223249	repeat
10	11222961	11223033	repeat
10	1122341	1122380	repeat
10	11223416	11223568	repeat
10	11223617	11223932	repeat
10	11223638	11223673	repeat
10	11223678	11223746	repeat
10	11223678	11223905	repeat
10	11223813	11223905	repeat
10	1122392	1122453	repeat
10	11224318	11224357	repeat
10	11225384	11225419	repeat
10	1122560	1122622	repeat
10	11225813	11225968	repeat
10	11225973	11226004	repeat
10	11226054	11228006	repeat
10	11226147	11226176	repeat
10	11228170	11231477	repeat
10	11228544	11228590	repeat
10	11228682	11228710	repeat
10	1123125	1123334	repeat
10	11231524	11233322	repeat
10	11231960	11231992	repeat
10	112321	112662	repeat
10	11233061	11233080	repeat
10	11233371	11233971	repeat
10	11234168	11234306	repeat
10	11235953	11236013	repeat
10	11236024	11236056	repeat
10	11236365	11236410	repeat
10	11237653	11238782	repeat
10	11238866	11239154	repeat
10	11238946	11239037	repeat
10	11239598	11239667	repeat
10	11240283	11241200	repeat
10	1124118	1125631	repeat
10	11242623	11242913	repeat
10	11243193	11243387	repeat
10	11243860	11244182	repeat
10	1124437	1124491	repeat
10	1124496	1124588	repeat
10	1124499	1124588	repeat
10	11245543	11245715	repeat
10	11246311	11246499	repeat
10	11247207	11247232	repeat
10	11247413	11247499	repeat
10	11248812	11248844	repeat
10	11249197	11249300	repeat
10	11250204	11250480	repeat
10	112507	112592	repeat
10	1125089	1125115	repeat
10	11251065	11251177	repeat
10	1125116	1125136	repeat
10	11251859	11251916	repeat
10	11252098	11252828	repeat
10	11252392	11252442	repeat
10	11252570	11252634	repeat
10	11253057	11253107	repeat
10	11253362	11253382	repeat
10	11253467	11254154	repeat
10	11254212	11254262	repeat
10	11254540	11254705	repeat
10	11255023	11255214	repeat
10	11255732	11256075	repeat
10	11256850	11257060	repeat
10	11257315	11257353	repeat
10	1125826	1125854	repeat
10	11259584	11259806	repeat
10	11260175	11260193	repeat
10	11260369	11261739	repeat
10	11260475	11260553	repeat
10	11260475	11260562	repeat
10	11262437	11262545	repeat
10	11263458	11263640	repeat
10	11264744	11264785	repeat
10	11265326	11265396	repeat
10	11265484	11265584	repeat
10	11265934	11266166	repeat
10	11266329	11266554	repeat
10	11266437	11266494	repeat
10	11266884	11266978	repeat
10	11266979	11267034	repeat
10	11267035	11267210	repeat
10	11267278	11267641	repeat
10	11267730	11268044	repeat
10	11268212	11268387	repeat
10	11268727	11268956	repeat
10	1126920	1127156	repeat
10	11269225	11269255	repeat
10	11270419	11271001	repeat
10	11270718	11270736	repeat
10	11271068	11271374	repeat
10	11271540	11271618	repeat
10	11272599	11272655	repeat
10	11272826	11272868	repeat
10	1127296	1127337	repeat
10	11274007	11274051	repeat
10	11274160	11274251	repeat
10	11274498	11274663	repeat
10	112745	112948	repeat
10	11274715	11274762	repeat
10	11274715	11274770	repeat
10	11274766	11274904	repeat
10	11275180	11275408	repeat
10	11276997	11277280	repeat
10	11277751	11277906	repeat
10	11277951	11278128	repeat
10	1127907	1128782	repeat
10	11280030	11280154	repeat
10	11280406	11280431	repeat
10	11280919	11280946	repeat
10	11283209	11283353	repeat
10	11283784	11283815	repeat
10	11283833	11284081	repeat
10	11284220	11284277	repeat
10	11284316	11284341	repeat
10	11284782	11284896	repeat
10	11284993	11285468	repeat
10	11285748	11286261	repeat
10	11286365	11286422	repeat
10	1128637	1128663	repeat
10	11286631	11286672	repeat
10	11286677	11286740	repeat
10	11286920	11287018	repeat
10	11287199	11287466	repeat
10	11287533	11287684	repeat
10	11287835	11287952	repeat
10	11287999	11288524	repeat
10	11288804	11289317	repeat
10	1128902	1129614	repeat
10	1128932	1128952	repeat
10	11289418	11289475	repeat
10	11289682	11289723	repeat
10	11289727	11289797	repeat
10	11289973	11290073	repeat
10	11290254	11291320	repeat
10	11291363	11291535	repeat
10	11291960	11292110	repeat
10	11293401	11295473	repeat
10	11295995	11297216	repeat
10	11296131	11296213	repeat
10	1129674	1130278	repeat
10	11298203	11298349	repeat
10	11298338	11298373	repeat
10	11298350	11298373	repeat
10	11298555	11299359	repeat
10	11298630	11298732	repeat
10	11300001	11300317	repeat
10	11300849	11301126	repeat
10	1130087	1130144	repeat
10	11301534	11301561	repeat
10	11301534	11301565	repeat
10	11301534	11301596	repeat
[truncated: 998,000+ more rows]
