# Supplementary material for: Large haploblocks underlie rapid adaptation in the invasive weed Ambrosia artemisiifolia
Source: Nat Commun. 2023 Mar 27;14:1717. doi: 10.1038/s41467-023-37303-4 (PMC10042993; doi:10.1038/s41467-023-37303-4)
Supplement: Supplementary file 6 — Source Data [file 41467_2023_37303_MOESM6_ESM.zip › battlayetal2023-sourcedata/battlayetal2023-sourcedata-fig1/hap2-gene.txt]

2 121903 125551 gene
2 136259 138606 gene
2 138631 146441 gene
2 157312 158310 gene
2 163952 186440 gene
2 316664 322810 gene
2 302867 306355 gene
2 308019 311578 gene
2 313205 315983 gene
2 322213 325592 gene
2 340229 345031 gene
2 384596 388597 gene
2 396732 399070 gene
2 419276 424422 gene
2 253811 261415 gene
2 270759 273015 gene
2 189166 199900 gene
2 200976 212907 gene
2 228017 234309 gene
2 275530 279854 gene
2 485129 494471 gene
2 523470 525896 gene
2 526058 531269 gene
2 589510 589977 gene
2 612834 613212 gene
2 664980 665471 gene
2 812205 822996 gene
2 878114 886501 gene
2 827592 829606 gene
2 834016 836306 gene
2 836944 838227 gene
2 842375 846107 gene
2 732413 738726 gene
2 757820 759903 gene
2 770203 772510 gene
2 726524 731179 gene
2 773013 780112 gene
2 944881 949203 gene
2 971918 974697 gene
2 956245 961742 gene
2 963334 970611 gene
2 949276 949777 gene
2 1012736 1016495 gene
2 1019776 1028459 gene
2 1028709 1029555 gene
2 1029840 1031925 gene
2 1085283 1087763 gene
2 1031650 1035846 gene
2 1047230 1049642 gene
2 1177340 1189712 gene
2 1099716 1104568 gene
2 1121818 1125489 gene
2 1151338 1154814 gene
2 1190051 1194362 gene
2 1251999 1255364 gene
2 1415050 1417045 gene
2 1454879 1461930 gene
2 1617602 1621693 gene
2 1663302 1663736 gene
2 1713895 1715623 gene
2 1343180 1346124 gene
2 1347087 1353961 gene
2 1356316 1359987 gene
2 1361235 1364953 gene
2 1834154 1853030 gene
2 1899756 1901170 gene
2 1944777 1948509 gene
2 1969698 1971541 gene
2 1533023 1534347 gene
2 1534365 1537393 gene
2 1550199 1553519 gene
2 1553543 1555085 gene
2 1555163 1562888 gene
2 1563552 1568059 gene
2 2162619 2166970 gene
2 2205507 2206095 gene
2 2211490 2213586 gene
2 2237860 2239743 gene
2 2239832 2243408 gene
2 2246064 2249462 gene
2 2317769 2324781 gene
2 2362012 2362676 gene
2 2364951 2375815 gene
2 1992177 1995584 gene
2 2058209 2067200 gene
2 2517585 2518455 gene
2 2546270 2546644 gene
2 2574230 2580366 gene
2 2410056 2416720 gene
2 2440019 2446709 gene
2 2466892 2474680 gene
2 2479610 2480218 gene
2 2642228 2642554 gene
2 2631748 2633809 gene
2 2659327 2664356 gene
2 2884647 2902982 gene
2 2919329 2925063 gene
2 2931747 2943930 gene
2 2782902 2794282 gene
2 2804383 2806487 gene
2 2811040 2812530 gene
2 2819551 2823183 gene
2 2836715 2842238 gene
2 2848266 2850935 gene
2 2812598 2818716 gene
2 2823323 2825596 gene
2 2842603 2845307 gene
2 2850615 2853587 gene
2 2853989 2858104 gene
2 2860295 2866633 gene
2 2689826 2693127 gene
2 2700341 2705508 gene
2 2718777 2725544 gene
2 2705781 2709561 gene
2 2739466 2740448 gene
2 2752738 2760632 gene
2 3026811 3028849 gene
2 3047409 3050137 gene
2 3064531 3068896 gene
2 3009962 3013512 gene
2 3069276 3070834 gene
2 3072903 3081004 gene
2 3091696 3100907 gene
2 3134680 3137548 gene
2 3102491 3107600 gene
2 3107885 3109314 gene
2 3111431 3116501 gene
2 3124064 3124574 gene
2 3128791 3132682 gene
2 3135845 3139501 gene
2 3220921 3229143 gene
2 3252254 3256052 gene
2 3262852 3264385 gene
2 3264400 3271164 gene
2 3231824 3236152 gene
2 3243368 3251162 gene
2 3272877 3277157 gene
2 3429205 3437974 gene
2 3447328 3450447 gene
2 3452824 3458105 gene
2 3279765 3285340 gene
2 3285747 3293921 gene
2 3294110 3296385 gene
2 3323732 3327091 gene
2 3329097 3333126 gene
2 3350802 3356274 gene
2 3296721 3300955 gene
2 3303009 3304908 gene
2 3305821 3311737 gene
2 3314206 3315712 gene
2 3365817 3374872 gene
2 3378079 3381131 gene
2 3554257 3559044 gene
2 3559060 3561537 gene
2 3564404 3573917 gene
2 3617736 3624271 gene
2 3627069 3627944 gene
2 3588349 3597467 gene
2 3600945 3604639 gene
2 3630480 3632906 gene
2 3634569 3637315 gene
2 3639865 3642878 gene
2 3762084 3762850 gene
2 3707627 3708479 gene
2 3724196 3724973 gene
2 3739994 3740777 gene
2 3690946 3695340 gene
2 3963093 3965660 gene
2 3966465 3966704 gene
2 3967986 3968897 gene
2 3978987 3984730 gene
2 4053313 4063714 gene
2 4036383 4037356 gene
2 4064586 4069147 gene
2 4071181 4071820 gene
2 4200585 4201856 gene
2 4305679 4308257 gene
2 4441881 4444239 gene
2 4416870 4420125 gene
2 4447828 4448184 gene
2 4469348 4471830 gene
2 3804963 3805760 gene
2 3825759 3827984 gene
2 3850624 3858310 gene
2 3829952 3835371 gene
2 3858416 3864961 gene
2 3866070 3869334 gene
2 3777329 3784296 gene
2 3822644 3824114 gene
2 3784299 3792861 gene
2 4132060 4133604 gene
2 4148577 4151347 gene
2 4151375 4153140 gene
2 4110980 4113545 gene
2 4153103 4155265 gene
2 4654175 4656828 gene
2 4668475 4671338 gene
2 4486192 4499257 gene
2 4580664 4582896 gene
2 4558202 4559522 gene
2 4693341 4694853 gene
2 4694881 4701547 gene
2 4741180 4744650 gene
2 4700363 4712352 gene
2 4886493 4890406 gene
2 4921432 4930148 gene
2 4948126 4950988 gene
2 4961606 4962576 gene
2 4816321 4830200 gene
2 4846000 4851551 gene
2 4838593 4840643 gene
2 4993215 4994179 gene
2 5085493 5089098 gene
2 5043721 5044248 gene
2 5058168 5059050 gene
2 5353284 5355870 gene
2 5305916 5307769 gene
2 5368746 5370505 gene
2 5372544 5373696 gene
2 5111240 5117131 gene
2 5128312 5130628 gene
2 5134966 5138434 gene
2 5118311 5120256 gene
2 5392666 5395125 gene
2 5395785 5400424 gene
2 5418062 5420192 gene
2 5444107 5450107 gene
2 5200213 5205601 gene
2 5225615 5228139 gene
2 5237035 5239722 gene
2 5247002 5251385 gene
2 5256599 5262030 gene
2 5279155 5283971 gene
2 5592403 5599302 gene
2 5604068 5608715 gene
2 5674540 5676273 gene
2 5582689 5583354 gene
2 5491995 5494509 gene
2 5496130 5506235 gene
2 5508003 5511142 gene
2 5516171 5519251 gene
2 5521435 5524719 gene
2 5573971 5574521 gene
2 5715054 5724786 gene
2 5748818 5751567 gene
2 5700421 5702398 gene
2 5724904 5725582 gene
2 5741773 5744307 gene
2 5760429 5762325 gene
2 5913535 5915178 gene
2 5918169 5918522 gene
2 5925065 5928845 gene
2 5946518 5947171 gene
2 5897641 5902311 gene
2 5948814 5953191 gene
2 5973670 5975598 gene
2 5907152 5908985 gene
2 6024739 6027786 gene
2 6029082 6032009 gene
2 6031950 6034972 gene
2 6140006 6140351 gene
2 6146085 6147629 gene
2 6097949 6098602 gene
2 6158428 6160217 gene
2 6228622 6231398 gene
2 6278763 6280267 gene
2 6247359 6249812 gene
2 5853569 5856886 gene
2 5872654 5877292 gene
2 5791862 5794001 gene
2 5795351 5799279 gene
2 5835555 5836919 gene
2 5838792 5843320 gene
2 5861077 5863031 gene
2 5843969 5844939 gene
2 6465563 6468871 gene
2 6542341 6553817 gene
2 6750199 6754850 gene
2 6759638 6762940 gene
2 6763585 6767033 gene
2 6792546 6800185 gene
2 6801360 6804641 gene
2 6839508 6840443 gene
2 6804889 6808304 gene
2 6311025 6314514 gene
2 6335172 6338507 gene
2 6340574 6342660 gene
2 6350037 6352670 gene
2 7071479 7072480 gene
2 7050416 7051726 gene
2 6578658 6589301 gene
2 6599059 6603771 gene
2 6617230 6632827 gene
2 6644429 6648509 gene
2 6661017 6668366 gene
2 6671025 6672233 gene
2 7193829 7195175 gene
2 7212151 7213497 gene
2 7216750 7218919 gene
2 7252472 7253824 gene
2 7086307 7089587 gene
2 7141021 7142373 gene
2 7145726 7149114 gene
2 7089852 7091335 gene
2 7428560 7433920 gene
2 7485160 7486299 gene
2 7328706 7330856 gene
2 7359979 7373292 gene
2 7289751 7291115 gene
2 7387537 7388839 gene
2 7282165 7284466 gene
2 6897376 6898123 gene
2 6917751 6921828 gene
2 6952911 6956912 gene
2 6960456 6965625 gene
2 7531152 7536599 gene
2 7490375 7492932 gene
2 7508987 7515208 gene
2 7536791 7543389 gene
2 7553191 7557201 gene
2 7571441 7578075 gene
2 7604049 7609293 gene
2 7633851 7643337 gene
2 7682695 7693718 gene
2 7705037 7708640 gene
2 7713763 7722746 gene
2 7725831 7729018 gene
2 7730507 7732293 gene
2 7740868 7744103 gene
2 7905109 7906850 gene
2 7906894 7909490 gene
2 7930060 7939313 gene
2 7971721 7974846 gene
2 7975408 7976401 gene
2 7977845 7979221 gene
2 8038173 8038701 gene
2 8059307 8060957 gene
2 8074205 8079094 gene
2 8082671 8085214 gene
2 8019344 8021617 gene
2 8024421 8025945 gene
2 8142718 8145475 gene
2 8165744 8170216 gene
2 8089605 8091782 gene
2 8244589 8246412 gene
2 8214935 8216806 gene
2 8290902 8293562 gene
2 8310303 8312123 gene
2 8348557 8349564 gene
2 8531881 8532090 gene
2 8522930 8527057 gene
2 8359030 8361546 gene
2 8457679 8462553 gene
2 8463526 8467023 gene
2 8780223 8782010 gene
2 8951615 8955556 gene
2 7768847 7788294 gene
2 7804822 7823582 gene
2 7854032 7865348 gene
2 7870953 7882726 gene
2 7827276 7831746 gene
2 7845464 7849470 gene
2 7838935 7842975 gene
2 7843674 7844097 gene
2 9202539 9204820 gene
2 9205267 9208721 gene
2 9210262 9215694 gene
2 9218555 9224197 gene
2 9259694 9263994 gene
2 9274420 9278328 gene
2 9227373 9228077 gene
2 9263995 9264686 gene
2 9264734 9270319 gene
2 9270375 9271005 gene
2 9281468 9283396 gene
2 9299581 9311233 gene
2 9501597 9503153 gene
2 9579708 9582572 gene
2 9584065 9587554 gene
2 9573099 9576824 gene
2 9399142 9399712 gene
2 9460385 9462024 gene
2 9379940 9391704 gene
2 9400617 9402178 gene
2 9402291 9403942 gene
2 9729564 9731193 gene
2 9612574 9615525 gene
2 9635828 9648071 gene
2 9648074 9657105 gene
2 9663476 9664849 gene
2 9615659 9617078 gene
2 9617096 9621824 gene
2 9627446 9628720 gene
2 9656577 9658576 gene
2 9661856 9662540 gene
2 9777954 9795251 gene
2 9849691 9852587 gene
2 9855813 9857177 gene
2 9857407 9860544 gene
2 9882231 9884962 gene
2 9801343 9808834 gene
2 10149500 10153953 gene
2 10011516 10012838 gene
2 10018990 10024363 gene
2 10026618 10027266 gene
2 10031753 10033798 gene
2 10056065 10063446 gene
2 9999572 10000222 gene
2 10002831 10003790 gene
2 10181139 10185776 gene
2 10192192 10197588 gene
2 10458016 10460074 gene
2 10390786 10398424 gene
2 10398425 10400200 gene
2 10430456 10432427 gene
2 10434422 10435814 gene
2 10483577 10491342 gene
2 10503617 10510310 gene
2 10534750 10538833 gene
2 10584332 10586868 gene
2 10705485 10711932 gene
2 10712003 10714607 gene
2 10762056 10763371 gene
2 10798378 10799700 gene
2 10846111 10846869 gene
2 9878447 9882196 gene
2 9907620 9910126 gene
2 9918912 9924935 gene
2 9930106 9933811 gene
2 9934381 9935447 gene
2 9971291 9973242 gene
2 9975548 9976503 gene
2 9886930 9893463 gene
2 9912311 9914477 gene
2 9915554 9918511 gene
2 9935375 9939457 gene
2 9964869 9967122 gene
2 10982877 10989953 gene
2 10990001 11004150 gene
2 11029040 11035632 gene
2 11061971 11065533 gene
2 10903859 10907579 gene
2 10911046 10914246 gene
2 10915000 10916633 gene
2 10916706 10918051 gene
2 10967097 10976620 gene
2 10917949 10923201 gene
2 10939692 10944587 gene
2 10971423 10972444 gene
2 11107271 11109752 gene
2 11226799 11229438 gene
2 11239051 11241351 gene
2 11263282 11267561 gene
2 11272165 11277224 gene
2 11194584 11195578 gene
2 11277276 11279555 gene
2 11196479 11197668 gene
2 11397662 11398871 gene
2 11416204 11422400 gene
2 11445345 11451321 gene
2 11458470 11459795 gene
2 11466122 11467423 gene
2 11483786 11495133 gene
2 10277687 10279825 gene
2 10322230 10323663 gene
2 10365656 10369381 gene
2 10369982 10370634 gene
2 10372226 10374694 gene
2 10375132 10377679 gene
2 11309514 11318942 gene
2 11329430 11335085 gene
2 11723282 11727878 gene
2 11739113 11744709 gene
2 11755960 11770659 gene
2 11810325 11812385 gene
2 11825409 11827986 gene
2 11844352 11849168 gene
2 11595354 11602408 gene
2 11604611 11607511 gene
2 11608436 11615003 gene
2 11634454 11638031 gene
2 11639161 11639488 gene
2 11639491 11640058 gene
2 11643491 11646974 gene
2 11648429 11656223 gene
2 11659289 11673117 gene
2 11648014 11648823 gene
2 11657910 11660272 gene
2 11913206 11914358 gene
2 11914408 11917033 gene
2 12004682 12006322 gene
2 12028543 12030600 gene
2 11985434 11992924 gene
2 12060999 12065069 gene
2 12110391 12111744 gene
2 12126665 12128283 gene
2 12165366 12169936 gene
2 12081416 12084799 gene
2 12093950 12099356 gene
2 12144483 12148331 gene
2 12151266 12160642 gene
2 12198602 12201065 gene
2 12210129 12213858 gene
2 12213938 12218698 gene
2 12220751 12224934 gene
2 12174282 12175241 gene
2 12239322 12242460 gene
2 12262139 12268173 gene
2 12173820 12174198 gene
2 12404550 12404944 gene
2 12431312 12436145 gene
2 12436657 12441544 gene
2 12441545 12446339 gene
2 12460450 12463410 gene
2 12304468 12305266 gene
2 12306533 12308429 gene
2 12335149 12344711 gene
2 12347160 12356953 gene
2 12324504 12325646 gene
2 12363811 12369111 gene
2 12370124 12374966 gene
2 12480877 12482300 gene
2 12491664 12492216 gene
2 12547472 12550219 gene
2 12543077 12547424 gene
2 12843539 12850040 gene
2 12852927 12855130 gene
2 12881078 12882078 gene
2 12789925 12790949 gene
2 12790963 12792613 gene
2 12832665 12837702 gene
2 12788302 12788646 gene
2 12685412 12687887 gene
2 12688433 12693034 gene
2 12785995 12787830 gene
2 12692566 12693533 gene
2 12699209 12699962 gene
2 12730801 12731377 gene
2 12734376 12738393 gene
2 12743375 12744010 gene
2 12771397 12772630 gene
2 12997383 13006034 gene
2 13006037 13011062 gene
2 13012636 13012914 gene
2 13024200 13026813 gene
2 13027504 13035069 gene
2 12902441 12906618 gene
2 12923160 12929403 gene
2 12948406 12950191 gene
2 12950278 12957848 gene
2 12932052 12941781 gene
2 12588747 12592244 gene
2 12640986 12643088 gene
2 12594982 12596039 gene
2 12596534 12597015 gene
2 12597523 12599378 gene
2 12599446 12600546 gene
2 13240786 13243455 gene
2 13204574 13208954 gene
2 13212930 13223163 gene
2 13250982 13253046 gene
2 13389247 13391381 gene
2 13406288 13407832 gene
2 13434444 13436915 gene
2 13478159 13481540 gene
2 13393090 13397525 gene
2 13480894 13487193 gene
2 13345161 13352099 gene
2 13352893 13355206 gene
2 13355233 13367162 gene
2 13625381 13626040 gene
2 13628008 13635724 gene
2 13635815 13646380 gene
2 13612016 13615549 gene
2 13496708 13497539 gene
2 13501393 13502462 gene
2 13531742 13540288 gene
2 13573420 13574797 gene
2 13584750 13587360 gene
2 13541819 13546460 gene
2 13101423 13104226 gene
2 13110355 13122347 gene
2 13144950 13150207 gene
2 13168523 13176153 gene
2 13703356 13704901 gene
2 13723456 13727524 gene
2 13778084 13783270 gene
2 13728362 13730894 gene
2 13900375 13908288 gene
2 13911930 13914272 gene
2 14090257 14099887 gene
2 14138562 14147517 gene
2 14178507 14180151 gene
2 14147599 14152821 gene
2 14204116 14206527 gene
2 14259854 14261787 gene
2 14267830 14270292 gene
2 14270768 14272607 gene
2 14312827 14314521 gene
2 14007561 14008274 gene
2 14010981 14022420 gene
2 14069022 14073441 gene
2 13971704 13980231 gene
2 14505344 14507714 gene
2 13841709 13845084 gene
2 13853882 13859738 gene
2 13860833 13862939 gene
2 13784370 13791393 gene
2 13794104 13797378 gene
2 13798333 13801067 gene
2 13802281 13805629 gene
2 13863661 13864998 gene
2 13872239 13879811 gene
2 14616511 14618952 gene
2 14668185 14671555 gene
2 14674576 14677061 gene
2 14680057 14681834 gene
2 14685439 14687802 gene
2 14406923 14411755 gene
2 14411663 14417365 gene
2 14422972 14426429 gene
2 14379005 14381634 gene
2 14704473 14705986 gene
2 14744608 14748908 gene
2 14682641 14683864 gene
2 14702007 14702560 gene
2 14753039 14754004 gene
2 14849274 14852645 gene
2 14859888 14862067 gene
2 14935416 14940459 gene
2 14966357 14966755 gene
2 14970105 14970464 gene
2 14862476 14867967 gene
2 14909362 14910191 gene
2 14969336 14969780 gene
2 14991298 14993520 gene
2 14994994 15000633 gene
2 15002524 15006031 gene
2 15006627 15007547 gene
2 15053069 15054174 gene
2 15223159 15226416 gene
2 15238239 15241679 gene
2 15203546 15207773 gene
2 15229213 15233148 gene
2 15325075 15327875 gene
2 15328919 15330557 gene
2 15331201 15332903 gene
2 15149792 15159277 gene
2 15411103 15413561 gene
2 15426832 15427258 gene
2 15427280 15429335 gene
2 15431275 15436244 gene
2 15451022 15451410 gene
2 15456763 15462060 gene
2 15698405 15701366 gene
2 15743711 15747858 gene
2 15731439 15741459 gene
2 15579670 15593007 gene
2 15625507 15629156 gene
2 15658810 15663064 gene
2 15817279 15822103 gene
2 15847137 15851113 gene
2 15977185 15980784 gene
2 15989538 15995966 gene
2 16022840 16026818 gene
2 16042275 16044559 gene
2 15470744 15474921 gene
2 15540821 15543899 gene
2 15562824 15565120 gene
2 15573420 15575953 gene
2 16095720 16098606 gene
2 16126114 16130268 gene
2 16130756 16134626 gene
2 16134825 16137440 gene
2 16099802 16101334 gene
2 16137539 16138953 gene
2 16158655 16160652 gene
2 16161093 16168935 gene
2 16179206 16182209 gene
2 16130334 16130641 gene
2 16196556 16199349 gene
2 16251219 16253154 gene
2 16308115 16309933 gene
2 16311490 16312159 gene
2 16312874 16313856 gene
2 16317937 16323477 gene
2 16375263 16376757 gene
2 16510913 16512379 gene
2 16579874 16585012 gene
2 16413722 16415839 gene
2 16435030 16444036 gene
2 16455145 16456760 gene
2 16483086 16484502 gene
2 16660000 16667505 gene
2 16706206 16709455 gene
2 16735602 16736356 gene
2 16798409 16804499 gene
2 16885311 16889117 gene
2 17246428 17252505 gene
2 17005069 17009142 gene
2 17052239 17055684 gene
2 15903227 15907136 gene
2 15939951 15941351 gene
2 15942036 15956925 gene
2 17417932 17421345 gene
2 17445810 17449245 gene
2 17395131 17399350 gene
2 17377390 17387409 gene
2 17513720 17521038 gene
2 17553210 17559290 gene
2 17567455 17573601 gene
2 17624254 17626972 gene
2 17666978 17669696 gene
2 17592151 17593925 gene
2 17670992 17675053 gene
2 17591610 17591898 gene
2 17718119 17721956 gene
2 17724033 17729504 gene
2 17730220 17733091 gene
2 17290040 17342954 gene
2 17856134 17857619 gene
2 17867213 17872858 gene
2 17858382 17859274 gene
2 18013397 18017214 gene
2 18089273 18089856 gene
2 18088560 18089244 gene
2 17957346 17961441 gene
2 17945770 17949535 gene
2 17951364 17955637 gene
2 17961946 17967992 gene
2 18107402 18118724 gene
2 18141555 18147393 gene
2 18134532 18135891 gene
2 18136658 18139312 gene
2 18139541 18140114 gene
2 18500885 18507233 gene
2 18548974 18550840 gene
2 18551231 18552333 gene
2 18605633 18607002 gene
2 18607166 18609479 gene
2 18603286 18603757 gene
2 18156161 18160371 gene
2 18206271 18208988 gene
2 18383127 18391041 gene
2 18412825 18417062 gene
2 18451913 18455420 gene
2 18431353 18435440 gene
2 18449198 18451894 gene
2 18784565 18796351 gene
2 18796512 18801500 gene
2 18961767 18961978 gene
2 18963517 18964191 gene
2 18355764 18360958 gene
2 18325638 18333989 gene
2 18335047 18337450 gene
2 18343940 18346940 gene
2 18375069 18380399 gene
2 19421410 19427309 gene
2 19432782 19439802 gene
2 19448290 19450898 gene
2 19407667 19410720 gene
2 19450922 19456147 gene
2 19293777 19294923 gene
2 19349602 19354077 gene
2 19309388 19313105 gene
2 19313282 19313878 gene
2 19313903 19317068 gene
2 19355335 19359429 gene
2 19364570 19368605 gene
2 19728962 19736631 gene
2 19737886 19738972 gene
2 19497336 19498237 gene
2 19504362 19509053 gene
2 19527911 19533703 gene
2 19537823 19541782 gene
2 19545352 19547774 gene
2 19571792 19582587 gene
2 19874097 19875981 gene
2 19923856 19925800 gene
2 19898463 19899170 gene
2 19839572 19840805 gene
2 20032320 20035779 gene
2 20036391 20039826 gene
2 20041668 20045892 gene
2 19192624 19201320 gene
2 19211118 19213025 gene
2 19264790 19283400 gene
2 19234453 19237742 gene
2 20294486 20295959 gene
2 20298419 20299453 gene
2 20326943 20330212 gene
2 20323643 20324387 gene
2 20346558 20347722 gene
2 20366563 20367740 gene
2 20385414 20386636 gene
2 20518921 20520305 gene
2 20520848 20522452 gene
2 20528860 20529503 gene
2 20530267 20534446 gene
2 20621861 20624269 gene
2 20642612 20645913 gene
2 19567591 19571150 gene
2 19610465 19612193 gene
2 19665271 19669039 gene
2 20185466 20190429 gene
2 20215499 20215973 gene
2 20237862 20239612 gene
2 20238557 20239995 gene
2 20240163 20244371 gene
2 20246313 20251231 gene
2 20251313 20254758 gene
2 20254800 20261364 gene
2 20275368 20286351 gene
2 20760878 20765574 gene
2 20701339 20704741 gene
2 20885304 20896408 gene
2 21207217 21214713 gene
2 20777880 20787835 gene
2 20855094 20865680 gene
2 20820051 20820849 gene
2 20836453 20837814 gene
2 21110143 21113804 gene
2 20464865 20473238 gene
2 20429737 20430750 gene
2 20483265 20485958 gene
2 21610573 21612947 gene
2 21316446 21320434 gene
2 21298266 21299902 gene
2 21440248 21445424 gene
2 21807009 21810114 gene
2 21812138 21814855 gene
2 21841609 21843818 gene
2 21510261 21512603 gene
2 21512714 21515166 gene
2 21534187 21537855 gene
2 21549845 21550609 gene
2 22108800 22112461 gene
2 21991351 21999154 gene
2 21703611 21706224 gene
2 21754334 21758947 gene
2 21764097 21767125 gene
2 21774868 21778922 gene
2 21729539 21733493 gene
2 21786117 21787633 gene
2 22230101 22231528 gene
2 22238089 22241267 gene
2 22261903 22266541 gene
2 22271334 22275390 gene
2 22275632 22280123 gene
2 22503340 22504060 gene
2 22517949 22518669 gene
2 18621750 18634741 gene
2 18759156 18759839 gene
2 18775026 18778408 gene
2 18634870 18700912 gene
2 21934571 21937861 gene
2 21937892 21941667 gene
2 21955641 21962608 gene
2 21966629 21969171 gene
2 21969221 21975623 gene
2 21942139 21946856 gene
2 21975616 21979945 gene
2 21979949 21984595 gene
2 22672465 22677411 gene
2 22284779 22290498 gene
2 22301937 22306663 gene
2 22318164 22323861 gene
2 22297174 22299609 gene
2 22300137 22302241 gene
2 22337979 22344369 gene
2 22992752 22994523 gene
2 22994734 22994876 gene
2 23021101 23022705 gene
2 23044296 23045828 gene
2 23234936 23237426 gene
2 23291821 23293792 gene
2 23295785 23297264 gene
2 23297717 23300734 gene
2 23345758 23348533 gene
2 22829314 22830940 gene
2 22830989 22841584 gene
2 22785009 22796942 gene
2 22475894 22478597 gene
2 22354314 22356791 gene
2 22426899 22473319 gene
2 23595143 23610143 gene
2 23622671 23628598 gene
2 23643717 23645241 gene
2 23629998 23639333 gene
2 23741640 23743818 gene
2 23395035 23395719 gene
2 23396640 23405369 gene
2 23440066 23445383 gene
2 23447676 23458482 gene
2 23461398 23463309 gene
2 23523344 23525532 gene
2 23541013 23549534 gene
2 23560018 23565853 gene
2 23565890 23575752 gene
2 23994884 23997220 gene
2 23998054 23999895 gene
2 24019183 24029427 gene
2 24040470 24044623 gene
2 23940670 23948146 gene
2 23966593 23973869 gene
2 23981106 23983949 gene
2 24667068 24671770 gene
2 25128884 25130004 gene
2 24360042 24360509 gene
2 24297308 24305187 gene
2 25203584 25205318 gene
2 25273367 25276173 gene
2 25333532 25338916 gene
2 25939435 25941045 gene
2 26034677 26037551 gene
2 26082421 26084763 gene
2 25959656 25962086 gene
2 25840091 25841686 gene
2 25845635 25849187 gene
2 22965674 22974880 gene
2 22865133 22871637 gene
2 22916350 22925378 gene
2 22942889 22952701 gene
2 22954881 22956355 gene
2 26334881 26335334 gene
2 26336244 26336932 gene
2 26578778 26581239 gene
2 26583384 26584973 gene
2 26589106 26592161 gene
2 26593449 26597214 gene
2 22695954 22698187 gene
2 22698288 22713065 gene
2 22744536 22748777 gene
2 22755411 22757595 gene
2 22758620 22783847 gene
2 26796782 26801319 gene
2 26824987 26829793 gene
2 27193927 27195066 gene
2 27345091 27346253 gene
2 26925421 26928970 gene
2 26942708 26948226 gene
2 26937771 26939896 gene
2 27679969 27682153 gene
2 27682167 27682576 gene
2 26752386 26757179 gene
2 27707179 27708874 gene
2 26105575 26110635 gene
2 27912740 27914595 gene
2 27914978 27918989 gene
2 27095005 27107158 gene
2 28189352 28198580 gene
2 28822500 28829397 gene
2 28830692 28831188 gene
2 28837635 28843513 gene
2 29145723 29147185 gene
2 29149181 29156795 gene
2 29408912 29409346 gene
2 29579972 29591049 gene
2 28262550 28270259 gene
2 28270984 28279363 gene
2 29740919 29751154 gene
2 27810812 27819544 gene
2 27834866 27853177 gene
2 27853233 27857958 gene
2 30265489 30270113 gene
2 30759283 30761650 gene
2 30456172 30459899 gene
2 30460461 30463231 gene
2 30909675 30913784 gene
2 30942261 30944556 gene
2 30946643 30950929 gene
2 31071178 31073556 gene
2 31074674 31078970 gene
2 30012819 30015928 gene
2 32241687 32244645 gene
2 28026378 28026637 gene
2 28031242 28032571 gene
2 28033424 28036643 gene
2 33178129 33180078 gene
2 33507656 33511989 gene
2 31426031 31427245 gene
2 34095262 34100124 gene
2 33698785 33700482 gene
2 33756993 33761759 gene
2 33715582 33718425 gene
2 34417049 34421487 gene
2 34391641 34398261 gene
2 34491245 34502180 gene
2 34501983 34504837 gene
2 34505478 34505927 gene
2 34666902 34680388 gene
2 29303141 29318038 gene
2 29320951 29321846 gene
2 34982771 34986018 gene
2 34986378 34990503 gene
2 34703127 34704713 gene
2 34698996 34701626 gene
2 34704797 34711707 gene
2 35423373 35424597 gene
2 35374144 35381312 gene
2 35384967 35386058 gene
2 35705218 35710311 gene
2 35310342 35370867 gene
2 35821671 35822439 gene
2 35823510 35823857 gene
2 35830091 35836861 gene
2 35926288 35937856 gene
2 35861582 35864368 gene
2 35865688 35865992 gene
2 36162388 36165212 gene
2 36191364 36193072 gene
2 36223737 36258603 gene
2 34110832 34113033 gene
2 36070202 36078067 gene
2 36078834 36080349 gene
2 36081523 36085240 gene
2 35119790 35122343 gene
2 36693541 36698620 gene
2 36705635 36708481 gene
2 36709013 36713404 gene
2 37464457 37469749 gene
2 37469793 37472800 gene
2 37460934 37464610 gene
2 37473559 37475322 gene
2 36583231 36586708 gene
2 36586829 36592688 gene
2 36610241 36619517 gene
2 36621268 36623883 gene
2 37605189 37634404 gene
2 37854459 37856540 gene
2 36978559 36985036 gene
2 37017458 37019672 gene
2 37028141 37028421 gene
2 37028455 37032790 gene
2 37046325 37048037 gene
2 37975438 37980113 gene
2 38006825 38014419 gene
2 38211305 38215463 gene
2 38247330 38248162 gene
2 38261028 38261859 gene
2 38304463 38305510 gene
2 38289139 38289970 gene
2 38360096 38361426 gene
2 38382719 38384639 gene
2 38390714 38398398 gene
2 38555079 38556931 gene
2 38112903 38114537 gene
2 38889914 38894428 gene
2 38917508 38921626 gene
2 37716488 37726892 gene
2 38580725 38591085 gene
2 38645311 38654930 gene
2 39408529 39415880 gene
2 39468619 39474523 gene
2 39198847 39205542 gene
2 39251959 39254749 gene
2 39238920 39241936 gene
2 39649291 39650854 gene
2 39600328 39601456 gene
2 39651407 39653843 gene
2 39653893 39656165 gene
2 39043839 39046280 gene
2 36505431 36513021 gene
2 36311878 36328850 gene
2 39565928 39568402 gene
2 39569367 39570510 gene
2 39573781 39575852 gene
2 39578971 39582019 gene
2 39533038 39539185 gene
2 39557868 39563360 gene
2 40113841 40117783 gene
2 40130470 40133902 gene
2 39687740 39691315 gene
2 39731721 39741865 gene
2 40351635 40360478 gene
2 40361675 40363384 gene
2 40363856 40366768 gene
2 39990915 39994492 gene
2 39997197 40003709 gene
2 40071673 40081773 gene
2 40006204 40008477 gene
2 40024387 40028954 gene
2 40687653 40692961 gene
2 40223075 40227438 gene
2 40243874 40246544 gene
2 40603188 40605913 gene
2 40665422 40669941 gene
2 40671257 40671492 gene
2 40760873 40766621 gene
2 40852582 40856250 gene
2 41007720 41011102 gene
2 41116697 41119520 gene
2 41112163 41112717 gene
2 41338237 41340332 gene
2 41362458 41367635 gene
2 40373796 40380112 gene
2 40387448 40390855 gene
2 40425543 40427152 gene
2 40466197 40469376 gene
2 40474660 40480095 gene
2 40482786 40484575 gene
2 40887583 40892915 gene
2 40893829 40895112 gene
2 40920158 40925540 gene
2 40957250 40961349 gene
2 40896078 40898353 gene
2 40965887 40970081 gene
2 41514798 41515309 gene
2 41515420 41516643 gene
2 41520395 41531710 gene
2 41719354 41725136 gene
2 41750683 41754379 gene
2 42113335 42115313 gene
2 41642440 41647960 gene
2 41423213 41424893 gene
2 41480575 41483196 gene
2 41371372 41377634 gene
2 41425405 41428741 gene
2 42426576 42427973 gene
2 42449556 42451234 gene
2 42482579 42489441 gene
2 42505371 42507473 gene
2 42319616 42321638 gene
2 42734156 42736147 gene
2 42854711 42856702 gene
2 41202197 41205006 gene
2 41221328 41225827 gene
2 41239151 41250029 gene
2 41992550 42000338 gene
2 42036038 42044632 gene
2 42065083 42066765 gene
2 42638111 42645721 gene
2 43218316 43228742 gene
2 44130252 44133645 gene
2 44162182 44166351 gene
2 44243886 44245723 gene
2 43758792 43759766 gene
2 43717916 43723868 gene
2 44058957 44059501 gene
2 44022649 44033360 gene
2 44007167 44011609 gene
2 44083493 44084200 gene
2 44623878 44627291 gene
2 44627567 44632427 gene
2 44613708 44614043 gene
2 43781885 43783037 gene
2 43856304 43858787 gene
2 44875065 44879293 gene
2 44881863 44885485 gene
2 44813523 44823627 gene
2 45049822 45054276 gene
2 45123699 45131742 gene
2 45131747 45132292 gene
2 44685394 44691264 gene
2 44523383 44525152 gene
2 44549427 44551417 gene
2 44481807 44492655 gene
2 45310247 45314579 gene
2 44911994 44915769 gene
2 44930950 44937110 gene
2 44939586 44943626 gene
2 44944343 44945762 gene
2 44950707 44953922 gene
2 44958982 44962412 gene
2 44961946 44965258 gene
2 44918449 44919016 gene
2 45724180 45725141 gene
2 45658771 45660065 gene
2 45679303 45680771 gene
2 45557927 45559543 gene
2 45578936 45579722 gene
2 45546180 45549020 gene
2 45570253 45572554 gene
2 45580109 45582305 gene
2 45956045 45959853 gene
2 45402044 45403669 gene
2 45414668 45419771 gene
2 45795577 45802963 gene
2 44305321 44308947 gene
2 44308855 44312003 gene
2 44328453 44330287 gene
2 46667458 46669552 gene
2 42924287 42926278 gene
2 43052570 43054670 gene
2 46796226 46799293 gene
2 46818461 46821390 gene
2 46699842 46707422 gene
2 46755855 46760885 gene
2 46773080 46778729 gene
2 46780541 46783404 gene
2 47017193 47017872 gene
2 47033060 47034040 gene
2 46254123 46258003 gene
2 46258715 46263768 gene
2 46964438 46966489 gene
2 46975670 46976279 gene
2 46897270 46901231 gene
2 46920487 46921941 gene
2 47293270 47298677 gene
2 47362639 47370194 gene
2 47370342 47374443 gene
2 47674030 47674604 gene
2 47383754 47386701 gene
2 47470731 47474019 gene
2 46312749 46314169 gene
2 46325083 46348603 gene
2 46363803 46366189 gene
2 46314829 46324656 gene
2 47792873 47810298 gene
2 47820332 47822193 gene
2 47685264 47691758 gene
2 47722136 47725456 gene
2 47710471 47720995 gene
2 47547513 47550515 gene
2 47572254 47575422 gene
2 47587727 47589378 gene
2 47500917 47502940 gene
2 47503614 47504197 gene
2 47555203 47559301 gene
2 48029712 48036669 gene
2 48049802 48053532 gene
2 48023318 48023912 gene
2 48025803 48026425 gene
2 48053609 48057589 gene
2 46493576 46498406 gene
2 48091931 48095740 gene
2 48105591 48107687 gene
2 48096848 48100029 gene
2 48121742 48123757 gene
2 48387455 48395184 gene
2 48843284 48844363 gene
2 48886549 48887040 gene
2 48640364 48645108 gene
2 48181801 48187284 gene
2 48189686 48195382 gene
2 48254220 48255730 gene
2 48305339 48310980 gene
2 48319269 48319977 gene
2 48319996 48323952 gene
2 48325892 48330126 gene
2 48329977 48337372 gene
2 49094452 49097031 gene
2 49097343 49100464 gene
2 49101125 49101692 gene
2 49101743 49102899 gene
2 49049245 49055628 gene
2 48991972 48996034 gene
2 49342401 49343793 gene
2 49345794 49347274 gene
2 49302438 49305513 gene
2 49356254 49360229 gene
2 49218805 49224903 gene
2 49211533 49212925 gene
2 49250672 49252822 gene
2 49267373 49268104 gene
2 49504709 49506259 gene
2 49661991 49663357 gene
2 48870808 48871525 gene
2 48950463 48953880 gene
2 47919897 47926571 gene
2 47949456 47954359 gene
2 47956762 47963819 gene
2 47941248 47943816 gene
2 49881547 49896717 gene
2 49899443 49904222 gene
2 33066318 33068505 gene
2 49689216 49694205 gene
2 49717893 49718597 gene
2 49738460 49739435 gene
2 49740193 49741714 gene
2 49759901 49774053 gene
2 50180990 50187123 gene
2 50148708 50149382 gene
2 49953968 49992932 gene
2 50056716 50058755 gene
2 49430023 49437936 gene
2 49440143 49442867 gene
2 49384325 49392774 gene
2 49392791 49396672 gene
2 49422302 49427356 gene
2 49451231 49454011 gene
2 49454110 49464587 gene
2 50612406 50613660 gene
2 50661307 50663398 gene
2 50682449 50684073 gene
2 50359339 50364489 gene
2 50307473 50310748 gene
2 50328139 50333632 gene
2 49793450 49799158 gene
2 49800498 49805441 gene
2 49805478 49806907 gene
2 49806911 49811912 gene
2 49827289 49829747 gene
2 46434871 46436958 gene
2 46370501 46384686 gene
2 46422550 46428082 gene
2 50702595 50710200 gene
2 51016852 51021093 gene
2 51033945 51036493 gene
2 51212821 51213936 gene
2 51231436 51235081 gene
2 51242709 51243818 gene
2 51388711 51391192 gene
2 51458857 51467655 gene
2 50393988 50398470 gene
2 50398623 50402133 gene
2 50424675 50426318 gene
2 50443373 50445153 gene
2 51593149 51595452 gene
2 51669830 51671984 gene
2 50185095 50187053 gene
2 50187312 50191227 gene
2 50220148 50226635 gene
2 50256066 50259135 gene
2 50268359 50271150 gene
2 51290600 51297265 gene
2 51315244 51318615 gene
2 51318801 51320639 gene
2 51349506 51351037 gene
2 51369169 51371926 gene
2 51380644 51382638 gene
2 51128349 51133126 gene
2 51143407 51151487 gene
2 51157033 51161793 gene
2 51161846 51165449 gene
2 51155168 51156495 gene
2 51165065 51168323 gene
2 51170229 51172238 gene
2 51174704 51175877 gene
2 51178921 51180336 gene
2 51515609 51518965 gene
2 51493605 51496177 gene
2 51499351 51508576 gene
2 51511416 51515773 gene
2 51581657 51584502 gene
2 51909775 51911627 gene
2 51890726 51892643 gene
2 51941067 51944126 gene
2 51730750 51735105 gene
2 51741058 51750594 gene
2 51700012 51703388 gene
2 51766107 51769787 gene
2 52187114 52189887 gene
2 52237420 52238671 gene
2 52240652 52244762 gene
2 52463978 52466479 gene
2 52447381 52452131 gene
2 51867133 51870973 gene
2 51790603 51793976 gene
2 51796218 51800211 gene
2 51801063 51802860 gene
2 51802898 51805572 gene
2 51840029 51841669 gene
2 51842606 51847347 gene
2 51847402 51863275 gene
2 52360862 52364035 gene
2 52364127 52365554 gene
2 52365578 52372074 gene
2 52334596 52338526 gene
2 52338713 52339996 gene
2 52666180 52669264 gene
2 52678956 52683380 gene
2 52683426 52683742 gene
2 50542677 50547707 gene
2 50489000 50497701 gene
2 50500135 50501375 gene
2 50506034 50509212 gene
2 50548081 50551412 gene
2 50551520 50572161 gene
2 52009739 52014272 gene
2 52055138 52057899 gene
2 52072535 52076250 gene
2 52014487 52020401 gene
2 52030357 52033698 gene
2 52892604 52894976 gene
2 52921595 52922074 gene
2 52933877 52934317 gene
2 52981261 52985379 gene
2 52989356 52989760 gene
2 52922272 52931995 gene
2 53033141 53037830 gene
2 53039683 53041039 gene
2 53041161 53044739 gene
2 53046295 53049475 gene
2 52089941 52092672 gene
2 52094612 52099864 gene
2 52153672 52159468 gene
2 52161631 52162430 gene
2 52103551 52114299 gene
2 52541623 52543543 gene
2 52686440 52690968 gene
2 52691854 52695074 gene
2 52715328 52717106 gene
2 52717168 52720179 gene
2 52747255 52749425 gene
2 52749472 52751387 gene
2 52725999 52726870 gene
2 53097987 53102353 gene
2 53154973 53156383 gene
2 53156661 53158895 gene
2 53078734 53081951 gene
2 53082271 53089937 gene
2 53133079 53135637 gene
2 53358617 53361928 gene
2 53363212 53365592 gene
2 53378719 53380387 gene
2 53366090 53373372 gene
2 53393575 53395131 gene
2 53401790 53402731 gene
2 53405938 53407234 gene
2 53485475 53488883 gene
2 53608808 53611929 gene
2 53675842 53677504 gene
2 53678813 53679923 gene
2 53599016 53608241 gene
2 53612072 53616378 gene
2 53702486 53705791 gene
2 53707144 53712776 gene
2 53732727 53739543 gene
2 52768435 52773167 gene
2 52876936 52879391 gene
2 54254019 54255652 gene
2 54031268 54033089 gene
2 54035438 54035853 gene
2 53510652 53511379 gene
2 53511711 53512540 gene
2 54410501 54411139 gene
2 53810218 53810566 gene
2 53812160 53812873 gene
2 53814604 53818895 gene
2 53848895 53854708 gene
2 54504041 54507266 gene
2 54554952 54559261 gene
2 54573433 54580391 gene
2 54785764 54789085 gene
2 54802248 54805464 gene
2 54840394 54846098 gene
2 54614949 54617706 gene
2 54617740 54622232 gene
2 54631452 54641210 gene
2 54309557 54311578 gene
2 54315111 54326184 gene
2 54328598 54334127 gene
2 54336225 54338203 gene
2 54362955 54364824 gene
2 55013609 55014569 gene
2 55057259 55067623 gene
2 53893724 53895319 gene
2 53904453 53906086 gene
2 53919257 53920912 gene
2 53941776 53943411 gene
2 53952866 53953518 gene
2 53956179 53957842 gene
2 53943530 53952814 gene
2 55098463 55100340 gene
2 55104739 55107457 gene
2 55111135 55119471 gene
2 55127868 55132836 gene
2 55168346 55169014 gene
2 55169287 55170407 gene
2 55171572 55174812 gene
2 55400436 55402100 gene
2 55395557 55397126 gene
2 55398529 55399240 gene
2 54896136 54902575 gene
2 54960517 54961688 gene
2 54964437 54969474 gene
2 54944432 54949027 gene
2 54970294 54972121 gene
2 53186575 53190146 gene
2 53226055 53227785 gene
2 53268556 53269382 gene
2 55293967 55304507 gene
2 55536410 55537651 gene
2 55476480 55481541 gene
2 55492182 55498129 gene
2 55528945 55531972 gene
2 55539489 55539861 gene
2 55212140 55214209 gene
2 55226078 55234657 gene
2 55238128 55241113 gene
2 55242218 55255574 gene
2 55908938 55916314 gene
2 55927960 55930427 gene
2 55944952 55946446 gene
2 55965663 55968244 gene
2 56001600 56003640 gene
2 56028701 56031260 gene
2 56034757 56036892 gene
2 54693929 54699181 gene
2 54782533 54784567 gene
2 54699577 54704631 gene
2 54704904 54707033 gene
2 54711378 54733002 gene
2 54741088 54745277 gene
2 54748282 54753122 gene
2 56305035 56308175 gene
2 56360991 56366921 gene
2 56322411 56325087 gene
2 56378036 56379101 gene
2 56417901 56426962 gene
2 56441867 56446300 gene
2 56473505 56475449 gene
2 55748282 55749809 gene
2 55752310 55756991 gene
2 55708163 55711866 gene
2 55738190 55744121 gene
2 55759371 55766214 gene
2 55839257 55844194 gene
2 55850798 55852072 gene
2 55782072 55788889 gene
2 55797076 55799006 gene
2 55851593 55854428 gene
2 55879496 55881128 gene
2 55881129 55883754 gene
2 55590213 55591529 gene
2 55628762 55636633 gene
2 55650333 55652539 gene
2 55653258 55654201 gene
2 55637172 55640114 gene
2 55654335 55672639 gene
2 56603337 56606389 gene
2 56659827 56665927 gene
2 56103953 56106549 gene
2 56151769 56155558 gene
2 56168630 56170949 gene
2 56171098 56180494 gene
2 56181511 56185477 gene
2 56130262 56131682 gene
2 56131750 56132712 gene
2 56992330 56997460 gene
2 57039630 57042815 gene
2 57020980 57022216 gene
2 56897572 56900795 gene
2 56969829 56971949 gene
2 56912166 56915787 gene
2 56973017 56976666 gene
2 56518837 56529576 gene
2 56533930 56538946 gene
2 56555915 56558981 gene
2 56560559 56562490 gene
2 56495993 56504718 gene
2 56189239 56193246 gene
2 56193265 56195089 gene
2 56211374 56214918 gene
2 56216337 56218296 gene
2 56257107 56259464 gene
2 56205260 56207216 gene
2 56218822 56223776 gene
2 56227878 56232774 gene
2 56246623 56247292 gene
2 56260161 56263172 gene
2 56283171 56285324 gene
2 56285346 56286894 gene
2 56709056 56719470 gene
2 56758614 56761946 gene
2 56720172 56721603 gene
2 56734621 56737705 gene
2 56748272 56751798 gene
2 56734286 56734605 gene
2 54138552 54147340 gene
2 54147379 54156185 gene
2 54165076 54167774 gene
2 57292018 57295891 gene
2 57317964 57320099 gene
2 57320489 57329957 gene
2 57384378 57386313 gene
2 57386399 57387601 gene
2 57191481 57192420 gene
2 57245649 57249382 gene
2 57249484 57250253 gene
2 57269867 57271684 gene
2 57203766 57206626 gene
2 57212235 57215909 gene
2 57283014 57284517 gene
2 56799734 56801591 gene
2 56803941 56809250 gene
2 56814433 56818897 gene
2 56841212 56844845 gene
2 56852065 56857254 gene
2 57717514 57720829 gene
2 57089926 57098484 gene
2 57125854 57128860 gene
2 57142547 57144888 gene
2 57146516 57147524 gene
2 57149509 57152884 gene
2 57165701 57166548 gene
2 57185970 57188025 gene
2 57104608 57107367 gene
2 57130038 57132711 gene
2 57154756 57156594 gene
2 57495856 57498146 gene
2 57555275 57556600 gene
2 57558642 57561966 gene
2 57570730 57572131 gene
2 57396097 57400033 gene
2 57404370 57407265 gene
2 57417667 57424988 gene
2 57425817 57431415 gene
2 57441662 57442057 gene
2 58087884 58099473 gene
2 57624133 57625740 gene
2 57640775 57643182 gene
2 57611130 57621734 gene
2 57686089 57688662 gene
2 58277153 58282993 gene
2 58291572 58293528 gene
2 58350777 58353794 gene
2 58497044 58505320 gene
2 58532395 58533553 gene
2 58555481 58558426 gene
2 58491039 58492131 gene
2 57895104 57897480 gene
2 57898583 57899938 gene
2 57921551 57924626 gene
2 57942038 57943728 gene
2 57943757 57945671 gene
2 57935768 57936772 gene
2 57938748 57941500 gene
2 58388407 58392495 gene
2 58430445 58434394 gene
2 58451577 58453886 gene
2 58393576 58394443 gene
2 58394494 58396547 gene
2 58425372 58427965 gene
2 58454968 58456237 gene
2 58461966 58465065 gene
2 57980396 57981279 gene
2 57987359 57989959 gene
2 58000777 58002284 gene
2 58008295 58018367 gene
2 58041882 58045153 gene
2 57989937 57994374 gene
2 58003572 58008377 gene
2 58008398 58010399 gene
2 58055779 58057226 gene
2 58057763 58060640 gene
2 58850551 58852743 gene
2 58868855 58869792 gene
2 58870549 58873782 gene
2 58605521 58606811 gene
2 58611135 58619414 gene
2 58631455 58635183 gene
2 58263853 58266267 gene
2 58220647 58222114 gene
2 58266542 58276090 gene
2 58225041 58225489 gene
2 59228471 59229835 gene
2 59235809 59236763 gene
2 59236806 59237660 gene
2 59187373 59191851 gene
2 59237038 59238260 gene
2 59238335 59239041 gene
2 59213776 59223128 gene
2 59223132 59228451 gene
2 59239441 59240941 gene
2 58930934 58934339 gene
2 58940075 58944276 gene
2 58945424 58949396 gene
2 58963776 58966916 gene
2 58968445 58971857 gene
2 58976743 58978386 gene
2 59055353 59057027 gene
2 59057977 59062926 gene
2 59064132 59066806 gene
2 59006982 59010697 gene
2 59069613 59077165 gene
2 57804594 57810370 gene
2 57814935 57826900 gene
2 57828383 57831567 gene
2 57839335 57843634 gene
2 57849622 57850541 gene
2 57855816 57858018 gene
2 57866728 57868695 gene
2 57882947 57883409 gene
2 59321176 59325644 gene
2 59326442 59331172 gene
2 59288286 59293102 gene
2 59310382 59314235 gene
2 59314346 59314813 gene
2 59335122 59336035 gene
2 59338649 59340200 gene
2 59496906 59506940 gene
2 59547892 59553177 gene
2 59563277 59565417 gene
2 59566706 59571854 gene
2 59078884 59082412 gene
2 59084469 59093020 gene
2 59111559 59113485 gene
2 59114824 59118250 gene
2 59159433 59162356 gene
2 59182238 59184352 gene
2 59185647 59186869 gene
2 59097508 59098168 gene
2 59134722 59138189 gene
2 59162922 59168085 gene
2 59177499 59178629 gene
2 58664934 58675364 gene
2 58729314 58735968 gene
2 58756688 58761121 gene
2 58773575 58777970 gene
2 59681224 59690431 gene
2 59691278 59696452 gene
2 59696562 59703382 gene
2 59720258 59727557 gene
2 59784153 59789204 gene
2 59793726 59803043 gene
2 59817094 59819117 gene
2 59836584 59841770 gene
2 59846710 59850601 gene
2 59399153 59406198 gene
2 59406242 59410062 gene
2 59430758 59433659 gene
2 59412197 59417424 gene
2 59434327 59442482 gene
2 59445586 59450501 gene
2 59470672 59472890 gene
2 59474158 59474987 gene
2 59475862 59480267 gene
2 60465926 60471289 gene
2 60013209 60015233 gene
2 60061734 60064551 gene
2 59986069 59993942 gene
2 59994190 59997047 gene
2 59997113 60006104 gene
2 60064978 60068249 gene
2 60195679 60199165 gene
2 60201886 60204308 gene
2 60239905 60242017 gene
2 60242087 60243963 gene
2 60270479 60274888 gene
2 59935667 59939944 gene
2 59971427 59977632 gene
2 59977843 59978984 gene
2 59890330 59904330 gene
2 59908947 59916338 gene
2 59940490 59943921 gene
2 59982441 59982991 gene
2 60355700 60363300 gene
2 60364262 60366360 gene
2 60373501 60378388 gene
2 60378495 60379844 gene
2 60289870 60295749 gene
2 60296896 60300542 gene
2 60365983 60367224 gene
2 60372314 60372784 gene
2 60487985 60489188 gene
2 60490510 60492111 gene
2 60543714 60553172 gene
2 60497941 60504058 gene
2 60504080 60509205 gene
2 60563900 60576906 gene
2 60577154 60583797 gene
2 60584675 60587013 gene
2 60597946 60599142 gene
2 60664310 60669254 gene
2 60598954 60604046 gene
2 60680366 60686350 gene
2 60795647 60797944 gene
2 60803962 60807776 gene
2 60807781 60811399 gene
2 60813022 60814049 gene
2 60817548 60821681 gene
2 60826648 60830989 gene
2 60832935 60835055 gene
2 60835447 60840002 gene
2 60913174 60915614 gene
2 60964110 60966613 gene
2 60978488 60979115 gene
2 61122431 61123936 gene
2 61098836 61101057 gene
2 61125865 61128996 gene
2 61129017 61130588 gene
2 61434517 61440181 gene
2 61469736 61476379 gene
2 60708337 60713087 gene
2 60768599 60772658 gene
2 60697025 60698123 gene
2 60698143 60701570 gene
2 60744094 60746786 gene
2 60772574 60773698 gene
2 60774259 60779201 gene
2 61027347 61038688 gene
2 61068209 61072251 gene
2 61078718 61079271 gene
2 59608285 59620500 gene
2 59650013 59653368 gene
2 59656568 59662222 gene
2 59668335 59673291 gene
2 59674678 59678795 gene
2 59572181 59578221 gene
2 59620963 59625767 gene
2 59628850 59639779 gene
2 59640639 59643985 gene
2 59644016 59645669 gene
2 59662374 59664867 gene
2 60113677 60117651 gene
2 60084967 60088017 gene
2 60088379 60093089 gene
2 60129905 60134244 gene
2 60134288 60138688 gene
2 60139737 60149881 gene
2 60161612 60170762 gene
2 60173625 60174009 gene
2 61908250 61908765 gene
2 61912447 61920208 gene
2 61789961 61792612 gene
2 61846224 61849306 gene
2 61852374 61857613 gene
2 61537730 61540760 gene
2 61580472 61586302 gene
2 61502144 61505051 gene
2 61570943 61571790 gene
2 61576393 61577596 gene
2 62094274 62099042 gene
2 62101035 62102221 gene
2 62128624 62130088 gene
2 62102175 62104091 gene
2 62116780 62118820 gene
2 62149501 62151664 gene
2 62154587 62163584 gene
2 62144295 62146141 gene
2 61718186 61720014 gene
2 61724505 61728341 gene
2 61737626 61738903 gene
2 61777811 61782060 gene
2 61677757 61683668 gene
2 61687392 61691282 gene
2 61694879 61697356 gene
2 61700859 61705716 gene
2 61738954 61740191 gene
2 61716048 61718170 gene
2 61697415 61698320 gene
2 61300602 61305360 gene
2 61348644 61350227 gene
2 61350327 61353380 gene
2 61361829 61362900 gene
2 61333078 61339591 gene
2 61340626 61342988 gene
2 61343679 61344114 gene
2 61344238 61345292 gene
2 61363653 61367548 gene
2 62493776 62495810 gene
2 62496679 62501107 gene
2 62299901 62301508 gene
2 62374007 62376590 gene
2 62385240 62387009 gene
2 62305023 62308026 gene
2 62318465 62319972 gene
2 62377984 62381316 gene
2 62647114 62651934 gene
2 62399959 62401480 gene
2 62403228 62404514 gene
2 62432860 62436459 gene
2 62459645 62461041 gene
2 62387079 62391961 gene
2 62392781 62395562 gene
2 62437122 62439269 gene
2 62452523 62453543 gene
2 62458968 62460112 gene
2 62466254 62469605 gene
2 61985421 61991317 gene
2 62060699 62072562 gene
2 61991202 61993985 gene
2 61996536 61999059 gene
2 62002420 62008765 gene
2 62012009 62015374 gene
2 62015408 62017904 gene
2 62018594 62023640 gene
2 62194307 62195889 gene
2 62195975 62198492 gene
2 62246366 62254371 gene
2 62255312 62262242 gene
2 62202621 62206254 gene
2 63030215 63030740 gene
2 63070340 63073416 gene
2 62992769 62996037 gene
2 63006050 63014019 gene
2 63014437 63019862 gene
2 63021969 63022382 gene
2 63073173 63075552 gene
2 62716871 62720044 gene
2 62730083 62733819 gene
2 62738265 62738876 gene
2 62739004 62739905 gene
2 62743582 62752054 gene
2 62758329 62763479 gene
2 62688998 62691196 gene
2 62694843 62698307 gene
2 62703367 62707196 gene
2 62719921 62721882 gene
2 62764748 62766250 gene
2 63400838 63402796 gene
2 63406093 63409209 gene
2 63420485 63428009 gene
2 62885913 62895121 gene
2 62947409 62949988 gene
2 62895524 62900031 gene
2 62910028 62913970 gene
2 62975658 62982305 gene
2 61619328 61622048 gene
2 61622833 61623942 gene
2 61648929 61655336 gene
2 61655970 61660349 gene
2 61618740 61623371 gene
2 61624277 61628906 gene
2 61661607 61664859 gene
2 61670179 61671916 gene
2 61672018 61674141 gene
2 61136178 61156143 gene
2 61173295 61195393 gene
2 61198965 61203492 gene
2 61223887 61225887 gene
2 61243543 61246905 gene
2 61204433 61213883 gene
2 61227121 61227429 gene
2 61237166 61237474 gene
2 61263126 61266369 gene
2 61282343 61284922 gene
2 63221373 63223823 gene
2 63247924 63255737 gene
2 63265972 63271022 gene
2 63198519 63206304 gene
2 63206429 63209223 gene
2 63244125 63245082 gene
2 63233952 63240853 gene
2 63902007 63909516 gene
2 63923770 63933085 gene
2 63933131 63935657 gene
2 63975020 63978321 gene
2 63937742 63943401 gene
2 62795420 62801208 gene
2 62810567 62821899 gene
2 62875380 62884823 gene
2 62781814 62785877 gene
2 62787394 62791962 gene
2 62801142 62802042 gene
2 62802250 62803363 gene
2 62822883 62826764 gene
2 62839301 62847858 gene
2 63100113 63111894 gene
2 63112348 63116748 gene
2 63140406 63147502 gene
2 63171881 63179971 gene
2 63118286 63129204 gene
2 63149798 63152069 gene
2 63179057 63184443 gene
2 63796009 63799126 gene
2 63838634 63842029 gene
2 63812550 63824574 gene
2 63842635 63846066 gene
2 63856622 63860233 gene
2 63868297 63869742 gene
2 63878258 63880226 gene
2 63872294 63874842 gene
2 64004790 64013563 gene
2 64081252 64081587 gene
2 64084106 64086877 gene
2 63985792 63988544 gene
2 64032008 64034490 gene
2 64048608 64054399 gene
2 64066466 64071812 gene
2 64073021 64075014 gene
2 64075114 64076020 gene
2 63304097 63312361 gene
2 63356034 63359133 gene
2 63363346 63365490 gene
2 63267624 63271023 gene
2 63273182 63273757 gene
2 63275811 63277356 gene
2 63312463 63314944 gene
2 63316415 63332684 gene
2 63348352 63352573 gene
2 64413128 64419561 gene
2 64462317 64464326 gene
2 64464457 64467674 gene
2 64479757 64480810 gene
2 64420747 64424260 gene
2 64480754 64483351 gene
2 64282850 64284821 gene
2 64287317 64287956 gene
2 64292969 64311514 gene
2 64312975 64316653 gene
2 64317645 64319789 gene
2 64365257 64367012 gene
2 64331220 64334169 gene
2 64342166 64344379 gene
2 64357299 64360750 gene
2 64090494 64097090 gene
2 64099120 64101463 gene
2 64122260 64124338 gene
2 64145157 64147759 gene
2 64184174 64186360 gene
2 64105224 64105640 gene
2 64125123 64125966 gene
2 64148445 64152071 gene
2 64153828 64155162 gene
2 64166567 64173262 gene
2 63573665 63576975 gene
2 63578852 63579591 gene
2 63616258 63618870 gene
2 63619091 63633271 gene
2 63634257 63638847 gene
2 63648790 63650559 gene
2 63660615 63664987 gene
2 63579841 63589100 gene
2 63673839 63683134 gene
2 63688645 63697097 gene
2 63727994 63730678 gene
2 63698110 63704386 gene
2 63707856 63713387 gene
2 63719815 63722867 gene
2 63731710 63744769 gene
2 63751152 63755596 gene
2 63777628 63782884 gene
2 64730010 64730507 gene
2 64771638 64772847 gene
2 64773013 64774149 gene
2 64779622 64784149 gene
2 64715857 64720849 gene
2 64217828 64223272 gene
2 64223857 64225810 gene
2 64225960 64230845 gene
2 64252906 64260327 gene
2 64197447 64201978 gene
2 64263614 64267486 gene
2 64268387 64271033 gene
2 64274213 64278489 gene
2 64278845 64281660 gene
2 64267699 64268301 gene
2 64800323 64801587 gene
2 64811266 64813795 gene
2 64846854 64852099 gene
2 64852227 64853770 gene
2 64853811 64856201 gene
2 64863085 64864745 gene
2 64829991 64838792 gene
2 64600385 64611099 gene
2 64612145 64614781 gene
2 64615670 64616402 gene
2 64638816 64642807 gene
2 64642808 64647572 gene
2 64647684 64649089 gene
2 64652891 64655990 gene
2 64666141 64668077 gene
2 64683166 64685174 gene
2 64598224 64600602 gene
2 64616026 64617832 gene
2 64617992 64619417 gene
2 64634120 64638974 gene
2 64619502 64620256 gene
2 64534183 64534696 gene
2 64534931 64549551 gene
2 64572718 64576210 gene
2 64487247 64489559 gene
2 64499686 64502431 gene
2 64516655 64520722 gene
2 65107983 65109383 gene
2 65129685 65133517 gene
2 65155170 65155509 gene
2 65172316 65174855 gene
2 65183440 65184010 gene
2 65097384 65100430 gene
2 65176623 65179033 gene
2 65259306 65266528 gene
2 65199251 65201495 gene
2 65272784 65274311 gene
2 65334942 65337794 gene
2 65361408 65365192 gene
2 65374758 65377111 gene
2 65380879 65385771 gene
2 65340017 65342273 gene
2 64889252 64898924 gene
2 64913773 64919184 gene
2 64923630 64930441 gene
2 64931966 64933720 gene
2 64943608 64947305 gene
2 64947537 64950393 gene
2 64982849 64985785 gene
2 64895411 64900028 gene
2 64901509 64908355 gene
2 64947357 64952309 gene
2 65593400 65601592 gene
2 65636075 65639261 gene
2 65680734 65684164 gene
2 65606327 65607027 gene
2 65626786 65628239 gene
2 65677431 65679170 gene
2 65684722 65687546 gene
2 65388397 65396368 gene
2 65442334 65445252 gene
2 65457447 65467013 gene
2 66012649 66014754 gene
2 66034106 66040231 gene
2 66077629 66081722 gene
2 66015782 66019310 gene
2 66027291 66030074 gene
2 66040853 66042396 gene
2 66044138 66044673 gene
2 64994493 64997843 gene
2 65016712 65019278 gene
2 65062121 65062904 gene
2 65064088 65064695 gene
2 64986831 64988525 gene
2 64988866 64989294 gene
2 64989675 64991070 gene
2 64991203 64992379 gene
2 64997763 65000055 gene
2 65003636 65004613 gene
2 65007660 65009019 gene
2 65036202 65038382 gene
2 65039865 65050089 gene
2 65055156 65058550 gene
2 66096785 66097667 gene
2 66144030 66146230 gene
2 66161288 66163538 gene
2 66089345 66091616 gene
2 66091906 66095286 gene
2 66176525 66180681 gene
2 65797871 65803079 gene
2 65817119 65821452 gene
2 65840983 65845362 gene
2 65855711 65858488 gene
2 65866714 65867983 gene
2 65809949 65815260 gene
2 65825549 65828630 gene
2 65834231 65837279 gene
2 65845782 65850476 gene
2 65870348 65875268 gene
2 65519369 65521614 gene
2 65530613 65534360 gene
2 65537808 65540177 gene
2 65491806 65494207 gene
2 65503430 65505146 gene
2 65509687 65517719 gene
2 65540819 65541929 gene
2 65894306 65899098 gene
2 65946685 65950222 gene
2 65899190 65903779 gene
2 65911576 65912823 gene
2 65950791 65960565 gene
2 65696043 65698466 gene
2 65707032 65713103 gene
2 65713551 65716526 gene
2 65729566 65740427 gene
2 65742311 65744175 gene
2 65744207 65746725 gene
2 65749641 65750491 gene
2 65755297 65762906 gene
2 65767843 65769365 gene
2 65773254 65776125 gene
2 66487997 66489793 gene
2 66540341 66542336 gene
2 66582167 66587115 gene
2 66492736 66493948 gene
2 66509512 66513452 gene
2 66555082 66558780 gene
2 66731828 66737467 gene
2 66781512 66785279 gene
2 66299859 66302995 gene
2 66305527 66307308 gene
2 66315517 66324582 gene
2 66359479 66364490 gene
2 66308280 66312084 gene
2 66313036 66315170 gene
2 66326887 66328383 gene
2 66328479 66330287 gene
2 66365787 66368430 gene
2 66370321 66371465 gene
2 66398536 66401249 gene
2 66411867 66415623 gene
2 66449185 66451762 gene
2 66457414 66462642 gene
2 66405543 66407062 gene
2 66418056 66423468 gene
2 66440943 66443114 gene
2 66444655 66447730 gene
2 66452116 66454609 gene
2 66593114 66596911 gene
2 66602138 66607540 gene
2 66615289 66616544 gene
2 66636375 66640821 gene
2 66587141 66589096 gene
2 66589222 66591519 gene
2 66597258 66599168 gene
2 66641315 66642512 gene
2 66654945 66657705 gene
2 66666126 66666617 gene
2 66673471 66674022 gene
2 66586741 66587115 gene
2 66247478 66257877 gene
2 66220531 66223251 gene
2 66230344 66232126 gene
2 66233768 66245367 gene
2 66258569 66262408 gene
2 66263827 66266078 gene
2 66272936 66277795 gene
2 66287990 66289587 gene
2 66928166 66931155 gene
2 66901007 66905036 gene
2 66917862 66920032 gene
2 66932692 66938282 gene
2 66965100 66968219 gene
2 66978906 66982423 gene
2 66984662 66987103 gene
2 67176257 67178490 gene
2 67179982 67180464 gene
2 67094811 67095951 gene
2 67100169 67102081 gene
2 67122813 67126691 gene
2 67185029 67189293 gene
2 67483224 67486987 gene
2 67489745 67493415 gene
2 67544250 67546624 gene
2 67546680 67548364 gene
2 67576350 67580415 gene
2 67491321 67491771 gene
2 67493230 67493734 gene
2 67496061 67499074 gene
2 67500955 67503124 gene
2 67538100 67541954 gene
2 67228473 67235905 gene
2 67248020 67254737 gene
2 67274887 67275455 gene
2 67209672 67210311 gene
2 67210528 67211517 gene
2 67214218 67215012 gene
2 67215108 67221809 gene
2 67236403 67238855 gene
2 67281499 67282008 gene
2 67282185 67282998 gene
2 66998483 67000794 gene
2 67023597 67027563 gene
2 67029044 67033407 gene
2 67059648 67064552 gene
2 67070558 67073850 gene
2 67083677 67087357 gene
2 67007568 67013813 gene
2 67037173 67038458 gene
2 67038466 67040245 gene
2 67036340 67036903 gene
2 67299678 67310642 gene
2 67380630 67383631 gene
2 67316302 67337109 gene
2 67339472 67343878 gene
2 67343910 67346962 gene
2 67351317 67353496 gene
2 67358887 67363247 gene
2 67372561 67375323 gene
2 63509722 63517613 gene
2 63445079 63446673 gene
2 63446734 63475607 gene
2 63480533 63482066 gene
2 63487809 63489891 gene
2 63491980 63496643 gene
2 63497207 63501491 gene
2 63525020 63534567 gene
2 63552576 63558032 gene
2 63558097 63559358 gene
2 63561691 63563873 gene
2 63565504 63573801 gene
2 63577884 63578174 gene
2 66801306 66804033 gene
2 66804534 66805992 gene
2 66808265 66813559 gene
2 66814840 66817836 gene
2 66832497 66835700 gene
2 66842791 66851724 gene
2 66859147 66861534 gene
2 66864825 66867969 gene
2 66791106 66793947 gene
2 66794505 66796350 gene
2 66818488 66820701 gene
2 66872967 66879362 gene
2 66880483 66886131 gene
2 67438656 67440171 gene
2 67448230 67450526 gene
2 67466919 67470016 gene
2 67384685 67393538 gene
2 67393887 67399246 gene
2 67408181 67412868 gene
2 67422500 67432704 gene
2 67453225 67455078 gene
2 67470996 67472187 gene
2 67485800 67487975 gene
2 67457481 67457932 gene
2 68099464 68101535 gene
2 68121552 68123712 gene
2 68159925 68161677 gene
2 67778385 67789071 gene
2 67815649 67823756 gene
2 67824815 67831824 gene
2 67880153 67880865 gene
2 67882140 67882477 gene
2 67793838 67796698 gene
2 67797800 67802633 gene
2 67836777 67838409 gene
2 67884812 67889185 gene
2 67596892 67597761 gene
2 67633666 67637834 gene
2 67663886 67665987 gene
2 67670291 67673379 gene
2 67589284 67595122 gene
2 67597006 67607168 gene
2 67674539 67676793 gene
2 67679361 67684692 gene
2 67992916 67996009 gene
2 68005076 68008740 gene
2 68010510 68014310 gene
2 68081934 68082800 gene
2 68017377 68026826 gene
2 68034993 68040743 gene
2 68042408 68045253 gene
2 68212819 68215482 gene
2 68227476 68231303 gene
2 68231362 68234577 gene
2 68235424 68236869 gene
2 68236878 68238698 gene
2 68243184 68244593 gene
2 68217823 68221516 gene
2 68629565 68634391 gene
2 68585046 68586306 gene
2 68587803 68592439 gene
2 68672130 68678786 gene
2 68682923 68685642 gene
2 67763679 67770713 gene
2 67687959 67691579 gene
2 67693365 67694282 gene
2 67704320 67716140 gene
2 67716814 67721569 gene
2 67743134 67743869 gene
2 67770832 67774802 gene
2 68499589 68506564 gene
2 68543983 68548193 gene
2 68568923 68571085 gene
2 68582623 68586408 gene
2 68487758 68493317 gene
2 68493328 68495688 gene
2 68504447 68509092 gene
2 68509132 68510052 gene
2 68511263 68513280 gene
2 68702426 68706952 gene
2 68708072 68711142 gene
2 68738234 68744487 gene
2 68744537 68745763 gene
2 68770180 68772435 gene
2 68712775 68713608 gene
2 68714082 68716909 gene
2 68720031 68723545 gene
2 68774202 68778640 gene
2 68778948 68780304 gene
2 68288423 68291475 gene
2 68304775 68307839 gene
2 68315913 68319099 gene
2 68324410 68327324 gene
2 68294344 68297253 gene
2 68310762 68313566 gene
2 68328235 68330822 gene
2 68333842 68341629 gene
2 68341682 68353212 gene
2 68404375 68412777 gene
2 68420185 68422414 gene
2 68425630 68427319 gene
2 68436973 68441357 gene
2 68457609 68462108 gene
2 68440910 68441999 gene
2 68442154 68449309 gene
2 68461295 68464486 gene
2 68466709 68473639 gene
2 68481336 68483165 gene
2 67896123 67907441 gene
2 67908967 67910143 gene
2 67914169 67928754 gene
2 67936989 67942118 gene
2 67942604 67944068 gene
2 67945360 67949283 gene
2 67953290 67957391 gene
2 69588368 69590073 gene
2 69646218 69648464 gene
2 69658280 69659383 gene
2 69659458 69664485 gene
2 69590359 69591947 gene
2 69593222 69594987 gene
2 69605758 69607401 gene
2 69609091 69610138 gene
2 69665046 69668724 gene
2 68844025 68849668 gene
2 68855908 68857893 gene
2 68865577 68879423 gene
2 68796069 68798233 gene
2 68827965 68841953 gene
2 68858706 68861313 gene
2 69385997 69390199 gene
2 69419353 69424037 gene
2 69427517 69430880 gene
2 69390336 69392503 gene
2 69431582 69434169 gene
2 69435557 69444021 gene
2 69448268 69451056 gene
2 69453348 69461394 gene
2 69692962 69696935 gene
2 69707194 69712204 gene
2 69713607 69716489 gene
2 69719887 69725879 gene
2 69743449 69747893 gene
2 69748818 69752208 gene
2 68899280 68902242 gene
2 68905820 68909177 gene
2 68919616 68922101 gene
2 68937546 68938326 gene
2 68882090 68890393 gene
2 68909840 68917958 gene
2 68942014 68954331 gene
2 68959136 68966650 gene
2 69208929 69215039 gene
2 69222747 69227041 gene
2 69227122 69230620 gene
2 69251861 69254088 gene
2 69262025 69273979 gene
2 69242024 69243282 gene
2 69274243 69278870 gene
2 69283195 69284842 gene
2 68985146 68987490 gene
2 68988208 68990398 gene
2 68995135 68999031 gene
2 69001913 69007763 gene
2 69007790 69010311 gene
2 69013894 69036442 gene
2 70105794 70109437 gene
2 70136911 70152851 gene
2 70327818 70332001 gene
2 70356869 70357633 gene
2 69991752 69994501 gene
2 69996368 69998739 gene
2 69999625 70002679 gene
2 70004229 70008651 gene
2 70054276 70063291 gene
2 70065164 70067517 gene
2 70019858 70024479 gene
2 70025964 70029407 gene
2 70033236 70036021 gene
2 69768976 69770392 gene
2 69792289 69803968 gene
2 69810331 69810750 gene
2 69817149 69817568 gene
2 69835788 69838801 gene
2 69843354 69845228 gene
2 69848442 69850915 gene
2 69855025 69859006 gene
2 69804345 69812107 gene
2 69817935 69818915 gene
2 69829299 69831019 gene
2 70184505 70190031 gene
2 70201096 70204483 gene
2 70206821 70212932 gene
2 69521386 69523639 gene
2 69473510 69478926 gene
2 69481386 69486121 gene
2 69488885 69493376 gene
2 69493503 69498615 gene
2 69513121 69516179 gene
2 69518061 69519149 gene
2 69526566 69530189 gene
2 69531161 69534802 gene
2 69538168 69542438 gene
2 69546344 69556321 gene
2 69556502 69557461 gene
2 69557542 69560802 gene
2 70651365 70655091 gene
2 70660221 70664575 gene
2 70601358 70606196 gene
2 70611768 70613215 gene
2 70519806 70521454 gene
2 70526037 70529300 gene
2 70560816 70565852 gene
2 70582080 70583520 gene
2 70584255 70587350 gene
2 70494876 70503622 gene
2 70739873 70748062 gene
2 70756111 70757067 gene
2 70759702 70764374 gene
2 69087687 69090509 gene
2 69106552 69109912 gene
2 69119672 69121097 gene
2 69130813 69133149 gene
2 69138257 69141944 gene
2 69092377 69104986 gene
2 69109894 69114432 gene
2 69119749 69120787 gene
2 69121024 69126771 gene
2 69126773 69127294 gene
2 69127864 69128610 gene
2 69128620 69131008 gene
2 69161238 69162208 gene
2 69162371 69166937 gene
2 70806883 70811653 gene
2 70815692 70827714 gene
2 70827733 70829304 gene
2 70858098 70858333 gene
2 70859767 70861074 gene
2 70862574 70866378 gene
2 70878908 70879375 gene
2 70884544 70885227 gene
2 71291845 71297279 gene
2 71342047 71344114 gene
2 71350606 71355919 gene
2 71284837 71287481 gene
2 71377451 71377940 gene
2 70414003 70422443 gene
2 70473115 70474834 gene
2 70388446 70389950 gene
2 70396172 70399421 gene
2 70410468 70413365 gene
2 70424069 70437458 gene
2 70475028 70477513 gene
2 70461200 70462055 gene
2 69315149 69317637 gene
2 69318460 69319780 gene
2 69322086 69324170 gene
2 69339225 69340942 gene
2 69376290 69382895 gene
2 69348496 69353929 gene
2 69355128 69369890 gene
2 71193159 71198432 gene
2 71245540 71251466 gene
2 71254679 71261144 gene
2 71269394 71276445 gene
2 71279171 71284371 gene
2 71545182 71553167 gene
2 71503357 71504687 gene
2 71553189 71560151 gene
2 70892731 70897057 gene
2 70933317 70941044 gene
2 70941377 70948779 gene
2 70901015 70906282 gene
2 70916115 70916993 gene
2 70924711 70929524 gene
2 70929574 70931702 gene
2 70963552 70966797 gene
2 70968384 70969897 gene
2 70970059 70974836 gene
2 70975950 70977341 gene
2 70985349 70988937 gene
2 71786934 71790242 gene
2 71810622 71813279 gene
2 71790243 71793365 gene
2 71812525 71815108 gene
2 71818607 71828461 gene
2 71855897 71858024 gene
2 71874491 71875899 gene
2 71876281 71882213 gene
2 71855489 71855774 gene
2 71361741 71372582 gene
2 71454010 71457219 gene
2 71475119 71478176 gene
2 71000939 71003698 gene
2 71020144 71026116 gene
2 71031790 71034212 gene
2 70994646 70998104 gene
2 71004416 71007522 gene
2 71008715 71016353 gene
2 71026500 71029250 gene
2 71034608 71036522 gene
2 71047719 71068177 gene
2 71578559 71585528 gene
2 71592359 71609009 gene
2 71614274 71616285 gene
2 71684318 71684984 gene
2 71620072 71622657 gene
2 71649766 71650798 gene
2 71661995 71666497 gene
2 71685619 71689471 gene
2 71705105 71705891 gene
2 71726369 71733186 gene
2 71734691 71736862 gene
2 71738963 71742715 gene
2 71747147 71756911 gene
2 71764539 71765061 gene
2 71692331 71694357 gene
2 71704769 71707552 gene
2 69862905 69888713 gene
2 69889909 69895059 gene
2 69895106 69900333 gene
2 69902424 69907118 gene
2 69921919 69925027 gene
2 69943326 69945778 gene
2 69956816 69962234 gene
2 69982856 69986515 gene
2 69909618 69918065 gene
2 69925147 69929268 gene
2 69946497 69946943 gene
2 69947023 69952440 gene
2 69953599 69956312 gene
2 71997145 72000256 gene
2 72038606 72042114 gene
2 72071829 72072416 gene
2 72077151 72080588 gene
2 71987835 71990199 gene
2 72050058 72051640 gene
2 72057310 72061278 gene
2 72063352 72067817 gene
2 72188233 72193884 gene
2 72238365 72240166 gene
2 72089691 72090982 gene
2 72095195 72097698 gene
2 72122286 72123451 gene
2 72132436 72133443 gene
2 72134920 72137461 gene
2 72099231 72100219 gene
2 72100759 72102626 gene
2 72103794 72106378 gene
2 72185392 72187643 gene
2 71889010 71896630 gene
2 71921463 71924883 gene
2 71939431 71946830 gene
2 71962967 71968339 gene
2 71973615 71974739 gene
2 71986422 71986999 gene
2 71987074 71987909 gene
2 71904908 71906624 gene
2 71906674 71908615 gene
2 71924783 71927747 gene
2 71948825 71957458 gene
2 71980532 71981487 gene
2 71092651 71106547 gene
2 71143788 71158899 gene
2 71162736 71175840 gene
2 71177830 71182096 gene
2 71182832 71188407 gene
5 251641 259501 gene
5 282402 286196 gene
5 204476 210253 gene
5 211584 215724 gene
5 262517 277218 gene
5 94500 95138 gene
5 145388 147349 gene
5 426320 428956 gene
5 432414 438551 gene
5 455785 456924 gene
5 390988 391494 gene
5 439079 441900 gene
5 458254 459833 gene
5 313970 324377 gene
5 324859 326355 gene
5 346410 350482 gene
5 371839 377456 gene
5 386091 388951 gene
5 299313 302361 gene
5 302524 303719 gene
5 309749 312953 gene
5 337453 338832 gene
5 339435 341697 gene
5 352739 355345 gene
5 360423 362555 gene
5 363545 368452 gene
5 377961 382286 gene
5 298955 299278 gene
5 491776 493215 gene
5 498628 503363 gene
5 524823 526600 gene
5 530669 531302 gene
5 550217 554815 gene
5 565667 568852 gene
5 569124 571342 gene
5 534886 539870 gene
5 689051 689835 gene
5 724856 728563 gene
5 732063 733916 gene
5 762690 764796 gene
5 772370 773889 gene
5 783758 785722 gene
5 688666 691623 gene
5 708646 712716 gene
5 749408 752474 gene
5 574560 576815 gene
5 576816 595145 gene
5 621917 623991 gene
5 682599 683546 gene
5 599678 604252 gene
5 630862 632664 gene
5 632835 634905 gene
5 651317 658152 gene
5 840619 842238 gene
5 876290 876886 gene
5 807422 808897 gene
5 837123 838385 gene
5 866728 872353 gene
5 888429 889988 gene
5 899607 902883 gene
5 915296 916369 gene
5 974095 974709 gene
5 905159 908519 gene
5 916583 920534 gene
5 925343 927853 gene
5 954486 965724 gene
5 965771 968563 gene
5 969649 973241 gene
5 987187 990692 gene
5 1001992 1006852 gene
5 1008023 1015287 gene
5 1080542 1081405 gene
5 991286 995428 gene
5 1034869 1035819 gene
5 1051311 1055030 gene
5 1159043 1162904 gene
5 1168478 1170854 gene
5 1171104 1172494 gene
5 1096447 1099197 gene
5 1114620 1117775 gene
5 1123153 1124439 gene
5 1297661 1299554 gene
5 1317535 1318051 gene
5 1318129 1320356 gene
5 1322207 1323319 gene
5 1327735 1330710 gene
5 1332666 1334629 gene
5 1335944 1340662 gene
5 1347172 1350688 gene
5 1359485 1360111 gene
5 1360946 1363336 gene
5 1364096 1369049 gene
5 1370497 1374585 gene
5 1375711 1379253 gene
5 1181924 1188542 gene
5 1191010 1193822 gene
5 1222668 1226987 gene
5 1247277 1249033 gene
5 1257162 1259071 gene
5 1264502 1266254 gene
5 1194579 1197259 gene
5 1198634 1200569 gene
5 1205852 1207489 gene
5 1224562 1230737 gene
5 1232155 1235728 gene
5 1241424 1246060 gene
5 1259350 1261138 gene
5 1267233 1270215 gene
5 1275786 1278678 gene
5 1278714 1279775 gene
5 1412835 1413551 gene
5 1438908 1443426 gene
5 1485991 1486602 gene
5 1389197 1391586 gene
5 1391612 1394284 gene
5 1395024 1402666 gene
5 1406179 1409655 gene
5 1417345 1417683 gene
5 1422890 1425158 gene
5 1443933 1450033 gene
5 1592200 1593717 gene
5 1609865 1610833 gene
5 1631500 1634722 gene
5 1497127 1500159 gene
5 1503757 1507166 gene
5 1515885 1516355 gene
5 1518181 1520835 gene
5 1547044 1550208 gene
5 1566788 1571224 gene
5 1584399 1586746 gene
5 1521814 1524546 gene
5 1529646 1531957 gene
5 1550865 1554489 gene
5 1554678 1556541 gene
5 1556732 1561866 gene
5 1688496 1690675 gene
5 1701629 1706965 gene
5 1732715 1733272 gene
5 1736055 1740363 gene
5 1745253 1754553 gene
5 1765848 1768392 gene
5 1769945 1779289 gene
5 1690724 1693593 gene
5 1694933 1697378 gene
5 1759781 1763260 gene
5 1898344 1898574 gene
5 1944659 1949974 gene
5 1953534 1954736 gene
5 1955113 1960384 gene
5 1898581 1900556 gene
5 1977637 1979593 gene
5 1980207 1981703 gene
5 1988554 1994791 gene
5 2027495 2029494 gene
5 2030014 2031017 gene
5 2048737 2050677 gene
5 2056604 2061430 gene
5 2062101 2066626 gene
5 1996464 1998184 gene
5 2001474 2011188 gene
5 2012488 2013424 gene
5 2016513 2019223 gene
5 2083070 2083933 gene
5 2141481 2142110 gene
5 2178431 2180627 gene
5 2187254 2187892 gene
5 2156778 2159857 gene
5 2237137 2239723 gene
5 2239022 2239921 gene
5 2256566 2258527 gene
5 2304394 2305222 gene
5 2305530 2307085 gene
5 2309035 2313416 gene
5 2381824 2383818 gene
5 2326848 2328385 gene
5 1790589 1793972 gene
5 1795072 1797444 gene
5 1803019 1806677 gene
5 1810054 1813086 gene
5 1817586 1821552 gene
5 1830013 1870052 gene
5 1875624 1877290 gene
5 2391232 2391958 gene
5 2409448 2410029 gene
5 2425628 2426722 gene
5 2403084 2405242 gene
5 2413550 2417078 gene
5 2417128 2419838 gene
5 2436320 2439277 gene
5 2596531 2599147 gene
5 2611986 2613002 gene
5 2631185 2633418 gene
5 2636288 2641273 gene
5 2489174 2499504 gene
5 2515353 2515889 gene
5 2517912 2520561 gene
5 2557415 2560741 gene
5 2566226 2578278 gene
5 2521691 2525464 gene
5 2538745 2542045 gene
5 2578699 2581815 gene
5 2683492 2685326 gene
5 2737950 2744355 gene
5 2758065 2764685 gene
5 2749583 2751211 gene
5 2753243 2758426 gene
5 2776779 2777921 gene
5 2785279 2786421 gene
5 2787370 2791827 gene
5 2792161 2794342 gene
5 2798068 2800153 gene
5 2804767 2812712 gene
5 2850569 2851159 gene
5 2854039 2857292 gene
5 2858469 2861966 gene
5 2863083 2863385 gene
5 2865067 2869728 gene
5 2879865 2882543 gene
5 2839149 2844632 gene
5 2883536 2885401 gene
5 2987006 2991337 gene
5 3020229 3023045 gene
5 3025303 3028051 gene
5 3029529 3032655 gene
5 3037112 3043237 gene
5 2995588 2996898 gene
5 2999682 3001239 gene
5 2893563 2899712 gene
5 2914622 2919426 gene
5 2890380 2894164 gene
5 2919807 2921939 gene
5 2924062 2927380 gene
5 2939668 2944170 gene
5 2948536 2956293 gene
5 2959887 2965105 gene
5 2969609 2973404 gene
5 2977781 2987115 gene
5 2889237 2890357 gene
5 3183951 3185031 gene
5 3187194 3190432 gene
5 3198249 3206415 gene
5 3209558 3213006 gene
5 3213645 3219873 gene
5 3220532 3223563 gene
5 3231997 3236248 gene
5 3243793 3250269 gene
5 3280898 3282716 gene
5 3223431 3236255 gene
5 3254511 3258501 gene
5 3302655 3305622 gene
5 3305893 3307678 gene
5 3386791 3389169 gene
5 3307322 3310225 gene
5 3311471 3316061 gene
5 3317088 3322065 gene
5 3473712 3476774 gene
5 3471204 3473422 gene
5 3482975 3483880 gene
5 3521994 3524048 gene
5 3557289 3560666 gene
5 3565490 3566991 gene
5 3568008 3571487 gene
5 3508199 3513010 gene
5 3525283 3527551 gene
5 3514224 3516045 gene
5 3530688 3532373 gene
5 3615169 3620053 gene
5 3630274 3634983 gene
5 3669187 3672919 gene
5 3674005 3678721 gene
5 3680980 3684005 gene
5 3599967 3601251 gene
5 3620861 3623519 gene
5 3624659 3627289 gene
5 3638716 3641970 gene
5 3643218 3648018 gene
5 3662291 3664403 gene
5 3683289 3684374 gene
5 3712082 3716629 gene
5 3771363 3771713 gene
5 3687930 3689495 gene
5 3690686 3691210 gene
5 3735350 3739267 gene
5 3751442 3753409 gene
5 3760063 3763568 gene
5 3776644 3780734 gene
5 3048615 3057225 gene
5 3057326 3060553 gene
5 3065187 3077398 gene
5 3080548 3082922 gene
5 3087172 3089240 gene
5 3089299 3101943 gene
5 3102093 3104953 gene
5 3106714 3109943 gene
5 3110920 3113530 gene
5 3116950 3119480 gene
5 3122902 3125633 gene
5 3129407 3131559 gene
5 3131667 3133359 gene
5 3144824 3151514 gene
5 3151585 3153799 gene
5 3158292 3167780 gene
5 3132696 3136333 gene
5 3897859 3899070 gene
5 3918713 3921268 gene
5 3930944 3937619 gene
5 3940350 3946593 gene
5 3953670 3955188 gene
5 3961694 3964723 gene
5 3900777 3902131 gene
5 3912257 3917205 gene
5 3923419 3926048 gene
5 3780596 3784621 gene
5 3784675 3790706 gene
5 3799083 3806031 gene
5 3813576 3819524 gene
5 3837215 3840753 gene
5 3842755 3845382 gene
5 3856716 3857801 gene
5 3830642 3835010 gene
5 3846092 3851000 gene
5 3856769 3856899 gene
5 3863453 3866296 gene
5 3867966 3872574 gene
5 3875436 3877634 gene
5 4118494 4121528 gene
5 4137708 4141223 gene
5 4185192 4188572 gene
5 4122010 4126131 gene
5 4141375 4144356 gene
5 4147661 4149528 gene
5 4081128 4090635 gene
5 4128744 4131642 gene
5 4026610 4030656 gene
5 4030681 4033154 gene
5 4038516 4043007 gene
5 4074405 4079458 gene
5 3988977 3991314 gene
5 3991815 3995004 gene
5 3998262 4000138 gene
5 4004423 4005043 gene
5 4008434 4012731 gene
5 4047961 4051231 gene
5 4059380 4062517 gene
5 4191551 4193496 gene
5 4209553 4212265 gene
5 4236652 4242204 gene
5 4244375 4246337 gene
5 4200618 4207776 gene
5 4224698 4226821 gene
5 4248944 4251289 gene
5 4253764 4254837 gene
5 4258068 4263554 gene
5 4400270 4402023 gene
5 4432603 4435886 gene
5 4440292 4459763 gene
5 4483949 4485565 gene
5 4427252 4429511 gene
5 4461272 4461646 gene
5 4463454 4473036 gene
5 4474718 4476093 gene
5 4277695 4288121 gene
5 4319412 4320980 gene
5 4336416 4337656 gene
5 4337749 4341973 gene
5 4345114 4346798 gene
5 4347066 4352307 gene
5 4353283 4355960 gene
5 4375433 4377165 gene
5 4291161 4294750 gene
5 4308061 4314431 gene
5 4321003 4327316 gene
5 4516777 4520778 gene
5 4521495 4524070 gene
5 4558900 4567306 gene
5 4502357 4505754 gene
5 4545406 4547520 gene
5 4531578 4538487 gene
5 4497732 4501771 gene
5 4614584 4619926 gene
5 4624644 4629011 gene
5 4651249 4654214 gene
5 4668666 4669088 gene
5 4628430 4642972 gene
5 4644431 4648641 gene
5 4689738 4697598 gene
5 4738114 4740914 gene
5 4768359 4773533 gene
5 4701657 4703060 gene
5 4710192 4713178 gene
5 4723680 4724195 gene
5 4780191 4782008 gene
5 4782268 4784468 gene
5 4767836 4768249 gene
5 4789015 4791248 gene
5 4793876 4796865 gene
5 4801830 4802687 gene
5 4806194 4816573 gene
5 4845631 4849280 gene
5 4865692 4870949 gene
5 4816668 4818089 gene
5 4824787 4827226 gene
5 4852238 4857689 gene
5 4888690 4896916 gene
5 4900108 4907571 gene
5 4941160 4941411 gene
5 4952909 4957746 gene
5 4974318 4975676 gene
5 4982563 4983918 gene
5 4986261 4987631 gene
5 4990395 4991765 gene
5 5004732 5006853 gene
5 5015926 5017887 gene
5 5035719 5037283 gene
5 5043064 5044363 gene
5 5053854 5056691 gene
5 5006565 5008430 gene
5 5069012 5070610 gene
5 5200822 5204704 gene
5 5231718 5233137 gene
5 5262238 5265433 gene
5 5270423 5272715 gene
5 5230064 5230895 gene
5 5245736 5246451 gene
5 5248712 5254290 gene
5 5281424 5282729 gene
5 5104339 5107081 gene
5 5109309 5112306 gene
5 5154865 5162537 gene
5 5165357 5170660 gene
5 5179929 5185007 gene
5 5117842 5118605 gene
5 5398576 5399762 gene
5 5419388 5422390 gene
5 5429406 5433971 gene
5 5436419 5439631 gene
5 5444464 5446572 gene
5 5446594 5448336 gene
5 5468107 5471593 gene
5 5422302 5423912 gene
5 5425106 5428058 gene
5 5299142 5305847 gene
5 5319759 5322839 gene
5 5353648 5361214 gene
5 5294574 5295605 gene
5 5305683 5308565 gene
5 5310350 5311868 gene
5 5312821 5315078 gene
5 5324330 5328334 gene
5 5333409 5334940 gene
5 5362713 5365525 gene
5 5371600 5372880 gene
5 5373933 5381403 gene
5 5311954 5312670 gene
5 5349888 5350480 gene
5 5589448 5593516 gene
5 5594385 5596872 gene
5 5599285 5603499 gene
5 5607310 5609184 gene
5 5614047 5618411 gene
5 5621122 5624832 gene
5 5635921 5638236 gene
5 5652405 5653747 gene
5 5657057 5659298 gene
5 5659448 5664496 gene
5 5673782 5675707 gene
5 5606393 5606642 gene
5 5498371 5504879 gene
5 5508273 5515029 gene
5 5515704 5522207 gene
5 5525132 5525914 gene
5 5541468 5542217 gene
5 5544480 5548538 gene
5 5562801 5568625 gene
5 5801422 5803236 gene
5 5825497 5843981 gene
5 5845187 5849638 gene
5 5851590 5855886 gene
5 5856078 5857785 gene
5 5857831 5859003 gene
5 5865284 5869607 gene
5 5713982 5720849 gene
5 5743259 5748112 gene
5 5750264 5755131 gene
5 5765620 5770587 gene
5 5774431 5776927 gene
5 5778733 5783679 gene
5 5683314 5695287 gene
5 5699183 5705205 gene
5 5720783 5729767 gene
5 5732984 5738102 gene
5 5756597 5760983 gene
5 5784712 5789765 gene
5 5891795 5894737 gene
5 5921238 5932340 gene
5 5951500 5956138 gene
5 5894855 5896360 gene
5 5901062 5903867 gene
5 5933426 5934715 gene
5 5936284 5948114 gene
5 5968113 5978537 gene
5 5991966 5998980 gene
5 6008567 6011798 gene
5 6014375 6016193 gene
5 6081674 6086581 gene
5 5998479 6002767 gene
5 6023891 6029724 gene
5 6040008 6042934 gene
5 6050314 6052829 gene
5 6054627 6057658 gene
5 6062056 6064209 gene
5 6066248 6081009 gene
5 6004941 6006313 gene
5 6089309 6097309 gene
5 6120659 6123816 gene
5 6155335 6162883 gene
5 6169191 6172596 gene
5 6107063 6114661 gene
5 6115619 6118419 gene
5 6124408 6128619 gene
5 6172508 6175683 gene
5 6221624 6224048 gene
5 6229498 6231531 gene
5 6234463 6241752 gene
5 6247647 6248988 gene
5 6252166 6255023 gene
5 6232825 6233685 gene
5 6241903 6244684 gene
5 6255763 6260317 gene
5 6264023 6267682 gene
5 6470503 6470946 gene
5 6473039 6475892 gene
5 6388006 6389712 gene
5 6390388 6391819 gene
5 6414723 6415929 gene
5 6426376 6427119 gene
5 6439417 6442427 gene
5 6464560 6466126 gene
5 6466173 6468484 gene
5 6476536 6479524 gene
5 6282625 6294366 gene
5 6299167 6305888 gene
5 6359682 6362411 gene
5 6373965 6375636 gene
5 6377634 6379633 gene
5 6381951 6384550 gene
5 6312593 6315933 gene
5 6324419 6330669 gene
5 6354524 6355869 gene
5 6495363 6495861 gene
5 6497068 6498062 gene
5 6507491 6508686 gene
5 6513482 6517600 gene
5 6537767 6538487 gene
5 6554798 6556231 gene
5 6488865 6491057 gene
5 6523246 6524151 gene
5 6527624 6528121 gene
5 6556463 6559059 gene
5 6702951 6708961 gene
5 6722169 6725388 gene
5 6745931 6747676 gene
5 6763756 6766229 gene
5 6768956 6771747 gene
5 6772360 6773470 gene
5 6774639 6776725 gene
5 6780705 6785751 gene
5 6712874 6718543 gene
5 6726109 6727053 gene
5 6728022 6729434 gene
5 6731354 6735278 gene
5 6736209 6739844 gene
5 6786889 6787470 gene
5 6748107 6757019 gene
5 6591122 6594467 gene
5 6615224 6616381 gene
5 6668022 6669417 gene
5 6686401 6688083 gene
5 6623806 6634790 gene
5 6641438 6643334 gene
5 6676071 6677779 gene
5 6679527 6685188 gene
5 6805029 6808296 gene
5 6820830 6824086 gene
5 6837982 6839259 gene
5 6849247 6852233 gene
5 6856618 6861364 gene
5 6884143 6886486 gene
5 6814092 6817182 gene
5 6832712 6837174 gene
5 6852378 6855241 gene
5 6839911 6842127 gene
5 6997623 6999443 gene
5 7017882 7019429 gene
5 7025673 7029471 gene
5 7031048 7033562 gene
5 7040551 7043860 gene
5 6894721 6902268 gene
5 6902644 6903275 gene
5 6908915 6914548 gene
5 6916744 6918295 gene
5 6947378 6951019 gene
5 6886856 6891746 gene
5 6920861 6923746 gene
5 6960357 6961523 gene
5 6968546 6974266 gene
5 7232693 7235903 gene
5 7238825 7241065 gene
5 7262602 7265664 gene
5 7281340 7282287 gene
5 7283236 7285041 gene
5 7201449 7205200 gene
5 7207382 7215318 gene
5 7218790 7225040 gene
5 7225360 7227207 gene
5 7236556 7237266 gene
5 7271039 7273772 gene
5 7275603 7278397 gene
5 7164255 7166047 gene
5 7085812 7087353 gene
5 7100119 7105092 gene
5 7105493 7109584 gene
5 7116999 7120523 gene
5 7138763 7141626 gene
5 7159462 7162717 gene
5 7166891 7169593 gene
5 7185297 7189273 gene
5 7087354 7094857 gene
5 7095076 7096120 gene
5 7385685 7393753 gene
5 7405389 7407487 gene
5 7407834 7408738 gene
5 7410367 7411644 gene
5 7416511 7419790 gene
5 7467636 7470226 gene
5 7470347 7471370 gene
5 7471703 7472165 gene
5 7411944 7414618 gene
5 7425136 7429229 gene
5 7438385 7441492 gene
5 7442219 7443304 gene
5 7444620 7448796 gene
5 7451354 7453518 gene
5 7460555 7464064 gene
5 7472502 7475883 gene
5 7478522 7481465 gene
5 7291827 7296400 gene
5 7341429 7343396 gene
5 7347645 7350324 gene
5 7355563 7357587 gene
5 7358575 7359442 gene
5 7363575 7366367 gene
5 7299114 7301771 gene
5 7325000 7339645 gene
5 7367980 7371637 gene
5 7488031 7509589 gene
5 7540789 7545384 gene
5 7568299 7570614 gene
5 7587186 7592099 gene
5 7596906 7599957 gene
5 7600058 7601432 gene
5 7621022 7625698 gene
5 7626815 7630351 gene
5 7637460 7641799 gene
5 7643821 7647011 gene
5 7649130 7653129 gene
5 7601870 7605431 gene
5 7611993 7617346 gene
5 7630265 7635310 gene
5 7651179 7654185 gene
5 7664252 7666054 gene
5 7695584 7703895 gene
5 7705724 7706632 gene
5 7724769 7729203 gene
5 7755717 7757125 gene
5 7771627 7780774 gene
5 7710762 7711682 gene
5 7712289 7713465 gene
5 7713609 7719106 gene
5 7737186 7743299 gene
5 7744931 7747970 gene
5 7757553 7759603 gene
5 7760873 7764516 gene
5 7825518 7826011 gene
5 7836084 7838726 gene
5 7846148 7852410 gene
5 7879296 7884199 gene
5 7783047 7792570 gene
5 7841952 7845937 gene
5 7854422 7860273 gene
5 7872236 7876249 gene
5 7889751 7892369 gene
5 7903018 7906309 gene
5 7950511 7954013 gene
5 7954180 7956137 gene
5 7894408 7896946 gene
5 7956549 7957742 gene
5 7962853 7969815 gene
5 7973103 7974423 gene
5 8028336 8030674 gene
5 8076385 8078173 gene
5 8021723 8025543 gene
5 8031959 8041163 gene
5 8052830 8056174 gene
5 8060028 8070433 gene
5 8070507 8076098 gene
5 8102280 8106080 gene
5 8106755 8110283 gene
5 8164709 8168103 gene
5 8088029 8100289 gene
5 8110601 8113471 gene
5 8113495 8115815 gene
5 8122719 8124011 gene
5 8124039 8127927 gene
5 8176278 8177609 gene
5 8177642 8183918 gene
5 8376814 8377816 gene
5 8296362 8301008 gene
5 8338784 8345558 gene
5 8349107 8355326 gene
5 8190387 8192070 gene
5 8196300 8204954 gene
5 8208417 8211438 gene
5 8238167 8242763 gene
5 8263292 8269131 gene
5 8205015 8207132 gene
5 8212778 8217067 gene
5 8217084 8222206 gene
5 8389663 8392261 gene
5 8438248 8443667 gene
5 8450291 8455401 gene
5 8379226 8381000 gene
5 8385964 8388221 gene
5 8392830 8404868 gene
5 8414428 8435732 gene
5 8462502 8477941 gene
5 8579066 8585548 gene
5 8587992 8591847 gene
5 8603159 8606827 gene
5 8616480 8617978 gene
5 8618676 8623086 gene
5 8747386 8751152 gene
5 8734086 8735366 gene
5 8736038 8739478 gene
5 8747871 8750091 gene
5 8757965 8768580 gene
5 8776472 8781150 gene
5 8499745 8510942 gene
5 8539465 8542064 gene
5 8544079 8547391 gene
5 8549600 8553352 gene
5 8480880 8483964 gene
5 8483968 8490895 gene
5 8511289 8513491 gene
5 8513600 8517118 gene
5 8526461 8528216 gene
5 8528779 8533600 gene
5 8563984 8566982 gene
5 8909592 8912585 gene
5 8921363 8923912 gene
5 8949269 8950059 gene
5 8894475 8897868 gene
5 8923890 8927081 gene
5 8927301 8928119 gene
5 8952452 8955571 gene
5 8956333 8960531 gene
5 8963285 8964481 gene
5 8966264 8972093 gene
5 8785596 8786504 gene
5 8863997 8873823 gene
5 8803014 8807803 gene
5 8823747 8831796 gene
5 8845072 8848136 gene
5 8989401 9002177 gene
5 9067879 9070642 gene
5 9101128 9105852 gene
5 9134765 9135991 gene
5 9179607 9182994 gene
5 9281933 9283351 gene
5 9201701 9202416 gene
5 9204810 9206459 gene
5 9214318 9215692 gene
5 9232567 9239055 gene
5 9259138 9265897 gene
5 9328179 9332589 gene
5 9291781 9293303 gene
5 9293308 9296163 gene
5 9299515 9300093 gene
5 9303167 9304149 gene
5 9323392 9327930 gene
5 9336381 9336696 gene
5 9336714 9338752 gene
5 9387905 9390177 gene
5 9390246 9391185 gene
5 9393419 9395189 gene
5 9399567 9400648 gene
5 9409752 9411324 gene
5 9428249 9431661 gene
5 9443055 9447056 gene
5 9647591 9659217 gene
5 9662104 9674860 gene
5 9675875 9677231 gene
5 9710913 9715189 gene
5 9763912 9770213 gene
5 9772364 9775171 gene
5 9781252 9785435 gene
5 9496717 9500462 gene
5 9543798 9544676 gene
5 9498545 9500974 gene
5 9501142 9506745 gene
5 9554723 9565714 gene
5 9973581 9976027 gene
5 9976180 9979752 gene
5 10025284 10031390 gene
5 10035634 10037448 gene
5 10076166 10078700 gene
5 10039270 10045447 gene
5 10047963 10051418 gene
5 9992522 10001048 gene
5 9815421 9815939 gene
5 9818409 9823302 gene
5 9830236 9833478 gene
5 9839507 9840103 gene
5 9843655 9847128 gene
5 9855648 9869505 gene
5 9874464 9876429 gene
5 10082354 10089397 gene
5 10089444 10091493 gene
5 10138365 10139053 gene
5 10176433 10180625 gene
5 10182742 10185429 gene
5 10148856 10149486 gene
5 10153124 10158911 gene
5 10268350 10276856 gene
5 10277744 10282915 gene
5 10193623 10194222 gene
5 10215629 10216222 gene
5 10217776 10218384 gene
5 10232133 10234923 gene
5 10241817 10242428 gene
5 10249985 10250596 gene
5 10252664 10255189 gene
5 10286845 10291691 gene
5 10323249 10324336 gene
5 10344215 10347214 gene
5 10291712 10301461 gene
5 10349975 10355187 gene
5 10368565 10369649 gene
5 10378098 10385373 gene
5 10357466 10358778 gene
5 10411118 10411588 gene
5 10456898 10459495 gene
5 10470316 10475283 gene
5 10475435 10479225 gene
5 10479257 10481714 gene
5 10464654 10473201 gene
5 10436449 10444445 gene
5 10496452 10498475 gene
5 10506966 10511718 gene
5 10513145 10515095 gene
5 10527701 10531035 gene
5 10532444 10534719 gene
5 10542884 10547028 gene
5 10576983 10578953 gene
5 10481843 10486404 gene
5 10487938 10493936 gene
5 10498840 10501006 gene
5 10501990 10504222 gene
5 10517019 10521340 gene
5 10551203 10556168 gene
5 10558118 10558965 gene
5 10559097 10560909 gene
5 10568263 10568819 gene
5 10568922 10572787 gene
5 10557676 10558014 gene
5 10691574 10695662 gene
5 10695996 10697184 gene
5 10709350 10709772 gene
5 10698332 10698932 gene
5 10699022 10700607 gene
5 10700626 10707706 gene
5 10595297 10597084 gene
5 10639544 10641693 gene
5 10656043 10657584 gene
5 10605396 10607945 gene
5 10609233 10612023 gene
5 10618459 10622459 gene
5 10640171 10643867 gene
5 10647687 10650090 gene
5 10743546 10751562 gene
5 10764994 10767246 gene
5 10789697 10793104 gene
5 10817085 10820486 gene
5 10871384 10876372 gene
5 10986341 10990060 gene
5 10998104 11000499 gene
5 11008648 11011806 gene
5 11020163 11022553 gene
5 11023770 11029548 gene
5 11067321 11068625 gene
5 11068750 11069433 gene
5 11071638 11073940 gene
5 10880635 10882868 gene
5 10923861 10926311 gene
5 10941804 10945726 gene
5 10947343 10951964 gene
5 10971998 10977821 gene
5 10979306 10984214 gene
5 11094284 11096459 gene
5 11132744 11133383 gene
5 11129467 11132655 gene
5 11143795 11145940 gene
5 11216125 11217725 gene
5 11247131 11248984 gene
5 11249025 11251888 gene
5 11259492 11261128 gene
5 11239437 11243451 gene
5 11265861 11269458 gene
5 11403417 11405403 gene
5 11481600 11484708 gene
5 11390121 11394103 gene
5 11292936 11295887 gene
5 11335819 11340456 gene
5 11354060 11359496 gene
5 11365789 11370810 gene
5 11311099 11330697 gene
5 11592234 11596840 gene
5 11598754 11601424 gene
5 11610659 11614854 gene
5 11640165 11642637 gene
5 11510485 11513127 gene
5 11513611 11522116 gene
5 11522569 11526716 gene
5 11528076 11534913 gene
5 11538382 11538906 gene
5 11745175 11747663 gene
5 11749848 11754746 gene
5 11747744 11749805 gene
5 11803060 11807386 gene
5 11812557 11820950 gene
5 11911307 11919127 gene
5 11929602 11934965 gene
5 11948536 11951063 gene
5 11951110 11952408 gene
5 11951940 11954877 gene
5 11993307 11996009 gene
5 12033083 12037343 gene
5 12058548 12061498 gene
5 12067404 12074221 gene
5 12079468 12080766 gene
5 12080771 12082548 gene
5 12188507 12190871 gene
5 12227014 12227799 gene
5 12228735 12233339 gene
5 12236795 12238190 gene
5 12251203 12253592 gene
5 12254095 12257178 gene
5 12100857 12101632 gene
5 12122686 12123498 gene
5 12163821 12164585 gene
5 12169084 12171754 gene
5 12176586 12178955 gene
5 12180032 12188406 gene
5 12133117 12152099 gene
5 12328629 12330658 gene
5 12378806 12382571 gene
5 12270153 12274106 gene
5 12277920 12279658 gene
5 12282948 12283742 gene
5 12332590 12334335 gene
5 12339023 12341730 gene
5 12349049 12353807 gene
5 12358341 12359750 gene
5 12373338 12377126 gene
5 12382517 12384899 gene
5 12390938 12392363 gene
5 12398212 12402428 gene
5 12425080 12428588 gene
5 12473009 12474243 gene
5 12474314 12475828 gene
5 12476743 12482623 gene
5 12402307 12402989 gene
5 12403602 12406256 gene
5 12460642 12463394 gene
5 12591132 12594516 gene
5 12597519 12602064 gene
5 12617222 12619297 gene
5 12648946 12651435 gene
5 12696086 12699602 gene
5 12741504 12742419 gene
5 12745905 12747349 gene
5 12770948 12779111 gene
5 12822533 12823708 gene
5 12828865 12832652 gene
5 12833678 12839112 gene
5 12875760 12878011 gene
5 12878033 12878643 gene
5 12915525 12917932 gene
5 12900533 12903318 gene
5 12918163 12919934 gene
5 12956968 12959284 gene
5 12971357 12979242 gene
5 12519902 12520992 gene
5 12527540 12529582 gene
5 12529828 12531841 gene
5 12533436 12537162 gene
5 12547739 12551914 gene
5 12572026 12579265 gene
5 12579270 12580586 gene
5 12583328 12586082 gene
5 12586154 12587307 gene
5 12587319 12589138 gene
5 12483238 12488046 gene
5 12522525 12526419 gene
5 12552849 12553731 gene
5 12560372 12564912 gene
5 12989596 12993120 gene
5 13010480 13013970 gene
5 13029332 13030295 gene
5 13030513 13031431 gene
5 13144113 13147041 gene
5 13062202 13064604 gene
5 13084940 13087028 gene
5 13101776 13103707 gene
5 13108691 13112036 gene
5 13112098 13113830 gene
5 13125809 13128140 gene
5 13131729 13134313 gene
5 13147854 13151480 gene
5 13173306 13177619 gene
5 13363532 13364853 gene
5 13303331 13304994 gene
5 13310880 13312223 gene
5 13453434 13458313 gene
5 13458330 13461240 gene
5 13391241 13392594 gene
5 13479156 13483327 gene
5 13554922 13556394 gene
5 13603304 13606337 gene
5 13203743 13205748 gene
5 13221527 13223401 gene
5 13227781 13230037 gene
5 13230771 13246825 gene
5 13251086 13254831 gene
5 13254914 13262936 gene
5 13263816 13267723 gene
5 13274518 13280430 gene
5 13212981 13217325 gene
5 13280210 13286148 gene
5 13735264 13740472 gene
5 13741771 13746246 gene
5 13748595 13749136 gene
5 13834641 13839025 gene
5 13869595 13873197 gene
5 13822092 13824305 gene
5 13828606 13830307 gene
5 13901089 13910608 gene
5 13922883 13927877 gene
5 14006517 14011974 gene
5 14067014 14069808 gene
5 13997912 14002669 gene
5 14023171 14030695 gene
5 14090449 14098748 gene
5 14157303 14159196 gene
5 14131989 14145944 gene
5 14162857 14166652 gene
5 14168902 14169310 gene
5 14169657 14172778 gene
5 14172905 14175136 gene
5 14308795 14312078 gene
5 14336981 14340844 gene
5 14361201 14364609 gene
5 14370979 14373974 gene
5 14374452 14375514 gene
5 14312097 14313580 gene
5 14321969 14325185 gene
5 14327309 14332501 gene
5 14250836 14252487 gene
5 14254457 14255959 gene
5 14257172 14262055 gene
5 14236841 14239761 gene
5 14452732 14458649 gene
5 14460579 14461509 gene
5 14392310 14395237 gene
5 14461963 14464582 gene
5 14481124 14482629 gene
5 14401914 14402403 gene
5 14589789 14593524 gene
5 14627943 14630636 gene
5 14648379 14649114 gene
5 14682552 14686814 gene
5 14602134 14603090 gene
5 14613287 14620879 gene
5 14630722 14633258 gene
5 14654590 14658640 gene
5 14665439 14669363 gene
5 14505928 14512324 gene
5 14513660 14525476 gene
5 14545762 14547800 gene
5 14550155 14553058 gene
5 14556110 14560623 gene
5 14572299 14577273 gene
5 14703385 14706495 gene
5 14713534 14718125 gene
5 14739589 14741971 gene
5 14693505 14696921 gene
5 14721036 14723478 gene
5 14733489 14736291 gene
5 14835593 14838283 gene
5 14849665 14850912 gene
5 14850914 14853287 gene
5 14766813 14767486 gene
5 14778635 14782955 gene
5 14784566 14790157 gene
5 14807206 14810465 gene
5 14821343 14825220 gene
5 14826134 14829842 gene
5 14934298 14937382 gene
5 14951749 14953880 gene
5 15124785 15131852 gene
5 15268134 15271109 gene
5 15272840 15274346 gene
5 15283427 15287332 gene
5 15274969 15276214 gene
5 15276679 15278076 gene
5 15304407 15308157 gene
5 15308216 15310252 gene
5 15328216 15330638 gene
5 14995751 14997746 gene
5 15055589 15057865 gene
5 14979588 14984943 gene
5 14998432 15007444 gene
5 15009022 15014231 gene
5 15015550 15020570 gene
5 15078915 15082213 gene
5 15496342 15497039 gene
5 15500652 15502102 gene
5 15504715 15508641 gene
5 15519305 15524735 gene
5 15538729 15542933 gene
5 15552211 15555838 gene
5 15558723 15560540 gene
5 15526455 15531719 gene
5 15387772 15399441 gene
5 15409655 15414659 gene
5 15426274 15429438 gene
5 15462913 15463927 gene
5 15466864 15470085 gene
5 15475161 15479491 gene
5 15682756 15689780 gene
5 15705772 15709450 gene
5 15751815 15755532 gene
5 15755937 15757224 gene
5 15758509 15762930 gene
5 15703724 15704866 gene
5 15798986 15801901 gene
5 15805696 15812939 gene
5 15834346 15836776 gene
5 15858358 15865736 gene
5 15874047 15878190 gene
5 15869124 15872726 gene
5 15881185 15884322 gene
5 15791879 15792569 gene
5 15907875 15910101 gene
5 16033390 16035734 gene
5 16063768 16064065 gene
5 16096627 16100250 gene
5 16134788 16136146 gene
5 16158996 16160918 gene
5 16252453 16256061 gene
5 16359580 16366622 gene
5 16365676 16370358 gene
5 15606616 15609443 gene
5 15611162 15615209 gene
5 15648055 15649086 gene
5 15650339 15653221 gene
5 15567631 15572878 gene
5 15573757 15576037 gene
5 15578190 15586065 gene
5 15587119 15591621 gene
5 15615585 15620742 gene
5 15621945 15635389 gene
5 15662577 15663286 gene
5 16424353 16426091 gene
5 16487614 16489304 gene
5 16399857 16400213 gene
5 16677694 16680365 gene
5 16524332 16527654 gene
5 16561843 16566668 gene
5 16581919 16586739 gene
5 16529163 16531843 gene
5 16533974 16540891 gene
5 16541898 16547110 gene
5 16574133 16576619 gene
5 16502071 16502927 gene
5 16755350 16763360 gene
5 16766966 16770147 gene
5 16698196 16699593 gene
5 16705187 16705576 gene
5 16732005 16735490 gene
5 16741032 16746198 gene
5 16811769 16816577 gene
5 16817392 16829471 gene
5 16789643 16805507 gene
5 16840879 16842781 gene
5 16851383 16853762 gene
5 16865125 16881243 gene
5 16894097 16915164 gene
5 16920130 16922525 gene
5 16927164 16935607 gene
5 16941779 16951304 gene
5 16952338 16958797 gene
5 16882954 16890960 gene
5 17078813 17083253 gene
5 17110305 17114497 gene
5 17105184 17109184 gene
5 17294706 17298542 gene
5 17310350 17311498 gene
5 17369351 17374211 gene
5 17389819 17393716 gene
5 17399689 17402907 gene
5 17418962 17422871 gene
5 17461556 17464641 gene
5 17393721 17396365 gene
5 17411420 17415421 gene
5 17423025 17425031 gene
5 17464618 17469769 gene
5 17633780 17634670 gene
5 17529476 17529763 gene
5 17568365 17573969 gene
5 17579932 17584519 gene
5 17794275 17797765 gene
5 17805464 17813186 gene
5 17832051 17835151 gene
5 17847345 17851239 gene
5 17851456 17852234 gene
5 17860380 17861390 gene
5 17862868 17865356 gene
5 17800363 17800681 gene
5 17766084 17769253 gene
5 17777380 17778625 gene
5 17778628 17787201 gene
5 17770739 17772774 gene
5 17892135 17892828 gene
5 17893101 17893714 gene
5 18092930 18097345 gene
5 18170259 18174064 gene
5 18131413 18132637 gene
5 18143637 18146488 gene
5 18173858 18178033 gene
5 18006110 18006751 gene
5 18041159 18053778 gene
5 18008566 18011440 gene
5 18210226 18211451 gene
5 18211533 18213925 gene
5 18259066 18265604 gene
5 18270986 18271779 gene
5 18397418 18401908 gene
5 18417375 18417930 gene
5 18453877 18457770 gene
5 18461530 18464809 gene
5 18537177 18539942 gene
5 18544000 18545782 gene
5 18491150 18493305 gene
5 18493313 18497744 gene
5 18509849 18511858 gene
5 18517342 18520237 gene
5 18526752 18528805 gene
5 18349009 18366742 gene
5 18705065 18706375 gene
5 18709878 18712968 gene
5 18715435 18717511 gene
5 18721114 18725561 gene
5 18700005 18704106 gene
5 18564971 18569581 gene
5 18852912 18855825 gene
5 18789665 18796569 gene
5 18817326 18818623 gene
5 18834035 18835503 gene
5 18836644 18839537 gene
5 18856293 18861023 gene
5 18943653 18944789 gene
5 18970777 18972614 gene
5 18947470 18950418 gene
5 18952192 18957092 gene
5 19016391 19023230 gene
5 19193155 19195293 gene
5 19216384 19221425 gene
5 19257923 19260612 gene
5 19212228 19215739 gene
5 19221159 19227402 gene
5 19259722 19261897 gene
5 19262411 19265861 gene
5 19270859 19275123 gene
5 19102245 19103623 gene
5 19124728 19128971 gene
5 19154933 19157738 gene
5 19161585 19163864 gene
5 19170373 19177240 gene
5 19159711 19160303 gene
5 19323639 19337027 gene
5 19319504 19322903 gene
5 19478026 19503391 gene
5 19823073 19827432 gene
5 19725328 19730671 gene
5 19732542 19735409 gene
5 19735572 19737837 gene
5 19710389 19715361 gene
5 19739980 19740499 gene
5 19740610 19743788 gene
5 20084088 20085899 gene
5 20148144 20149891 gene
5 20149892 20151359 gene
5 20158181 20159483 gene
5 20114597 20115405 gene
5 20115426 20118652 gene
5 20118662 20120442 gene
5 20152105 20156830 gene
5 20182308 20185486 gene
5 20266139 20273705 gene
5 20200885 20206488 gene
5 20208161 20220054 gene
5 20220170 20222903 gene
5 20275665 20276727 gene
5 20430359 20438427 gene
5 20438476 20441712 gene
5 20486251 20491284 gene
5 20492306 20497150 gene
5 20508901 20509737 gene
5 20729885 20732526 gene
5 20684968 20691982 gene
5 20751769 20756096 gene
5 20824662 20826284 gene
5 20829321 20832946 gene
5 20875481 20878615 gene
5 20580854 20582627 gene
5 20663516 20676570 gene
5 21156038 21159612 gene
5 21147044 21147352 gene
5 21184126 21186141 gene
5 20998685 21001588 gene
5 21032484 21039705 gene
5 21062231 21063376 gene
5 21024897 21026398 gene
5 21227752 21231932 gene
5 21233802 21243416 gene
5 21276688 21279561 gene
5 21337381 21340377 gene
5 21412558 21413732 gene
5 21632611 21633567 gene
5 21593497 21597025 gene
5 21622244 21623452 gene
5 21717678 21719999 gene
5 21814186 21817459 gene
5 21537547 21538400 gene
5 21519055 21530115 gene
5 21551713 21559302 gene
5 22063155 22064320 gene
5 22073492 22075324 gene
5 22035801 22037005 gene
5 22081366 22084042 gene
5 22061790 22063142 gene
5 22086721 22088333 gene
5 21956397 21958969 gene
5 21976921 21987214 gene
5 21971618 21973656 gene
5 21975649 21977162 gene
5 22419813 22425476 gene
5 22425272 22428181 gene
5 22337503 22340426 gene
5 22296744 22297517 gene
5 22340880 22355417 gene
5 22377504 22381309 gene
5 22673060 22673734 gene
5 22659871 22664544 gene
5 22718911 22719388 gene
5 22868399 22871706 gene
5 22497925 22500831 gene
5 22501756 22504066 gene
5 22521371 22521595 gene
5 22522117 22523164 gene
5 22548274 22552692 gene
5 22554839 22556211 gene
5 22509283 22511947 gene
5 22982168 22983863 gene
5 22989931 22995062 gene
5 23012882 23017126 gene
5 22942491 22944377 gene
5 22964774 22967458 gene
5 22871836 22880009 gene
5 22880311 22882728 gene
5 23277328 23278874 gene
5 23278938 23282294 gene
5 23156491 23162218 gene
5 23168264 23171009 gene
5 23360194 23373912 gene
5 23524277 23531560 gene
5 23531629 23535615 gene
5 23388007 23389917 gene
5 23391607 23393695 gene
5 23415173 23418217 gene
5 23394502 23395982 gene
5 23422148 23422471 gene
5 23423850 23425393 gene
5 23728030 23732724 gene
5 23756971 23767587 gene
5 23787198 23787960 gene
5 23613844 23620444 gene
5 23955961 23957614 gene
5 23975934 23978573 gene
5 23901430 23903358 gene
5 24167988 24171942 gene
5 24084717 24086903 gene
5 24115310 24117163 gene
5 24141037 24143757 gene
5 24140129 24140362 gene
5 23789996 23792873 gene
5 23795059 23795701 gene
5 23834000 23841545 gene
5 23796130 23798718 gene
5 23801424 23805080 gene
5 23805087 23810878 gene
5 24294711 24299106 gene
5 24391452 24395199 gene
5 24460511 24462939 gene
5 24185575 24190463 gene
5 24211396 24218042 gene
5 24247701 24250494 gene
5 24266888 24276245 gene
5 24276588 24279897 gene
5 24584737 24592419 gene
5 24650226 24652060 gene
5 24663249 24664674 gene
5 24656181 24656906 gene
5 24523150 24526252 gene
5 24544264 24547155 gene
5 24548263 24574249 gene
5 24583633 24586149 gene
5 24746351 24748811 gene
5 24783936 24788653 gene
5 24749363 24752272 gene
5 24777923 24781114 gene
5 24848425 24855056 gene
5 24866732 24870125 gene
5 24881361 24883286 gene
5 24856691 24858723 gene
5 24927521 24929320 gene
5 24939922 24941750 gene
5 24941950 24952173 gene
5 25108408 25113446 gene
5 25153494 25163028 gene
5 25362455 25366896 gene
5 25386147 25389510 gene
5 25186065 25190401 gene
5 25195715 25198496 gene
5 25228611 25232043 gene
5 25198590 25202204 gene
5 25482478 25486192 gene
5 25471703 25472143 gene
5 25478343 25479168 gene
5 25611394 25616580 gene
5 25585896 25590372 gene
5 25491393 25491814 gene
5 25494910 25496390 gene
5 25503668 25506692 gene
5 25796593 25800312 gene
5 25811560 25814534 gene
5 25814648 25815550 gene
5 25816489 25821670 gene
5 25702768 25704517 gene
5 25762717 25764396 gene
5 25775915 25778121 gene
5 25778481 25780521 gene
5 26068383 26072687 gene
5 26245733 26253793 gene
5 26255296 26258366 gene
5 26263459 26265260 gene
5 26271968 26274142 gene
5 26275982 26282575 gene
5 26217181 26221500 gene
5 26296274 26301318 gene
5 26310478 26313403 gene
5 26313534 26314444 gene
5 26371989 26379209 gene
5 26283090 26284785 gene
5 26339567 26342859 gene
5 26363514 26368036 gene
5 26432332 26433193 gene
5 26378927 26381155 gene
5 26517547 26522163 gene
5 26505947 26506447 gene
5 26140029 26154242 gene
5 26174231 26176522 gene
5 26176787 26178034 gene
5 26080456 26084068 gene
5 26106787 26111701 gene
5 26162723 26167042 gene
5 26769147 26771376 gene
5 26634800 26636638 gene
5 26636666 26642059 gene
5 26649937 26658850 gene
5 26686639 26688494 gene
5 27129236 27133050 gene
5 27204288 27205532 gene
5 27210082 27214422 gene
5 27216512 27218008 gene
5 27012943 27023754 gene
5 27038901 27043715 gene
5 27043771 27047676 gene
5 27057527 27072687 gene
5 27413038 27417147 gene
5 27404093 27407054 gene
5 27527590 27531917 gene
5 27531992 27534124 gene
5 27535167 27539620 gene
5 27615050 27619882 gene
5 27294691 27299423 gene
5 27301024 27303008 gene
5 27319986 27321253 gene
5 27326980 27327927 gene
5 27357568 27363162 gene
5 27366362 27369417 gene
5 27380101 27389445 gene
5 27351558 27353518 gene
5 27734610 27739503 gene
5 27785392 27791170 gene
5 27873436 27882384 gene
5 27911171 27913945 gene
5 27905252 27907661 gene
5 27914570 27918944 gene
5 28068022 28072108 gene
5 28096908 28102176 gene
5 28224583 28232099 gene
5 28232780 28233728 gene
5 28408656 28411994 gene
5 28412881 28419618 gene
5 28436627 28453443 gene
5 28334061 28335553 gene
5 28366185 28373260 gene
5 28342353 28348078 gene
5 28580624 28582101 gene
5 28656802 28658000 gene
5 28658022 28658370 gene
5 28639013 28641196 gene
5 28487048 28505666 gene
5 28552909 28557812 gene
5 28851433 28853614 gene
5 28964252 28967016 gene
5 28681845 28685031 gene
5 29129785 29133893 gene
5 29256559 29260177 gene
5 29276384 29282275 gene
5 29286440 29288667 gene
5 29325774 29331546 gene
5 29542786 29543584 gene
5 29547635 29553823 gene
5 29690470 29696494 gene
5 29697928 29699703 gene
5 29749980 29753055 gene
5 29802705 29812007 gene
5 29620111 29622820 gene
5 29632539 29639422 gene
5 30912009 30913962 gene
5 30947712 30948895 gene
5 30960441 30961388 gene
5 30959063 30959545 gene
5 31002109 31003120 gene
5 31009022 31014582 gene
5 31000185 31000519 gene
5 30392313 30395234 gene
5 30398135 30407128 gene
5 30421498 30436147 gene
5 30443038 30446260 gene
5 30449629 30457045 gene
5 30409884 30420966 gene
5 30468836 30473824 gene
5 31161116 31167979 gene
5 31433114 31435149 gene
5 31559434 31561605 gene
5 31562595 31565099 gene
5 31577345 31578358 gene
5 31610419 31611220 gene
5 31612326 31613055 gene
5 31645433 31646381 gene
5 31803590 31807174 gene
5 31905115 31913681 gene
5 31938279 31946436 gene
5 32116589 32121081 gene
5 32140258 32144233 gene
5 32168601 32170891 gene
5 32107046 32110254 gene
5 32149867 32157111 gene
5 32157242 32164629 gene
5 31988067 31992581 gene
5 32061771 32066309 gene
5 32077980 32080649 gene
5 32083321 32086194 gene
5 32234243 32236177 gene
5 32256055 32272626 gene
5 32281551 32282203 gene
5 32758344 32762537 gene
5 32773270 32776139 gene
5 32374075 32377361 gene
5 32364192 32367837 gene
5 33269590 33279597 gene
5 33446188 33451817 gene
5 33680455 33689792 gene
5 33462116 33463552 gene
5 33466458 33535118 gene
5 33559448 33563201 gene
5 33563458 33564443 gene
5 33996076 33999607 gene
5 34243301 34246332 gene
5 34246233 34248138 gene
5 34273837 34274113 gene
5 34274224 34274521 gene
5 34301350 34303613 gene
5 34343106 34346361 gene
5 34547078 34547604 gene
5 34583113 34584772 gene
5 34530049 34532730 gene
5 34736997 34739078 gene
5 34847816 34851241 gene
5 34998399 35004129 gene
5 33863768 33871595 gene
5 33918448 33921722 gene
5 33924683 33931866 gene
5 33952974 33957013 gene
5 33968624 33971322 gene
5 35213257 35221172 gene
5 35224028 35228944 gene
5 35158986 35164876 gene
5 35104673 35106776 gene
5 35110578 35112467 gene
5 35123214 35124323 gene
5 35571981 35573743 gene
5 35334731 35340419 gene
5 35360587 35360931 gene
5 35841598 35846439 gene
5 36170427 36172254 gene
5 35937865 35942675 gene
5 35945742 35948422 gene
5 36331911 36334413 gene
5 36206229 36212926 gene
5 36276742 36281745 gene
5 36740150 36751696 gene
5 36767317 36780132 gene
5 36808857 36812071 gene
5 36815262 36815532 gene
5 36819780 36821157 gene
5 36513843 36518662 gene
5 36525501 36538572 gene
5 36502392 36506298 gene
5 36572689 36575394 gene
5 36581395 36588198 gene
5 36882224 36885190 gene
5 36943479 36951473 gene
5 36986036 36994619 gene
5 37138119 37145170 gene
5 37145175 37147608 gene
5 37149680 37151787 gene
5 37163553 37174222 gene
5 37490824 37492338 gene
5 37738526 37741645 gene
5 37296314 37425959 gene
5 38344289 38345224 gene
5 38613440 38617710 gene
5 38618300 38619091 gene
5 38548090 38554689 gene
5 38355512 38358548 gene
5 38534699 38538853 gene
5 38947639 38953212 gene
5 38896154 38900142 gene
5 38936432 38938382 gene
5 38697857 38706474 gene
5 38727860 38732258 gene
5 38710079 38710791 gene
5 39073699 39078767 gene
5 39449730 39450065 gene
5 39450156 39451145 gene
5 39590459 39591294 gene
5 39145414 39150030 gene
5 39095050 39101347 gene
5 40667763 40678483 gene
5 40678590 40681263 gene
5 41011683 41021059 gene
5 41351561 41358461 gene
5 41441509 41444010 gene
5 41652076 41657061 gene
5 41675091 41680294 gene
5 41623591 41634535 gene
5 42229441 42235174 gene
5 42462483 42463375 gene
5 42463491 42464471 gene
5 41849823 41853540 gene
5 41854879 41857702 gene
5 41895453 41897852 gene
5 41898257 41900087 gene
5 41901235 41901860 gene
5 42987862 42989671 gene
5 43127066 43140593 gene
5 43391777 43395175 gene
5 43444962 43452071 gene
5 43815592 43818448 gene
5 42840958 42847636 gene
5 42792009 42810495 gene
5 42850088 42855447 gene
5 42875611 42877688 gene
5 43990465 44004166 gene
5 44005271 44013106 gene
5 44160968 44163195 gene
5 44163472 44164966 gene
5 44441882 44447762 gene
5 43920980 43928774 gene
5 44659663 44669629 gene
5 44669710 44671743 gene
5 44630408 44634188 gene
5 44906942 44916628 gene
5 45042321 45049776 gene
5 44717762 44732358 gene
5 44737948 44738828 gene
5 44740415 44740820 gene
5 44669730 44674389 gene
5 44677135 44680447 gene
5 44747333 44763647 gene
5 45311619 45317029 gene
5 45390915 45394697 gene
5 45403747 45432452 gene
5 45448235 45453264 gene
5 45498487 45499600 gene
5 45574968 45576320 gene
5 45740232 45744437 gene
5 45757349 45757619 gene
5 45100538 45109066 gene
5 45122759 45123830 gene
5 45124934 45125697 gene
5 45125941 45128179 gene
5 45133565 45143686 gene
5 45089988 45094098 gene
5 46077779 46080968 gene
5 46026758 46028601 gene
5 45934835 45944002 gene
5 45946465 45953713 gene
5 46182237 46185572 gene
5 46553627 46556231 gene
5 46564641 46568885 gene
5 46221877 46224547 gene
5 46193752 46195543 gene
5 46647044 46654225 gene
5 46760515 46763365 gene
5 46943976 46945674 gene
5 47254515 47255820 gene
5 47256237 47258105 gene
5 47265537 47269222 gene
5 47177839 47180562 gene
5 47107750 47111486 gene
5 47322419 47325196 gene
5 47722956 47727333 gene
5 47061080 47068329 gene
5 47863340 47864701 gene
5 47901396 47908128 gene
5 48305794 48311085 gene
5 48755179 48772891 gene
5 48783555 48789654 gene
5 48851206 48862361 gene
5 49159688 49161148 gene
5 49170119 49173713 gene
5 49222184 49222872 gene
5 49228056 49234350 gene
5 49409756 49411441 gene
5 48352520 48353881 gene
5 48437576 48439273 gene
5 49509746 49518185 gene
5 49904918 49906479 gene
5 50086704 50093387 gene
5 50104730 50107259 gene
5 50125809 50126853 gene
5 50019569 50027465 gene
5 50028976 50033921 gene
5 50055179 50062585 gene
5 50402732 50405096 gene
5 50437989 50441912 gene
5 50552672 50555592 gene
5 50569795 50571083 gene
5 50571381 50573193 gene
5 50639914 50644110 gene
5 50655166 50656641 gene
5 50657412 50659548 gene
5 50886182 50898407 gene
5 51011662 51018916 gene
5 51079043 51083167 gene
5 51147347 51149603 gene
5 51157944 51159628 gene
5 51491433 51492265 gene
5 51566405 51570233 gene
5 51317352 51324671 gene
5 51331101 51333596 gene
5 51326343 51330332 gene
5 51752816 51758182 gene
5 51693649 51696118 gene
5 51760261 51762736 gene
5 51768944 51772391 gene
5 51776943 51789870 gene
5 51792124 51794139 gene
5 51594490 51600328 gene
5 52351643 52360126 gene
5 52380665 52384250 gene
5 52703320 52705373 gene
5 52726013 52726475 gene
5 52706995 52710468 gene
5 52823552 52827829 gene
5 53012167 53015218 gene
5 53023030 53034400 gene
5 51924403 51929465 gene
5 51890670 51894501 gene
5 51909356 51930504 gene
5 53134598 53141786 gene
5 53100141 53103080 gene
5 53353430 53356704 gene
5 53169184 53174372 gene
5 53220589 53223622 gene
6 140517 142837 gene
6 264063 267581 gene
6 196684 207917 gene
6 259367 260695 gene
6 260933 262198 gene
6 292606 293833 gene
6 301095 305570 gene
6 307191 308343 gene
6 311943 316601 gene
6 317343 318812 gene
6 271424 281060 gene
6 296226 298589 gene
6 324398 326977 gene
6 327280 337338 gene
6 337488 346102 gene
6 424586 427977 gene
6 432202 438248 gene
6 444895 447950 gene
6 403935 413518 gene
6 449251 464559 gene
6 483767 484600 gene
6 511444 513848 gene
6 514304 523407 gene
6 557382 560895 gene
6 635831 645099 gene
6 841005 846448 gene
6 898197 899851 gene
6 904093 909942 gene
6 1009724 1013524 gene
6 1013849 1017411 gene
6 1030048 1031611 gene
6 1144746 1159953 gene
6 1183079 1186972 gene
6 1275623 1282514 gene
6 1327969 1332092 gene
6 1334395 1340280 gene
6 1292286 1300098 gene
6 1305539 1310092 gene
6 1478964 1480806 gene
6 1508193 1512105 gene
6 1551474 1552852 gene
6 1552910 1560140 gene
6 1560286 1564773 gene
6 1627725 1630391 gene
6 1692176 1693498 gene
6 1751854 1754349 gene
6 1783070 1791029 gene
6 1791118 1794373 gene
6 1795801 1799708 gene
6 1808429 1816429 gene
6 1884325 1885347 gene
6 1883557 1884292 gene
6 1918868 1919497 gene
6 1920013 1921315 gene
6 1995719 1997319 gene
6 2026460 2032787 gene
6 2042643 2064798 gene
6 1986979 1990989 gene
6 1997731 2005065 gene
6 2100091 2107257 gene
6 2109049 2114897 gene
6 2120092 2125216 gene
6 2157464 2163095 gene
6 2211073 2213788 gene
6 2266177 2268915 gene
6 2284490 2285157 gene
6 2300481 2300685 gene
6 2300687 2319315 gene
6 2318154 2320924 gene
6 2393371 2394670 gene
6 2377098 2379698 gene
6 2572466 2576165 gene
6 2504164 2507912 gene
6 2508865 2514684 gene
6 2518539 2520101 gene
6 2564903 2566271 gene
6 2615092 2617685 gene
6 2622240 2626050 gene
6 2655630 2659462 gene
6 2676646 2679544 gene
6 2701832 2706331 gene
6 2770400 2773159 gene
6 2708340 2718886 gene
6 2941927 2945770 gene
6 2958608 2970488 gene
6 2984746 2986227 gene
6 2948086 2955751 gene
6 2972163 2976263 gene
6 2979375 2983115 gene
6 2997135 3003284 gene
6 3041116 3045451 gene
6 3112225 3119348 gene
6 3205546 3210408 gene
6 3213452 3216300 gene
6 3224349 3226229 gene
6 3247414 3255577 gene
6 3271489 3271845 gene
6 3273195 3277556 gene
6 3279393 3283902 gene
6 3186401 3190170 gene
6 3218659 3221465 gene
6 3229441 3236555 gene
6 3238609 3244411 gene
6 3297860 3302785 gene
6 3354055 3361399 gene
6 3376620 3377090 gene
6 3310231 3312401 gene
6 3362596 3366173 gene
6 3382728 3389424 gene
6 3414690 3422657 gene
6 3423462 3424358 gene
6 3582667 3584559 gene
6 3598146 3605071 gene
6 3620372 3625082 gene
6 3707751 3710550 gene
6 3821563 3826892 gene
6 3846627 3855831 gene
6 3877840 3879501 gene
6 3924166 3929830 gene
6 3950596 3956865 gene
6 4000992 4016677 gene
6 4037932 4040278 gene
6 4127199 4131258 gene
6 4146519 4152177 gene
6 4163733 4171865 gene
6 4090409 4092552 gene
6 4208917 4209334 gene
6 4227393 4227976 gene
6 4435581 4449482 gene
6 4472883 4480596 gene
6 4395074 4398751 gene
6 4406862 4409369 gene
6 4586852 4591483 gene
6 4621068 4629164 gene
6 4602204 4603349 gene
6 4630159 4635762 gene
6 4641913 4648298 gene
6 4682036 4697320 gene
6 4789150 4790839 gene
6 4770880 4773460 gene
6 4773614 4774789 gene
6 4911526 4914493 gene
6 5101400 5103403 gene
6 5103641 5106065 gene
6 5136359 5141639 gene
6 5157911 5160367 gene
6 5193916 5195386 gene
6 5226738 5228223 gene
6 5229570 5242125 gene
6 5370209 5370795 gene
6 5377563 5381865 gene
6 5381905 5386277 gene
6 5310412 5312313 gene
6 5372888 5375400 gene
6 5379149 5379837 gene
6 5383396 5388688 gene
6 5375430 5375929 gene
6 5376948 5377203 gene
6 5377252 5377527 gene
6 5738465 5742429 gene
6 6072218 6075560 gene
6 6154337 6154694 gene
6 6432346 6435818 gene
6 6482723 6485458 gene
6 6603897 6608190 gene
6 6618750 6619354 gene
6 6702884 6707612 gene
6 6708666 6709522 gene
6 6735241 6744463 gene
6 6770854 6771523 gene
6 6771548 6772046 gene
6 6995112 6999712 gene
6 7087223 7096335 gene
6 7138513 7140811 gene
6 7140934 7141584 gene
6 7261866 7266437 gene
6 7272641 7272919 gene
6 7200023 7207055 gene
6 7303490 7303975 gene
6 7334005 7340748 gene
6 7412945 7415353 gene
6 7544666 7553197 gene
6 7559877 7560582 gene
6 7560662 7561020 gene
6 7561751 7562463 gene
6 7563662 7564856 gene
6 7640067 7643134 gene
6 7672625 7672963 gene
6 7635689 7640065 gene
6 7727424 7729454 gene
6 7828474 7835900 gene
6 7879407 7880819 gene
6 7962334 7964581 gene
6 7978852 7990962 gene
6 8060430 8076498 gene
6 8078057 8081826 gene
6 8081838 8084093 gene
6 8129861 8135666 gene
6 8197716 8199625 gene
6 8217926 8233861 gene
6 8255987 8260431 gene
6 8466707 8471988 gene
6 8789906 8792926 gene
6 8793539 8794643 gene
6 8908380 8910187 gene
6 8985754 8986927 gene
6 9004213 9011166 gene
6 9012638 9018424 gene
6 9146586 9148678 gene
6 9249533 9256505 gene
6 9271089 9272624 gene
6 9330684 9331087 gene
6 9439318 9444882 gene
6 9422379 9429184 gene
6 9706217 9710448 gene
6 9716060 9722061 gene
6 9726932 9730118 gene
6 9690909 9693416 gene
6 9688835 9689811 gene
6 9863483 9869205 gene
6 9855051 9857096 gene
6 10041694 10048239 gene
6 10001924 10007218 gene
6 10078430 10080261 gene
6 9957959 9963422 gene
6 10192126 10205821 gene
6 10221578 10224883 gene
6 10521815 10527169 gene
6 10530963 10532159 gene
6 10536746 10544647 gene
6 10605429 10609876 gene
6 10621491 10622773 gene
6 10646938 10654222 gene
6 10654471 10656452 gene
6 10665170 10674140 gene
6 10674148 10682447 gene
6 10627602 10631232 gene
6 10697113 10700032 gene
6 10687328 10691036 gene
6 10825478 10831147 gene
6 10859930 10862229 gene
6 11190455 11195177 gene
6 11254404 11261763 gene
6 11390984 11392009 gene
6 11511121 11516868 gene
6 11655990 11661414 gene
6 11723764 11727370 gene
6 11753881 11763502 gene
6 11764943 11771806 gene
6 11915519 11940895 gene
6 11907122 11909276 gene
6 11910342 11911373 gene
6 12029784 12038906 gene
6 12044772 12045507 gene
6 12088002 12092746 gene
6 12092827 12095734 gene
6 12096504 12101425 gene
6 12111274 12118335 gene
6 12294577 12300437 gene
6 12335779 12338558 gene
6 12338844 12340050 gene
6 12349542 12352438 gene
6 12376478 12380268 gene
6 12391354 12393087 gene
6 12403920 12409244 gene
6 12442640 12443508 gene
6 12427182 12440125 gene
6 12492803 12502494 gene
6 12542900 12545520 gene
6 12704869 12705941 gene
6 12767264 12787082 gene
6 12806831 12807752 gene
6 12960920 12967333 gene
6 12970497 12976590 gene
6 13001031 13005879 gene
6 13020319 13022592 gene
6 13043625 13046178 gene
6 13427771 13428931 gene
6 13434739 13437109 gene
6 13456179 13461866 gene
6 13529596 13532912 gene
6 14038564 14043259 gene
6 14178903 14184970 gene
6 14188118 14192860 gene
6 14219937 14222033 gene
6 14237895 14242079 gene
6 14312625 14316786 gene
6 14318950 14325843 gene
6 14335542 14344378 gene
6 14575523 14583239 gene
6 14610521 14621437 gene
6 14720188 14723462 gene
6 14717429 14719946 gene
6 14781053 14783379 gene
6 14991121 14994355 gene
6 15046473 15062433 gene
6 15061785 15073663 gene
6 15079535 15086809 gene
6 15214990 15217278 gene
6 15442791 15446342 gene
6 15446603 15458262 gene
6 15322702 15325669 gene
6 15511396 15518675 gene
6 15518695 15529586 gene
6 15944567 15945212 gene
6 15946554 15948206 gene
6 16116487 16120939 gene
6 16147277 16149768 gene
6 16237487 16240162 gene
6 16275176 16275610 gene
6 16276065 16276777 gene
6 16276850 16280351 gene
6 16264066 16265848 gene
6 16285850 16293929 gene
6 16484598 16488482 gene
6 16489107 16489618 gene
6 16512563 16530394 gene
6 16656456 16659428 gene
6 16666893 16667957 gene
6 16816809 16817449 gene
6 16818980 16819693 gene
6 17141984 17144803 gene
6 17284789 17285134 gene
6 17411912 17420773 gene
6 17769988 17770328 gene
6 17925979 17928208 gene
6 17942594 17944335 gene
6 20139916 20142152 gene
6 20156878 20160684 gene
6 20228464 20231642 gene
6 20333022 20338281 gene
6 20388657 20391179 gene
6 20542469 20552329 gene
6 20613665 20615660 gene
6 20767007 20769185 gene
6 20862277 20868635 gene
6 20820574 20821807 gene
6 20873593 20876567 gene
6 20974266 20983318 gene
6 20983346 20984885 gene
6 20953242 20960761 gene
6 21058569 21059717 gene
6 20984942 20989406 gene
6 21146190 21152899 gene
6 21164505 21177396 gene
6 21216115 21219988 gene
6 21235399 21235962 gene
6 21237066 21237116 gene
6 21245544 21250830 gene
6 21177702 21180934 gene
6 21318572 21341455 gene
6 21549223 21552451 gene
6 21497206 21497923 gene
6 21506953 21511647 gene
6 21606821 21608191 gene
6 21648845 21652686 gene
6 21653474 21656427 gene
6 21738928 21740500 gene
6 21686054 21691660 gene
6 21763982 21767887 gene
6 22029635 22033909 gene
6 22034053 22035202 gene
6 22047585 22055142 gene
6 22003048 22007229 gene
6 21893475 21903074 gene
6 22103205 22108274 gene
6 22125361 22136909 gene
6 22244281 22246347 gene
6 22258278 22266938 gene
6 22266954 22269119 gene
6 22458818 22461062 gene
6 22409012 22411735 gene
6 22465344 22471184 gene
6 22481238 22485151 gene
6 22631829 22635519 gene
6 22636696 22637871 gene
6 22646925 22651684 gene
6 22652470 22661714 gene
6 22692588 22696949 gene
6 22695643 22698701 gene
6 22979113 22983916 gene
6 23433689 23439886 gene
6 23645426 23647550 gene
6 23651609 23654366 gene
6 23732743 23735298 gene
6 23855929 23856790 gene
6 23852624 23854965 gene
6 23901806 23903987 gene
6 23909189 23910135 gene
6 23920630 23930893 gene
6 23970637 23977616 gene
6 24066855 24073827 gene
6 24017972 24021948 gene
6 24253334 24257298 gene
6 24214787 24215697 gene
6 24214308 24214780 gene
6 24794415 24796794 gene
6 24942130 24943638 gene
6 25045859 25050316 gene
6 25099009 25103092 gene
6 25066484 25091787 gene
6 25322286 25324169 gene
6 25326108 25330940 gene
6 25367792 25374679 gene
6 25374772 25380396 gene
6 25407674 25411582 gene
6 25556176 25563502 gene
6 25575573 25578866 gene
6 25635490 25640481 gene
6 25633828 25634435 gene
6 25743844 25748738 gene
6 25866665 25871900 gene
6 25806129 25807471 gene
6 26063507 26067119 gene
6 26367987 26370162 gene
6 26370233 26378240 gene
6 26391081 26397372 gene
6 26398453 26403512 gene
6 26448450 26453983 gene
6 26492414 26497865 gene
6 26570474 26574683 gene
6 26587674 26593590 gene
6 26605769 26611524 gene
6 26949708 26950641 gene
6 27121749 27130493 gene
6 27142485 27148402 gene
6 27165038 27171522 gene
6 27149679 27154538 gene
6 27229488 27231726 gene
6 27231755 27232122 gene
6 27284851 27288938 gene
6 27306020 27311171 gene
6 27290509 27295539 gene
6 27311395 27313960 gene
6 27316952 27318128 gene
6 27384084 27388521 gene
6 27473669 27479556 gene
6 27389590 27396270 gene
6 27396787 27406038 gene
6 27531310 27536842 gene
6 27584756 27586006 gene
6 27696719 27703237 gene
6 27813208 27829062 gene
6 27900840 27905511 gene
6 27960536 27970862 gene
6 27906030 27906492 gene
6 28270123 28274416 gene
6 28275753 28276271 gene
6 28302145 28305381 gene
6 28313449 28315830 gene
6 28306597 28312684 gene
6 28415188 28422142 gene
6 28422642 28426890 gene
6 28426915 28431553 gene
6 28436519 28438651 gene
6 28448133 28450510 gene
6 28541714 28545760 gene
6 28545782 28552791 gene
6 28611373 28612748 gene
6 28680067 28682528 gene
6 28725401 28747303 gene
6 28747315 28750096 gene
6 28776332 28777053 gene
6 28833709 28840212 gene
6 28798401 28806823 gene
6 28808849 28814481 gene
6 28842985 28855791 gene
6 28958845 28965689 gene
6 29030758 29031490 gene
6 29050391 29055343 gene
6 29055614 29056031 gene
6 29145051 29146915 gene
6 29181032 29186576 gene
6 29106871 29108697 gene
6 29099239 29106843 gene
6 29229102 29236252 gene
6 29188060 29193192 gene
6 29215628 29216483 gene
6 29220514 29227812 gene
6 29295019 29296232 gene
6 29324011 29325294 gene
6 29443741 29453134 gene
6 29478213 29482918 gene
6 29488085 29491476 gene
6 29521661 29522771 gene
6 29554283 29559531 gene
6 29584708 29586523 gene
6 29579612 29585134 gene
6 29609024 29611681 gene
6 29655697 29657616 gene
6 29661613 29664946 gene
6 29671852 29677539 gene
6 29678331 29682320 gene
6 29725396 29729068 gene
6 29732887 29739749 gene
6 29748894 29749535 gene
6 29807206 29816350 gene
6 29867935 29869803 gene
6 29884124 29889136 gene
6 29880305 29883547 gene
6 29918601 29922705 gene
6 29944221 29978154 gene
6 29977997 29986307 gene
6 29989645 29993923 gene
6 30030723 30031645 gene
6 29999683 30001913 gene
6 30470785 30487539 gene
6 30492103 30496220 gene
6 30496718 30518981 gene
6 30489146 30493651 gene
6 30519338 30526548 gene
6 30563526 30565303 gene
6 30582250 30590254 gene
6 30592883 30596647 gene
6 30758829 30759631 gene
6 30665554 30684146 gene
6 30689438 30691290 gene
6 30734184 30736157 gene
6 30773937 30779355 gene
6 30754655 30755096 gene
6 30751773 30754652 gene
6 30830464 30842461 gene
6 30863148 30864139 gene
6 30883522 30890158 gene
6 31043139 31046572 gene
6 31079284 31081265 gene
6 31095569 31107103 gene
6 31247491 31256863 gene
6 31328305 31332837 gene
6 31352054 31359858 gene
6 31476761 31482839 gene
6 31450404 31453882 gene
6 31489658 31490346 gene
6 31493884 31496002 gene
6 31512717 31513148 gene
6 31516492 31517843 gene
6 31521747 31522109 gene
6 31546256 31548175 gene
6 31499222 31502993 gene
6 31524640 31527690 gene
6 31531288 31534515 gene
6 31548080 31551382 gene
6 31670459 31677144 gene
6 31693502 31698012 gene
6 31712515 31715444 gene
6 31757458 31759456 gene
6 31698684 31700463 gene
6 31703374 31706603 gene
6 31856280 31861901 gene
6 31865468 31866358 gene
6 31837198 31843422 gene
6 31845483 31847639 gene
6 31861902 31863544 gene
6 31889375 31891822 gene
6 31892123 31894306 gene
6 31895086 31896653 gene
6 31897238 31899251 gene
6 31944508 31946547 gene
6 31953538 31957229 gene
6 31957756 31962827 gene
6 31997999 32002405 gene
6 32113460 32115491 gene
6 32168549 32170086 gene
6 32170329 32171368 gene
6 32091526 32096340 gene
6 32284649 32286515 gene
6 32203238 32205408 gene
6 32324206 32328579 gene
6 32333775 32336741 gene
6 32346608 32348902 gene
6 32422436 32431535 gene
6 32437368 32443169 gene
6 32456292 32458891 gene
6 32513952 32516232 gene
6 32525880 32528265 gene
6 32680299 32687166 gene
6 32620703 32622514 gene
6 32636566 32644094 gene
6 32688154 32694352 gene
6 32717601 32723126 gene
6 32743308 32746898 gene
6 32762005 32764565 gene
6 32770777 32771786 gene
6 32708059 32710463 gene
6 32724298 32725702 gene
6 32725715 32727964 gene
6 32748475 32751402 gene
6 32764629 32767773 gene
6 32792227 32796640 gene
6 32804205 32808406 gene
6 32924900 32932877 gene
6 32950910 32956637 gene
6 32985997 32988824 gene
6 32889121 32896638 gene
6 32910909 32915209 gene
6 32916557 32917900 gene
6 32944815 32947642 gene
6 33084718 33086996 gene
6 33118918 33120995 gene
6 33144983 33147241 gene
6 33167911 33170801 gene
6 33215609 33217027 gene
6 33226251 33227540 gene
6 33272203 33277853 gene
6 33278232 33279270 gene
6 33360813 33364410 gene
6 33400665 33404792 gene
6 33481608 33484995 gene
6 33577749 33579513 gene
6 33635547 33642663 gene
6 33601456 33602196 gene
6 33664676 33667742 gene
6 33754193 33760065 gene
6 33812644 33814377 gene
6 33902371 33905480 gene
6 33908223 33910496 gene
6 33979962 33985876 gene
6 34056164 34059804 gene
6 34101960 34104665 gene
6 34132829 34133560 gene
6 34155602 34158533 gene
6 34225433 34226298 gene
6 34238294 34246542 gene
6 34253890 34265501 gene
6 34275536 34278875 gene
6 34297231 34305444 gene
6 34301206 34305668 gene
6 34308496 34321587 gene
6 34325204 34327923 gene
6 34330012 34340360 gene
6 34355580 34358343 gene
6 34401110 34404937 gene
6 34407125 34408077 gene
6 34424782 34429022 gene
6 34445940 34450288 gene
6 34460687 34463822 gene
6 34420959 34423368 gene
6 34429879 34432028 gene
6 34464153 34464868 gene
6 34498497 34500249 gene
6 34540236 34544650 gene
6 34546680 34548144 gene
6 34548187 34550210 gene
6 34554080 34557068 gene
6 34558558 34562748 gene
6 34660599 34662719 gene
6 34736888 34742204 gene
6 34718936 34721500 gene
6 34731541 34736001 gene
6 34908777 34912524 gene
6 34926531 34932113 gene
6 34888089 34891539 gene
6 34896021 34901068 gene
6 34931977 34934639 gene
6 34961089 34963683 gene
6 34841718 34847079 gene
6 34878094 34881369 gene
6 34803453 34807160 gene
6 34827099 34831959 gene
6 34855928 34859704 gene
6 34866614 34873299 gene
6 35111770 35116331 gene
6 35143944 35147675 gene
6 34993081 35000202 gene
6 34989015 34993145 gene
6 35001842 35004826 gene
6 35028434 35036561 gene
6 35417924 35419600 gene
6 35423618 35435596 gene
6 35436900 35438191 gene
6 35287493 35289945 gene
6 35319351 35323371 gene
6 35347218 35348894 gene
6 35351520 35364170 gene
6 35517323 35525702 gene
6 35496888 35498564 gene
6 35500779 35506440 gene
6 35506566 35508403 gene
6 35562231 35564595 gene
6 35632732 35634047 gene
6 35634438 35635809 gene
6 35636627 35640823 gene
6 35678355 35683216 gene
6 35705995 35713705 gene
6 35786066 35787988 gene
6 35788505 35793765 gene
6 35988116 35990164 gene
6 35962317 35965920 gene
6 35972814 35975456 gene
6 36106682 36109900 gene
6 36101168 36103655 gene
6 36178585 36179893 gene
6 36209606 36212502 gene
6 36447462 36450947 gene
6 36301721 36305334 gene
6 36376657 36382214 gene
6 36317856 36321240 gene
6 36724413 36724903 gene
6 36736080 36739684 gene
6 36867564 36878534 gene
6 36982022 36983852 gene
6 36460275 36462407 gene
6 37096103 37102163 gene
6 37141389 37144834 gene
6 37006148 37009587 gene
6 37043195 37048781 gene
6 37079725 37081416 gene
6 37014848 37016491 gene
6 37017537 37019135 gene
6 37050862 37052447 gene
6 37073007 37074730 gene
6 37075095 37077532 gene
6 37187899 37192612 gene
6 37237789 37240226 gene
6 37245337 37247215 gene
6 37190422 37194085 gene
6 37200358 37201458 gene
6 37204324 37207325 gene
6 37241618 37244868 gene
6 37248362 37253852 gene
6 37259947 37260880 gene
6 37277303 37281322 gene
6 37381887 37384613 gene
6 37389578 37391827 gene
6 37412695 37415644 gene
6 37423920 37427522 gene
6 37392747 37393338 gene
6 37415577 37419383 gene
6 37445843 37456146 gene
6 37464764 37466365 gene
6 37468107 37470310 gene
6 37470352 37473543 gene
6 37473680 37477299 gene
6 37308879 37311214 gene
6 37321935 37328736 gene
6 37290894 37297523 gene
6 37303384 37305238 gene
6 37341927 37347918 gene
6 37355311 37369086 gene
6 37640800 37646259 gene
6 37671931 37674643 gene
6 37656506 37659695 gene
6 37675267 37680881 gene
6 37849345 37851149 gene
6 37901612 37905512 gene
6 37934385 37935936 gene
6 37974396 37980301 gene
6 37905417 37909928 gene
6 37982487 37983810 gene
6 37939152 37942088 gene
6 38016911 38017580 gene
6 38018025 38019149 gene
6 38025486 38026652 gene
6 38010596 38014835 gene
6 38049140 38057705 gene
6 38063218 38067232 gene
6 37489658 37492999 gene
6 37504763 37519584 gene
6 37535613 37536798 gene
6 37559417 37561802 gene
6 37561878 37568761 gene
6 38111645 38115783 gene
6 38116209 38116998 gene
6 38158756 38160069 gene
6 38164894 38169750 gene
6 38098139 38099677 gene
6 38353177 38357008 gene
6 38358783 38364059 gene
6 38380260 38381237 gene
6 38469890 38473161 gene
6 38389832 38392905 gene
6 38435361 38437795 gene
6 38524671 38526753 gene
6 38199471 38203075 gene
6 38203166 38205147 gene
6 38207299 38207926 gene
6 38214936 38230183 gene
6 38250697 38254957 gene
6 38267805 38271520 gene
6 38243923 38248632 gene
6 38255055 38256715 gene
6 38256821 38258388 gene
6 38261077 38264075 gene
6 38593712 38595366 gene
6 38608297 38611023 gene
6 38634108 38637253 gene
6 38636988 38639275 gene
6 38626702 38631403 gene
6 38836584 38839043 gene
6 38786761 38792369 gene
6 38850490 38853777 gene
6 38861705 38864513 gene
6 38754633 38756554 gene
6 38756952 38759598 gene
6 38760443 38770244 gene
6 38698596 38702421 gene
6 38740228 38741801 gene
6 38770631 38778835 gene
6 39066892 39073917 gene
6 39039786 39042384 gene
6 38895985 38896823 gene
6 38946416 38948112 gene
6 38906767 38911584 gene
6 38930316 38934059 gene
6 39091049 39092441 gene
6 39092916 39097511 gene
6 39111465 39118351 gene
6 39132714 39135666 gene
6 39159404 39170019 gene
6 39155208 39156525 gene
6 39146290 39146739 gene
6 39214288 39218518 gene
6 39252153 39257756 gene
6 39275681 39278355 gene
6 39411490 39414114 gene
6 39416567 39418212 gene
6 39459771 39463121 gene
6 39479149 39484855 gene
6 39389001 39393877 gene
6 39297936 39299058 gene
6 39320902 39323791 gene
6 39326360 39335043 gene
6 39290048 39292955 gene
6 39335989 39346781 gene
6 39494295 39497530 gene
6 39501728 39503798 gene
6 39503807 39505502 gene
6 39518947 39530152 gene
6 39530176 39533129 gene
6 39536385 39540888 gene
6 39484946 39489633 gene
6 39539242 39541065 gene
6 39587141 39592932 gene
6 39661282 39664199 gene
6 39594278 39596732 gene
6 39604107 39607647 gene
6 39610841 39616202 gene
6 39622293 39624934 gene
6 39652663 39658690 gene
6 39686551 39690851 gene
6 39752461 39758648 gene
6 39768816 39776813 gene
6 39778003 39782446 gene
6 39923946 39926797 gene
6 39927210 39930663 gene
6 39933181 39934461 gene
6 39960226 39960903 gene
6 39966657 39969318 gene
6 39972298 39976841 gene
6 39901522 39905697 gene
6 39788411 39802826 gene
6 39858058 39859432 gene
6 39859506 39860305 gene
6 39802833 39805523 gene
6 39815464 39827452 gene
6 39829763 39831483 gene
6 39985489 39988218 gene
6 40034984 40040690 gene
6 40071521 40079527 gene
6 40079543 40080164 gene
6 39994328 39995904 gene
6 40013676 40022102 gene
6 40041151 40045033 gene
6 40045690 40059876 gene
6 39993577 39994315 gene
6 40090467 40094730 gene
6 40140540 40143469 gene
6 40080646 40088688 gene
6 40105376 40110454 gene
6 40115632 40122774 gene
6 40158921 40165536 gene
6 40165555 40166471 gene
6 40292632 40294274 gene
6 40298792 40302213 gene
6 40302707 40303708 gene
6 40306256 40307549 gene
6 40307558 40307834 gene
6 40331906 40335959 gene
6 40368041 40370987 gene
6 40371007 40372175 gene
6 40238794 40241081 gene
6 40189605 40193383 gene
6 40197830 40206210 gene
6 40209054 40214820 gene
6 40257435 40265598 gene
6 40276307 40284283 gene
6 40481010 40484907 gene
6 40534070 40537812 gene
6 40556919 40558378 gene
6 40558413 40563882 gene
6 40495317 40498601 gene
6 40566946 40571325 gene
6 40572954 40580510 gene
6 40381012 40386565 gene
6 40387569 40391400 gene
6 40406604 40407867 gene
6 40419964 40424298 gene
6 40440628 40443977 gene
6 40425228 40428400 gene
6 40446452 40452529 gene
6 40643439 40648845 gene
6 40650102 40652988 gene
6 40633419 40634597 gene
6 40636266 40640724 gene
6 40653013 40657114 gene
6 40670149 40674956 gene
6 40799118 40804199 gene
6 40815610 40817380 gene
6 40817392 40819374 gene
6 40852858 40854682 gene
6 40790896 40793229 gene
6 40817276 40823364 gene
6 40967655 40974309 gene
6 41001386 41015284 gene
6 41072549 41073282 gene
6 41075122 41078378 gene
6 41081637 41088521 gene
6 40684113 40694637 gene
6 40697018 40699495 gene
6 40735498 40740175 gene
6 40754625 40766714 gene
6 40769499 40772186 gene
6 40785960 40789340 gene
6 40705501 40715302 gene
6 40720994 40725079 gene
6 40731651 40734684 gene
6 40774881 40780843 gene
6 41245427 41249330 gene
6 41282341 41283153 gene
6 41290341 41291348 gene
6 41295051 41296058 gene
6 41297513 41298769 gene
6 41342306 41347333 gene
6 41303807 41306854 gene
6 41096827 41103216 gene
6 41163704 41169696 gene
6 41171068 41177614 gene
6 41135651 41136796 gene
6 41136829 41144645 gene
6 41486830 41488527 gene
6 41492987 41493877 gene
6 41495754 41496857 gene
6 41500211 41503694 gene
6 41573594 41576199 gene
6 41397227 41399214 gene
6 41419450 41422779 gene
6 41439412 41439689 gene
6 41444838 41450434 gene
6 41439717 41442417 gene
6 41442833 41444735 gene
6 41453209 41454785 gene
6 41464451 41466348 gene
6 41479424 41480448 gene
6 41435272 41438797 gene
6 41698316 41702830 gene
6 41612822 41623791 gene
6 41625583 41627133 gene
6 41654878 41657463 gene
6 41664650 41670499 gene
6 41987923 41992001 gene
6 41998721 41999233 gene
6 41999536 42002930 gene
6 42012316 42017295 gene
6 42025154 42026524 gene
6 41916585 41922855 gene
6 41962068 41966827 gene
6 41973339 41977860 gene
6 41942835 41944561 gene
6 41970546 41971651 gene
6 42232201 42233921 gene
6 42237227 42239563 gene
6 42206506 42210525 gene
6 42221407 42223358 gene
6 42261226 42269102 gene
6 42286140 42288566 gene
6 42294920 42298135 gene
6 42299214 42302861 gene
6 42303368 42312373 gene
6 42323066 42325735 gene
6 42331931 42334024 gene
6 42383367 42387036 gene
6 42372392 42375567 gene
6 42378201 42380672 gene
6 42392323 42397020 gene
6 42398313 42403524 gene
6 42412545 42416969 gene
6 42467984 42470111 gene
6 42136334 42140012 gene
6 42089837 42095924 gene
6 42097509 42100672 gene
6 42100691 42101691 gene
6 42142152 42150667 gene
6 42152658 42157578 gene
6 42166573 42167656 gene
6 42170477 42178165 gene
6 42537651 42542827 gene
6 42554237 42565276 gene
6 42568230 42570175 gene
6 42567416 42568021 gene
6 42701997 42708592 gene
6 42752660 42757191 gene
6 42778047 42780643 gene
6 42829202 42831575 gene
6 42847145 42852857 gene
6 42864628 42866046 gene
6 42881197 42883972 gene
6 42899405 42903906 gene
6 42945438 42946486 gene
6 42965236 42969011 gene
6 42902387 42907721 gene
6 42913502 42916982 gene
6 42918616 42922797 gene
6 42975324 42979768 gene
6 42592850 42598073 gene
6 42608410 42610716 gene
6 42611460 42623646 gene
6 42623779 42625854 gene
6 42634560 42638722 gene
6 42659909 42669551 gene
6 42683294 42686890 gene
6 43014451 43017684 gene
6 43029710 43032519 gene
6 43066662 43070833 gene
6 43069391 43078641 gene
6 43083570 43087873 gene
6 43121589 43124749 gene
6 43128788 43136577 gene
6 43149149 43156857 gene
6 43111382 43118033 gene
6 43157095 43158719 gene
6 43173316 43176818 gene
6 43178693 43181143 gene
6 43162149 43163503 gene
6 43186634 43191630 gene
6 43197315 43199013 gene
6 43219199 43219753 gene
6 43225064 43225603 gene
6 43271038 43278844 gene
6 43201859 43205853 gene
6 43227973 43232921 gene
6 43251294 43253504 gene
6 43263194 43268408 gene
6 43279168 43282835 gene
6 43400826 43415617 gene
6 43425394 43439762 gene
6 43443729 43452773 gene
6 43515912 43521454 gene
6 43618538 43622575 gene
6 43632919 43636308 gene
6 43636655 43637760 gene
6 43643030 43645402 gene
6 43646414 43647422 gene
6 43648720 43649559 gene
6 43684114 43686407 gene
6 43605591 43606654 gene
6 43611907 43614165 gene
6 43626330 43629380 gene
6 43641700 43643147 gene
6 43680538 43682534 gene
6 43290063 43294009 gene
6 43340727 43352478 gene
6 43356536 43365985 gene
6 43293582 43297790 gene
6 43354226 43354560 gene
6 43788663 43790949 gene
6 43843688 43847538 gene
6 43791984 43794728 gene
6 43803540 43806663 gene
6 43809728 43814987 gene
6 43839252 43840767 gene
6 43875729 43880342 gene
6 43695362 43699776 gene
6 43702626 43705046 gene
6 43723265 43728201 gene
6 43730482 43731917 gene
6 43745184 43746801 gene
6 43747744 43748960 gene
6 43749138 43753760 gene
6 43757188 43758131 gene
6 43759579 43760534 gene
6 43761988 43762939 gene
6 43764390 43765291 gene
6 44015123 44016436 gene
6 44054742 44058793 gene
6 43996654 43996962 gene
6 44007315 44010218 gene
6 44031079 44034233 gene
6 43916356 43923429 gene
6 43925237 43930837 gene
6 43969261 43970955 gene
6 43886064 43906140 gene
6 43975808 43979707 gene
6 44208918 44211618 gene
6 44211662 44214660 gene
6 44215774 44219986 gene
6 44220944 44223557 gene
6 44278856 44280905 gene
6 44254937 44263331 gene
6 44315121 44315615 gene
6 44365942 44369901 gene
6 44480713 44484613 gene
6 44397115 44400572 gene
6 44414652 44417947 gene
6 44450363 44452762 gene
6 44464423 44466825 gene
6 44472383 44475011 gene
6 44403135 44403538 gene
6 44493964 44499323 gene
6 44487884 44489855 gene
6 44503674 44508773 gene
6 44566308 44567719 gene
6 44588231 44591415 gene
6 44622393 44623090 gene
6 44633000 44633776 gene
6 44602682 44605365 gene
6 44635969 44638133 gene
6 44651433 44653732 gene
6 44653738 44656177 gene
6 44668382 44671718 gene
6 44617896 44618466 gene
6 44741983 44743758 gene
6 44749272 44751106 gene
6 44718220 44719218 gene
6 44102446 44106781 gene
6 44116184 44127845 gene
6 44129681 44136662 gene
6 44137418 44139748 gene
6 44161638 44162831 gene
6 44175522 44176326 gene
6 44091633 44092797 gene
6 44107060 44109413 gene
6 44110517 44113791 gene
6 44141578 44143648 gene
6 44146931 44148641 gene
6 44153303 44159067 gene
6 44162583 44166772 gene
6 44168187 44173248 gene
6 44176445 44182436 gene
6 44910543 44912009 gene
6 44927373 44929225 gene
6 44977277 44982016 gene
6 44984815 44985471 gene
6 44973444 44975004 gene
6 44891337 44893159 gene
6 44822519 44825111 gene
6 44849035 44854648 gene
6 44856444 44861823 gene
6 44803208 44805816 gene
6 44816266 44818795 gene
6 44825289 44828576 gene
6 44830202 44832979 gene
6 44854413 44855583 gene
6 44874755 44877099 gene
6 45016472 45017633 gene
6 45026710 45027827 gene
6 45054041 45056886 gene
6 45065683 45067532 gene
6 45275002 45278690 gene
6 45278735 45281035 gene
6 45283244 45287176 gene
6 45217583 45218724 gene
6 45322179 45325098 gene
6 45428326 45429721 gene
6 45136349 45136828 gene
6 45138118 45140491 gene
6 45167595 45173886 gene
6 45175962 45178279 gene
6 45183721 45188213 gene
6 45103789 45105748 gene
6 45110035 45117191 gene
6 45128199 45128559 gene
6 45128563 45128889 gene
6 45128932 45130209 gene
6 45522817 45526861 gene
6 45538869 45541114 gene
6 45544855 45546726 gene
6 45561659 45563026 gene
6 45547522 45562345 gene
6 45563149 45565924 gene
6 45576591 45577945 gene
6 45701513 45702233 gene
6 45766858 45770383 gene
6 45648696 45660393 gene
6 45618371 45624570 gene
6 45682951 45686007 gene
6 45930120 45932161 gene
6 45901571 45905892 gene
6 45918242 45919419 gene
6 45920520 45920967 gene
6 45938583 45940524 gene
6 45941213 45942097 gene
6 45959380 45961462 gene
6 45808235 45811074 gene
6 45841241 45844290 gene
6 45782731 45783668 gene
6 45794445 45795893 gene
6 45815374 45818663 gene
6 45849206 45861419 gene
6 45861421 45862272 gene
6 46086595 46088938 gene
6 46088943 46091285 gene
6 46109103 46109723 gene
6 46110983 46111477 gene
6 46124481 46127693 gene
6 46114824 46118297 gene
6 46128978 46133560 gene
6 46164341 46167049 gene
6 46091364 46092792 gene
6 46004265 46005056 gene
6 46014444 46018903 gene
6 46019546 46025554 gene
6 46027715 46037921 gene
6 46051351 46052590 gene
6 45979253 45979852 gene
6 45980161 45982003 gene
6 46008568 46011142 gene
6 46222236 46226731 gene
6 46202286 46208167 gene
6 46295784 46297939 gene
6 46302483 46303234 gene
6 46354868 46358348 gene
6 46286400 46290112 gene
6 46398492 46402259 gene
6 46417963 46423880 gene
6 46425810 46427569 gene
6 46442316 46447264 gene
6 46464517 46468156 gene
6 46402960 46405816 gene
6 46427659 46434648 gene
6 46447980 46449160 gene
6 46467774 46477090 gene
6 46501537 46507901 gene
6 46514157 46516323 gene
6 46585795 46586802 gene
6 46549770 46552520 gene
6 46552526 46553616 gene
6 46559919 46561308 gene
6 46563631 46568665 gene
6 46589832 46593477 gene
6 46594570 46598544 gene
6 46617121 46626265 gene
6 46626268 46630867 gene
6 46630897 46635062 gene
6 46653943 46655456 gene
6 46609286 46617266 gene
6 46638218 46644057 gene
6 46644416 46644746 gene
6 46644831 46655400 gene
6 46606324 46607846 gene
6 46685527 46688873 gene
6 46694002 46697979 gene
6 46710663 46712405 gene
6 46726281 46728557 gene
6 46734843 46760004 gene
6 46731106 46733765 gene
6 46782069 46785880 gene
6 46806017 46810078 gene
6 46814230 46817884 gene
6 46820884 46822158 gene
6 46867916 46871873 gene
6 46872092 46873951 gene
6 46858177 46862403 gene
6 46862458 46865482 gene
6 46899504 46902150 gene
6 46932844 46935760 gene
6 46970853 46976158 gene
6 46935981 46937933 gene
6 46958632 46961059 gene
6 47126693 47130226 gene
6 47141532 47150578 gene
6 47175794 47179787 gene
6 47185537 47188382 gene
6 47091801 47094518 gene
6 47099220 47101508 gene
6 47101514 47105134 gene
6 47107088 47108173 gene
6 47115274 47121249 gene
6 47121320 47123674 gene
6 47123788 47124131 gene
6 47150627 47152847 gene
6 47178553 47179634 gene
6 47181094 47184506 gene
6 47015566 47018025 gene
6 47028744 47029744 gene
6 47035180 47035934 gene
6 47042628 47043325 gene
6 47048190 47050013 gene
6 47060804 47069358 gene
6 47070500 47072769 gene
6 47073952 47079589 gene
6 47080186 47083521 gene
6 46976617 46983162 gene
6 46983275 46985663 gene
6 46991864 46994691 gene
6 46995364 46997846 gene
6 46999680 47003987 gene
6 47019422 47024026 gene
6 47030258 47031261 gene
6 47031726 47033039 gene
6 47033040 47035219 gene
6 47043448 47045309 gene
6 47190766 47195895 gene
6 47200040 47203521 gene
6 47207716 47211038 gene
6 47223454 47227787 gene
6 47245460 47250571 gene
6 47287263 47289322 gene
6 47323712 47326977 gene
6 47334537 47337193 gene
6 47354944 47356784 gene
6 47374932 47379063 gene
6 47291046 47295503 gene
6 47316478 47320348 gene
6 47356740 47360099 gene
6 47381581 47383170 gene
6 47402674 47403680 gene
6 47412248 47414718 gene
6 47444955 47452375 gene
6 47461945 47466863 gene
6 47384919 47387183 gene
6 47387747 47390406 gene
6 47391554 47395414 gene
6 47396879 47399895 gene
6 47404089 47405878 gene
6 47471088 47475881 gene
6 47480140 47484415 gene
6 47416368 47416993 gene
6 47417003 47417395 gene
6 47442135 47442623 gene
6 47478585 47495198 gene
6 47553586 47557279 gene
6 47504431 47505019 gene
6 47514545 47516675 gene
6 47538425 47542107 gene
6 47547580 47553698 gene
6 47575500 47579982 gene
6 47698249 47702713 gene
6 47710968 47712342 gene
6 47716233 47719388 gene
6 47719663 47720210 gene
6 47755639 47758105 gene
6 47759262 47760791 gene
6 47767624 47770940 gene
6 47707541 47709164 gene
6 47720114 47722972 gene
6 47725147 47734340 gene
6 47734620 47738177 gene
6 47752845 47754004 gene
6 47593480 47602894 gene
6 47636234 47637091 gene
6 47660672 47663432 gene
6 47665359 47669861 gene
6 47673813 47677501 gene
6 47685150 47688770 gene
6 47911195 47913602 gene
6 47883802 47887876 gene
6 47944304 47945948 gene
6 47950776 47956229 gene
6 48012782 48018610 gene
6 48027928 48034221 gene
6 48085466 48088662 gene
6 48100724 48103794 gene
6 48107035 48110897 gene
6 48159161 48163928 gene
6 48090272 48092417 gene
6 48120927 48121967 gene
6 48122066 48125061 gene
6 48164214 48171990 gene
6 48180331 48183373 gene
6 48185745 48189681 gene
6 47794313 47802079 gene
6 47823083 47850732 gene
6 47852966 47859992 gene
6 47868794 47873804 gene
6 47880231 47882435 gene
6 47830810 47839906 gene
6 47860200 47860523 gene
6 48196920 48202986 gene
6 48205587 48207296 gene
6 48207337 48210321 gene
6 48215869 48220866 gene
6 48226788 48230048 gene
6 48253126 48257572 gene
6 48279038 48282856 gene
6 48230741 48237362 gene
6 48243095 48246598 gene
6 48268681 48271316 gene
6 48272507 48274954 gene
6 48293645 48294982 gene
6 48328784 48333241 gene
6 48357954 48359754 gene
6 48295918 48298336 gene
6 48310426 48314562 gene
6 48317110 48320708 gene
6 48334074 48336605 gene
6 48338963 48341069 gene
6 48359385 48359929 gene
6 48359984 48365365 gene
6 48443563 48445651 gene
6 48384046 48392409 gene
6 48393526 48395634 gene
6 48409203 48410537 gene
6 48415996 48422497 gene
6 48459313 48463961 gene
6 48405546 48407564 gene
6 48448646 48452452 gene
6 48488924 48494854 gene
6 48496206 48502903 gene
6 48514641 48520224 gene
6 48559454 48561040 gene
6 48561042 48565078 gene
6 48503292 48510772 gene
6 48521027 48524671 gene
6 48527530 48531689 gene
6 48572394 48574590 gene
6 48616629 48617244 gene
6 48628558 48634471 gene
6 48635376 48639348 gene
6 48642734 48645864 gene
6 48780192 48782873 gene
6 48785699 48790515 gene
6 48792317 48796535 gene
6 48827995 48832038 gene
6 48843179 48849043 gene
6 48849708 48851243 gene
6 48861129 48865332 gene
6 48865347 48865661 gene
6 48866408 48873812 gene
6 48875817 48876635 gene
6 48876769 48877961 gene
6 48878065 48880049 gene
6 48807683 48814044 gene
6 48816721 48821466 gene
6 48823331 48825897 gene
6 48834507 48840966 gene
6 48698490 48701819 gene
6 48702456 48706631 gene
6 48749929 48756721 gene
6 48650245 48662795 gene
6 48664348 48669268 gene
6 48684667 48689038 gene
6 48689932 48693131 gene
6 48713936 48717721 gene
6 48720839 48724016 gene
6 48758404 48761702 gene
6 48767400 48774801 gene
6 48992166 48995409 gene
6 49007939 49010861 gene
6 49023713 49025269 gene
6 49062863 49072866 gene
6 49012716 49024555 gene
6 49038215 49041666 gene
6 49076951 49078407 gene
6 49160230 49162373 gene
6 49162409 49165703 gene
6 49184787 49185641 gene
6 48887932 48890765 gene
6 48908301 48911409 gene
6 48953456 48961828 gene
6 48971122 48975138 gene
6 48980308 48986828 gene
6 48892381 48892825 gene
6 48912339 48919948 gene
6 48930440 48933482 gene
6 49210067 49215484 gene
6 49253181 49256474 gene
6 49274842 49277883 gene
6 49278196 49280097 gene
6 49218624 49221486 gene
6 49223518 49231045 gene
6 49232742 49235108 gene
6 49236071 49239422 gene
6 49243489 49245708 gene
6 49280255 49284103 gene
6 49297478 49303447 gene
6 49303607 49304823 gene
6 49314648 49316979 gene
6 49327925 49332954 gene
6 49285746 49289927 gene
6 49308761 49311996 gene
6 49367240 49368057 gene
6 49375445 49377604 gene
6 49426710 49440578 gene
6 49451773 49462499 gene
6 49474303 49480317 gene
6 49611768 49616179 gene
6 49625728 49630819 gene
6 49651516 49652858 gene
6 49688932 49696942 gene
6 49723026 49729078 gene
6 49772950 49777665 gene
6 49698033 49701527 gene
6 49708322 49711303 gene
6 49490496 49495623 gene
6 49495624 49500193 gene
6 49500316 49503077 gene
6 49529361 49537339 gene
6 49546098 49561730 gene
6 49561858 49566725 gene
6 49572002 49574110 gene
6 49575426 49578554 gene
6 49578625 49579483 gene
6 49785165 49794704 gene
6 49816715 49821804 gene
6 49828524 49833523 gene
6 49834602 49836624 gene
6 49842840 49845706 gene
6 49845717 49854716 gene
6 49864756 49868421 gene
6 49850046 49852192 gene
6 49854587 49860897 gene
6 49890615 49895153 gene
6 49898737 49904484 gene
6 49908611 49911045 gene
6 49922045 49925262 gene
6 49926724 49933205 gene
6 49935222 49940447 gene
6 49959064 49965272 gene
6 49989094 49991528 gene
6 49993272 49997048 gene
6 49999521 50005316 gene
6 50007621 50011716 gene
6 50013229 50019706 gene
6 50021478 50026995 gene
6 50036906 50040339 gene
6 50069584 50071772 gene
6 50075550 50082941 gene
6 50178725 50185827 gene
6 50223977 50227057 gene
6 50228679 50231246 gene
6 50267122 50270897 gene
6 50253565 50256595 gene
6 50135892 50140565 gene
6 50145349 50148299 gene
6 50150074 50153057 gene
6 50304218 50306033 gene
6 50317734 50323287 gene
6 50345066 50348422 gene
6 50324386 50330696 gene
6 50364426 50370418 gene
6 50386325 50398853 gene
6 50407132 50408967 gene
6 50458449 50460832 gene
6 50399133 50401200 gene
6 50409532 50412649 gene
6 50440636 50444892 gene
6 50448004 50448501 gene
6 50468873 50471601 gene
6 50641646 50646210 gene
6 50647153 50648837 gene
6 50652018 50657542 gene
6 50678356 50686148 gene
6 50611651 50616341 gene
6 50657625 50660953 gene
6 50662134 50668554 gene
6 50668754 50670567 gene
6 50517174 50519431 gene
6 50519655 50520170 gene
6 50550205 50554662 gene
6 50495395 50497854 gene
6 50499088 50501359 gene
6 50501954 50504003 gene
6 50506732 50507938 gene
6 50509084 50511106 gene
6 50512174 50514782 gene
6 50521014 50529900 gene
6 50555548 50564088 gene
6 50566254 50567197 gene
6 50569364 50576750 gene
6 50579854 50583747 gene
6 50708047 50718530 gene
6 50739069 50743653 gene
6 50744147 50745212 gene
6 50746479 50747976 gene
6 50747980 50749258 gene
6 50762131 50767313 gene
6 50691408 50694584 gene
6 50720370 50726903 gene
6 50770782 50777088 gene
6 50875544 50879848 gene
6 50831694 50835593 gene
6 50881566 50883266 gene
6 50993647 50995313 gene
6 51005121 51015491 gene
6 51063154 51066794 gene
6 51021034 51024003 gene
6 51035131 51039544 gene
6 51046088 51048925 gene
6 51050867 51056450 gene
6 51060642 51062283 gene
6 51066629 51071454 gene
6 50900283 50902810 gene
6 50944628 50976132 gene
6 50976137 50979950 gene
6 50888208 50893108 gene
6 51304869 51311204 gene
6 51304705 51307794 gene
6 51335192 51338682 gene
6 51349540 51352679 gene
6 51083313 51093277 gene
6 51094208 51097133 gene
6 51106127 51108633 gene
6 51110527 51116514 gene
6 51133483 51136209 gene
6 51160102 51162524 gene
6 51131343 51132572 gene
6 51136728 51138158 gene
6 51138217 51138881 gene
6 51139288 51140126 gene
6 51141377 51148392 gene
6 51190530 51191524 gene
6 51199779 51200585 gene
6 51230212 51234295 gene
6 51250086 51252452 gene
6 51255324 51257078 gene
6 51257141 51267525 gene
6 51208749 51212240 gene
6 51224701 51227555 gene
6 51267888 51269167 gene
6 51379255 51384205 gene
6 51385029 51390404 gene
6 51390552 51390876 gene
6 51402383 51405793 gene
6 51405929 51418247 gene
6 51437659 51440685 gene
6 51467544 51470842 gene
6 51419107 51423332 gene
6 51456191 51457758 gene
6 51470170 51473476 gene
6 51477119 51479691 gene
6 51491369 51494501 gene
6 51496307 51498220 gene
6 51525775 51528939 gene
6 51529074 51530978 gene
6 51509632 51512441 gene
6 51534493 51536033 gene
6 51538340 51544838 gene
6 51557357 51559517 gene
6 51566074 51567547 gene
6 51625481 51632187 gene
6 51646826 51650845 gene
6 51654513 51656480 gene
6 51610840 51619610 gene
6 51633255 51640076 gene
6 51659351 51662902 gene
6 51663396 51681326 gene
6 51783606 51788900 gene
6 51795046 51798846 gene
6 51846249 51847298 gene
6 51790519 51793302 gene
6 51866340 51867419 gene
6 51873454 51874038 gene
6 51679739 51685879 gene
6 51685901 51690875 gene
6 51694254 51696959 gene
6 51733500 51735625 gene
6 51760153 51761208 gene
6 51761232 51767480 gene
6 51697877 51705075 gene
6 51753532 51757566 gene
6 51768477 51771161 gene
6 51892095 51894029 gene
6 51895003 51898150 gene
6 51957890 51964384 gene
6 51967640 51970933 gene
6 51972570 51980147 gene
6 52040276 52041902 gene
6 52043503 52045280 gene
6 52050998 52052543 gene
6 52071166 52073431 gene
6 52009016 52011635 gene
6 52032874 52036284 gene
6 52104054 52108093 gene
6 52166459 52169142 gene
6 52169149 52169830 gene
6 52174724 52177669 gene
6 52108352 52109428 gene
6 52199435 52199947 gene
6 52206529 52209577 gene
6 52211676 52214517 gene
6 52241024 52242461 gene
6 52281245 52285655 gene
6 52191460 52192641 gene
6 52500318 52502932 gene
6 52503687 52504491 gene
6 52545516 52547979 gene
6 52517579 52518438 gene
6 52519745 52520757 gene
6 52554206 52554892 gene
6 52504595 52505325 gene
6 52325848 52330562 gene
6 52334357 52336079 gene
6 52341776 52342838 gene
6 52352612 52354898 gene
6 52359988 52363595 gene
6 52363682 52364541 gene
6 52364954 52365897 gene
6 52383762 52388566 gene
6 52368048 52369790 gene
6 52372324 52379416 gene
6 52399879 52407176 gene
6 52410574 52414357 gene
6 52427350 52431934 gene
6 52439156 52443395 gene
6 52392588 52394834 gene
6 52414208 52417975 gene
6 52432503 52433362 gene
6 52433604 52437246 gene
6 52585504 52591125 gene
6 52602846 52614062 gene
6 52680416 52685526 gene
6 52591735 52595022 gene
6 52604474 52615330 gene
6 52645902 52650984 gene
6 52654488 52658367 gene
6 52691535 52694893 gene
6 52694945 52696875 gene
6 52700453 52702449 gene
6 52726050 52731783 gene
6 52737814 52740830 gene
6 52741148 52743048 gene
6 52744216 52747518 gene
6 52758878 52760292 gene
6 52769299 52772899 gene
6 52781191 52785729 gene
6 52702641 52703122 gene
6 52703603 52707522 gene
6 52715207 52722631 gene
6 52764610 52768590 gene
6 53036119 53039017 gene
6 53039091 53039782 gene
6 53039889 53041547 gene
6 53041963 53046241 gene
6 52995761 52996823 gene
6 53046366 53048549 gene
6 53072309 53073782 gene
6 52912453 52918266 gene
6 52936598 52942231 gene
6 52949359 52955700 gene
6 52968921 52971388 gene
6 52972431 52975834 gene
6 52919159 52926046 gene
6 52931275 52935531 gene
6 52957478 52959808 gene
6 52976533 52979004 gene
6 52982108 52986178 gene
6 52809971 52813626 gene
6 52819583 52828970 gene
6 52854236 52858000 gene
6 52875390 52880310 gene
6 52786531 52795030 gene
6 52796824 52803118 gene
6 52806261 52807739 gene
6 52830552 52834928 gene
6 52845873 52851415 gene
6 52862311 52875608 gene
6 53324533 53326310 gene
6 53289882 53293015 gene
6 53370490 53376088 gene
6 53378591 53383386 gene
6 53194289 53197386 gene
6 53267256 53270151 gene
6 53284267 53289546 gene
6 53186918 53190989 gene
6 53209941 53213736 gene
6 53216034 53219751 gene
6 53230582 53236008 gene
6 53228572 53229138 gene
6 53100420 53103420 gene
6 53110301 53111884 gene
6 53115448 53119378 gene
6 53123333 53129129 gene
6 53135131 53144431 gene
6 53180647 53184904 gene
6 53089048 53097194 gene
6 53104070 53107704 gene
6 53129042 53133380 gene
6 53145863 53150935 gene
6 53152753 53156614 gene
6 53515814 53522676 gene
6 53563758 53566151 gene
6 53579602 53581656 gene
6 53581683 53582027 gene
6 53584033 53588988 gene
6 53488743 53491923 gene
6 53523148 53528926 gene
6 53385258 53390853 gene
6 53401530 53405300 gene
6 53432147 53436168 gene
6 53480367 53482920 gene
6 53392119 53394903 gene
6 53460219 53463231 gene
6 53465942 53468438 gene
6 53473168 53474189 gene
6 53483970 53485167 gene
6 53477010 53479045 gene
6 53637597 53639238 gene
6 53616793 53619278 gene
6 53651099 53651920 gene
6 53657668 53659271 gene
6 53671709 53673397 gene
6 53923672 53929571 gene
6 53951858 53954749 gene
6 53978661 53981518 gene
6 53982474 53984855 gene
6 53896378 53898152 gene
6 53943159 53944882 gene
6 53955262 53957582 gene
6 53959812 53959890 gene
6 53961617 53964705 gene
6 53970870 53971921 gene
6 53733778 53735475 gene
6 53737100 53739519 gene
6 53739546 53740904 gene
6 53744247 53746953 gene
6 53748432 53752460 gene
6 53761211 53767332 gene
6 53752546 53755248 gene
6 53755893 53758220 gene
6 53767830 53771837 gene
6 53995089 54005540 gene
6 54030788 54034553 gene
6 53798173 53802478 gene
6 53803921 53811690 gene
6 53831128 53834958 gene
6 53848341 53856456 gene
6 53870026 53871269 gene
6 53871963 53873926 gene
6 53835030 53841715 gene
6 53885833 53889612 gene
6 54108465 54110840 gene
6 54078078 54080142 gene
6 54089597 54090052 gene
6 54114423 54115151 gene
6 54137417 54143145 gene
6 54156688 54157982 gene
6 54445233 54447368 gene
6 54484803 54487277 gene
6 54352706 54359420 gene
6 54363827 54366117 gene
6 54383211 54388324 gene
6 54297638 54300894 gene
6 54324827 54328172 gene
6 54337198 54339698 gene
6 54369232 54371275 gene
6 54565662 54568805 gene
6 54571935 54580320 gene
6 54487203 54490126 gene
6 54494655 54498137 gene
6 54534114 54538691 gene
6 54600874 54602861 gene
6 54623947 54626450 gene
6 54627192 54632601 gene
6 54637704 54641329 gene
6 54677009 54682063 gene
6 54606454 54610614 gene
6 54617861 54618971 gene
6 54642227 54644456 gene
6 54645476 54651253 gene
6 54666937 54669575 gene
6 54687900 54690382 gene
6 54693892 54700475 gene
6 54713477 54715546 gene
6 54755027 54756988 gene
6 54680278 54682312 gene
6 54688418 54689807 gene
6 54691937 54692273 gene
6 54696617 54700080 gene
6 54721563 54724926 gene
6 54210714 54213837 gene
6 54213932 54214854 gene
6 54252149 54255963 gene
6 54259619 54262837 gene
6 54283958 54288669 gene
6 54204642 54208525 gene
6 54220396 54224745 gene
6 54233624 54236297 gene
6 54237532 54242694 gene
6 54264567 54265177 gene
6 54265210 54267371 gene
6 54905213 54907481 gene
6 54915124 54916692 gene
6 54939069 54942287 gene
6 54945097 54947378 gene
6 54982827 54984989 gene
6 54987755 54989644 gene
6 54908240 54911586 gene
6 54918435 54922057 gene
6 55037300 55040055 gene
6 55080120 55084612 gene
6 54989793 54994070 gene
6 54994452 55000442 gene
6 55000684 55008809 gene
6 55022274 55027132 gene
6 55111664 55113793 gene
6 55116466 55122213 gene
6 55147336 55150136 gene
6 55097134 55098178 gene
6 55106548 55109840 gene
6 55121856 55123530 gene
6 55124337 55128208 gene
6 55311121 55311790 gene
6 55311801 55314930 gene
6 55314991 55315895 gene
6 55333385 55335664 gene
6 55347962 55349704 gene
6 55383226 55385866 gene
6 55281864 55287957 gene
6 55288153 55291561 gene
6 55352152 55355646 gene
6 55259509 55275425 gene
6 55220474 55228984 gene
6 55229403 55232871 gene
6 55243261 55245729 gene
6 54763035 54779586 gene
6 54779723 54780148 gene
6 54789804 54801364 gene
6 54802410 54804868 gene
6 54807349 54808713 gene
6 54776283 54791402 gene
6 54794495 54795027 gene
6 54795250 54796539 gene
6 54800427 54800941 gene
6 54803994 54804436 gene
6 54808408 54810768 gene
6 54814146 54814558 gene
6 54821650 54822008 gene
6 54824398 54830053 gene
6 54832531 54834266 gene
6 54834402 54836498 gene
6 54844998 54847060 gene
6 54875788 54878079 gene
6 54886396 54889452 gene
6 54815592 54816065 gene
6 55464597 55472909 gene
6 55376253 55377787 gene
6 55398076 55402029 gene
6 55402124 55403827 gene
6 55438207 55441089 gene
6 55444593 55447531 gene
6 55449222 55452647 gene
6 55455794 55471057 gene
6 55471070 55473889 gene
6 55610484 55613165 gene
6 55635116 55638135 gene
6 55638854 55640243 gene
6 55601847 55606309 gene
6 55620310 55626075 gene
6 55626790 55630467 gene
6 55640588 55644230 gene
6 55647337 55650565 gene
6 55673068 55673451 gene
6 55673473 55676746 gene
6 55676771 55677465 gene
6 55738775 55741495 gene
6 55741503 55751214 gene
6 55723578 55730079 gene
6 55730242 55733189 gene
6 55734190 55736436 gene
6 55736468 55739062 gene
6 55761348 55776778 gene
6 55800712 55804132 gene
6 55811193 55812047 gene
6 55816866 55819968 gene
6 55840184 55842941 gene
6 55858442 55860086 gene
6 55845592 55853969 gene
6 55864899 55868963 gene
6 55871171 55872484 gene
6 55539739 55542450 gene
6 55548141 55552700 gene
6 55505879 55508964 gene
6 55511192 55517068 gene
6 55558535 55566265 gene
6 55568417 55575502 gene
6 55575515 55577668 gene
6 55577679 55578387 gene
6 55578396 55582611 gene
6 55905499 55908787 gene
6 55931655 55939576 gene
6 55949716 55952428 gene
6 55978856 55981048 gene
6 55911926 55913948 gene
6 55971291 55972566 gene
6 55981881 55984685 gene
6 55991325 55995270 gene
6 56038967 56042453 gene
6 56043416 56046497 gene
6 56050067 56051280 gene
6 56006213 56007592 gene
6 56019547 56022048 gene
6 56030947 56034480 gene
6 56052827 56053973 gene
6 56055549 56064820 gene
6 56148063 56150740 gene
6 56169374 56171817 gene
6 56172752 56177132 gene
6 56084952 56086366 gene
6 56116861 56119460 gene
6 56156029 56166535 gene
6 56177196 56181293 gene
6 56210113 56213061 gene
6 56214316 56217394 gene
6 56233555 56243357 gene
6 56244568 56253056 gene
6 56256340 56263823 gene
6 56277717 56279957 gene
6 56279987 56280928 gene
6 56284314 56287364 gene
6 56201530 56207808 gene
6 56229701 56230418 gene
6 56268432 56270369 gene
6 56271430 56273548 gene
6 56395355 56397685 gene
6 56410216 56412375 gene
6 56416923 56418921 gene
6 56433556 56438368 gene
6 56467048 56472704 gene
6 56472714 56474659 gene
6 56481289 56485085 gene
6 56383570 56388312 gene
6 56388425 56390982 gene
6 56391925 56392734 gene
6 56392795 56394828 gene
6 56395996 56396965 gene
6 56414894 56416716 gene
6 56439996 56441396 gene
6 56303795 56312726 gene
6 56312746 56316076 gene
6 56319602 56326552 gene
6 56326597 56331331 gene
6 56368174 56370805 gene
6 56379272 56381563 gene
6 56381632 56383617 gene
6 56289790 56290147 gene
6 56290281 56294396 gene
6 56696930 56698560 gene
6 56722084 56724709 gene
6 56787659 56788756 gene
6 56778099 56781612 gene
6 56783156 56785973 gene
6 56844229 56845822 gene
6 56815939 56818025 gene
6 56854078 56856598 gene
6 56650347 56653684 gene
6 56636644 56644022 gene
6 56644442 56650529 gene
6 56662251 56665231 gene
6 56671122 56675123 gene
6 56489953 56505075 gene
6 56526749 56529703 gene
6 56529736 56532087 gene
6 56546923 56553082 gene
6 56507235 56509799 gene
6 56541083 56543274 gene
6 56560022 56561875 gene
6 57097955 57099421 gene
6 57095144 57097162 gene
6 57128895 57144467 gene
6 57158547 57162224 gene
6 57187480 57187932 gene
6 57274564 57276442 gene
6 57190985 57191628 gene
6 57008530 57011200 gene
6 57039298 57045598 gene
6 56988333 56991583 gene
6 57010582 57011742 gene
6 57014457 57025713 gene
6 56889471 56896256 gene
6 56908234 56910198 gene
6 56925107 56935208 gene
6 56949772 56954246 gene
6 56957365 56968425 gene
6 56896567 56897088 gene
6 57417506 57419279 gene
6 57421303 57422389 gene
6 57443618 57445392 gene
6 57461314 57464274 gene
6 57392519 57394526 gene
6 57401149 57401751 gene
6 57402324 57403334 gene
6 57403788 57407823 gene
6 57445559 57446808 gene
6 57450734 57453354 gene
6 57295128 57299076 gene
6 57310569 57312769 gene
6 57321861 57323030 gene
6 57342463 57345813 gene
6 57350971 57354711 gene
6 57363084 57366437 gene
6 57298567 57301528 gene
6 57301536 57310755 gene
6 57314549 57319526 gene
6 57369454 57370404 gene
6 57683740 57687558 gene
6 57742036 57746156 gene
6 57768771 57773019 gene
6 57689182 57690182 gene
6 57690693 57691432 gene
6 57710760 57712248 gene
6 57727237 57731994 gene
6 57775240 57776127 gene
6 57773186 57773646 gene
6 57688618 57689158 gene
6 57594047 57603109 gene
6 57640725 57648582 gene
6 57659294 57662308 gene
6 57609861 57615131 gene
6 57621118 57622453 gene
6 57622531 57633143 gene
6 57652894 57655010 gene
6 57662592 57665489 gene
6 57666170 57668050 gene
6 57672864 57674787 gene
6 57675159 57677418 gene
6 57512551 57519199 gene
6 57519930 57523630 gene
6 57525503 57529892 gene
6 57530442 57530851 gene
6 57531128 57534653 gene
6 57537534 57538829 gene
6 57540856 57546002 gene
6 57552004 57558677 gene
6 57561763 57564809 gene
6 57467677 57487096 gene
6 57504881 57510572 gene
6 57524510 57525725 gene
6 57566502 57570427 gene
6 57907495 57911416 gene
6 57931067 57933309 gene
6 57964847 57967404 gene
6 57973417 57975432 gene
6 57988312 57992397 gene
6 57919428 57923519 gene
6 57933805 57939265 gene
6 57941627 57943985 gene
6 57952715 57954778 gene
6 57968989 57971331 gene
6 57992795 57998871 gene
6 57825750 57831190 gene
6 57845508 57850284 gene
6 57852734 57856393 gene
6 57873667 57876334 gene
6 57877623 57881582 gene
6 57789876 57808116 gene
6 57808171 57815457 gene
6 57815489 57817227 gene
6 57836115 57838959 gene
6 57859791 57862548 gene
1 154697 158378 gene
1 173420 188883 gene
1 145797 149513 gene
1 225852 228210 gene
1 240316 241852 gene
1 245139 248234 gene
1 261466 265227 gene
1 197161 197836 gene
1 199965 200787 gene
1 228450 230750 gene
1 235366 236343 gene
1 266972 270152 gene
1 334437 338447 gene
1 342513 343741 gene
1 344224 349417 gene
1 379873 382224 gene
1 288852 291301 gene
1 357077 357731 gene
1 381042 381527 gene
1 517457 525981 gene
1 533071 535052 gene
1 546510 548036 gene
1 555126 556119 gene
1 476516 479878 gene
1 496763 502987 gene
1 549072 551968 gene
1 558961 560829 gene
1 575207 577325 gene
1 578516 582612 gene
1 514695 515627 gene
1 384879 390714 gene
1 398927 402899 gene
1 429752 431838 gene
1 452102 453955 gene
1 403014 412440 gene
1 424540 448859 gene
1 454476 457975 gene
1 605608 613845 gene
1 621159 623659 gene
1 677595 683004 gene
1 631409 635825 gene
1 682976 684860 gene
1 753774 758197 gene
1 706017 707195 gene
1 721735 728257 gene
1 740491 742816 gene
1 745999 748095 gene
1 761672 762724 gene
1 907933 914569 gene
1 918885 921452 gene
1 924570 927035 gene
1 929681 934044 gene
1 948793 951671 gene
1 969817 970744 gene
1 986118 991033 gene
1 1008826 1013822 gene
1 1014087 1016679 gene
1 1022795 1028013 gene
1 1039576 1041219 gene
1 1043182 1044135 gene
1 1069810 1078282 gene
1 991304 998554 gene
1 1003144 1004065 gene
1 1005966 1007438 gene
1 1026486 1029451 gene
1 1030691 1036590 gene
1 1045068 1049611 gene
1 817731 824427 gene
1 864165 864425 gene
1 870835 874176 gene
1 878131 880302 gene
1 767270 800923 gene
1 825096 826460 gene
1 828623 832318 gene
1 1198819 1199430 gene
1 1206896 1207619 gene
1 1262112 1263080 gene
1 1271335 1272057 gene
1 1199719 1200722 gene
1 1207301 1217380 gene
1 1224662 1225300 gene
1 1229828 1234791 gene
1 1237405 1239246 gene
1 1241086 1244717 gene
1 1248101 1248627 gene
1 1117272 1124541 gene
1 1138696 1147717 gene
1 1150024 1150425 gene
1 1169854 1178021 gene
1 1178118 1180019 gene
1 1085048 1096328 gene
1 1128362 1136455 gene
1 1184257 1189427 gene
1 1294548 1297099 gene
1 1316395 1318231 gene
1 1339193 1340368 gene
1 1366770 1368090 gene
1 1374253 1376300 gene
1 1298059 1300075 gene
1 1308003 1311150 gene
1 1488244 1490281 gene
1 1517960 1520124 gene
1 1522422 1523316 gene
1 1527710 1534809 gene
1 1564335 1576325 gene
1 1379521 1381151 gene
1 1388581 1390132 gene
1 1394078 1395232 gene
1 1398340 1402194 gene
1 1416898 1420229 gene
1 1427723 1429774 gene
1 1431955 1440260 gene
1 1440342 1442805 gene
1 1443987 1445765 gene
1 1455574 1458635 gene
1 1403903 1409497 gene
1 1412675 1416174 gene
1 1458930 1462341 gene
1 1766632 1767171 gene
1 1777375 1778991 gene
1 1761074 1763407 gene
1 1679127 1683095 gene
1 1690733 1691946 gene
1 1800641 1801832 gene
1 1808013 1812675 gene
1 1828425 1828858 gene
1 1832531 1837195 gene
1 1874755 1876381 gene
1 1882055 1884483 gene
1 1779864 1797889 gene
1 1823555 1824646 gene
1 1859289 1864340 gene
1 1891815 1893247 gene
1 1916308 1922829 gene
1 1984169 1988530 gene
1 1885061 1890906 gene
1 1923017 1924404 gene
1 1950109 1952583 gene
1 1595649 1609217 gene
1 1627147 1635517 gene
1 1635862 1672932 gene
1 2013815 2020285 gene
1 2034369 2035816 gene
1 2053315 2055610 gene
1 2057891 2063460 gene
1 2065178 2065630 gene
1 2067477 2068271 gene
1 1992554 2002290 gene
1 2038858 2043179 gene
1 2068265 2070976 gene
1 2212797 2221057 gene
1 2234050 2238334 gene
1 2238605 2239663 gene
1 2316394 2318427 gene
1 2320621 2326952 gene
1 2348199 2350165 gene
1 2351459 2353487 gene
1 2361089 2361871 gene
1 2384695 2389615 gene
1 2362073 2365554 gene
1 2110614 2113592 gene
1 2127690 2130635 gene
1 2143837 2148209 gene
1 2152698 2154965 gene
1 2155237 2157000 gene
1 2157301 2159870 gene
1 2115183 2126639 gene
1 2131289 2134652 gene
1 2159488 2166907 gene
1 2397842 2399739 gene
1 2428252 2430506 gene
1 2463363 2466813 gene
1 2406715 2413316 gene
1 2413705 2426061 gene
1 2480759 2485156 gene
1 2527202 2528241 gene
1 2540511 2556826 gene
1 2492604 2494447 gene
1 2503916 2511477 gene
1 2538098 2540683 gene
1 2558326 2563032 gene
1 2480176 2480529 gene
1 2695069 2696777 gene
1 2697247 2698250 gene
1 2699244 2700899 gene
1 2736342 2740409 gene
1 2743375 2744148 gene
1 2751123 2754799 gene
1 2701659 2704082 gene
1 2718398 2720661 gene
1 2721603 2722544 gene
1 2730463 2731114 gene
1 2745208 2746548 gene
1 2568110 2571620 gene
1 2573563 2578036 gene
1 2583959 2589889 gene
1 2594253 2598813 gene
1 2616248 2616592 gene
1 2619271 2627399 gene
1 2639215 2641838 gene
1 2641968 2642581 gene
1 2650315 2652236 gene
1 2600038 2601620 gene
1 2602679 2607980 gene
1 2646278 2648076 gene
1 2651782 2654989 gene
1 2658939 2660510 gene
1 2803069 2804236 gene
1 2846213 2849269 gene
1 2853549 2856656 gene
1 2793487 2795301 gene
1 2811697 2815224 gene
1 2816282 2821356 gene
1 2826972 2833999 gene
1 3007937 3008608 gene
1 3045624 3047363 gene
1 3056251 3056841 gene
1 3009485 3017259 gene
1 3045602 3046120 gene
1 3049891 3052120 gene
1 3067356 3070998 gene
1 3107698 3110338 gene
1 3149823 3153037 gene
1 3168148 3170872 gene
1 3119479 3120788 gene
1 3158467 3159450 gene
1 3174252 3174710 gene
1 2881289 2884632 gene
1 2887027 2889221 gene
1 2924058 2933948 gene
1 2983465 2983809 gene
1 2890578 2893860 gene
1 2937049 2944230 gene
1 3340020 3342144 gene
1 3372929 3374874 gene
1 3299721 3300854 gene
1 3373925 3377696 gene
1 3379290 3380428 gene
1 3172227 3172571 gene
1 3175253 3176065 gene
1 3179810 3183989 gene
1 3183994 3188737 gene
1 3189270 3193373 gene
1 3206403 3209714 gene
1 3282081 3283732 gene
1 3209636 3214919 gene
1 3278623 3280656 gene
1 3401354 3401678 gene
1 3401679 3401897 gene
1 3401909 3402358 gene
1 3407248 3410119 gene
1 3410121 3411453 gene
1 3428150 3430536 gene
1 3456432 3460300 gene
1 3484163 3485305 gene
1 3414661 3415929 gene
1 3430787 3437312 gene
1 3461756 3463806 gene
1 3475550 3475846 gene
1 3478197 3481087 gene
1 3610773 3611829 gene
1 3623014 3624638 gene
1 3624863 3626786 gene
1 3650690 3654193 gene
1 3672669 3675631 gene
1 3682154 3688595 gene
1 3581041 3583813 gene
1 3586582 3601310 gene
1 3606746 3609663 gene
1 3614720 3617003 gene
1 3622582 3629085 gene
1 3630376 3634326 gene
1 3584795 3586204 gene
1 3489146 3489961 gene
1 3553061 3559637 gene
1 3566464 3575355 gene
1 3496973 3502852 gene
1 3518025 3520758 gene
1 3524289 3527281 gene
1 3527311 3530428 gene
1 3539603 3540176 gene
1 3564054 3564818 gene
1 3847891 3849573 gene
1 3881357 3884067 gene
1 3884155 3886149 gene
1 3810123 3817228 gene
1 3819088 3823499 gene
1 3855755 3857016 gene
1 3862484 3866298 gene
1 3690857 3698504 gene
1 3701215 3707413 gene
1 3708861 3712709 gene
1 3715479 3716191 gene
1 3738975 3741439 gene
1 3716954 3719502 gene
1 3724204 3733025 gene
1 3733654 3736202 gene
1 3741583 3745055 gene
1 3778079 3780222 gene
1 3908201 3911541 gene
1 3945852 3955610 gene
1 3955619 3958096 gene
1 3964778 3975520 gene
1 3916072 3919395 gene
1 3925761 3927338 gene
1 3975996 3977202 gene
1 3990946 3993177 gene
1 4025571 4029305 gene
1 4030677 4035990 gene
1 3984958 3987742 gene
1 3989586 3990176 gene
1 3998196 4003018 gene
1 4005144 4007002 gene
1 4036206 4038936 gene
1 4069242 4070212 gene
1 4084059 4088189 gene
1 4205561 4208842 gene
1 4210071 4212555 gene
1 4213753 4215717 gene
1 4220823 4225595 gene
1 4234509 4235285 gene
1 4193962 4195754 gene
1 4219757 4221593 gene
1 4256296 4256799 gene
1 4280682 4285782 gene
1 4131721 4133476 gene
1 4146056 4147322 gene
1 4158152 4162836 gene
1 4175287 4182876 gene
1 4183270 4184513 gene
1 4186239 4188290 gene
1 4107538 4109931 gene
1 4133279 4136707 gene
1 4163892 4165998 gene
1 4303865 4305845 gene
1 4310358 4316402 gene
1 4321493 4325062 gene
1 4329319 4332795 gene
1 4353254 4355134 gene
1 4356577 4358685 gene
1 4359144 4373458 gene
1 4383251 4386201 gene
1 4298254 4298658 gene
1 4371401 4375362 gene
1 4525042 4526373 gene
1 4529522 4532735 gene
1 4582562 4588694 gene
1 4511939 4513084 gene
1 4514390 4517153 gene
1 4541385 4544800 gene
1 4550814 4555250 gene
1 4566889 4580009 gene
1 4726041 4728261 gene
1 4783941 4788671 gene
1 4688491 4691801 gene
1 4693241 4697723 gene
1 4704693 4705188 gene
1 4778418 4780929 gene
1 4399638 4405816 gene
1 4412210 4416254 gene
1 4426613 4429729 gene
1 4429741 4432757 gene
1 4444968 4446495 gene
1 4452882 4455649 gene
1 4456616 4461666 gene
1 4388600 4390549 gene
1 4405800 4408907 gene
1 4416574 4420936 gene
1 4464065 4466079 gene
1 4822930 4826259 gene
1 4848248 4861636 gene
1 4789075 4791771 gene
1 4815976 4817826 gene
1 4840461 4842615 gene
1 4860198 4867854 gene
1 4868022 4868939 gene
1 4870113 4871044 gene
1 4886696 4888487 gene
1 4593917 4596700 gene
1 4624996 4636587 gene
1 4638879 4646645 gene
1 4651241 4654221 gene
1 4589854 4592219 gene
1 4596547 4598587 gene
1 4655630 4658366 gene
1 4666303 4667948 gene
1 4668329 4671725 gene
1 4681828 4685971 gene
1 5001057 5001986 gene
1 5012939 5017775 gene
1 5030529 5034665 gene
1 5072397 5076269 gene
1 5084487 5088708 gene
1 4989140 4995698 gene
1 5002063 5009348 gene
1 5012455 5012875 gene
1 4907526 4908880 gene
1 4910300 4911742 gene
1 4963111 4966118 gene
1 4967555 4968763 gene
1 4969737 4970580 gene
1 4981846 4984508 gene
1 4984675 4988516 gene
1 4898233 4899051 gene
1 4912051 4914257 gene
1 4922417 4926856 gene
1 4933392 4935229 gene
1 4937749 4942060 gene
1 4946791 4951954 gene
1 4952579 4958223 gene
1 4959416 4961949 gene
1 5195320 5197397 gene
1 5238513 5242492 gene
1 5249465 5251552 gene
1 5252145 5255862 gene
1 5263886 5266018 gene
1 5200749 5205547 gene
1 5277026 5280424 gene
1 5391796 5394310 gene
1 5408987 5409451 gene
1 5433398 5436969 gene
1 5470598 5472022 gene
1 5410616 5413280 gene
1 5446521 5448670 gene
1 5295736 5297452 gene
1 5311573 5313168 gene
1 5319446 5322799 gene
1 5366847 5370040 gene
1 5331044 5333581 gene
1 5355512 5359198 gene
1 5370166 5372576 gene
1 5373961 5377525 gene
1 5099640 5101021 gene
1 5112054 5122200 gene
1 5130079 5133012 gene
1 5153434 5155428 gene
1 5155626 5163521 gene
1 5089609 5091356 gene
1 5140728 5146225 gene
1 5173887 5176577 gene
1 5180572 5182188 gene
1 5183046 5183276 gene
1 5585777 5590113 gene
1 5591352 5595084 gene
1 5608047 5609293 gene
1 5653179 5655322 gene
1 5669439 5670826 gene
1 5671163 5672884 gene
1 5552976 5556413 gene
1 5562284 5565620 gene
1 5565661 5566418 gene
1 5567429 5568773 gene
1 5473641 5474651 gene
1 5476191 5479694 gene
1 5480298 5483457 gene
1 5484895 5488001 gene
1 5489215 5490219 gene
1 5508976 5511111 gene
1 5517921 5519561 gene
1 5556299 5557432 gene
1 5557792 5559623 gene
1 5728395 5729248 gene
1 5752711 5758604 gene
1 5777764 5781360 gene
1 5684940 5696893 gene
1 5716523 5718540 gene
1 5737600 5747352 gene
1 5755142 5758105 gene
1 5781840 5785828 gene
1 5832921 5840612 gene
1 5862555 5864104 gene
1 5869598 5871680 gene
1 5874618 5879086 gene
1 5789386 5791156 gene
1 5792271 5797088 gene
1 5797777 5803977 gene
1 5840784 5843306 gene
1 5851580 5852810 gene
1 6011799 6016646 gene
1 6023787 6030459 gene
1 6034222 6036578 gene
1 6048111 6051757 gene
1 6062535 6063845 gene
1 6019314 6021031 gene
1 6038049 6039246 gene
1 6254181 6256016 gene
1 6222545 6225167 gene
1 6225366 6227805 gene
1 6227862 6228781 gene
1 6315100 6317814 gene
1 6323098 6324414 gene
1 6346498 6347922 gene
1 6324760 6330912 gene
1 6348184 6352137 gene
1 6377194 6380859 gene
1 6382145 6383380 gene
1 6381616 6381941 gene
1 5887517 5896394 gene
1 5908337 5912618 gene
1 5967283 5970798 gene
1 5917154 5936937 gene
1 5936955 5940882 gene
1 5955195 5958146 gene
1 5986704 5988740 gene
1 6091261 6092475 gene
1 6142521 6143278 gene
1 6143339 6144138 gene
1 6149453 6151850 gene
1 6182916 6186373 gene
1 6611177 6611956 gene
1 6648805 6652690 gene
1 6667779 6671478 gene
1 6674310 6677035 gene
1 6614500 6616671 gene
1 6641052 6643122 gene
1 6395007 6403415 gene
1 6414300 6416045 gene
1 6428992 6429284 gene
1 6468476 6470059 gene
1 6449038 6450485 gene
1 6459691 6462060 gene
1 6462178 6468360 gene
1 6791342 6796113 gene
1 6800197 6801985 gene
1 6806189 6807394 gene
1 6810183 6811333 gene
1 6802341 6803234 gene
1 6803552 6806538 gene
1 6882069 6884079 gene
1 6917565 6919498 gene
1 6929231 6929663 gene
1 6971627 6973563 gene
1 6979877 6982292 gene
1 6924394 6924936 gene
1 6723271 6725509 gene
1 6739470 6742445 gene
1 6760274 6764111 gene
1 6786765 6789198 gene
1 6744237 6751870 gene
1 6756968 6758768 gene
1 6764228 6767651 gene
1 6767704 6768077 gene
1 6768838 6770451 gene
1 6770733 6773906 gene
1 6521067 6524949 gene
1 6527177 6528520 gene
1 6534839 6535874 gene
1 6474473 6483696 gene
1 6486912 6487518 gene
1 6487618 6488074 gene
1 6488188 6489511 gene
1 6493451 6495280 gene
1 6495302 6497664 gene
1 6556540 6566879 gene
1 6570320 6572783 gene
1 6575266 6585459 gene
1 6585469 6588810 gene
1 7090690 7095267 gene
1 7095299 7098515 gene
1 7099740 7100654 gene
1 7111621 7114170 gene
1 7156473 7157121 gene
1 7028580 7030445 gene
1 7034511 7037683 gene
1 7047062 7050739 gene
1 7085211 7088255 gene
1 6990018 6997998 gene
1 6998003 7001184 gene
1 7030172 7034462 gene
1 7064005 7071049 gene
1 7075943 7076716 gene
1 7001637 7002620 gene
1 7199112 7200021 gene
1 7201848 7203634 gene
1 7211414 7212181 gene
1 7231727 7235146 gene
1 7187825 7188170 gene
1 7188491 7191176 gene
1 7223547 7226024 gene
1 7237875 7240598 gene
1 7256827 7259304 gene
1 7196751 7198303 gene
1 7407535 7409163 gene
1 7459021 7464183 gene
1 7464205 7464987 gene
1 7467592 7470878 gene
1 7418798 7420574 gene
1 7473660 7476998 gene
1 7438723 7444705 gene
1 7505515 7507968 gene
1 7572006 7573484 gene
1 7510228 7513240 gene
1 7521075 7523372 gene
1 7543910 7549821 gene
1 7596885 7601772 gene
1 7628893 7633456 gene
1 7658752 7663141 gene
1 7675125 7676782 gene
1 7683575 7687412 gene
1 7601737 7602595 gene
1 7602620 7604028 gene
1 7280904 7282875 gene
1 7283589 7285663 gene
1 7288943 7293467 gene
1 7294884 7295586 gene
1 7295648 7301503 gene
1 7307328 7309091 gene
1 7339172 7344250 gene
1 7346871 7355222 gene
1 7367393 7370665 gene
1 7308944 7311464 gene
1 7311561 7317929 gene
1 7319638 7321020 gene
1 7324853 7330384 gene
1 7335673 7338527 gene
1 7344286 7346789 gene
1 7859601 7864933 gene
1 7874625 7876445 gene
1 7807133 7807888 gene
1 7807895 7810569 gene
1 7877898 7878606 gene
1 8006569 8007066 gene
1 8059038 8062658 gene
1 8082922 8086404 gene
1 7986004 7987478 gene
1 7998721 8000610 gene
1 8062672 8067271 gene
1 8069023 8073134 gene
1 7753576 7756568 gene
1 7777667 7779736 gene
1 7687353 7689415 gene
1 7689475 7704509 gene
1 7722046 7724576 gene
1 7736425 7738713 gene
1 7748454 7750985 gene
1 7779769 7780842 gene
1 7787783 7788205 gene
1 7773938 7776849 gene
1 7924361 7927143 gene
1 7933333 7937889 gene
1 7941268 7942241 gene
1 7957748 7964450 gene
1 7981324 7981569 gene
1 7911070 7911773 gene
1 7913045 7914489 gene
1 7916834 7922800 gene
1 7927571 7931152 gene
1 7944455 7947323 gene
1 7948283 7948704 gene
1 8100376 8102315 gene
1 8119193 8122674 gene
1 8124006 8126021 gene
1 8127041 8128743 gene
1 8128993 8130993 gene
1 8131167 8139461 gene
1 8159562 8162586 gene
1 8175515 8176485 gene
1 8178162 8178631 gene
1 8090574 8095550 gene
1 8102741 8106648 gene
1 8304676 8309956 gene
1 8326388 8329316 gene
1 8333492 8335239 gene
1 8350513 8352775 gene
1 8365229 8369148 gene
1 8311908 8313484 gene
1 8313556 8315426 gene
1 8316316 8321778 gene
1 8330504 8331953 gene
1 8380252 8385207 gene
1 8391485 8393812 gene
1 8416459 8418321 gene
1 8420504 8422918 gene
1 8423055 8424493 gene
1 8430280 8432938 gene
1 8433038 8437157 gene
1 8446012 8450212 gene
1 8539647 8541830 gene
1 8539091 8540053 gene
1 8554930 8574060 gene
1 8578359 8582655 gene
1 8185118 8189763 gene
1 8192694 8194774 gene
1 8196657 8201252 gene
1 8204356 8207108 gene
1 8255808 8259025 gene
1 8270899 8273883 gene
1 8279570 8280858 gene
1 8283524 8284780 gene
1 8207181 8210677 gene
1 8216939 8217706 gene
1 8230916 8233069 gene
1 8250412 8253779 gene
1 8611497 8616207 gene
1 8619384 8624198 gene
1 8624579 8628178 gene
1 8633074 8638349 gene
1 8683559 8687794 gene
1 8585091 8591269 gene
1 8640681 8642470 gene
1 8645997 8646641 gene
1 8785415 8786318 gene
1 8787867 8790497 gene
1 8838344 8839372 gene
1 8844376 8848498 gene
1 8848102 8848401 gene
1 8869533 8869832 gene
1 9234818 9237054 gene
1 9261499 9264892 gene
1 9269905 9272271 gene
1 9131795 9133685 gene
1 9173089 9174979 gene
1 8723308 8725740 gene
1 8758752 8760772 gene
1 8762175 8769802 gene
1 8778108 8779390 gene
1 8689730 8690398 gene
1 8695049 8700048 gene
1 8721290 8723781 gene
1 8724924 8738392 gene
1 8741259 8742097 gene
1 8742374 8744789 gene
1 8745415 8750142 gene
1 9420725 9424958 gene
1 9481708 9487775 gene
1 9403433 9404220 gene
1 9299102 9304084 gene
1 9295931 9297367 gene
1 9372376 9372810 gene
1 9506398 9509671 gene
1 9532357 9539857 gene
1 9554002 9556008 gene
1 9488320 9491649 gene
1 9494359 9495129 gene
1 9496212 9498067 gene
1 9694555 9706668 gene
1 9683019 9686066 gene
1 9647039 9650265 gene
1 9656365 9658239 gene
1 9609439 9613591 gene
1 8934364 8937080 gene
1 8947111 8949530 gene
1 8957208 8967553 gene
1 8973538 8974113 gene
1 8883946 8884212 gene
1 8895555 8896149 gene
1 8929355 8929806 gene
1 8937682 8943015 gene
1 8943394 8944821 gene
1 8950343 8953041 gene
1 8955960 8959160 gene
1 8967597 8971963 gene
1 9008621 9012226 gene
1 9016129 9022351 gene
1 9036657 9039442 gene
1 8974470 8975794 gene
1 8977132 8980599 gene
1 8985040 8989854 gene
1 9061420 9062154 gene
1 9989801 9994684 gene
1 10009001 10014609 gene
1 10014756 10017030 gene
1 10058197 10061311 gene
1 10021834 10023216 gene
1 10040765 10043320 gene
1 10142660 10158786 gene
1 10164903 10168115 gene
1 10170178 10176383 gene
1 9799553 9801693 gene
1 9803805 9804097 gene
1 9815608 9816616 gene
1 9816698 9817189 gene
1 9822001 9824002 gene
1 9801895 9803843 gene
1 9877040 9877735 gene
1 10210718 10212938 gene
1 10222027 10225274 gene
1 10252528 10258148 gene
1 10273807 10276317 gene
1 10204219 10206019 gene
1 10206502 10209818 gene
1 10225711 10227768 gene
1 10283994 10289376 gene
1 10282424 10283228 gene
1 9895042 9898491 gene
1 9908516 9912185 gene
1 9888770 9890587 gene
1 9898477 9900991 gene
1 9950262 9950843 gene
1 9970676 9973332 gene
1 9975989 9981016 gene
1 9951195 9961481 gene
1 9921206 9925087 gene
1 9907184 9908215 gene
1 9906741 9907102 gene
1 10585157 10587764 gene
1 10624321 10629438 gene
1 10631000 10635587 gene
1 10434052 10436601 gene
1 10380195 10383172 gene
1 10383223 10389925 gene
1 10391933 10398474 gene
1 10406929 10415720 gene
1 10418582 10422094 gene
1 10424630 10427470 gene
1 10437873 10439848 gene
1 10449835 10457388 gene
1 10669677 10672507 gene
1 10672590 10682297 gene
1 10682432 10690996 gene
1 10691767 10694709 gene
1 10694758 10699575 gene
1 10720234 10721420 gene
1 10722627 10725125 gene
1 10694747 10696197 gene
1 10766366 10770161 gene
1 10772018 10774456 gene
1 10997725 10998647 gene
1 11003091 11006277 gene
1 11008159 11012020 gene
1 10787247 10796472 gene
1 10798500 10803426 gene
1 10832009 10837141 gene
1 10823672 10826868 gene
1 10890349 10897911 gene
1 10897926 10898311 gene
1 10901354 10904772 gene
1 10969848 10972522 gene
1 10974811 10978023 gene
1 10886233 10890615 gene
1 10905478 10907506 gene
1 10917605 10929220 gene
1 11193495 11196209 gene
1 11197352 11197968 gene
1 11206658 11210026 gene
1 11225413 11227396 gene
1 11272424 11275149 gene
1 11328850 11333409 gene
1 11334675 11337780 gene
1 11283706 11284980 gene
1 11346933 11356981 gene
1 10290619 10294342 gene
1 10339935 10364645 gene
1 10367133 10368437 gene
1 10370873 10372881 gene
1 10378508 10380476 gene
1 10380565 10381430 gene
1 10299097 10302153 gene
1 10303008 10305166 gene
1 10315808 10318970 gene
1 11422481 11423413 gene
1 11428131 11429057 gene
1 11429081 11437614 gene
1 11082707 11084982 gene
1 11085037 11094059 gene
1 11097878 11099195 gene
1 11117238 11119408 gene
1 11158106 11170906 gene
1 11170934 11173014 gene
1 11179460 11183764 gene
1 10492894 10495941 gene
1 10511593 10513828 gene
1 10514506 10517332 gene
1 10499877 10504667 gene
1 10517120 10535429 gene
1 10548512 10552331 gene
1 10560825 10563374 gene
1 10564922 10572575 gene
1 11805028 11806800 gene
1 11882135 11886145 gene
1 11890552 11891875 gene
1 11948845 11949337 gene
1 11887097 11888819 gene
1 12066827 12069018 gene
1 12016511 12020840 gene
1 12036048 12038808 gene
1 12224956 12227347 gene
1 12273933 12275556 gene
1 12262365 12263998 gene
1 11666376 11689558 gene
1 11720201 11721067 gene
1 11726658 11727997 gene
1 11743336 11745766 gene
1 11747468 11750180 gene
1 12347088 12349130 gene
1 12357431 12359915 gene
1 12363417 12371101 gene
1 12379678 12383154 gene
1 12481517 12482486 gene
1 12437088 12439751 gene
1 12439766 12452792 gene
1 12094020 12096139 gene
1 12104627 12116999 gene
1 12117018 12118646 gene
1 12149202 12152268 gene
1 12178880 12181728 gene
1 12103914 12105907 gene
1 12161034 12165535 gene
1 12166327 12167556 gene
1 12172539 12174522 gene
1 12560072 12563408 gene
1 12510694 12512283 gene
1 12535062 12535831 gene
1 11589025 11594688 gene
1 11594765 11597788 gene
1 11609594 11611471 gene
1 11613495 11618599 gene
1 11635900 11638196 gene
1 11638489 11639217 gene
1 11659134 11659906 gene
1 11600712 11603964 gene
1 11605327 11607824 gene
1 11618724 11625301 gene
1 11662176 11665773 gene
1 12616605 12622352 gene
1 12587192 12592845 gene
1 12622995 12624143 gene
1 12666835 12670283 gene
1 12596111 12597913 gene
1 12629180 12629460 gene
1 11557980 11562059 gene
1 11471169 11472134 gene
1 11473567 11480066 gene
1 11482798 11484402 gene
1 11491254 11492369 gene
1 11492465 11493200 gene
1 11505430 11508918 gene
1 11540988 11543435 gene
1 11561989 11566208 gene
1 12791595 12795275 gene
1 12837617 12840191 gene
1 12871299 12872855 gene
1 12875942 12877236 gene
1 12801067 12804935 gene
1 13089972 13092597 gene
1 13127972 13136146 gene
1 13151555 13162399 gene
1 13102646 13106392 gene
1 13122829 13125534 gene
1 13136887 13139976 gene
1 13291751 13300008 gene
1 13302090 13302903 gene
1 13324756 13326281 gene
1 13345639 13345929 gene
1 13286717 13290641 gene
1 13348336 13349100 gene
1 13197693 13208933 gene
1 13284768 13288754 gene
1 13209054 13210976 gene
1 13270030 13273590 gene
1 13007651 13021131 gene
1 13026309 13029050 gene
1 13047519 13052954 gene
1 13034221 13038697 gene
1 13040749 13045197 gene
1 13516283 13520869 gene
1 13576226 13577319 gene
1 13582008 13589478 gene
1 13522908 13524012 gene
1 13521213 13522508 gene
1 12894388 12899115 gene
1 12909939 12915972 gene
1 12933222 12941305 gene
1 12944048 12952736 gene
1 12954704 12960257 gene
1 13434991 13442290 gene
1 13444053 13451949 gene
1 13464743 13468105 gene
1 13452021 13459246 gene
1 13733452 13735571 gene
1 13747322 13749805 gene
1 13770657 13777923 gene
1 13750157 13753896 gene
1 13757337 13758652 gene
1 14098545 14099981 gene
1 14164071 14166227 gene
1 14216428 14220700 gene
1 13989473 13991921 gene
1 14022516 14025576 gene
1 14031458 14038147 gene
1 14053395 14060033 gene
1 14063879 14066092 gene
1 14066492 14070327 gene
1 14073713 14077507 gene
1 13992488 13994911 gene
1 14001530 14004627 gene
1 13910142 13912085 gene
1 13974142 13983997 gene
1 13890998 13894901 gene
1 13899638 13908150 gene
1 14396525 14401609 gene
1 14390842 14393154 gene
1 14434416 14436843 gene
1 14526686 14532829 gene
1 14539685 14543308 gene
1 14559200 14565790 gene
1 13618678 13623660 gene
1 13627294 13630634 gene
1 13632188 13637955 gene
1 13592017 13610667 gene
1 13638835 13639906 gene
1 13640308 13641806 gene
1 13644060 13648615 gene
1 13655023 13657723 gene
1 13675122 13676890 gene
1 14285069 14288542 gene
1 14288820 14290066 gene
1 14290274 14290902 gene
1 14303943 14305745 gene
1 14305926 14307489 gene
1 14384074 14389341 gene
1 14291642 14292957 gene
1 14307371 14308937 gene
1 14332810 14336016 gene
1 14337620 14341342 gene
1 14343402 14345955 gene
1 14352891 14354628 gene
1 14640021 14642002 gene
1 14614546 14616427 gene
1 14658978 14662921 gene
1 14663915 14669517 gene
1 15028359 15029392 gene
1 15044301 15046757 gene
1 13845419 13848695 gene
1 13854782 13868481 gene
1 13870587 13877854 gene
1 13800015 13812192 gene
1 13815959 13821858 gene
1 13824903 13825989 gene
1 13880962 13889221 gene
1 14936693 14940378 gene
1 14941161 14946673 gene
1 14972025 14973600 gene
1 14894851 14903547 gene
1 14929049 14930536 gene
1 15132939 15137948 gene
1 15142292 15145680 gene
1 15145718 15146937 gene
1 14777343 14779761 gene
1 14715802 14718891 gene
1 14719026 14722874 gene
1 14728760 14731825 gene
1 14769627 14772566 gene
1 14756090 14756440 gene
1 15299841 15302663 gene
1 15311653 15314122 gene
1 15348635 15351844 gene
1 15365440 15369431 gene
1 15393836 15395931 gene
1 15399692 15404577 gene
1 15425349 15428291 gene
1 15440503 15443001 gene
1 15428254 15437454 gene
1 15217996 15220533 gene
1 15235592 15240407 gene
1 15178656 15190029 gene
1 15798434 15802034 gene
1 15589769 15592588 gene
1 15620809 15622163 gene
1 15643430 15649960 gene
1 15593109 15594848 gene
1 15599420 15601570 gene
1 15622181 15623810 gene
1 15493638 15497891 gene
1 15516585 15519769 gene
1 15564498 15568676 gene
1 15570250 15579694 gene
1 14782974 14790483 gene
1 14800384 14804242 gene
1 14818543 14826426 gene
1 14833036 14833598 gene
1 14833642 14834336 gene
1 14857647 14859553 gene
1 14807278 14812702 gene
1 14827138 14832449 gene
1 14835495 14842928 gene
1 14844791 14848383 gene
1 16202883 16209582 gene
1 16236762 16238218 gene
1 15747899 15760208 gene
1 15782827 15786100 gene
1 15906151 15907769 gene
1 15959827 15962499 gene
1 16454959 16468970 gene
1 16475363 16478999 gene
1 16283557 16291539 gene
1 16335929 16336665 gene
1 16366685 16370554 gene
1 16304526 16306125 gene
1 16317218 16323920 gene
1 16341091 16346554 gene
1 16785175 16787683 gene
1 16879725 16885941 gene
1 16757261 16761480 gene
1 16690378 16694437 gene
1 16089584 16092022 gene
1 16110824 16117833 gene
1 16161467 16164601 gene
1 16167166 16167666 gene
1 16167791 16170169 gene
1 16170334 16180773 gene
1 16183474 16189166 gene
1 16979013 16981733 gene
1 16982702 16989350 gene
1 16482858 16493421 gene
1 16512023 16514684 gene
1 16518571 16529977 gene
1 16535553 16538819 gene
1 16543879 16554542 gene
1 16566579 16569937 gene
1 17179265 17187041 gene
1 17196096 17200375 gene
1 17206436 17214001 gene
1 17357869 17386560 gene
1 17405709 17407487 gene
1 17411719 17412149 gene
1 17119377 17130684 gene
1 17302290 17305320 gene
1 16999956 17004465 gene
1 17031271 17037154 gene
1 17046658 17049345 gene
1 17054255 17056033 gene
1 17062152 17063660 gene
1 17003273 17003948 gene
1 17005798 17012915 gene
1 17741995 17742554 gene
1 17831133 17835666 gene
1 17849834 17850686 gene
1 17850738 17851105 gene
1 17851363 17855114 gene
1 16681328 16684017 gene
1 16599023 16603380 gene
1 16603387 16605577 gene
1 16615712 16621096 gene
1 16625542 16631560 gene
1 16631854 16636846 gene
1 17522386 17524860 gene
1 17546506 17547851 gene
1 18046106 18047123 gene
1 17987721 17994617 gene
1 17994629 17995561 gene
1 17997213 18000314 gene
1 18013436 18017499 gene
1 17987031 17987694 gene
1 17865123 17869295 gene
1 17869461 17887863 gene
1 17603079 17608147 gene
1 17654016 17655159 gene
1 18223614 18225693 gene
1 18271984 18275044 gene
1 18202218 18202810 gene
1 18202920 18204147 gene
1 18520819 18524865 gene
1 18568338 18569387 gene
1 18576010 18579092 gene
1 18557932 18560413 gene
1 18353888 18355784 gene
1 18334813 18335467 gene
1 18338429 18350840 gene
1 18356192 18361867 gene
1 18361895 18363444 gene
1 18364808 18368135 gene
1 18087117 18092231 gene
1 18123310 18125633 gene
1 18132499 18135063 gene
1 18136478 18138340 gene
1 18145022 18147045 gene
1 18147151 18150134 gene
1 18097731 18108958 gene
1 18964189 18966748 gene
1 18445784 18456361 gene
1 18400430 18404721 gene
1 18415971 18437376 gene
1 18702394 18704306 gene
1 18702266 18704830 gene
1 18706909 18709497 gene
1 18756248 18767484 gene
1 18690450 18693001 gene
1 19086487 19090496 gene
1 19108382 19113150 gene
1 19217037 19218816 gene
1 19239381 19240078 gene
1 18591595 18592607 gene
1 18627058 18629282 gene
1 18630648 18643804 gene
1 18655827 18656907 gene
1 18592641 18594869 gene
1 18597718 18606513 gene
1 18616266 18616974 gene
1 18645226 18648566 gene
1 19319932 19325469 gene
1 19348157 19352396 gene
1 19353907 19358439 gene
1 19335622 19342177 gene
1 19361632 19363545 gene
1 19365071 19368249 gene
1 19342967 19343581 gene
1 19352459 19352917 gene
1 19001963 19009210 gene
1 19009211 19016159 gene
1 19023459 19026653 gene
1 19387285 19389947 gene
1 19427061 19431527 gene
1 19457371 19460632 gene
1 19469831 19475232 gene
1 19465461 19467425 gene
1 19475100 19477458 gene
1 20014625 20020360 gene
1 19921678 19926659 gene
1 19926673 19928963 gene
1 19975493 19977227 gene
1 19597523 19601482 gene
1 19647003 19650716 gene
1 19682971 19684938 gene
1 19685618 19687454 gene
1 19600748 19602936 gene
1 19603224 19603811 gene
1 19603839 19609088 gene
1 19609296 19617479 gene
1 19619000 19625057 gene
1 19651575 19657884 gene
1 19674282 19674852 gene
1 19516029 19518227 gene
1 19525816 19527232 gene
1 19540346 19545764 gene
1 19573348 19577600 gene
1 19585594 19589533 gene
1 19490392 19493731 gene
1 20106459 20112406 gene
1 20112559 20113624 gene
1 20168492 20170928 gene
1 20162578 20168471 gene
1 19785409 19786284 gene
1 19786476 19790139 gene
1 19833460 19842542 gene
1 19880785 19887017 gene
1 20444495 20445652 gene
1 20447186 20448631 gene
1 20456147 20458272 gene
1 20213010 20217118 gene
1 20224637 20236738 gene
1 20217359 20220724 gene
1 20596234 20603909 gene
1 20644238 20645666 gene
1 20661138 20663306 gene
1 20353818 20358601 gene
1 20237329 20247809 gene
1 20263068 20264291 gene
1 20264460 20266123 gene
1 20326018 20328498 gene
1 20367006 20370036 gene
1 21033660 21034304 gene
1 21036634 21040514 gene
1 21062382 21063012 gene
1 20560602 20562220 gene
1 20528512 20531785 gene
1 20549562 20554220 gene
1 20702769 20704446 gene
1 20720492 20722693 gene
1 20764961 20769264 gene
1 21189550 21190795 gene
1 21192263 21196000 gene
1 21248175 21254352 gene
1 19693759 19698255 gene
1 19731348 19737161 gene
1 19772597 19776411 gene
1 19740623 19764454 gene
1 21311687 21314471 gene
1 21314826 21315375 gene
1 21318506 21326274 gene
1 21354742 21356604 gene
1 21345896 21349403 gene
1 21368978 21370902 gene
1 21621074 21622217 gene
1 21623450 21625755 gene
1 21660159 21661302 gene
1 21662535 21664855 gene
1 20789957 20796489 gene
1 20811728 20814589 gene
1 20814716 20815633 gene
1 20769342 20772577 gene
1 20773694 20779735 gene
1 20780647 20786146 gene
1 20797385 20800049 gene
1 20816362 20818031 gene
1 20861655 20863986 gene
1 21838716 21843728 gene
1 21861784 21864000 gene
1 21791339 21796849 gene
1 21691947 21694128 gene
1 21706081 21708294 gene
1 21728424 21735801 gene
1 21772761 21774248 gene
1 21784833 21788149 gene
1 22082252 22084428 gene
1 22018559 22021190 gene
1 22021275 22021837 gene
1 22021988 22022331 gene
1 20905552 20909359 gene
1 20919767 20925232 gene
1 20897284 20903123 gene
1 20949504 20950244 gene
1 22401069 22401192 gene
1 22402919 22410226 gene
1 22451141 22453320 gene
1 22453170 22455918 gene
1 22481425 22484028 gene
1 22106910 22109054 gene
1 22139509 22141704 gene
1 22142024 22142589 gene
1 22152065 22154657 gene
1 22155913 22159917 gene
1 22085236 22096670 gene
1 22127832 22129381 gene
1 21078794 21085811 gene
1 21086191 21095623 gene
1 21142888 21145325 gene
1 22696488 22704330 gene
1 21949992 21953383 gene
1 21978427 21980475 gene
1 21984019 21987853 gene
1 21880271 21884236 gene
1 21954553 21958406 gene
1 22593090 22594886 gene
1 22614344 22616517 gene
1 22636581 22640838 gene
1 22647545 22653368 gene
1 22600421 22602044 gene
1 22619997 22620781 gene
1 22655322 22661552 gene
1 22670947 22672986 gene
1 22676900 22678470 gene
1 21415566 21417721 gene
1 21417955 21421405 gene
1 21421530 21423739 gene
1 21439583 21442574 gene
1 22797794 22802539 gene
1 22875480 22882005 gene
1 22845146 22851800 gene
1 22851946 22853193 gene
1 22859152 22863726 gene
1 22544547 22551024 gene
1 22558065 22564356 gene
1 22568028 22571419 gene
1 22575415 22583405 gene
1 22519333 22522786 gene
1 22587124 22589575 gene
1 22567443 22567887 gene
1 23250931 23251349 gene
1 23270339 23273765 gene
1 23286800 23289735 gene
1 23213163 23213978 gene
1 23324357 23326047 gene
1 23291886 23292785 gene
1 23292884 23295158 gene
1 23299266 23301074 gene
1 23307481 23308840 gene
1 23326245 23329809 gene
1 23342929 23344044 gene
1 23140592 23142577 gene
1 23146029 23151472 gene
1 23160318 23164803 gene
1 23100314 23104084 gene
1 23152268 23156336 gene
1 23169571 23173592 gene
1 22986754 23001697 gene
1 23004906 23007921 gene
1 23009566 23012639 gene
1 23021727 23024549 gene
1 23064755 23068471 gene
1 23086055 23088643 gene
1 23068485 23069874 gene
1 22185224 22192097 gene
1 22240120 22249227 gene
1 23496810 23500338 gene
1 23574955 23578459 gene
1 23864623 23868804 gene
1 23825738 23828099 gene
1 23860528 23862235 gene
1 23925994 23928919 gene
1 23954916 23955997 gene
1 23696870 23699341 gene
1 23710834 23711773 gene
1 23775990 23778471 gene
1 23748265 23751956 gene
1 23782510 23785340 gene
1 23585858 23588175 gene
1 23588416 23591645 gene
1 23594931 23599029 gene
1 23600105 23601998 gene
1 23607423 23612046 gene
1 23659044 23661302 gene
1 24209373 24214190 gene
1 24218913 24227438 gene
1 24066174 24073658 gene
1 24044576 24049687 gene
1 24059285 24065145 gene
1 22919174 22927371 gene
1 22882860 22895334 gene
1 22938187 22942844 gene
1 22946112 22962691 gene
1 24096014 24107363 gene
1 24116516 24121253 gene
1 24122861 24125159 gene
1 24130451 24134513 gene
1 24392675 24396245 gene
1 24389352 24390635 gene
1 24454828 24455682 gene
1 24457031 24461452 gene
1 24405503 24406750 gene
1 24329912 24332499 gene
1 24383309 24388112 gene
1 24301864 24303436 gene
1 24308737 24310501 gene
1 24857306 24857796 gene
1 24865564 24866848 gene
1 23406344 23408311 gene
1 23412282 23414670 gene
1 23445713 23448799 gene
1 23410601 23416919 gene
1 23417860 23423359 gene
1 23430063 23434895 gene
1 23450821 23454694 gene
1 23461589 23465643 gene
1 23470572 23472233 gene
1 25035387 25039882 gene
1 25063639 25065716 gene
1 24936600 24939385 gene
1 24959900 24966398 gene
1 24581413 24583062 gene
1 24616759 24622638 gene
1 24629529 24630195 gene
1 24659670 24660569 gene
1 24496213 24500023 gene
1 24515853 24519665 gene
1 24521832 24525209 gene
1 24558982 24561957 gene
1 25240776 25246335 gene
1 25092573 25096366 gene
1 25169838 25170970 gene
1 25173034 25175716 gene
1 25175772 25176717 gene
1 25097872 25098768 gene
1 25099572 25102275 gene
1 25135194 25138612 gene
1 25182560 25185241 gene
1 25347267 25353134 gene
1 25998769 26000783 gene
1 25566174 25572269 gene
1 25529337 25531453 gene
1 25573707 25580605 gene
1 25831507 25835972 gene
1 25932693 25941336 gene
1 25945354 25949601 gene
1 25955059 25959606 gene
1 25964844 25967116 gene
1 26678242 26680276 gene
1 26180266 26185228 gene
1 26196008 26198037 gene
1 26243762 26250858 gene
1 26263706 26266338 gene
1 26900552 26903845 gene
1 26903916 26907272 gene
1 26920972 26922180 gene
1 26818631 26822708 gene
1 26828520 26833790 gene
1 26841759 26845837 gene
1 26848702 26853229 gene
1 26858058 26860015 gene
1 26862578 26867696 gene
1 26870915 26875380 gene
1 26875492 26877219 gene
1 26992009 27004723 gene
1 27000853 27002887 gene
1 27003004 27010564 gene
1 27026647 27032422 gene
1 25393626 25403273 gene
1 25406437 25409264 gene
1 25424931 25427744 gene
1 25427988 25429192 gene
1 25454924 25457737 gene
1 25457981 25459185 gene
1 27418269 27428716 gene
1 27389817 27392708 gene
1 27433599 27440780 gene
1 27440942 27441442 gene
1 27441511 27446158 gene
1 27258871 27262983 gene
1 27194355 27196082 gene
1 27211000 27215118 gene
1 27218023 27224178 gene
1 27227022 27235573 gene
1 27285165 27287009 gene
1 27143426 27147888 gene
1 27121233 27129253 gene
1 27147161 27154597 gene
1 27154686 27156767 gene
1 27176586 27177800 gene
1 26395730 26400583 gene
1 26409812 26414605 gene
1 26422249 26426260 gene
1 26434301 26436901 gene
1 26471201 26475250 gene
1 27887649 27893465 gene
1 27893551 27903727 gene
1 28082798 28085265 gene
1 26069004 26082323 gene
1 26177525 26179938 gene
1 26136776 26139256 gene
1 26165262 26168875 gene
1 28100720 28102696 gene
1 28107490 28111754 gene
1 28128715 28129931 gene
1 28308284 28311590 gene
1 27801810 27809653 gene
1 27846174 27852043 gene
1 27859538 27867949 gene
1 27822633 27831885 gene
1 27852185 27855558 gene
1 27772785 27779524 gene
1 27715324 27730473 gene
1 28603558 28610846 gene
1 28524720 28525897 gene
1 28521050 28522100 gene
1 28534447 28540926 gene
1 28704612 28712562 gene
1 28190054 28192529 gene
1 28193572 28195092 gene
1 28244089 28248609 gene
1 28203155 28208110 gene
1 28249603 28258559 gene
1 28260228 28267322 gene
1 28374752 28404364 gene
1 28405428 28407281 gene
1 29152233 29160450 gene
1 29101563 29114356 gene
1 29161942 29163598 gene
1 29164203 29167448 gene
1 28995036 29003788 gene
1 29040687 29041248 gene
1 29073678 29078802 gene
1 29486954 29488338 gene
1 29208876 29212430 gene
1 29258256 29272673 gene
1 29272765 29277542 gene
1 29277566 29277965 gene
1 29278922 29281832 gene
1 29215147 29225076 gene
1 29282236 29283620 gene
1 29285538 29286520 gene
1 29316704 29320766 gene
1 27348497 27352423 gene
1 27352507 27356556 gene
1 27359187 27362337 gene
1 27331460 27339971 gene
1 27366884 27368895 gene
1 29490222 29505175 gene
1 27624337 27637728 gene
1 27584392 27600422 gene
1 27600579 27612092 gene
1 30129796 30134583 gene
1 28824357 28830417 gene
1 28833639 28834061 gene
1 28843612 28844410 gene
1 29934470 29936896 gene
1 29974414 29979357 gene
1 29916754 29918358 gene
1 30553170 30556758 gene
1 30405732 30408043 gene
1 29718259 29725811 gene
1 29703536 29710326 gene
1 29728530 29733171 gene
1 30831516 30835522 gene
1 29797177 29800222 gene
1 29809014 29813510 gene
1 31371788 31373349 gene
1 31361222 31368616 gene
1 31637649 31641548 gene
1 30287609 30292080 gene
1 30330969 30331796 gene
1 30367390 30372799 gene
1 30346277 30354468 gene
1 31055841 31069188 gene
1 32446868 32448950 gene
1 32488351 32491421 gene
1 32491710 32497281 gene
1 32758095 32760937 gene
1 32765701 32769464 gene
1 32896473 32900088 gene
1 32936015 32938457 gene
1 32919127 32921350 gene
1 32917166 32918068 gene
1 33159226 33162788 gene
1 33185937 33188576 gene
1 29554203 29568023 gene
1 29568282 29572065 gene
1 29593869 29596447 gene
1 29598016 29607522 gene
1 29654633 29659834 gene
1 29628695 29633492 gene
1 33172543 33178968 gene
1 33203672 33206036 gene
1 31953403 31956592 gene
1 30622450 30629358 gene
1 33375119 33378187 gene
1 33378315 33400408 gene
1 31382580 31403355 gene
1 34006802 34013885 gene
1 34044309 34047546 gene
1 33921169 33923522 gene
1 33923700 33925435 gene
1 33925525 33927777 gene
1 34225493 34226793 gene
1 34251985 34256079 gene
1 34886913 34889849 gene
1 34586849 34587609 gene
1 34588677 34589437 gene
1 34589443 34599428 gene
1 34617934 34621439 gene
1 35281000 35283540 gene
1 35352604 35357521 gene
1 33753915 33754511 gene
1 33754514 33758489 gene
1 35578650 35623947 gene
1 35958399 35960010 gene
1 35960482 35961701 gene
1 35952534 35953357 gene
1 34293046 34300832 gene
1 34309243 34310996 gene
1 36400639 36404957 gene
1 36790496 36793241 gene
1 36807428 36808362 gene
1 36810829 36811554 gene
1 33486151 33510679 gene
1 35825975 35836919 gene
1 37009581 37011326 gene
1 37326321 37328016 gene
1 35471275 35475982 gene
1 36691910 36696757 gene
1 37694551 37696197 gene
1 37531462 37532654 gene
1 37537388 37540129 gene
1 36950124 36950532 gene
1 36953324 36956822 gene
1 40090273 40092371 gene
1 39862109 39864220 gene
1 40818896 40820225 gene
1 40325631 40329129 gene
1 41491594 41493993 gene
1 41508765 41521558 gene
1 41522581 41523916 gene
1 40203559 40205665 gene
1 40223907 40225099 gene
1 40263941 40271847 gene
1 42760190 42762214 gene
1 43216212 43218436 gene
1 42530127 42532348 gene
1 42508958 42511107 gene
1 42511337 42520488 gene
1 42508700 42508952 gene
1 43947650 43949949 gene
1 43988763 43989986 gene
1 43990006 43992939 gene
1 44044815 44046564 gene
1 44283003 44285496 gene
1 44274305 44287651 gene
1 44348931 44349467 gene
1 44350033 44352783 gene
1 44325943 44328693 gene
1 37208262 37223226 gene
1 44732269 44736482 gene
1 33351478 33358254 gene
1 44993870 44995243 gene
1 45009869 45012285 gene
1 45098645 45102091 gene
1 45136357 45139299 gene
1 45105998 45109024 gene
1 45139476 45143447 gene
1 44934694 44938880 gene
1 44925134 44926376 gene
1 44974665 44982868 gene
1 42608077 42615667 gene
1 42628337 42629093 gene
1 42645825 42652852 gene
1 45198053 45199641 gene
1 45199851 45205997 gene
1 43818247 43826104 gene
1 43859595 43864063 gene
1 43864524 43872514 gene
1 45322780 45331031 gene
1 45332115 45338022 gene
1 45925577 45930523 gene
1 46750478 46751636 gene
1 46799375 46800779 gene
1 47017403 47024114 gene
1 47167750 47173234 gene
1 45859046 45864879 gene
1 45794225 45796206 gene
1 45844265 45845178 gene
1 46297686 46305147 gene
1 46308352 46314709 gene
1 46314731 46316204 gene
1 47637841 47639009 gene
1 46425437 46430746 gene
1 46389053 46393300 gene
1 47864033 47865552 gene
1 47810849 47895007 gene
1 47954627 47958647 gene
1 47699806 47701535 gene
1 47711604 47767868 gene
1 47307636 47397457 gene
1 47429986 47435748 gene
1 48810223 48813796 gene
1 48814463 48821697 gene
1 48852684 48853556 gene
1 48884435 48886752 gene
1 48886937 48888224 gene
1 48853698 48854675 gene
1 48982364 48986219 gene
1 48988583 48990173 gene
1 48992558 48995347 gene
1 49032668 49037232 gene
1 49157009 49158929 gene
1 49228822 49236399 gene
1 49532094 49532401 gene
1 49537431 49538832 gene
1 49538970 49541799 gene
1 49549426 49557678 gene
1 49857441 49860539 gene
1 49956808 49959524 gene
1 49445078 49449772 gene
1 49453741 49455910 gene
1 49465395 49474656 gene
1 49468134 49469906 gene
1 48302244 48302915 gene
1 48303482 48304925 gene
1 48306848 48314173 gene
1 48318462 48323010 gene
1 48326501 48328392 gene
1 49624638 49630901 gene
1 49599631 49618351 gene
1 50135316 50138417 gene
1 50172910 50176721 gene
1 50273223 50278733 gene
1 46242285 46248129 gene
1 46199235 46208391 gene
1 46274083 46288773 gene
1 51062180 51065808 gene
1 50594128 50607566 gene
1 50629911 50647842 gene
1 51089703 51091864 gene
1 50019521 50022284 gene
1 50024428 50028168 gene
1 50071585 50072904 gene
1 50080622 50082663 gene
1 50030711 50031828 gene
1 50798391 50803493 gene
1 50803808 50810533 gene
1 50690984 50694835 gene
1 50707371 50709910 gene
1 50750380 50758429 gene
1 50900910 50903458 gene
1 50882647 50886905 gene
1 50890418 50893624 gene
1 50978200 50980438 gene
1 50890138 50890344 gene
1 51635791 51640624 gene
1 51679074 51679444 gene
1 51711616 51713414 gene
1 51775296 51778936 gene
1 51769830 51773089 gene
1 52137207 52138924 gene
1 51450151 51452829 gene
1 52076785 52085590 gene
1 52020271 52025183 gene
1 52046547 52048441 gene
1 51212823 51214123 gene
1 51214420 51215832 gene
1 51217405 51234439 gene
1 51256702 51259725 gene
1 51882180 51886016 gene
1 52579209 52581656 gene
1 51503521 51519424 gene
1 51519528 51524299 gene
1 52225450 52231910 gene
1 52239982 52243185 gene
1 52603307 52603969 gene
1 52605015 52606129 gene
1 52606552 52611130 gene
1 52682403 52683806 gene
1 52602620 52603250 gene
1 53049644 53054441 gene
1 53056893 53058806 gene
1 53103723 53105044 gene
1 52290049 52293026 gene
1 52301831 52306879 gene
1 52310260 52315811 gene
1 52319129 52320304 gene
1 53222808 53227002 gene
1 52387475 52400999 gene
1 52411785 52418899 gene
1 52461802 52464997 gene
1 53446733 53449347 gene
1 53488148 53488907 gene
1 52728189 52737567 gene
1 52688873 52692451 gene
1 53598252 53604554 gene
1 53603912 53604738 gene
1 52970061 52978045 gene
1 52900353 52906436 gene
1 52907664 52910070 gene
1 52911591 52913943 gene
1 52965017 52969117 gene
1 53781998 53786965 gene
1 53788324 53791198 gene
1 53843908 53855931 gene
1 53796480 53799741 gene
1 53856155 53860485 gene
1 52776949 52781429 gene
1 52813635 52818080 gene
1 52882404 52884761 gene
1 52818303 52823563 gene
1 54132613 54136510 gene
1 53507157 53511185 gene
1 53511351 53512038 gene
1 53514534 53516341 gene
1 53540832 53542375 gene
1 48174627 48182967 gene
1 48207730 48210865 gene
1 48185121 48185689 gene
1 54021639 54026676 gene
1 54028729 54029692 gene
1 54039571 54042644 gene
1 54081519 54083780 gene
1 54489842 54494644 gene
1 54193148 54196899 gene
1 54210694 54216915 gene
1 54219925 54224630 gene
1 54761114 54764518 gene
1 53889014 53894778 gene
1 53905795 53908967 gene
1 53976225 53977892 gene
1 53978170 53981402 gene
1 48533583 48537247 gene
1 54993053 54995514 gene
1 54995529 55003088 gene
1 55006026 55011942 gene
1 55685820 55687982 gene
1 55587320 55593033 gene
1 54581877 54592727 gene
1 54619926 54621557 gene
1 54629690 54630426 gene
1 55393269 55395049 gene
1 55395064 55396580 gene
1 55403176 55405915 gene
1 55446795 55449340 gene
1 55449455 55458749 gene
1 55927610 55929511 gene
1 54848233 54851801 gene
1 54868321 54872321 gene
1 54824269 54830459 gene
1 55286828 55289060 gene
1 55371378 55375065 gene
1 55378549 55379606 gene
1 55879033 55882343 gene
1 55789760 55792589 gene
1 55821930 55825655 gene
1 55842970 55845736 gene
1 56026626 56028851 gene
1 55997500 56001767 gene
1 56029440 56032462 gene
1 56092822 56096938 gene
1 56110304 56117989 gene
1 56128128 56131950 gene
1 54944164 54950772 gene
1 54951936 54953967 gene
1 54974824 54978201 gene
1 54980449 54985012 gene
1 54891189 54893669 gene
1 54899884 54904150 gene
1 54938130 54938786 gene
1 54964005 54967570 gene
1 54985640 54988975 gene
1 54932653 54933050 gene
1 56332561 56335067 gene
1 56339573 56342745 gene
1 56285455 56287902 gene
1 56305617 56307520 gene
1 55140624 55152854 gene
1 55164251 55173556 gene
1 55688363 55688799 gene
1 55689091 55691387 gene
1 55740281 55741840 gene
1 56378744 56385227 gene
1 56389015 56391784 gene
1 56440162 56443737 gene
1 56400015 56403393 gene
1 56425962 56437723 gene
1 57022492 57024117 gene
1 57057132 57061947 gene
1 56722151 56723979 gene
1 56725728 56736706 gene
1 56738014 56740185 gene
1 56760079 56764628 gene
1 56764861 56767898 gene
1 56771404 56772163 gene
1 57266097 57270173 gene
1 57286798 57289051 gene
1 56184127 56191492 gene
1 56250371 56255035 gene
1 56192130 56199942 gene
1 56201402 56206328 gene
1 56224365 56228109 gene
1 56239902 56244540 gene
1 56518238 56529102 gene
1 56533004 56534858 gene
1 56571487 56573445 gene
1 56583399 56588385 gene
1 57145567 57146619 gene
1 57149136 57155818 gene
1 56604902 56608100 gene
1 56630835 56634479 gene
1 56641461 56643060 gene
1 56648604 56650976 gene
1 56868434 56869142 gene
1 56784797 56785108 gene
1 56785456 56791809 gene
1 56794323 56796275 gene
1 56806056 56812426 gene
1 57607017 57609221 gene
1 57609897 57610827 gene
1 57491952 57494908 gene
1 56893668 56902322 gene
1 56911773 56915432 gene
1 56922965 56924597 gene
1 56974927 56979806 gene
1 57397153 57399702 gene
1 57445957 57451955 gene
1 57452111 57458602 gene
1 57404348 57406035 gene
1 57861614 57862737 gene
1 57784550 57788342 gene
1 57876517 57880289 gene
1 58473698 58476482 gene
1 58182675 58187720 gene
1 58189586 58190657 gene
1 58098669 58102272 gene
1 58102311 58104659 gene
1 58172608 58173788 gene
1 57290944 57292805 gene
1 57313844 57314962 gene
1 57315034 57316327 gene
1 57321265 57321875 gene
1 57343041 57346483 gene
1 57349313 57352755 gene
1 57355100 57361851 gene
1 57369931 57372600 gene
1 57737512 57740932 gene
1 57782395 57784530 gene
1 57674577 57689648 gene
1 57689707 57692342 gene
1 57940566 57942995 gene
1 57968703 57977418 gene
1 57964223 57965191 gene
1 58895325 58900837 gene
1 58923915 58926675 gene
1 58931279 58936534 gene
1 58386326 58388954 gene
1 58268370 58269137 gene
1 58270907 58271327 gene
1 58272417 58274657 gene
1 58380507 58382533 gene
1 58991043 58997337 gene
1 59020763 59023927 gene
1 59068576 59073967 gene
1 59290617 59292652 gene
1 58677531 58681504 gene
1 58775200 58777771 gene
1 59503392 59507656 gene
1 59533415 59534184 gene
1 58537589 58539783 gene
1 59423935 59427877 gene
1 59464524 59466249 gene
1 59462771 59463073 gene
1 59910858 59912539 gene
1 59939648 59942929 gene
1 59604379 59608374 gene
1 59616915 59619222 gene
1 59639984 59644526 gene
1 59241186 59252587 gene
1 59232380 59236616 gene
1 60422797 60426227 gene
1 60094040 60095498 gene
1 60095253 60097783 gene
1 60101130 60102094 gene
1 60114957 60118851 gene
1 60119457 60120222 gene
1 60143161 60148572 gene
1 58815698 58817538 gene
1 58879251 58881380 gene
1 58782609 58782947 gene
1 58799919 58801614 gene
1 58807682 58811363 gene
1 59696862 59699579 gene
1 59712850 59716255 gene
1 59763921 59768042 gene
1 59771034 59776558 gene
1 59778284 59784128 gene
1 60743738 60746871 gene
1 60779579 60780733 gene
1 60263090 60266518 gene
1 60268634 60272510 gene
1 60273753 60275057 gene
1 60276504 60282234 gene
1 59785860 59792533 gene
1 59819539 59829013 gene
1 59851997 59855590 gene
1 59874394 59879109 gene
1 59880408 59885242 gene
1 59887488 59889517 gene
1 59794839 59798011 gene
1 61181943 61182530 gene
1 60795676 60801157 gene
1 60855263 60857893 gene
1 60872877 60877478 gene
1 60859880 60866395 gene
1 60866399 60868124 gene
1 60988295 60989886 gene
1 61003322 61005407 gene
1 61086154 61089230 gene
1 61054716 61056500 gene
1 61057109 61060773 gene
1 60318064 60321884 gene
1 60326682 60329152 gene
1 60349674 60353180 gene
1 60331829 60338562 gene
1 60518180 60526347 gene
1 60537052 60539129 gene
1 60561904 60573060 gene
1 61427806 61430513 gene
1 61458490 61463129 gene
1 61397229 61398097 gene
1 61474506 61478820 gene
1 61563484 61567675 gene
1 61579223 61583926 gene
1 60880890 60893542 gene
1 60606451 60612555 gene
1 60615711 60617297 gene
1 60627876 60635017 gene
1 60641481 60646504 gene
1 60670334 60675960 gene
1 60635644 60640081 gene
1 60647456 60662164 gene
1 60676527 60681577 gene
1 61304234 61310080 gene
1 61314537 61316469 gene
1 61329356 61331708 gene
1 61355254 61360428 gene
1 61374982 61378137 gene
1 61332227 61338018 gene
1 61343480 61347447 gene
1 61360612 61368446 gene
1 59974485 59984235 gene
1 59984448 59987317 gene
1 59996708 60000554 gene
1 60002226 60004747 gene
1 60054149 60056848 gene
1 60076882 60078037 gene
1 60078785 60080901 gene
1 60005086 60006635 gene
1 60024186 60027353 gene
1 60029201 60029671 gene
1 60031829 60032385 gene
1 60034129 60036691 gene
1 60042840 60044746 gene
1 61589979 61595205 gene
1 61618932 61623413 gene
1 61596892 61601775 gene
1 61604686 61605170 gene
1 61606366 61610021 gene
1 61630015 61634427 gene
1 61641663 61644704 gene
1 61648119 61655980 gene
1 61659405 61664210 gene
1 61664812 61667421 gene
1 61605181 61605517 gene
1 61894944 61901269 gene
1 61903775 61909222 gene
1 61929000 61942532 gene
1 61942574 61944078 gene
1 61954826 61958912 gene
1 61908891 61912836 gene
1 61922344 61923273 gene
1 61944751 61946478 gene
1 61972145 61976974 gene
1 61810884 61813415 gene
1 61813447 61816518 gene
1 61825577 61833061 gene
1 61851035 61865654 gene
1 61796872 61801451 gene
1 61865693 61870894 gene
1 61817119 61819658 gene
1 61805771 61806829 gene
1 61722739 61724967 gene
1 61688775 61695674 gene
1 61698614 61703997 gene
1 61706799 61721934 gene
1 61744428 61746698 gene
1 61747016 61754311 gene
1 62705921 62708215 gene
1 62726720 62731008 gene
1 62514052 62518985 gene
1 62566439 62570976 gene
1 62489234 62492048 gene
1 62492601 62496398 gene
1 62496718 62498616 gene
1 62506989 62507693 gene
1 62507749 62511699 gene
1 62520007 62530675 gene
1 62571767 62574223 gene
1 63083731 63088512 gene
1 62113299 62116536 gene
1 62118724 62120292 gene
1 62149179 62151104 gene
1 62156397 62158849 gene
1 62175957 62180487 gene
1 62123989 62126054 gene
1 62145316 62146608 gene
1 62159857 62164132 gene
1 61981255 61988565 gene
1 61990645 62003628 gene
1 62048498 62059808 gene
1 62066107 62070789 gene
1 62072763 62075151 gene
1 62077778 62079384 gene
1 63566659 63568265 gene
1 63568290 63572267 gene
1 62814707 62827342 gene
1 62831694 62837003 gene
1 62838675 62842953 gene
1 62843460 62846885 gene
1 62849387 62851084 gene
1 62862880 62869303 gene
1 62869547 62871091 gene
1 63162234 63166955 gene
1 63125614 63130006 gene
1 63143089 63149505 gene
1 63172360 63178295 gene
1 63382253 63382873 gene
1 63468443 63472997 gene
1 63397352 63399347 gene
1 63406238 63408734 gene
1 63388097 63395479 gene
1 63653685 63656707 gene
1 63584862 63593112 gene
1 63378155 63380976 gene
1 63298671 63301347 gene
1 63313384 63325027 gene
1 63349837 63355189 gene
1 62399645 62402783 gene
1 62415427 62423439 gene
1 62423696 62430872 gene
1 62445002 62445504 gene
1 62453257 62457603 gene
1 62463917 62469786 gene
1 62481776 62485195 gene
1 62485233 62487559 gene
1 62387781 62394337 gene
1 62394425 62397885 gene
1 62432936 62433717 gene
1 62433741 62441421 gene
1 62471378 62477550 gene
1 62596632 62599852 gene
1 62625796 62628999 gene
1 62651350 62657193 gene
1 62578124 62586749 gene
1 62588647 62594938 gene
1 62630097 62634311 gene
1 62637302 62639771 gene
1 62639899 62644814 gene
1 62658260 62661524 gene
1 62674676 62675747 gene
1 62604214 62604885 gene
1 62960055 62965557 gene
1 62965859 62973623 gene
1 62948537 62961282 gene
1 62972512 62974442 gene
1 64609133 64613394 gene
1 64674061 64675245 gene
1 64606469 64606680 gene
1 64677823 64681417 gene
1 64687578 64692381 gene
1 63927614 63931749 gene
1 63886243 63895950 gene
1 63908933 63913537 gene
1 64488966 64491333 gene
1 64505886 64509658 gene
1 64531233 64532699 gene
1 64555134 64560582 gene
1 64569427 64572810 gene
1 64578308 64580047 gene
1 63213215 63217386 gene
1 63185304 63199337 gene
1 63247992 63249849 gene
1 64868176 64882977 gene
1 62188123 62199928 gene
1 62202058 62210944 gene
1 62234637 62243205 gene
1 63712297 63715457 gene
1 63724975 63729000 gene
1 63738118 63741813 gene
1 63690423 63694446 gene
1 63695874 63700515 gene
1 63703983 63711226 gene
1 63741730 63747147 gene
1 63748408 63753818 gene
1 63758997 63760065 gene
1 63766742 63768376 gene
1 64315687 64325332 gene
1 64329096 64330445 gene
1 64351940 64357736 gene
1 64379428 64383145 gene
1 64297132 64302084 gene
1 64383736 64389275 gene
1 64974520 64976600 gene
1 64882415 64890931 gene
1 64929171 64931949 gene
1 64984905 64987221 gene
1 65445391 65452352 gene
1 65085988 65090158 gene
1 65170868 65175244 gene
1 65140530 65145585 gene
1 65025065 65029239 gene
1 65061499 65063010 gene
1 65069632 65073191 gene
1 65079587 65084972 gene
1 62270156 62276738 gene
1 62324188 62327236 gene
1 62327806 62330473 gene
1 62376897 62386166 gene
1 62289962 62294351 gene
1 62297869 62307675 gene
1 62315429 62316403 gene
1 62316540 62321094 gene
1 62333066 62348199 gene
1 61184834 61210515 gene
1 61257922 61261310 gene
1 65272805 65283434 gene
1 65286812 65290611 gene
1 65327700 65330479 gene
1 65332554 65334581 gene
1 65341481 65345524 gene
1 65291770 65296284 gene
1 65323633 65325082 gene
1 65335171 65338045 gene
1 65344661 65347856 gene
1 64024744 64027718 gene
1 64033985 64037312 gene
1 64060360 64065611 gene
1 64029200 64033034 gene
1 64038196 64044216 gene
1 64044899 64048235 gene
1 64054317 64056760 gene
1 64066142 64074873 gene
1 64077583 64079820 gene
1 64085502 64087133 gene
1 65184333 65185955 gene
1 65187361 65189339 gene
1 65228381 65232960 gene
1 65235432 65238743 gene
1 65261864 65268260 gene
1 65190994 65192673 gene
1 65194644 65198057 gene
1 65219837 65226331 gene
1 64098863 64105889 gene
1 64122237 64131023 gene
1 64158459 64160717 gene
1 64135300 64139473 gene
1 64139720 64140313 gene
1 64143628 64157885 gene
1 64161506 64163468 gene
1 64173526 64178314 gene
1 63821195 63837693 gene
1 63870410 63878258 gene
1 64391651 64393983 gene
1 64427285 64433054 gene
1 64416089 64418803 gene
1 64432875 64448895 gene
1 64452129 64482046 gene
1 65456039 65459149 gene
1 65483147 65501704 gene
1 65515918 65520879 gene
1 65574514 65578010 gene
1 65503259 65505097 gene
1 65520791 65528315 gene
1 65555381 65557752 gene
1 65580985 65584473 gene
10 71444 73238 gene
10 93844 100409 gene
10 138177 143677 gene
10 147510 149341 gene
10 101991 104022 gene
10 162317 164663 gene
10 170059 173360 gene
10 196354 197367 gene
10 203787 208066 gene
10 225477 229392 gene
10 230420 231286 gene
10 236213 239839 gene
10 197270 200959 gene
10 263192 271472 gene
10 250530 258566 gene
10 281086 285131 gene
10 304527 305338 gene
10 308150 313598 gene
10 320072 326053 gene
10 326992 328526 gene
10 328782 330502 gene
10 343355 351080 gene
10 361089 364144 gene
10 369666 371890 gene
10 351275 352908 gene
10 384867 388906 gene
10 389644 395352 gene
10 396315 398456 gene
10 403540 406943 gene
10 408208 408444 gene
10 412723 415637 gene
10 480827 482689 gene
10 415599 422788 gene
10 425732 431617 gene
10 438500 439935 gene
10 556001 557339 gene
10 485014 490882 gene
10 494453 499784 gene
10 515364 516870 gene
10 548187 566632 gene
10 596355 600075 gene
10 612097 622515 gene
10 626532 628610 gene
10 593103 594133 gene
10 601251 608556 gene
10 630618 634321 gene
10 646472 651435 gene
10 652871 656616 gene
10 670952 678597 gene
10 681096 682808 gene
10 706338 711612 gene
10 697973 698452 gene
10 701696 702037 gene
10 712185 714826 gene
10 746806 752496 gene
10 789204 793828 gene
10 827252 834484 gene
10 838163 846186 gene
10 846204 848126 gene
10 937112 941878 gene
10 945538 952054 gene
10 863577 870547 gene
10 874637 877637 gene
10 910006 911824 gene
10 913805 919794 gene
10 933034 936634 gene
10 956827 964063 gene
10 994260 998361 gene
10 981590 990728 gene
10 1012987 1023187 gene
10 1087264 1093270 gene
10 1114258 1115693 gene
10 1139934 1150500 gene
10 1184244 1189031 gene
10 1154283 1159687 gene
10 1189802 1193593 gene
10 1205920 1217993 gene
10 1292668 1295212 gene
10 1295346 1297189 gene
10 1302434 1304854 gene
10 1315838 1319837 gene
10 1319965 1321536 gene
10 1339664 1346516 gene
10 1347799 1354105 gene
10 1362258 1372411 gene
10 1396926 1405213 gene
10 1439891 1440970 gene
10 1500188 1503026 gene
10 1524556 1526163 gene
10 1544216 1547078 gene
10 1513882 1521553 gene
10 1587768 1589513 gene
10 1613311 1616364 gene
10 1633155 1635722 gene
10 1639663 1651813 gene
10 1597048 1610020 gene
10 1684074 1688934 gene
10 1709244 1717408 gene
10 1724241 1728273 gene
10 1748671 1753544 gene
10 1704681 1708004 gene
10 1830080 1832147 gene
10 1866904 1869173 gene
10 1754505 1762313 gene
10 1763911 1771521 gene
10 1773435 1779827 gene
10 1785785 1791817 gene
10 1801979 1803439 gene
10 1803571 1804927 gene
10 1820468 1824364 gene
10 1858345 1860581 gene
10 1878372 1899798 gene
10 1899929 1902591 gene
10 1914272 1914625 gene
10 1937443 1943589 gene
10 1947621 1948807 gene
10 1950578 1960447 gene
10 1903543 1903899 gene
10 1904443 1908749 gene
10 1919113 1919460 gene
10 1926603 1933206 gene
10 1923173 1923993 gene
10 1992744 2016075 gene
10 2032026 2036648 gene
10 2045618 2053669 gene
10 2077513 2078608 gene
10 2097525 2102169 gene
10 2126107 2134245 gene
10 2134513 2135479 gene
10 2158221 2163226 gene
10 2169871 2173813 gene
10 2102843 2104522 gene
10 2174811 2180090 gene
10 2182572 2189967 gene
10 2221161 2225067 gene
10 2236651 2249586 gene
10 2263016 2266843 gene
10 2196707 2199675 gene
10 2208545 2209590 gene
10 2210762 2211683 gene
10 2192390 2193211 gene
10 2307152 2311461 gene
10 2357957 2362566 gene
10 2367035 2374921 gene
10 2386437 2388784 gene
10 2292614 2293096 gene
10 2400748 2410220 gene
10 2411122 2414558 gene
10 2439967 2446291 gene
10 2414554 2426161 gene
10 2541639 2542687 gene
10 2575664 2578271 gene
10 2514274 2514747 gene
10 2651205 2657210 gene
10 2657259 2657966 gene
10 2657981 2666699 gene
10 2671635 2674790 gene
10 2796120 2802058 gene
10 2839958 2854872 gene
10 2895494 2901129 gene
10 2951037 2952479 gene
10 2968314 2975610 gene
10 2903074 2904634 gene
10 2917817 2927062 gene
10 2984996 2985965 gene
10 3038058 3041317 gene
10 3048671 3052569 gene
10 3059465 3061764 gene
10 3073222 3079104 gene
10 3173786 3176439 gene
10 3176447 3182657 gene
10 3185333 3187635 gene
10 3092835 3095141 gene
10 3113615 3121483 gene
10 3152408 3153095 gene
10 3157190 3160163 gene
10 3226547 3228258 gene
10 3255087 3261997 gene
10 3262078 3264774 gene
10 3267408 3269479 gene
10 3183910 3189886 gene
10 3202448 3203966 gene
10 3294002 3296947 gene
10 3304540 3307927 gene
10 3320971 3325778 gene
10 3333111 3335627 gene
10 3340813 3352720 gene
10 3353034 3357452 gene
10 3289832 3291465 gene
10 3309467 3312580 gene
10 3329681 3330490 gene
10 3337650 3341212 gene
10 3376957 3385982 gene
10 3403221 3405905 gene
10 3421662 3442390 gene
10 3447959 3455621 gene
10 3580382 3582187 gene
10 3490623 3499168 gene
10 3580639 3582104 gene
10 3685203 3691647 gene
10 3701022 3707312 gene
10 3713753 3722056 gene
10 3722075 3729117 gene
10 3732163 3742402 gene
10 3807887 3824019 gene
10 3852180 3855127 gene
10 3878340 3881650 gene
10 3826251 3830546 gene
10 3935288 3948322 gene
10 3989552 3997006 gene
10 4025103 4032668 gene
10 4035029 4040679 gene
10 4043063 4043899 gene
10 4062722 4063028 gene
10 4063171 4065806 gene
10 4068608 4069360 gene
10 4070283 4072194 gene
10 4082634 4083550 gene
10 4105266 4111385 gene
10 4140674 4143536 gene
10 4093557 4094234 gene
10 4114687 4120479 gene
10 4140574 4147670 gene
10 4203404 4205963 gene
10 4207974 4210213 gene
10 4273831 4275564 gene
10 4234001 4236854 gene
10 4236858 4239452 gene
10 4332002 4333940 gene
10 4377090 4381046 gene
10 4347147 4368760 gene
10 4404945 4417623 gene
10 4449994 4452368 gene
10 4483947 4486272 gene
10 4495330 4501708 gene
10 4510286 4512728 gene
10 4515996 4520127 gene
10 4538505 4540675 gene
10 4556193 4560607 gene
10 4568402 4572656 gene
10 4574611 4584161 gene
10 4494869 4495271 gene
10 4560980 4565216 gene
10 4611592 4612845 gene
10 4648483 4651184 gene
10 4653620 4655173 gene
10 4681082 4687266 gene
10 4629123 4630158 gene
10 4636788 4643376 gene
10 4751456 4757956 gene
10 4759894 4763210 gene
10 4686685 4695302 gene
10 4704756 4708318 gene
10 4764835 4766376 gene
10 4854748 4855662 gene
10 4866073 4868804 gene
10 4879329 4880549 gene
10 4882800 4887943 gene
10 4791931 4797351 gene
10 4816308 4821559 gene
10 4834924 4836816 gene
10 4839169 4840680 gene
10 4840793 4847286 gene
10 4848033 4850122 gene
10 4873555 4876213 gene
10 4814427 4815275 gene
10 4892900 4898366 gene
10 4920104 4922485 gene
10 4959642 4960370 gene
10 4975456 4981697 gene
10 4899332 4912140 gene
10 4923461 4924582 gene
10 4939779 4940297 gene
10 4982696 4986304 gene
10 5054763 5061206 gene
10 5178493 5181392 gene
10 5150190 5153855 gene
10 5223814 5225609 gene
10 5258955 5261316 gene
10 5265596 5268270 gene
10 5191501 5195498 gene
10 5235998 5237823 gene
10 5270236 5279441 gene
10 5300412 5302009 gene
10 5297748 5307070 gene
10 5355549 5358116 gene
10 5315226 5318453 gene
10 5436779 5440445 gene
10 5470989 5477476 gene
10 5407023 5422483 gene
10 5488148 5490134 gene
10 5500208 5502080 gene
10 5511089 5513563 gene
10 5542224 5543367 gene
10 5545988 5550253 gene
10 5552020 5553304 gene
10 5554825 5558046 gene
10 5560190 5565411 gene
10 5637138 5639487 gene
10 5641633 5642680 gene
10 5682622 5686725 gene
10 5647353 5648994 gene
10 5669890 5672928 gene
10 5695210 5695874 gene
10 5697358 5701051 gene
10 5738549 5739486 gene
10 5687831 5691970 gene
10 5701522 5704580 gene
10 5756234 5771852 gene
10 5888816 5892364 gene
10 5916469 5920486 gene
10 5949919 5954040 gene
10 5976990 5981746 gene
10 6049851 6054153 gene
10 6054480 6066886 gene
10 6112706 6117912 gene
10 6131613 6135880 gene
10 6143506 6143904 gene
10 6190143 6194448 gene
10 6237980 6239647 gene
10 6240248 6243372 gene
10 6268951 6269536 gene
10 6297146 6298540 gene
10 6312561 6318446 gene
10 6345369 6349658 gene
10 6368500 6378661 gene
10 6386754 6390658 gene
10 6423366 6427642 gene
10 6469265 6473408 gene
10 6513118 6516209 gene
10 6559381 6561934 gene
10 6635932 6639867 gene
10 6664575 6669048 gene
10 6750275 6758111 gene
10 6736400 6742748 gene
10 6747367 6751656 gene
10 6753912 6757047 gene
10 6758616 6761669 gene
10 6770272 6770503 gene
10 6794229 6797406 gene
10 6810610 6814470 gene
10 6837395 6838389 gene
10 6878186 6879156 gene
10 6879163 6882467 gene
10 6806272 6810521 gene
10 6929489 6931704 gene
10 6941827 6942942 gene
10 6968940 6972388 gene
10 7035748 7042914 gene
10 7045672 7052077 gene
10 6997260 7001743 gene
10 7005468 7006411 gene
10 7028454 7031136 gene
10 7156483 7161709 gene
10 7200717 7205578 gene
10 7207806 7210420 gene
10 7239915 7248165 gene
10 7285353 7287116 gene
10 7280230 7281993 gene
10 7110050 7113658 gene
10 7118469 7125611 gene
10 7074373 7092379 gene
10 7342889 7345426 gene
10 7335608 7337874 gene
10 7345586 7350006 gene
10 7431610 7432218 gene
10 7444866 7445516 gene
10 7402697 7408643 gene
10 7467659 7471169 gene
10 7493305 7496214 gene
10 7566017 7568627 gene
10 7643892 7646563 gene
10 7649520 7650910 gene
10 7605311 7619398 gene
10 7667381 7670471 gene
10 7698192 7700759 gene
10 7777025 7777546 gene
10 7710273 7717305 gene
10 7785915 7788335 gene
10 7833962 7836660 gene
10 7856344 7859567 gene
10 7862731 7865558 gene
10 7791829 7794678 gene
10 7868869 7877435 gene
10 7852173 7854758 gene
10 7931415 7934568 gene
10 7898386 7899167 gene
10 7899234 7903411 gene
10 7940125 7945724 gene
10 7934839 7935247 gene
10 8080597 8082571 gene
10 8129611 8134729 gene
10 8094543 8096225 gene
10 8136269 8139890 gene
10 8144410 8147233 gene
10 8207989 8212366 gene
10 8217688 8222201 gene
10 8242882 8249855 gene
10 8258790 8263079 gene
10 8212993 8216333 gene
10 8221536 8223061 gene
10 8223143 8226870 gene
10 8227827 8233479 gene
10 8250342 8255318 gene
10 8313237 8323887 gene
10 8335827 8343922 gene
10 8358537 8361639 gene
10 8376609 8378871 gene
10 8379079 8381693 gene
10 8278942 8281904 gene
10 8296703 8304897 gene
10 8314077 8318436 gene
10 8322206 8325937 gene
10 8364524 8372493 gene
10 8417341 8421858 gene
10 8380203 8385883 gene
10 8385899 8407515 gene
10 8457602 8459454 gene
10 8522358 8527417 gene
10 8641311 8645043 gene
10 8669069 8672338 gene
10 8698512 8701661 gene
10 8708936 8713710 gene
10 8723969 8727586 gene
10 8769128 8774602 gene
10 8728050 8731331 gene
10 8794028 8800431 gene
10 8815929 8818030 gene
10 8853549 8855552 gene
10 8872915 8873858 gene
10 8911854 8913305 gene
10 8939674 8942900 gene
10 9006952 9007804 gene
10 9016211 9018333 gene
10 8993048 8993257 gene
10 8996603 9001309 gene
10 9213955 9215973 gene
10 9218718 9222171 gene
10 9261025 9267472 gene
10 9191492 9193534 gene
10 9307247 9311060 gene
10 9336071 9337057 gene
10 9366325 9372146 gene
10 9382399 9384254 gene
10 9384274 9386006 gene
10 9403151 9405517 gene
10 9392145 9395498 gene
10 9400644 9401184 gene
10 9406321 9410633 gene
10 9575101 9577933 gene
10 9537889 9555662 gene
10 9559673 9568391 gene
10 9578234 9581683 gene
10 9603852 9631415 gene
10 9586545 9591045 gene
10 9591072 9594164 gene
10 9608993 9609723 gene
10 9654238 9663067 gene
10 9722018 9727964 gene
10 9689087 9694394 gene
10 9746285 9751120 gene
10 9755197 9756723 gene
10 9773159 9782644 gene
10 9782817 9785589 gene
10 9933407 9934831 gene
10 9936794 9938765 gene
10 9962259 9970786 gene
10 9902080 9904933 gene
10 9904960 9908656 gene
10 10082655 10084147 gene
10 9984970 9990266 gene
10 9994660 9995086 gene
10 10114890 10115645 gene
10 10136233 10139864 gene
10 10141921 10153827 gene
10 10288055 10290093 gene
10 10402006 10411300 gene
10 10426560 10431606 gene
10 10450635 10453384 gene
10 10376843 10384902 gene
10 10391242 10392427 gene
10 10392870 10398576 gene
10 10404209 10410729 gene
10 10411113 10416605 gene
10 10418443 10419998 gene
10 10535277 10538166 gene
10 10535242 10536376 gene
10 10536436 10539706 gene
10 10749180 10751243 gene
10 10698628 10704838 gene
10 10862897 10864559 gene
10 10866680 10872134 gene
10 10872987 10874071 gene
10 10884300 10886437 gene
10 10987075 10989165 gene
10 10910950 10912829 gene
10 10922322 10934173 gene
10 10953020 10954917 gene
10 10965064 10969022 gene
10 10991306 10992724 gene
10 10994164 11000612 gene
10 11058470 11060095 gene
10 11064945 11066760 gene
10 11147498 11155081 gene
10 11157600 11161282 gene
10 11157103 11157485 gene
10 11205872 11219268 gene
10 11272426 11274715 gene
10 11342356 11351043 gene
10 11353989 11360863 gene
10 11362085 11365947 gene
10 11369215 11370713 gene
10 11407077 11407802 gene
10 11416863 11421640 gene
10 11423388 11427151 gene
10 11451606 11453283 gene
10 11460029 11463762 gene
10 11474974 11477030 gene
10 11404510 11407656 gene
10 11428404 11431139 gene
10 11503559 11513575 gene
10 11524566 11532122 gene
10 11569418 11574879 gene
10 11575476 11577097 gene
10 11490631 11494707 gene
10 11513700 11515641 gene
10 11603293 11626943 gene
10 11743960 11753525 gene
10 11753568 11755832 gene
10 11756948 11760683 gene
10 11656073 11683649 gene
10 11693436 11695333 gene
10 11700146 11702447 gene
10 11771937 11777067 gene
10 11780603 11782497 gene
10 11783737 11789383 gene
10 11797281 11798554 gene
10 11807371 11814174 gene
10 11824704 11830931 gene
10 11832416 11835082 gene
10 11839708 11854883 gene
10 11858769 11859540 gene
10 11861478 11863976 gene
10 11875342 11883922 gene
10 11890543 11895621 gene
10 11895896 11898309 gene
10 11922765 11927316 gene
10 11968177 11971295 gene
10 11904450 11910250 gene
10 11937509 11947661 gene
10 11953240 11966954 gene
10 11972109 11975157 gene
10 12063071 12064424 gene
10 12064723 12070625 gene
10 12043898 12054679 gene
10 12058948 12062483 gene
10 12104840 12108935 gene
10 12111813 12115085 gene
10 12135570 12142877 gene
10 12143360 12147378 gene
10 12179895 12182362 gene
10 12071491 12073620 gene
10 12080760 12087714 gene
10 12191013 12202456 gene
10 12226574 12229537 gene
10 12246262 12252426 gene
10 12203337 12204044 gene
10 12206428 12207315 gene
10 12278126 12279841 gene
10 12325263 12328893 gene
10 12342903 12345285 gene
10 12328101 12330029 gene
10 12331579 12332695 gene
10 12337685 12339669 gene
10 12357929 12360725 gene
10 12375073 12383153 gene
10 12322555 12325174 gene
10 12339825 12341158 gene
10 12422914 12426195 gene
10 12470089 12474848 gene
10 12443048 12447343 gene
10 12492989 12496310 gene
10 12704609 12708566 gene
10 12742580 12746882 gene
10 12746904 12747543 gene
10 12772236 12783081 gene
10 12710576 12724517 gene
10 12735702 12735908 gene
10 12813910 12815565 gene
10 12842424 12846815 gene
10 12789017 12797480 gene
10 12802518 12808699 gene
10 12827999 12835435 gene
10 12873732 12874249 gene
10 12896818 12899594 gene
10 12902090 12912419 gene
10 12913778 12915473 gene
10 12921467 12928298 gene
10 12934146 12936998 gene
10 12949577 12951125 gene
10 12952305 12956086 gene
10 13004476 13007705 gene
10 13010434 13015807 gene
10 13028466 13030746 gene
10 13054865 13057789 gene
10 13080166 13081780 gene
10 13163254 13167989 gene
10 13208478 13213230 gene
10 13263757 13270107 gene
10 13353830 13363719 gene
10 13365329 13377732 gene
10 13389640 13395313 gene
10 13429716 13432083 gene
10 13444581 13449854 gene
10 13395077 13399426 gene
10 13401015 13405242 gene
10 13435786 13437734 gene
10 13438746 13442712 gene
10 13451145 13455810 gene
10 13505976 13516483 gene
10 13546926 13549536 gene
10 13556685 13560864 gene
10 13682980 13685964 gene
10 13589163 13590974 gene
10 13630902 13632861 gene
10 13745655 13756977 gene
10 13776703 13781362 gene
10 13718124 13720625 gene
10 13757720 13762096 gene
10 13785969 13795746 gene
10 13800851 13807004 gene
10 13943307 13947470 gene
10 14021409 14032355 gene
10 14070988 14081229 gene
10 14136930 14139125 gene
10 14129300 14130004 gene
10 14151384 14155318 gene
10 14194895 14195427 gene
10 14264151 14265153 gene
10 14366744 14370056 gene
10 14318810 14329654 gene
10 14570433 14574656 gene
10 14579528 14582295 gene
10 14667629 14674453 gene
10 14782391 14790302 gene
10 14883588 14886701 gene
10 14901612 14926645 gene
10 14972240 14977529 gene
10 14978400 14980756 gene
10 14990612 14995331 gene
10 14987376 14988558 gene
10 14996010 14999617 gene
10 15003995 15011931 gene
10 14995358 14996077 gene
10 15183854 15187704 gene
10 15264048 15266185 gene
10 15332803 15337760 gene
10 15386086 15388955 gene
10 15311380 15314605 gene
10 15341505 15341971 gene
10 15513785 15521985 gene
10 15608257 15615151 gene
10 15769805 15773796 gene
10 15849336 15854570 gene
10 15919415 15921816 gene
10 15987812 15995879 gene
10 16041643 16043356 gene
10 16098127 16107036 gene
10 16107091 16111897 gene
10 16066551 16067322 gene
10 16159928 16165718 gene
10 16265579 16271352 gene
10 16272532 16277903 gene
10 16573304 16577400 gene
10 16581076 16583979 gene
10 16676600 16679742 gene
10 16729904 16732671 gene
10 16690091 16692916 gene
10 16733125 16736756 gene
10 16790357 16795339 gene
10 17007658 17017559 gene
10 17019674 17026506 gene
10 17029335 17033272 gene
10 17044011 17049418 gene
10 17193531 17198277 gene
10 17234959 17237334 gene
10 17380912 17383178 gene
10 17469952 17471128 gene
10 17471198 17472017 gene
10 17617077 17619289 gene
10 17683647 17691979 gene
10 17687607 17692056 gene
10 17742140 17747917 gene
10 17833829 17843640 gene
10 17872117 17875271 gene
10 17974781 17976913 gene
10 18101673 18119949 gene
10 18377519 18379121 gene
10 18437980 18441135 gene
10 18466404 18469701 gene
10 18607765 18624690 gene
10 18629851 18631748 gene
10 18632908 18639233 gene
10 18644431 18645574 gene
10 18749796 18753394 gene
10 18840344 18841516 gene
10 18806106 18807440 gene
10 18993755 18996067 gene
10 19000657 19003001 gene
10 19050653 19053869 gene
10 19003049 19032368 gene
10 19171763 19174052 gene
10 19237024 19245408 gene
10 19246509 19248692 gene
10 19278338 19283677 gene
10 19377427 19381457 gene
10 19671018 19672690 gene
10 19646290 19649201 gene
10 19650297 19653539 gene
10 19747447 19750813 gene
10 19776082 19780170 gene
10 19909648 19910123 gene
10 20067348 20075980 gene
10 20076031 20079262 gene
10 20171804 20174357 gene
10 20120166 20122004 gene
10 20263898 20265793 gene
10 20281633 20282494 gene
10 20285999 20288549 gene
10 20341940 20344650 gene
10 20431573 20433968 gene
10 20449060 20453920 gene
10 20760908 20770789 gene
10 20788099 20788554 gene
10 20701107 20703502 gene
10 20745123 20746930 gene
10 20830847 20831308 gene
10 21016990 21017307 gene
10 21015591 21016979 gene
10 21018603 21024315 gene
10 21108793 21112139 gene
10 21234791 21245535 gene
10 21245662 21248242 gene
10 21313602 21316202 gene
10 21357009 21357334 gene
10 21384774 21388691 gene
10 21477285 21481278 gene
10 21393611 21396996 gene
10 21407400 21409761 gene
10 21421542 21424467 gene
10 21411460 21411845 gene
10 21579505 21581441 gene
10 21630987 21634161 gene
10 21655003 21657170 gene
10 21837892 21839274 gene
10 21855015 21860819 gene
10 21862792 21865345 gene
10 21900159 21903250 gene
10 21892939 21895347 gene
10 22587632 22592111 gene
10 22658441 22660050 gene
10 22682762 22683990 gene
10 22774088 22778508 gene
10 22552267 22559855 gene
10 22520284 22524795 gene
10 22515720 22517200 gene
10 23120748 23124456 gene
10 23177119 23190250 gene
10 23245936 23248530 gene
10 23025145 23025908 gene
10 23001912 23002965 gene
10 23349869 23354352 gene
10 23568344 23573062 gene
10 23804379 23806704 gene
10 23908230 23909257 gene
10 24017978 24023643 gene
10 24029054 24031012 gene
10 23577475 23584867 gene
10 24433724 24434802 gene
10 24675561 24676239 gene
10 24823322 24825747 gene
10 23408511 23418859 gene
10 23439831 23441319 gene
10 24868456 24870698 gene
10 24870736 24872018 gene
10 25180651 25183884 gene
10 24129448 24141181 gene
10 24128991 24129433 gene
10 25233269 25235825 gene
10 25240965 25241484 gene
10 25245512 25246823 gene
10 25411593 25413763 gene
10 25419858 25421141 gene
10 25812436 25815098 gene
10 25694939 25697655 gene
10 25697772 25702068 gene
10 25709318 25713262 gene
10 25714091 25717219 gene
10 25854205 25858262 gene
10 26679293 26680991 gene
10 26717132 26723142 gene
10 26727494 26730196 gene
10 26785107 26785506 gene
10 26682293 26683940 gene
10 26686695 26694267 gene
10 26823549 26826372 gene
10 25646054 25653778 gene
10 25654598 25657356 gene
10 25659745 25666469 gene
10 27184745 27186243 gene
10 27133827 27136614 gene
10 27138965 27140032 gene
10 27357522 27362148 gene
10 27608108 27609866 gene
10 27727722 27729441 gene
10 27734884 27736677 gene
10 27503983 27507531 gene
10 28466817 28469088 gene
10 27859684 27862341 gene
10 27874022 27876124 gene
10 27862392 27865555 gene
10 27818162 27818550 gene
10 28686845 28688842 gene
10 28757058 28759646 gene
10 26039206 26042394 gene
10 29125907 29128187 gene
10 29680705 29681524 gene
10 29467294 29469235 gene
10 29988855 29991687 gene
10 30024151 30027048 gene
10 30050580 30053388 gene
10 29967478 29978250 gene
10 29936019 29938809 gene
10 30704709 30709416 gene
10 30745362 30747969 gene
10 30656069 30674240 gene
10 29716383 29717223 gene
10 29737478 29741665 gene
10 29761499 29762292 gene
10 31128921 31134651 gene
10 30840264 30843316 gene
10 30860544 30863196 gene
10 30863367 30865565 gene
10 31319684 31323432 gene
10 31325635 31336217 gene
10 31345154 31346843 gene
10 31352054 31353583 gene
10 31254898 31259625 gene
10 31279767 31283449 gene
10 31285658 31289510 gene
10 31689203 31697766 gene
10 31697786 31705717 gene
10 31715014 31718511 gene
10 31808807 31811068 gene
10 31813737 31814444 gene
10 31808807 31811068 gene
10 31813737 31815428 gene
10 31812645 31813317 gene
10 32397406 32398579 gene
10 32338894 32385380 gene
10 32075340 32098698 gene
10 32099382 32100349 gene
10 32526620 32528786 gene
10 32537605 32542112 gene
10 32674522 32675324 gene
10 32668246 32672959 gene
10 32893437 32895293 gene
10 32881849 32889908 gene
10 32906567 32913334 gene
10 32914849 32921290 gene
10 32934972 32940692 gene
10 32782276 32787091 gene
10 32787187 32790136 gene
10 32813180 32814380 gene
10 32816496 32823490 gene
10 32825593 32837838 gene
10 32844710 32851835 gene
10 31480310 31483829 gene
10 31501247 31504284 gene
10 31520136 31520560 gene
10 31525109 31532025 gene
10 31558353 31562810 gene
10 33234831 33240614 gene
10 33136521 33138520 gene
10 33099063 33101030 gene
10 32693183 32693785 gene
10 32693941 32698968 gene
10 32698973 32704374 gene
10 32741079 32747730 gene
10 32684625 32691716 gene
10 32762955 32769926 gene
10 32776140 32780230 gene
10 33528380 33528924 gene
10 33668781 33670630 gene
10 33600653 33601809 gene
10 33604472 33608733 gene
10 33420985 33423917 gene
10 33432842 33437418 gene
10 33465112 33467552 gene
10 33437882 33441877 gene
10 33720918 33725042 gene
10 33731980 33734664 gene
10 33326047 33331225 gene
10 33344608 33347353 gene
10 33363454 33368216 gene
10 33872108 33877915 gene
10 34028836 34034651 gene
10 34040672 34045024 gene
10 33010518 33015842 gene
10 33015965 33022362 gene
10 34292056 34293679 gene
10 34366575 34368226 gene
10 34368258 34379025 gene
10 34086651 34098829 gene
10 34175542 34184099 gene
10 34149133 34150980 gene
10 34156228 34160389 gene
10 34260334 34264863 gene
10 34265373 34268324 gene
10 34232197 34247479 gene
10 34636817 34640389 gene
10 34506468 34520646 gene
10 34552700 34555659 gene
10 34566356 34569600 gene
10 34955714 34958345 gene
10 34958598 34965861 gene
10 35031475 35032696 gene
10 35033346 35036214 gene
10 34984741 34989823 gene
10 35638432 35640807 gene
10 34702335 34711509 gene
10 34727693 34729704 gene
10 34711188 34715384 gene
10 34715464 34723408 gene
10 35296570 35298703 gene
10 35352723 35355164 gene
10 35315726 35316336 gene
10 35892844 35902989 gene
10 35940889 35945525 gene
10 36004053 36009959 gene
10 36018392 36023932 gene
10 34404412 34405473 gene
10 34405814 34406752 gene
10 34448062 34450500 gene
10 34453718 34457786 gene
10 34408423 34414309 gene
10 36311297 36316091 gene
10 36360369 36365351 gene
10 36313960 36317857 gene
10 35785263 35790820 gene
10 35810766 35815961 gene
10 35824119 35830394 gene
10 35840743 35843638 gene
10 35845407 35846574 gene
10 35881864 35885327 gene
10 35800740 35806124 gene
10 35846571 35852168 gene
10 36567997 36571537 gene
10 36526089 36527381 gene
10 36527907 36529202 gene
10 36541922 36543277 gene
10 36444088 36450036 gene
10 36402360 36406304 gene
10 36417866 36420216 gene
10 36666642 36728798 gene
10 36765680 36767249 gene
10 36180709 36183448 gene
10 36185036 36188809 gene
10 36189016 36190099 gene
10 36198724 36212110 gene
10 36214631 36216463 gene
10 36219308 36223358 gene
10 36241022 36243908 gene
10 36243945 36245003 gene
10 36882623 36888997 gene
10 36808035 36809158 gene
10 36817127 36818219 gene
10 36839028 36846130 gene
10 36938385 36947321 gene
10 36976278 36978685 gene
10 36982674 36984375 gene
10 36932244 36937061 gene
10 36984649 36987503 gene
10 36955376 36957175 gene
10 36650657 36654893 gene
10 36622911 36629048 gene
10 36631805 36640889 gene
10 36655466 36664405 gene
10 37003502 37007164 gene
10 36991227 36997899 gene
10 37008213 37018483 gene
10 37104329 37111902 gene
10 37112065 37116346 gene
10 37118293 37118712 gene
10 36159495 36179418 gene
10 36078399 36079887 gene
10 37374495 37375874 gene
10 37382703 37384045 gene
10 37429465 37434737 gene
10 37389491 37395044 gene
10 37464561 37471839 gene
10 37710088 37713266 gene
10 37825516 37826255 gene
10 37525441 37535589 gene
10 37492102 37496866 gene
10 37955701 37958631 gene
10 37961286 37967835 gene
10 37971482 37974577 gene
10 37998455 38001218 gene
10 38015726 38017979 gene
10 38018030 38019832 gene
10 38001379 38001795 gene
10 37589267 37590418 gene
10 37602784 37609106 gene
10 37609107 37613487 gene
10 38173735 38184744 gene
10 38224005 38226655 gene
10 38278859 38281498 gene
10 37220513 37225781 gene
10 37215633 37218403 gene
10 37226964 37235129 gene
10 37268890 37271750 gene
10 38425355 38431018 gene
10 38463660 38467945 gene
10 38469617 38471636 gene
10 38477845 38482906 gene
10 38531848 38539090 gene
10 38584260 38585556 gene
10 38936939 38939093 gene
10 38754340 38760895 gene
10 38768241 38773809 gene
10 39219597 39227636 gene
10 38841894 38843841 gene
10 39148275 39151605 gene
10 39184300 39187903 gene
10 39706835 39713204 gene
10 39489050 39491592 gene
10 39551475 39553627 gene
10 39539616 39545154 gene
10 39554503 39557812 gene
10 39611614 39616671 gene
10 39650343 39652819 gene
10 39652862 39655611 gene
10 39662185 39663575 gene
10 39881838 39886152 gene
10 39921175 39921652 gene
10 39895372 39899061 gene
10 40356694 40359221 gene
10 40007492 40010498 gene
10 40014500 40018585 gene
10 40012456 40022950 gene
10 40035464 40038176 gene
10 40058207 40059684 gene
10 40510469 40512778 gene
10 40378034 40379429 gene
10 40582913 40585854 gene
10 40801230 40803056 gene
10 40840047 40842099 gene
10 40961470 40965035 gene
10 40769978 40771412 gene
10 40779926 40783278 gene
10 39019278 39022804 gene
10 39042860 39059517 gene
10 41303200 41306144 gene
10 41306158 41307185 gene
10 41289771 41294050 gene
10 41171580 41182571 gene
10 41165700 41168961 gene
10 41169180 41170451 gene
10 41197367 41198091 gene
10 41262263 41273266 gene
10 41286870 41288812 gene
10 41276341 41279949 gene
10 40231131 40234784 gene
10 40239985 40245440 gene
10 40248400 40250393 gene
10 40260567 40261317 gene
10 41497828 41503219 gene
10 41483958 41495154 gene
10 41503439 41504945 gene
10 41758643 41762493 gene
10 41762741 41766671 gene
10 41773589 41777862 gene
10 41781549 41785208 gene
10 41981297 41982620 gene
10 41442447 41446345 gene
10 41432434 41438501 gene
10 41446384 41449554 gene
10 42011260 42014661 gene
10 42176949 42180249 gene
10 42180344 42183144 gene
10 42249789 42250936 gene
10 42332419 42337563 gene
10 42376950 42380774 gene
10 42495777 42497364 gene
10 42541136 42542886 gene
10 41849586 41853265 gene
10 41859058 41864042 gene
10 41870171 41875524 gene
10 41787876 41790449 gene
10 41853597 41856848 gene
10 42618042 42623819 gene
10 42661371 42663450 gene
10 42425611 42428982 gene
10 42433399 42435189 gene
10 42460749 42468472 gene
10 41560469 41562835 gene
10 41606914 41608519 gene
10 41613854 41616745 gene
10 41635199 41637286 gene
10 42739514 42742748 gene
10 42763821 42769005 gene
10 43093408 43094209 gene
10 42814782 42824927 gene
10 42890229 42895684 gene
10 42965855 42969884 gene
10 43405071 43412107 gene
10 43525683 43532235 gene
10 43561985 43565134 gene
10 43307825 43314431 gene
10 43291046 43295898 gene
10 43303171 43307991 gene
10 43599342 43601526 gene
10 43633119 43634617 gene
10 43670773 43675306 gene
10 43686452 43688517 gene
10 43652538 43657913 gene
10 43888836 43890271 gene
10 43900814 43904030 gene
10 43935105 43936376 gene
10 43948751 43955666 gene
10 43711988 43718376 gene
10 43759560 43762686 gene
10 43770782 43775574 gene
10 43777139 43778480 gene
10 44115764 44119083 gene
10 44157523 44160944 gene
10 44043248 44045557 gene
10 44052089 44053613 gene
10 44319318 44322298 gene
10 44387586 44387840 gene
10 44388868 44389706 gene
10 43812599 43817444 gene
10 43834888 43842622 gene
10 42985250 42987138 gene
10 42987281 42988569 gene
10 42989224 42990548 gene
10 43021115 43026007 gene
10 43062519 43065759 gene
10 42997326 43002715 gene
10 43002775 43006200 gene
10 43031884 43040679 gene
10 43068623 43072178 gene
10 44226309 44230666 gene
10 44507205 44508865 gene
10 44640361 44646506 gene
10 44660318 44660662 gene
10 44668922 44670521 gene
10 44415902 44424433 gene
10 44817628 44823584 gene
10 44863217 44864202 gene
10 44877036 44882489 gene
10 44992823 45001430 gene
10 45013811 45015810 gene
10 45063931 45069864 gene
10 45017682 45021140 gene
10 44728703 44730486 gene
10 44751735 44753077 gene
10 44763485 44769658 gene
10 44772728 44777762 gene
10 44682474 44690960 gene
10 44696827 44703180 gene
10 44740526 44746087 gene
10 44757256 44760483 gene
10 44778471 44782120 gene
10 44902060 44902726 gene
10 44906586 44915015 gene
10 44949102 44958020 gene
10 44917954 44920463 gene
10 44920928 44922310 gene
10 44924649 44928556 gene
10 44930159 44932678 gene
10 45331946 45342049 gene
10 45358179 45361492 gene
10 45362626 45370690 gene
10 45382203 45384746 gene
10 45435907 45443031 gene
10 45448168 45453207 gene
10 45457526 45463301 gene
10 45472669 45474468 gene
10 45475180 45475954 gene
10 45396844 45405973 gene
10 45462554 45466649 gene
10 45467674 45470897 gene
10 45143129 45146918 gene
10 45148540 45150722 gene
10 45150730 45151281 gene
10 45162745 45164709 gene
10 45080192 45083166 gene
10 45099169 45102632 gene
10 45108310 45111416 gene
10 45111942 45112432 gene
10 45629104 45631781 gene
10 45481996 45490370 gene
10 45517042 45519375 gene
10 45561151 45564614 gene
10 45522463 45523039 gene
10 45798266 45804232 gene
10 45849210 45850455 gene
10 45876455 45878028 gene
10 45809460 45815583 gene
10 45704359 45707202 gene
10 45743826 45745264 gene
10 45656541 45663099 gene
10 45691209 45691993 gene
10 45716868 45719833 gene
10 45766736 45772682 gene
10 45920386 45927516 gene
10 45930063 45934207 gene
10 45959900 45963376 gene
10 45886144 45891240 gene
10 45900496 45908621 gene
10 46235067 46236355 gene
10 46143278 46148681 gene
10 46178387 46183421 gene
10 46089959 46098791 gene
10 45213840 45216420 gene
10 45242364 45246209 gene
10 45173906 45178645 gene
10 45206515 45207303 gene
10 45207957 45208443 gene
10 46311276 46315513 gene
10 46322739 46335909 gene
10 46337664 46342848 gene
10 46385630 46388977 gene
10 46346730 46349476 gene
10 46299473 46300421 gene
10 46527851 46530882 gene
10 46639732 46641199 gene
10 46641213 46660851 gene
10 46810603 46814012 gene
10 45996784 46006667 gene
10 46013287 46016214 gene
10 46087421 46089559 gene
10 45998827 46009316 gene
10 46051229 46054295 gene
10 46927248 46930851 gene
10 46935252 46936188 gene
10 46967695 46972462 gene
10 46898230 46901454 gene
10 46393451 46399278 gene
10 46409697 46411944 gene
10 46427612 46429080 gene
10 46429137 46430502 gene
10 46455115 46460303 gene
10 46399531 46400897 gene
10 46431397 46439603 gene
10 46467208 46478773 gene
10 46990037 46997584 gene
10 47019824 47026066 gene
10 46997383 47000919 gene
10 47037198 47041281 gene
10 47055302 47059019 gene
10 47578144 47582402 gene
10 47263306 47272658 gene
10 47273675 47282387 gene
10 47350415 47355000 gene
10 47356993 47369722 gene
10 47629992 47632525 gene
10 47657525 47662140 gene
10 47129492 47134537 gene
10 47147582 47157705 gene
10 47137330 47142846 gene
10 47158879 47167490 gene
10 47178277 47181927 gene
10 47411563 47414122 gene
10 47414151 47416666 gene
10 47424819 47425987 gene
10 47452194 47456253 gene
10 47480139 47483140 gene
10 47426361 47430273 gene
10 47456837 47461078 gene
10 47984350 47988244 gene
10 47991061 47994020 gene
10 47972622 47975533 gene
10 47874686 47893776 gene
10 47921172 47929101 gene
10 47968434 47969501 gene
10 47767448 47773555 gene
10 47697148 47699296 gene
10 47791501 47797703 gene
10 47800677 47802858 gene
10 47803770 47806478 gene
10 47810702 47811693 gene
10 47813585 47814227 gene
10 47842594 47855486 gene
10 48315100 48323226 gene
10 48339477 48343650 gene
10 48356604 48358522 gene
10 48376443 48379420 gene
10 48487788 48491997 gene
10 48399247 48402931 gene
10 48407316 48410438 gene
10 48420188 48426978 gene
10 48104595 48109843 gene
10 48147578 48151440 gene
10 48153587 48156475 gene
10 48157779 48158322 gene
10 48182908 48184070 gene
10 48120138 48123680 gene
10 48126458 48132439 gene
10 48158728 48161021 gene
10 48117661 48119073 gene
10 48724230 48727907 gene
10 48732507 48735339 gene
10 48744867 48748834 gene
10 48691980 48696005 gene
10 48700100 48704790 gene
10 48773934 48778165 gene
10 48190922 48193350 gene
10 48207300 48211624 gene
10 48212465 48216267 gene
10 48217977 48225371 gene
10 48225532 48226262 gene
10 48258802 48264214 gene
10 48271033 48285665 gene
10 48921497 48929142 gene
10 48948148 48949538 gene
10 48958635 48969367 gene
10 48589263 48590993 gene
10 48591358 48593505 gene
10 48618410 48623538 gene
10 48625958 48631315 gene
10 48632582 48635623 gene
10 48646460 48648444 gene
10 48650885 48659103 gene
10 48593865 48599244 gene
10 48602460 48605695 gene
10 48635536 48639429 gene
10 48640525 48642074 gene
10 48661635 48662619 gene
10 49197981 49199832 gene
10 49241781 49244225 gene
10 49244987 49247565 gene
10 48987835 48988879 gene
10 48992628 49007487 gene
10 49058199 49059293 gene
10 49067472 49070348 gene
10 49078362 49092196 gene
10 49093782 49101836 gene
10 49171029 49173538 gene
10 49149892 49155151 gene
10 49509741 49522740 gene
10 49610866 49613701 gene
10 49290882 49293938 gene
10 49309714 49311097 gene
10 49331079 49332463 gene
10 49366871 49371795 gene
10 49702735 49704088 gene
10 49745962 49746353 gene
10 49800396 49813013 gene
10 49862102 49865776 gene
10 49867476 49874070 gene
10 49396333 49400459 gene
10 49404257 49408512 gene
10 49467284 49471743 gene
10 49380082 49394898 gene
10 49412413 49415766 gene
10 49431433 49432675 gene
10 49432694 49434863 gene
10 49444123 49447145 gene
10 49472184 49475195 gene
10 49475313 49479049 gene
10 49988059 49989412 gene
10 49994315 49996484 gene
10 50042338 50042910 gene
10 50044189 50044953 gene
10 50044970 50047252 gene
10 48760645 48779589 gene
10 48784994 48787825 gene
10 48791042 48803308 gene
10 48804330 48810485 gene
10 48810620 48820633 gene
10 48864382 48865470 gene
10 48868525 48879749 gene
10 48868486 48870676 gene
10 50121297 50135159 gene
10 50157993 50161975 gene
10 50163034 50164813 gene
10 50164042 50165759 gene
10 50148847 50150672 gene
10 49910028 49919608 gene
10 49921144 49928728 gene
10 49930254 49932981 gene
10 49933485 49936526 gene
10 49972649 49975304 gene
10 49977284 49979214 gene
10 49962676 49965656 gene
10 50305925 50306860 gene
10 50306934 50312229 gene
10 50316411 50318002 gene
10 50341530 50344895 gene
10 50349533 50356690 gene
10 50301970 50304195 gene
10 50359508 50362660 gene
10 50368611 50371519 gene
10 50374672 50377869 gene
10 50539316 50542591 gene
10 50580906 50582710 gene
10 50583155 50586236 gene
10 50489168 50492822 gene
10 50497900 50499012 gene
10 50542898 50544702 gene
10 50548556 50551004 gene
10 50193963 50201341 gene
10 50211642 50213334 gene
10 50213350 50214586 gene
10 50215111 50221010 gene
10 50201745 50204016 gene
10 50204930 50206500 gene
10 50664903 50673195 gene
10 50677414 50683767 gene
10 50685449 50692309 gene
10 50718805 50720099 gene
10 50789822 50793554 gene
10 50800182 50806011 gene
10 50887338 50888788 gene
10 50807667 50810956 gene
10 50827199 50828834 gene
10 50844065 50845398 gene
10 50924346 50924915 gene
10 50926897 50927466 gene
10 50890661 50893988 gene
10 50910809 50912653 gene
10 50951816 50954802 gene
10 50587160 50590530 gene
10 50601868 50605873 gene
10 50616068 50624296 gene
10 50608583 50613081 gene
10 50614903 50617112 gene
10 50625107 50631311 gene
10 50637761 50644260 gene
10 50649901 50652083 gene
10 50624424 50624834 gene
10 51093352 51093905 gene
10 50404995 50408401 gene
10 50409696 50412945 gene
10 50412956 50414522 gene
10 50416023 50418276 gene
10 50433683 50438587 gene
10 50483320 50484835 gene
10 50485513 50486470 gene
10 50392629 50395730 gene
10 50440717 50452932 gene
10 51322112 51331208 gene
10 51328194 51333729 gene
10 51336705 51340191 gene
10 51363233 51364101 gene
10 51382987 51384860 gene
10 51315113 51315603 gene
10 51208169 51215733 gene
10 51223558 51224491 gene
10 51237262 51239795 gene
10 51249139 51251415 gene
10 51269398 51276978 gene
10 51239631 51242362 gene
10 51275369 51280430 gene
10 51282706 51284230 gene
10 51577621 51579661 gene
10 51516998 51520049 gene
10 51528902 51532452 gene
10 51553872 51555957 gene
10 51516322 51516810 gene
10 51705267 51706439 gene
10 51700350 51702316 gene
10 51765255 51770709 gene
10 51371708 51382284 gene
10 51428705 51433158 gene
10 51445074 51447158 gene
10 51451115 51455136 gene
10 51463790 51467767 gene
10 51469904 51473908 gene
10 51402715 51403002 gene
10 51413046 51415539 gene
10 51415545 51427814 gene
10 51455113 51461615 gene
10 51439224 51439966 gene
10 51959608 51961596 gene
10 51817592 51818901 gene
10 51849379 51850911 gene
10 51886003 51887723 gene
10 51785067 51788916 gene
10 51820907 51825607 gene
10 50955971 50961112 gene
10 51053093 51060041 gene
10 51060075 51076662 gene
10 51082837 51083648 gene
10 51619730 51625557 gene
10 51656735 51658462 gene
10 51663183 51664738 gene
10 51669982 51674659 gene
10 51681961 51685265 gene
10 51583287 51590421 gene
10 51603074 51609741 gene
10 51629695 51630780 gene
10 51630826 51633665 gene
10 51664794 51668913 gene
10 52232837 52233840 gene
10 52263886 52267622 gene
10 52268143 52270647 gene
10 52111953 52112867 gene
10 52113996 52116049 gene
10 52120586 52122310 gene
10 52152373 52153248 gene
10 52153591 52156022 gene
10 52157835 52173057 gene
10 52277851 52281936 gene
10 52314426 52317439 gene
10 52436596 52442211 gene
10 52470956 52474013 gene
10 52754892 52756692 gene
10 52764152 52764736 gene
10 52484924 52487562 gene
10 52496735 52500430 gene
10 52520106 52522365 gene
10 52489278 52493526 gene
10 52544559 52548671 gene
10 52557305 52559939 gene
10 52787124 52797360 gene
10 52854281 52857238 gene
10 52805123 52809735 gene
10 52810493 52812373 gene
10 52860083 52862977 gene
10 52866432 52868513 gene
10 52890111 52894433 gene
10 52899667 52913465 gene
10 52966717 52967437 gene
10 52967611 52969154 gene
10 52033335 52049163 gene
10 52057413 52082738 gene
10 52055104 52057384 gene
10 52591229 52592165 gene
10 52609135 52621300 gene
10 52637066 52638665 gene
10 52677246 52681800 gene
10 52640915 52654163 gene
10 52662211 52663570 gene
10 52663662 52671447 gene
10 52671486 52673283 gene
10 53115761 53121143 gene
10 53135599 53135777 gene
10 53135879 53138315 gene
10 53140300 53144293 gene
10 53152003 53156683 gene
10 53157892 53163815 gene
10 53088088 53091658 gene
10 53097519 53098747 gene
10 53100875 53103385 gene
10 53122020 53125367 gene
10 53127546 53131936 gene
10 53176821 53179033 gene
10 53187487 53188973 gene
10 53241356 53244961 gene
10 53270780 53272274 gene
10 53195575 53197676 gene
10 53202167 53205767 gene
10 53207654 53210010 gene
10 53244821 53252246 gene
10 53252268 53255450 gene
10 52972979 52990787 gene
10 52996671 52997747 gene
10 53004049 53010681 gene
10 53020320 53026474 gene
10 53047255 53053043 gene
10 53010003 53017030 gene
10 53064715 53067043 gene
10 53073813 53076235 gene
10 53275781 53289329 gene
10 53290989 53300666 gene
10 53307438 53312039 gene
10 53312050 53312884 gene
10 53357236 53362578 gene
10 53365809 53370869 gene
10 53371454 53373246 gene
10 53373865 53376439 gene
10 53313683 53320627 gene
10 53327444 53331899 gene
10 53594556 53595401 gene
10 53647457 53651214 gene
10 53680193 53682918 gene
10 53591174 53592538 gene
10 53614477 53620024 gene
10 53633087 53643249 gene
10 53651816 53655767 gene
10 53687414 53695263 gene
10 53695435 53696925 gene
10 53708667 53711200 gene
10 53750574 53753253 gene
10 53754572 53758486 gene
10 53768374 53777837 gene
10 53817730 53820252 gene
10 53858792 53861198 gene
10 53392604 53400046 gene
10 53458491 53470744 gene
10 53379419 53392680 gene
10 53421945 53423910 gene
10 53432560 53435137 gene
10 53439138 53442788 gene
10 53443593 53447431 gene
10 53476553 53478289 gene
10 53527967 53529598 gene
10 53530188 53532028 gene
10 53493394 53498588 gene
10 53500646 53506970 gene
10 53507871 53521133 gene
10 53538871 53546502 gene
10 53546742 53551251 gene
10 53579593 53588497 gene
10 54236513 54238043 gene
10 54253772 54254551 gene
10 54292582 54296875 gene
10 54297294 54297627 gene
10 54297639 54299027 gene
10 54382398 54385335 gene
10 54386327 54388273 gene
10 54012784 54014166 gene
10 54032042 54049439 gene
10 54077519 54080295 gene
10 54018358 54022669 gene
10 54052658 54059438 gene
10 54059475 54081417 gene
10 53878619 53884967 gene
10 53885006 53889210 gene
10 53905818 53908541 gene
10 53929205 53933860 gene
10 53960671 53966111 gene
10 53967066 53970924 gene
10 53971873 53974083 gene
10 53948025 53954573 gene
10 53966429 53971608 gene
10 54396129 54400217 gene
10 54461225 54463606 gene
10 54405281 54407689 gene
10 54409192 54413317 gene
10 54464306 54485544 gene
10 54603883 54610844 gene
10 54680364 54686225 gene
10 54642372 54645016 gene
10 54528283 54533192 gene
10 54533490 54540262 gene
10 54556419 54574155 gene
10 54088368 54091330 gene
10 54109785 54114524 gene
10 54166681 54170391 gene
10 54097736 54104988 gene
10 54112133 54114700 gene
10 54116004 54118750 gene
10 54124085 54129777 gene
10 54129870 54131843 gene
10 54150866 54151237 gene
10 54152580 54159421 gene
10 54171661 54177152 gene
10 54184229 54188113 gene
10 54949778 54954274 gene
10 54979912 54986900 gene
10 54905843 54910269 gene
10 54928593 54935701 gene
10 54805404 54813459 gene
10 54826457 54827829 gene
10 54834214 54835104 gene
10 54846071 54853091 gene
10 54868636 54872826 gene
10 54740432 54745438 gene
10 54753209 54756941 gene
10 54761523 54767454 gene
10 54774108 54782053 gene
10 54689085 54690528 gene
10 54714401 54715519 gene
10 54715597 54716141 gene
10 54766480 54767575 gene
10 55019006 55030565 gene
10 55031984 55038627 gene
10 55056846 55062465 gene
10 54986695 54993591 gene
10 54994682 54998403 gene
10 55084404 55095041 gene
10 55103324 55105897 gene
10 55106723 55107684 gene
10 55166205 55169776 gene
10 55507637 55508630 gene
10 55582960 55585889 gene
10 55236317 55245242 gene
10 55222468 55222848 gene
10 55603852 55605392 gene
10 55623045 55627356 gene
10 55687112 55689269 gene
10 55633518 55645576 gene
10 55886120 55889936 gene
10 55977940 55983961 gene
10 55916641 55918185 gene
10 55937933 55939477 gene
10 55942671 55951201 gene
10 55352123 55366461 gene
10 55294206 55298884 gene
10 55374109 55381012 gene
10 56145541 56147015 gene
10 56161259 56166220 gene
10 55706511 55706885 gene
10 55716380 55724663 gene
10 55740749 55743895 gene
10 55748321 55750758 gene
10 55751590 55755199 gene
10 55777548 55782622 gene
10 55697516 55699461 gene
10 55726296 55732951 gene
10 55782786 55786647 gene
10 56007030 56008907 gene
10 56020165 56024170 gene
10 56045282 56052378 gene
10 56221600 56225052 gene
10 56237080 56241992 gene
10 56262105 56264226 gene
10 56248887 56251742 gene
10 55810591 55817206 gene
10 55859565 55860904 gene
10 55795059 55803580 gene
10 55822573 55826535 gene
10 55859927 55860602 gene
10 55861110 55865102 gene
10 55865173 55869546 gene
10 56388602 56392273 gene
10 56403792 56406562 gene
10 56417636 56428207 gene
10 56446220 56447763 gene
10 56470213 56472416 gene
10 56420541 56425149 gene
10 56429197 56435118 gene
10 56446377 56447556 gene
10 56285835 56293707 gene
10 56302395 56308719 gene
10 56309782 56318535 gene
10 56320769 56323652 gene
10 56843907 56846810 gene
10 56860662 56864446 gene
10 56801701 56807009 gene
10 56742506 56747913 gene
10 56760480 56768417 gene
10 56780877 56783238 gene
10 56751894 56756599 gene
10 56768756 56772084 gene
10 56488761 56491546 gene
10 56512072 56516970 gene
10 56520104 56523102 gene
10 56523164 56523776 gene
10 56525530 56532549 gene
10 56533326 56535171 gene
10 56536439 56539351 gene
10 56548416 56556757 gene
10 57074027 57078726 gene
10 57021094 57021715 gene
10 57079330 57086746 gene
10 56883799 56889016 gene
10 56889624 56892353 gene
10 56899564 56901784 gene
10 56909493 56910686 gene
10 56920392 56921645 gene
10 56939754 56941787 gene
10 56958867 56960770 gene
10 57157073 57157902 gene
10 57089181 57093677 gene
10 57143970 57148253 gene
10 57157702 57162077 gene
10 57162474 57165094 gene
10 56616717 56621409 gene
10 56577283 56608490 gene
10 56610599 56612337 gene
10 56621624 56624843 gene
10 57194293 57195751 gene
10 57213920 57214977 gene
10 57239734 57241812 gene
10 57243675 57247210 gene
10 57257090 57260733 gene
10 57261969 57265824 gene
10 57271019 57273341 gene
10 57506882 57516995 gene
10 57528855 57529890 gene
10 57550808 57556708 gene
10 57566567 57570199 gene
10 57540479 57541544 gene
10 57722755 57727354 gene
10 57768336 57770786 gene
10 57695457 57702175 gene
10 57778041 57781818 gene
10 57691392 57694237 gene
10 57382072 57389824 gene
10 57425566 57428406 gene
10 57459762 57462982 gene
10 57463812 57465749 gene
10 57468571 57471714 gene
10 57428396 57431330 gene
10 57454327 57458513 gene
10 57471955 57479151 gene
10 57622645 57624121 gene
10 57636488 57641288 gene
10 57645025 57655611 gene
10 57678017 57681262 gene
10 57683638 57686582 gene
10 57687088 57689491 gene
10 57628760 57630623 gene
10 57663036 57668831 gene
10 57325816 57327486 gene
10 57287498 57290013 gene
10 57316017 57320023 gene
10 57324961 57328326 gene
10 57328854 57350278 gene
10 57355571 57357598 gene
10 57309229 57309710 gene
10 57822983 57836493 gene
10 57850644 57857037 gene
10 57870668 57873390 gene
10 57806070 57808827 gene
10 57808886 57815102 gene
10 57861848 57864781 gene
10 57873969 57878277 gene
10 57880176 57881492 gene
10 57906602 57907404 gene
10 57946469 57950032 gene
10 57950674 57955402 gene
10 57908931 57913559 gene
10 57913896 57921343 gene
10 57957898 57964383 gene
10 57965344 57971241 gene
10 57978420 57980391 gene
10 57982299 57983859 gene
10 58088340 58090182 gene
10 58105617 58108340 gene
10 58128354 58137653 gene
10 58137655 58138496 gene
10 58140099 58142444 gene
10 58143556 58143955 gene
10 58150616 58152088 gene
10 58161288 58163448 gene
10 58164361 58171760 gene
10 58185266 58188905 gene
10 58152998 58155031 gene
10 58196774 58199604 gene
10 58241209 58254985 gene
10 58255559 58260083 gene
10 58191486 58193025 gene
10 58193035 58195640 gene
10 58195656 58196837 gene
10 58207422 58212267 gene
10 58213578 58217411 gene
10 58218130 58229570 gene
10 58233436 58238357 gene
10 58260449 58263579 gene
10 58265435 58266924 gene
10 58283415 58287027 gene
10 58300569 58306761 gene
10 58308715 58310955 gene
10 58317026 58322480 gene
10 58323801 58328174 gene
10 58343064 58344970 gene
10 58355896 58362651 gene
10 58367506 58371731 gene
10 57984117 57990091 gene
10 57992733 57996611 gene
10 58007287 58007588 gene
10 58010679 58011617 gene
10 58016989 58017908 gene
10 58020352 58022326 gene
10 58022345 58025405 gene
10 58057386 58065233 gene
10 58079633 58082425 gene
10 58082471 58087343 gene
10 58011522 58012554 gene
10 58025868 58034005 gene
10 58034072 58035340 gene
10 58038868 58042800 gene
10 58046875 58053895 gene
10 58003823 58005113 gene
10 57998983 58003484 gene
10 58018957 58020349 gene
10 58017967 58018923 gene
10 58005193 58006212 gene
10 58760633 58767015 gene
10 58767879 58770312 gene
10 58777492 58780490 gene
10 58723681 58726937 gene
10 58732628 58739217 gene
10 58749507 58751957 gene
10 58499829 58507601 gene
10 58516222 58517724 gene
10 58517725 58520174 gene
10 58537172 58539720 gene
10 58572295 58575784 gene
10 58576375 58577190 gene
10 58549147 58552276 gene
10 58565667 58569333 gene
10 58591452 58595668 gene
10 58640602 58641850 gene
10 58580760 58581320 gene
10 58581943 58586558 gene
10 58587915 58589919 gene
10 58601430 58606989 gene
10 58640441 58642127 gene
10 58642243 58652819 gene
10 58653896 58658133 gene
10 58659985 58662583 gene
10 59028613 59033403 gene
10 58373467 58379871 gene
10 58446233 58449635 gene
10 58453331 58455542 gene
10 58388518 58401553 gene
10 58438399 58439555 gene
10 58439695 58443051 gene
10 58449042 58450889 gene
10 58450895 58453243 gene
10 58456193 58457656 gene
10 58471493 58473546 gene
10 58946817 58952191 gene
10 58910914 58916788 gene
10 58949392 58953361 gene
10 58966929 58969973 gene
10 58782120 58789082 gene
10 58805009 58807205 gene
10 58809555 58818965 gene
10 58819294 58823144 gene
10 58858324 58863551 gene
10 58874241 58875700 gene
10 58876928 58879678 gene
10 58789821 58797483 gene
10 59220777 59223300 gene
10 59213608 59219654 gene
10 59227175 59243800 gene
10 59312538 59315428 gene
10 59321594 59327235 gene
10 59349158 59350799 gene
10 59351444 59352128 gene
10 59359934 59364250 gene
10 59365733 59373429 gene
10 59375119 59376996 gene
10 59076811 59077513 gene
10 59104838 59109229 gene
10 59163448 59171915 gene
10 59174790 59179709 gene
10 59109168 59110093 gene
10 59151152 59152585 gene
10 59177978 59179973 gene
10 59140838 59142766 gene
10 59615109 59621105 gene
10 59624893 59626932 gene
10 59677762 59682413 gene
10 59632789 59636641 gene
10 59486543 59487469 gene
10 59503835 59511189 gene
10 59492653 59494856 gene
10 59512971 59514728 gene
10 59514885 59519209 gene
10 59525725 59528426 gene
10 59528427 59535544 gene
10 59574018 59574819 gene
10 59577171 59583327 gene
10 59583330 59585674 gene
10 59702454 59706090 gene
10 59719721 59723617 gene
10 59740506 59744083 gene
10 59707271 59714103 gene
10 59714190 59714735 gene
10 59726903 59731196 gene
10 59755166 59757397 gene
10 59759016 59767705 gene
10 59783219 59786578 gene
10 59699631 59700518 gene
10 59898748 59899718 gene
10 59904293 59906434 gene
10 59955167 59962707 gene
10 59966012 59982017 gene
10 59982143 59984721 gene
10 59788291 59792585 gene
10 59869647 59873912 gene
10 59797299 59806336 gene
10 59809844 59820985 gene
10 59860676 59865034 gene
10 59865139 59869057 gene
10 59876518 59880602 gene
10 59839844 59841795 gene
10 59874989 59875757 gene
10 59428689 59430870 gene
10 59446137 59450717 gene
10 59379132 59386395 gene
10 59386479 59389662 gene
10 59406835 59413757 gene
10 59432392 59435324 gene
10 59466429 59468741 gene
10 59989356 59997346 gene
10 59999773 60002253 gene
10 60050374 60053825 gene
10 60056334 60059975 gene
10 60002805 60009890 gene
10 60012032 60014939 gene
10 60018876 60021296 gene
10 60023128 60027508 gene
10 60200237 60204449 gene
10 60256089 60267621 gene
10 60211170 60214657 gene
10 60229597 60232475 gene
10 60283785 60286191 gene
10 60514549 60516604 gene
10 60523429 60523956 gene
10 60526677 60529677 gene
10 60288775 60293729 gene
10 60363133 60366382 gene
10 60368413 60374823 gene
10 60379638 60382190 gene
10 60384009 60386977 gene
10 60293312 60305059 gene
10 60134669 60136819 gene
10 60144926 60159775 gene
10 60168736 60175056 gene
10 60060971 60063651 gene
10 60065722 60077014 gene
10 60077511 60082864 gene
10 60084303 60085756 gene
10 60088251 60093046 gene
10 60094955 60096826 gene
10 60113450 60120153 gene
10 60538750 60542022 gene
10 60573787 60577544 gene
10 60579063 60593617 gene
10 60603244 60609456 gene
10 60628149 60632824 gene
10 60632825 60634604 gene
10 60684973 60688145 gene
10 60635627 60638343 gene
10 60639076 60641793 gene
10 60654363 60656062 gene
10 60673329 60676745 gene
10 60678418 60681712 gene
10 60713303 60716586 gene
10 60729411 60733015 gene
10 60688809 60700868 gene
10 60398569 60400353 gene
10 60426035 60427101 gene
10 60446949 60449147 gene
10 60457223 60459249 gene
10 60387786 60390875 gene
10 60396440 60415773 gene
10 60420580 60423172 gene
10 60427787 60443499 gene
10 60454290 60455046 gene
10 61141416 61147286 gene
10 61148372 61150734 gene
10 60815230 60820560 gene
10 60839720 60841131 gene
10 60852395 60853382 gene
10 60861009 60875812 gene
10 60788505 60790595 gene
10 60812179 60813147 gene
10 60821224 60822910 gene
10 60824407 60828927 gene
10 61331551 61333061 gene
10 61311880 61312651 gene
10 61338242 61343539 gene
10 61007741 61009278 gene
10 61026952 61028255 gene
10 61032634 61040214 gene
10 61062245 61065170 gene
10 61041188 61048440 gene
10 61055091 61057626 gene
10 61071695 61079815 gene
10 61400687 61407448 gene
10 61411188 61414311 gene
10 61452154 61455146 gene
10 61456411 61461027 gene
10 61462298 61464683 gene
10 61414716 61418894 gene
10 61420195 61422316 gene
10 61479105 61481995 gene
10 61483093 61492727 gene
10 61509829 61512459 gene
10 61523294 61525890 gene
10 61544847 61564024 gene
10 61531120 61531630 gene
10 61233123 61244038 gene
10 61211213 61213885 gene
10 61222347 61225742 gene
10 61246495 61253283 gene
10 61260258 61265786 gene
10 61275587 61280530 gene
10 61282499 61283329 gene
10 61155077 61176367 gene
10 61594473 61598277 gene
10 61604134 61606680 gene
10 61607700 61615109 gene
10 61616406 61618869 gene
10 61618963 61621989 gene
10 61659480 61665861 gene
10 61796582 61797421 gene
10 61816735 61817321 gene
10 61852441 61857890 gene
10 61711103 61712846 gene
10 61742846 61744210 gene
10 61767444 61769847 gene
10 61774319 61779026 gene
10 61779596 61780235 gene
10 61728990 61738073 gene
10 61786516 61788619 gene
10 60884779 60887374 gene
10 60887820 60892367 gene
10 60901835 60921101 gene
10 60923049 60929351 gene
10 60954534 60961839 gene
10 60963585 60971950 gene
10 60980564 60986011 gene
10 60930238 60934549 gene
10 60936751 60950762 gene
10 60950774 60951130 gene
4 105669 107942 gene
4 157553 166022 gene
4 227040 231487 gene
4 241962 243667 gene
4 199916 204883 gene
4 209480 218825 gene
4 243792 246339 gene
4 250711 271544 gene
4 280100 281683 gene
4 286132 295606 gene
4 313107 317458 gene
4 296714 301104 gene
4 302253 305531 gene
4 306158 307836 gene
4 317862 320805 gene
4 337116 343697 gene
4 377906 391022 gene
4 397197 400373 gene
4 401513 405782 gene
4 408301 408850 gene
4 427243 434007 gene
4 434729 438007 gene
4 443704 450158 gene
4 422401 424134 gene
4 426818 427454 gene
4 438108 439636 gene
4 450653 456853 gene
4 457165 460467 gene
4 468830 481444 gene
4 500197 501471 gene
4 503602 505478 gene
4 529094 530569 gene
4 541539 544454 gene
4 567063 569134 gene
4 492470 495980 gene
4 496052 496760 gene
4 545943 546863 gene
4 560781 565874 gene
4 663715 664878 gene
4 628180 629638 gene
4 619575 623502 gene
4 739963 741038 gene
4 747373 750614 gene
4 751675 752627 gene
4 818735 821008 gene
4 829999 831966 gene
4 832017 837316 gene
4 842749 843755 gene
4 871399 875685 gene
4 803153 806833 gene
4 812675 814655 gene
4 814665 816120 gene
4 850781 853061 gene
4 889806 891512 gene
4 959774 962247 gene
4 891811 893592 gene
4 966415 968377 gene
4 970345 971807 gene
4 979063 981308 gene
4 1020358 1024386 gene
4 1032646 1041614 gene
4 1044127 1046168 gene
4 1048894 1050887 gene
4 1059715 1065017 gene
4 1070755 1072590 gene
4 1078948 1081460 gene
4 1084953 1086382 gene
4 997116 998591 gene
4 1022057 1027221 gene
4 1030158 1031895 gene
4 1051354 1053303 gene
4 1053497 1056138 gene
4 1073086 1075524 gene
4 1096272 1097515 gene
4 1162889 1164625 gene
4 1099367 1103985 gene
4 1106166 1112367 gene
4 1119755 1132889 gene
4 1168645 1171551 gene
4 1194478 1198836 gene
4 1200067 1200660 gene
4 1230865 1234930 gene
4 1256813 1256982 gene
4 1258136 1262213 gene
4 1270373 1273023 gene
4 1280628 1284734 gene
4 1201287 1202598 gene
4 1225966 1229691 gene
4 1247108 1247659 gene
4 1266366 1270209 gene
4 1322609 1324021 gene
4 1324709 1325221 gene
4 1357923 1363691 gene
4 1325775 1328659 gene
4 1336447 1338686 gene
4 1349448 1354029 gene
4 1377446 1385911 gene
4 1411512 1416542 gene
4 1417880 1420578 gene
4 1423301 1427827 gene
4 1441726 1445910 gene
4 1446959 1447534 gene
4 1455911 1462607 gene
4 1472363 1475590 gene
4 1373621 1375804 gene
4 1395933 1400061 gene
4 1427930 1431923 gene
4 1462832 1464292 gene
4 1476042 1480069 gene
4 1539603 1541210 gene
4 1558398 1560324 gene
4 1560735 1562662 gene
4 1573885 1585240 gene
4 1512385 1518242 gene
4 1541262 1547368 gene
4 1551746 1554878 gene
4 1567089 1570198 gene
4 1570853 1572562 gene
4 1642703 1653187 gene
4 1654921 1656355 gene
4 1589187 1591789 gene
4 1602048 1603131 gene
4 1605349 1609692 gene
4 1610507 1613341 gene
4 1618104 1628276 gene
4 1655958 1657418 gene
4 1657655 1663907 gene
4 1665912 1672022 gene
4 1673122 1681456 gene
4 1692790 1695956 gene
4 1703194 1705629 gene
4 1717837 1720745 gene
4 1724543 1726653 gene
4 1729617 1733185 gene
4 1697217 1700773 gene
4 1706543 1710800 gene
4 1720773 1722949 gene
4 1733257 1738078 gene
4 1751456 1757506 gene
4 1807046 1807974 gene
4 1848069 1862540 gene
4 1863885 1869589 gene
4 1822270 1824689 gene
4 1872101 1872484 gene
4 1876597 1877217 gene
4 1881456 1881989 gene
4 1888609 1889229 gene
4 1913367 1916662 gene
4 1920142 1920378 gene
4 1922344 1922421 gene
4 1922820 1928725 gene
4 1933667 1936997 gene
4 1937231 1939841 gene
4 1944920 1946272 gene
4 1963947 1965102 gene
4 1975087 1976242 gene
4 1906358 1911181 gene
4 1946602 1948404 gene
4 1999928 2006606 gene
4 2017009 2023368 gene
4 2026954 2028705 gene
4 2028730 2029320 gene
4 2049352 2051397 gene
4 2056406 2057488 gene
4 1980433 1985624 gene
4 1987106 1991749 gene
4 2008814 2010724 gene
4 2035084 2036894 gene
4 2042265 2046367 gene
4 2057771 2060584 gene
4 2063965 2068336 gene
4 2075816 2081783 gene
4 2084571 2090579 gene
4 2101977 2102681 gene
4 2153547 2158155 gene
4 2158687 2159346 gene
4 2167976 2171426 gene
4 2171443 2172405 gene
4 2179054 2184942 gene
4 2093554 2094877 gene
4 2095073 2095756 gene
4 2115350 2118135 gene
4 2119900 2126785 gene
4 2128020 2134384 gene
4 2134397 2145378 gene
4 2160390 2162066 gene
4 2201359 2203634 gene
4 2268598 2273605 gene
4 2171761 2172781 gene
4 2173056 2175967 gene
4 2176821 2178625 gene
4 2211077 2215180 gene
4 2217356 2222692 gene
4 2264816 2266981 gene
4 2273985 2276656 gene
4 2179389 2180685 gene
4 2296345 2300924 gene
4 2310074 2320723 gene
4 2350446 2351913 gene
4 2278650 2294081 gene
4 2324515 2329791 gene
4 2329798 2331296 gene
4 2391481 2393825 gene
4 2416123 2423367 gene
4 2429040 2431361 gene
4 2437537 2438118 gene
4 2446931 2449088 gene
4 2449138 2451215 gene
4 2468086 2468847 gene
4 2470704 2476227 gene
4 2484141 2485584 gene
4 2400637 2406707 gene
4 2412077 2413570 gene
4 2423588 2427312 gene
4 2431876 2434234 gene
4 2441174 2442670 gene
4 2453296 2455780 gene
4 2479712 2485421 gene
4 2502552 2503463 gene
4 2557967 2564353 gene
4 2577258 2578022 gene
4 2578155 2579494 gene
4 2579594 2581474 gene
4 2487043 2492604 gene
4 2494012 2498521 gene
4 2504290 2513304 gene
4 2519999 2526556 gene
4 2545982 2548249 gene
4 2555564 2556118 gene
4 2565309 2567519 gene
4 2567520 2576403 gene
4 2583574 2587325 gene
4 2587328 2588158 gene
4 2594760 2596476 gene
4 2654574 2655881 gene
4 2658818 2662547 gene
4 2669161 2670447 gene
4 2677829 2679966 gene
4 2679984 2682268 gene
4 2596454 2612779 gene
4 2615106 2622247 gene
4 2627114 2628913 gene
4 2683690 2688501 gene
4 2688554 2710259 gene
4 2710289 2716519 gene
4 2717287 2720513 gene
4 2722067 2725118 gene
4 2740065 2741858 gene
4 2748365 2751218 gene
4 2751647 2758863 gene
4 2760556 2770370 gene
4 2780452 2789155 gene
4 2690150 2691830 gene
4 2725100 2728469 gene
4 2732248 2737838 gene
4 2742396 2743028 gene
4 2800325 2805716 gene
4 2808789 2814361 gene
4 2790002 2797640 gene
4 2826005 2832825 gene
4 2864274 2867728 gene
4 2868499 2873444 gene
4 2891816 2892196 gene
4 2901479 2906926 gene
4 2944863 2947338 gene
4 2947370 2949021 gene
4 2959719 2961019 gene
4 2961131 2961588 gene
4 2880876 2889732 gene
4 2894744 2895184 gene
4 2907743 2914330 gene
4 2950500 2956052 gene
4 2963327 2966635 gene
4 2993334 2994217 gene
4 3025523 3027571 gene
4 2984687 2986505 gene
4 2986528 2989996 gene
4 3017137 3019426 gene
4 3068217 3084677 gene
4 3084772 3091318 gene
4 3120120 3124790 gene
4 3126185 3128598 gene
4 3130413 3130889 gene
4 3130986 3136674 gene
4 3158326 3160413 gene
4 3160596 3163840 gene
4 3178322 3179404 gene
4 3086147 3091625 gene
4 3091708 3095502 gene
4 3102197 3113835 gene
4 3113917 3117376 gene
4 3136138 3136891 gene
4 3143414 3145811 gene
4 3164313 3165167 gene
4 3181669 3188625 gene
4 3188672 3189418 gene
4 3235354 3238178 gene
4 3267501 3268457 gene
4 3274223 3276467 gene
4 3284232 3285933 gene
4 3321745 3323718 gene
4 3305694 3313010 gene
4 3352583 3353272 gene
4 3357660 3359459 gene
4 3359735 3360958 gene
4 3368162 3368620 gene
4 3407213 3408169 gene
4 3429581 3430989 gene
4 3431027 3432586 gene
4 3452498 3457586 gene
4 3459506 3462189 gene
4 3466283 3467194 gene
4 3413252 3416301 gene
4 3419978 3421975 gene
4 3421991 3424450 gene
4 3434602 3436314 gene
4 3534195 3534800 gene
4 3556324 3558923 gene
4 3569513 3570082 gene
4 3467911 3472039 gene
4 3480604 3481629 gene
4 3485881 3489855 gene
4 3492172 3496060 gene
4 3502791 3507945 gene
4 3527539 3528717 gene
4 3529247 3532818 gene
4 3580358 3584305 gene
4 3584171 3604392 gene
4 3604405 3609099 gene
4 3611222 3612937 gene
4 3640677 3645058 gene
4 3675141 3678794 gene
4 3614206 3616752 gene
4 3666233 3671784 gene
4 3679547 3682370 gene
4 3699720 3703309 gene
4 3703960 3706523 gene
4 3707876 3710412 gene
4 3710559 3713361 gene
4 3727778 3728893 gene
4 3730497 3733339 gene
4 3737712 3742110 gene
4 3742745 3744935 gene
4 3754231 3760211 gene
4 3777366 3778596 gene
4 3779070 3780118 gene
4 3780120 3781334 gene
4 3745051 3751936 gene
4 3772614 3774164 gene
4 3798367 3798832 gene
4 3823910 3825493 gene
4 3831077 3832402 gene
4 3914924 3917002 gene
4 3935064 3937916 gene
4 3849449 3850871 gene
4 4021624 4029131 gene
4 4029787 4032592 gene
4 4039754 4042514 gene
4 4043314 4044387 gene
4 3952150 3954463 gene
4 3982112 3983928 gene
4 3987900 3990838 gene
4 4004790 4008357 gene
4 4036813 4038390 gene
4 4049112 4058611 gene
4 4063346 4065185 gene
4 4158872 4160873 gene
4 4160884 4163128 gene
4 4084654 4088789 gene
4 4092609 4095471 gene
4 4135950 4142527 gene
4 4172498 4175703 gene
4 4175720 4176765 gene
4 4218208 4219359 gene
4 4246512 4250522 gene
4 4275720 4280646 gene
4 4280751 4283147 gene
4 4295277 4299267 gene
4 4305968 4309489 gene
4 4330032 4330416 gene
4 4286264 4290155 gene
4 4309404 4324117 gene
4 4336552 4340484 gene
4 4383301 4386074 gene
4 4396253 4398283 gene
4 4408967 4409819 gene
4 4437006 4444798 gene
4 4399232 4401903 gene
4 4411314 4412404 gene
4 4421513 4424994 gene
4 4428985 4434163 gene
4 4449834 4450145 gene
4 4470984 4474457 gene
4 4389227 4395074 gene
4 4489270 4490121 gene
4 4496255 4499333 gene
4 4517715 4518535 gene
4 4532321 4536664 gene
4 4536857 4537453 gene
4 4558151 4564141 gene
4 4540018 4543393 gene
4 4495964 4496061 gene
4 4601855 4602739 gene
4 4661259 4664532 gene
4 4722521 4727474 gene
4 4760217 4761980 gene
4 4782579 4789125 gene
4 4730903 4735057 gene
4 4842130 4847706 gene
4 4789830 4791790 gene
4 4802656 4810863 gene
4 4816154 4817708 gene
4 4851022 4855105 gene
4 4869897 4871424 gene
4 4865043 4867148 gene
4 4858950 4859576 gene
4 4903469 4905514 gene
4 4957845 4962702 gene
4 4943557 4947295 gene
4 5032854 5038623 gene
4 5049204 5051855 gene
4 5081356 5088255 gene
4 4999952 5001237 gene
4 5001742 5002436 gene
4 5021911 5023887 gene
4 5024918 5029921 gene
4 5038913 5045000 gene
4 5074516 5078451 gene
4 5104001 5106253 gene
4 5108273 5109137 gene
4 5147851 5157859 gene
4 5158783 5164259 gene
4 5109651 5112846 gene
4 5116683 5119843 gene
4 5136525 5141050 gene
4 5142397 5146209 gene
4 5182947 5191703 gene
4 5212083 5217266 gene
4 5223675 5225673 gene
4 5247110 5250253 gene
4 5259555 5263186 gene
4 5193534 5205255 gene
4 5225790 5233399 gene
4 5251168 5253533 gene
4 5263325 5269452 gene
4 5277216 5279219 gene
4 5287567 5289996 gene
4 5290039 5292064 gene
4 5307992 5313201 gene
4 5351946 5356739 gene
4 5381407 5386449 gene
4 5319986 5320900 gene
4 5343180 5343970 gene
4 5357058 5366459 gene
4 5374942 5377296 gene
4 5398032 5400235 gene
4 5421094 5423431 gene
4 5426052 5428446 gene
4 5430562 5435349 gene
4 5446711 5447986 gene
4 5457240 5458828 gene
4 5463788 5476359 gene
4 5481109 5485797 gene
4 5488864 5491335 gene
4 5529421 5529972 gene
4 5566234 5569315 gene
4 5502417 5505566 gene
4 5513630 5517165 gene
4 5613806 5621925 gene
4 5640745 5644623 gene
4 5672162 5676563 gene
4 5677547 5679385 gene
4 5694548 5699033 gene
4 5779789 5785828 gene
4 5785844 5787850 gene
4 5700472 5705570 gene
4 5721065 5724872 gene
4 5732103 5737194 gene
4 5822420 5825334 gene
4 5838587 5842084 gene
4 5843842 5847520 gene
4 5857955 5860249 gene
4 5874103 5876626 gene
4 5806690 5807947 gene
4 5889817 5892099 gene
4 5925612 5926077 gene
4 5926161 5926742 gene
4 5950450 5951155 gene
4 5955691 5964229 gene
4 5976284 5976766 gene
4 5989213 5995268 gene
4 6077097 6078524 gene
4 6010639 6011527 gene
4 6023530 6024523 gene
4 6076950 6082687 gene
4 6022704 6023369 gene
4 6093524 6095791 gene
4 6116444 6119087 gene
4 6138975 6142285 gene
4 6181366 6181962 gene
4 6184014 6184616 gene
4 6185647 6200686 gene
4 6201620 6202453 gene
4 6203673 6204312 gene
4 6209194 6214314 gene
4 6204631 6206700 gene
4 6173571 6174172 gene
4 6411371 6421709 gene
4 6440933 6442984 gene
4 6289048 6292340 gene
4 6341961 6344861 gene
4 6327495 6328449 gene
4 6525906 6528520 gene
4 6506964 6507959 gene
4 6529360 6532711 gene
4 6574309 6576072 gene
4 6596099 6597868 gene
4 6599879 6603032 gene
4 6607723 6608106 gene
4 6668388 6669209 gene
4 6710558 6716286 gene
4 6729900 6730298 gene
4 6716349 6719701 gene
4 6747308 6747733 gene
4 6785943 6787402 gene
4 6749196 6756413 gene
4 6789479 6792254 gene
4 6836650 6844355 gene
4 6873001 6874302 gene
4 6881527 6883043 gene
4 6794285 6796855 gene
4 6800537 6804071 gene
4 6822386 6824785 gene
4 6854805 6855401 gene
4 6874513 6880093 gene
4 6898153 6900677 gene
4 6924626 6928749 gene
4 6958096 6963985 gene
4 6900526 6905860 gene
4 6908900 6912018 gene
4 6919736 6922408 gene
4 6931631 6934592 gene
4 6948104 6950606 gene
4 6952962 6954588 gene
4 6964941 6969027 gene
4 7039231 7041413 gene
4 7064623 7066705 gene
4 7005415 7014829 gene
4 7033039 7036539 gene
4 7041780 7044236 gene
4 7069248 7078605 gene
4 7130438 7133519 gene
4 7156809 7163879 gene
4 7166914 7167543 gene
4 7169831 7173889 gene
4 7174562 7175303 gene
4 7092265 7092633 gene
4 7134303 7136515 gene
4 7136519 7139160 gene
4 7140876 7142287 gene
4 7148825 7151889 gene
4 7175428 7177388 gene
4 7186786 7189709 gene
4 7189519 7200806 gene
4 7206798 7215630 gene
4 7203776 7206694 gene
4 7217186 7222040 gene
4 7281621 7283464 gene
4 7315532 7317783 gene
4 7319005 7333855 gene
4 7339209 7340884 gene
4 7388824 7391304 gene
4 7465963 7470228 gene
4 7471800 7477447 gene
4 7478494 7483284 gene
4 7486024 7494192 gene
4 7495955 7498593 gene
4 7500326 7502136 gene
4 7508456 7508788 gene
4 7525240 7526886 gene
4 7549786 7551396 gene
4 7573088 7575674 gene
4 7585730 7587334 gene
4 7611384 7612991 gene
4 7638045 7639658 gene
4 7599083 7600677 gene
4 7673756 7674775 gene
4 7675405 7683418 gene
4 7653867 7668740 gene
4 7699660 7703779 gene
4 7766726 7771792 gene
4 7775501 7779487 gene
4 7781091 7784980 gene
4 7703684 7707471 gene
4 7721170 7727185 gene
4 7784789 7788453 gene
4 7790839 7792023 gene
4 7794800 7799969 gene
4 7802632 7805802 gene
4 7815478 7817405 gene
4 7819444 7823058 gene
4 7823862 7825979 gene
4 7837428 7843722 gene
4 7860811 7862407 gene
4 7862929 7864676 gene
4 7865416 7872452 gene
4 7874197 7878011 gene
4 7879061 7881982 gene
4 7855764 7856906 gene
4 7913736 7918436 gene
4 7924445 7932592 gene
4 7965480 7966147 gene
4 7881870 7885168 gene
4 7886948 7889489 gene
4 7894481 7898470 gene
4 7900035 7903968 gene
4 7919043 7921883 gene
4 7941859 7947075 gene
4 7951270 7956768 gene
4 7960302 7962743 gene
4 7970577 7972097 gene
4 7999799 8002625 gene
4 8003759 8006174 gene
4 8026496 8031170 gene
4 8074438 8078801 gene
4 7991080 7991478 gene
4 7992087 7994541 gene
4 8039647 8042557 gene
4 8034868 8039586 gene
4 8082410 8086869 gene
4 8095103 8095635 gene
4 8095689 8105191 gene
4 8111913 8114893 gene
4 8115307 8116488 gene
4 8132440 8138262 gene
4 8141718 8144149 gene
4 8158090 8159956 gene
4 8163917 8164738 gene
4 8165664 8169201 gene
4 8178842 8181919 gene
4 8210603 8212292 gene
4 8227055 8229478 gene
4 8231144 8235005 gene
4 8237281 8240670 gene
4 8258301 8260462 gene
4 8240395 8241863 gene
4 8188419 8190148 gene
4 8302246 8304609 gene
4 8319986 8321540 gene
4 8344398 8347142 gene
4 8377891 8378862 gene
4 8280265 8286384 gene
4 8287672 8290495 gene
4 8304677 8307820 gene
4 8311248 8314733 gene
4 8322098 8322658 gene
4 8366029 8367922 gene
4 8412368 8415093 gene
4 8418640 8421201 gene
4 8431905 8439327 gene
4 8441958 8442560 gene
4 8475394 8480415 gene
4 8418755 8426953 gene
4 8393269 8400371 gene
4 8503386 8507564 gene
4 8535162 8538704 gene
4 8542879 8546312 gene
4 8487224 8490148 gene
4 8546450 8549778 gene
4 8557845 8562265 gene
4 8562304 8565862 gene
4 8587012 8590878 gene
4 8606261 8613735 gene
4 8623932 8627410 gene
4 8638260 8641742 gene
4 8650800 8652594 gene
4 8655697 8661905 gene
4 8662046 8664763 gene
4 8665717 8668549 gene
4 8739182 8750076 gene
4 8709321 8710040 gene
4 8781361 8783210 gene
4 8784016 8787895 gene
4 8722483 8724718 gene
4 8725559 8727808 gene
4 8776738 8778711 gene
4 8883662 8885961 gene
4 8791831 8794101 gene
4 8801987 8805527 gene
4 8805681 8807521 gene
4 8923170 8931815 gene
4 8936444 8942357 gene
4 8961176 8975321 gene
4 8978321 8983219 gene
4 8903549 8909287 gene
4 8897759 8902526 gene
4 9017468 9019325 gene
4 9023618 9025890 gene
4 9038230 9041234 gene
4 9046746 9049470 gene
4 9079060 9087905 gene
4 8982277 8988424 gene
4 8994790 8995596 gene
4 8995761 8998120 gene
4 9030955 9034627 gene
4 9034835 9036183 gene
4 9053087 9056438 gene
4 9065679 9070551 gene
4 9073811 9074335 gene
4 9132566 9137390 gene
4 9158363 9161767 gene
4 9094821 9097994 gene
4 9101491 9114707 gene
4 9137093 9142181 gene
4 9143102 9144286 gene
4 9144385 9150417 gene
4 9161945 9164541 gene
4 9169846 9171124 gene
4 9171233 9174706 gene
4 9180891 9183320 gene
4 9185842 9189050 gene
4 9195002 9199915 gene
4 9219351 9223416 gene
4 9243368 9250401 gene
4 9251640 9256003 gene
4 9201412 9202996 gene
4 9211320 9215243 gene
4 9258621 9266994 gene
4 9312197 9314569 gene
4 9315843 9317714 gene
4 9355881 9357473 gene
4 9357841 9359755 gene
4 9361615 9365988 gene
4 9372623 9374446 gene
4 9381669 9386440 gene
4 9289430 9291533 gene
4 9298420 9301806 gene
4 9337307 9349397 gene
4 9367202 9368074 gene
4 9377616 9380363 gene
4 9366071 9366421 gene
4 9394558 9395115 gene
4 9401275 9402513 gene
4 9404107 9404770 gene
4 9409601 9409987 gene
4 9458227 9461255 gene
4 9462484 9465022 gene
4 9491911 9493820 gene
4 9521464 9526814 gene
4 9529238 9537729 gene
4 9537947 9547305 gene
4 9557061 9561630 gene
4 9516936 9518547 gene
4 9538350 9538807 gene
4 9538849 9540450 gene
4 9540474 9543206 gene
4 9548004 9555446 gene
4 9562916 9566422 gene
4 9594195 9599704 gene
4 9613336 9623483 gene
4 9623629 9624819 gene
4 9624921 9627093 gene
4 9628334 9629918 gene
4 9631112 9632192 gene
4 9640832 9656463 gene
4 9661482 9668100 gene
4 9706562 9709960 gene
4 9710828 9712210 gene
4 9685635 9688991 gene
4 9693354 9694708 gene
4 9736670 9753543 gene
4 9766210 9770397 gene
4 9774057 9782581 gene
4 9870723 9875127 gene
4 9810322 9810716 gene
4 9810762 9813538 gene
4 9836598 9837462 gene
4 9840557 9845439 gene
4 9887565 9890456 gene
4 9920664 9922764 gene
4 9925635 9929906 gene
4 9994904 9996049 gene
4 10028535 10030393 gene
4 10085540 10086033 gene
4 9985355 9986476 gene
4 10007764 10008905 gene
4 10096850 10098623 gene
4 10117390 10121230 gene
4 10124723 10126177 gene
4 10154931 10163270 gene
4 10089599 10091203 gene
4 10126552 10128467 gene
4 10142720 10146002 gene
4 10135534 10136717 gene
4 10170942 10174538 gene
4 10181858 10187848 gene
4 10220854 10223915 gene
4 10232817 10233643 gene
4 10238753 10239988 gene
4 10240002 10241513 gene
4 10241522 10245994 gene
4 10304287 10307259 gene
4 10369805 10370551 gene
4 10385239 10387856 gene
4 10411084 10413578 gene
4 10430900 10433404 gene
4 10452685 10454281 gene
4 10462337 10464388 gene
4 10413919 10415925 gene
4 10455756 10459514 gene
4 10478623 10480371 gene
4 10542953 10554562 gene
4 10531276 10532054 gene
4 10567894 10595849 gene
4 10665597 10668959 gene
4 10673992 10679164 gene
4 10688469 10694606 gene
4 10704128 10709892 gene
4 10720408 10720794 gene
4 10723819 10740947 gene
4 10771249 10776724 gene
4 10779910 10786386 gene
4 10786089 10804526 gene
4 10806553 10809251 gene
4 10851399 10854666 gene
4 10857024 10860380 gene
4 10810452 10814201 gene
4 10816556 10824166 gene
4 10825946 10829660 gene
4 10831846 10833894 gene
4 10861950 10865052 gene
4 10876733 10884454 gene
4 10887853 10891809 gene
4 10944596 10949237 gene
4 11033982 11036638 gene
4 11039803 11043635 gene
4 11049154 11054249 gene
4 11056451 11064318 gene
4 11000942 11006832 gene
4 11106825 11110193 gene
4 11127516 11133131 gene
4 11158501 11160267 gene
4 11161644 11162457 gene
4 11166681 11172007 gene
4 11173792 11176697 gene
4 11094150 11098113 gene
4 11153359 11157239 gene
4 11189993 11192459 gene
4 11218858 11221998 gene
4 11223779 11225921 gene
4 11274596 11275308 gene
4 11203053 11205436 gene
4 11206670 11208954 gene
4 11211400 11215790 gene
4 11227212 11232528 gene
4 11308395 11309989 gene
4 11360740 11365364 gene
4 11368953 11372423 gene
4 11374619 11379286 gene
4 11284076 11286447 gene
4 11291849 11292675 gene
4 11324975 11327571 gene
4 11343297 11344544 gene
4 11399001 11409588 gene
4 11464931 11469874 gene
4 11477488 11480501 gene
4 11416250 11416586 gene
4 11416621 11421909 gene
4 11422695 11423292 gene
4 11424609 11428051 gene
4 11445515 11448489 gene
4 11455514 11460706 gene
4 11470187 11471937 gene
4 11510627 11514889 gene
4 11526657 11530106 gene
4 11570409 11573270 gene
4 11493933 11498945 gene
4 11518089 11520686 gene
4 11682475 11685931 gene
4 11610296 11613609 gene
4 11652991 11665120 gene
4 11666770 11667194 gene
4 11669751 11670299 gene
4 11728307 11730367 gene
4 11776204 11779636 gene
4 11701996 11705915 gene
4 11712883 11717091 gene
4 11819977 11824062 gene
4 11847636 11849662 gene
4 11830092 11831197 gene
4 11896522 11901091 gene
4 11902517 11903823 gene
4 11969320 12001826 gene
4 12003314 12005586 gene
4 12023423 12027174 gene
4 12079424 12082164 gene
4 12082353 12082931 gene
4 12010144 12013959 gene
4 12036917 12038578 gene
4 12060861 12062554 gene
4 12083692 12088425 gene
4 12093242 12102808 gene
4 12181255 12184557 gene
4 12118539 12122497 gene
4 12124955 12130830 gene
4 12133931 12136552 gene
4 12141529 12147089 gene
4 12160105 12162795 gene
4 12162869 12172624 gene
4 12197857 12200156 gene
4 12200160 12200686 gene
4 12200712 12201966 gene
4 12208358 12210568 gene
4 12210799 12216449 gene
4 12232811 12233741 gene
4 12277014 12279001 gene
4 12281226 12287984 gene
4 12201850 12202276 gene
4 12202371 12205237 gene
4 12236885 12240324 gene
4 12240421 12248806 gene
4 12250949 12257938 gene
4 12258185 12258737 gene
4 12297622 12299336 gene
4 12299680 12303838 gene
4 12306395 12314986 gene
4 12315626 12318595 gene
4 12323077 12327616 gene
4 12333779 12335176 gene
4 12336369 12340677 gene
4 12301736 12306637 gene
4 12320449 12322330 gene
4 12428682 12438645 gene
4 12440078 12445530 gene
4 12517586 12522135 gene
4 12524434 12527822 gene
4 12532535 12535262 gene
4 12553187 12556744 gene
4 12579322 12581667 gene
4 12581949 12582266 gene
4 12540286 12546693 gene
4 12588021 12591539 gene
4 12669398 12672112 gene
4 12593308 12596317 gene
4 12610206 12613269 gene
4 12642685 12647977 gene
4 12650079 12653852 gene
4 12658980 12661188 gene
4 12661982 12665588 gene
4 12672834 12679954 gene
4 12701670 12712727 gene
4 12722049 12730225 gene
4 12731397 12731776 gene
4 12731903 12739199 gene
4 12742644 12746676 gene
4 12746709 12749883 gene
4 12752095 12757968 gene
4 12730817 12731763 gene
4 12759320 12774829 gene
4 12860322 12865460 gene
4 12873663 12877087 gene
4 12802497 12809537 gene
4 12896137 12902843 gene
4 12902960 12906473 gene
4 12917708 12925777 gene
4 12927501 12933923 gene
4 12943449 12945835 gene
4 12959114 12962752 gene
4 12969224 12972014 gene
4 12979920 12986286 gene
4 12877463 12881821 gene
4 12882936 12890647 gene
4 12906633 12909928 gene
4 13044640 13056270 gene
4 13065503 13068905 gene
4 13081757 13085119 gene
4 12987406 13002436 gene
4 13010567 13019786 gene
4 13056921 13059186 gene
4 13074343 13076175 gene
4 13112004 13115471 gene
4 13153386 13154740 gene
4 13156712 13158349 gene
4 13099118 13101544 gene
4 13115517 13118027 gene
4 13120550 13123971 gene
4 13128954 13134067 gene
4 13196782 13200505 gene
4 13231644 13236875 gene
4 13238048 13242030 gene
4 13253590 13255118 gene
4 13256526 13261791 gene
4 13243904 13245109 gene
4 13260884 13264326 gene
4 13270667 13273474 gene
4 13280687 13287566 gene
4 13293597 13298373 gene
4 13334678 13339224 gene
4 13342693 13345536 gene
4 13345644 13349687 gene
4 13351009 13357973 gene
4 13349986 13356442 gene
4 13358040 13360576 gene
4 13320055 13322135 gene
4 13399065 13403436 gene
4 13439945 13444160 gene
4 13444212 13446046 gene
4 13456645 13460374 gene
4 13473343 13476290 gene
4 13476820 13478406 gene
4 13479030 13481115 gene
4 13494126 13497407 gene
4 13517774 13525288 gene
4 13559433 13561375 gene
4 13610727 13612970 gene
4 13617058 13618464 gene
4 13637013 13638033 gene
4 13639059 13641015 gene
4 13589543 13595968 gene
4 13618813 13621959 gene
4 13627707 13631613 gene
4 13679305 13686913 gene
4 13739612 13741437 gene
4 13775443 13779260 gene
4 13695016 13698872 gene
4 13747894 13750147 gene
4 13750343 13762093 gene
4 13769820 13771245 gene
4 13779712 13781051 gene
4 13793370 13796020 gene
4 13797666 13798322 gene
4 13810458 13813094 gene
4 13852290 13855704 gene
4 13784956 13790200 gene
4 13814353 13817995 gene
4 13847517 13850234 gene
4 13861649 13864752 gene
4 13803315 13804384 gene
4 13900589 13904301 gene
4 13915404 13916540 gene
4 13947581 13952449 gene
4 13878275 13883821 gene
4 13886086 13891269 gene
4 13907665 13909287 gene
4 13979072 13980386 gene
4 14060613 14063898 gene
4 14037206 14042268 gene
4 14004637 14022900 gene
4 14124378 14130187 gene
4 14148698 14150574 gene
4 14064078 14068769 gene
4 14070220 14078237 gene
4 14151143 14155595 gene
4 14174120 14175217 gene
4 14176105 14182628 gene
4 14189363 14192089 gene
4 14232407 14236599 gene
4 14248292 14250328 gene
4 14281605 14284636 gene
4 14286063 14287290 gene
4 14192176 14195500 gene
4 14295597 14297118 gene
4 14297176 14300031 gene
4 14304609 14307316 gene
4 14320937 14322716 gene
4 14350832 14351710 gene
4 14356133 14357051 gene
4 14368083 14373088 gene
4 14383322 14385663 gene
4 14288815 14291548 gene
4 14308150 14309161 gene
4 14324719 14328259 gene
4 14375984 14379302 gene
4 14414589 14419302 gene
4 14427090 14432377 gene
4 14442909 14449514 gene
4 14397391 14398863 gene
4 14410130 14411455 gene
4 14420533 14422717 gene
4 14456378 14458202 gene
4 14459623 14461412 gene
4 14406121 14409192 gene
4 14486651 14490007 gene
4 14492457 14495678 gene
4 14562620 14567816 gene
4 14577612 14579178 gene
4 14496405 14500080 gene
4 14604078 14608642 gene
4 14677098 14678158 gene
4 14678274 14680484 gene
4 14582120 14585609 gene
4 14615750 14618015 gene
4 14668574 14669686 gene
4 14710986 14713443 gene
4 14737945 14742507 gene
4 14776859 14781899 gene
4 14858182 14860680 gene
4 14866340 14873055 gene
4 14874772 14877246 gene
4 14909355 14913395 gene
4 14939856 14941884 gene
4 14941918 14944121 gene
4 14973687 14974341 gene
4 14945536 14947929 gene
4 14991416 14994633 gene
4 15061522 15063671 gene
4 15083082 15085459 gene
4 14995637 15001743 gene
4 15017215 15018321 gene
4 15018328 15020516 gene
4 15049146 15054504 gene
4 15063778 15067786 gene
4 15001791 15002231 gene
4 15085652 15088479 gene
4 15097035 15098721 gene
4 15100259 15104533 gene
4 15116447 15124603 gene
4 15151317 15157093 gene
4 15129154 15130990 gene
4 15132232 15132876 gene
4 15168625 15173960 gene
4 15192583 15202614 gene
4 15217544 15224529 gene
4 15242283 15249806 gene
4 15249844 15258818 gene
4 15258562 15260119 gene
4 15266872 15271898 gene
4 15281385 15284444 gene
4 15264203 15265965 gene
4 15266458 15266840 gene
4 15284761 15291160 gene
4 15424196 15432245 gene
4 15441961 15446269 gene
4 15447733 15450556 gene
4 15428426 15432113 gene
4 15432546 15433336 gene
4 15435767 15440560 gene
4 15450907 15455628 gene
4 15456733 15460486 gene
4 15402392 15408194 gene
4 15485893 15490177 gene
4 15509371 15513417 gene
4 15535011 15539523 gene
4 15627339 15635001 gene
4 15639815 15642667 gene
4 15634747 15637358 gene
4 15746465 15749642 gene
4 15755903 15757604 gene
4 15763564 15766966 gene
4 15771010 15775606 gene
4 15671238 15680513 gene
4 15790573 15795327 gene
4 15866343 15875763 gene
4 15847126 15849194 gene
4 15881917 15882585 gene
4 15887646 15893204 gene
4 15912004 15917007 gene
4 15894911 15898882 gene
4 15926774 15928664 gene
4 15956262 15960420 gene
4 15960544 15973070 gene
4 16032522 16036791 gene
4 15990475 15995264 gene
4 16070705 16074264 gene
4 16078770 16084193 gene
4 16052609 16059540 gene
4 16113013 16119016 gene
4 16129147 16132132 gene
4 16180914 16184597 gene
4 16148887 16150767 gene
4 16231757 16232498 gene
4 16356671 16360184 gene
4 16361168 16364181 gene
4 16364370 16370150 gene
4 16377437 16383959 gene
4 16396096 16403559 gene
4 16471234 16474060 gene
4 16475738 16477253 gene
4 16493713 16497697 gene
4 16501048 16504320 gene
4 16539017 16543867 gene
4 16544048 16545825 gene
4 16504145 16530166 gene
4 16539333 16540530 gene
4 16549750 16552094 gene
4 16566557 16577088 gene
4 16533397 16534782 gene
4 16621177 16625508 gene
4 16626703 16627581 gene
4 16643355 16644593 gene
4 16648145 16652097 gene
4 16660354 16663583 gene
4 16672624 16676045 gene
4 16590587 16595019 gene
4 16609488 16610620 gene
4 16688135 16691011 gene
4 16704098 16706662 gene
4 16730758 16732327 gene
4 16746474 16748419 gene
4 16758618 16759727 gene
4 16762698 16764816 gene
4 16689528 16692066 gene
4 16692326 16694994 gene
4 16710097 16715347 gene
4 16764762 16768179 gene
4 16818922 16824755 gene
4 16825795 16827295 gene
4 16873874 16875850 gene
4 16801992 16807327 gene
4 16808719 16820141 gene
4 16830091 16833778 gene
4 16844525 16847333 gene
4 16948683 16954912 gene
4 16957766 16960835 gene
4 16973418 16976959 gene
4 16887752 16890577 gene
4 17143753 17147745 gene
4 17095843 17098555 gene
4 17098636 17100677 gene
4 17127515 17131305 gene
4 17150767 17153967 gene
4 16990406 16994120 gene
4 17011158 17013227 gene
4 17064244 17072749 gene
4 17227183 17237755 gene
4 17240750 17243255 gene
4 17265925 17269302 gene
4 17216973 17217311 gene
4 17218138 17222311 gene
4 17243995 17246245 gene
4 17246259 17250729 gene
4 17269071 17275984 gene
4 17322965 17326100 gene
4 17369112 17370607 gene
4 17312426 17315088 gene
4 17315282 17317839 gene
4 17376097 17383180 gene
4 17394036 17396673 gene
4 17489856 17493346 gene
4 17499299 17500769 gene
4 17504056 17507525 gene
4 17564548 17570114 gene
4 17571132 17573775 gene
4 17574229 17578567 gene
4 17666144 17672398 gene
4 17603969 17609289 gene
4 17644436 17652408 gene
4 17720086 17724005 gene
4 17780191 17780834 gene
4 17832293 17834470 gene
4 17834597 17835933 gene
4 17837374 17840538 gene
4 17812607 17816787 gene
4 17819810 17821640 gene
4 17821724 17822741 gene
4 17879177 17881301 gene
4 17887183 17890624 gene
4 17906732 17916375 gene
4 17984136 17990366 gene
4 18057492 18060581 gene
4 18163130 18163549 gene
4 18173710 18181203 gene
4 18168308 18168543 gene
4 18462161 18463209 gene
4 18460806 18461400 gene
4 18472634 18473828 gene
4 18461428 18461668 gene
4 18461680 18461907 gene
4 18579109 18580380 gene
4 18551603 18554048 gene
4 18580560 18584947 gene
4 18601115 18605739 gene
4 18609434 18615091 gene
4 18646765 18656075 gene
4 18618531 18622884 gene
4 18730863 18734402 gene
4 18950888 18955749 gene
4 19122843 19124442 gene
4 19088474 19089722 gene
4 19208875 19211420 gene
4 19239805 19245845 gene
4 19246994 19249392 gene
4 19264199 19266872 gene
4 19273948 19278393 gene
4 19364646 19368976 gene
4 19406709 19409430 gene
4 19484675 19491657 gene
4 19662101 19663359 gene
4 19610303 19615772 gene
4 19615843 19620530 gene
4 19665347 19666754 gene
4 19669870 19674959 gene
4 19695627 19696691 gene
4 19697103 19698242 gene
4 19718221 19725351 gene
4 19733043 19746495 gene
4 19767128 19769857 gene
4 19801491 19805373 gene
4 19831519 19836629 gene
4 19856334 19861218 gene
4 19875184 19881416 gene
4 19888399 19889683 gene
4 20018630 20023114 gene
4 20064293 20070509 gene
4 20129978 20136438 gene
4 20156526 20159265 gene
4 20112182 20115640 gene
4 20122964 20130141 gene
4 20261935 20262828 gene
4 20276906 20277764 gene
4 20334544 20335396 gene
4 20369091 20370315 gene
4 20433933 20442347 gene
4 20455946 20458400 gene
4 20385492 20386519 gene
4 20389977 20390766 gene
4 20394338 20396967 gene
4 20413392 20416184 gene
4 20423686 20426909 gene
4 20442068 20445128 gene
4 20526452 20529812 gene
4 20496246 20501414 gene
4 20502949 20506684 gene
4 20512895 20517820 gene
4 20517980 20520710 gene
4 20573409 20587762 gene
4 20637209 20637577 gene
4 20645764 20648854 gene
4 20648943 20651921 gene
4 20685324 20687456 gene
4 20689665 20695683 gene
4 20760053 20760589 gene
4 20869654 20876918 gene
4 20980399 20983978 gene
4 20931278 20946359 gene
4 21047358 21049390 gene
4 20988775 20994417 gene
4 20994673 21000454 gene
4 21011421 21016876 gene
4 21117143 21155729 gene
4 21155739 21159472 gene
4 21101508 21103229 gene
4 21203170 21205969 gene
4 21240551 21244064 gene
4 21211591 21230698 gene
4 21230773 21231519 gene
4 21243699 21245526 gene
4 21245556 21247952 gene
4 21249968 21250755 gene
4 21264547 21266107 gene
4 21270843 21271376 gene
4 21271488 21278379 gene
4 21278387 21287246 gene
4 21309903 21312151 gene
4 21323227 21325084 gene
4 21337343 21343393 gene
4 21348441 21358972 gene
4 21360913 21367836 gene
4 21406065 21406448 gene
4 21408707 21410423 gene
4 21420845 21421269 gene
4 21421621 21425372 gene
4 21425374 21428425 gene
4 21449623 21452303 gene
4 21476674 21479047 gene
4 21481049 21482100 gene
4 21516880 21520007 gene
4 21525988 21527906 gene
4 21528801 21530807 gene
4 21631890 21635651 gene
4 21670449 21676286 gene
4 21643327 21649375 gene
4 21677196 21682900 gene
4 21693661 21695502 gene
4 21697717 21706031 gene
4 21725387 21728821 gene
4 21738831 21749503 gene
4 21767540 21770017 gene
4 21776745 21781141 gene
4 21795110 21800765 gene
4 21822393 21827266 gene
4 21973957 21975759 gene
4 21893575 21896239 gene
4 21995761 22000226 gene
4 22000319 22016585 gene
4 22032185 22040348 gene
4 22049419 22053334 gene
4 22053344 22057054 gene
4 22069038 22076742 gene
4 22076819 22087702 gene
4 22129023 22131153 gene
4 22131322 22132864 gene
4 22137154 22147908 gene
4 22150124 22154726 gene
4 22134482 22134774 gene
4 22180650 22186784 gene
4 22189416 22193000 gene
4 22254554 22256732 gene
4 22341923 22350812 gene
4 22376667 22382564 gene
4 22259983 22268841 gene
4 22352656 22354933 gene
4 22355000 22360385 gene
4 22463533 22466873 gene
4 22502469 22506925 gene
4 22519272 22520247 gene
4 22538183 22540383 gene
4 22597556 22601832 gene
4 22678580 22683456 gene
4 22689540 22691215 gene
4 22729824 22730964 gene
4 22821204 22825960 gene
4 22855852 22869611 gene
4 22875217 22879661 gene
4 22916456 22929276 gene
4 22932852 22946639 gene
4 22950164 22954711 gene
4 22954799 22960358 gene
4 22897510 22898595 gene
4 22898968 22905697 gene
4 22963680 22969448 gene
4 23001291 23011396 gene
4 23031313 23033107 gene
4 23037943 23041347 gene
4 23046774 23052374 gene
4 23215077 23218041 gene
4 23184499 23193184 gene
4 23094598 23096457 gene
4 23382427 23385664 gene
4 23492107 23497660 gene
4 23514492 23515741 gene
4 23660585 23662781 gene
4 23602576 23604015 gene
4 23703929 23706815 gene
4 23706327 23709650 gene
4 23760465 23763672 gene
4 24020633 24026379 gene
4 24028389 24028959 gene
4 24028970 24033004 gene
4 24207402 24219194 gene
4 24254633 24262579 gene
4 24187716 24191353 gene
4 24219910 24223170 gene
4 24373059 24379155 gene
4 24506743 24508591 gene
4 24542820 24545038 gene
4 24509656 24520065 gene
4 24651073 24658311 gene
4 24746689 24756315 gene
4 24795841 24802588 gene
4 24841619 24851600 gene
4 24944792 24946901 gene
4 24949218 24951443 gene
4 24979986 24981506 gene
4 25042999 25044747 gene
4 25056874 25059498 gene
4 25139635 25145218 gene
4 25091281 25092998 gene
4 25097609 25101029 gene
4 25123650 25128179 gene
4 25101117 25123603 gene
4 25200339 25202231 gene
4 25327993 25332869 gene
4 25373950 25378879 gene
4 25385600 25388180 gene
4 25354659 25356968 gene
4 25392267 25393128 gene
4 25393253 25394562 gene
4 25396114 25398984 gene
4 25426493 25432459 gene
4 25484142 25485457 gene
4 25408660 25409283 gene
4 25631683 25632237 gene
4 25718428 25721827 gene
4 25871448 25875645 gene
4 25879770 25880793 gene
4 25880798 25882660 gene
4 25889496 25893747 gene
4 25910916 25919837 gene
4 25929320 25933623 gene
4 26185699 26186465 gene
4 26187124 26192593 gene
4 26233646 26238899 gene
4 26241470 26245753 gene
4 26342957 26344494 gene
4 26347604 26348675 gene
4 26367358 26372731 gene
4 26583106 26583532 gene
4 26582786 26583077 gene
4 26626934 26629209 gene
4 26754937 26762016 gene
4 26842248 26849859 gene
4 26961873 26965829 gene
4 26954881 26958179 gene
4 26989427 26994481 gene
4 27001989 27006717 gene
4 27199444 27202336 gene
4 27545478 27550596 gene
4 27714352 27716342 gene
4 27665698 27670059 gene
4 27830766 27833568 gene
4 27833667 27835892 gene
4 27837348 27839191 gene
4 27827216 27830169 gene
4 27907008 27909805 gene
4 27909986 27912445 gene
4 27913292 27913851 gene
4 27999475 28000839 gene
4 28077099 28078133 gene
4 28060278 28062561 gene
4 28079462 28083300 gene
4 28098303 28101850 gene
4 28375132 28379926 gene
4 28383866 28392291 gene
4 28393065 28394025 gene
4 28422928 28423407 gene
4 28426448 28438617 gene
4 28616239 28620138 gene
4 28610801 28611748 gene
4 28611874 28613971 gene
4 28833343 28834831 gene
4 28835156 28836096 gene
4 28858492 28864100 gene
4 29052473 29060812 gene
4 29134007 29144030 gene
4 29152408 29156836 gene
4 29336695 29338452 gene
4 31135942 31140311 gene
4 31248918 31249341 gene
4 31300324 31302575 gene
4 31378927 31388062 gene
4 31728632 31730754 gene
4 31895656 31897398 gene
4 31897605 31900807 gene
4 31900943 31902437 gene
4 31919764 31921580 gene
4 31922187 31923106 gene
4 31765397 31769398 gene
4 31881071 31885401 gene
4 32130360 32137297 gene
4 32181600 32184049 gene
4 32159347 32163929 gene
4 32164012 32165876 gene
4 32046440 32053311 gene
4 31997663 32005854 gene
4 32561331 32563369 gene
4 32504570 32509044 gene
4 32680175 32683879 gene
4 32709641 32711955 gene
4 32756388 32757688 gene
4 32757744 32760987 gene
4 32195985 32200942 gene
4 32233260 32242503 gene
4 32242524 32245297 gene
4 32187320 32190111 gene
4 32245153 32248467 gene
4 32253500 32260973 gene
4 32810892 32813631 gene
4 32813603 32818429 gene
4 32858740 32861531 gene
4 32992985 32997976 gene
4 33055323 33056062 gene
4 33027494 33030235 gene
4 33040583 33044018 gene
4 32876999 32897127 gene
4 32899008 32901586 gene
4 32904555 32907351 gene
4 32913644 32916444 gene
4 32925692 32932963 gene
4 32941992 32947208 gene
4 32951295 32955728 gene
4 33527052 33537606 gene
4 33537645 33542832 gene
4 33566920 33568035 gene
4 33176452 33192761 gene
4 33217043 33219989 gene
4 33230469 33231583 gene
4 33236232 33237447 gene
4 33270534 33272880 gene
4 33272897 33275526 gene
4 33652813 33656964 gene
4 33732548 33734469 gene
4 33589693 33595824 gene
4 33602756 33604644 gene
4 33604808 33607288 gene
4 33607331 33609336 gene
4 33608483 33615000 gene
4 33798242 33846976 gene
4 34141333 34142666 gene
4 34214624 34216298 gene
4 34356749 34359754 gene
4 34396574 34399361 gene
4 34403875 34407777 gene
4 34028375 34035300 gene
4 34048323 34048892 gene
4 34049144 34051723 gene
4 34077424 34080970 gene
4 33963177 33967633 gene
4 33997024 34002225 gene
4 34063443 34077918 gene
4 34558324 34566662 gene
4 34660700 34660933 gene
4 34661261 34661506 gene
4 34670167 34671749 gene
4 34651539 34652733 gene
4 34672590 34675265 gene
4 34769565 34771827 gene
4 34773535 34777554 gene
4 34782303 34787335 gene
4 34429712 34433096 gene
4 34491642 34494757 gene
4 34495087 34495381 gene
4 34964744 34967587 gene
4 34901918 34904234 gene
4 34795324 34800505 gene
4 34823577 34828470 gene
4 34800377 34803404 gene
4 34803417 34804405 gene
4 34842400 34845561 gene
4 35020726 35021769 gene
4 35029768 35033742 gene
4 35063188 35069603 gene
4 35570850 35572350 gene
4 36043847 36044756 gene
4 36299004 36302450 gene
4 36304690 36310622 gene
4 35314880 35318551 gene
4 35318952 35321789 gene
4 35324896 35328905 gene
4 35337108 35342094 gene
4 35353247 35356413 gene
4 35415423 35419618 gene
4 35437006 35437906 gene
4 35438135 35439851 gene
4 35456055 35462015 gene
4 35470677 35473678 gene
4 35473811 35482977 gene
4 36764388 36767216 gene
4 36385439 36389774 gene
4 36409225 36409418 gene
4 36409456 36413208 gene
4 36402937 36407967 gene
4 36417651 36421420 gene
4 36440442 36443117 gene
4 36443144 36445045 gene
4 36893273 36898202 gene
4 36899182 36901129 gene
4 36920690 36923490 gene
4 36780677 36793989 gene
4 36828905 36831117 gene
4 36832828 36834856 gene
4 36836063 36837455 gene
4 36844452 36848502 gene
4 37076980 37078895 gene
4 37367955 37368507 gene
4 37192536 37195778 gene
4 37401224 37405295 gene
4 37414913 37416196 gene
4 37423096 37426926 gene
4 37427191 37428654 gene
4 37735171 37741736 gene
4 37648148 37655210 gene
4 37670038 37671926 gene
4 37872892 37880823 gene
4 37795778 37802443 gene
4 38039855 38044567 gene
4 38058352 38059339 gene
4 38024507 38029926 gene
4 38029933 38030434 gene
4 38059203 38062891 gene
4 37911118 37928952 gene
4 37940379 37944712 gene
4 37945239 37949366 gene
4 37952691 37961908 gene
4 37972811 37976821 gene
4 37979602 37981728 gene
4 37983783 37987506 gene
4 36538471 36547456 gene
4 36553911 36559076 gene
4 36459530 36466229 gene
4 36577505 36580538 gene
4 38314026 38318213 gene
4 38097884 38106670 gene
4 38401461 38406593 gene
4 38612578 38618111 gene
4 38228304 38252688 gene
4 38265058 38268217 gene
4 38698089 38698751 gene
4 38942450 38948046 gene
4 38960053 38965047 gene
4 38808212 38809671 gene
4 38813033 38816882 gene
4 38885802 38888133 gene
4 38990390 38996781 gene
4 39010991 39014095 gene
4 39020528 39022343 gene
4 38514044 38516181 gene
4 39348024 39357418 gene
4 39402889 39405780 gene
4 39090009 39090753 gene
4 39097992 39100016 gene
4 39116467 39121289 gene
4 39479734 39481548 gene
4 39189234 39191090 gene
4 39192769 39208337 gene
4 39208367 39212639 gene
4 39213992 39219822 gene
4 39243714 39246158 gene
4 39266155 39272853 gene
4 39614061 39623227 gene
4 39623704 39627517 gene
4 39684121 39687313 gene
4 39700942 39707484 gene
4 39757509 39760487 gene
4 39774116 39777515 gene
4 39778522 39784051 gene
4 40180531 40182788 gene
4 39803624 39804273 gene
4 39834873 39838647 gene
4 39839495 39845816 gene
4 39845868 39848540 gene
4 39872720 39873931 gene
4 40230674 40234076 gene
4 40246313 40250372 gene
4 40271911 40278805 gene
4 40279620 40285602 gene
4 40329209 40334787 gene
4 40512654 40515246 gene
4 40556544 40560379 gene
4 40455278 40458534 gene
4 40467027 40467873 gene
4 40704761 40709069 gene
4 40596772 40604842 gene
4 40802635 40808921 gene
4 41112786 41114753 gene
4 41154116 41155185 gene
4 41213060 41226073 gene
4 41234281 41240153 gene
4 41267858 41272917 gene
4 39873813 39876216 gene
4 39876262 39882123 gene
4 41305050 41308391 gene
4 41384878 41386179 gene
4 41429199 41430799 gene
4 41496157 41501704 gene
4 41568282 41571182 gene
4 41575360 41577127 gene
4 41587971 41589617 gene
4 41592969 41594371 gene
4 41608404 41614237 gene
4 41614247 41620741 gene
4 41805344 41810047 gene
4 41823019 41826360 gene
4 41855430 41857976 gene
4 42045588 42048710 gene
4 42049662 42054024 gene
4 41716518 41725172 gene
4 41731961 41742455 gene
4 41744825 41748012 gene
4 41759153 41760330 gene
4 42106188 42114695 gene
4 42115173 42120890 gene
4 42123928 42129018 gene
4 42149885 42151502 gene
4 42151873 42153440 gene
4 42376689 42382002 gene
4 42244751 42245434 gene
4 42380472 42384174 gene
4 42387687 42390282 gene
4 42455574 42464201 gene
4 42600401 42606844 gene
4 42678717 42680615 gene
4 42508635 42511545 gene
4 42511816 42514056 gene
4 42503629 42506064 gene
4 42817592 42824465 gene
4 42683578 42691645 gene
4 42766818 42773013 gene
4 42918684 42920851 gene
4 42923023 42929882 gene
4 42981922 42985152 gene
4 42903486 42911500 gene
4 40997202 41009198 gene
4 43066107 43076113 gene
4 43078887 43087412 gene
4 42999960 43001718 gene
4 43002266 43009290 gene
4 43015574 43020884 gene
4 43035378 43040341 gene
4 43305304 43307659 gene
4 43313659 43322475 gene
4 43350010 43352162 gene
4 43218557 43219477 gene
4 43224921 43229408 gene
4 43229478 43237110 gene
4 43245573 43246571 gene
4 43248544 43251480 gene
4 43146088 43165141 gene
4 43090635 43094563 gene
4 43122923 43128680 gene
4 43160731 43165527 gene
4 43172893 43174648 gene
4 43174949 43176723 gene
4 43177109 43179624 gene
4 43388308 43390216 gene
4 43440397 43450761 gene
4 43481280 43484970 gene
4 43645877 43650246 gene
4 43717379 43723043 gene
4 43506832 43514227 gene
4 43528759 43531245 gene
4 43543311 43544124 gene
4 43544474 43549782 gene
4 43947715 43949336 gene
4 44065226 44071142 gene
4 43877136 43889081 gene
4 43794312 43796333 gene
4 43797007 43798592 gene
4 43799020 43803317 gene
4 43835096 43836861 gene
7 158409 167839 gene
7 199262 201377 gene
7 210508 212168 gene
7 254738 258303 gene
7 267731 269589 gene
7 210420 211082 gene
7 212682 215261 gene
7 269091 269847 gene
7 269854 271677 gene
7 272381 278191 gene
7 314908 315462 gene
7 336880 338527 gene
7 378851 379756 gene
7 379826 381464 gene
7 338436 341382 gene
7 356060 364467 gene
7 388116 388766 gene
7 412784 422063 gene
7 448361 452252 gene
7 424114 424908 gene
7 438428 439830 gene
7 590520 592223 gene
7 604358 608095 gene
7 609897 613256 gene
7 615674 622586 gene
7 635821 642971 gene
7 659952 662232 gene
7 806353 811287 gene
7 840034 841800 gene
7 846241 849620 gene
7 852102 852895 gene
7 764080 769682 gene
7 854967 855875 gene
7 520010 523912 gene
7 539087 545508 gene
7 567920 572662 gene
7 473857 475724 gene
7 511779 516270 gene
7 563041 564726 gene
7 959843 964015 gene
7 892614 894626 gene
7 904591 907401 gene
7 907426 909104 gene
7 911186 914727 gene
7 915806 917804 gene
7 922209 936795 gene
7 950803 954713 gene
7 964552 968500 gene
7 970659 979275 gene
7 667777 669389 gene
7 672645 688875 gene
7 690396 696136 gene
7 707179 718148 gene
7 742588 747044 gene
7 719077 730379 gene
7 759954 761504 gene
7 987166 988892 gene
7 1000356 1003593 gene
7 1023558 1027122 gene
7 1027505 1028535 gene
7 1035769 1036902 gene
7 1038436 1043980 gene
7 1060463 1069597 gene
7 1069609 1076288 gene
7 1003467 1005873 gene
7 1017721 1021551 gene
7 1220401 1224773 gene
7 1230410 1241226 gene
7 1193714 1202761 gene
7 1207060 1207752 gene
7 1225203 1226543 gene
7 1091336 1095298 gene
7 1095781 1097028 gene
7 1104744 1107053 gene
7 1117837 1121775 gene
7 1124061 1128467 gene
7 1131750 1132560 gene
7 1160960 1163099 gene
7 1166732 1172939 gene
7 1173109 1176299 gene
7 1176498 1178282 gene
7 1181510 1183859 gene
7 1179526 1180440 gene
7 1385834 1389974 gene
7 1392461 1393795 gene
7 1412201 1415643 gene
7 1441611 1442813 gene
7 1430479 1431640 gene
7 1457810 1458959 gene
7 1462087 1464558 gene
7 1471544 1475093 gene
7 1330441 1333082 gene
7 1341625 1343247 gene
7 1314108 1314950 gene
7 1343000 1345950 gene
7 1353091 1358271 gene
7 1367638 1371749 gene
7 1512460 1513015 gene
7 1544658 1551158 gene
7 1553416 1555151 gene
7 1555630 1559626 gene
7 1564580 1566586 gene
7 1571261 1573508 gene
7 1585466 1589942 gene
7 1612306 1619281 gene
7 1624753 1625707 gene
7 1591187 1598691 gene
7 1602040 1607618 gene
7 1790244 1794705 gene
7 1823425 1829592 gene
7 1831026 1831519 gene
7 1833225 1834918 gene
7 1835342 1844870 gene
7 1847790 1848338 gene
7 1704513 1711393 gene
7 1719653 1722804 gene
7 1724766 1728772 gene
7 1784835 1787893 gene
7 1689551 1693650 gene
7 1729379 1731635 gene
7 1788524 1788900 gene
7 1740604 1741262 gene
7 1906400 1909099 gene
7 1911348 1916225 gene
7 1927421 1933196 gene
7 1935019 1936604 gene
7 1939987 1944613 gene
7 1949594 1955005 gene
7 1964295 1983336 gene
7 2114205 2119140 gene
7 2122875 2125208 gene
7 2135442 2136689 gene
7 2137600 2138593 gene
7 2144257 2150545 gene
7 2184591 2186879 gene
7 2198466 2200763 gene
7 2232661 2234955 gene
7 2277903 2279092 gene
7 2286902 2287194 gene
7 2402362 2405641 gene
7 2405754 2412828 gene
7 2413062 2415864 gene
7 2451855 2453474 gene
7 1990549 1990875 gene
7 1997086 1999367 gene
7 2017588 2020579 gene
7 2049586 2060092 gene
7 1984885 1989027 gene
7 2021168 2029564 gene
7 2060253 2067285 gene
7 2609231 2609677 gene
7 2635907 2637472 gene
7 2641958 2644498 gene
7 2647793 2649417 gene
7 2665607 2670738 gene
7 2671570 2672329 gene
7 2554155 2557759 gene
7 2557794 2558832 gene
7 2513660 2514856 gene
7 2530343 2538255 gene
7 2543525 2550688 gene
7 2569357 2571193 gene
7 2762021 2764549 gene
7 2764723 2767378 gene
7 2674801 2679040 gene
7 2681311 2686411 gene
7 2688260 2694611 gene
7 2743303 2744294 gene
7 2752098 2752587 gene
7 2767400 2767799 gene
7 2950876 2953699 gene
7 2963356 2966767 gene
7 2902701 2907445 gene
7 2907467 2909796 gene
7 2968145 2969850 gene
7 2781046 2794304 gene
7 2818395 2820576 gene
7 2820589 2821192 gene
7 2827183 2842446 gene
7 2868682 2869711 gene
7 2870314 2876128 gene
7 2882027 2883555 gene
7 2803425 2807338 gene
7 2842704 2845072 gene
7 2849134 2851414 gene
7 2854216 2856467 gene
7 3042033 3051653 gene
7 2984428 2991739 gene
7 3021216 3023264 gene
7 3052217 3055160 gene
7 3062011 3065013 gene
7 3066631 3068223 gene
7 3069711 3076964 gene
7 3089327 3091321 gene
7 3152217 3154259 gene
7 3166379 3174795 gene
7 3102291 3103178 gene
7 3107656 3108198 gene
7 3158577 3161994 gene
7 3178789 3179628 gene
7 3184626 3187317 gene
7 3187142 3189484 gene
7 3189502 3198027 gene
7 3260780 3261268 gene
7 3195388 3206462 gene
7 3211091 3213658 gene
7 3229714 3231741 gene
7 3397649 3399166 gene
7 3467288 3469979 gene
7 3276976 3277461 gene
7 3283396 3284929 gene
7 3292769 3295142 gene
7 3299174 3305100 gene
7 3305412 3306029 gene
7 3343278 3347406 gene
7 3316618 3318167 gene
7 3473750 3479463 gene
7 3488530 3489144 gene
7 3517143 3521167 gene
7 3524622 3530061 gene
7 3495793 3499126 gene
7 3588139 3594834 gene
7 3596733 3599264 gene
7 3629902 3632752 gene
7 3681064 3683653 gene
7 3599377 3602205 gene
7 3602278 3605932 gene
7 3647919 3650972 gene
7 3655048 3656901 gene
7 3792368 3795853 gene
7 3795957 3800094 gene
7 3803999 3805858 gene
7 3818580 3822405 gene
7 3825126 3825803 gene
7 3828041 3832199 gene
7 3700312 3710548 gene
7 3719729 3721702 gene
7 3723394 3728831 gene
7 3738741 3740709 gene
7 3742022 3746908 gene
7 3747272 3748219 gene
7 3755100 3757638 gene
7 3758689 3760209 gene
7 3761505 3768107 gene
7 3769975 3773555 gene
7 3710695 3715703 gene
7 3730402 3733162 gene
7 3733638 3734552 gene
7 3747245 3750977 gene
7 3752776 3755481 gene
7 4021117 4023765 gene
7 3987901 3992672 gene
7 3997509 4002360 gene
7 4004280 4007414 gene
7 4011943 4012839 gene
7 4015936 4017091 gene
7 4038116 4041223 gene
7 4076057 4081994 gene
7 4085858 4096790 gene
7 4102512 4106345 gene
7 4143538 4152582 gene
7 4137237 4142949 gene
7 4152416 4157535 gene
7 4163337 4164059 gene
7 4286964 4288439 gene
7 4213658 4215691 gene
7 4216220 4219081 gene
7 4266051 4271549 gene
7 4281229 4282089 gene
7 3936434 3946399 gene
7 3966723 3972199 gene
7 3974150 3980874 gene
7 3984358 3986934 gene
7 3833427 3841904 gene
7 3850267 3851789 gene
7 3896884 3898164 gene
7 3925958 3935532 gene
7 3903203 3903523 gene
7 4392417 4394338 gene
7 4415759 4420015 gene
7 4464604 4467104 gene
7 4401758 4404881 gene
7 4405419 4408887 gene
7 4420420 4422717 gene
7 4322954 4327789 gene
7 4346652 4351982 gene
7 4359415 4360611 gene
7 4337940 4341083 gene
7 4353209 4357468 gene
7 4361545 4362477 gene
7 4291375 4295550 gene
7 4593983 4602228 gene
7 4602977 4607363 gene
7 4608965 4609856 gene
7 4609979 4614295 gene
7 4617722 4623773 gene
7 4633772 4638756 gene
7 4639828 4643029 gene
7 4645272 4646677 gene
7 4657781 4663317 gene
7 4608417 4608961 gene
7 4568853 4570795 gene
7 4570799 4571901 gene
7 4572711 4575968 gene
7 4488073 4490994 gene
7 4555536 4558103 gene
7 4558801 4560769 gene
7 4560908 4563646 gene
7 4548001 4550369 gene
7 4784959 4787653 gene
7 4790160 4792381 gene
7 4810556 4812991 gene
7 4832286 4834268 gene
7 4834426 4835617 gene
7 4881792 4884003 gene
7 4794605 4800436 gene
7 4921442 4923377 gene
7 4949110 4951470 gene
7 4927295 4930384 gene
7 4952538 4962044 gene
7 4684214 4686843 gene
7 4686908 4691145 gene
7 4707062 4712524 gene
7 4732341 4737492 gene
7 4737532 4741266 gene
7 4758154 4763834 gene
7 4763884 4764481 gene
7 4770461 4782372 gene
7 4691932 4696688 gene
7 4720920 4721249 gene
7 4765914 4768605 gene
7 5096542 5104307 gene
7 5140188 5149067 gene
7 5181201 5185644 gene
7 5110380 5116579 gene
7 5149194 5153966 gene
7 4997323 5001654 gene
7 5019108 5029253 gene
7 5052115 5058432 gene
7 5058691 5059765 gene
7 5061531 5063794 gene
7 5078096 5083565 gene
7 5083794 5085051 gene
7 4972039 4980095 gene
7 4986645 4990051 gene
7 5187801 5191618 gene
7 5193182 5198048 gene
7 5202443 5204493 gene
7 5238831 5240094 gene
7 5246879 5248683 gene
7 5275884 5277895 gene
7 5282663 5284470 gene
7 5204774 5206678 gene
7 5211092 5214930 gene
7 5240380 5243906 gene
7 5264535 5273955 gene
7 5294818 5295399 gene
7 5339299 5341029 gene
7 5346287 5349604 gene
7 5353651 5356213 gene
7 5380663 5383195 gene
7 5288761 5292932 gene
7 5313304 5318040 gene
7 5357124 5361318 gene
7 5383281 5387379 gene
7 5486511 5491479 gene
7 5488694 5489955 gene
7 5499897 5501538 gene
7 5593695 5595387 gene
7 5651808 5654101 gene
7 5607783 5609116 gene
7 5696673 5698072 gene
7 5751635 5752823 gene
7 5736891 5738996 gene
7 5759775 5763932 gene
7 5789932 5790938 gene
7 5824550 5824923 gene
7 5846272 5848281 gene
7 5874320 5874919 gene
7 5870971 5871373 gene
7 5394276 5397762 gene
7 5399088 5405158 gene
7 5412094 5414328 gene
7 5442746 5443524 gene
7 5415296 5420664 gene
7 5439816 5441696 gene
7 5444678 5451678 gene
7 5455098 5457894 gene
7 5460043 5463778 gene
7 5467757 5469927 gene
7 5891668 5893467 gene
7 5903279 5907225 gene
7 5907538 5908700 gene
7 5912396 5914122 gene
7 5961590 5963047 gene
7 5963289 5967166 gene
7 5914867 5916723 gene
7 5916783 5918268 gene
7 5920483 5921269 gene
7 5954887 5957616 gene
7 5999704 6000075 gene
7 6006662 6008931 gene
7 6023505 6027668 gene
7 6011884 6015019 gene
7 6029309 6033839 gene
7 6035594 6038417 gene
7 6076949 6083220 gene
7 6215008 6228130 gene
7 6122867 6128311 gene
7 6143061 6145025 gene
7 6173076 6185453 gene
7 6088644 6093568 gene
7 6296018 6297931 gene
7 6304532 6308408 gene
7 6332919 6334218 gene
7 6341727 6343624 gene
7 6357670 6358038 gene
7 6368584 6371051 gene
7 6314239 6319390 gene
7 6347795 6349257 gene
7 6455893 6457563 gene
7 6460708 6466089 gene
7 6409792 6419337 gene
7 6421462 6427637 gene
7 6448310 6451079 gene
7 6466359 6467994 gene
7 6475520 6480291 gene
7 6690491 6693182 gene
7 6711133 6712408 gene
7 6726301 6726915 gene
7 6696798 6702145 gene
7 6713294 6720883 gene
7 6755287 6759978 gene
7 6768412 6778621 gene
7 6489479 6500386 gene
7 6546024 6549645 gene
7 6551293 6555115 gene
7 6509591 6515442 gene
7 6519384 6523051 gene
7 6806504 6813204 gene
7 6828914 6829961 gene
7 6815590 6817603 gene
7 6859167 6861632 gene
7 6609340 6609901 gene
7 6623614 6626064 gene
7 6627727 6630643 gene
7 6635841 6642690 gene
7 6581758 6586617 gene
7 6593140 6598222 gene
7 6630070 6631798 gene
7 6654919 6655593 gene
7 6656201 6657943 gene
7 6665634 6669061 gene
7 6895135 6898536 gene
7 6914783 6919363 gene
7 6973455 6979080 gene
7 6901280 6903310 gene
7 6923665 6924405 gene
7 6933027 6936731 gene
7 6937400 6938762 gene
7 6980459 6981019 gene
7 6985688 6989870 gene
7 7040085 7045282 gene
7 7071950 7078865 gene
7 6986791 6997498 gene
7 7002191 7007988 gene
7 7020387 7023636 gene
7 7084828 7090265 gene
7 7091049 7091813 gene
7 7122230 7127875 gene
7 7141689 7145788 gene
7 7103075 7105159 gene
7 7115836 7119711 gene
7 7146911 7148733 gene
7 7291671 7297269 gene
7 7305204 7306355 gene
7 7328833 7330478 gene
7 7368044 7371575 gene
7 7339828 7341614 gene
7 7342156 7347765 gene
7 7404799 7407854 gene
7 7448533 7449408 gene
7 7452290 7452453 gene
7 7452478 7458837 gene
7 7474754 7476388 gene
7 7429505 7431351 gene
7 7433676 7434305 gene
7 7461025 7464391 gene
7 7162540 7163525 gene
7 7168018 7169212 gene
7 7170297 7183435 gene
7 7188297 7194647 gene
7 7200642 7203859 gene
7 7227058 7228941 gene
7 7196153 7196737 gene
7 7202995 7208467 gene
7 7240938 7246490 gene
7 7252380 7262631 gene
7 7269595 7274201 gene
7 7613345 7622255 gene
7 7622347 7629785 gene
7 7641492 7643962 gene
7 7654327 7655637 gene
7 7668737 7676404 gene
7 7629541 7630401 gene
7 7644834 7649313 gene
7 7755990 7757079 gene
7 7770410 7774338 gene
7 7778457 7781861 gene
7 7494904 7499610 gene
7 7520398 7526854 gene
7 7528045 7535076 gene
7 7558555 7562474 gene
7 7535124 7538433 gene
7 7539130 7542553 gene
7 7542728 7544908 gene
7 7546237 7550903 gene
7 7565156 7572607 gene
7 7579949 7584838 gene
7 7584920 7586991 gene
7 7808369 7812043 gene
7 7817520 7821001 gene
7 7822824 7826592 gene
7 7869348 7871571 gene
7 7873238 7876734 gene
7 7876736 7879632 gene
7 7791649 7794320 gene
7 7796730 7801546 gene
7 7813433 7814854 gene
7 7832849 7844129 gene
7 7858501 7859610 gene
7 7871774 7873606 gene
7 7879597 7886762 gene
7 7894320 7898725 gene
7 7913246 7915822 gene
7 7953213 7959422 gene
7 7962499 7966418 gene
7 7968514 7975033 gene
7 7977044 7980387 gene
7 7888728 7892473 gene
7 7918335 7921147 gene
7 7929276 7934305 gene
7 7935634 7942105 gene
7 7980346 7983312 gene
7 7983903 7988553 gene
7 8006939 8010096 gene
7 7998943 8004953 gene
7 8010723 8016319 gene
7 8020361 8023731 gene
7 8045623 8049174 gene
7 8203331 8214007 gene
7 8218795 8221642 gene
7 8234864 8236189 gene
7 8239017 8240162 gene
7 8253962 8259114 gene
7 8274648 8280156 gene
7 8283089 8284163 gene
7 8246701 8248016 gene
7 8325058 8333313 gene
7 8292889 8294083 gene
7 8297288 8300139 gene
7 8300173 8308566 gene
7 8369992 8370288 gene
7 8404126 8406628 gene
7 8436578 8439715 gene
7 8414560 8421396 gene
7 8427386 8433680 gene
7 8452322 8459080 gene
7 8083275 8089104 gene
7 8096639 8100926 gene
7 8100969 8102624 gene
7 8107783 8115179 gene
7 8117255 8123611 gene
7 8124710 8129660 gene
7 8133255 8134278 gene
7 8137875 8142363 gene
7 8150021 8153647 gene
7 8156887 8160829 gene
7 8174571 8175725 gene
7 8499433 8521954 gene
7 8546468 8551033 gene
7 8521384 8526256 gene
7 8552758 8553117 gene
7 8792669 8800181 gene
7 8802429 8804286 gene
7 8817798 8823157 gene
7 8827066 8828125 gene
7 8838226 8840620 gene
7 8841807 8843795 gene
7 8871407 8876494 gene
7 8686270 8686660 gene
7 8686677 8691371 gene
7 8698269 8701537 gene
7 8732285 8736385 gene
7 8762669 8766048 gene
7 8768005 8770046 gene
7 8701742 8707397 gene
7 8634717 8640835 gene
7 8644317 8646854 gene
7 8648172 8656766 gene
7 8658825 8661630 gene
7 8661719 8665157 gene
7 8590338 8595151 gene
7 8599797 8602513 gene
7 8603412 8606129 gene
7 8608293 8611741 gene
7 8613828 8616322 gene
7 8666188 8667216 gene
7 8668893 8672386 gene
7 8889572 8891733 gene
7 8927224 8929375 gene
7 8948353 8957360 gene
7 8970518 8987752 gene
7 8997600 9001805 gene
7 9020186 9021763 gene
7 9021779 9022257 gene
7 9080420 9084370 gene
7 8999994 9017244 gene
7 9024264 9036634 gene
7 9089928 9098939 gene
7 9100914 9107964 gene
7 9164908 9170457 gene
7 9175741 9182997 gene
7 9110089 9112270 gene
7 9141489 9148396 gene
7 9196348 9207431 gene
7 9228450 9230546 gene
7 9254584 9258423 gene
7 9210821 9214865 gene
7 9238229 9245266 gene
7 9245372 9248092 gene
7 9258270 9264557 gene
7 9266050 9268391 gene
7 9434651 9437523 gene
7 9456573 9464383 gene
7 9428175 9433825 gene
7 9464831 9467600 gene
7 9360587 9369949 gene
7 9275041 9291598 gene
7 9323906 9326717 gene
7 9354017 9356538 gene
7 9356589 9359015 gene
7 9370155 9384284 gene
7 9743323 9748337 gene
7 9701545 9703977 gene
7 9834288 9837129 gene
7 9651594 9656298 gene
7 9679242 9680529 gene
7 9590202 9594878 gene
7 9595147 9596595 gene
7 9600315 9603299 gene
7 9638707 9641805 gene
7 9655774 9658013 gene
7 9658433 9660580 gene
7 9509637 9519922 gene
7 9544329 9550864 gene
7 9580873 9584717 gene
7 9516051 9517963 gene
7 9549025 9552402 gene
7 9584744 9588564 gene
7 9912811 9922841 gene
7 9953240 9954760 gene
7 9922766 9924453 gene
7 9957719 9962484 gene
7 10158555 10160620 gene
7 10140311 10145727 gene
7 10161004 10162120 gene
7 10162352 10163833 gene
7 10163899 10167798 gene
7 10355026 10355681 gene
7 10362547 10366202 gene
7 10395043 10396927 gene
7 10507395 10516723 gene
7 10553469 10555436 gene
7 10584957 10588673 gene
7 10626645 10630681 gene
7 10681772 10683112 gene
7 10698561 10699973 gene
7 10700007 10701778 gene
7 10711948 10712976 gene
7 10778389 10780983 gene
7 10781068 10789874 gene
7 10810585 10812076 gene
7 10869101 10872301 gene
7 10797755 10798870 gene
7 10229149 10235798 gene
7 10255162 10262029 gene
7 10269304 10280541 gene
7 10220519 10220869 gene
7 11028040 11032574 gene
7 11054725 11058277 gene
7 11071699 11075580 gene
7 9978585 9989895 gene
7 10000333 10001500 gene
7 10001859 10009140 gene
7 10010829 10019276 gene
7 10020820 10022987 gene
7 10028616 10042857 gene
7 10049960 10052204 gene
7 10058503 10064525 gene
7 10076811 10078658 gene
7 10080429 10086969 gene
7 11232719 11235194 gene
7 10925929 10927207 gene
7 10927278 10937164 gene
7 10948930 10956855 gene
7 10937131 10940452 gene
7 10973191 10974012 gene
7 10974047 10976935 gene
7 11084891 11089138 gene
7 11111951 11113053 gene
7 11179010 11180276 gene
7 11098791 11101312 gene
7 11113863 11119340 gene
7 11126303 11129132 gene
7 11180634 11187103 gene
7 11377186 11381981 gene
7 11313198 11315331 gene
7 11324148 11326683 gene
7 11343567 11347033 gene
7 11365991 11371102 gene
7 11371139 11377420 gene
7 11382727 11385371 gene
7 11589925 11596857 gene
7 11714209 11715574 gene
7 11742968 11747341 gene
7 11755760 11757364 gene
7 11715595 11717694 gene
7 11750647 11754087 gene
7 11757214 11758293 gene
7 11781904 11784279 gene
7 11402487 11405105 gene
7 11405424 11406212 gene
7 11422541 11425154 gene
7 11457837 11461732 gene
7 11465948 11467094 gene
7 11469719 11473778 gene
7 11416399 11420681 gene
7 11425171 11426682 gene
7 11483468 11484928 gene
7 11483220 11483457 gene
7 11555248 11561681 gene
7 11569583 11573533 gene
7 11573596 11575050 gene
7 11992977 11993428 gene
7 12056374 12056894 gene
7 11844461 11848894 gene
7 11851609 11855238 gene
7 11877747 11882389 gene
7 11882394 11888751 gene
7 11855329 11861367 gene
7 12212353 12214801 gene
7 12264793 12268363 gene
7 11946957 11950113 gene
7 11966846 11968846 gene
7 11982368 11987115 gene
7 11915700 11921153 gene
7 11940505 11944741 gene
7 12157809 12161821 gene
7 12339838 12341550 gene
7 12342712 12343537 gene
7 12351561 12355649 gene
7 12355671 12357760 gene
7 12360265 12362771 gene
7 12322621 12325035 gene
7 12348982 12352220 gene
7 12372797 12377802 gene
7 12313913 12314316 gene
7 12484228 12489679 gene
7 12505317 12518267 gene
7 12489974 12494206 gene
7 12517779 12519700 gene
7 12614069 12614426 gene
7 12660759 12662042 gene
7 12938585 12942515 gene
7 12943107 12947547 gene
7 12688635 12691750 gene
7 12697024 12701461 gene
7 12705224 12711399 gene
7 12752885 12755422 gene
7 12755486 12757232 gene
7 13070081 13071730 gene
7 13088967 13092221 gene
7 13093797 13097435 gene
7 13151042 13158164 gene
7 12466247 12472232 gene
7 12402086 12404661 gene
7 12404961 12405683 gene
7 12405699 12408724 gene
7 12410159 12414116 gene
7 12456131 12456843 gene
7 12472686 12479088 gene
7 12479112 12483645 gene
7 12442918 12443752 gene
7 13249735 13256596 gene
7 13196549 13198920 gene
7 13220386 13225615 gene
7 13233163 13234980 gene
7 13235004 13237274 gene
7 13308794 13312928 gene
7 13317562 13320261 gene
7 13328607 13330774 gene
7 13366147 13371461 gene
7 13374200 13377852 gene
7 13565889 13567623 gene
7 13567811 13568701 gene
7 13738766 13740533 gene
7 13689483 13693459 gene
7 12835799 12840095 gene
7 12842704 12847911 gene
7 12853173 12855537 gene
7 12867430 12877908 gene
7 12791926 12796079 gene
7 12802529 12807546 gene
7 12808981 12817464 gene
7 12859556 12863824 gene
7 12886322 12889155 gene
7 13935687 13939373 gene
7 14087705 14091291 gene
7 14159366 14164931 gene
7 14192416 14193988 gene
7 14215129 14219428 gene
7 14240335 14242084 gene
7 14260978 14265077 gene
7 13606097 13607338 gene
7 13610196 13614110 gene
7 13631858 13634069 gene
7 13589627 13603877 gene
7 13678518 13680008 gene
7 13792167 13793139 gene
7 13818151 13825586 gene
7 13831707 13832826 gene
7 13868998 13870401 gene
7 13845752 13850151 gene
7 13872877 13873501 gene
7 14712353 14719114 gene
7 14730227 14734914 gene
7 14747537 14749237 gene
7 14328272 14330540 gene
7 14352272 14354649 gene
7 14385514 14388313 gene
7 14299350 14304308 gene
7 14305052 14305640 gene
7 14305719 14307345 gene
7 13385287 13389918 gene
7 13416402 13418244 gene
7 13427106 13437526 gene
7 13445393 13446810 gene
7 13452274 13456128 gene
7 13459017 13462564 gene
7 13464273 13467207 gene
7 13468688 13481488 gene
7 13398193 13410178 gene
7 13410197 13412054 gene
7 14940594 14942312 gene
7 14898118 14901455 gene
7 14944890 14948317 gene
7 14957944 14961867 gene
7 14976810 14978066 gene
7 14520953 14523301 gene
7 14525224 14526217 gene
7 14533922 14537061 gene
7 14546083 14547759 gene
7 14508873 14513069 gene
7 14548223 14549853 gene
7 14819700 14822285 gene
7 14830898 14834896 gene
7 14834916 14835861 gene
7 14840362 14842115 gene
7 14869612 14871479 gene
7 14835921 14836442 gene
7 14842176 14849391 gene
7 15174721 15174999 gene
7 15175022 15177342 gene
7 15168967 15169315 gene
7 14997268 15001521 gene
7 15071549 15073054 gene
7 15560756 15562132 gene
7 15518750 15519449 gene
7 15571892 15579601 gene
7 15266831 15269434 gene
7 15275757 15279058 gene
7 15194111 15198119 gene
7 15294366 15298750 gene
7 15324698 15326499 gene
7 15353562 15367426 gene
7 15367812 15368106 gene
7 15653768 15658182 gene
7 15611626 15615863 gene
7 15600293 15609390 gene
7 15595686 15597849 gene
7 15973927 15977566 gene
7 15884931 15887499 gene
7 15891634 15895544 gene
7 15896640 15902847 gene
7 15995728 15998180 gene
7 16023967 16029246 gene
7 16029410 16034674 gene
7 16056954 16059479 gene
7 16000776 16009864 gene
7 16034809 16035373 gene
7 16036892 16039196 gene
7 15729416 15741128 gene
7 15749597 15753328 gene
7 15755853 15756396 gene
7 15756501 15762063 gene
7 15775714 15779725 gene
7 16272365 16274996 gene
7 16199239 16201594 gene
7 16084935 16094539 gene
7 16155514 16160115 gene
7 16350329 16352795 gene
7 16363099 16365653 gene
7 16301219 16302583 gene
7 16343314 16345843 gene
7 16365826 16374081 gene
7 15786381 15789856 gene
7 15798859 15802063 gene
7 15804265 15813132 gene
7 15816424 15820561 gene
7 15826328 15832410 gene
7 15862577 15872660 gene
7 15820656 15821964 gene
7 15822797 15823724 gene
7 15847913 15850494 gene
7 15872607 15874123 gene
7 15875871 15877330 gene
7 15878165 15881111 gene
7 16599592 16605875 gene
7 16658143 16659963 gene
7 16675256 16677310 gene
7 16605951 16611619 gene
7 16753870 16756943 gene
7 16777744 16778955 gene
7 16816189 16817358 gene
7 16873265 16874440 gene
7 16838002 16838727 gene
7 16384819 16390043 gene
7 16419237 16422462 gene
7 16439302 16444429 gene
7 16450372 16455718 gene
7 16465122 16468779 gene
7 16457944 16461795 gene
7 16495085 16497066 gene
7 16498003 16498292 gene
7 16511518 16514140 gene
7 16529298 16532827 gene
7 17032230 17037983 gene
7 17039374 17043416 gene
7 17049652 17050759 gene
7 17051893 17055758 gene
7 17280935 17282831 gene
7 17201870 17205459 gene
7 17254809 17256559 gene
7 17231502 17238310 gene
7 16881182 16882990 gene
7 16910951 16912786 gene
7 16938393 16941655 gene
7 16945276 16953854 gene
7 16975111 16976164 gene
7 16925220 16928225 gene
7 16941838 16943445 gene
7 17413089 17414524 gene
7 17685203 17686824 gene
7 17742053 17749701 gene
7 15472388 15487167 gene
7 15381892 15392496 gene
7 15397407 15400559 gene
7 15458711 15469683 gene
7 15407952 15408473 gene
7 15410807 15411365 gene
7 17355366 17355913 gene
7 17356026 17357126 gene
7 17367289 17369866 gene
7 17897813 17900451 gene
7 17975586 17980335 gene
7 18005323 18009500 gene
7 18012345 18014242 gene
7 18045698 18047063 gene
7 18049474 18052314 gene
7 18014405 18015154 gene
7 18123125 18126838 gene
7 18090577 18107149 gene
7 18110892 18115499 gene
7 18119865 18121116 gene
7 18127481 18132170 gene
7 17760573 17764678 gene
7 17765573 17789867 gene
7 17789180 17790652 gene
7 18289212 18294292 gene
7 18299230 18310205 gene
7 18641298 18649826 gene
7 18683711 18685053 gene
7 18604552 18609677 gene
7 18635446 18636148 gene
7 18662840 18666234 gene
7 18746419 18748203 gene
7 18410671 18420933 gene
7 18824552 18830515 gene
7 18873673 18883015 gene
7 18488893 18490686 gene
7 18506746 18512824 gene
7 18530900 18534229 gene
7 18140245 18141403 gene
7 18143252 18148237 gene
7 18247165 18254324 gene
7 18269474 18272366 gene
7 18273920 18277022 gene
7 18277249 18278476 gene
7 18936799 18943003 gene
7 18969407 18972104 gene
7 18911000 18914554 gene
7 18914586 18917552 gene
7 18946471 18950596 gene
7 19156319 19163161 gene
7 19169747 19174449 gene
7 19174641 19183395 gene
7 19003504 19009401 gene
7 19021053 19027594 gene
7 19034418 19037093 gene
7 19067831 19071493 gene
7 18982774 18986964 gene
7 19010486 19011340 gene
7 19011347 19016349 gene
7 19045096 19045852 gene
7 19072031 19077479 gene
7 19080982 19085056 gene
7 19290025 19299295 gene
7 19324700 19331549 gene
7 19315776 19319647 gene
7 19378134 19379525 gene
7 19464299 19465868 gene
7 19468617 19471921 gene
7 19485480 19488710 gene
7 19703148 19710131 gene
7 19713490 19719147 gene
7 19722041 19727245 gene
7 19743737 19750188 gene
7 19552317 19560769 gene
7 19580893 19584391 gene
7 19569527 19577090 gene
7 19587333 19588142 gene
7 19593031 19594542 gene
7 19596344 19601672 gene
7 19678174 19681176 gene
7 19684651 19688510 gene
7 19600745 19605565 gene
7 19655899 19663956 gene
7 19254922 19258694 gene
7 19273234 19276780 gene
7 19188539 19189912 gene
7 19913283 19916294 gene
7 19917769 19919316 gene
7 19928620 19934582 gene
7 19940693 19944341 gene
7 19944423 19945992 gene
7 19955483 19965277 gene
7 19968967 19970025 gene
7 19982871 19985262 gene
7 20263550 20267877 gene
7 19801538 19803790 gene
7 19838402 19842167 gene
7 19862314 19865507 gene
7 19841670 19843018 gene
7 19843125 19847534 gene
7 20003579 20008734 gene
7 20026801 20032167 gene
7 19969842 19984365 gene
7 20010316 20011945 gene
7 19984852 19987903 gene
7 20564735 20571311 gene
7 20599876 20601316 gene
7 20640525 20641963 gene
7 20642047 20646377 gene
7 20668565 20675684 gene
7 20150900 20157501 gene
7 20176663 20185116 gene
7 20100442 20106162 gene
7 20282879 20287434 gene
7 20305458 20307950 gene
7 20294889 20301538 gene
7 20316747 20322278 gene
7 20737586 20742508 gene
7 20747598 20748565 gene
7 20750359 20757508 gene
7 20969626 20980017 gene
7 20918356 20922871 gene
7 20937249 20941857 gene
7 20941875 20948404 gene
7 21256491 21257945 gene
7 21351401 21356282 gene
7 21000656 21005351 gene
7 21013289 21014981 gene
7 21023101 21024142 gene
7 21026274 21033863 gene
7 21040656 21046481 gene
7 21056805 21057155 gene
7 21058629 21060655 gene
7 21037482 21038523 gene
7 21035586 21035962 gene
7 21455454 21456777 gene
7 21470984 21476282 gene
7 20786099 20791749 gene
7 20798437 20806602 gene
7 20807813 20808203 gene
7 20808231 20809178 gene
7 20809233 20809745 gene
7 20809772 20812092 gene
7 20814926 20816370 gene
7 20828893 20829283 gene
7 20829311 20830258 gene
7 20830313 20830836 gene
7 20830863 20833183 gene
7 20859628 20871472 gene
7 21489450 21492833 gene
7 21576030 21577904 gene
7 21577914 21578561 gene
7 21479711 21488414 gene
7 21619578 21622177 gene
7 21632310 21633034 gene
7 22023684 22025491 gene
7 22026131 22027673 gene
7 21919409 21925062 gene
7 21944075 21948601 gene
7 21978173 21978534 gene
7 21978551 21980374 gene
7 21950854 21958548 gene
7 21747793 21751765 gene
7 21751923 21753659 gene
7 21744536 21746606 gene
7 22125407 22128478 gene
7 22128495 22128853 gene
7 22158679 22163728 gene
7 22090519 22094417 gene
7 22446465 22449091 gene
7 22487882 22489169 gene
7 22482511 22483265 gene
7 22279049 22286723 gene
7 22716887 22720309 gene
7 22775905 22778290 gene
7 22686501 22689963 gene
7 22965545 22967269 gene
7 22854814 22855708 gene
7 23088846 23089884 gene
7 20377722 20389081 gene
7 20437236 20442178 gene
7 20454659 20458174 gene
7 20461979 20462373 gene
7 22603467 22616725 gene
7 22635885 22638503 gene
7 22602011 22603479 gene
7 22642274 22644597 gene
7 23393179 23395840 gene
7 23442042 23446708 gene
7 23481029 23482718 gene
7 23455120 23455559 gene
7 23446759 23447157 gene
7 23539046 23544458 gene
7 23743666 23745102 gene
7 23745449 23746742 gene
7 22471912 22473988 gene
7 23658728 23662101 gene
7 23207252 23213221 gene
7 23273707 23287415 gene
7 23834905 23836747 gene
7 23879029 23885539 gene
7 23891620 23899616 gene
7 23904572 23907896 gene
7 23910246 23928383 gene
7 24121633 24131496 gene
7 24136281 24140070 gene
7 24182180 24185389 gene
7 24645412 24649707 gene
7 24636560 24639362 gene
7 24437359 24440118 gene
7 24396793 24404006 gene
7 24440543 24443139 gene
7 24521216 24524610 gene
7 24530164 24531727 gene
7 24553674 24554025 gene
7 24554073 24555973 gene
7 24700696 24702850 gene
7 24924262 24931556 gene
7 25270322 25272975 gene
7 22996504 23011655 gene
7 23077940 23080958 gene
7 23081274 23084854 gene
7 25389159 25392192 gene
7 25653409 25656381 gene
7 24992991 24998058 gene
7 25004214 25007276 gene
7 25030413 25034120 gene
7 25050536 25053842 gene
7 25743653 25750065 gene
7 24287056 24288036 gene
7 24288756 24289236 gene
7 24303990 24308370 gene
7 24328716 24332030 gene
7 24332034 24340232 gene
7 24359436 24365982 gene
7 25337634 25341819 gene
7 26689377 26691394 gene
7 26710179 26711049 gene
7 26764351 26769475 gene
7 26771723 26775542 gene
7 26718623 26722603 gene
7 26742208 26744233 gene
7 26711069 26711399 gene
7 26784749 26791412 gene
7 26791430 26794088 gene
7 26859222 26860500 gene
7 24203794 24208612 gene
7 24225766 24227797 gene
7 24249359 24256043 gene
7 27079650 27082839 gene
7 27131831 27137476 gene
7 25155743 25158362 gene
7 25166924 25174775 gene
7 26408720 26412047 gene
7 26458780 26461539 gene
7 26412313 26416713 gene
7 26461742 26465556 gene
7 27373301 27374033 gene
7 27402240 27404695 gene
7 26647769 26654387 gene
7 26671461 26672705 gene
7 26619201 26620280 gene
7 26621387 26627879 gene
7 26662517 26662787 gene
7 28224988 28227115 gene
7 27744303 27745789 gene
7 28114137 28115905 gene
7 28161219 28165035 gene
7 28603873 28605044 gene
7 28890974 28892258 gene
7 28969080 28970060 gene
7 28514276 28522030 gene
7 29208394 29209378 gene
7 28821736 28828339 gene
7 28787989 28790582 gene
7 26898120 26901019 gene
7 26919207 26927749 gene
7 26928103 26935492 gene
7 29522016 29528372 gene
7 27270276 27272261 gene
7 27261219 27267691 gene
7 27273273 27275863 gene
7 30092580 30093303 gene
7 30047839 30055793 gene
7 30024510 30030935 gene
7 30227283 30229256 gene
7 30213430 30216305 gene
7 30353398 30356642 gene
7 30866009 30870446 gene
7 30439777 30449915 gene
7 30450423 30450850 gene
7 31049499 31053972 gene
7 31284893 31289430 gene
7 26151310 26156579 gene
7 29900312 29903723 gene
7 29977295 29984058 gene
7 29222603 29227781 gene
7 29293875 29297462 gene
7 31773478 31779383 gene
7 31785401 31788746 gene
7 31779721 31782129 gene
7 32068845 32071754 gene
7 32174189 32183549 gene
7 32511865 32516678 gene
7 32526524 32526976 gene
7 32527712 32528703 gene
7 31415575 31417768 gene
7 31417804 31425989 gene
7 31449713 31450921 gene
7 31452468 31454296 gene
7 31462333 31475627 gene
7 32594091 32595437 gene
7 32623506 32626060 gene
7 32626403 32627961 gene
7 32621377 32621795 gene
7 32985811 32993936 gene
7 29638662 29640250 gene
7 29709492 29710538 gene
7 29728298 29732429 gene
7 29735299 29736505 gene
7 29744259 29748227 gene
7 35652263 35660541 gene
7 35575621 35589757 gene
7 36232988 36237071 gene
7 36242230 36244998 gene
7 31982969 31988287 gene
7 31789980 31791251 gene
7 31791810 31795014 gene
7 31795198 31795837 gene
7 36651551 36661947 gene
7 37241068 37244343 gene
7 37246059 37255153 gene
7 36973068 36983428 gene
7 37585468 37587823 gene
7 37611832 37618468 gene
7 37795406 37799290 gene
7 38069796 38071405 gene
7 38076279 38079825 gene
7 38130884 38132703 gene
7 31214133 31218880 gene
7 31230679 31235021 gene
7 38422411 38426917 gene
7 38238726 38246671 gene
7 36695481 36711126 gene
7 38761660 38763568 gene
7 38641786 38649692 gene
7 38289595 38290872 gene
7 38307428 38308963 gene
7 38311665 38323121 gene
7 38311064 38311325 gene
7 35740828 35747347 gene
7 39088309 39091068 gene
7 39114383 39121657 gene
7 39095773 39100258 gene
7 39255018 39255366 gene
7 39255448 39260180 gene
7 39301705 39305530 gene
7 38786426 38802552 gene
7 38804090 38807550 gene
7 38853228 38867914 gene
7 39401787 39405963 gene
7 39460504 39462528 gene
7 38521156 38523876 gene
7 38524176 38526118 gene
7 38497492 38498026 gene
7 38508002 38518303 gene
7 38533810 38538474 gene
7 39622278 39626777 gene
7 39634089 39638777 gene
7 39670589 39673431 gene
7 39674348 39677149 gene
7 39642610 39645261 gene
7 38872375 38877971 gene
7 38881125 38882683 gene
7 38891042 38897688 gene
7 38905278 38910325 gene
7 39740607 39744556 gene
7 39693887 39697110 gene
7 39704554 39706649 gene
7 39720018 39721338 gene
7 39745792 39754186 gene
7 40233456 40236015 gene
7 39514379 39518092 gene
7 39539083 39542345 gene
7 39553487 39571882 gene
7 40318749 40322745 gene
7 40368969 40372688 gene
7 40483235 40488701 gene
7 40542431 40544505 gene
7 40544772 40548179 gene
7 40614921 40615860 gene
7 40637595 40646664 gene
7 40778187 40784934 gene
7 39957612 39965957 gene
7 39967073 39969318 gene
7 41246293 41247659 gene
7 39017540 39019223 gene
7 39019241 39025858 gene
7 39058871 39067677 gene
7 39035212 39037118 gene
7 39074406 39077605 gene
7 36191819 36193048 gene
7 41421696 41429796 gene
7 41395383 41403038 gene
7 40821586 40830160 gene
7 40800625 40811144 gene
7 40790754 40800622 gene
7 41301123 41303396 gene
7 41328344 41331180 gene
7 41331276 41333759 gene
7 41592481 41594256 gene
7 41676925 41682114 gene
7 41839061 41840892 gene
7 39984407 39991781 gene
7 40044204 40050056 gene
7 40049593 40051026 gene
7 40051047 40054567 gene
7 40055144 40074408 gene
7 41710618 41711073 gene
7 41763906 41764361 gene
7 41539644 41543819 gene
7 41556512 41565973 gene
7 41577127 41581282 gene
7 42324440 42326269 gene
7 42346743 42350780 gene
7 42369498 42374584 gene
7 42374866 42382633 gene
7 41924109 41925863 gene
7 41925869 41932682 gene
7 41946885 41952028 gene
7 41927773 41933997 gene
7 41934093 41934894 gene
7 41935172 41939816 gene
7 41952825 41962617 gene
7 42216311 42223221 gene
7 42247100 42249246 gene
7 42225330 42226898 gene
7 42016023 42017626 gene
7 42058151 42062705 gene
7 42547001 42559176 gene
7 42561031 42562224 gene
7 42567162 42572044 gene
7 42750682 42752710 gene
7 42754173 42758509 gene
7 42759124 42760327 gene
7 43012789 43014688 gene
7 43014715 43017008 gene
7 42889407 42891409 gene
7 42973892 42980718 gene
7 43228029 43231834 gene
7 43243243 43247104 gene
7 43249901 43252135 gene
7 42602118 42603957 gene
7 42625449 42627820 gene
7 42628131 42631300 gene
7 42612812 42614445 gene
7 42662670 42667598 gene
7 42796145 42799645 gene
7 42845757 42853636 gene
7 43690322 43693743 gene
7 44007187 44009266 gene
7 43143136 43146238 gene
7 43156378 43159162 gene
7 43176310 43178667 gene
7 43181016 43184332 gene
7 43146404 43146760 gene
7 43920249 43923640 gene
7 44292361 44294391 gene
7 44294902 44296697 gene
7 44409790 44412266 gene
7 44480028 44484725 gene
7 44133788 44137689 gene
7 44141165 44143951 gene
7 44144105 44147729 gene
7 44153832 44155763 gene
7 44656414 44664715 gene
7 43309351 43318981 gene
7 45353762 45356507 gene
7 45306164 45308869 gene
7 44758119 44760937 gene
7 44760967 44763985 gene
7 44803192 44806729 gene
7 44885432 44887215 gene
7 44789204 44794576 gene
7 45489041 45494587 gene
7 45947947 45951144 gene
7 45987520 45990038 gene
7 45991807 45993167 gene
7 45598465 45602895 gene
7 45605005 45609113 gene
7 45625111 45628194 gene
7 45629232 45632097 gene
7 44244713 44246605 gene
7 44247345 44256144 gene
7 44264155 44269230 gene
7 46405404 46406446 gene
7 46444600 46445465 gene
7 46445490 46448786 gene
7 45426765 45433871 gene
7 45486513 45488020 gene
7 45399593 45404147 gene
7 45405694 45412863 gene
7 45447142 45451978 gene
7 46525853 46528116 gene
7 46540211 46543949 gene
7 46550049 46552655 gene
7 46504797 46506871 gene
7 43577790 43586415 gene
7 43590427 43595444 gene
7 43595458 43595964 gene
7 43601474 43611235 gene
7 43663573 43666440 gene
7 43666525 43668024 gene
7 43678843 43687555 gene
7 46749737 46756091 gene
7 46870876 46873361 gene
7 46876036 46878574 gene
7 46979920 46981676 gene
7 46993431 46995505 gene
7 46554366 46556864 gene
7 46634564 46635479 gene
7 46666574 46667776 gene
7 46679009 46684018 gene
7 47143875 47204612 gene
7 47274186 47276497 gene
7 47204380 47206562 gene
7 47082659 47084439 gene
7 47128649 47130429 gene
7 46283742 46294319 gene
7 46317513 46318662 gene
7 46295050 46299131 gene
7 46318885 46323607 gene
7 46377818 46378920 gene
7 47590437 47592032 gene
7 47864456 47867485 gene
7 47872743 47875991 gene
7 46916045 46927411 gene
7 47394085 47395899 gene
7 47445937 47450425 gene
7 48157225 48160006 gene
7 48174186 48175751 gene
7 48150334 48152598 gene
7 48209231 48209940 gene
7 48278008 48279664 gene
7 47891113 47896361 gene
7 47914036 47917119 gene
7 48518192 48519523 gene
7 48573319 48579896 gene
7 48599608 48600748 gene
7 48644006 48645758 gene
7 48654616 48662183 gene
7 48874494 48880316 gene
7 48289828 48291429 gene
7 48314960 48319634 gene
7 48320457 48328553 gene
7 48370362 48383109 gene
7 46162175 46174068 gene
7 46210375 46213219 gene
7 46224296 46228153 gene
7 46228440 46234611 gene
7 46238534 46241938 gene
7 46217301 46220701 gene
7 46252247 46256522 gene
7 49043818 49051413 gene
7 49031986 49040163 gene
7 48891265 48896814 gene
7 48910983 48918956 gene
7 48926826 48930978 gene
7 48921729 48924394 gene
7 48940419 48943264 gene
7 48943651 48945463 gene
7 49223280 49224881 gene
7 49267786 49272205 gene
7 49258297 49259975 gene
7 49108554 49110907 gene
7 49177492 49180873 gene
7 48697176 48699043 gene
7 48710055 48717102 gene
7 48763705 48780802 gene
7 49748554 49754121 gene
7 49691053 49694762 gene
7 49964926 49966504 gene
7 49966951 49968987 gene
7 45078647 45080623 gene
7 45080696 45088484 gene
7 45089436 45092223 gene
7 49641822 49644427 gene
7 49667016 49668755 gene
7 49681907 49685731 gene
7 49321555 49324498 gene
7 49324724 49328143 gene
7 49356105 49357501 gene
7 49403032 49406445 gene
7 49476912 49480003 gene
7 49433909 49436793 gene
7 49469005 49471494 gene
7 50025943 50029533 gene
7 50035805 50038226 gene
7 49968855 49969301 gene
7 49969373 49971467 gene
7 50009850 50011382 gene
7 50045620 50047397 gene
7 49806227 49808371 gene
7 49807174 49808168 gene
7 50560245 50561358 gene
7 50358687 50365409 gene
7 50829518 50842006 gene
7 50836125 50839923 gene
7 50839925 50844211 gene
7 50856934 50862028 gene
7 50405060 50410556 gene
7 51010456 51014535 gene
7 50983652 50990070 gene
7 50994476 50995975 gene
7 50997464 51002956 gene
7 50130253 50138577 gene
7 50138877 50144088 gene
7 50159679 50160495 gene
7 50160498 50164089 gene
7 50881905 50886169 gene
7 50898056 50901799 gene
7 50947269 50953652 gene
7 50980329 50983303 gene
7 50893978 50896375 gene
7 50916542 50919570 gene
7 51211263 51212441 gene
7 51236933 51241971 gene
7 51246878 51251114 gene
7 51253724 51256579 gene
7 51517027 51518478 gene
7 51534547 51536789 gene
7 51549215 51550048 gene
7 51556738 51559525 gene
7 51492433 51495531 gene
7 51559518 51563660 gene
7 51319393 51325078 gene
7 51326270 51329134 gene
7 51365185 51367338 gene
7 51368651 51371283 gene
7 51374954 51379001 gene
7 51387086 51389060 gene
7 51389073 51394280 gene
7 51395821 51397130 gene
7 51400305 51404243 gene
7 51405327 51410488 gene
7 51410680 51413945 gene
7 51440825 51442912 gene
7 51456965 51459175 gene
7 51872995 51885496 gene
7 51843800 51845171 gene
7 51101359 51113103 gene
7 51115842 51118090 gene
7 51125279 51130410 gene
7 51132812 51133618 gene
7 51178415 51182201 gene
7 51088860 51092824 gene
7 51113107 51115389 gene
7 51684588 51690710 gene
7 51695434 51696607 gene
7 51758917 51763173 gene
7 51764760 51773065 gene
7 51723935 51729736 gene
7 51773071 51777272 gene
7 51905941 51908502 gene
7 51910315 51915191 gene
7 51918717 51922675 gene
7 51927853 51930376 gene
7 51984828 51986799 gene
7 50726316 50726860 gene
7 50752891 50755223 gene
7 50762059 50763602 gene
7 50763646 50764669 gene
7 50682291 50690123 gene
7 50728746 50736610 gene
7 50742022 50748541 gene
7 52234805 52235389 gene
7 52273762 52279541 gene
7 52265909 52267492 gene
7 52090317 52093012 gene
7 51986695 51998419 gene
7 51998710 52007657 gene
7 52065407 52067602 gene
7 52067630 52070847 gene
7 52351639 52357728 gene
7 52549315 52552131 gene
7 52505916 52511195 gene
7 52564114 52567715 gene
7 52570766 52575765 gene
7 52858753 52864153 gene
7 52844821 52847447 gene
7 52848301 52849142 gene
7 52855116 52858906 gene
7 52394386 52400288 gene
7 52411030 52414654 gene
7 52415302 52415829 gene
7 52464789 52473069 gene
7 52473115 52476083 gene
7 52477004 52482167 gene
7 53170288 53176448 gene
7 52751643 52754727 gene
7 52773158 52777936 gene
7 52752971 52754379 gene
7 52779414 52783517 gene
7 53294672 53296660 gene
7 53365797 53366256 gene
7 53352764 53353898 gene
7 53367861 53371973 gene
7 53677399 53680333 gene
7 53443602 53448644 gene
7 53457289 53461141 gene
7 53448898 53455200 gene
7 52933335 52938415 gene
7 52943690 52945829 gene
7 52946939 52950776 gene
7 52964620 52967719 gene
7 52977008 52982131 gene
7 52968395 52969514 gene
7 53703185 53707697 gene
7 53721716 53725772 gene
7 53229156 53230010 gene
7 53230224 53236458 gene
7 53236459 53249595 gene
7 53227856 53228872 gene
7 53786761 53789282 gene
7 53848635 53851917 gene
7 53817845 53822218 gene
7 53832634 53837288 gene
7 53881864 53888387 gene
7 54084297 54091185 gene
7 54181912 54184559 gene
7 54091972 54094833 gene
7 54116789 54118332 gene
7 54126709 54128519 gene
7 54156912 54158514 gene
7 52616701 52631636 gene
7 52671636 52677270 gene
7 52678883 52683633 gene
7 54021550 54023132 gene
7 54031108 54040019 gene
7 53994984 53998877 gene
7 54009108 54010412 gene
7 54024725 54029869 gene
7 54041626 54044899 gene
7 54404507 54405618 gene
7 54465231 54468178 gene
7 54785874 54788007 gene
7 54503876 54509033 gene
7 54577121 54584336 gene
7 51597041 51611508 gene
7 51631408 51633848 gene
7 51597779 51605980 gene
7 51606002 51610079 gene
7 51643171 51646104 gene
7 51646107 51648418 gene
7 54884155 54884975 gene
7 54884994 54885263 gene
7 54635032 54642946 gene
7 54678966 54682751 gene
7 54337138 54340857 gene
7 54348306 54351955 gene
7 54369536 54377949 gene
7 54254128 54260146 gene
7 54266602 54268523 gene
7 54285913 54289453 gene
7 55022892 55023879 gene
7 55195794 55197598 gene
7 55206881 55210518 gene
7 55245790 55250244 gene
7 55269403 55271860 gene
7 55257701 55261789 gene
7 55620196 55625065 gene
7 55629767 55639961 gene
7 55302816 55310106 gene
7 55322649 55337383 gene
7 55371603 55378421 gene
7 55692588 55694274 gene
7 55694282 55696464 gene
7 55759724 55764771 gene
7 55382641 55390388 gene
7 55390974 55393944 gene
7 55425965 55427258 gene
7 55443482 55449263 gene
7 55464153 55466842 gene
7 55475203 55476979 gene
7 55851404 55856057 gene
7 56072350 56075450 gene
7 56012434 56017098 gene
7 55943956 55953032 gene
7 55484475 55490707 gene
7 55528834 55534505 gene
7 55506171 55509678 gene
7 53507721 53514416 gene
7 53532082 53536179 gene
7 53539032 53539526 gene
7 53536947 53539828 gene
7 53540282 53559463 gene
7 53583705 53587265 gene
7 53561100 53565129 gene
7 56149869 56153304 gene
7 56088732 56091359 gene
7 56098458 56103049 gene
7 56136527 56141490 gene
7 54924568 54930382 gene
7 54878774 54880491 gene
7 54881505 54892718 gene
7 54906131 54908487 gene
7 54956232 54957321 gene
7 56287466 56291992 gene
7 56300455 56303556 gene
7 56318316 56320541 gene
7 56312933 56315682 gene
7 56332646 56333762 gene
7 56638766 56643857 gene
7 56665334 56667896 gene
7 55138646 55143721 gene
7 55144192 55146563 gene
7 55168951 55171398 gene
7 55116756 55121561 gene
7 55144247 55151871 gene
7 55151933 55164860 gene
7 55173424 55174560 gene
7 55182444 55183046 gene
7 56718225 56720283 gene
7 56720374 56722687 gene
7 56690323 56692815 gene
7 56721617 56722372 gene
7 56722674 56723607 gene
7 56742573 56745072 gene
7 56492169 56503870 gene
7 56522200 56524811 gene
7 56581803 56588670 gene
7 57033976 57035850 gene
7 56221541 56236825 gene
7 56241575 56246547 gene
7 56256850 56262162 gene
7 56247768 56252945 gene
7 56262425 56264310 gene
7 56279679 56284368 gene
7 57347684 57357060 gene
7 56388556 56389515 gene
7 56406081 56419248 gene
7 56419477 56421031 gene
7 56424027 56426212 gene
7 56426246 56427305 gene
7 56428936 56432306 gene
7 56435024 56441009 gene
7 56447192 56449975 gene
7 56469161 56477668 gene
7 56450439 56458459 gene
7 57709035 57709716 gene
7 57129445 57137231 gene
7 57121684 57125915 gene
7 57145741 57148116 gene
7 57167785 57171549 gene
7 56915415 56917850 gene
7 56942433 56945818 gene
7 56963717 56968202 gene
7 56961281 56962126 gene
7 58040720 58044468 gene
7 58045634 58049220 gene
7 58075103 58079619 gene
7 57909197 57912037 gene
7 57931112 57935028 gene
7 57948616 57954925 gene
7 57954947 57955381 gene
7 57923834 57928009 gene
7 56762427 56764896 gene
7 56816098 56818512 gene
7 56840161 56843119 gene
7 56862233 56869781 gene
7 56853194 56855915 gene
7 57640758 57647634 gene
7 57664485 57677580 gene
7 57227236 57237482 gene
7 57238573 57242271 gene
7 57247113 57253128 gene
7 57521397 57523883 gene
7 57553483 57559575 gene
7 57513048 57518663 gene
7 57571954 57576943 gene
7 58183258 58190395 gene
7 58201017 58205960 gene
7 58227719 58230025 gene
7 58191378 58195403 gene
7 58427085 58429935 gene
7 58419373 58424733 gene
7 58430002 58431478 gene
7 58431683 58440130 gene
7 58412607 58413149 gene
7 58480069 58482067 gene
7 58482128 58492399 gene
7 58531374 58533514 gene
7 58544180 58550019 gene
7 58551805 58554936 gene
7 58554975 58557344 gene
7 58586095 58590086 gene
7 58594843 58596874 gene
7 58609989 58615818 gene
7 58617356 58619634 gene
7 58656366 58662594 gene
7 58623262 58625956 gene
7 58632563 58637117 gene
7 57793002 57798157 gene
7 57803109 57806796 gene
7 57818442 57822282 gene
7 57834363 57840781 gene
7 57847308 57850805 gene
7 57850885 57855794 gene
7 57857512 57861673 gene
7 57862641 57866042 gene
7 57875871 57878890 gene
7 57866167 57868534 gene
7 57878964 57880403 gene
7 58809739 58836822 gene
7 58839525 58842119 gene
7 58812663 58814466 gene
7 58107972 58111436 gene
7 58119809 58125544 gene
7 58125699 58131858 gene
7 58169901 58175059 gene
7 58148620 58149821 gene
7 58692063 58698447 gene
7 58714066 58719458 gene
7 58698839 58703015 gene
7 58719642 58725211 gene
7 58749757 58753016 gene
7 58762019 58765395 gene
7 58771376 58773827 gene
7 59033163 59042597 gene
7 59045116 59051845 gene
7 59076774 59078909 gene
7 59052709 59054899 gene
7 59064527 59069553 gene
7 59239157 59239823 gene
7 59240309 59241307 gene
7 59263016 59272255 gene
7 59081358 59085549 gene
7 59089231 59092173 gene
7 59097196 59101850 gene
7 59112580 59115122 gene
7 59116205 59118633 gene
7 59126066 59130499 gene
7 59182368 59185283 gene
7 58898134 58901406 gene
7 58901427 58904418 gene
7 58979617 58983272 gene
7 58903612 58911118 gene
7 59806024 59811180 gene
7 59864067 59872576 gene
7 59883833 59886877 gene
7 59933953 59939049 gene
7 59940722 59946382 gene
7 59772627 59782021 gene
7 59651801 59652662 gene
7 59652690 59658035 gene
7 59658100 59663738 gene
7 59679763 59681622 gene
7 59690267 59694672 gene
7 59750502 59751287 gene
7 59751966 59752864 gene
7 59755572 59759407 gene
7 59767114 59775654 gene
7 58324331 58329424 gene
7 58339439 58346030 gene
7 58361220 58387591 gene
7 58286223 58294722 gene
7 60217656 60221562 gene
7 60227432 60230837 gene
7 60248830 60251981 gene
7 60262856 60266086 gene
7 60274118 60275635 gene
7 59617071 59620127 gene
7 59638409 59642629 gene
7 59643267 59646638 gene
7 59626159 59628717 gene
7 59647238 59649572 gene
7 60118262 60128465 gene
7 60139593 60141889 gene
7 60141901 60151341 gene
7 60159980 60162187 gene
7 60084650 60086129 gene
7 60090407 60109468 gene
7 60177622 60178205 gene
7 60588139 60589645 gene
7 60597700 60601414 gene
7 60601564 60605872 gene
7 60289790 60293062 gene
7 60296497 60299760 gene
7 60307082 60309842 gene
7 60375495 60379242 gene
7 60381180 60386633 gene
7 60371136 60373061 gene
7 60502559 60505768 gene
7 60554669 60565594 gene
7 60510905 60514350 gene
7 60562290 60567182 gene
7 60507520 60507766 gene
7 60473132 60477334 gene
7 60988179 60993309 gene
7 61058260 61061586 gene
7 61063348 61067362 gene
7 61030947 61038974 gene
7 60023319 60024636 gene
7 60025000 60027549 gene
7 59961357 59984300 gene
7 59995590 59999704 gene
7 60071769 60074041 gene
7 60074181 60075730 gene
7 61196643 61200429 gene
7 61223241 61226783 gene
7 61359344 61362940 gene
7 61362947 61364655 gene
7 61483458 61485450 gene
7 60799321 60802752 gene
7 60815578 60817357 gene
7 60860439 60864285 gene
7 60802715 60804605 gene
7 60874688 60877284 gene
7 61101647 61104742 gene
7 61108704 61111215 gene
7 61132284 61133802 gene
7 61134633 61136755 gene
7 61118916 61120683 gene
7 61128076 61130515 gene
7 61145864 61149653 gene
7 61164417 61166249 gene
7 59317234 59321338 gene
7 59334944 59343015 gene
7 59343108 59349411 gene
7 59350709 59355372 gene
7 59357191 59360942 gene
7 59376674 59379886 gene
7 59380900 59386790 gene
7 59361835 59365079 gene
7 59365164 59368953 gene
7 61557357 61564109 gene
7 61947076 61950432 gene
7 61950438 61951258 gene
7 61973520 61974200 gene
7 61802016 61803512 gene
7 61795379 61796509 gene
7 61836236 61838860 gene
7 62091844 62096040 gene
7 60899645 60908697 gene
7 60914763 60922658 gene
7 60969776 60973640 gene
7 61750386 61751963 gene
7 61692199 61696108 gene
7 61774282 61784495 gene
7 61593430 61595698 gene
7 61616496 61618306 gene
7 59461001 59466871 gene
7 59471778 59474869 gene
7 59475003 59476947 gene
7 59494914 59499616 gene
7 59505229 59510113 gene
7 59513716 59517828 gene
7 59527295 59531371 gene
7 59499565 59502806 gene
7 59533106 59533843 gene
7 59534210 59537697 gene
7 59555424 59556973 gene
7 59557031 59559326 gene
7 59571742 59576440 gene
7 59579306 59583006 gene
7 62040976 62044730 gene
7 62058505 62066211 gene
7 62065644 62069938 gene
7 62078943 62083022 gene
7 62642493 62647124 gene
7 62647247 62647775 gene
7 62653550 62657801 gene
7 62667120 62669213 gene
7 62326755 62331466 gene
7 62335157 62340798 gene
7 62366172 62370973 gene
7 62291321 62294604 gene
7 62306798 62309918 gene
7 62311599 62313297 gene
7 62332286 62335290 gene
7 62338352 62342017 gene
7 62343250 62347605 gene
7 62207471 62212913 gene
7 62232716 62234200 gene
7 62251669 62253681 gene
7 62281782 62285263 gene
7 62286362 62289443 gene
7 62234712 62240192 gene
7 62241144 62250026 gene
7 62263431 62265040 gene
7 62806180 62811792 gene
7 62820287 62823712 gene
7 62849306 62854550 gene
7 62543233 62549498 gene
7 62561066 62566687 gene
7 62568656 62569798 gene
7 62503981 62507923 gene
7 62917620 62920063 gene
7 62927898 62930031 gene
7 62952698 62955432 gene
7 63293923 63324585 gene
7 63291408 63294050 gene
7 63422727 63426559 gene
7 63427446 63432539 gene
7 62664890 62665902 gene
7 62666052 62669673 gene
7 62704276 62709169 gene
7 62712247 62714344 gene
7 62718869 62724369 gene
7 62726563 62732602 gene
7 62738274 62749811 gene
7 60690425 60693390 gene
7 60693955 60696136 gene
7 60711566 60717157 gene
7 60722522 60724370 gene
7 60731892 60733169 gene
7 60749606 60754997 gene
7 60766956 60771019 gene
7 60687168 60689829 gene
7 63943840 63949321 gene
7 63949857 63953063 gene
7 62394546 62400376 gene
7 62430423 62431009 gene
7 62461402 62465718 gene
7 62470375 62483308 gene
7 62485955 62488374 gene
7 62974769 62977294 gene
7 62977412 62978645 gene
7 62987073 62989511 gene
7 63018124 63020556 gene
7 63020674 63024294 gene
7 63042797 63045351 gene
7 63045469 63052597 gene
7 63061536 63064019 gene
7 63066248 63068973 gene
7 63028793 63030899 gene
7 63069721 63070554 gene
7 63077703 63083739 gene
7 63837005 63839640 gene
7 63818386 63821109 gene
7 63831274 63835313 gene
7 63846071 63846454 gene
7 63857429 63867459 gene
7 63793814 63803573 gene
7 63877679 63882645 gene
7 63840964 63842634 gene
7 63251788 63262032 gene
7 63262197 63265155 gene
7 63200068 63210601 gene
7 63223275 63229871 gene
7 63230177 63231520 gene
7 63232088 63234849 gene
7 63246055 63246754 gene
7 63277753 63279998 gene
7 63125456 63128877 gene
7 63147265 63155387 gene
7 63155423 63159935 gene
7 63160009 63162536 gene
7 63180296 63182031 gene
7 63091735 63100835 gene
7 63129277 63131774 gene
7 63132144 63144322 gene
7 63996879 64001519 gene
7 64071731 64074789 gene
7 64495109 64498547 gene
7 64528340 64541607 gene
7 64552016 64553813 gene
7 64565130 64567736 gene
7 64568886 64571158 gene
7 63576577 63586945 gene
7 63605169 63609799 gene
7 63609809 63614582 gene
7 63471771 63472349 gene
7 63473146 63475580 gene
7 63479897 63491267 gene
7 63491376 63493494 gene
7 63492370 63495736 gene
7 63560429 63563148 gene
7 64990552 64993985 gene
7 64995302 64996732 gene
7 65064463 65065264 gene
7 64577726 64591874 gene
7 64600392 64605265 gene
7 64610110 64613151 gene
7 64615230 64619314 gene
7 65359713 65361349 gene
7 64214991 64217625 gene
7 64224875 64227266 gene
7 64228767 64231260 gene
7 64250745 64251476 gene
7 64253051 64258014 gene
7 64728523 64729056 gene
7 64736863 64741424 gene
7 64744832 64750232 gene
7 64751121 64754160 gene
7 64754651 64756360 gene
7 64759136 64770865 gene
7 64771086 64771979 gene
7 64776595 64777230 gene
7 64757147 64758154 gene
7 64764070 64768704 gene
7 64781697 64785497 gene
7 64890092 64895571 gene
7 64960619 64961692 gene
7 64961835 64962992 gene
7 64971728 64972223 gene
7 64972971 64976373 gene
7 65393834 65394990 gene
7 65384815 65390988 gene
7 64385315 64390513 gene
7 64397756 64402959 gene
7 64424069 64427186 gene
7 64441182 64445308 gene
7 64475545 64477652 gene
7 64480607 64482853 gene
7 64424358 64425023 gene
7 64428445 64430974 gene
7 64431070 64434617 gene
7 65093554 65097404 gene
7 65140991 65145034 gene
7 65145248 65148175 gene
7 65162572 65165675 gene
7 65167190 65168472 gene
7 65168577 65170485 gene
7 65097602 65103048 gene
7 65170636 65171175 gene
7 64349161 64354076 gene
7 64368361 64374756 gene
7 64293855 64298076 gene
7 64324110 64329871 gene
7 66277683 66280389 gene
7 66275849 66277202 gene
7 66285913 66287126 gene
7 66131964 66132575 gene
7 66132593 66133330 gene
7 66173923 66175516 gene
7 66126588 66129225 gene
7 65915099 65920823 gene
7 65943288 65945387 gene
7 65903421 65907716 gene
7 66026877 66029107 gene
7 66042835 66044847 gene
7 66073370 66075075 gene
7 65700155 65700801 gene
7 65733833 65735835 gene
7 65773913 65774340 gene
7 65774891 65776901 gene
7 65751475 65755848 gene
7 65761011 65763044 gene
7 65766743 65769910 gene
7 65750370 65750710 gene
7 66601525 66605906 gene
7 66608639 66611698 gene
7 66669222 66670570 gene
7 66672043 66676330 gene
7 64122082 64124047 gene
7 64132926 64135746 gene
7 64090935 64095807 gene
7 64108809 64112481 gene
7 64122975 64129372 gene
7 64138112 64138591 gene
7 64178935 64185409 gene
7 64100545 64102718 gene
7 66996838 66999210 gene
7 67055046 67056257 gene
7 67073835 67077886 gene
7 67077916 67078237 gene
7 67256531 67258305 gene
7 67265187 67268983 gene
7 67280058 67283084 gene
7 67093212 67098648 gene
7 67120573 67126000 gene
7 67112411 67114281 gene
7 67700880 67701760 gene
7 67750940 67751614 gene
7 67479152 67481281 gene
7 63703973 63707402 gene
7 63712391 63732338 gene
7 63738756 63742878 gene
7 63744928 63753525 gene
7 63754502 63767242 gene
7 63767252 63771672 gene
7 63679552 63685932 gene
7 67355950 67358458 gene
7 67368316 67371892 gene
7 67313690 67321110 gene
7 66505612 66508677 gene
7 66532549 66536247 gene
7 66538344 66543278 gene
7 66565896 66569538 gene
7 66545214 66547469 gene
7 65590343 65592821 gene
7 65665070 65666400 gene
7 65667476 65670224 gene
7 65618944 65624009 gene
7 65629231 65632556 gene
7 65640247 65645780 gene
7 65670648 65672402 gene
7 65677508 65685821 gene
7 65232756 65234519 gene
7 65219919 65223623 gene
7 65223662 65232035 gene
7 65256494 65259502 gene
7 67924519 67928215 gene
7 67916101 67920440 gene
7 66791747 66796542 gene
7 66839830 66844334 gene
7 66820027 66823932 gene
7 66848454 66854451 gene
7 66880915 66888415 gene
7 68225396 68231313 gene
7 68216244 68220046 gene
7 68221174 68222018 gene
7 68253955 68256445 gene
7 68282342 68284665 gene
7 67578118 67579102 gene
7 67484111 67485474 gene
7 67485587 67488034 gene
7 67543842 67547013 gene
7 67563149 67564006 gene
7 67570531 67575949 gene
7 67581059 67584832 gene
7 66450467 66454938 gene
7 66474920 66479151 gene
7 66479945 66483626 gene
7 66485126 66486180 gene
7 66391539 66399676 gene
7 68023597 68024900 gene
7 68026537 68028392 gene
7 68030926 68034206 gene
7 68013837 68015757 gene
7 68034571 68038152 gene
7 68039603 68041749 gene
7 68041753 68045999 gene
7 68046081 68049037 gene
7 68070781 68076983 gene
7 68489881 68492198 gene
7 68530213 68531577 gene
7 68545642 68546333 gene
7 68907837 68909593 gene
7 68943584 68947721 gene
7 68949190 68951216 gene
7 64794217 64797040 gene
7 64797267 64799970 gene
7 64848585 64850812 gene
7 64853066 64856452 gene
7 64860094 64861765 gene
7 64865407 64869396 gene
7 64870552 64873416 gene
7 64804715 64805172 gene
7 68783998 68785484 gene
7 68842779 68846571 gene
7 68864162 68868047 gene
7 68794867 68798060 gene
7 68810628 68815295 gene
7 68787497 68788698 gene
7 69185784 69186998 gene
7 69239642 69241958 gene
7 69197659 69199705 gene
7 69227700 69230660 gene
7 67616915 67619851 gene
7 67625647 67626269 gene
7 67645280 67651926 gene
7 67662810 67663728 gene
7 67675016 67683498 gene
7 67626277 67640557 gene
7 70052610 70052926 gene
7 70072556 70075776 gene
7 70085520 70088693 gene
7 69991517 69996524 gene
7 70076920 70080014 gene
7 66724117 66727383 gene
7 66687931 66702939 gene
7 66727820 66736631 gene
7 66742480 66746592 gene
7 66764810 66767255 gene
7 66770180 66773804 gene
7 66782593 66783244 gene
7 69295494 69298468 gene
7 69298719 69302356 gene
7 69314714 69331227 gene
7 69340997 69342455 gene
7 69376974 69378797 gene
7 69386357 69391194 gene
7 69392476 69393638 gene
7 69452967 69456867 gene
7 69467877 69475787 gene
7 69427390 69428342 gene
7 69442657 69445615 gene
7 69457075 69459187 gene
7 69393654 69394000 gene
7 68710944 68713178 gene
7 68714558 68718251 gene
7 68719310 68721876 gene
7 68722069 68723068 gene
7 68723163 68726299 gene
7 68758471 68761911 gene
7 68773582 68780855 gene
7 70195045 70196553 gene
7 70201500 70201793 gene
7 70204260 70209271 gene
7 70223794 70230094 gene
7 70234490 70241097 gene
7 70242587 70246584 gene
7 70107652 70109653 gene
7 70120322 70124367 gene
7 70124540 70133610 gene
7 70171064 70172367 gene
7 70094369 70097034 gene
7 70133997 70135691 gene
7 68119783 68123255 gene
7 68083700 68085815 gene
7 68085908 68092894 gene
7 68156179 68167138 gene
7 68168739 68175712 gene
7 68179457 68188331 gene
7 69098286 69100502 gene
7 69105006 69109554 gene
7 69137649 69139598 gene
7 69096241 69097184 gene
7 69100906 69103098 gene
7 69139609 69141910 gene
7 68580121 68585097 gene
7 68587266 68593085 gene
7 68624424 68643913 gene
7 68636548 68639799 gene
7 68657182 68658550 gene
7 68658593 68663794 gene
7 68649882 68650726 gene
7 66292752 66299187 gene
7 66313270 66316932 gene
7 66324947 66334078 gene
7 66336853 66337743 gene
7 66337789 66341218 gene
7 66349268 66352647 gene
7 71007123 71009547 gene
7 71049294 71057849 gene
7 71067452 71068617 gene
7 71069409 71070180 gene
7 69627423 69631396 gene
7 69636913 69639392 gene
7 69647838 69649571 gene
7 69589048 69597665 gene
7 69597747 69599425 gene
7 69633928 69634545 gene
7 69668667 69671114 gene
7 69671693 69674550 gene
7 67796823 67801231 gene
7 67815347 67821169 gene
7 67834712 67838236 gene
7 67867592 67870082 gene
7 67773506 67787592 gene
7 67787723 67789889 gene
7 70645639 70649168 gene
7 70653706 70656619 gene
7 70677947 70679401 gene
7 70588446 70592627 gene
7 70609219 70612476 gene
7 70657646 70659480 gene
7 70661540 70663940 gene
7 70665225 70666901 gene
7 69895950 69897956 gene
7 69906531 69912504 gene
7 69945577 69954110 gene
7 69955470 69962594 gene
7 69696811 69708594 gene
7 69759290 69761109 gene
7 69761272 69764611 gene
7 69765394 69769284 gene
7 69771086 69777708 gene
7 69711668 69713604 gene
7 69780983 69784113 gene
7 71490649 71494703 gene
7 71508675 71509251 gene
7 71509889 71510970 gene
7 71543880 71546613 gene
7 71549245 71552265 gene
7 71569370 71571411 gene
7 71522890 71525104 gene
7 71552441 71554629 gene
7 70404688 70409387 gene
7 70893206 70894092 gene
7 70934659 70936537 gene
7 70937054 70938979 gene
7 70939195 70940930 gene
7 70901491 70905918 gene
7 70908023 70915408 gene
7 70940238 70943581 gene
7 70951510 70954952 gene
7 71301291 71306820 gene
7 69490523 69501041 gene
7 69508377 69510495 gene
7 69544966 69551816 gene
7 69553789 69558231 gene
7 69475853 69478006 gene
7 69482604 69486139 gene
7 69488619 69490234 gene
7 69511065 69516231 gene
7 69565613 69565956 gene
7 71619147 71622496 gene
7 71669829 71671557 gene
7 71672263 71674018 gene
7 71637951 71640670 gene
7 71674243 71676587 gene
7 71199508 71204281 gene
7 71206824 71212754 gene
7 71217696 71224379 gene
7 71177249 71179032 gene
7 71179266 71181989 gene
7 71182939 71190885 gene
7 71207080 71213800 gene
7 71230097 71232005 gene
7 71263794 71279668 gene
7 68954909 68959322 gene
7 69067517 69070360 gene
7 69081010 69082360 gene
7 69033751 69035196 gene
7 70484603 70490927 gene
7 70499692 70502852 gene
7 70549331 70552898 gene
7 70579543 70580900 gene
7 70508360 70514233 gene
7 70519504 70523636 gene
7 70525838 70529109 gene
7 70533642 70541324 gene
7 70564520 70567998 gene
7 70573136 70574647 gene
7 70581918 70583604 gene
7 71688249 71696278 gene
7 71701634 71704441 gene
7 71745763 71748637 gene
7 71752875 71755109 gene
7 71768232 71771280 gene
7 71704357 71706219 gene
7 71710992 71713973 gene
7 71732041 71733843 gene
7 71831403 71833597 gene
7 68315661 68321864 gene
7 68353176 68357110 gene
7 68370108 68374550 gene
7 68291578 68301516 gene
7 68323025 68328521 gene
7 68334952 68338589 gene
7 68359082 68364132 gene
7 70717893 70721047 gene
7 70725851 70735248 gene
7 70737808 70746169 gene
7 70754562 70759634 gene
7 70763563 70768614 gene
7 70772335 70779353 gene
7 70702413 70711284 gene
7 70721110 70723838 gene
7 70779819 70785170 gene
7 70788271 70793346 gene
7 70814862 70823157 gene
7 70824189 70833160 gene
7 70867676 70868759 gene
7 70800259 70803553 gene
7 70810143 70813597 gene
7 70869659 70874085 gene
7 70876190 70880609 gene
7 69827219 69831102 gene
7 69838616 69842010 gene
7 69796420 69799134 gene
7 69808146 69818918 gene
7 69842640 69852203 gene
7 68390462 68394849 gene
7 68420877 68428261 gene
7 68463095 68464650 gene
7 68473421 68478649 gene
7 68374429 68384049 gene
7 68394729 68407801 gene
7 68429480 68433095 gene
7 68435015 68439852 gene
7 68441046 68445005 gene
7 68452572 68455445 gene
7 68478548 68483269 gene
7 68484940 68488268 gene
7 68488320 68489520 gene
7 70290636 70308623 gene
7 70310137 70313340 gene
7 70331248 70336404 gene
7 70360965 70365970 gene
7 70320023 70324899 gene
7 70377923 70380186 gene
7 71317075 71327071 gene
7 71327092 71330719 gene
7 71346063 71352605 gene
7 71352608 71355904 gene
7 71363061 71369253 gene
7 71369265 71372885 gene
7 71387327 71393134 gene
7 71418646 71419707 gene
7 71425283 71429165 gene
7 71432336 71435851 gene
7 71447212 71449852 gene
7 71453710 71456697 gene
7 71466860 71478782 gene
7 71484841 71488242 gene
7 71108878 71111340 gene
7 71163401 71168476 gene
7 71174000 71177695 gene
7 71072441 71095931 gene
7 71111324 71136067 gene
7 71136586 71142885 gene
8 165193 170215 gene
8 180745 183477 gene
8 131378 137201 gene
8 191889 192848 gene
8 248860 258512 gene
8 269561 272564 gene
8 276809 278100 gene
8 193016 197291 gene
8 213655 226553 gene
8 261833 265129 gene
8 280154 283130 gene
8 400634 402734 gene
8 446931 448310 gene
8 462825 465472 gene
8 454561 457812 gene
8 297539 311831 gene
8 319999 324565 gene
8 361811 366243 gene
8 283741 294290 gene
8 324529 326581 gene
8 335451 336972 gene
8 337323 342524 gene
8 345653 347109 gene
8 347784 356212 gene
8 522629 527313 gene
8 526798 534324 gene
8 534914 537013 gene
8 571153 571455 gene
8 563785 565560 gene
8 592756 593271 gene
8 599356 604831 gene
8 627183 629373 gene
8 656437 661798 gene
8 763302 766975 gene
8 705760 728424 gene
8 729015 731097 gene
8 890527 895153 gene
8 896635 902880 gene
8 975485 983869 gene
8 903281 909285 gene
8 911613 916163 gene
8 922819 924581 gene
8 924589 926992 gene
8 945628 952457 gene
8 879309 879770 gene
8 801696 803844 gene
8 817322 822022 gene
8 824778 831081 gene
8 856584 864153 gene
8 870556 876714 gene
8 1075207 1085110 gene
8 1086993 1094049 gene
8 1147268 1148626 gene
8 1149360 1153299 gene
8 1171910 1179265 gene
8 988600 990957 gene
8 992530 998047 gene
8 1000243 1007646 gene
8 1029105 1033318 gene
8 1052435 1053499 gene
8 1053957 1072194 gene
8 1295143 1299250 gene
8 1364652 1371885 gene
8 1355078 1355450 gene
8 1355477 1356280 gene
8 1372772 1373506 gene
8 1202665 1205612 gene
8 1207741 1210538 gene
8 1272124 1273055 gene
8 1210969 1217123 gene
8 1236187 1238417 gene
8 1269050 1270150 gene
8 1413914 1414867 gene
8 1426328 1427478 gene
8 1444929 1449496 gene
8 1422211 1425231 gene
8 1448202 1471559 gene
8 1549184 1551181 gene
8 1552162 1555406 gene
8 1583996 1585780 gene
8 1500899 1509307 gene
8 1561813 1563609 gene
8 1566225 1566910 gene
8 1566971 1567863 gene
8 1570935 1576753 gene
8 1670421 1676823 gene
8 1587850 1598369 gene
8 1615671 1621527 gene
8 1693765 1696444 gene
8 1714479 1721632 gene
8 1742611 1747261 gene
8 1757016 1757979 gene
8 1678834 1679297 gene
8 1680049 1686585 gene
8 1688431 1691398 gene
8 1709618 1710337 gene
8 1733936 1737587 gene
8 1775182 1780202 gene
8 1709143 1709504 gene
8 1911566 1912948 gene
8 1950344 1952653 gene
8 1789204 1791156 gene
8 1796074 1800735 gene
8 1835432 1838851 gene
8 2019154 2021243 gene
8 2075889 2078130 gene
8 2199369 2201152 gene
8 2209538 2212682 gene
8 2212709 2213483 gene
8 2223601 2226104 gene
8 2287126 2288699 gene
8 2191618 2193584 gene
8 2197071 2198255 gene
8 2116576 2117396 gene
8 2117959 2118291 gene
8 2089848 2094080 gene
8 2096435 2103427 gene
8 2104105 2108644 gene
8 2131225 2134395 gene
8 2159214 2160393 gene
8 2173764 2176526 gene
8 2417563 2418000 gene
8 2440180 2443717 gene
8 2420117 2428009 gene
8 2309196 2309675 gene
8 2316439 2321905 gene
8 2323757 2326393 gene
8 2356225 2365647 gene
8 2372524 2374018 gene
8 2381396 2386020 gene
8 2302122 2302615 gene
8 2340807 2344980 gene
8 2345743 2350205 gene
8 2366408 2367064 gene
8 2386023 2388515 gene
8 2489000 2494546 gene
8 2495824 2506936 gene
8 2522567 2525517 gene
8 2526328 2530297 gene
8 2527316 2531283 gene
8 2541002 2544566 gene
8 2591602 2594238 gene
8 2603543 2605406 gene
8 2642640 2647584 gene
8 2647590 2649573 gene
8 2652384 2654255 gene
8 2658471 2660646 gene
8 2661671 2661973 gene
8 2662031 2663623 gene
8 2663845 2665552 gene
8 2670322 2673677 gene
8 2607695 2608168 gene
8 2625036 2625284 gene
8 2674442 2678815 gene
8 2808012 2813048 gene
8 2814727 2818826 gene
8 2820768 2824254 gene
8 2832778 2841491 gene
8 2883637 2884731 gene
8 2738821 2740668 gene
8 2762513 2772388 gene
8 2688661 2702230 gene
8 2722063 2727946 gene
8 2745614 2750962 gene
8 2753247 2759625 gene
8 2777776 2782554 gene
8 2782561 2789718 gene
8 2887454 2889236 gene
8 2910773 2915236 gene
8 2915657 2916409 gene
8 2950602 2954058 gene
8 2974275 2980368 gene
8 3000100 3001124 gene
8 3020329 3021280 gene
8 3026287 3026828 gene
8 3031131 3032278 gene
8 3034928 3035609 gene
8 3035705 3041905 gene
8 3043466 3052631 gene
8 3054191 3057595 gene
8 3067538 3071234 gene
8 3027526 3028675 gene
8 3069913 3072769 gene
8 3080532 3085843 gene
8 3148400 3151265 gene
8 3154147 3160022 gene
8 3161293 3165493 gene
8 3177136 3180996 gene
8 3089234 3089836 gene
8 3098011 3098493 gene
8 3099284 3102912 gene
8 3104916 3106808 gene
8 3108035 3110613 gene
8 3110803 3111263 gene
8 3113555 3118154 gene
8 3182173 3184989 gene
8 3226250 3230585 gene
8 3190569 3222412 gene
8 3250520 3254047 gene
8 3295032 3295718 gene
8 3357376 3359871 gene
8 3363356 3364276 gene
8 3296934 3299767 gene
8 3467251 3470479 gene
8 3465681 3466649 gene
8 3553788 3555233 gene
8 3570920 3574280 gene
8 3503687 3504835 gene
8 3511175 3514294 gene
8 3531324 3531978 gene
8 3535932 3538214 gene
8 3593062 3594518 gene
8 3599107 3600141 gene
8 3625363 3631576 gene
8 3711859 3715845 gene
8 3717043 3721456 gene
8 3722358 3723592 gene
8 3730359 3734328 gene
8 3742532 3744329 gene
8 3749831 3754229 gene
8 3773362 3776849 gene
8 3960293 3961304 gene
8 3913183 3915408 gene
8 3923499 3926957 gene
8 3975052 3977456 gene
8 3977524 3980030 gene
8 4039869 4043587 gene
8 3798576 3802373 gene
8 3815392 3818170 gene
8 3848383 3851233 gene
8 3851393 3856564 gene
8 3879695 3880785 gene
8 3791129 3792637 gene
8 3801818 3804424 gene
8 3808206 3815792 gene
8 3863787 3866302 gene
8 4107414 4108502 gene
8 4125111 4125445 gene
8 4147652 4154770 gene
8 4169118 4172516 gene
8 4136845 4141474 gene
8 4174637 4180334 gene
8 4195249 4201573 gene
8 4202733 4203632 gene
8 4203866 4204992 gene
8 4240488 4244280 gene
8 4254023 4255207 gene
8 4208164 4212201 gene
8 4469616 4470083 gene
8 4395403 4398862 gene
8 4399144 4403215 gene
8 4415267 4421966 gene
8 4503168 4504082 gene
8 4531776 4533123 gene
8 4593680 4595536 gene
8 4646653 4652023 gene
8 4596118 4598717 gene
8 4306989 4311933 gene
8 4335219 4337000 gene
8 4342108 4345527 gene
8 4347190 4356705 gene
8 4358529 4360094 gene
8 4314407 4322760 gene
8 4336949 4341052 gene
8 4371918 4374894 gene
8 4687082 4690549 gene
8 4712526 4721952 gene
8 4726992 4727393 gene
8 4897296 4902519 gene
8 4933887 4942500 gene
8 4905516 4909219 gene
8 5020643 5024881 gene
8 5069731 5071862 gene
8 5029365 5031318 gene
8 5038419 5042472 gene
8 5044375 5048031 gene
8 5086708 5097523 gene
8 5097641 5102758 gene
8 5163412 5167066 gene
8 5181455 5184228 gene
8 5150191 5150801 gene
8 5207991 5211276 gene
8 5251012 5257365 gene
8 5263444 5265170 gene
8 5271388 5272181 gene
8 4814696 4815808 gene
8 4838014 4840721 gene
8 4843198 4844870 gene
8 4851203 4854382 gene
8 4856671 4858496 gene
8 4865966 4868246 gene
8 4881696 4887200 gene
8 4791149 4794278 gene
8 4794300 4803681 gene
8 4826718 4830266 gene
8 4858732 4863551 gene
8 5305731 5310557 gene
8 5331442 5337174 gene
8 5341492 5346703 gene
8 5315877 5322866 gene
8 5357982 5363006 gene
8 5414692 5417712 gene
8 5420706 5423344 gene
8 5400193 5401155 gene
8 5401276 5403440 gene
8 5434271 5438007 gene
8 5455954 5457825 gene
8 5475202 5479281 gene
8 5447251 5447795 gene
8 5511208 5513349 gene
8 5533859 5538456 gene
8 5540581 5541948 gene
8 5552465 5555120 gene
8 5557357 5560128 gene
8 5577147 5581538 gene
8 5644858 5647576 gene
8 5677941 5678257 gene
8 5589432 5595415 gene
8 5648295 5651322 gene
8 5665590 5668232 gene
8 5672244 5673764 gene
8 5687048 5689131 gene
8 5668536 5671059 gene
8 5690783 5694859 gene
8 5773973 5774483 gene
8 5784216 5789248 gene
8 5699975 5726564 gene
8 5753633 5755769 gene
8 5796224 5797855 gene
8 5808422 5808886 gene
8 5820941 5826121 gene
8 5847817 5849904 gene
8 5852687 5856808 gene
8 5882452 5887601 gene
8 5813750 5819796 gene
8 5837495 5845107 gene
8 5871743 5873631 gene
8 5876877 5880478 gene
8 5868863 5871309 gene
8 5926511 5927850 gene
8 5928147 5930385 gene
8 5946605 5950377 gene
8 5952473 5957190 gene
8 5888822 5891821 gene
8 5942106 5945812 gene
8 5960103 5960539 gene
8 5980615 5983463 gene
8 5965987 5977116 gene
8 6123383 6136886 gene
8 6168759 6170310 gene
8 6185013 6186461 gene
8 6143660 6145386 gene
8 6202317 6204096 gene
8 6223534 6225634 gene
8 6231645 6235044 gene
8 6210210 6212751 gene
8 6218539 6221362 gene
8 6235291 6235653 gene
8 6247714 6249841 gene
8 6312891 6316998 gene
8 6321318 6325925 gene
8 6347242 6347694 gene
8 6309825 6310780 gene
8 6311684 6312707 gene
8 6342155 6342814 gene
8 5993914 5998305 gene
8 6010025 6010849 gene
8 6038073 6040110 gene
8 6054541 6055957 gene
8 6065735 6069901 gene
8 6074868 6076904 gene
8 5984376 5991188 gene
8 6001737 6002345 gene
8 6010871 6015223 gene
8 6027289 6029616 gene
8 6029679 6032869 gene
8 6060380 6064637 gene
8 6388272 6391189 gene
8 6424839 6426206 gene
8 6427472 6428917 gene
8 6462970 6469365 gene
8 6587935 6589431 gene
8 6610141 6611174 gene
8 6633157 6635728 gene
8 6612221 6618355 gene
8 6623351 6631829 gene
8 6486089 6492460 gene
8 6512827 6515751 gene
8 6522882 6527034 gene
8 6540546 6546847 gene
8 6560404 6564593 gene
8 6569499 6570824 gene
8 6493032 6494309 gene
8 6494319 6496717 gene
8 6527933 6535379 gene
8 6572419 6574245 gene
8 6575606 6580307 gene
8 6582055 6585647 gene
8 6774704 6781454 gene
8 6703465 6707364 gene
8 6790059 6791573 gene
8 6793818 6798914 gene
8 6809444 6812788 gene
8 6816031 6818801 gene
8 6876520 6877575 gene
8 6792252 6793778 gene
8 6829550 6832640 gene
8 6860957 6873428 gene
8 7028007 7036172 gene
8 6990786 6995552 gene
8 7038892 7043639 gene
8 6887684 6894446 gene
8 6923550 6927740 gene
8 6978686 6982337 gene
8 6903299 6919287 gene
8 7108337 7110244 gene
8 7140828 7145545 gene
8 7172327 7174313 gene
8 7053495 7058370 gene
8 7111874 7112822 gene
8 7121903 7125863 gene
8 7147412 7153813 gene
8 7318540 7319412 gene
8 7358419 7359042 gene
8 7204650 7206121 gene
8 7208695 7214766 gene
8 7251458 7252009 gene
8 7274643 7275473 gene
8 7180708 7183864 gene
8 7185470 7187741 gene
8 7214915 7217186 gene
8 7226642 7234296 gene
8 7386777 7391739 gene
8 7405110 7406332 gene
8 7410399 7411337 gene
8 7417372 7420271 gene
8 7432897 7436463 gene
8 7456731 7460980 gene
8 7420181 7421464 gene
8 7486073 7491726 gene
8 7499420 7514728 gene
8 7532938 7536741 gene
8 7538007 7540364 gene
8 7550033 7554295 gene
8 7558662 7564476 gene
8 7575470 7579485 gene
8 7516514 7523743 gene
8 7555054 7556789 gene
8 7556795 7558854 gene
8 7541797 7542199 gene
8 7597272 7600011 gene
8 7600047 7601429 gene
8 7602707 7611692 gene
8 7612101 7618098 gene
8 7622629 7627702 gene
8 7646665 7649064 gene
8 7640046 7642909 gene
8 7781673 7791158 gene
8 7821359 7824489 gene
8 7875168 7879306 gene
8 7787917 7792615 gene
8 7822680 7827773 gene
8 7829200 7830533 gene
8 7830563 7837623 gene
8 7887261 7888572 gene
8 7942226 7946841 gene
8 8005780 8007049 gene
8 8011327 8013637 gene
8 8015245 8015774 gene
8 8017556 8020656 gene
8 8026032 8028236 gene
8 8029295 8034492 gene
8 8085376 8092102 gene
8 8109028 8110870 gene
8 8138944 8142220 gene
8 8154946 8155637 gene
8 8157861 8160049 gene
8 8160924 8164148 gene
8 7667566 7684937 gene
8 7688535 7690059 gene
8 7691930 7692883 gene
8 7717579 7718784 gene
8 7744615 7751540 gene
8 7722135 7725052 gene
8 7754247 7757839 gene
8 8184064 8188602 gene
8 8281531 8284994 gene
8 8318111 8318739 gene
8 8321898 8322504 gene
8 8303898 8304419 gene
8 8303263 8303842 gene
8 8491226 8502808 gene
8 8502964 8505412 gene
8 8526748 8535239 gene
8 8407176 8412943 gene
8 8424127 8427634 gene
8 8439911 8444096 gene
8 8452854 8454461 gene
8 8460648 8474272 gene
8 8484205 8487047 gene
8 8478317 8480377 gene
8 8624341 8634550 gene
8 8641806 8659834 gene
8 8666139 8684443 gene
8 8713996 8716165 gene
8 8738290 8746123 gene
8 8748006 8751088 gene
8 8752835 8756247 gene
8 8705599 8706378 gene
8 8730025 8731568 gene
8 8764057 8765088 gene
8 8800224 8805932 gene
8 8809386 8814617 gene
8 8854193 8861168 gene
8 8841470 8842875 gene
8 9061132 9064098 gene
8 9068549 9071594 gene
8 9074004 9077420 gene
8 8989511 8992093 gene
8 9077216 9080484 gene
8 9081294 9082880 gene
8 8906869 8909560 gene
8 8912982 8913887 gene
8 8958753 8964758 gene
8 8982684 8988528 gene
8 8880109 8890977 gene
8 8937636 8940083 gene
8 8944301 8950661 gene
8 9086018 9089401 gene
8 9116349 9119624 gene
8 9121703 9123964 gene
8 9172774 9176853 gene
8 9090244 9091218 gene
8 9120537 9128125 gene
8 9137171 9142853 gene
8 9184297 9187475 gene
8 9212050 9212476 gene
8 9212513 9217649 gene
8 9196432 9198061 gene
8 9236701 9237676 gene
8 9237916 9240867 gene
8 9301454 9305284 gene
8 9362601 9364072 gene
8 9371375 9374472 gene
8 9375315 9381356 gene
8 9365189 9369511 gene
8 9482882 9485860 gene
8 9422656 9428620 gene
8 9450542 9455707 gene
8 9456007 9460310 gene
8 9585941 9587796 gene
8 9588883 9594020 gene
8 9636486 9645931 gene
8 9649926 9659862 gene
8 9659885 9665436 gene
8 9675988 9678269 gene
8 9682080 9683713 gene
8 9518165 9518620 gene
8 9541242 9544546 gene
8 9562255 9566855 gene
8 9546855 9548700 gene
8 9549721 9552522 gene
8 9569111 9573994 gene
8 9795229 9797137 gene
8 9810170 9811893 gene
8 9822023 9825641 gene
8 9940689 9944162 gene
8 9968130 9969208 gene
8 9686851 9695804 gene
8 9696185 9702140 gene
8 9703156 9704321 gene
8 9721678 9726089 gene
8 9735040 9737260 gene
8 9741693 9743795 gene
8 10025117 10031119 gene
8 10061383 10062964 gene
8 9968212 9969041 gene
8 9970143 9973255 gene
8 10031536 10032749 gene
8 10036518 10041687 gene
8 10082532 10087103 gene
8 10071146 10079482 gene
8 10092634 10096912 gene
8 10144724 10146759 gene
8 10170676 10171643 gene
8 10107446 10109882 gene
8 10164675 10168099 gene
8 10174702 10181045 gene
8 10286619 10288898 gene
8 10185079 10187325 gene
8 10188549 10195214 gene
8 10246588 10248895 gene
8 10406255 10410106 gene
8 10412348 10414636 gene
8 10435790 10440466 gene
8 10452435 10459604 gene
8 10468549 10470000 gene
8 10470123 10472318 gene
8 10308995 10311072 gene
8 10311114 10314722 gene
8 10316386 10318377 gene
8 10323074 10330238 gene
8 10318523 10320324 gene
8 10356850 10359374 gene
8 10361034 10366266 gene
8 10512276 10520420 gene
8 10529395 10531339 gene
8 10543550 10547853 gene
8 10503982 10506216 gene
8 10548292 10552870 gene
8 10567666 10571507 gene
8 10575457 10583322 gene
8 10697795 10710992 gene
8 10772539 10773906 gene
8 10776201 10777965 gene
8 10756021 10763564 gene
8 10644870 10645143 gene
8 10648720 10660293 gene
8 10682607 10684351 gene
8 10631545 10637859 gene
8 10884084 10886704 gene
8 10887118 10894145 gene
8 10920633 10921613 gene
8 10928835 10929875 gene
8 10966395 10975769 gene
8 10975858 10977242 gene
8 10956746 10960285 gene
8 10978089 11008072 gene
8 11008369 11015115 gene
8 11019741 11028123 gene
8 11029772 11031346 gene
8 11037952 11039932 gene
8 11042696 11047874 gene
8 11060336 11065188 gene
8 11092509 11097703 gene
8 11144763 11149288 gene
8 11101251 11105047 gene
8 11136174 11142271 gene
8 11179183 11202490 gene
8 11226307 11227761 gene
8 11228956 11229861 gene
8 11231783 11233590 gene
8 11254539 11257490 gene
8 11262053 11263138 gene
8 10806097 10809417 gene
8 10817802 10824652 gene
8 10790455 10802583 gene
8 10809290 10813309 gene
8 10823807 10836465 gene
8 10836841 10849391 gene
8 10849442 10853736 gene
8 10860873 10861361 gene
8 11414619 11416490 gene
8 11397537 11399327 gene
8 11388457 11396471 gene
8 11417016 11417623 gene
8 11528334 11530807 gene
8 11563998 11565173 gene
8 11524338 11526902 gene
8 11531223 11533619 gene
8 11535433 11538642 gene
8 11539939 11542385 gene
8 11267487 11269934 gene
8 11296188 11298048 gene
8 11298156 11300027 gene
8 11325452 11331892 gene
8 11353605 11355713 gene
8 11366443 11367636 gene
8 11371326 11373022 gene
8 11615972 11628350 gene
8 11630879 11633390 gene
8 11636456 11639418 gene
8 11640078 11642002 gene
8 11646118 11651066 gene
8 11686236 11699046 gene
8 11723832 11725841 gene
8 11760892 11768064 gene
8 11770264 11770776 gene
8 11780947 11782053 gene
8 11735937 11743770 gene
8 11805499 11807771 gene
8 11824804 11830819 gene
8 11849342 11853066 gene
8 11853244 11853471 gene
8 11842466 11848281 gene
8 11853475 11858211 gene
8 11871549 11877303 gene
8 11808762 11809347 gene
8 11884930 11886774 gene
8 11886989 11893388 gene
8 11909208 11913993 gene
8 11923193 11923490 gene
8 11923511 11931615 gene
8 11939137 11941766 gene
8 11947114 11951331 gene
8 11971623 11972236 gene
8 11975854 11976488 gene
8 12042077 12045026 gene
8 12075095 12079459 gene
8 12027029 12029680 gene
8 12229735 12234183 gene
8 12247828 12249889 gene
8 12265369 12266576 gene
8 12085747 12088966 gene
8 12509662 12513347 gene
8 12520517 12524367 gene
8 12535168 12540322 gene
8 12541614 12550943 gene
8 12572274 12579301 gene
8 12579303 12582030 gene
8 12490504 12492496 gene
8 12553849 12555499 gene
8 12565203 12571163 gene
8 12301903 12305121 gene
8 12370968 12375539 gene
8 12284146 12285724 gene
8 12292262 12293740 gene
8 12296165 12299467 gene
8 12305726 12307048 gene
8 12331856 12339858 gene
8 12345581 12351826 gene
8 12414656 12427892 gene
8 12442059 12448482 gene
8 12459713 12461102 gene
8 12470236 12471234 gene
8 12483152 12485191 gene
8 12387497 12391180 gene
8 12429551 12434681 gene
8 12398841 12400657 gene
8 12630399 12633719 gene
8 12634738 12637912 gene
8 12684783 12687855 gene
8 12612335 12625962 gene
8 12653453 12659764 gene
8 12679842 12682029 gene
8 12742326 12746600 gene
8 12748936 12750219 gene
8 12755249 12759553 gene
8 12784419 12785928 gene
8 12695385 12698958 gene
8 12707995 12710300 gene
8 12723600 12735669 gene
8 12760008 12764453 gene
8 12892262 12897360 gene
8 12967044 12968200 gene
8 12947097 12953524 gene
8 12965306 12967033 gene
8 13080896 13087004 gene
8 12989546 12992996 gene
8 12806614 12809030 gene
8 12828913 12845873 gene
8 12849533 12855307 gene
8 12858479 12864619 gene
8 12869237 12872202 gene
8 12801634 12804938 gene
8 12872274 12889016 gene
8 13242426 13246912 gene
8 13255685 13257003 gene
8 13257314 13259351 gene
8 13262243 13264038 gene
8 13278158 13280072 gene
8 13267629 13268633 gene
8 13372597 13374680 gene
8 13502156 13505700 gene
8 13102839 13109512 gene
8 13136436 13141520 gene
8 13174323 13179756 gene
8 13675768 13678315 gene
8 13656148 13660078 gene
8 13706886 13712280 gene
8 13753126 13756035 gene
8 13692372 13693283 gene
8 13725677 13728374 gene
8 13780769 13781734 gene
8 13790213 13791007 gene
8 13818882 13822165 gene
8 13829774 13838306 gene
8 13800831 13802519 gene
8 13943390 13950064 gene
8 13955551 13964856 gene
8 13974888 13978104 gene
8 13978860 13979296 gene
8 14095997 14107789 gene
8 14129631 14134743 gene
8 14158135 14164310 gene
8 14056744 14065169 gene
8 14011005 14038807 gene
8 14309105 14312207 gene
8 14422984 14425628 gene
8 14460707 14462300 gene
8 14186170 14192571 gene
8 14202347 14207111 gene
8 14233984 14244977 gene
8 14270334 14272000 gene
8 14482435 14491123 gene
8 14562251 14571074 gene
8 14704730 14706899 gene
8 14752350 14757520 gene
8 14758419 14761480 gene
8 14592998 14593432 gene
8 14637661 14639511 gene
8 14652860 14654844 gene
8 14681419 14686876 gene
8 14832744 14833362 gene
8 14834308 14835020 gene
8 14950195 14952920 gene
8 14969487 14974524 gene
8 14980514 14987474 gene
8 15052315 15056786 gene
8 15062303 15063265 gene
8 15075278 15078247 gene
8 15032562 15036277 gene
8 15084664 15085596 gene
8 15238272 15242383 gene
8 15168214 15170308 gene
8 15182047 15187795 gene
8 15405533 15408906 gene
8 15412426 15415377 gene
8 15434216 15436684 gene
8 15441539 15444973 gene
8 15474883 15477996 gene
8 15431536 15434151 gene
8 15456029 15460371 gene
8 15468996 15472005 gene
8 15478005 15484454 gene
8 15296451 15302595 gene
8 15325652 15331156 gene
8 15368768 15372867 gene
8 15374848 15378184 gene
8 15304611 15307916 gene
8 15317411 15322995 gene
8 15669843 15670181 gene
8 15515291 15519575 gene
8 15523133 15536166 gene
8 15553796 15556614 gene
8 15553621 15559710 gene
8 15560767 15566848 gene
8 15519870 15520235 gene
8 15714764 15722579 gene
8 15731738 15732853 gene
8 15734920 15738802 gene
8 15723432 15724496 gene
8 15831168 15833031 gene
8 15833109 15834496 gene
8 15851735 15856643 gene
8 15880029 15886368 gene
8 15834395 15836876 gene
8 15857383 15863194 gene
8 15872564 15875897 gene
8 16095898 16099095 gene
8 16101275 16103478 gene
8 16124620 16127556 gene
8 16142812 16147868 gene
8 16173015 16176921 gene
8 15902701 15914640 gene
8 15921152 15926138 gene
8 15941884 15946856 gene
8 15913363 15914849 gene
8 15928393 15932061 gene
8 15965546 15968977 gene
8 16031527 16041159 gene
8 16043272 16046877 gene
8 16068881 16071841 gene
8 15995510 16000893 gene
8 16016375 16022895 gene
8 16049233 16054494 gene
8 16059119 16062811 gene
8 16071763 16075347 gene
8 16084151 16085320 gene
8 16236471 16238782 gene
8 16238993 16241678 gene
8 16257145 16259958 gene
8 16260380 16270659 gene
8 16298837 16301508 gene
8 16365747 16369695 gene
8 16306535 16309219 gene
8 16372372 16376882 gene
8 16456804 16468380 gene
8 16550041 16551959 gene
8 16555118 16557283 gene
8 16537203 16545275 gene
8 16557502 16561109 gene
8 16589902 16590519 gene
8 16591016 16595178 gene
8 16626436 16631549 gene
8 16731481 16737205 gene
8 16801726 16802448 gene
8 16812607 16826000 gene
8 16966980 16971211 gene
8 16972067 16974835 gene
8 16997536 17001485 gene
8 17076199 17076447 gene
8 17076530 17081753 gene
8 17084341 17089533 gene
8 17002609 17005016 gene
8 17006169 17009164 gene
8 17029855 17031578 gene
8 17127511 17132277 gene
8 17360848 17363511 gene
8 17170927 17175541 gene
8 17190626 17194074 gene
8 17242952 17245456 gene
8 17192162 17202132 gene
8 17202140 17206731 gene
8 17252240 17264118 gene
8 17471443 17474150 gene
8 17431144 17434293 gene
8 17627887 17630217 gene
8 17599609 17604261 gene
8 17613451 17624361 gene
8 17624516 17626842 gene
8 17541472 17557663 gene
8 17565631 17567363 gene
8 17477520 17482447 gene
8 17483289 17493511 gene
8 17502069 17514044 gene
8 17807143 17812151 gene
8 17870934 17875708 gene
8 17880910 17882515 gene
8 17687294 17699867 gene
8 17728449 17730655 gene
8 17739995 17745501 gene
8 17757516 17758571 gene
8 17759045 17767080 gene
8 18068957 18070967 gene
[truncated: 437,945 more chars]
